# Supplementary material for: Genome-wide dynamics of a bacterial response to antibiotics that target the cell envelope
Source: BMC Genomics. 2011 May 11;12:226. doi: 10.1186/1471-2164-12-226 (PMC3123327; doi:10.1186/1471-2164-12-226)
Supplement: Additional file 1 — Summary of transcriptome analysis of genes significantly differently expressed in response to vancomycin treatment. [file 1471-2164-12-226-S1.XLSX]

## Sheet: t30 UP 1.5
Probesets	Corrected p-value(Time)	Corrected p-value(Time-Drug)	Corrected p-value(Drug)	p-value(Time)	p-value(Time-Drug)	p-value(Drug)	Fold change([Van-0] vs [Van-30])	Regulation([Van-0] vs [Van-30])	Fold change([Van-0] vs [Van-60])	Regulation([Van-0] vs [Van-60])	Fold change([Van-0] vs [Van-90])	Regulation([Van-0] vs [Van-90])	Fold change([Van-0] vs [none-0])	Regulation([Van-0] vs [none-0])	Fold change([Van-30] vs [none-30])	Regulation([Van-30] vs [none-30])	Fold change([Van-60] vs [none-60])	Regulation([Van-60] vs [none-60])	Fold change([Van-90] vs [none-90])	Regulation([Van-90] vs [none-90])	[Van, 0](normalized)	[Van, 30](normalized)	[Van, 60](normalized)	[Van, 90](normalized)	[none, 0](normalized)	[none, 30](normalized)	[none, 60](normalized)	[none, 90](normalized)	GeneBank_Annotation	LOCUS_ID	UNIPROT_ID
SC66T3.05_SC66T3.05_at	9.28689e-18	7.11694e-18	5.3498e-23	3.45284e-21	4.06309e-21	2.84962e-26	238.548	down	256.524	down	281.094	down	1.07271	up	240.692	up	268.755	up	300.471	up	0.083672	7.98181	8.08662	8.21858	-0.0175845	0.0707647	0.0164784	-0.0124998	SC66T3.05, dldh, probable D-lactate dehydrogenase, len: 337 aa; highly similar to many e.g. TR:O33805 (EMBL:U8296) Streptomyces toyocaensis D-lactate dehydrogenase (330 aa), fasta scores; opt: 1470 z-score: 1711.8 E(): 0,71.4% identity in 318 aa overlap. Also similar to D-specific alpha-keto acid dehydrogenases from vancomycin-resistant bacteria e.g. SW:VANH_ENTFC (EMBL:M64304), VanH, Enterococcu…	SCO3594	Q9XAK8
SCE25.30_SCE25.29c_at	1.00396e-10	3.06087e-11	5.65675e-16	3.9431e-12	9.98348e-13	1.54091e-17	67.6462	down	38.7734	down	22.9195	down	1.02238	down	73.7278	up	46.9062	up	30.99	up	-0.466707	5.61323	4.81029	4.05179	-0.434769	-0.590907	-0.741416	-0.901934	SCE25.30 probable ABC transporter ATP-binding protein, len: 256 aa; similar to TR:CAB81857 (EMBL:AL16169) Streptomyces coelicolor putative ABC transporter ATP-binding protein SCD40A.12c, 246 aa; fasta scores: opt: 922 z-score: 1039.0 E(): 0; 58.4% identity in 238 aa overlap. Contains Pfam match to entry PF00005 ABC_tran, ABC transporter and matches to Prosite entries PS00017 ATP/GTP-binding site …	SCO3089	Q9KZ60
SC66T3.04_SC66T3.04_at	2.41253e-15	1.80922e-15	2.75431e-20	9.51178e-18	7.58258e-18	7.89766e-23	63.5838	down	105.222	down	110.551	down	1.00131	down	64.1653	up	110.328	up	113.75	up	-0.0033687	5.98722	6.71392	6.7852	-0.00147661	-0.0165014	-0.0717338	-0.0445197	SC66T3.04, hypothetical protein, len: 397 aa; unknown function, weakly similar to many femA proteins e.g. SW:FEMA_STAAU (EMBL:M23918), FemA, Staphylococcus aureus factor essential for expression of methicillin resistance (433 aa), fasta scores; opt: 184 z-score: 218.4 E(): 7.7e-05, 23.3% identity in 434 aa overlap. Similar to SCH24.26c (EMBL:AL049826) S.coelicolor hypothetical protein (373 aa) (5…	SCO3593	Q9XAK9
SC66T3.01c_SCH66.11c_at	2.41253e-15	1.80922e-15	2.75431e-20	9.00351e-18	6.76503e-18	7.20281e-23	61.3253	down	71.1313	down	74.9329	down	1.02493	down	62.0967	up	74.5252	up	73.649	up	-0.141662	5.79675	6.01075	6.08586	-0.106133	-0.159695	-0.208906	-0.116729	SC66T3.01c, probable two-component system response regulator, partial CDS, len: >62 aa; similar to many e.g. SW:CUTR_STRCO (EMBL:X58793), CutR, S.coelicolor two component response regulator involved in regulation of copper metabolism (217 aa), fasta scores; opt: 231 z-score: 316.5 E(): 2.7e-10, 56.5% identity in 62 aa overlap. The CDS continues as SCH66.11c in cosmid H66 (EMBL:AL049731) SCH66.11c…	SCO3590	Q8CJW1
SCE9.35c_SCE9.35c_f_at	1.90732e-10	8.50356e-11	1.13603e-14	8.88715e-12	3.80984e-12	5.48331e-16	55.453	down	11.235	down	7.28256	down	1.00588	down	60.91	up	12.6313	up	7.4957	up	-0.0482341	5.74496	3.44169	2.81621	-0.0397784	-0.183648	-0.217235	-0.0898515	SCE9.35c, rpmG, probable 50S ribosomal protein L33, len: 54 aa; similar to many e.g. SW:RL33_ECOLI (EMBL:J01677), rpmG, Escherichia coli 50S ribosomal protein L33 (54 aa), fasta scores; opt: 162 z-score: 270.5 E(): 9.5e-08, 46.9% identity in 49 aa overlap. Contains Pfam match to entry PF00471 Ribosomal_L33, Ribosomal protein L33, score 37.80, E-value 2e-08	SCO3428	Q9X8K7
SCD95A.22_SCD95A.22_at	9.48839e-15	1.5809e-14	1.24164e-19	6.12154e-17	1.11806e-16	6.23047e-22	56.2252	down	50.6277	down	47.8209	down	1.10414	up	56.9713	up	52.7697	up	48.7227	up	-0.809399	5.00375	4.85246	4.77017	-0.952319	-0.828418	-0.869179	-0.836351	SCD95A.22, possible secreted protein, len: 160 aa. Contains correctly situated match to Prosite entry PS00013 Prokaryotic membrane lipoprotein lipid attachment site and possible N-terminal region signal peptide sequence	SCO4289
SCE25.27_SCE25.27_at	9.28689e-18	7.11694e-18	5.3498e-23	6.65727e-21	5.10175e-21	3.83498e-26	53.1912	down	45.7886	down	35.4774	down	1.04503	up	55.4158	up	51.1383	up	38.5682	up	-0.182181	5.55093	5.33474	4.96665	-0.24573	-0.241291	-0.341597	-0.302691	SCE25.27, possible lipoprotein, len: 259 aa. Contains matches to Prosite entries PS00013 Prokaryotic membrane lipoprotein lipid attachment site (correctly situated) and PS00017 ATP/GTP-binding site motif A (P-loop), possible N-terminal region signal peptide sequence and high content in alanine and glycine amino acid residues	SCO3086
SCE41.20c_SCE41.20c_i_at	5.09782e-07	8.89856e-09	4.30858e-13	1.09335e-07	9.15372e-10	4.07693e-14	45.7983	down	48.9427	down	36.4645	down	1.26927	down	52.2958	up	78.6773	up	66.328	up	-0.483445	5.03378	5.12958	4.70498	-0.13945	-0.674847	-1.1683	-1.34657	SCE41.20c, possible ABC transport system ATP-binding protein, len: 262 aa; similar to TR: CAB89461(EMBL:AL354048) Streptomyces coelicolor putative ABC transporter ATP-binding protein SCE25.31, 256 aa; fasta scores: opt: 1240 z-score: 1356.4 E(): 0; 75.2% identity in 246 aa overlap. Contains Pfam match to entry PF00005 ABC_tran, ABC transporter and match to Prosite entry PS00017 ATP/GTP-binding si…	SCO3111	Q9F2N9
SC66T3.07_SC66T3.07_at	1.62919e-16	1.69709e-16	2.35178e-21	2.33575e-19	3.04137e-19	2.77969e-24	46.8769	down	65.6346	down	68.9936	down	1.01064	up	46.647	up	63.2732	up	67.3963	up	-0.0152386	5.53557	6.02114	6.09315	-0.0305115	-0.00814597	0.0376221	0.0185553	SC66T3.07, probable D-alanine:D-alanine dipeptidase, len: 202 aa; highly similar to e.g. vanXst (EMBL:AF039028) Streptomyces toyocaensis D-ala-D-ala dipeptidase (208 aa), fasta scores; opt: 1137 z-score: 1354.4 E(): 0, 77.6% identity in 201 aa overlap. Also similar to e.g. SW:VANX_ENTF (EMBL:U35369), vanXB, Enterococcus faecalis D-alanyl-D-alanine dipeptidase (202 aa) (63.9% identity in 202 aa ov…	SCO3596	Q9XAK6
SCE7.09c_SCE7.09c_at	1.71366e-14	1.5809e-14	3.56351e-19	1.28985e-16	1.13326e-16	2.29904e-21	48.5334	down	38.9161	down	30.3473	down	1.12068	down	44.5567	up	34.5197	up	27.6588	up	-0.890546	4.71036	4.39175	4.03295	-0.726174	-0.76721	-0.717598	-0.756713	SCE7.09c, possible glycine-rich secreted protein, len: 224aa; Contains a possible N-terminal signal sequence. Also contains Prosite match to PS00013 Prokaryotic membrane lipoprotein lipid attachment site.	SCO3342
SC66T3.06_SC66T3.06_at	2.53917e-15	5.02337e-15	3.38642e-20	1.18313e-17	2.52069e-17	1.33515e-22	42.5902	down	57.767	down	63.1431	down	1.12763	up	42.6295	up	57.7772	up	67.2272	up	0.060082	5.47253	5.91226	6.04064	-0.113218	0.0587521	0.0598281	-0.0303369	SC66T3.06, ddlA2, probable D-alanine:D-lactate ligase, len: 346 aa; highly similar to many e.g. TR:O33806 (EMBL:U82965) Streptomyces toyocaensis D-alanine:D-alanine ligase related protein (340 aa), fasta scores; opt: 1831 z-score: 2178.0 E(): 0, 78.4% identity in 338 aa overlap. Also similar to D-alanine:D-lactate ligases from vancomycin-resistant bacteria e.g. SW:VANB_ENTFC (EMBL:U00456), vanB, …	SCO3595	Q9XAK7
SC66T3.18c_SC66T3.18_at	1.30371e-15	4.36209e-16	2.35178e-21	3.73823e-18	1.09443e-18	4.21465e-24	24.2368	down	21.8714	down	20.9706	down	1.14864	up	30.9368	up	29.8304	up	26.1684	up	-0.691141	3.90799	3.75983	3.69916	-0.891066	-1.04327	-1.13888	-1.0106	SC66T3.18c, possible secreted protein, len: 489 aa; unknown function, similar to SW:YUAG_BACSU (EMBL:Z99119) Bacillus subtilis hypothetical protein (509 aa), fasta scores; opt: 618 z-score: 592.7 E(): 1.1e-25, 36.8% identity in 503 aa overlap. Also similar to many eukaryotic flotillins (epidermal surface antigens) e.g. TR:O75955 (EMBL:AF089750) Homo sapiens flotillin-1 (427 aa) (34.8% identity in…	SCO3607
SCD78.24_SCD78.24_at	1.16034e-09	1.46018e-10	7.20469e-15	8.4842e-11	6.90838e-12	3.17626e-16	29.2801	down	19.258	down	11.7585	down	1.19556	down	29.4342	up	21.9804	up	15.12	up	-0.285968	4.58588	3.98142	3.26966	-0.0282838	-0.293538	-0.476729	-0.648723	SCD78.24, possible integral membrane protein, len: 293 aa, possible membrane spanning hydrophobic regions	SCO3957
SCD65.14_SCD65.14_at	1.6453e-11	2.8761e-13	6.67135e-18	5.07153e-13	3.81419e-15	7.41261e-20	17.2514	down	15.0235	down	15.2467	down	1.09413	down	27.0884	up	21.7347	up	18.2647	up	-1.12062	2.98802	2.78853	2.8098	-0.990843	-1.77158	-1.6534	-1.38118	SCD65.14, possible secreted protein, len: 432 aa; similar to TR:Q9X926 (EMBL:AL035636) Streptomyces coelicolor putative secreted protein SCH5.24c, 431 aa; fasta scores: opt: 1505 z-score: 1459.2 E(): 0; 50.0% identity in 438 aa overlap. Contains correctly situated match to Prosite entry PS00013 Prokaryotic membrane lipoprotein lipid attachment site and possible N-terminal region signal peptide se…	SCO4471	Q9F2R8
SCE22.11_SCE22.11_at	3.58179e-12	1.18688e-12	1.01839e-17	7.70278e-14	1.82924e-14	1.24105e-19	21.72	down	19.6554	down	20.9346	down	1.05895	up	25.529	up	24.5426	up	25.797	up	-1.63793	2.80302	2.65893	2.74989	-1.72057	-1.87104	-1.95829	-1.93924	SCE22.11, possible lipoprotein, len: 407 aa; similar to TR:CAB76012 (EMBL:AL157916) Streptomyces coelicolor putative lipoprotein SC3D11.15, 400 aa; fasta scores: opt: 1416 z-score: 1518.4 E(): 0; 52.4% identity in 403 aa overlap. Contains correctly situated match to Prosite entry PS00013 Prokaryotic membrane lipoprotein lipid attachment site and possible N-terminal domain signal peptide sequence	SCO3194
SCE15.03c_SCE15.03_at	8.28519e-16	1.69709e-16	2.35178e-21	1.78176e-18	2.91432e-19	3.52759e-24	23.9945	down	23.6683	down	23.5674	down	1.04254	down	25.2988	up	28.5433	up	28.1312	up	-0.0745541	4.51008	4.49033	4.48416	-0.0144548	-0.150917	-0.344752	-0.329933	SCE15.03, putative secreted protein, len: 677 aa; weak similarity to SW:YQIK_ECOLI hypothetical protein from Escherichia coli (553 aa) fasta scores; opt: 542, z-score: 501.2, E(): 1.3e-20, (27.0% identity in 504 aa overlap). Contains possible N-terminal region signal peptide sequence also contains a highly hidrophilic central part of the protein	SCO3286
SC66T3.03_SC66T3.03_at	1.13008e-13	1.85761e-13	1.47352e-18	1.17463e-15	2.26375e-15	1.26754e-20	24.6185	down	35.1223	down	33.2602	down	1.10501	up	25.08	up	36.3837	up	34.178	up	0.030927	4.6526	5.16524	5.08665	-0.113132	0.00413243	-0.0199744	-0.0083437	SC66T3.03, possible membrane protein, len: 330 aa; similar to TR:Q9L038 (EMBL:AL352956) Streptomyces coelicolor putative membrane protein SC1H10.06c, 301 aa; fasta scores: opt: 557 Z-score: 630.1 E(): 1.8e-27; 50.968% identity in 310 aa overlap. Contains hydrophobic, possible membrane-spanning regions at the N-terminus region	SCO3592
2SCK8.29c_2SCK8.29c_f_at	5.773e-11	5.71063e-12	6.3673e-17	2.02779e-12	1.26903e-13	1.04797e-18	18.0561	down	30.7852	down	26.2215	down	1.07296	up	23.5649	up	47.4336	up	36.3782	up	0.0854823	4.2599	5.02965	4.79816	-0.0161155	-0.298666	-0.53819	-0.386841	2SCK8.29c, possible membrane protein, len: 67aa; similar to TR:O34719 (EMBL:AF017113) Bacillus subtilis YvlC protein, 65 aa; fasta scores: opt: 107 z-score: 169.7 E(): 0.069; 33.9% identity in 62 aa overlap. Contains possible hydrophobic membrane spanning region	SCO4903
SCH35.13c_SCH35.13c_at	4.02816e-08	2.28945e-08	6.77031e-13	5.99171e-09	2.87207e-09	6.84589e-14	20.9101	down	11.5462	down	8.15607	down	1.01168	up	22.44	up	12.6832	up	9.0449	up	-0.0199375	4.36619	3.50941	3.00794	-0.0366936	-0.121809	-0.155437	-0.169168	SCH35.13c, possible small membrane protein, len: 103 aa; contains possible membrane spanning hydrophobic regions.	SCO3711
SCE15.02c_SCE1_part1_at	6.16777e-11	4.85865e-11	7.82608e-16	2.21067e-12	1.82853e-12	2.21599e-17	20.4787	down	15.4147	down	10.2514	down	1.02863	up	21.6655	up	15.8556	up	10.7801	up	-0.0490449	4.30701	3.89719	3.30871	-0.0897748	-0.130318	-0.089725	-0.121592	SCE15.02c, large glycine/alanine rich protein, len: 1772aa	SCO3285
SCH66.10c_SCH66.10c_at	2.53917e-15	1.99462e-15	3.07994e-20	1.12394e-17	9.29395e-18	1.10392e-22	23.0534	down	22.6652	down	22.3614	down	1.03579	down	21.5476	up	23.2561	up	22.2201	up	-0.0970518	4.42986	4.40535	4.38589	-0.0463217	0.000400861	-0.134181	-0.0879064	SCH66.10c, probable two component sensor kinase, len: 364 aa; similar to many e.g. SW:CUTS_STRCO two component sensor kinase involved in the regulation of copper uptake in Streptomyces coelicolor (414 aa) fasta scores; opt: 659, z-score: 768.1, E(): 0, (35.6% identity in 390 aa overlap). Contains Pfam matches to entry PF00512 signal, Signal carboxyl-terminal domain and to entry PF00672 DUF5, Doma…	SCO3589	Q9X942
SCH35.14c_SCH35.14c_at	1.01006e-13	2.69488e-14	3.50588e-19	9.41278e-16	2.31818e-16	2.09529e-21	17.2604	down	12.8285	down	9.58228	down	1.03161	up	19.6548	up	14.8548	up	11.7121	up	0.0508998	4.16029	3.73218	3.31127	0.00600179	-0.136513	-0.16067	-0.23866	SCH35.14c, possible large integral membrane protein, len: 544aa; Contains possible membrane spanning hydrophobic regions. Region (282-346aa) of similarity to SW:YZ25_MYCTU hypothetical protein from from Mycobacterium tuberculosis (535aa) blast scores: Identities = 32/69 (46%), Positives = 37/69 (53%).	SCO3710
SCD78.23_SCD78.23_at	1.5608e-10	5.10181e-12	9.01164e-17	6.82155e-12	1.09716e-13	1.55039e-18	17.0336	down	13.911	down	11.9652	down	1.04722	down	19.5687	up	19.5079	up	21.6693	up	-0.0686369	4.02168	3.72952	3.51214	-0.00206916	-0.268794	-0.556464	-0.925446	SCD78.23, putative ABC transporter ATP-binding protein, similar to YHCH_BACSU (EMBL:X96983) hypothetical ABC transporter ATP-binding protein from Bacillus subtilis, fasta scores; opt: 438, z-score: 522.7, E(): 7.2e-22, (33.6% identity in 220 aa overlap) and YHIH_ECOLI (EMBL:U00039) ABC transporter ATP-binding protein from Escherichia coli fasta scores; opt: 445, z-score: 530.5, E(): 2.6e-22, (30.…	SCO3956	Q9ZBX6
SCE15.02c_SCE1_part2_at	1.9789e-12	1.52984e-12	2.89077e-17	3.7592e-14	2.57715e-14	4.14448e-19	18.6605	down	16.7186	down	10.0399	down	1.01949	down	18.7835	up	17.224	up	9.99686	up	-0.0614581	4.16045	4.00192	3.26621	-0.0336073	-0.0709387	-0.104427	-0.0552654	SCE15.02c, large glycine/alanine rich protein, len: 1772aa	SCO3285
SCE7.08c_SCE7.08c_at	1.17364e-13	5.46335e-15	5.97963e-20	1.26198e-15	2.93729e-17	2.57188e-22	14.044	down	11.5304	down	9.8851	down	1.01489	up	18.3485	up	16.0062	up	14.1922	up	0.00251389	3.8144	3.52989	3.30777	-0.0188084	-0.383188	-0.470676	-0.51926	SCE7.08c, possible integral membrane protein, len: 167aa; Contains possible membrane spanning hydrophobic regions.	SCO3341
SCBAC19G2.03c_SCBAC1_at	1.11344e-10	8.51641e-11	1.4797e-15	4.50964e-12	3.85431e-12	4.82625e-17	18.7757	down	19.5977	down	14.774	down	1.01542	down	18.334	up	19.2301	up	15.6981	up	-0.408789	3.822	3.88382	3.4762	-0.386707	-0.374444	-0.381472	-0.49632	SCBAC19G2.03c, possible membrane protein, len: 397aa: similar to TR:O69850 (EMBL:AL023702) putative transcriptional regulator from Streptomyces coelicolor (366 aa) fasta scores; opt: 615, Z-score: 578.6, 34.694% identity (37.072% ungapped) in 343 aa overlap. Contains possible membrane-spanning hydrophobic region. Also has region of similarity with adjacent CDS SCBAC19F3.02.	SCO3048
SCAC2.01_SCAC2.01_f_at	4.76339e-14	1.37896e-14	2.75436e-19	3.92681e-16	8.36859e-17	1.48084e-21	18.0512	down	19.8672	down	17.74	down	1.08719	down	17.5447	up	22.5765	up	19.0066	up	-0.415403	3.75862	3.89692	3.73353	-0.294799	-0.374342	-0.599833	-0.514899	SCAC2.01, conserved hypothetical protein, len: 121 aa; similar to TR:O34593 (EMBL:Z99110) Bacillus subtilis YjqA protein, 125 aa; fasta scores: opt: 459 z-score: 636.3 E(): 6.2e-28; 60.5% identity in 114 aa overlap	SCO3793
SCD78.25_SCD78.25_i_at	2.0623e-10	4.15726e-12	1.69122e-16	9.68321e-12	8.20521e-14	3.33395e-18	16.8557	down	15.4387	down	11.1866	down	1.2105	down	17.3351	up	21.7252	up	17.2421	up	-0.175132	3.90003	3.77334	3.30856	0.100472	-0.215594	-0.667955	-0.799304	SCD78.25, ABC transporter ATP-binding protein, len: 303 aa; similar to TR:Q45404 (EMBL:U09819) SpaFABC transporter ATP-binding protein (247 aa) from Bacillus subtilis, fasta scores;opt: 524, z-score: 615.6, E(): 4.8e-27, (39.3% identity in 234 aa overlap). Contains Pfam match to entry PF00005 ABC_tran, ABC transporters, score 161.50, E-value 1.4e-44 and Prosite matches to PS00017 ATP /GTP-binding…	SCO3958	Q9ZBX4
SCD78.26_SCD78.26_at	1.45454e-11	5.96262e-12	9.81079e-17	4.27498e-13	1.3464e-13	1.75821e-18	15.2102	down	10.9018	down	6.33249	down	1.02875	up	16.9497	up	12.3776	up	7.97045	up	-0.0198321	3.90713	3.42666	2.64294	-0.0607271	-0.176055	-0.203	-0.351721	SCD78.26, possible integral membrane protein, len: 239 aa, possible membrane spanning regions	SCO3959
SCE9.37_SCE9.37_i_at	2.64307e-11	2.79176e-11	1.58996e-12	8.33656e-13	8.7055e-13	1.84384e-13	16.0105	down	1.9155	down	1.64879	down	1.043	up	16.1211	up	1.86088	up	1.60452	up	0.0222057	4.02315	0.959927	0.743617	-0.0385342	0.0122701	0.0639421	0.0614758	SCE9.37, rpsN, probable 30S ribosomal protein S14, len: 101 aa; similar to many e.g. SW:RS14_ECOLI (EMBL:X01563), rpsN, Escherichia coli 30S ribosomal protein S14 (100 aa), fasta scores; opt: 299 z-score: 377.0 E(): 1.1e-13, 44.0% identity in 100 aa overlap. Contains Pfam match to entry PF00253 Ribosomal_S14, Ribosomal protein S14, score 103.10, E-value 1.5e-30	SCO3430	Q9X8K9
SCE41.19c_SCE41.19c_at	1.05718e-11	3.79963e-12	4.33081e-17	2.72821e-13	7.35413e-14	6.82995e-19	15.6951	down	16.8034	down	9.59701	down	1.02329	up	15.966	up	19.9149	up	13.8136	up	-0.0781056	3.89414	3.99258	3.18448	-0.111319	-0.102796	-0.323198	-0.603536	SCE41.19c, possible ABC transport system integral membrane protein, len: 854 aa; similar to TR:CAB96016 (EMBL:AL360055) Streptomyces coelicolor putative ABC transport system integral membrane protein SCG20A.11c, 855 aa; fasta scores: opt: 1429 z-score: 1454.6 E(): 0; 34.0% identity in 871 aa overlap. Contains possible hydrophobic membrane spanning regions	SCO3110	Q9F2P0
SCH35.52_SCH35.52_at	5.05575e-06	4.65743e-07	8.46357e-11	1.5874e-06	9.66542e-08	1.68361e-11	16.9126	down	12.2527	down	7.69275	down	1.26226	down	15.9384	up	14.8206	up	7.75185	up	-1.12196	2.95806	2.49307	1.82154	-0.785956	-1.03637	-1.39646	-1.133	SCH35.52, possible cell surface biosynthesis associated protein, len: 411 aa; previously sequenced therefore almost identical to SW:YDNK_STRCO hypothetical protein from Streptomyces coelicolor (411 aa) fasta scores; opt: 2635, z-score: 2739.7, E(): 0, (99.8% identity in 411 aa overlap). Also similar to many involved in cell surface biosynthesis e.g. SW:RFE_ECOLI putative undecaprenyl-phosphate al…	SCO3672	P40180
SCK7.09c_SCK7.09c_at	2.60884e-13	2.04516e-13	4.38032e-18	3.27274e-15	2.56562e-15	4.55303e-20	17.1722	down	33.383	down	35.4004	down	1.03399	down	15.7498	up	34.4673	up	34.8022	up	-0.0952312	4.00677	4.96581	5.05046	-0.0470084	0.0295142	-0.141348	-0.0706449	SCK7.09c, hypothetical protein, len: 174 aa; similar to TR:O50432 (EMBL:AL010186) Mycobacterium tuberculosis hypothetical 21.1 kDa protein MTV005.12c, 189 aa; fasta scores: opt: 183 z-score: 238.8 E(): 7.8e-06; 30.1% identity in 186 aa overlap	SCO5036
2SCD60.20_2SCD60.20_at	4.5725e-07	1.79314e-08	1.84488e-13	9.66944e-08	2.12092e-09	1.50765e-14	10.4844	down	7.8621	down	5.38688	down	1.13158	up	15.4989	up	12.2235	up	8.08942	up	0.338774	3.72894	3.31369	2.76822	0.160429	-0.225152	-0.297893	-0.247813	2SCD60.20, possible integral membrane protein, len: 228 aa. Contains possible hydrophobic membrane spanning regions	SCO4054
SCE25.31_SCE25.31_at	1.53103e-14	1.37896e-14	3.50588e-19	1.04263e-16	8.40229e-17	2.1362e-21	14.503	down	10.2861	down	6.75483	down	1.04497	down	13.8134	up	10.4503	up	6.37913	up	-0.273477	3.5848	3.08915	2.48244	-0.210017	-0.203192	-0.296328	-0.190918	SCE25.31, possible ABC transporter integral membrane protein, len: 843 aa; similar to TR:CAB77000 (EMBL:AL159178) Streptomyces coelicolor putative integral membrane protein SCH22A.31, 850 aa; fasta scores: opt: 675 z-score: 676.0 E(): 3.4e-30; 26.4% identity in 879 aa overlap. Contains possible hydrophobic membrane spanning regions	SCO3090	Q9KZ59
2SCI34.02_2SCI34.02_at	0.000516927	1.56301e-06	1.00444e-10	0.000285329	3.77586e-07	2.02687e-11	9.2575	down	12.2104	down	8.51275	down	1.11226	down	13.7804	up	21.9888	up	13.8509	up	-0.495714	2.71491	3.11432	2.59391	-0.342215	-1.06964	-1.34437	-1.198	2SCI34.02, conserved hypothetical protein, len: 146 aa; similar to TR:O06229 (EMBL:Z95388) Mycobacterium tuberculosis hypothetical 27.6 kDa protein MTCY270.21, 241 aa; fasta scores: opt: 311 z-score: 378.3 E(): 1.3e-13; 41.8% identity in 141 aa overlap	SCO1749	Q9EWX7
SCD20.03_SCD20.03_at	2.05249e-12	4.66952e-12	9.45736e-17	3.97256e-14	9.70725e-14	1.66097e-18	15.7168	down	20.6783	down	15.8057	down	1.05568	down	13.6982	up	18.709	up	13.122	up	-0.826115	3.14812	3.54393	3.15626	-0.747946	-0.627802	-0.681724	-0.557658	SCD20.03, probable ABC transporter ATP-binding protein, len: 327 aa; similar to SW:BCRA_BACLI (EMBL:L20573) Bacillus licheniformis bacitracin transport ATP-binding protein BcrA, 306 aa; fasta scores: opt: 636 z-score: 662.0 E(): 2.1e-29; 39.6% identity in 308 aa overlap. Contains Pfam match to entry PF00005 ABC_tran, ABC transporter and matches to Prosite entries PS00017 ATP/GTP-binding site moti…	SCO4585	Q9F2X6
SCD20.02_SCD20.02_at	3.1289e-13	1.83632e-13	4.38032e-18	4.16141e-15	2.17199e-15	4.53803e-20	14.4784	down	16.2539	down	13.9487	down	1.09757	down	13.3981	up	16.2658	up	13.3714	up	-0.692947	3.16288	3.32977	3.10911	-0.558636	-0.581072	-0.694004	-0.631968	SCD20.02, possible membrane protein, len: 420 aa. Contains possible hydrophobic membrane spanning region	SCO4584
SC2A11.21c_SC2A11.21_at	3.93283e-09	1.43575e-09	4.88934e-14	3.59452e-10	1.07038e-10	3.22186e-15	12.9423	down	12.5215	down	9.42056	down	1.08909	down	13.1841	up	13.3583	up	8.70159	up	-0.458171	3.23585	3.18817	2.77764	-0.33505	-0.484883	-0.5515	-0.343637	SC2A11.21c, unknown, len: 242 aa; some similarity in C-terminus to enterobacterial ampD genes e.g. AMPD_ECOLI AMPD protein (183 aa), fasta scores; opt: 210 z-score: 212.6 E(): 0.00014, 31.5% identity in 149 aa overlapand Enterobacter cloacae TR:Q46957 (EMBL:U40785) anhydro-n-acetylmuramyl-tripeptide amidase (187 aa), fasta scores; opt: 207 z-score: 192.0 E(): 0.0019, 31.6% identity in 155 aa over…	SCO5487	O86582
SCD39.13_SCD39.13_at	1.15002e-09	2.75398e-09	3.49023e-14	8.2851e-11	2.27174e-10	2.10165e-15	11.602	down	10.9728	down	11.1489	down	1.05341	up	12.4959	up	12.0837	up	8.55938	up	-1.20636	2.32995	2.2495	2.27248	-1.28142	-1.31344	-1.34548	-0.825028	SCD39.13, possible integral membrane protein, len: 88 aa; similar to SW:YEAQ_ECOLI (EMBL:AE000274) Escherichia coli hypothetical 8.7 kDa protein in GapA-Rnd intergenic region YeaQ, 82 aa; fasta scores: opt: 233 z-score: 300.6 E(): 2.8e-09; 42.5% identity in 80 aa overlap. Contains possible hydrophobic membrane spanning regions	SCO4613	Q9F2U8
SCC121.08_SCC121.08_at	5.37087e-09	2.75398e-09	1.3334e-12	5.37087e-10	2.28018e-10	1.50545e-13	10.2336	down	2.31152	down	1.93124	down	1.02333	up	12.2401	up	3.92809	up	2.48414	up	0.068278	3.42352	1.27712	1.0178	0.0350059	-0.190024	-0.696707	-0.294943	SCC121.08, probable ABC-transporter metal-binding lipoprotein, len: 328 aa; similar to TR:O05703 (EMBL:Z71552) Streptococcus pneumoniae AdcA protein (fragment), 423 aa; fasta scores: opt: 551 z-score: 603.5 E(): 3.2e-26; 39.7% identity in 305 aa overlap and to SW:ZNUA_ECOLI (EMBL:U38702) Escherichia coli, high-affinity zinc uptake system protein ZnuA precursor ZnuA, 328 aa; fasta scores: opt: 294…	SCO2505	Q9L2H8
SCF55.31_SCF55.31_po_at	8.07088e-12	2.96902e-11	1.92988e-15	1.99588e-13	9.57749e-13	6.50209e-17	10.3702	down	36.1765	down	65.9656	down	1.19894	down	12.1723	up	35.0442	up	37.7698	up	-1.00523	2.36915	4.17175	5.03841	-0.743474	-1.23638	-0.95935	-0.20075	SCF55.31 possible lipoprotein, len: 112 aa. Contains match to Prosite to entry correctly situated PS00013 Prokaryotic membrane lipoprotein lipid attachment site. Contains also possible N-terminal region signal peptide	SCO0607
SC1F2.18_SC1F2.18_at	8.54185e-13	1.24267e-12	1.60385e-17	1.43895e-14	1.95977e-14	2.01199e-19	12.2566	down	16.2758	down	8.74674	down	1.03731	up	12.0181	up	16.7952	up	8.87502	up	-0.00636737	3.60912	4.01829	3.12238	-0.0592208	0.0219819	-0.0516904	-0.027372	SC1F2.18, unknown, len: 424 aa; some similarity to C-terminus of TR:O54229 (EMBL:AJ223176) Streptomyces granaticolor Ser/Thr protein kinase (780 aa), fasta scores; opt: 260 z-score: 221.0 E(): 4.5e-05, 27.8% identity in 439 aa overlap	SCO6621
SC8G12.12_SC8G12.12_at	1.5608e-10	2.20785e-10	2.86607e-15	6.82502e-12	1.09997e-11	1.04781e-16	11.1418	down	7.79716	down	5.12849	down	1.08889	up	11.6036	up	8.31489	up	5.4729	up	0.0107215	3.48863	2.97367	2.36926	-0.112143	-0.0478786	-0.0820278	-0.083049	SC8G12.12, possible integral membrane protein, len: 739 aa. Highly similar to many putative Streptomyces coelicolor membrane proteins including: TR:CAB59662(EMBL:AL132674) SCE87.17C (745 aa), fasta scores opt: 1860 z-score: 1926.0 E():0 66.5% identity in 740 aa overlap and SW:MMLC_STRCO(EMBL:AL031107) SC5A7.16C (705 aa), fasta scores opt: 596 z-score: 618.6 E(): 5.4e-27 38.7% identity in 744 aa o…	SCO7536	Q9KYZ3
SCI39.22_SCI39.22_at	2.92864e-10	4.32112e-12	3.17894e-16	1.56404e-11	8.8281e-14	7.17826e-18	10.2599	down	7.5238	down	5.64093	down	1.21479	down	11.6005	up	9.31742	up	6.79147	up	-0.580527	2.77842	2.33093	1.91541	-0.299821	-0.7577	-0.888997	-0.848317	SCI39.22, possible secreted penicillin-binding protein, len: 484 aa; similar to TR:Q9L656 (EMBL:AF241575) Streptomyces griseus PbpA, 485 aa; fasta scores: opt: 1581 Z-score: 1674.1 bits: 319.2 E(): 1.2e-85; 51.633% identity in 490 aa overlap and to TR:Q9XA17 (EMBL:AL079308) Streptomyces coelicolor putative penicillin binding protein SCH69.17, 490 aa; fasta scores: opt: 1649 Z-score: 1745.9 bits: …	SCO1875	Q93RV1
SCC53.33c_SCC53.33c_at	0.00106371	0.000314609	7.63697e-07	0.00062374	0.000143435	3.79385e-07	9.26838	down	1.92946	down	2.96288	down	1.13006	down	11.3984	up	3.41453	up	3.38453	up	-0.293578	2.91874	0.654616	1.27342	-0.117185	-0.592021	-1.11707	-0.485535	SCC53.33c, possible secreted protein, len: 223aa; contains a possible non-cleavable N-terminal signal sequence.	SCO2342
SC9B10.23_SC9B10.23_at	3.22549e-13	7.10235e-14	6.52381e-19	4.50875e-15	7.12781e-16	5.14422e-21	9.76046	down	8.00927	down	6.23958	down	1.06459	up	11.3892	up	10.5667	up	6.91957	up	-1.26683	2.02012	1.73484	1.37462	-1.35713	-1.48948	-1.66662	-1.41606	SC9B10.23, unknown ATP/GTP binding protein (putative membrane protein), len: 294 aa; contains PS00017 ATP/GTP-binding site motif A (P-loop). Contains possible hydrophobic membrane spanning regions	SCO5856
SCI30A.21c_SCI30A.21_r_at	1.02523e-13	1.15226e-13	3.0592e-18	9.92162e-16	1.28029e-15	2.96052e-20	9.15963	down	25.5681	down	44.1778	down	1.01974	up	10.669	up	27.3571	up	42.106	up	-0.164972	3.03032	4.5113	5.30028	-0.193178	-0.385031	-0.262542	-0.0956761	SCI30A.21c, putative membrane protein, len: 104 aa. Contains possible hydrophobic membrane spanning regions	SCO1700
SC66T3.19c_SC66T3.19_r_at	2.89006e-13	2.77214e-14	4.26041e-19	3.72911e-15	2.484e-16	3.05406e-21	8.93883	down	7.61718	down	5.64543	down	1.00056	up	10.6162	up	9.21049	up	6.61968	up	-0.220256	2.93983	2.709	2.27683	-0.22107	-0.468361	-0.494276	-0.449935	SC66T3.19c, hypothetical protein, len: 169 aa; unknown function, weakly similar to TR:O32077 (EMBL:Z99119), YuaF, Bacillus subtilis hypothetical protein (174 aa), fasta scores; opt: 142 z-score: 164.3 E(): 0.08, 28.0% identity in 161 aa overlap. Contains 5x (V/L)(F/L)(D/E)G repeats near the N-terminus	SCO3608
SCD20.04_SCD20.04_at	1.00396e-10	1.54552e-10	1.30673e-14	3.95828e-12	7.36754e-12	6.41656e-16	12.2695	down	8.94891	down	4.73053	down	1.09511	down	10.5848	up	7.89279	up	4.12873	up	-0.364611	3.25239	2.7971	1.87739	-0.233538	-0.151525	-0.183435	-0.168309	SCD20.04, possible ABC transporter integral membrane protein, len: 309 aa; similar to TR:CAB75311 (EMBL:AL139164) Streptomyces coelicolor putative integral membrane protein SCC46.07c, 299 aa; fasta scores: opt: 412 z-score: 436.8 E(): 7.3e-17; 27.6% identity in 297 aa overlap. Contains possible hydrophobic membrane spanning regions	SCO4586
SCE19A.03c_SCE19A.03_i_at	4.10135e-09	1.34162e-09	5.6493e-14	3.79265e-10	9.61738e-11	3.85322e-15	12.121	down	10.1253	down	8.58059	down	1.14192	down	10.4394	up	10.8752	up	9.19334	up	-0.565259	3.03418	2.77464	2.53582	-0.3738	-0.34979	-0.668333	-0.664771	SCE19A.03c, possible secreted protein, len: 134 aa; unknown function, probable CDS suggested by GC frameplot, positional base preference and amino acid composition. Contains probable N-terminal signal sequence and appropriately positioned PS00013 Prokaryotic membrane lipoprotein lipid attachment site, so may be a lipoprotein	SCO2903
SCD6.02_SCD6.02_at	1.22675e-10	1.94293e-10	2.92516e-14	5.01252e-12	9.54054e-12	1.71945e-15	11.0834	down	5.28175	down	3.15325	down	1.02324	down	10.4193	up	4.79526	up	2.98144	up	-0.0935774	3.37675	2.30744	1.56326	-0.0604343	-0.00444222	0.045831	-0.0127494	SCD6.02, possible secreted protein, len: 176 aa; almost identical to TR:Q53910 (EMBL:D45382) Streptomyces coelicolor ORFB, 175 aa. Contains possible N-terminal region signal peptide sequence	SCO4424
SCH35.12c_SCH35.12c_at	5.5533e-15	1.5809e-14	1.24164e-19	2.98565e-17	1.07179e-16	6.10377e-22	10.1585	down	10.7052	down	7.8511	down	1.06709	up	10.287	up	10.0373	up	7.65348	up	-0.470707	2.87391	2.94954	2.50219	-0.564391	-0.488842	-0.377759	-0.433927	SCH35.12c, possible hydrolase, len: 278aa; similar to many polysaccharide deacetylases from Rhizobia spp. eg. SW:NODB_RHIME chito-oligosaccharide deacetylase from Rhizobium meliloti (217 aa) fasta scores; opt: 399, z-score: 428.0, E(): 1.6e-16, (36.9% identity in 187 aa overlap).	SCO3712	Q9X8Z4
2SCK8.30c_2SCK8.30c_at	9.85329e-07	1.90863e-06	3.63916e-10	2.37327e-07	4.7271e-07	8.49136e-11	13.4447	down	9.81188	down	9.30541	down	1.23151	down	10.2442	up	8.08562	up	6.56941	up	-0.822201	2.92677	2.47233	2.39587	-0.52177	-0.429967	-0.543029	-0.319895	2SCK8.30c, possible integral membrane protein, len: 183 aa; similar to TR:CAC14351 (EMBL:AL445945) Streptomyces coelicolor putative integral membrane protein 2SCF60.18, 179 aa; fasta scores: opt: 193 z-score: 230.8 E(): 2.7e-05; 32.0% identity in 153 aa overlap. Contains possible hydrophobic membrane spanning regions	SCO4904
SCM11.28_SCM11.28_at	5.90698e-10	4.92513e-12	1.86511e-16	3.74744e-11	1.04152e-13	3.74359e-18	7.41536	down	5.24582	down	3.81401	down	1.05342	down	10.2327	up	6.76096	up	4.87916	up	-0.0592086	2.83131	2.33196	1.8721	0.0158714	-0.523806	-0.425268	-0.414531	SCM11.28, probable integral membrane protein, len: 419 aa; similar to various putative integral membran proteins, e.g. TR:Q9XAN8 (EMBL:AL079355) Streptomyces coelicolor putative integral membrane protein SC4C6.02c, 317 aa; fasta scores: opt: 674 z-score: 607.8 E(): 1.8e-26; 43.6% identity in 326 aa overlap	SCO0973
SC8D9.09_SC8D9.09_at	8.51799e-09	4.76073e-09	2.09333e-13	9.58656e-10	4.43653e-10	1.73319e-14	10.4277	down	19.7936	down	9.58334	down	1.06668	down	10.0975	up	20.5351	up	9.16014	up	-0.229758	3.15259	4.0772	3.03077	-0.136636	-0.18333	-0.282816	-0.164599	SC8D9.09, unknown, len: 164aa; similar to many of undefined function eg. TR:O06336 (EMBL:Z95390) hypothetical protein from Mycobacterium tuberculosis (177 aa) fasta scores; opt: 171, z-score: 213.4, E(): 0.00014, (34.9% identity in 109 aa overlap).	SCO5497
SC2H12.28c_SC2H12.28_s_at	2.22571e-10	2.34927e-10	2.50866e-15	1.061e-11	1.20329e-11	8.97885e-17	9.46496	down	11.3789	down	9.82663	down	1.04998	up	9.90529	up	11.7371	up	10.2672	up	-0.00689777	3.2357	3.5014	3.2898	-0.0772546	-0.0725004	-0.0516062	-0.0701741	SC2H12.28c, possible membrane protein, len: 314 aa. Similar to Streptomyces coelicolor TR:Q9XAG2(EMBL:AL079356) possible membrane protein, SC6G9.20 (303 aa), fasta scores opt: 826 z-score: 786.1 E():0 47.1% identity in 308 aa overlap and Mycobacterium tuberculosis TR:O05859(EMBL:Z95120) hypothetical 31.0 kd protein (285 aa), fasta scores opt: 341 z-score: 332.4 E(): 4.9e-11 29.7% identity in 296 …	SCO7229	Q9K456
SCD20.06_SCD20.06_at	2.27652e-13	5.05201e-13	5.21938e-18	2.77426e-15	6.88087e-15	5.61224e-20	9.61601	down	8.74095	down	5.45259	down	1.07289	up	9.71262	up	8.86962	up	5.31113	up	-0.0556331	3.20981	3.07216	2.39131	-0.15713	-0.0700542	-0.0767142	-0.0177108	SCD20.06, unknown, len: 508 aa	SCO4588
SCF43.08_SCF43.08_at	3.42246e-13	1.85102e-12	2.80314e-17	4.90676e-15	3.2509e-14	3.91837e-19	10.7457	down	14.9142	down	13.7154	down	1.0068	down	9.46171	up	13.6584	up	10.4634	up	-1.14149	2.2842	2.75712	2.63623	-1.13171	-0.957902	-1.0146	-0.751053	SCF43.08, possible integral membrane protein, len: 350 aa. Contains possible membrane spanning hydrophobic domains and a TTA /leucine codon, possible target for bldA regulation.	SCO0797
SCD39.10_SCD39.10_at	1.01417e-08	7.44579e-10	1.13603e-14	1.16505e-09	4.96386e-11	5.49693e-16	6.63737	down	10.7216	down	5.67369	down	1.09077	up	9.32976	up	15.1689	up	6.49813	up	0.0995859	2.8302	3.52203	2.60387	-0.0257575	-0.391641	-0.401017	-0.0961515	SCD39.10, possible integral membrane protein, len: 138 aa; similar to TR:O53882 (EMBL:AL022004) Mycobacterium tuberculosis hypothetical 13.7 kDa protein MTV043.63c, 129 aa; fasta scores: opt: 509 z-score: 623.4 E(): 3e-27; 63.1% identity in 122 aa overlap. Contains possible hydrophobic membrane spanning regions	SCO4610
SC1E6.18c_SC1E6.18c_at	1.15384e-08	8.40571e-08	1.13376e-11	1.37302e-09	1.34219e-08	1.7108e-12	11.377	down	4.01889	down	2.87154	down	1.06952	up	9.21736	up	5.94221	up	2.5216	up	-0.450921	3.05713	1.55588	1.0709	-0.547883	-0.147227	-1.01512	-0.26344	SC1E6.18c, small hydrophobic protein, len: 56 aa. Contains possible hydrophobic membrane spanning regions	SCO6509
SCBAC31E11.01_SCBAC3_at	3.1289e-13	7.64484e-13	6.82713e-18	4.26158e-15	1.09603e-14	7.8304e-20	9.73953	down	10.229	down	9.34764	down	1.04044	up	9.11565	up	10.7537	up	8.61853	up	-0.61763	2.66622	2.73696	2.60697	-0.674819	-0.522124	-0.689803	-0.50047	SCBAC31E11.01, possible membrane protein, len: 410 aa. Contains possible hydrophobic membrane spanning region	SCO5105	Q93IV0
SCE9.38_SCE9.38_at	8.118e-07	3.06019e-07	2.9918e-09	1.87383e-07	6.0107e-08	9.01829e-10	9.01156	down	2.2051	down	2.02759	down	1.13074	down	9.0589	up	2.38352	up	2.08601	up	-0.141671	3.03011	0.99917	0.878092	0.0355992	-0.14923	-0.25392	-0.182656	SCE9.38, possible membrane protein, len: 244 aa; unknown function, contains a hydrophobic, possible membrane-spanning region. Contains PS00213 Lipocalin signature, so may be involved in transport of small, hydrophobic molecules	SCO3431
SCI5.01_SCI51.33_at	2.65055e-10	5.75331e-11	1.17049e-15	1.35852e-11	2.39206e-12	3.69188e-17	8.51846	down	9.28941	down	9.08163	down	1.03622	down	8.83492	up	10.5786	up	9.9363	up	-1.06574	2.02486	2.14985	2.11722	-1.0144	-1.11836	-1.25323	-1.19549	SCI5.01, partial CDS, unknown, len: >195aa; similar to TR:O87735 (EMBL:D89936) sporulation control protein Spo0M from Bacillus subtilis (258 aa) fasta scores; opt: 283, z-score: 342.4, E(): 9.7e-12, (32.7% identity in 153 aa overlap). SCI51.33, hypothetical protein, partial CDS, len: >98 aa; unknown function, similar to TR:O87735 (EMBL:D89936), Spo0M, Bacillus subtilis sporulation-control protein…	SCO1793
SCF76.12c_SCF76.12c_at	4.94369e-10	3.86754e-10	2.87639e-12	2.97685e-11	2.24567e-11	3.64961e-13	8.57246	down	2.24554	down	1.65044	down	1.00246	up	8.77204	up	2.25422	up	1.66828	up	-0.0307935	3.06892	1.13627	0.69206	-0.0343355	-0.0639966	-0.036358	-0.0463007	SCF76.12c, possible secreted protein, len: 384 aa. Contains a possible N-terminal signal sequence.	SCO0472
SCE41.14_SCE41.14_at	3.82956e-09	2.72147e-09	1.8547e-12	3.47996e-10	2.20449e-10	2.20038e-13	8.11255	down	3.07148	down	1.78607	down	1.03978	up	8.72989	up	3.41935	up	1.93473	up	0.0363024	3.05646	1.65524	0.873092	-0.0199749	-0.0695057	-0.118484	-0.0790434	SCE41.14, unknown, len: 201 aa	SCO3105
SC6A9.15_SC6A9.15_at	3.63495e-10	4.00178e-10	4.21603e-15	2.04547e-11	2.38099e-11	1.6169e-16	7.95269	down	6.54579	down	4.74886	down	1.09347	up	8.46565	up	7.36451	up	4.94478	up	-0.364265	2.62718	2.3463	1.88332	-0.493181	-0.454444	-0.534287	-0.422589	SC6A9.15, conserved hypothetical protein, len: 135 aa; similar to TR:Q98D71 (EMBL:AP003005) hypothetical protein from Rhizobium loti (134 aa) fasta scores; opt: 401, Z-score: 482.3, E(): 3.1e-19, 46.212% identity (46.565% ungapped) in 132 aa overlap.	SCO5652
2SC10A7.09_2SC10A7.0_r_at	6.83823e-10	2.34927e-10	6.50803e-15	4.5098e-11	1.20411e-11	2.7525e-16	7.92763	down	6.60122	down	3.96814	down	1.00793	down	8.32609	up	7.37889	up	4.46914	up	-0.039142	2.94775	2.68359	1.94932	-0.027744	-0.109891	-0.199813	-0.210678	2SC10A7.09, probable RNA polymerase sigma factor, len: 157 aa; similar to SW:RPOE_STRCO (EMBL:L29636) Streptomyces coelicolor RNA polymerase sigma-E factor SigE, 176 aa; fasta scores: opt: 451 z-score: 556.7 E(): 1.7e-23; 48.7% identity in 150 aa overlap. Contains Pfam match to entry PF00776 Sigma70_ECF, Sigma-70 factor (ECF subfamily) and possible helix-turn-helix motif at residues 120..141 (+3.…	SCO4005	Q9ADQ0
SCE6.34_SCE6.34_at	7.2129e-10	4.27336e-11	4.21603e-15	4.8086e-11	1.51635e-12	1.6086e-16	8.41102	down	8.44867	down	8.26525	down	1.26782	down	8.14735	up	9.15375	up	7.88171	up	-1.24974	1.82254	1.82898	1.79731	-0.907398	-1.20379	-1.36538	-1.18119	SCE6.34, probable secreted penicillin-binding protein, len: 756 aa. Similar to many including: Bacillus subtilis SW:PBPD_BACSU(EMBL:U11882) penicillin-binding protein 4 precursor (624 aa), fasta scores opt: 550 z-score: 456.8 E(): 5.5e-18 28.1% identity in 572 aa overlap and Helicobacter pylori TR:O25319(EMBL:AE000573) penicillin-binding protein 1A (659 aa), fasta scores opt: 750 z-score: 619.0 E…	SCO2897	Q9KZQ6
SC4H2.32_SC4H2.32_at	2.43977e-07	6.05579e-08	3.79109e-12	4.71339e-08	9.18877e-09	5.01403e-13	6.82687	down	4.01259	down	2.52559	down	1.07853	up	8.05191	up	4.85564	up	2.76471	up	0.0474567	2.81868	2.05199	1.38408	-0.0616126	-0.190651	-0.227672	-0.0830528	SC5B8.01, probable transcriptional regulator, partial CDS, overlaps and extends SC4H2.32, len: > 140 aa SC4H2.32, probable transcriptional regulator, partial CDS, len: >111 aa; similar to many e.g. TR:D1022772 (EMBL:D85417) HemR from Propionibacterium freudenreichii (243 aa), fasta scores; opt: 262 z-score: 366.7 E(): 3.3e-13, 46.5% identity in 101 aa overlap. Contains Pfam match to entry tetR PF…	SCO5811	Q8CJQ4
SCC75A.01c_SC1G2.17c_at	1.94467e-12	2.04415e-11	4.0378e-16	3.62448e-14	6.15444e-13	1.02754e-17	9.76198	down	10.277	down	6.93175	down	1.02272	down	7.94788	up	8.03485	up	5.58742	up	-0.511465	2.77571	2.84988	2.28175	-0.479055	-0.214861	-0.156394	-0.200428	SCC75A.01c, possible membrane protein, partial CDS, len: > 268 aa. Highly similar to another putative membrane protein from Streptomyces coelicolor TR:CAB45459(EMBL:AL079348) SC66T3.03 (330 aa), fasta scores opt: 695 z-score: 823.4 E():0 54.8% identity in 241 aa overlap. Contains possible membrane spanning hydrophobic domains. SC1G2.17c, unknown, partial CDS, len: > 116 aa. Highly similar to the …	SCO2255
SCQ11.07_SCQ11.07_at	1.17394e-07	3.38994e-08	1.22071e-12	2.04072e-08	4.65357e-09	1.36072e-13	8.21781	down	12.8458	down	7.30526	down	1.03699	down	7.74044	up	14.2956	up	9.02127	up	-0.155014	2.88374	3.52821	2.71392	-0.102611	-0.0686747	-0.309294	-0.459408	SCQ11.07, possible membrane protein, len: 70 aa; previously sequenced as SW:YPT1_STRCO (EMBL:U37580) hypothetical protein in PtpA 5' region (64 aa), with different putative stop codon. Probable hydrophobic CDS suggested by GC frameplot and positional base preference. Contains possible hydrophobic membrane spanning regions	SCO3924	Q53866
SCE94.08_SCE94.08_at	1.205e-13	1.12837e-13	3.00688e-18	1.33889e-15	1.2133e-15	2.80211e-20	8.23394	down	10.302	down	7.87138	down	1.07858	down	7.736	up	9.75501	up	7.12996	up	-0.722113	2.31947	2.64274	2.2545	-0.612976	-0.632118	-0.643408	-0.57939	SCE94.08, unknown, len: 202aa; previously sequenced therefore identical to TR:e1358526 (EMBL:AJ131213) hypothetical protein from Streptomyces coelicolor (202 aa) fasta scores; opt: 1347, z-score: 1386.9, E(): 0, (99.5% identity in 202 aa overlap). Note conflict in first codon, GTG rather than ATG.	SCO3357	Q9ZEP5
SCBAC1A6.15c_SCBAC1A_at	3.67381e-11	1.3618e-11	3.74607e-16	1.1851e-12	3.75836e-13	8.99593e-18	7.34445	down	14.4853	down	6.91488	down	1.01855	down	7.73013	up	15.599	up	7.49079	up	-0.0365887	2.84007	3.81993	2.75311	-0.0100729	-0.110428	-0.143451	-0.152003	SCBAC1A6.15c, probable integral membrane protein, len: 756 aa; similar to SW:MMLB_MYCTU (EMBL:AL021928) Mycobacterium tuberculosis putative membrane protein MmpL11 or MTV033.10c, 966 aa; fasta scores: opt: 1132 z-score: 1196.3 E(): 0; 32.6% identity in 723 aa overlap. Contains possible hydrophobic membrane spanning regions	SCO6091	Q9ADH2
2SCK8.34_2SCK8.34_r_at	1.32667e-11	7.84786e-11	8.38951e-16	3.80408e-13	3.43168e-12	2.4056e-17	8.72974	down	7.26594	down	5.52071	down	1.07074	up	7.67166	up	7.31757	up	5.01811	up	-0.769266	2.35667	2.09188	1.69559	-0.867872	-0.582866	-0.779481	-0.631558	2SCK8.34, probable RNA polymerase sigma factor (fragment), len: 196 aa; similar to SW:RPOE_STRCO (EMBL:L29636) Streptomyces coelicolor RNA polymerase sigma factor SigE, 176 aa; fasta scores: opt: 377 z-score: 396.4 E(): 1.7e-14; 44.6% identity in 148 aa overlap. Contains Pfam match to entry PF00776 Sigma70_ECF, Sigma-70 factor (ECF subfamily) and possible helix-turn-helix motif at residues 148..1…	SCO4908	Q8R5N3
SC4C2.12_SC4C2.12_at	4.75294e-10	1.42708e-09	3.50309e-11	2.7768e-11	1.03322e-10	6.26539e-12	8.0803	down	1.81241	down	1.4601	down	1.04347	up	7.65332	up	1.74653	up	1.49997	up	-0.0515957	2.96281	0.806311	0.494472	-0.112987	0.0267274	0.00181643	-0.0904595	SC4C2.12, possible secreted solute-binding protein, len: 528 aa; similar to TR:P96429 (EMBL:Z79692) Sinorhizobium meliloti periplasmic binding protein ORF23, 537 aa; fasta scores: opt: 644 z-score: 679.5 E(): 2.6e-30; 28.8% identity in 525 aa overlap. Contains Pfam match to entry PF00496 SBP_bac_5, Bacterial extracellular solute-binding proteins, family 5 and correctly situated match to Prosite e…	SCO7677	Q9EWQ0
SC4G6.34_SC4G6.34_at	1.88225e-07	1.15788e-08	3.48647e-13	3.53511e-08	1.26163e-09	3.22405e-14	6.07208	down	8.54333	down	4.21747	down	1.01035	down	7.5831	up	10.5161	up	5.41458	up	-0.0358782	2.56631	3.05892	2.0405	-0.0210169	-0.356477	-0.335607	-0.396351	SC4G6.34, unknown, len: 446 aa; weakly similar to two other hypothetical proteins from Streptomyces coelicolor; TR:CAB45208 (EMBL:AL079308) (509 aa) fasta scores; opt: 382, z-score: 443.7, E(): 2.2e-17, (33.3% identity in 448 aa overlap) and TR:O86499 (EMBL:AL031232) (469 aa) fasta scores; opt: 222, z-score: 259.2, E(): 4.1e-07, (27.7% identity in 437 aa overlap)	SCO2065
SCC80.01_SCC88.27_at	4.59137e-09	1.32541e-09	4.44841e-14	4.38498e-10	9.45361e-11	2.82211e-15	7.09024	down	6.09941	down	3.56842	down	1.00741	down	7.53303	up	6.90587	up	3.873	up	0.0232039	2.84904	2.63187	1.85849	0.0338551	-0.0641921	-0.155951	-0.0949612	SCC80.01, unknown (fragment), len: >142 aa SCC88.27, possible membrane protein, len: >225 aa. Rich in proline and glycine. Contains possible hydrophobic membrane spanning region and the following repeats at the N-terminal region: 4x(QPGPYG) and 4x(PPYGQQ)	SCO2616
2SC3B6.22c_2SC3B6.22_at	2.27656e-06	2.10522e-07	1.21013e-11	6.29929e-07	3.89352e-08	1.84338e-12	6.57877	down	10.25	down	6.67862	down	1.08552	down	7.4686	up	11.7116	up	7.54896	up	-0.374048	2.34377	2.9835	2.3655	-0.25566	-0.557069	-0.566371	-0.550777	2SC3B6.22c, hypothetical protein, len: 171 aa; low similarity to TR:Q9S2D5 (EMBL:AL110470) Streptomyces coelicolor MutT domain containing protein, 204 aa; fasta scores: opt: 139 z-score: 184.0 E(): 0.0088; 30.8% identity in 120 aa overlap	SCO5198	Q9FCJ0
redZ_SC3F7.01c_at	1.31101e-11	9.18029e-12	2.42286e-16	3.71219e-13	2.3033e-13	5.2029e-18	7.18051	down	9.55981	down	6.39984	down	1.04148	down	7.36989	up	9.75724	up	5.68091	up	-0.289543	2.55454	2.96744	2.38849	-0.230901	-0.327099	-0.319036	-0.117631	SC2E9.22c, redZ, response regulator, partial CDS, len: >67 aa; identical to TR:P72402 (EMBL:Y07902) RedZ gene (217 aa). Contains probable helix-turn-helix motif at aa 12 to 33 (Score 1209, +3.30 SD) SC3F7.01c, redZ, response regulator, partial CDS, len >184 aa; identical to TR:P72402 (EMBL:Y07902) redZ gene (217 aa), and similar to many two-component regulators e.g. UVRY_ECOLI P07027 UvrY protein…	SCO5881	P72402
SC10F4.19_SC10F4.19_at	1.4286e-06	6.97935e-07	4.02848e-09	3.64792e-07	1.53095e-07	1.24897e-09	6.19031	down	1.47956	down	2.08864	down	1.05059	up	7.22698	up	1.82383	up	1.91887	up	-0.235731	2.39428	0.329441	0.826836	-0.306928	-0.459113	-0.537531	-0.113423	SC10F4.19, possible membrane protein, len: 90 aa; similar to TR:O86580 (EMBL:AL031184) Streptomyces coelicolor small hydrophobic protein SC2A11.19, 97 aa; fasta scores: opt: 181 z-score: 235.5 E(): 1.4e-05; 44.0% identity in 91 aa overlap. Contains possible hydrophobic membrane spanning regions	SCO7646
SCJ9A.05c_SCJ9A.05c_at	3.13695e-10	7.76487e-11	4.23094e-15	1.70902e-11	3.31507e-12	1.63778e-16	7.39619	down	5.81777	down	6.71613	down	1.13954	down	7.21017	up	5.73692	up	6.42702	up	-1.20162	1.68516	1.33884	1.54601	-1.01317	-1.16487	-1.18144	-1.13814	SCJ9A.05c, possible membrane protein, len: 234aa; contains possible peripheral membrane hydrophobic region.	SCO0226
SCH69.27_SCH69.27_at	4.83532e-09	1.44405e-11	2.60538e-16	4.67935e-10	4.14064e-13	5.69635e-18	4.17343	down	1.82268	down	2.34095	down	1.0599	up	7.19569	up	4.35256	up	3.63379	up	-0.0952247	1.96601	0.770836	1.13187	-0.179155	-0.881125	-1.35103	-0.729607	SCH69.27, possible regulatory protein, len: 232aa; similar to SW:NHSR_STRAS proposed regulator of the nosiheptide-resistance genes from Streptomyces actuosus (233 aa) fasta scores; opt: 1231, z-score: 1330.5, E(): 0, (83.2% identity in 226 aa overlap).	SCO3857
SCE94.10_SCE94.10_at	8.22534e-12	2.89633e-11	5.37366e-16	2.06371e-13	9.13537e-13	1.40601e-17	6.9673	down	7.30731	down	5.77694	down	1.00859	down	7.18235	up	6.17827	up	4.76615	up	-0.698952	2.10165	2.17039	1.83135	-0.686607	-0.742808	-0.456815	-0.421472	SCE94.10, cseC, sensory histidine kinase, len: 507 aa; previously sequenced therefore identical to TR:E1358528 (EMBL:AJ131213) CseC, sensory histidine kinase from Streptomyces coelicolor (507 aa) fasta scores; opt: 3298, z-score: 3217.4, E(): 0, (100.0% identity in 507 aa overlap). Also similar to many others eg. SW:AFQ2_STRCO sensor protein, part of a putative two-component regulatory system inv…	SCO3359	Q9ZEP3
SC4H2.19c_SC4H2.19c_at	1.18313e-09	3.2844e-09	9.88204e-14	8.77805e-11	2.84884e-10	7.36725e-15	7.87582	down	7.79524	down	6.1685	down	1.0582	down	7.15985	up	6.42074	up	5.57049	up	-0.274256	2.70317	2.68834	2.35066	-0.192638	-0.136757	0.00559807	-0.127143	SC4H2.19c, probable secreted protein, len: 409 aa; Contains probable N-terminal signal sequence and appropriately positioned PS00013 Prokaryotic membrane lipoprotein lipid attachment site. Highly similar to downstream CDS SC4H2.18c (405 aa), fasta scores; E(): 0, 61.8% identity in 406 aa overlap	SCO5798	O69974
SCE66.25c_SCE66.25c_at	2.51126e-12	1.43139e-12	2.02314e-17	5.13053e-14	2.30869e-14	2.67372e-19	7.34491	down	7.68511	down	5.24303	down	1.00094	up	7.15952	up	8.43143	up	5.95832	up	-0.0259495	2.8508	2.91612	2.36445	-0.0272989	0.0109323	-0.159661	-0.210455	SCE66.25c, possible secreted protein, len: 490 aa; similar to TR:Q9K3R9 (EMBL:AL359989) Streptomyces coelicolor putative membrane protein SCE66.24c, 497 aa; fasta scores: opt: 430 Z-score: 454.0 E(): 1.2e-17; 33.140% identity) in 516 aa overlap. Contains possible N-terminal signal sequence	SCO3146
SCC123.20_SCC123.20_at	4.01245e-13	7.10235e-14	2.35265e-18	6.04024e-15	7.05928e-16	2.10811e-20	7.34047	down	10.5969	down	7.89013	down	1.09037	down	7.14226	up	12.0872	up	8.08538	up	-0.667882	2.20799	2.73769	2.31217	-0.543065	-0.62839	-0.857717	-0.70315	SCC123.20, unknown, len: 402 aa. Similar to Mycobacterium tuberculosis TR:O53978(EMBL:AL022073) hypothetical 38.3 KD protein (348 aa), fasta scores opt: 1044 z-score: 981.9 E():0 49.5% identity in 319 aa overlap and Synechocystis sp. (strain PCC 6803) TR:P73529(EMBL:D90907) hypothetical 34.0 KD protein (303 aa), fasta scores opt: 568 z-score: 540.3 E(): 1.1e-22 37.5% identity in 269 aa overlap.	SCO2582	Q9RDK4
pkaJ_SCD63.11_at	1.71047e-10	3.40854e-10	9.2863e-15	7.6021e-12	1.9425e-11	4.33434e-16	7.63307	down	6.76238	down	4.17443	down	1.00509	down	7.1363	up	6.33764	up	4.02198	up	-0.261005	2.67126	2.49653	1.80057	-0.253681	-0.163919	-0.16742	-0.207331	SCD63.11, pkaJ, serine/threonine protein kinase, len: 548 aa; N-terminal region similar to TR:CAB50939 (EMBL:AL096849) Streptomyces coelicolor putative protein serine/threonine kinase SCI11.13, 550 aa; fasta scores: opt: 1006 z-score: 815.3 E(): 0; 56.9% identity in 297 aa overlap and to TR:AAD47061 (EMBL:AF159501) Myxococcus xanthus Pkn4, 643 aa; fasta scores: opt: 639 z-score: 521.3 E(): 1.4e-2…	SCO4779	Q9L0H8
2SC3B6.21_2SC3B6.21_at	7.01738e-07	1.94581e-08	3.21942e-12	1.57702e-07	2.32939e-09	4.16562e-13	6.54955	down	5.26752	down	4.19223	down	1.21138	down	7.12876	up	5.41102	up	4.4419	up	-0.18199	2.52941	2.21513	1.88573	0.0946576	-0.304247	-0.220768	-0.26545	2SC3B6.21, conserved hypothetical protein, len: 251 aa; similar to TR:CAB93731 (EMBL:AL357613) Streptomyces coelicolor hypothetical 23.8 kD protein SC5F8.03c, 225 aa; fasta scores: opt: 449 z-score: 539.1 E(): 1.5e-22; 35.7% identity in 230 aa overlap	SCO5197
SC5F8.24_SC5F8.24_at	2.33811e-07	1.19912e-07	2.90787e-11	4.50862e-08	1.99853e-08	5.12785e-12	5.45062	down	1.95592	down	3.06222	down	1.0474	down	7.09357	up	4.18618	up	2.54112	up	-0.481661	1.96476	0.486187	1.13292	-0.414842	-0.861752	-1.57945	-0.212543	SC5F8.24, probable RNA polymerase sigma factor, len: 299 aa. Highly similar to many e.g. Streptomyces coelicolor SW:RPOF_STRCO (EMBL:L11648) RNA polymerase sigma-F factor, SigF (287 aa), fasta scores opt: 687 z-score: 772.9 E(): 0 43.6% identity in 275 aa overlap. Contains a Pfam match to entry PF00140 sigma70, Sigma-70 factor and a putative helix-turn-helix motif situated between residues 242..2…	SCO7314	Q9K4K0
SCE66.24c_SCE66.24c_at	1.52367e-05	1.71669e-07	3.44623e-12	5.62501e-06	3.07228e-08	4.52086e-13	5.22964	down	3.74932	down	2.96688	down	1.02719	up	7.08509	up	5.21304	up	5.31832	up	0.233518	2.62023	2.14015	1.80247	0.194815	-0.204555	-0.241978	-0.608505	SCE66.24c, possible secreted protein, len: 497 aa; similar to TR:Q9K3R8 (EMBL:AL359989) Streptomyces coelicolor putative membrane protein SCE66.25c, 490 aa; fasta scores: opt: 430 Z-score: 424.1 E(): 5.4e-16; 33.012% identity in 518 aa overlap. Contains possible N-terminal signal sequence	SCO3145
SCD84.24c_SCD84.24c_at	1.97202e-08	4.29038e-07	4.13367e-09	2.62936e-09	8.71917e-08	1.28603e-09	5.525	down	1.01959	up	1.12356	up	1.06012	down	7.06908	up	1.97942	up	1.8999	up	0.166952	2.63293	0.138967	-0.0011212	0.251176	-0.188596	-0.846114	-0.927045	SCD84.24c, probable protease, len: 347 aa; similar to C-terminal region of TR:O06291(EMBL:Z98260) Mycobacterium tuberculosis HtrA, 549 aa; fasta scores: opt: 426 z-score: 370.9 E(): 3.4e-13; 38.4% identity in 328 aa overlap and C-terminal region similar to C-terminal region of SW:HTRA_ECOLI (EMBL:M36536) Escherichia coli protease do precursor HtrA, 474 aa; fasta scores: opt: 329 z-score: 290.0 E(…	SCO4157	Q9KZU4
SC5C11.03_SC5C11.03_at	6.91378e-09	7.50663e-10	2.15113e-11	7.45895e-10	5.03132e-11	3.58522e-12	5.90058	down	1.31498	down	1.72412	down	1.09207	down	7.04881	up	1.64639	up	1.81745	up	-0.111906	2.44895	0.283132	0.673955	0.0151561	-0.368429	-0.436178	-0.187959	SC5C11.03, possible regulator, len: 146 aa. Similar to Streptomyces fradiae TR:Q9Z9I5 (EMBL:AB024056) beta-lactamase regulator protein (139 aa), fasta scores opt: 215 z-score: 266.6 E(): 2e-07 36.6% identity in 131 aa overlap and Streptomyces coelicolor TR:Q9X7S3 (EMBL:AL049863) putative regulator protein, SC5H1.15C (151 aa), fasta scores opt: 347 z-score: 419.9 E(): 5.7e-16 44.4% identity in 144…	SCO7446	Q9L169
gvpS_SC1E6.16_i_at	1.6063e-08	1.38322e-08	9.16679e-11	2.03234e-09	1.58062e-09	1.82679e-11	7.08299	down	2.40018	down	1.39722	down	1.0546	down	7.04564	up	2.91143	up	1.50213	up	-0.114205	2.71015	1.14894	0.36835	-0.0375026	-0.106578	-0.392787	-0.218662	SC1E6.16, gvpS, probable gas vesicle synthesis protein, len: 60 aa; similar to parts of several gas vesicle proteins e.g. Bacillus megaterium TR:O68671 (EMBL:AF053765) gas vesicle protein GVPS (95 aa), fasta scores; opt: 163 z-score: 303.6 E(): 1.2e-09, 49.1% identity in 57 aa overlap, and TR:O68669 (EMBL:AF053765) gas vesicle protein GVPJ (100 aa), fasta scores; opt: 130 z-score: 256.8 E(): 5.1e…	SCO6507	Q9ZC06
SCL2.33c_SCL2.33c_at	2.81167e-07	3.89223e-08	1.2454e-12	5.53264e-08	5.54521e-09	1.39717e-13	6.38182	down	10.7385	down	7.13173	down	1.01836	down	6.96357	up	12.6366	up	8.58355	up	-0.153469	2.5205	3.27125	2.68078	-0.127216	-0.27933	-0.38828	-0.420791	SCL2.33c, putative membrane protein, len: 153 aa. Contains possible hydrophobic membrane spanning regions	SCO1543
SCI39.11_SCI39.11_at	6.15236e-06	2.07969e-05	3.11666e-07	1.99786e-06	6.93974e-06	1.41534e-07	4.26097	down	1.09798	up	1.15701	up	1.11088	down	6.95283	up	2.78441	up	1.58519	up	-0.171693	1.91949	-0.306547	-0.382091	-0.0199925	-0.878111	-1.78392	-1.04675	SCI39.11, probable acetyltransferase, len: 170 aa; similar to SW:ECTA_MARHA (EMBL:U66614) Marinococcus halophilus L-2,4-diaminobutyric acid acetyltransferase (EC 2.3.1.*) EctA, 172 aa; fasta scores: opt: 443 Z-score: 540.9 bits: 106.5 E(): 1.5e-22; 42.675% identity in 157 aa overlap. Contains Pfam match to entry PF00583 Acetyltransf, Acetyltransferase (GNAT) family	SCO1864	Q93RW2
sig8_SCF55.24_at	4.84224e-09	9.67323e-10	2.82252e-13	4.72075e-10	6.62217e-11	2.47855e-14	3.83543	down	1.06894	down	1.61743	down	1.07202	up	6.92917	up	2.73249	up	2.05579	up	-0.00123024	1.93816	0.0949564	0.692476	-0.101567	-0.854523	-1.35526	-0.347216	SCF55.24, sig8, len: 266 aa; identical to previously sequenced TR:CAB55833 (EMBL:AJ249580) Streptomyces coelicolor Sig8 protein, 266 aa and similar to SW:RPOF_STRCO (EMBL:L11648) Streptomyces coelicolor RNA polymerase sigma-F factor, SigF, 287 aa; fasta scores: opt: 759 z-score: 872.2 E(): 0; 47.6% identity in 269 aa overlap and to Streptomyces coelicolor putative RNA polymerase sigma factor SC5H…	SCO0600	Q7AKS4
SCC121.10_SCC121.10_at	5.25879e-12	1.28171e-11	3.82672e-11	1.22517e-13	3.4914e-13	6.91279e-12	7.00634	down	1.14489	down	1.02311	up	1.04093	up	6.92008	up	1.21031	up	1.03856	up	-0.000452201	2.80821	0.194751	-0.0334169	-0.0583296	0.017419	-0.08062	-0.0879949	SCC121.10, probable metal transport ABC transporter, len: 300 aa; similar to TR:Q9XDA5 (EMBLAF104349:) Listeria monocytogenes hydrophobic membrane protein ZurM, 295aa fasta scores: opt: 608 z-score: 697.8 E(): 1.8e-31; 34.7% identity in 288 aa overlap and to SW:ZNUB_ECOLI (EMBL:AE000280) Escherichia coli high-affinity Zinc uptake system membrane protein ZnuB, 261 aa; fasta scores: opt: 397 z-scor…	SCO2507	Q9L2H6
2SCG4.05c_2SCG4.05c_at	4.04956e-13	3.033e-12	1.28314e-16	6.34878e-15	5.54419e-14	2.34553e-18	6.75376	down	33.2248	down	33.6833	down	1.01369	up	6.90282	up	31.0928	up	23.6002	up	-0.852352	1.90334	4.20184	4.22161	-0.871973	-0.883848	-0.756673	-0.33912	2SCG4.05c, unknown, len: 467 aa. High content in alanine, asparagine and valine amino acid residues	SCO1089
SCE94.07_SCE94.07_r_at	6.67999e-14	1.99533e-14	4.04344e-19	5.98566e-16	1.57338e-16	2.75359e-21	6.44298	down	7.29338	down	7.24018	down	1.05854	down	6.8925	up	7.37809	up	7.28981	up	-0.593429	2.0943	2.27316	2.2626	-0.511351	-0.690726	-0.610088	-0.603284	SCE94.07, sigE, ECF sigma factor, len: 177 aa; previously sequenced therefore identical to TR:E1358525 (EMBL:AJ131213) SigE, ECF sigma factor from Streptomyces coelicolor (177 aa) fasta scores; opt: 1140, z-score: 1336.4, E(): 0, (100.0% identity in 177 aa overlap). Member of ECF sigma factors. Contains Prosite match to PS01063 Sigma-70 factors ECF subfamily signature. Also contains a possible he…	SCO3356	P38133
SCD63A.02_SCD63A.02_at	2.6165e-10	3.16354e-10	6.4783e-15	1.32232e-11	1.76886e-11	2.71671e-16	7.07762	down	13.4217	down	7.23297	down	1.03337	up	6.80733	up	13.6598	up	7.51136	up	-0.29772	2.52554	3.44878	2.55687	-0.345081	-0.241544	-0.323083	-0.352205	SCD63A.02, possible two-component system sensor kinase, len: 430 aa; C-terminal domain similar to TR:CAB51969 (EMBL:AL109661) Streptomyces coelicolor putative two-component system sensor kinase SC6E10.15c, 413 aa; fasta scores: opt: 168 z-score: 198.3 E(): 0.0014; 32.7% identity in 248 aa overlap. Contains possible hydrophobic membrane regions in N-terminal domain	SCO4791	Q9KY73
SCD49.04_SCD49.04_at	7.91136e-08	1.01361e-08	1.61034e-13	1.28525e-08	1.07174e-09	1.29866e-14	5.05189	down	4.53408	down	4.55592	down	1.03125	up	6.80602	up	5.21269	up	4.63409	up	-0.50527	1.83155	1.67554	1.68247	-0.549669	-0.935256	-0.70649	-0.529811	SCD49.04, possible transcriptional regulatory protein, len: 1251 aa; N-terminal domain similar to TR:Q9RD3 (EMBL:AL133422) Streptomyces coelicolor putative transcriptional regulatory protein SCM1.10, 888 aa; blastp scores: Score = 154 (54.2 bits), Expect = 5.7e-15, Sum P(2) = 5.7e-15 Identities = 120/425 (28%), Positives = 176/425 (41%) and C-terminal domain similar to TR:Q9ZGI0 (EMBL:AF079139) S…	SCO4263	Q9K4E9
SCK7.07c_SCK7.07c_at	3.12384e-16	3.18219e-16	4.15809e-21	5.59828e-19	6.84341e-19	8.94213e-24	7.36432	down	13.2002	down	11.4164	down	1.01795	up	6.73543	up	13.3627	up	11.6833	up	-0.0342555	2.8463	3.68823	3.47878	-0.0599278	0.0945261	-0.0519134	-0.0675983	SCK7.07c, possible integral membrane protein, len: 778 aa; similar to TR:AAF74504 (EMBL:M34538) Streptomyces clavuligerus hypothetical 42.6 kDa protein (fragment) 407 aa; fasta scores: opt: 509 z-score: 559.6 E(): 1.1e-23; 31.5% identity in 413 aa overlap. Contains possible hydrophobic membrane spanning regions	SCO5034	Q9FBP3
SC9A10.06c_SC9A10.06_i_at	1.11623e-13	1.80922e-15	2.9404e-20	1.12023e-15	6.875e-18	9.48516e-23	5.46824	down	4.84732	down	5.12972	down	1.03523	down	6.61681	up	6.5343	up	6.33646	up	-0.402767	2.04831	1.87442	1.95611	-0.352822	-0.677825	-0.833611	-0.707563	SC9A10.06c, putative membrane protein, len: 79 aa. Contains possible hydrophobic membrane spanning region	SCO5742
2SC3B6.23c_2SC3B6.23_at	1.02691e-11	1.6266e-12	2.02314e-17	2.61328e-13	2.79845e-14	2.68302e-19	5.88966	down	7.79541	down	5.14447	down	1.02941	up	6.60646	up	9.37807	up	6.17504	up	-0.114697	2.44349	2.84793	2.24833	-0.156512	-0.28039	-0.381362	-0.378124	2SC3B6.23c, conserved hypothetical protein, len: 487 aa; similar to TR:O53341 (EMBL:AL021646) Mycobacterium tuberculosis hypothetical 49.4 kD protein, 472 aa; fasta scores: opt: 1382 z-score: 1331.8 E(): 0; 46.2% identity in 489 aa overlap	SCO5199
SCE126.08c_SCE126.08_at	1.42379e-09	2.54125e-10	6.81331e-15	1.09644e-10	1.35715e-11	2.93046e-16	5.70237	down	4.74116	down	2.57831	down	1.00513	up	6.55436	up	5.55863	up	3.61949	up	0.0316629	2.54322	2.2769	1.39809	0.0242783	-0.169232	-0.197826	-0.457701	SCE126.08c, possible two component sensor kinase, len: 401 aa; similar to many, often from Streptomyces coelicolor e.g. TR:O88024 (EMBL:AL031107) putative two component sensor (405 aa) fasta scores; opt: 718, z-score: 796.4, E(): 0, (42.2% identity in 313 aa overlap). Also similar to SW:DEGS_BACBR sensor protein DegS from Bacillus brevis (386 aa) fasta scores; opt: 320, z-score: 358.3, E(): 1.2e-…	SCO3390	Q9X851
gvpF_SC1E6.10_at	1.28864e-08	2.75398e-09	4.76751e-13	1.55653e-09	2.26548e-10	4.56245e-14	6.18673	down	2.75605	down	2.15346	down	1.07842	down	6.32289	up	4.51046	up	2.56917	up	-0.411958	2.21722	1.05065	0.6947	-0.30304	-0.443366	-1.12263	-0.666604	SC1E6.10, gvpF, probable gas vesicle synthesis protein, len: 257 aa; some similarity to GVF2_HALSA GVPF protein, chromosomal (217 aa), fasta scores; opt: 143 z-score: 191.0 E(): 0.0023, 27.1% identity in 247 aa overlap	SCO6501	Q9ZC12
SCD84.30_SCD84.30_at	2.90664e-08	3.51368e-08	4.73077e-12	4.12556e-09	4.87256e-09	6.52813e-13	7.07603	down	7.32901	down	5.04016	down	1.15155	down	6.30213	up	6.38781	up	3.80397	up	-0.592877	2.23006	2.28074	1.74059	-0.389306	-0.425777	-0.394579	-0.186912	SCD84.30, possible secreted protein, len: 245 aa. Contains possible N-terminal region signal peptide sequence	SCO4163
gvpO_SC1E6.08_at	1.35635e-06	4.82982e-08	6.10355e-12	3.44677e-07	7.1322e-09	8.5756e-13	5.0975	down	2.30048	down	2.30458	down	1.06295	down	6.29802	up	5.14416	up	2.88061	up	-0.230132	2.11966	0.9718	0.974369	-0.142058	-0.535239	-1.39114	-0.552003	SC1E6.08, gvpO, probable gas vesicle synthesis protein, len: 130 aa; similar to several from Halobacteria e.g. GVO1_HALSA GVPO protein, plasmid (120 aa), fasta scores; opt: 167 z-score: 285.9 E(): 1.2e-08, 30.2% identity in 106 aa overlap. Contains 9x degenerate QXS repeat near N-terminus and apparent helix-turn-helix motif at aa 53-74 (Score 1244, +3.42 SD)	SCO6499	Q9ZC14
SCH69.25c_SCH69.25c_at	7.94614e-05	1.91145e-06	7.99257e-10	3.54586e-05	4.74094e-07	2.06486e-10	5.14248	down	6.62177	down	2.97284	down	1.16767	down	6.24425	up	7.41809	up	3.121	up	-0.116801	2.24566	2.61042	1.45504	0.106836	-0.396866	-0.28063	-0.186964	SCH69.25c, possible membrane protein, len: 297aa; similar to TR:O53632 (EMBL:AL021926) putative transmembrane protein from Mycobacterium tuberculosis (249 aa) fasta scores; opt: 552, z-score: 598.7, E(): 5.1e-26, (45.4% identity in 251 aa overlap). Contains possible membrane spanning hydrophobic regions	SCO3855	Q9XA09
SCJ9A.04c_SCJ9A.04c_at	6.75099e-09	9.22934e-09	7.58393e-13	7.21074e-10	9.71486e-10	7.91012e-14	6.70884	down	3.26857	down	3.39702	down	1.04057	down	6.23352	up	3.20075	up	3.42772	up	-0.593242	2.15282	1.11542	1.17103	-0.535872	-0.487226	-0.562993	-0.60622	SCJ9A.04c, unknown, len: 144aa; predicted by amino acid usage.	SCO0225
2SC10A7.03_2SC10A7.0_at	1.0491e-08	3.2613e-09	3.06393e-13	1.22207e-09	2.80542e-10	2.73448e-14	6.49763	down	7.19399	down	5.24814	down	1.16314	down	6.18393	up	7.05032	up	4.48302	up	-0.564419	2.1355	2.28237	1.82739	-0.346397	-0.493028	-0.535316	-0.337084	2SC10A7.03, possible lipoprotein, len: 376 aa. Contains match to Prosite entry PS00017 ATP/GTP-binding site motif A (P-loop) and correctly situated match to Prosite entry PS00013 Prokaryotic membrane lipoprotein lipid attachment site. Also contains possible N-terminal region signal peptide sequence	SCO3999
SCH17.02c_SCH17.02c_at	8.76144e-07	8.71357e-08	2.69697e-11	2.06946e-07	1.40541e-08	4.64962e-12	5.87025	down	8.86606	down	5.6904	down	1.2548	down	6.13858	up	9.03788	up	4.39579	up	-0.651077	1.90235	2.49722	1.85745	-0.32362	-0.715561	-0.678768	-0.278668	SCH17.02c, conserved hypothetical protein, len: 247 aa; similar to hypothetical proteins from several organisms e.g. TR:O69640 (EMBL:AL022121) Mycobacterium tuberculosis hypothetical protein (273 aa), fasta scores; opt: 524 z-score: 559.0 E(): 8.3e-24, 42.6% identity in 251 aa overlap. Similar sequences from other organisms e.g. Escherichia coli, Klebsiella aerogenes and Schizosaccharomyces pombe…	SCO3568	Q9XA45
SCL11.06c_SCL11.06c_r_at	4.53017e-07	4.97719e-08	2.54125e-12	9.5637e-08	7.42119e-09	3.17163e-13	5.31129	down	4.62565	down	3.07615	down	1.03166	down	6.00587	up	5.07968	up	3.45034	up	-0.025039	2.38402	2.18462	1.59609	0.0199308	-0.202348	-0.16012	-0.190653	SCL11.06c, possible small membrane protein, len: 60 aa. Contains possible hydrophobic membrane spanning regions	SCO1550
SCF76.13c_SCF76.13c_at	1.33106e-07	1.26535e-07	1.72578e-09	2.36157e-08	2.11799e-08	4.82476e-10	5.75951	down	1.7351	down	1.54478	down	1.03716	up	5.92671	up	1.73538	up	1.53958	up	-0.0220911	2.50385	0.772926	0.605314	-0.0747293	-0.0633787	-0.022323	-0.0172192	SCF76.13c, possible solute-binding lipoprotein, len: 329 aa. Similar to many e.g. Streptococcus parasanguis SW:ADHS_STRPA (EMBL; M26130) adhesin B precursor (saliva-binding protein) (309 aa), fasta scores opt: 354 z-score: 399.1 E(): 7.2e-15 23.7% identity in 317 aa overlap. Contains an appropriately positioned Prosite hit to PS00013 Prokaryotic membrane lipoprotein lipid attachment site, a Pfam …	SCO0473	Q9RJG1
SCP8.10_SCP8.10_r_at	1.15125e-09	2.04415e-11	3.93265e-16	8.33524e-11	6.11499e-13	9.58494e-18	4.91221	down	5.58871	down	5.2171	down	1.02859	down	5.90239	up	7.54799	up	6.39527	up	-0.153724	2.14265	2.32879	2.22953	-0.11305	-0.418652	-0.587301	-0.447479	SCP8.10, probable ECF-subfamily sigma factor, len: 223 aa; similar to TR:O05735 (EMBL:U87308) Mycobacterium avium extracytoplasmic function alternative sigma factor SigE, 251 aa; fasta scores: opt: 852 z-score: 1013.1 E(): 0; 62.5% identity in 216 aa overlap and to SW:CARQ_MYXXA (EMBL:X71062) Myxococcus xanthus RNA polymerase sigma factor CarQ, 174 aa; fasta scores: opt: 285 z-score: 347.6 E(): 6…	SCO5147	Q9FBL1
gvpG_SC1E6.11_at	1.8932e-07	2.81027e-08	3.05704e-12	3.56925e-08	3.68659e-09	3.93361e-13	5.99373	down	3.15219	down	2.42684	down	1.03546	down	5.89623	up	7.28397	up	2.92986	up	-0.454841	2.12861	1.20151	0.82424	-0.404568	-0.431182	-1.66321	-0.726592	SC1E6.11, gvpG, probable gas vesicle synthesis protein, len: 87 aa; simlar to e.g. TR:O68673 (EMBL:AF053765) gas vesicle protein GVPG (88 aa), fasta scores; opt: 152 z-score: 269.8 E(): 9.5e-08, 49.1% identity in 53 aa overlap. Contains probable coiled-coil from aa 37 to 76	SCO6502
SCE9.03c_SCE9.03c_at	3.1484e-09	1.47263e-09	3.68223e-14	2.74215e-10	1.10843e-10	2.23979e-15	5.94065	down	4.5177	down	3.95696	down	1.02442	down	5.87454	up	4.77339	up	4.29205	up	-0.608144	1.96248	1.56744	1.37625	-0.57334	-0.591998	-0.687571	-0.725417	SCE9.03c, possible membrane protein, len: 370 aa; unknown function, similar to SW:YLI2_CORGL (EMBL:X60312) Corynebacterium glutamicum hypothetical protein (426 aa), fasta scores; opt: 274 z-score: 307.1 E(): 8.8e-10, 23.9% identity in 351 aa overlap and TR:P94973 (EMBL:Z85982) Mycobacterium tuberculosis hypothetical protein (489 aa) (23.1% identity in 386 aa overlap). Contains hydrophobic regions…	SCO3396
SCF55.20_SCF55.20_at	5.36665e-07	9.80985e-08	1.97785e-11	1.16181e-07	1.59981e-08	3.25389e-12	5.68333	down	2.55368	down	2.28375	down	1.08801	down	5.81438	up	4.77817	up	2.64556	up	-0.270774	2.23596	1.0818	0.920633	-0.149086	-0.303663	-1.17466	-0.482939	SCF55.20, probable DNA-binding protein, len: 187 aa; similar to SW:FTPA_HAEDU (EMBL:U18769) Haemophilus ducreyi fine tangled pili major subunit (24 KD surface protein) FtpA, 189 aa; fasta scores: opt: 559 z-score: 670.3 E(): 5.8e-30; 49.1% identity in 171 aa overlap and to SW:DPS_ECOLI (EMBL:X69337) Escherichia coli DNA protection during starvation protein Dps or PexB, 166 aa; fasta scores: opt: …	SCO0596	Q7AKS6
2SC3B6.19_2SC3B6.19_at	3.4897e-08	1.99049e-08	2.3252e-12	5.1137e-09	2.39001e-09	2.88359e-13	6.96307	down	7.40369	down	5.22342	down	1.17761	down	5.81148	up	7.08269	up	4.55845	up	-0.307159	2.49256	2.58109	2.07784	-0.0713011	-0.0463409	-0.243211	-0.11071	2SC3B6.19, hypothetical protein, len: 584 aa; N-terminal region similar to N-terminal region of TR:Q9RSA4 (EMBL:AE002055) Deinococcus radiodurans tellurium resistance protein TerA DR2223, 400 aa; fasta scores: opt: 552 z-score: 357.3 E(): 1.9e-12; 40.6% identity in 239 aa overlap and C-terminal region similar to TR:Q9RWP1 (EMBL:AE001920) Deinococcus radiodurans conserved hypothetical protein DR06…	SCO5195	Q9FCJ3
SCBAC17A6.14c_SCBAC1_at	2.57041e-10	5.67423e-11	3.13015e-15	1.26217e-11	2.29816e-12	1.15558e-16	5.04773	down	11.3671	down	9.50645	down	1.09668	down	5.64607	up	12.5984	up	9.03353	up	-0.137703	2.19793	3.36908	3.1112	-0.00455491	-0.299316	-0.286082	-0.0640855	SCBAC17A6.14c, conserved hypothetical protein, len: 191aa: similar to many eg. TR:Q9F2L4 (EMBL:AL442629) hypothetical protein from Streptomyces coelicolor (151 aa) fasta scores; opt: 588, Z-score: 595.0, 65.185% identity (65.185% ungapped) in 135 aa overlap and TR:Q52355 (EMBL:U59239) TerB tellurite resistance protein from Serratia marcescens plasmid R478 (151 aa) fasta scores; opt: 240, Z-score:…	SCO7481
2SC3B6.20_2SC3B6.20_at	2.65055e-10	5.25844e-10	7.58553e-15	1.3491e-11	3.22291e-11	3.37135e-16	6.09169	down	5.49168	down	4.2012	down	1.02295	up	5.62443	up	5.60448	up	4.28548	up	-0.0785093	2.52833	2.37874	1.99229	-0.111247	0.0366255	-0.107843	-0.107165	2SC3B6.20, conserved hypothetical protein, len: 226 aa; similar to TR:CAB93731 (EMBL:AL357613) Streptomyces coelicolor hypothetical 23.8 kD protein SC5F8.03c, 225 aa; fasta scores: opt: 439 z-score: 523.3 E(): 1.1e-21; 37.8% identity in 222 aa overlap	SCO5196
SCE9.04_SCE9.04_i_at	1.56868e-07	2.10942e-08	2.63806e-12	2.85624e-08	2.58574e-09	3.30939e-13	5.39928	down	4.50076	down	3.94752	down	1.14205	down	5.5965	up	4.56614	up	3.4914	up	-0.82464	1.60813	1.34553	1.1563	-0.633011	-0.876398	-0.845446	-0.647503	SCE9.04, possible integral membrane lysyl-tRNA synthetase, len: 601 aa; unknown function, similar to hypothetical proteins e.g. N-terminal half of SW:P94974 (SYK2_MYCTU) Mycobacterium tuberculosis probable lysyl-tRNA synthetase (1172 aa), fasta scores; opt: 1245 z-score: 1445.4 E(): 0, 39.9% identity in 604 aa overlap and TR:O69916 (EMBL:AL023861) S.coelicolor putative integral membrane protein (…	SCO3397	Q9X8H7
SC1A8A.23_SC1A8A.23_at	5.1114e-10	3.46935e-10	9.0054e-15	3.11447e-11	1.98959e-11	4.11806e-16	5.14954	down	8.27567	down	5.85404	down	1.00425	up	5.58404	up	9.29766	up	5.00102	up	-0.311846	2.0526	2.73703	2.23759	-0.317962	-0.428714	-0.479837	-0.0846351	SC1A8A.23, possible membrane protein, len: 180aa; contains possible membrane-spanning hydrophobic regions.	SCO1403
SC6A9.07_SC6A9.07_at	8.07088e-12	4.15726e-12	3.71277e-16	1.99602e-13	8.34432e-14	8.78289e-18	5.96496	down	28.0519	down	9.04206	down	1.01792	down	5.5817	up	29.9668	up	9.69153	up	-0.0203714	2.55614	4.78966	3.15628	0.0052549	0.0754348	-0.115637	-0.120444	SC6A9.07, probable secreted peptidase, len: 386 aa; similar to e.g. DAC_STRSQ D-alanyl-D-alanine carboxypeptidase precursor (406 aa), fasta scores; oopt: 544 z-score: 500.9 E(): 1.2e-20, 33.2% identity in 365 aa overlap. Contains N-terminal signal sequence and PS00017 ATP /GTP-binding site motif A (P-loop)	SCO5660
SCGD3.03_SCGD3.03_at	7.23067e-07	1.28781e-06	5.76992e-09	1.63273e-07	3.02796e-07	1.83645e-09	4.02607	down	1.03637	up	1.46844	down	1.03195	down	5.42696	up	1.91792	up	1.84116	up	-0.00966199	1.99971	-0.0611995	0.544623	0.0357049	-0.440433	-1.00074	-0.335991	SCGD3.03, possible membrane protein, len: 83 aa; probable CDS suggested by probable CDS suggested by positional base preference, GC frame analysis and the presence of a possible RBS. Hydrophobic, apart from the C-terminal region	SCO3802
SC1E6.03_SC1E6.03_at	7.72256e-06	9.49327e-08	5.21693e-11	2.61571e-06	1.54478e-08	9.8355e-12	3.65533	down	1.44586	down	1.67887	down	1.00776	down	5.39503	up	2.54061	up	1.98413	up	-0.0892501	1.78075	0.442682	0.658237	-0.0781018	-0.650879	-0.902493	-0.330272	SC1E6.03, putative membrane protein, len: 205 aa; contains two possible transmembrane domains in centre	SCO6494
SCF76.15c_SCF76.15c_at	1.07864e-11	1.20763e-11	5.62005e-11	2.82225e-13	3.24632e-13	1.07164e-11	5.33111	down	1.08858	down	1.06154	down	1.03625	up	5.37224	up	1.07128	up	1.08331	up	0.00868448	2.42312	0.131127	0.094838	-0.0426814	-0.00240246	0.0317895	-0.0206059	SCF76.15c, probable ABC transporter protein, integral membrane subunit, len: 283 aa. Similar to many e.g. Escherichia coli SW:ZNUB_ECOLI (EMBL; AE000280) high-affinity zinc uptake system membrane protein ZnuB (261 aa), fasta scores opt: 442 z-score: 483.2 E(): 1.5e-19 32.5% identity in 246 aa overlap. Contains a Pfam match to entry PF00950 ABC-3, ABC 3 transport family and multiple possible membr…	SCO0475	Q9RJF9
SCE59.29_SCE59.29_at	3.71752e-09	4.09942e-10	4.34682e-14	3.34443e-10	2.46121e-11	2.7265e-15	5.00138	down	6.08474	down	4.17108	down	1.14289	down	5.309	up	6.31252	up	3.60049	up	-0.252858	2.06947	2.35234	1.80756	-0.0601689	-0.338972	-0.305878	-0.0406278	SCE59.29, putative membrane protein, len: 64 aa. Contains possible hydrophobic membrane spanning region	SCO2970
SCF76.14c_SCF76.14c_at	3.1486e-09	3.88871e-09	3.11147e-10	2.75361e-10	3.45663e-10	7.09281e-11	5.09244	down	1.3914	down	1.24241	down	1.0484	up	5.27482	up	1.406	up	1.33089	up	0.0411673	2.38952	0.517699	0.354307	-0.0270273	-0.00959841	0.0260984	-0.0580829	SCF76.14c, possible lipoprotein, len: 415 aa. Contains an appropriately positioned Prosite hit to PS00013 Prokaryotic membrane lipoprotein lipid attachment site and a possible N-terminal signal sequence.	SCO0474
SCE20.05_SCE20.05_at	7.08029e-05	4.1333e-07	6.53823e-10	3.11127e-05	8.34067e-08	1.64276e-10	2.89264	down	1.22222	down	1.22511	down	1.11062	down	5.21056	up	2.7455	up	1.94297	up	-0.111473	1.42091	0.178026	0.181436	0.0398957	-0.960523	-1.27904	-0.776828	SCE20.05, probable amino acid ABC transporter protein, ATP-binding component, len: 261 aa. Highly similar to many ATP-binding transport protein including: Bacillus stearothermophilus SW:GLNQ_BACST(EMBL:M61017) glutamine transport ATP-binding protein GLNQ (242 aa), fasta scores opt: 758 z-score: 851.7 E():0 47.5% identity in 242 aa overlap and Thermotoga maritima TR:Q9WZ60(EMBL:AE001734) amino aci…	SCO2831	Q9RDC0
SCH35.48c_SCH35.48c_at	8.59321e-07	1.81584e-08	7.79366e-13	2.02048e-07	2.16078e-09	8.18474e-14	4.5237	down	5.13018	down	3.39598	down	1.04838	down	5.19947	up	6.53259	up	4.03341	up	-0.0548401	2.12266	2.30417	1.70899	0.0133158	-0.255701	-0.403484	-0.303012	SCH35.48c, possible integral membrane protein, len: 350aa; Contains possible membrane spanning hydrophobic regions in the C-terminal half and a hydrophobic N-terminal half.	SCO3676
SCF42.08c_SCF42.08c_at	8.59321e-07	3.81322e-07	4.65504e-09	2.01825e-07	7.6401e-08	1.46492e-09	4.38535	down	1.36158	down	1.92436	down	1.00924	up	5.19888	up	1.79343	up	1.49335	up	-0.244228	1.88846	0.201052	0.700151	-0.257501	-0.489738	-0.641673	0.121603	SCF42.08c, unknown, len: 121 aa.	SCO0698
SCF43.09_SCF43.09_at	1.46964e-11	4.9015e-11	5.43997e-16	4.42647e-13	1.91088e-12	1.44286e-17	5.08539	down	5.68957	down	4.85931	down	1.02871	up	5.18795	up	5.08807	up	4.67247	up	-0.418228	1.92813	2.09009	1.86252	-0.459064	-0.447034	-0.257025	-0.361662	SCF43.09, putative secreted protein, len: 411 aa. Weakly similar to several proteins of undefined function e.g. Lactococcus lactis TR:O86271(EMBL:AJ001008) OrfB (341 aa), fasta scores opt: 579 z-score: 550.5 E(): 2.8e-23 31.1% identity in 347 aa overlap.	SCO0798
SCG20A.03_SCG20A.03_at	2.91621e-09	8.75449e-08	1.74067e-11	2.50857e-10	1.41515e-08	2.81378e-12	6.33536	down	14.6498	down	11.1349	down	1.18676	down	5.08384	up	9.95744	up	5.1722	up	-1.29158	1.37184	2.58122	2.18543	-1.04456	-0.974078	-0.734556	-0.185348	SCG20A.03, possible membrane protein, len: 202 aa; similar to TR:Q9RIY8 (EMBL:AL109962) Streptomyces coelicolor hypothetical 20.8 kD protein, SCJ1.26, 193 aa; fasta scores: opt: 201 z-score: 245.7 E(): 3.3e-06; 35.4% identity in 195 aa overlap. Contains possible hydrophobic membrane spanning regions	SCO1023
SC6D11.38_SC6D11.38_at	1.02509e-06	4.50938e-07	2.77872e-11	2.47639e-07	9.30968e-08	4.82043e-12	4.59326	down	2.1221	down	2.16798	down	1.0007	up	5.01148	up	5.4019	up	2.88864	up	-0.23307	1.96645	0.852422	0.88328	-0.234076	-0.358789	-1.58105	-0.64711	SC6D11.38, unknown, len: 154 aa. Rich in the amino acid Ala.	SCO7442
SC4G10.04c_SC4G10.04_at	2.21566e-05	1.49901e-05	1.69133e-08	8.57674e-06	4.82476e-06	5.95904e-09	3.77566	down	1.20931	down	1.59624	down	1.00805	down	4.99683	up	2.34674	up	1.9038	up	-0.0822665	1.83446	0.191921	0.592409	-0.0706965	-0.486551	-1.03873	-0.336473	SC4G10.04c, anti-sigma factor antagonist, len: 130 aa. Similar to many including: Bacillus licheniformis SW:SP21_BACLI (EMBL:M25260) anti-sigma F factor antagonist (stage II sporulation protein AA) (117 aa), fasta scores opt: 187 z-score: 252.1 E(): 1.4e-06 28.4% identity in 109 aa overlap and Streptomyces coelicolor SW:RSBV_STRCO (EMBL:AF134889) anti-sigma factor antagonist, BldG (113 aa), fasta…	SCO7325	Q9KY13
SC2H12.27c_SC2H12.27_s_at	3.80993e-11	5.63093e-11	3.13787e-16	1.25632e-12	2.26045e-12	6.97304e-18	4.67138	down	5.19392	down	4.56511	down	1.10128	up	4.9645	up	5.45476	up	5.02987	up	0.106415	2.33026	2.48324	2.29707	-0.0327662	0.0186164	0.035724	-0.0334536	SC2H12.27c, possible polysaccharide lyase, len: 554 aa. Similar to regions within several pectate lyases e.g. Erwinia chrysanthemi SW:PELX_ERWCH(EMBL:M62739) exopolygalacturonate lyase precursor (EC 4.2.2.9), PelX (749 aa), fasta scores opt: 441 z-score: 462.5 E(): 2.7e-18 33.2% identity in 455 aa overlap.	SCO7228	Q9K457
3SC5B7.14c_3SC5B7.14_at	1.63887e-08	5.30216e-11	1.8563e-15	2.09117e-09	2.10946e-12	6.18767e-17	3.62982	down	3.56431	down	4.62351	down	1.07702	down	4.8994	up	4.75502	up	5.60152	up	-0.783197	1.0767	1.05042	1.42579	-0.676156	-1.2159	-1.19903	-1.06003	3SC5B7.14c, possible secreted protein, len: 231 aa. Contains possible N-terminal region cleavable signal peptide sequence	SCO0736
SCE34.25_SCE34.25_at	3.30615e-08	7.76487e-11	1.99615e-15	4.79924e-09	3.33973e-12	6.79694e-17	3.74955	down	3.35351	down	3.76845	down	1.04737	down	4.89456	up	4.62488	up	4.67693	up	-0.496289	1.41043	1.24938	1.41768	-0.429521	-0.88075	-0.960034	-0.807883	SCE34.25, conserved hypothetical protein, len: 507 aa; similar to TR:O68907 (EMBL:AF05830) Streptomyces roseofulvus FrnA, 770 aa; fasta scores: opt: 711 z-score: 770.7 E(): 0; 33.9% identity in 508 aa overlap, to Streptomyces coelicolor SCE34.27 (fagment), >356 aa; fasta scores: opt: 1210 z-score: 1128.7 E(): 0; 51.5% identity in 359 aa overlap, to SCE34.26, 507 aa; fasta scores: opt: 739 z-score…	SCO3044
SCF91.39_SCF91.39_at	6.50418e-06	1.30923e-05	6.45756e-10	2.1261e-06	4.106e-06	1.61555e-10	3.66946	down	1.506	down	2.17628	down	1.08646	up	4.79106	up	3.43804	up	2.37246	up	-0.156337	1.71923	0.434387	0.965524	-0.275971	-0.541114	-1.3472	-0.280859	SCF91.39, unknown, len: 71 aa.	SCO0679
SC4H2.17_SC4H2.17_at	5.17472e-06	5.51033e-09	1.34083e-12	1.63217e-06	5.29308e-10	1.51865e-13	3.46464	down	4.06234	down	2.67742	down	1.14374	down	4.78967	up	5.06856	up	2.60693	up	-0.133897	1.65881	1.88841	1.28695	0.0598675	-0.601117	-0.453162	-0.0954049	SC4H2.17, unknown, len: 497 aa; similar to hypothetical proteins from many organisms e.g. HFLX_ECOLI P25519 GTP-binding protein HflX (426 aa), fasta scores; opt: 904 z-score: 715.0 E(): 1.3e-32, 39.6% identity in 407 aa overlap.Contains PS00017 ATP/GTP-binding site motif A (P-loop). Contains probable coiled-coil from aa 235 to 271	SCO5796	O69972
SC1E6.12_SC1E6.12_at	1.70303e-08	4.43255e-09	3.37419e-13	2.19713e-09	4.08303e-10	3.06237e-14	5.27762	down	3.2657	down	2.54645	down	1.01632	down	4.74802	up	6.56534	up	2.79563	up	-0.387714	2.01217	1.31968	0.960773	-0.36436	-0.235155	-1.39519	-0.522398	SC1E6.12, unknown, len: 239 aa; contains highly acidic repetitive stretch between aa 120-180 and highly basic repetitive stretch between aa 180-239	SCO6503
SCE25.28c_SCE25.29c_at	1.78864e-05	2.41157e-05	7.77671e-08	6.73145e-06	8.16821e-06	3.14413e-08	4.96429	down	2.85194	down	1.50969	down	1.02438	down	4.72688	up	2.94611	up	1.50138	up	-0.116602	2.19498	1.39534	0.477654	-0.0818461	-0.0459059	-0.163471	-0.10864	SCE25.29c, possible pseudogene, 646 bp; similar to SW:YHIM_ECOLI (EMBL:U00039) Escherichia coli hypothetical 39.2 kD protein in RhsB-Pit intergenic region YhiM, 364 aa; fasta scores: opt: 284 z-score: 377.0 E(): 1.5e-1; 61.6% identity in 73 aa overlap	SCO3087
SCI39.12_SCI39.12_at	3.51379e-10	3.08521e-09	3.48647e-13	1.9647e-11	2.59865e-10	3.21584e-14	2.84724	down	1.02742	down	1.08146	up	1.00149	down	4.71179	up	3.70538	up	2.06402	up	0.0702938	1.57986	0.109325	-0.0426811	0.0724398	-0.656418	-1.78029	-1.08814	SCI39.12, probable aminotransferase, len: 423 aa; similar to SW:ECTB_MARHA (EMBL:U66614) Marinococcus halophilus diaminobutyrate--pyruvate aminotransferase (EC 2.6.1.46) EctB, 427 aa; fasta scores: opt: 1512 Z-score: 1688.4 bits: 321.4 E(): 1.9e-86; 53.333% identity in 420 aa overlap. Contains 2x Pfam matches to entry PF00202 aminotran_3, Aminotransferase class-III pyridoxal-phosphate and and mat…	SCO1865	Q93RW1
SC5F2A.05c_SC5F2A.05_r_at	3.29058e-08	9.44966e-10	2.16335e-14	4.74127e-09	6.43525e-11	1.1786e-15	3.46166	down	4.0108	down	4.80998	down	1.03174	down	4.68439	up	5.0396	up	5.33757	up	-0.754702	1.03676	1.24919	1.51133	-0.709619	-1.1911	-1.08412	-0.904855	SC5F2A.05c, possible regulator, len: 138aa; similar to TR:P95753 (EMBL:D50051) SsgA protein associated with sporulation and cell division in Streptomyces griseus (136 aa) fasta scores; opt: 233, z-score: 312.5, E(): 4.3e-10, (33.9% identity in 115 aa overlap).	SCO6722
accD1_SCC105.07_at	7.50575e-07	2.90683e-06	2.68209e-11	1.70561e-07	7.59527e-07	4.60473e-12	5.49911	down	4.00563	down	2.76059	down	1.11735	up	4.65676	up	5.69579	up	4.98851	up	-0.387918	2.07128	1.61411	1.07706	-0.548	-0.148046	-0.895786	-1.24155	SCC105.07, accD1, acetyl/propionyl CoA carboxylase, beta subunit, len: 538 aa; similar to TR:O06165 (EMBL:Z95556) Mycobacterium tuberculosis, hypothetical 56.7 kD protein MTCY07A7.08c, 529 aa; fasta scores: opt: 2749 z-score: 3110.3 E(): 0; 76.5% identity in 532 aa overlap and to TR:AAF35258 (EMBL:AF059510) Arabidopsis thaliana 3-methylcrotonyl-CoA carboxylase non-biotinylated subunit (EC 6.4.1.4…	SCO2776	Q9L077
hrdD_SCE22.19c_r_at	4.19726e-09	1.22491e-09	2.28525e-14	3.92647e-10	8.64903e-11	1.2686e-15	4.1705	down	5.47051	down	3.99829	down	1.00482	up	4.62035	up	5.96362	up	4.20983	up	-0.0941696	1.96605	2.35751	1.90521	-0.101108	-0.241953	-0.218683	-0.168549	SCE22.19c, hrdD, RNA polymerase principal sigma factor, len: 332 aa; identical to previously sequenced SW:HRDD_STRCO (EMBL:X52982) Streptomyces coelicolor RNA polymerase principal sigma factor HrdD, 332 aa. Contains Pfam match to entry PF00140 sigma70, Sigma-70 factor and matches to Prosite entries PS00715 Sigma-70 factors family signature 1 and PS00716 Sigma-70 factors family signature 2. Contai…	SCO3202	P18249
SC4H2.18c_SC4H2.18c_at	7.6016e-09	2.6809e-08	2.53989e-13	8.30999e-10	3.47844e-09	2.19396e-14	4.85748	down	4.47559	down	4.00955	down	1.05989	up	4.60508	up	4.30911	up	4.35662	up	-0.0802914	2.19992	2.08179	1.92315	-0.164201	-0.00330957	-0.0256033	-0.200062	SC4H2.18c, probable secreted protein, len: 405 aa; Contains probable N-terminal signal sequence and appropriately positioned PS00013 Prokaryotic membrane lipoprotein lipid attachment site. Highly similar to upstream CDS SC4H2.19c (409 aa), fasta scores; E(): 0, 61.8% identity in 406 aa overlap	SCO5797	O69973
SC5F2A.11_SC5F2A.11_r_at	1.51295e-10	3.79949e-11	2.48453e-15	6.50731e-12	1.28012e-12	8.63798e-17	4.01387	down	7.33821	down	12.6349	down	1.06191	down	4.59865	up	8.0007	up	13.4668	up	-0.31482	1.69017	2.56061	3.34452	-0.228154	-0.511036	-0.439518	-0.406813	SC5F2A.11, putative membrane protein, len: 48 aa. Contains possible hydrophobic membrane spanning region	SCO6728
SCE9.36_SCE9.36_r_at	1.48513e-06	2.01133e-06	2.66079e-09	3.81974e-07	5.01031e-07	7.85838e-10	4.44671	down	1.87679	down	1.70568	down	1.0469	up	4.56334	up	1.90554	up	1.73039	up	0.0257648	2.1785	0.934028	0.796115	-0.040362	-0.011586	0.00382773	0.00501347	SCE9.36, rpmB, probable 50S ribosomal protein L28, len: 73 aa; similar to many e.g. SW:RL28_ECOLI (EMBL:J01677), rpmB, Escherichia coli 50S ribosomal protein L28 (77 aa), fasta scores; opt: 235 z-score: 344.6 E(): 7.1e-12, 47.8% identity in 69 aa overlap. Contains Pfam match to entry PF00830 Ribosomal_L28, Ribosomal L28 family, score 88.70, E-value 1.2e-22	SCO3429	Q9X8K8
SCI30A.16_SCI30A.16_at	5.52884e-10	6.17549e-10	9.16176e-15	3.38865e-11	4.00632e-11	4.23608e-16	4.1186	down	9.09787	down	7.11048	down	1.10396	up	4.54123	up	10.3674	up	7.29008	up	-0.0530345	1.98912	3.13249	2.77691	-0.195721	-0.193965	-0.241485	-0.089023	SCI30A.16, unknown, len: 200aa	SCO1695
SC9A10.05c_SC9A10.05_r_at	1.27536e-09	5.19797e-09	8.1075e-14	9.55374e-11	4.91851e-10	5.92807e-15	5.21953	down	4.80143	down	3.5498	down	1.00789	up	4.53165	up	4.48716	up	3.98769	up	-0.327298	2.05662	1.93617	1.50044	-0.338632	-0.123416	-0.229637	-0.495114	SC9A10.05c, probable membrane protein, len: 184 aa	SCO5741
afsR2_SCD6.03c_at	5.45745e-11	5.2879e-09	1.73677e-13	1.83871e-12	5.04151e-10	1.41307e-14	5.86097	down	5.00104	down	5.77039	down	1.03861	down	4.5312	up	3.49381	up	3.68041	up	-0.641646	1.90949	1.68058	1.88702	-0.586991	-0.270399	-0.124221	0.0071551	SCD6.03c, afsR2, regulator of antibiotic production, len: 63 aa; identical to previously sequenced TR:Q57058 (EMBL:D45382) Streptomyces coelicolor AfsR2, 63 aa	SCO4425
SCE41.17_SCE41.17_at	1.42379e-09	2.37795e-10	1.51412e-14	1.0888e-10	1.23544e-11	7.65198e-16	5.12883	down	7.75232	down	10.9586	down	1.05469	down	4.50802	up	8.62868	up	12.5557	up	-0.642574	1.71606	2.31205	2.81142	-0.565752	-0.456436	-0.797085	-0.838844	SCE41.17, conserved hypothetical protein, len: 65 aa; similar to TR:O05901 (EMBL:Z95210) Mycobacterium tuberculosis hypothetical 6.4 kDa protein MTCY21C12.03, 59 aa; fasta scores: opt: 102 z-score: 149.9 E(): 0.76; 29.3% identity in 58 aa overlap	SCO3108
SC1H10.06c_SC1H10.06_at	5.92763e-07	3.76299e-06	3.19398e-10	1.313e-07	1.02639e-06	7.33814e-11	4.88602	down	2.9431	down	2.82961	down	1.018	up	4.47875	up	2.70412	up	2.52484	up	-0.44679	1.84187	1.11055	1.05381	-0.472528	-0.321227	-0.324614	-0.282379	SC1H10.06c, possible membrane protein, len: 297 aa. Similar to several including: Streptomyces coelicolor TR:Q9XAL0 (EMBL:AL079348) putative membrane protein, SC66T3.03 (330 aa), fasta scores opt: 561 z-score: 634.9 E(): 6.4e-28 50.8% identity in 315 aa overlap. Contains possible membrane spanning hydrophobic domains	SCO7017
SCP8.11_SCP8.11_at	4.46417e-10	3.89962e-11	4.57903e-16	2.5441e-11	1.35578e-12	1.18168e-17	4.29733	down	4.08066	down	3.8721	down	1.02	up	4.40038	up	5.26158	up	4.82939	up	-0.161109	1.94233	1.86769	1.79201	-0.189682	-0.195295	-0.527803	-0.479834	SCP8.11, possible membrane protein, len: 329 aa. Contains possible hydrophobic membrane spanning region	SCO5148
SCK7.08c_SCK7.08c_at	1.73026e-08	2.22517e-08	4.86669e-13	2.2512e-09	2.75954e-09	4.6816e-14	4.25556	down	7.99013	down	6.83077	down	1.04067	up	4.39275	up	8.1652	up	7.04787	up	0.00854937	2.0979	3.00677	2.7806	-0.0489573	-0.0372248	-0.0227192	-0.0365895	SCK7.08c, possible ABC transporter ATP-binding protein, len: 229 aa; similar to TR:CAB81857 (EMBL:AL161691) Streptomyces coelicolor putative ABC transporter ATP-binding protein SCD40A.12c, 246 aa; fasta scores: opt: 597 z-score: 668.0 E(): 9.7e-30; 47.6% identity in 206 aa overlap. Contains Pfam match to entry PF00005 ABC_tran, ABC transporter and match to Prosite entry PS00017 ATP/GTP-binding si…	SCO5035	Q9FBP2
SCD63A.23c_SCD63A.23_i_at	0.00537932	0.000140954	1.64742e-07	0.00372696	5.77456e-05	7.11332e-08	4.42238	down	7.17811	down	5.09661	down	1.31723	down	4.369	up	8.11432	up	5.50102	up	-0.534047	1.61078	2.30956	1.81549	-0.136537	-0.516526	-0.710912	-0.644207	SCD63A.23c, possible integral membrane protein, len: 265 aa. Contains possible hydrophobic membrane spanning regions	SCO4812
SCI5.02_SCI5.02_at	1.22955e-10	7.72388e-12	1.87367e-16	5.11209e-12	1.82715e-13	3.82793e-18	3.94147	down	4.58467	down	3.93154	down	1.04534	down	4.33446	up	5.23714	up	4.28845	up	-0.772372	1.20636	1.42445	1.20272	-0.708403	-0.909493	-0.964335	-0.897734	SCI5.02, conserved hypothetical protein, len: 179 aa; similar to many eg. TR:O06235 (EMBL:Z95388) hypothetical protein from Mycobacterium tuberculosis (176 aa) fasta scores; opt: 581, z-score: 658.0, E(): 2.6e-29, (52.9% identity in 172 aa overlap)	SCO1794
gvpL_SC1E6.15_at	3.29446e-09	1.85488e-08	1.30763e-11	2.89299e-10	2.21389e-09	2.04149e-12	4.81169	down	2.23046	down	1.52331	down	1.00035	up	4.32618	up	2.5552	up	1.60012	up	-0.246062	2.02048	0.911281	0.361143	-0.246567	-0.0926112	-0.442157	-0.317041	SC1E6.15, gvpL, probable gas vesicle protein, len: 504 aa; simialar to e.g. GVL1_HALSA GVPL protein, plasmid (281 aa), fasta scores; opt: 111 z-score: 229.0 E(): 1.8e-05, 24.2% identity in 264 aa overlap	SCO6506	Q9ZC07
SCC53.06_SCC53.06_at	7.98505e-06	2.39651e-06	9.9838e-07	2.71892e-06	6.06428e-07	5.07416e-07	3.70911	down	1.0446	up	1.46398	down	1.07927	down	4.32369	up	1.19073	up	1.47018	up	-0.0893885	1.80168	-0.152346	0.460504	0.0206695	-0.310577	-0.404191	-0.0954839	SCC53.06, possible membrane protein, len: 97aa; contains possible membrane-spanning hydrophobic regions.	SCO2315
SCE33.11c_SCE33.11c_at	3.25474e-10	1.40175e-11	4.0378e-16	1.80819e-11	3.9691e-13	1.02651e-17	3.54052	down	8.59803	down	7.91461	down	1.05955	up	4.31439	up	12.9489	up	9.8099	up	-0.223088	1.60087	2.88092	2.76143	-0.306545	-0.508285	-0.813839	-0.532808	SCE33.11c, hypothetical protein, len: 254 aa; similar to TR:O05886 (EMBL:Z95121) Mycobacterium tuberculosis hypothetical 24.5 kD protein MTCY20B11.16c, 214 aa; fasta scores: opt: 487 z-score: 551.0 E(): 3.1e-23; 47.6% identity in 210 aa overlap	SCO3009	Q9KYX2
SCC88.12c_SCC88.12c_at	5.66707e-06	1.74593e-05	6.19458e-10	1.82199e-06	5.70085e-06	1.54531e-10	4.26484	down	2.87641	down	2.68056	down	1.06498	up	4.28193	up	2.93575	up	2.65056	up	-0.189411	1.90308	1.33486	1.23312	-0.280241	-0.19518	-0.218871	-0.173171	SCC88.12c, possible integral membrane protein, len: 358 aa. Contain possible hydrophobic membrane spanning regions	SCO2601
SCBAC25E3.14_SCBAC25_at	1.737e-10	8.47835e-11	4.12856e-15	7.84452e-12	3.76816e-12	1.53896e-16	4.9266	down	4.45166	down	4.27159	down	1.09828	down	4.23446	up	4.39743	up	4.39572	up	-0.402423	1.89817	1.75192	1.69235	-0.267177	-0.184008	-0.384738	-0.44375	SCBAC25E3.14, possible protease (putative secreted protein), len: 519aa: similar to many eg. TR:Q9FBK9 (EMBL:AL390975) putative protease SCP8.12 from Streptomyces coelicolor (542 aa) fasta scores; opt: 1265, Z-score: 796.4, 43.636% identity (47.431% ungapped) in 550 aa overlap and TR:O06291 (EMBL:Z98260) HtrA from Mycobacterium tuberculosis (549 aa) fasta scores; opt: 614, Z-score: 396.6, 34.870%…	SCO3977	Q93J30
SCD84.01c_SCD72A.20_at	2.34944e-08	2.34828e-08	1.20053e-12	3.19995e-09	2.97112e-09	1.33392e-13	4.19107	down	4.50424	down	5.59054	down	1.08446	down	4.18703	up	4.34057	up	4.86883	up	-0.344794	1.72252	1.82649	2.13819	-0.227821	-0.343404	-0.291396	-0.145382	SCD84.01c, possible lipoprotein, len: >160 aa; similar to N-terminal region of TR:Q9X5Q4 (EMBL:AF127374) Streptomyces lavendulae MitR, 514 aa; fasta scores: opt: 274 z-score: 307.9 E(): 1.1e-09; 34.6% identity in 133 aa overlap. Contains correctly situated match to Prosite entry PS00013 Prokaryotic membrane lipoprotein lipid attachment site and possible N-terminal region signal peptide sequence S…	SCO4134	Q8CJU6
SC1A8A.08c_SC1A8A.08_at	1.78044e-06	1.08737e-06	1.9831e-10	4.71594e-07	2.48652e-07	4.30737e-11	3.93347	down	1.91688	down	2.05418	down	1.00635	up	4.18052	up	2.72468	up	1.98273	up	-0.291706	1.6841	0.647051	0.746853	-0.300845	-0.379584	-0.799036	-0.240632	SC1A8A.08c, possible mannose-1-phosphate guanyltransferase, len: 831aa; similar to many eg. TR:P74589 (EMBL:D90916) putative mannose-1-phosphate guanyltransferase from Synechocystis sp. (strain PCC 6803) (843 aa) fasta scores; opt: 2184, z-score: 2364.6, E(): 0, 39.7% identity in 817 aa overlap and SW:P41940 (MPG1_YEAST) mannose-1-phosphate guanyltransferase from Saccharomyces cerevisiae (Baker's…	SCO1388	Q9KZP4
SC4C6.25_SC4C6.25_r_at	4.71569e-10	6.35259e-09	4.09501e-11	2.73814e-11	6.28429e-10	7.44146e-12	4.73931	down	1.78217	down	1.61595	down	1.06579	up	4.14369	up	1.50256	up	1.46998	up	-0.1917	2.05298	0.641934	0.500686	-0.283624	0.00206041	0.0545165	-0.0551135	SC4C6.25, probable transcriptional regulator, len: 81 aa, similar to many transcriptional regulators (some putative) from Streptomyces e.g. TR:Q53963 (EMBL:X62287), WhiB, S.coelicolor transcriptional regulator essential for sporulation (87 aa), fasta scores; opt: 336 z-score: 452.7 E(): 5.7e-18, 61.1% identity in 72 aa overlap. Also similar to e.g. TR:O69649 (EMBL:AL02212) Mycobacterium tuberculo…	SCO6715
2SCG61.01_SCBAC36F5._at	8.8977e-06	1.52421e-07	5.19703e-12	3.06795e-06	2.62776e-08	7.22741e-13	3.49885	down	3.00857	down	2.16626	down	1.0134	down	4.13846	up	3.87214	up	3.04034	up	0.047795	1.85468	1.63687	1.163	0.0669959	-0.194418	-0.316257	-0.441229	2SCG61.01, unknown, partial CDS, len: >174 aa SCBAC36F5.30, putative membrane protein (fragment), len: >199 aa; similar to N-terminal region of TR:O88067 (EMBL:AL031541) Streptomyces coelicolor putative membrane protein SCI35.32c, 319 aa; fasta scores: opt: 227 Z-score: 214.6 bits: 47.2 E(): 0.00024; 33.333% identity in 162 aa overlap and to N-terminal region of Streptomyces coelicolor hypothetic…	SCO1319
SC10G8.21c_SC10G8.21_at	2.19745e-09	2.86726e-08	2.54125e-12	1.81152e-10	3.78191e-09	3.17884e-13	4.91184	down	2.50288	down	2.00792	down	1.02615	up	4.13704	up	2.95287	up	1.97496	up	-0.479448	1.81682	0.84414	0.526255	-0.516691	-0.231781	-0.717977	-0.455571	SC10G8.21c, possible lipoprotein, len: 249 aa. Weakly similar to Streptomyces coelicolor SW:YRJ1_STRCO(EMBL:L24552) hypothetical protein in RplJ 5'region (Orf 1) (fragment) (>256 aa), fasta scores opt: 120 z-score: 142.7 E(): 1.6 20.3% identity in 261 aa overlap. Contains a possible N-terminal signal sequence and an appropriately positioned Prosite hit to PS00013 Prokaryotic membrane lipoprotein …	SCO7393
SCE56.03c_SCE56.03c_at	7.37949e-08	4.54871e-08	7.46015e-13	1.17966e-08	6.65187e-09	7.75428e-14	3.99459	down	3.87149	down	3.46252	down	1.01702	up	4.1183	up	3.95231	up	3.81238	up	-0.106905	1.89114	1.84598	1.68492	-0.13125	-0.150907	-0.136713	-0.245774	SCE56.03c, unknown, len: 260 aa	SCO2939
SC1A8A.05c_SC1A8A.05_at	1.16057e-05	2.15895e-06	5.90478e-11	4.1015e-06	5.41672e-07	1.13228e-11	3.55486	down	2.71056	down	2.77546	down	1.03014	up	4.07749	up	3.19737	up	2.87277	up	-0.460656	1.36914	0.977935	1.01207	-0.5035	-0.658544	-0.69895	-0.510371	SC1A8A.05c, putative membrane protein, len: 284 aa; similar to SW:Q50608 (Y0DI_MYCTU) hypothetical protein from Mycobacterium tuberculosis (292 aa) fasta scores; opt: 421, z-score: 440.5, E(): 4.2e-17, 33.6% identity in 277 aa overlap. Contains potential coiled-coil region 106-140 aa. Contains possible hydrophobic membrane spanning region	SCO1385
SC2E1.07_SC2E1.07_r_at	4.0937e-07	2.65682e-08	3.47342e-13	8.48087e-08	3.42815e-09	3.17463e-14	3.47611	down	4.02788	down	2.69854	down	1.06272	up	4.0642	up	5.10554	up	3.36413	up	0.0247246	1.8222	2.03475	1.4569	-0.0630356	-0.200775	-0.317317	-0.293328	SC2E1.07, unknown, len: 198 aa	SCO5590
2SC6G5.02_2SC6G5.02_at	1.49312e-09	3.20561e-10	1.20766e-14	1.15596e-10	1.80387e-11	5.88678e-16	4.04639	down	3.44333	down	3.65379	down	1.06844	down	3.99731	up	3.77565	up	3.60986	up	-0.798779	1.21786	0.985027	1.07061	-0.703274	-0.781174	-0.931698	-0.781329	2SC6G5.02, possible membrane protein, len: 382 aa; regions similar to many of undefined function e.g. TR:O68907 (EMBL:AF058302) FrnA from Streptomyces roseofulvus (770 aa) fasta scores; opt: 747, z-score: 793.3, E(): 0, 40.8% identity in 304 aa overlap. Also similar to others from Streptomyces coelicolor e.g. TR:O69850 (EMBL:AL023702) putative transcriptional regulator (366 aa) fasta scores; opt:…	SCO5358
SC8E4A.19c_SC8E4A.19_at	1.6336e-06	2.32333e-07	7.52586e-11	4.29772e-07	4.34687e-08	1.4782e-11	3.13601	down	1.52373	down	2.20413	down	1.00248	up	3.9963	up	2.01756	up	2.00565	up	-0.177464	1.47147	0.430148	0.962748	-0.181045	-0.527197	-0.582461	-0.0413218	SC8E4A.19c, probable 4-alpha-glucanotransferase, len: 711 aa; similar to SW:MALQ_MYCTU (EMBL:AL022021) Mycobacterium tuberculosis 4-alpha-glucanotransferase (EC 2.4.1.25) MalQ, 724 aa; fasta scores: opt: 2038 z-score: 2288.0 E(): 0; 47.9% identity in 727 aa overlap and to SW:MALQ_ECOLI (EMBL:M32793) Escherichia coli 4-alpha-glucanotransferase (EC 2.4.1.25) MalQ, 694 aa; fasta scores: opt: 979 z-s…	SCO2649	Q9L1Y6
SC3C9.17c_SC3C9.17c_r_at	8.32034e-07	1.45166e-06	4.39568e-11	1.93247e-07	3.44965e-07	8.12964e-12	3.98099	down	2.88135	down	2.5759	down	1.03209	up	3.97569	up	2.90432	up	2.66958	up	-0.00189368	1.99123	1.52485	1.36318	-0.0474618	2.89281e-05	-0.0133502	-0.0534296	SC3C9.17c, hypothetical protein, len: 60 aa; similar to SCP1 borne TR:Q9AD30 (EMBL:AL590463) Streptomyces coelicolor hypothetical 6.3 kDa protein SCP1.120, 59 aa; fasta scores: opt: 224 Z-score: 325.4 bits: 63.6 E(): 1.6e-10; 66.667% identity in 45 aa overlap	SCO1982
SC5F8.26_SC5F8.26_at	1.18519e-06	2.73818e-06	2.52652e-08	2.9481e-07	7.11535e-07	9.2458e-09	3.92296	down	1.32644	down	1.67013	down	1.021	down	3.96548	up	1.66228	up	1.51811	up	-0.165423	1.80652	0.242132	0.574537	-0.135437	-0.180976	-0.491033	-0.0277403	SC5F8.26, possible integral membrane protein, len: 280 aa. Similar to Bacillus subtilis SW:YXXB_BACSU(EMBL:D45912) hypothetical 31.8 kd protein (289 aa), fasta scores opt: 476 z-score: 539.7 E(): 1.4e-22 31.0% identity in 245 aa overlap. Contains multiple possible membrane spanning hydrophobic domains	SCO7316
SC6D10.11_SC6D10.11_at	4.90751e-10	3.64774e-10	2.07319e-14	2.93747e-11	2.10497e-11	1.10719e-15	4.17985	down	3.47455	down	3.31314	down	1.08406	down	3.90406	up	3.24024	up	3.12574	up	-0.394122	1.66933	1.4027	1.33408	-0.277673	-0.295648	-0.293395	-0.310121	SC6D10.11, hypothetical protein, len: 452 aa; similar to TR:Y103_SYNY3 (EMBL:D64004) Synechocystis sp. hypothetical 45.8 kD protein SLL0103, 420 aa; fasta scores: opt: 265 z-score: 295.0 E(): 5.1e-09; 26.6% identity in 354 aa overlap	SCO2668
SC1E6.13_SC1E6.13_at	3.62732e-08	1.62669e-07	4.03359e-12	5.34348e-09	2.86857e-08	5.40704e-13	4.17273	down	2.43684	down	1.90746	down	1.05775	up	3.89538	up	3.23026	up	2.30521	up	-0.159349	1.90164	1.12566	0.772306	-0.240342	-0.0601222	-0.565988	-0.43259	SC1E6.13, unknown, len: 376 aa; some similarity in part to YMEL_STRLN Streptomyces lincolnensis hypothetical protein (150 aa), fasta scores; opt: 377 z-score: 448.8 E(): 1e-17, 36.1% identity in 144 aa overlap. Contains highly acidic repetitive region from aa 290-376	SCO6504
SCE41.15_SCE41.15_at	1.56053e-07	1.88368e-07	4.12442e-09	2.83021e-08	3.42303e-08	1.28167e-09	3.92129	down	1.75168	down	1.23826	down	1.02323	up	3.89127	up	1.79619	up	1.19719	up	-0.0363498	1.93498	0.77239	0.271962	-0.0694791	-0.0252635	-0.0725511	0.0123103	SCE41.15, possible lipoprotein, len: 299 aa; similar to TR:CAB76294 (EMBL:AL158057) Streptomyces coelicolor putative lipoprotein SC10G8.21c, 249 aa; fasta scores: opt: 407 z-score: 384.9 E(): 6.2e-14; 31.1% identity in 241 aa overlap. Contains correctly situated match to Prosite entry PS00013 Prokaryotic membrane lipoprotein lipid attachment site and possible N-terminal region signal peptide sequ…	SCO3106
gvpA_SC1E6.09_i_at	0.000404909	0.000301056	2.01111e-07	0.000215226	0.000136397	8.80852e-08	3.52621	down	1.68035	down	1.47368	down	1.03568	up	3.88469	up	2.52872	up	1.70345	up	-0.142209	1.67591	0.606554	0.417212	-0.192794	-0.281889	-0.731856	-0.351247	SC1E6.09, gvpA, probable gas vesicle synthesis protein, len: 144 aa; highly similar in N-terminus to many e.g. GVPA_PSEAN gas vesicle protein (71 aa), fasta scores; opt: 219 z-score: 363.2 E(): 6e-13, 65.4% identity in 52 aa overlap. Contains PS00234 Gas vesicles protein GVPa signature 1 and Pfam match to entry PF00741 Gas_vesicle, Gas vesicle protein, score 44.20, E-value 2.9e-09	SCO6500	Q9ZC13
SCD12A.15c_SCD12A.15_at	2.51717e-08	2.56584e-08	5.90556e-13	3.44645e-09	3.27397e-09	5.92673e-14	3.54216	down	3.51099	down	2.44201	down	1.03584	up	3.88025	up	3.46123	up	2.4513	up	-0.0242661	1.80036	1.78761	1.2638	-0.0750613	-0.155787	-0.00367308	-0.0297469	SCD12A.15c, possible integral membrane ATPase, len: 802 aa; similar to TR:Q9Z4W5 (EMBL:AL035654) Streptomyces coelicolor putative integral membrane ATPase SCE8.09, 796 aa; fasta scores: opt: 3320 z-score: 3591.6 E(): 0; 67.0% identity in 796 aa overlap and to TR:O93862 (EMBL:AF043332) Aspergillus nidulans plasma membrane H(+)ATPase PmaA, 990 aa; fasta scores: opt: 504 z-score: 543.3 E(): 8.4e-23;…	SCO4332	Q9KXM5
SC8D11.43c_SC8D11.43_at	1.08531e-05	1.02209e-05	7.92796e-08	3.80051e-06	3.12108e-06	3.20813e-08	3.73266	down	1.41311	down	1.87032	down	1.05891	down	3.84771	up	1.69132	up	1.63796	up	-0.2212	1.679	0.277675	0.682083	-0.138614	-0.264998	-0.480477	-0.0298198	SC8D11.43c, possible integral membrane protein, len: 184 aa; similar to TR:Q9X7R2 (EMBL:AL049863) Streptomyces coelicolor possible membrane protein SC5H1.04c, 167 aa; fasta scores: opt: 505 z-score: 631.2 E(): 1.3e-27; 48.7% identity in 150 aa overlap. Contains possible hydrophobic membrane spanning regions	SCO7752
SCE20.04_SCE20.04_at	1.79519e-07	6.35375e-08	1.16191e-10	3.3523e-08	9.68048e-09	2.38211e-11	2.42254	down	1.0589	down	1.06791	up	1.03739	down	3.7748	up	2.42271	up	1.46519	up	0.012948	1.28947	0.0955083	-0.0818453	0.0659046	-0.62693	-1.18111	-0.632938	SCE20.04, probable amino acid ABC transporter protein, integral membrane component, len: 216 aa. Highly similar to several ABC transporter permeases including: Escherichia coli SW:GLNP_ECOLI(EMBL:X14180) glutamine transport system permease protein GlnP (219 aa), fasta scores opt: 378 z-score: 454.8 E(): 6e-18 33.2% identity in 217 aa overlap and Rhizobium sp. (strain NGR234) SW:Y4TG_RHISN(EMBL:AE…	SCO2830	Q9RDC1
SCGD3.22_SCGD3.22_at	9.74892e-11	4.37513e-11	2.50866e-15	3.77377e-12	1.61519e-12	8.83542e-17	3.95505	down	4.16217	down	2.41071	down	1.05576	down	3.76288	up	4.26817	up	2.64355	up	0.00296434	1.98666	2.0603	1.27242	0.0812515	0.074825	-0.0333188	-0.130056	SCGD3.22, pksC, serine/threonine protein kinase, len: 556 aa; previously sequenced as (EMBL:AF094711), PksC, Streptomyces coelicolor serine/threonine protein kinase (556 aa). Highly similar to SCGD3.21c which lies upstream, on the opposite strand. Contains Pfam match to entry PF00069 pkinase, Eukaryotic protein kinase domain, PS00108 Serine/Threonine protein kinases active-site signature and PS00…	SCO3821	Q9S2C0
SCC123.08c_SCC123.08_at	9.53567e-11	8.40219e-11	4.31129e-15	3.65705e-12	3.70419e-12	1.68434e-16	3.88953	down	6.85294	down	4.90999	down	1.07373	down	3.74448	up	6.21169	up	4.74309	up	-0.144222	1.81537	2.6325	2.1515	-0.0415935	-0.0893901	-0.00248464	-0.0943286	SCC123.08c, possible secreted protein, len: 258 aa. Contains a possible N-terminal signal sequence.	SCO2570
2SCC13.15_2SCC13.15_at	1.68317e-07	1.01394e-07	1.58139e-11	3.11295e-08	1.65719e-08	2.53929e-12	4.12929	down	3.53341	down	3.02831	down	1.12901	down	3.73704	up	3.20207	up	2.85327	up	-0.756023	1.28987	1.06504	0.842492	-0.580966	-0.612027	-0.613964	-0.670125	2SCC13.15, possible integral membrane protein, len: 329 aa; similar to TR:CAB90881 (EMBL:AL355752) Streptomyces coelicolor putative integral membrane protein SC10B7.28, 287 aa; fasta scores: opt: 598 z-score: 630.9 E(): 1.2e-27; 37.7% identity in 284 aa overlap. Contains possible hydrophobic membrane spanning regions	SCO2807
SCE20.02_SCE20.02_at	2.75276e-07	1.01993e-08	1.38601e-12	5.397e-08	1.08208e-09	1.57857e-13	2.5611	down	1.26471	down	1.27234	down	1.00823	down	3.73161	up	2.50624	up	1.89924	up	0.0227296	1.37949	0.36154	0.370216	0.0345507	-0.520306	-0.963985	-0.555209	SCE20.02, probable amino acid ABC transporter protein, solute-binding component, len: 309 aa. Similar to several including: Salmonella typhimurium SW:ARGT_SALTY(EMBL:V01368) lysine-arginine-ornithine-binding periplasmic protein precursor (260 aa), fasta scores opt: 251 z-score: 294.5 E(): 5.1e-09 25.8% identity in 279 aa overlap and Rhizobium sp. (strain NGR234) SW:Y4TE_RHISN(EMBL:AE000098) proba…	SCO2828	Q9RDC3
hmgL_SCC105.09_at	5.50296e-07	3.99055e-08	4.73077e-12	1.19921e-07	5.74983e-09	6.51963e-13	4.53589	down	4.45579	down	2.72379	down	1.126	down	3.72997	up	6.39467	up	4.62838	up	-0.432019	1.74937	1.72366	1.0136	-0.26081	-0.149797	-0.953207	-1.19691	SCC105.09, hmgL, hydroxymethylglutaryl-CoA lyase, len: 317 aa; similar to TR:P95639 (EMBL:U41280) Rhodospirillum rubrum hydroxymethylglutaryl-CoA lyase (EC4.1.3.4) HmgL, 303 aa; fasta scores: opt: 924 z-score: 1043.1 E(): 0; 51.2% identity in 297 aa overlap and to SW:HMGL_RAT (EMBL:Y10054) Rattus norvegicus hydroxymethylglutaryl-CoA lyase, mitochondrial precursor (EC 4.1.3.4) HmgCL, 325 aa; fasta…	SCO2778	Q9L075
2SCD46.01c_SCD66.24c_at	5.71381e-06	7.25823e-06	2.79701e-10	1.83907e-06	2.12544e-06	6.27573e-11	4.52486	down	2.9819	down	3.22273	down	1.00319	down	3.71918	up	4.37731	up	3.88787	up	-0.207277	1.9706	1.36895	1.48101	-0.202687	0.0756114	-0.761092	-0.477971	2SCD46.01c, putative membrane protein, partial CDS, len: >45aa; strongly similar to neighbouring CDS 2SCD46.03c fasta scores; opt: 169, z-score: 236.7, E(): 1.4e-07, 51.1% identity in 45 aa overlap. Hydrophobic. Contains possible hydrophobic membrane spanning regions SCD66.24c, putative membrane protein (fragment), len: >48 aa. Contains possible hydrophobic membrane spanning region	SCO4187
SC66T3.08c_SC66T3.08_at	6.46123e-10	1.76235e-09	3.27097e-14	4.16853e-11	1.34545e-10	1.95789e-15	3.86939	down	6.11022	down	5.31142	down	1.02083	up	3.70341	up	5.80337	up	5.12051	up	-0.058077	1.89403	2.55315	2.35102	-0.0878253	0.00517464	0.016256	-0.00526842	SC66T3.08c, conserved hypothetical protein, len: 270 aa; unknown function, similar to hypothetical proteins from Mycobacterium tuberculosis, Mycobacterium leprae and Bacillus subtilis e.g. SW:Y03O_MYCTU (EMBL:Z75555) Mycobacterium tuberculosis hypothetical protein (273 aa), fasta scores; opt: 413 z-score: 428.5 E(): 1.5e-16, 31.7% identity in 268 aa overlap. Contains poly-glycine tract at N-termi…	SCO3597	Q9XAK5
yjr2_SCD82.22_at	2.27676e-07	6.10392e-10	9.0054e-15	4.36583e-08	3.93801e-11	4.13151e-16	2.91193	down	3.56826	down	3.72094	down	1.03145	up	3.70306	up	5.17256	up	5.08885	up	-0.104407	1.43757	1.73081	1.79126	-0.149075	-0.451148	-0.640066	-0.556079	SCD82.22, yjr2, possible lipoprotein, len: 282 aa; identical to previously sequenced SW:YRJ2_STRCO (EMBL:L24552) Streptomyces coelicolor hypothetical 30.0 kD protein in rplJ 5' region (ORF2), 282 aa. Contains correctly situated match to Prosite entry PS00013 Prokaryotic membrane lipoprotein lipid attachment site and to entry PS00017 ATP/GTP-binding site motif A (P-loop), also contains possible N-…	SCO4651	P41109
SC4C2.13_SC4C2.13_at	1.63995e-08	3.12478e-08	2.36514e-09	2.09843e-09	4.21118e-09	6.84958e-10	3.88784	down	1.51074	down	1.31794	down	1.01473	up	3.69918	up	1.43132	up	1.2133	up	-0.0588368	1.90013	0.536421	0.339453	-0.0799281	0.0129271	0.0190781	0.0605125	SC4C2.13, possible metal transport integral membrane protein, len: 316 aa; similar to SW:NIKB_ECOLI (EMBL:X73143) Escherichia coli nickel transport system permease protein NikB, 314 aa; fasta scores: opt: 490 z-score: 547.6 E(): 5.8e-23; 30.4% identity in 313 aa overlap. Contains Pfam match to entry PF00528 BPD_transp, Binding-protein-dependent transport systems inner membrane component. Also con…	SCO7678	Q9EWP9
SCD95A.10c_SCD95A.10_r_at	1.8032e-11	5.66083e-12	3.15527e-17	5.62289e-13	1.23767e-13	4.74987e-19	3.13577	down	3.8489	down	3.90515	down	1.07614	up	3.67178	up	4.4957	up	4.36129	up	-0.0647027	1.58412	1.87974	1.90068	-0.170569	-0.292361	-0.288804	-0.224079	SCD95A.10c, possible tellurium resistance protein, len: 191 aa; highly similar to many tellurium resistance related proteins, e.g. SW:TERE_SERMA (EMBL:L38824) Serratia marcescens tellurium resistance protein TerE, 191 aa; fasta scores: opt: 864 z-score: 1027.3 E(): 0; 65.4% identity in 191 aa overlap and to TR:CAB62770 (EMBL:AL133424) Streptomyces coelicolor SCF56.25 tellurium resistance protein …	SCO4277	Q9KXW4
SCE94.09_SCE94.09_r_at	1.75126e-10	1.78036e-09	1.41763e-14	7.97167e-12	1.36558e-10	7.07931e-16	3.8799	down	3.8509	down	2.93906	down	1.06396	up	3.66057	up	3.5599	up	2.9154	up	-0.221864	1.73415	1.72333	1.33349	-0.311312	-0.137913	-0.108506	-0.210201	SCE94.09, cseB, two-component system response regulator, len: 234 aa; previously sequenced therefore identical to TR:E1358527 (EMBL:AJ131213) CseB, response regulator, positive regulator of sigE transcription from Streptomyces coelicolor (234 aa) fasta scores; opt: 1529, z-score: 1731.2, E(): 0, (100.0% identity in 234 aa overlap). Also similar to many others eg. SW:PHOP_BACSU PhoP, response regu…	SCO3358	Q9ZEP4
SC2H12.32_SC2H12.32_s_at	1.34476e-08	3.22366e-08	2.27565e-12	1.62914e-09	4.35598e-09	2.81398e-13	3.81668	down	3.63737	down	4.30608	down	1.0902	down	3.6428	up	3.12401	up	3.58666	up	-0.871781	1.06054	0.991114	1.23459	-0.747184	-0.80451	-0.652283	-0.608046	SC2H12.32, possible secreted protein, len: 934 aa. Note the product of this CDS is rich in the amino acid proline. Contains a possible N-terminal signal sequence. Contains a TTA /leucine codon, possible target for bldA regulation.	SCO7233
SCE7.10c_SCE7.10c_at	9.3587e-10	1.22034e-10	2.28525e-14	6.60511e-11	5.68615e-12	1.25393e-15	3.47741	down	9.60222	down	11.3284	down	1.12987	down	3.62797	up	9.88538	up	12.6797	up	-0.222874	1.57514	3.04049	3.27899	-0.0467224	-0.284026	-0.264803	-0.385454	SCE7.10c, unknown, len: 124 aa; similar to SW:YRAI_BACSU hypothetical protein from Bacillus subtilis (144 aa) fasta scores; opt: 252, z-score: 308.2, E(): 7.6e-10, (42.4% identity in 92 aa overlap).	SCO3343
SCE9.33c_SCE9.33c_r_at	5.61033e-07	6.08506e-07	2.55732e-10	1.22462e-07	1.30643e-07	5.64628e-11	3.44893	down	1.75373	down	1.57364	down	1.02879	up	3.59326	up	1.85182	up	1.7779	up	0.0606833	1.84683	0.87111	0.714785	0.0197315	0.00153796	-0.0178321	-0.115392	SCE9.33c, conserved hypothetical protein, len: 370 aa; similar to hypothetical proteins in Burkholderia, Mycobacterium tuberculosis and Bacillus subtilis. Similar to SW:P47K_PSECL (EMBL:D90216) Pseudomonas chlororaphis 47 kD protein critical for the expression of nitrile hydratase genes (419 aa), fasta scores; opt: 374 z-score: 409.4 E(): 1.8e-15, 28.1% identity in 392 aa overlap	SCO3426
pfpI_SC1E6.24c_at	9.46167e-07	4.91071e-07	3.70656e-09	2.26537e-07	1.0269e-07	1.14119e-09	3.39743	down	1.4017	down	1.3885	down	1.03435	down	3.58253	up	1.66774	up	1.47172	up	-0.114673	1.64977	0.372509	0.358859	-0.0659547	-0.191207	-0.365382	-0.198646	SC1E6.24c, pfpI, probable protease, len: 180 aa; similar to e.g. PFPI_PYRFU protease I (EC 3.2.-.-) (166 aa), fasta scores; opt: 413 z-score: 411.9 E(): 1.2e-15, 41.3% identity in 172 aa overlap	SCO6515	Q9ZBZ8
SC10F4.30_SC10F4.30_at	4.50838e-12	4.27336e-11	8.61547e-16	1.01802e-13	1.51286e-12	2.50126e-17	3.33287	down	3.96028	down	5.57768	down	1.0231	down	3.57268	up	3.8427	up	4.25992	up	-1.01282	0.723941	0.972777	1.46684	-0.979877	-1.11306	-0.969345	-0.623987	SC10F4.30, possible secreted protein, len: 585 aa. Contains possible N-terminal region signal peptide sequence	SCO7657	Q9F3N0
gvpJ_SC1E6.14_r_at	1.60922e-06	6.38044e-07	2.93394e-11	4.2278e-07	1.37671e-07	5.19487e-12	3.72495	down	2.5856	down	2.00239	down	1.00891	down	3.56606	up	3.63785	up	2.57207	up	-0.281883	1.61534	1.08862	0.719843	-0.269089	-0.218995	-0.774467	-0.643086	SC1E6.14, gvpJ, probable gas vesicle synthesis protein, len: 109 aa; similar to e.g. TR:O68669 (EMBL:AF053765) gas vesicle protein GVPJ from Bacillus megaterium (100 aa), fasta scores; opt: 358 z-score: 597.2 E(): 5.5e-26, 61.6% identity in 86 aa overlap. Contains PS00234 Gas vesicles protein GVPa signature 1 and Pfam match to entry PF00741 Gas_vesicle, Gas vesicle protein, score 60.90, E-value 2…	SCO6505	Q9ZC08
SCE20.03_SCE20.03_at	5.96859e-08	2.23416e-08	1.24828e-10	9.26308e-09	2.78154e-09	2.56814e-11	2.35067	down	1.05985	up	1.09753	up	1.00585	down	3.56383	up	1.65384	up	1.41979	up	0.139239	1.37231	0.0553792	0.00497786	0.147655	-0.461116	-0.670441	-0.500702	SCE20.03, amino acid ABC transporter protein, integral membrane component, len: 233 aa. Highly similar to many including: Escherichia coli SW:GLNP_ECOLI(EMBL:X14180) glutamine transport system permease protein GlnP (219 aa), fasta scores opt: 377 z-score: 445.7 E(): 1.9e-17 27.8% identity in 212 aa overlap and Rhizobium sp. (strain NGR234) SW:Y4TF_RHISN(EMBL:AE000098) probable amino-acid ABC tran…	SCO2829	Q9RDC2
SCF42.04_SCF42.04_at	3.34047e-08	1.33705e-08	8.21775e-13	4.86104e-09	1.50478e-09	8.68902e-14	3.42267	down	7.28888	down	4.63965	down	1.02542	down	3.54108	up	7.76271	up	4.70222	up	-0.247978	1.52714	2.61772	1.96604	-0.211759	-0.297046	-0.33884	-0.267302	SCF42.04, unknown, len: 62 aa.	SCO0694
SCI7.21_SCI7.21_r_at	3.30023e-07	5.80913e-10	7.12854e-15	6.64777e-08	3.68537e-11	3.11714e-16	2.84513	down	2.84305	down	2.39237	down	1.02766	up	3.49334	up	4.02373	up	3.30746	up	0.103496	1.61199	1.61094	1.36194	0.0641317	-0.192617	-0.397595	-0.363788	SCI7.21, possible transport associated protein, len: 399aa; appears to be the last gene in a possible sugar transport operon, similar to many eg. TR:CAB38155 (EMBL:AL035591) putative export associated protein from Streptomyces coelicolor (192 aa) fasta scores; opt: 475, z-score: 388.5, E(): 2.6e-14, (43.6% identity in 188 aa overlap) and TR:CAA22211 (EMBL:AL034355) hypothetical protein from Strep…	SCO1903	Q9X9W9
SCE68.08_SCE68.08_at	7.54757e-08	1.42752e-07	7.96521e-12	1.21534e-08	2.44059e-08	1.16195e-12	3.59008	down	10.359	down	4.79378	down	1.08495	up	3.48857	up	10.5534	up	5.10532	up	0.0180608	1.86208	3.39087	2.27922	-0.0995622	0.0594408	-0.00876331	-0.0727782	SCE68.08, hypothetical protein, len: 84 aa; unknown function, probable CDS suggested by positional base preference, GC frame analysis and amino acid composition	SCO3310
SC8G12.16c_SC8G12.16_at	2.84476e-09	3.88501e-09	5.6493e-14	2.42671e-10	3.43942e-10	3.86745e-15	3.26396	down	4.52435	down	2.9947	down	1.0414	up	3.4488	up	4.58048	up	3.06692	up	-0.0451115	1.66151	2.1326	1.5373	-0.103641	-0.124586	-0.0629001	-0.0794897	SC8G12.16c, hypothetical protein, len: 223 aa. Similar to many proteins of unknown function e.g. Streptomyces coelicolor TR:CAB53137(EMBL:AL109962) conserved hypothetical protein, SCJ1.19C (223 aa), fasta scores: opt: 425 z-score: 510.8 E(): 5.4e-21 40.5% identity in 220 aa overlap. Contains 2x Pfam matches to entry PF00571 CBS, CBS domain	SCO7540
2SC10A7.15_2SC10A7.1_at	1.43907e-12	2.09827e-12	2.42286e-16	2.595e-14	3.76034e-14	5.21045e-18	3.61027	down	11.3846	down	20.8828	down	1.05418	up	3.43944	up	10.8295	up	21.5565	up	-0.187434	1.66467	3.32158	4.19681	-0.263556	-0.117502	-0.115309	-0.233244	2SC10A7.15, possible integral membrane protein, len: 157 aa; identical to TR:Q04915 (EMBL:X70689) Streptomyces lividans ORF904 protein, 157 aa. Contains possible hydrophobic membrane spanning regions	SCO4011
SC2H12.04_SC2H12.04_s_at	1.25585e-06	2.62702e-07	1.8303e-11	3.15087e-07	5.01865e-08	2.97482e-12	3.20876	down	2.80192	down	2.12618	down	1.00126	down	3.42226	up	3.05648	up	2.08332	up	-0.0185065	1.66351	1.46791	1.06976	-0.0166887	-0.11144	-0.143962	0.0108776	SC2H12.04, possible hydrolase, len: 286 aa. Highly similar to many including: Moraxella sp. SW:DEH1_MORSP(EMBL:D90422) haloacetate dehalogenase H-1 (EC 3.8.1.3) (294 aa), fasta scores opt: 556 z-score: 678.4 E(): 2.6e-30 35.6% identity in 292 aa overlap and Streptomyces coelicolor: TR:Q9RD12(EMBL:AL133422) putative hydrolase, SCM1.32 (298 aa), fasta scores opt: 653 z-score: 795.7 E(): 0 42.2% ide…	SCO7205	Q9K480
SCC8A.25c_SCC8A.25c_at	7.30453e-06	6.59752e-08	1.8303e-11	2.45317e-06	1.01483e-08	2.97834e-12	3.60595	down	5.58113	down	4.44714	down	1.1902	down	3.41434	up	6.8691	up	4.9549	up	-0.531386	1.31899	1.94917	1.62149	-0.280177	-0.452617	-0.83095	-0.687363	SCC8A.25c, conserved hypothetical protein, len: 191aa; similar to proteins associated with resistance to tellurium salts e.g. SW:Q52357 (TERD_SERMA) tellurium resistance protein TerD from Serratia marcescens (192 aa) fasta scores; opt: 853, z-score: 1006.2, E(): 0, 67.2% identity in 192 aa overlap. Also strongly similar to others from Streptomyces coelicolor e.g. TR:CAB62770 (EMBL:AL356892) and n…	SCO2367	Q9KY23
SCC121.09_SCC121.09_r_at	1.65891e-09	6.00847e-10	2.26632e-09	1.32437e-10	3.83336e-11	6.53089e-10	3.30944	down	1.25788	down	1.02943	up	1.07017	down	3.40685	up	1.37593	up	1.0392	down	-0.0092109	1.71738	0.321785	-0.0510591	0.0886284	-0.0510647	-0.138627	0.00441964	SCC121.09, probable metal transport ABC transporter, len: 256 aa; similar to TR:Q9XDA6 (EMBL:AF104349) Listeria monocytogenes ABC transporter ZurA, 257aa; fasta scores: opt: 468 z-score: 522.7 E(): 1e-21; 38.0% identity in 237 aa overlap and to SW:FHUC_ECOLI (EMBLX05810:) Escherichia coli ferrichrome transport ATP-binding protein FhuC, 265 aa; fasta scores: opt: 416 z-score: 465.6 E(): 1.5e-18; 3…	SCO2506	Q9L2H7
hspR_SCH44.08c_at	0.00108254	1.08881e-05	5.89912e-09	0.000636213	3.35229e-06	1.88814e-09	2.61452	down	1.75634	down	1.32331	down	1.0575	down	3.39432	up	2.2587	up	1.87726	up	0.0328004	1.41935	0.845373	0.436948	0.113463	-0.343776	-0.330118	-0.471679	SCH44.08c, hspR, putative heat shock protein, len: 151 aa; identical to previously sequenced SW:HSPR_STRCO (EMBL:L46700) Streptomyces coelicolor putative heat shock protein HspR, 151 aa. Contains Pfam match to entry PF00376 merR, Bacterial regulatory proteins, merR family and match to Prosite entry PS00552 Bacterial regulatory proteins, merR family signature. Contains also possible colied-coil re…	SCO3668	P40183
SCC54.25c_SCC54.25c_r_at	3.82956e-09	6.18446e-10	2.3481e-14	3.48641e-10	4.03431e-11	1.31291e-15	3.47481	down	4.18129	down	3.29133	down	1.05879	down	3.39121	up	4.27566	up	3.81615	up	-0.198364	1.59857	1.86559	1.52031	-0.11595	-0.163231	-0.230562	-0.411813	SCC54.25c, possible export associated protein, len: 192aa; similar to many associated with plasmid borne resistance export systems egs. TR:Q52353 (EMBL:L38824) from the IncHI2 plasmid R478 of Serratia marcescens (193 aa) fasta scores; opt: 497, z-score: 593.2, E(): 9.8e-26, (42.2% identity in 192 aa overlap) and SW:TERD_ALCSP terD, tellurium resistance protein from the pMER610 plasmid of Alcalige…	SCO1965	Q9Z501
2SCD46.39c_2SCD46.39_at	1.37655e-09	4.58683e-09	3.85607e-13	1.04598e-10	4.24158e-10	3.57965e-14	3.2792	down	10.5265	down	14.6485	down	1.04616	up	3.3879	up	10.4632	up	13.1694	up	-0.216998	1.49635	3.17896	3.65568	-0.282103	-0.264046	-0.2083	-0.0634357	2SCD46.39c, possible integral membrane protein, len: 130aa; contains possible membrane-spanning hydrophobic regions.	SCO4225
SC66T3.32c_SC66T3.32_at	9.25322e-08	2.5857e-07	1.57661e-11	1.55215e-08	4.90395e-08	2.52597e-12	3.4874	down	2.72884	down	2.16447	down	1.01225	up	3.378	up	2.62898	up	2.02481	up	-0.153777	1.64838	1.29451	0.960239	-0.171343	-0.107793	-0.099992	-0.0575506	SC66T3.32c, probable serine-threonine protein kinase, len: 783 aa; N-terminal half similar to the corresponding region of several serine-threonine protein kinases e.g. SW:AFSK_STRCO (EMBL:D15062), afsK, S.coelicolor serine-threonine protein kinase (799 aa), fasta scores; opt: 944 z-score: 519.3 E(): 1.3e-21, 45.6% identity in 379 aa overlap. The central region contains 26x slightly degenerate GG(…	SCO3621	Q9XAI1
lon_SCCB12.09_i_at	1.46901e-11	2.32154e-11	2.69767e-15	4.37017e-13	7.156e-13	9.76577e-17	3.22752	down	12.4637	down	9.55211	down	1.04464	down	3.32589	up	12.223	up	8.40414	up	-0.0812724	1.60915	3.55839	3.17455	-0.0182625	-0.124587	-0.0531425	0.103447	SCCB12.09, lon, ATP-dependent protease, len: 807 aa; similar to SW:LON_MYCSM (EMBL:AF030688) Mycobacterium smegmatis ATP-dependent protease LA (EC 3.4.21.53) Lon, 779 aa; fasta scores: opt: 2550 z-score: 2489.6 E(): 0; 64.7% identity in 785 aa overlap. Contains Pfam matches to entries PF02190 LON, ATP-dependent protease La (LON) domain and PF00004 AAA, ATPases associated with various cellular act…	SCO5285	Q9EVK2
SCQ11.08_SCQ11.08_at	2.14228e-09	3.54466e-09	1.73141e-12	1.75836e-10	3.11269e-10	2.04791e-13	4.17674	down	8.89262	down	3.42849	down	1.13808	down	3.29787	up	7.63652	up	2.8533	up	-0.264558	1.79782	2.88805	1.51302	-0.0779607	0.0762812	-0.0448656	0.000385443	SCQ11.08, probable transcriptional regulator, len: 241 aa; similar to many transcriptional regulators e.g. TR:Q43992 (EMBL:L05770), pobR, Acinetobacter calcoaceticus ADP1 transcriptional activator regulating expression of p-hydroxybenzoate hydroxylase (PobA) (271 aa), fasta scores; opt: 223 z-score: 262.9 E(): 2.6e-07, 25.9% identity in 239 aa overlap. Also similar to TR:O88025 (EMBL:AL031107) S.…	SCO3925	Q9X9U3
3SCF60.16_3SCF60.16_i_at	4.23503e-07	7.56762e-08	4.30019e-09	8.82891e-08	1.19346e-08	1.34554e-09	2.77722	down	1.09388	down	1.38604	down	1.03485	up	3.28694	up	1.33715	up	1.23198	up	-0.0460873	1.42755	0.0833686	0.42488	-0.0955043	-0.289191	-0.335798	0.123898	3SCF60.16, possible secreted protein, len: 227 aa. Contains possible N-terminal region signal peptide sequence	SCO0784
SC5F8.27_SC5F8.27_at	1.82984e-06	1.3673e-06	9.13487e-10	4.91892e-07	3.23938e-07	2.39013e-10	3.16727	down	1.48987	down	1.86304	down	1.04114	down	3.27598	up	1.84262	up	1.85022	up	-0.158883	1.50435	0.416304	0.738778	-0.100721	-0.207571	-0.465456	-0.148919	SC5F8.27, unknown, len: 144 aa.	SCO7317
SC66T3.09c_SC66T3.09_at	5.69435e-09	3.2844e-09	1.33736e-13	5.85763e-10	2.84464e-10	1.05455e-14	3.1151	down	5.25058	down	3.08209	down	1.00953	down	3.23243	up	5.36233	up	3.20952	up	-0.00301758	1.63626	2.38946	1.62089	0.0106723	-0.0563588	-0.0334012	-0.0614676	SC66T3.09c, possible membrane protein, len: 254 aa; unknown function, similar to TR:O26720 (EMBL:AE000843) Methanobacterium thermoautotrophicum hypothetical protein, fasta scores; opt: 319 z-score: 383.6 E(): 4.9e-14, 28.7% identity in 251 aa overlap. Contains hydrophobic, possible membrane-spanning regions	SCO3598	Q9XAK4
SC5F7.37c_SC6G10A.02_at	2.77299e-08	1.76755e-07	6.66476e-09	3.86628e-09	3.18666e-08	2.17381e-09	3.37449	down	1.63015	down	1.05519	down	1.06609	up	3.21349	up	1.65863	up	1.06504	up	-0.0523451	1.70232	0.652658	0.0251522	-0.14467	0.0181828	-0.0773344	-0.0657539	SC5F7.37c, possible integral membrane efflux protein, len: >822aa; similar to SW:ACRD_ECOLI acriflavin resistance efflux protein from Escherichia coli (1037 aa) fasta scores; opt: 628, z-score: 629.0, E(): 1.1e-27, (22.9% identity in 853 aa overlap). Also similar to TR:O31501 (EMBL:Z99107) hypothetical protein from Bacillus subtilis (1065 aa) fasta scores; opt: 968, z-score: 969.5, E(): 0, (29.4%…	SCO2164	Q8CK05
SCE22.12_SCE22.12_at	1.90732e-10	4.70608e-08	6.85464e-12	8.8523e-12	6.91574e-09	9.72917e-13	4.13574	down	3.85345	down	3.28771	down	1.04504	down	3.20261	up	2.68059	up	1.93384	up	-0.603432	1.44471	1.34272	1.11365	-0.53988	-0.234534	-0.0798292	0.162181	SCE22.12, unknown, len: 226 aa	SCO3195
SCE6.29_SCE6.29_at	5.79032e-07	2.84012e-08	4.15758e-12	1.27428e-07	3.73592e-09	5.60305e-13	2.73832	down	2.90158	down	3.00039	down	1.1266	down	3.16669	up	3.16665	up	2.6257	up	-0.644256	0.809036	0.892582	0.940893	-0.472278	-0.853941	-0.770375	-0.451807	SCE6.29, possible secreted protein, len: 454 aa. Similar to another putative secreted protein from Streptomyces coelicolor: TR:CAB56661(EMBL:AL121596) SCF51A.09C (442 aa), fasta scores opt: 614 z-score: 649.3 E(): 9.8e-29 31.3% identity in 454 aa overlap. Contains a possible N-terminal signal sequence.	SCO2892	Q9KZR1
2SCD52.01_SCD10.01_at	5.30121e-07	8.50864e-07	2.12871e-11	1.14385e-07	1.89691e-07	3.52496e-12	3.06812	down	2.26738	down	2.16372	down	1.04644	up	3.16444	up	2.32935	up	2.18363	up	-0.148945	1.46841	1.03208	0.964566	-0.21443	-0.193538	-0.187847	-0.162161	2SCD52.01, hypothetical protein (fragment), len: >312 aa; similar to N-terminal region of TR:CAB95880 (EMBL:AL359988) Streptomyces coelicolor hypothetical 26.1 kDa protein (fragment) SCD10.01, 261 aa; fasta scores: opt: 232 z-score: 233.3 E(): 1.7e-05; 32.0% identity in 225 aa overlap SCD10.01, unknown (fragment), len: >261 aa. High content in glycine and aspartate amino acid residues. Contains 2…	SCO4369
SC5C7.01c_SC1E6.25c_at	2.27656e-06	3.48379e-06	3.27447e-09	6.2971e-07	9.36687e-07	9.9647e-10	3.0114	down	1.42183	down	1.49013	down	1.02301	up	3.12825	up	1.71456	up	1.55206	up	-0.191135	1.3993	0.316609	0.384306	-0.223952	-0.246057	-0.461229	-0.249879	SC5C7.01c, unknown, partial CDS, len: >45 aa SC1E6.25c, unknown, partial CDS, len: > 123 aa; continuation of SC5C7.01c	SCO6516
SCE87.09c_SCE87.09c_at	6.08119e-07	1.68043e-07	4.85472e-10	1.35138e-07	2.99345e-08	1.17801e-10	2.5676	down	1.00515	up	1.59634	down	1.06145	up	3.12608	up	1.23817	up	1.83019	up	0.0405421	1.40096	0.0331375	0.715309	-0.0454976	-0.243392	-0.275078	-0.156686	SCE87.09c, unknown, len: 126 aa. Similar to two putative regulators from Streptomyces coelicolor: TR:CAB51005 (EMBL:AL096852) SCE19A.24 (142 aa), fasta scores opt: 168 z-score: 227.4 E(): 2.7e-05 32.7% identity in 101 aa overlap and TR:CAB40672 (EMBL: AL049587) SC5F2A.05C (138 aa), fasta scores opt: 222 z-score: 296.3 E(): 3.9e-09 36.0% identity in 114 aa overlap.	SCO3158
SCC54.24c_SCC54.24c_at	3.14639e-06	3.32976e-06	2.32701e-09	9.11213e-07	8.8555e-07	6.72249e-10	3.77601	down	4.16192	down	2.95639	down	1.18454	down	3.10621	up	3.64341	up	2.3785	up	-0.491469	1.42539	1.56578	1.07237	-0.247147	-0.209761	-0.299509	-0.17768	SCC54.24c, possible export associated protein, len: 671aa; prediction based on the predicted function of surrounding genes and the short region (67-162aa) of similarity to TR:Q52357 (EMBL:L38824) terD, associated with phage inhibition, colicin resistance and tellurite resistance from Serratia marcescens IncHI2 plasmid R478 blast scores; E=2.1e-12, Identities = 40/98 (40%), Positives = 55/98 (56%)…	SCO1964	Q9Z502
SC5H1.14_SC5H1.14_at	1.51281e-08	4.37115e-06	5.92864e-07	1.90322e-09	1.20959e-06	2.87507e-07	2.87821	down	1.35003	up	1.13396	down	1.12619	down	3.09489	up	1.57158	up	1.2309	up	-0.0735162	1.45165	-0.50651	0.107855	0.0979398	-0.178236	-1.15872	-0.191857	SC5H1.14, probable RNA polymerase sigma factor, len: 295 aa; similar to many e.g. SW:RPOF_STRCO (EMBL:L11648), SigF, RpoX, Streptomyces coelicolor RNA polymerase sigma-F factor (287 aa), fasta scores; opt: 707 z-score: 817.4 E(): 0, 43.6% identity in 282 aa overlap. Contains probable helix-turn-helix motif at aa 258-279 (Score 2096, +6.33 SD). Contains Pfam match to entry PF00140 sigma70, Sigma-7…	SCO7278	Q9X7S2
SCC88.11c_SCC88.11c_at	1.29967e-09	4.32393e-09	2.40105e-11	9.78248e-11	3.96748e-10	4.05339e-12	3.96173	down	3.55062	down	2.56025	down	1.2572	down	3.09426	up	2.5508	up	1.66748	up	-0.631189	1.35494	1.19688	0.725097	-0.300972	-0.274651	-0.154065	-0.0125697	SCC88.11c, hypothetical protein, len: 258 aa; similar to TR:P73260 (EMBL:D90905) Synechocystis sp. hypothetical 97.4 kD protein, 865 aa; fasta scores: opt: 290 z-score: 317.3 E(): 2.9e-10; 31.3% identity in 179 aa overlap	SCO2600
SC8D11.15c_SC8D11.15_at	2.01543e-08	1.17549e-07	5.08002e-13	2.70891e-09	1.95494e-08	4.91615e-14	2.97	down	2.42094	down	2.01449	down	1.11997	up	3.05648	up	2.59677	up	2.21831	up	-0.114842	1.45562	1.16073	0.895575	-0.278306	-0.15625	-0.215989	-0.253887	SC8D11.15c, hypothetical protein, len: 471 aa; similar to TR:Q9WX25 (EMBL:AL079345) Streptomyces coelicolor putative membrane protein SCE68.06c, 464 aa; fasta scores: opt: 428 z-score: 361.4 E(): 1.4e-12; 40.4% identity in 478 aa overlap	SCO7724
SC4G1.07_SC4G1.07_at	5.94921e-07	0.000166615	6.32849e-07	1.31991e-07	7.03772e-05	3.08712e-07	3.02631	down	1.08666	up	1.11373	down	1.06793	down	3.03243	up	1.79926	up	1.59315	up	-0.0421766	1.55538	-0.162076	0.113222	0.0526379	-0.045091	-1.00948	-0.558658	SC4G1.07, unknown, len: 136 aa. High content in alanine, leucine and aspartate amino acid residues	SCO7041
SCE20.06_SCE20.06_at	0.00421835	7.99272e-06	2.37004e-08	0.00283643	2.38349e-06	8.60431e-09	2.15436	down	1.25556	down	1.23379	down	1.08161	down	3.03037	up	1.91764	up	1.54329	up	-0.0502583	1.057	0.278072	0.252835	0.0629249	-0.542493	-0.661261	-0.37317	SCE20.06, possible IclR-family transcriptional regulator, len: 285 aa, Almost identical to a gene fragment which, like SCE20.06, is located upstream of the Streptomyces lividans lysT tRNA gene: TR:Q54411(EMBL:X52073) (200 aa), fasta scores opt: 1250 z-score: 1464.9 E():0 99.5% identity in 200 aa overlap. Also similar to Streptomyces coelicolor TR:Q9X9U3(EMBL:AL096823) putative transcriptional reg…	SCO2832	Q9RDB9
SC8E4A.20c_SC8E4A.20_r_at	1.32487e-05	1.13567e-06	2.61439e-10	4.77489e-06	2.61325e-07	5.81913e-11	2.39053	down	1.15837	down	1.80436	down	1.01634	up	3.027	up	1.60512	up	2.18685	up	-0.01297	1.24436	0.199126	0.83852	-0.0363547	-0.353531	-0.48356	-0.290335	SC8E4A.20c, putative secreted protein, len: 103 aa. Contains possible N-terminal region signal peptide sequence	SCO2650
SCK13.26_SCK13.26_at	1.8455e-10	3.08116e-11	9.29219e-16	8.46679e-12	1.01601e-12	2.83095e-17	2.62081	down	3.00255	down	3.25801	down	1.05156	down	3.01646	up	3.33291	up	3.0163	up	-0.750655	0.639359	0.835534	0.953336	-0.678119	-0.953499	-0.901248	-0.639446	SCK13.26, possible lipoprotein, len: 414 aa; similar to TR:Q9KYV1 (EMBL:AL355832) Streptomyces coelicolor putative lipoprotein SCE22.11, 407 aa; fasta scores: opt: 1603 z-score: 1740.6 E(): 0; 60.5% identity in 415 aa overlap. Contains correctly situated match to Prosite entry PS00013 Prokaryotic membrane lipoprotein lipid attachment site	SCO4934
SC7E4.02_SC7E4.02_at	0.000507276	0.000102369	1.10588e-07	0.00027982	4.09476e-05	4.6138e-08	3.30966	down	3.10662	down	3.75098	down	1.22733	down	3.01381	up	3.34733	up	3.10468	up	-0.499498	1.22719	1.13585	1.40777	-0.203971	-0.364401	-0.607161	-0.226674	SC7E4.02, hypothetical protein, len: 607 aa; similar to TR:CAB83499 (EMBL:AL162752) Neisseria meningitidis hypothetical 51.6 kD protein NMA0184, 468 aa; fasta scores: opt: 268 z-score: 307.6 E(): 1.2e-09; 29.5% identity in 528 aa overlap	SCO5205	Q9K4B3
SCF55.16c_SCF55.16c_at	2.14851e-07	2.71627e-06	7.72372e-10	4.1122e-08	7.00974e-07	1.98069e-10	3.563	down	3.00391	down	3.53194	down	1.11871	down	3.01361	up	2.32038	up	2.61518	up	-0.34722	1.48587	1.23962	1.47324	-0.185383	-0.10562	0.0252595	0.0863287	SCF55.16c, unknown, len: 240 aa	SCO0592	Q9RJP8
SCD39.09_SCD39.09_i_at	0.000422159	0.000380778	4.0643e-07	0.000226659	0.000177287	1.91124e-07	3.00119	down	4.40697	down	1.95429	down	1.02226	down	3.00994	up	4.31474	up	1.83349	up	-0.0852884	1.50025	2.0545	0.881356	-0.0535256	-0.0894868	-0.0547744	0.00676552	SCD39.09, possible peptidase, len: 287 aa; similar to SW:HTPX_MYCTU (EMBL:Z95558) Mycobacterium tuberculosis probable protease HtpX homolog (EC 3.4.24.-), 286 aa; fasta scores: opt: 1208 z-score: 1421.7 E(): 0; 65.4% identity in 283 aa overlap. Contains Pfam match to entry PF01435 Peptidase_M48, Peptidase family M48 and match to Prosite entry PS00142 Neutral zinc metallopeptidases, zinc-binding r…	SCO4609	Q9F2V2
2SCG4.04c_2SCG4.04c_at	3.03334e-10	2.4944e-10	3.27097e-14	1.63202e-11	1.31425e-11	1.94854e-15	2.88044	down	9.98892	down	10.478	down	1.01017	down	2.99076	up	10.3701	up	10.4034	up	-0.532482	0.993808	2.78785	2.85681	-0.51788	-0.586703	-0.586511	-0.522172	2SCG4.04c, possible oxidoreductase, len: 272 aa; similar to TR:Q9X4X1 (EMBL:AF119621) Pseudomonas abietaniphila hypothetical protein; short-chain dehydrogenase/reductase family (SDR) DitG, 244 aa; fasta scores: opt: 251 z-score: 280.0 E(): 4.1e-08; 28.7% identity in 254 aa overlap and to SW:FABG_VIBHA (EMBL:U39441) Vibrio harveyi 3-oxoacyl-[acyl-carrier protein] reductase (EC 1.1.1.100) FabG, 244…	SCO1088	Q9K3R0
SCF81.09c_SCF81.09c_i_at	1.6376e-08	3.37076e-05	3.63912e-08	2.08368e-09	1.17191e-05	1.36565e-08	2.29541	down	1.44278	up	1.26874	up	1.06841	up	2.98297	up	1.66842	up	1.43356	up	0.218494	1.41724	-0.310355	-0.124905	0.123034	-0.159503	-1.04883	-0.644504	SCF81.09c, unknown, len: 59 aa	SCO0750
SCI28.04c_SCI28.04c_r_at	4.43298e-09	9.22934e-09	3.37419e-13	4.21054e-10	9.72342e-10	3.07185e-14	3.26701	down	4.02905	down	2.83586	down	1.01749	down	2.97423	up	3.91025	up	2.69086	up	-0.0793927	1.62858	1.93105	1.42439	-0.0543842	0.0560598	-0.0362116	-0.00367641	SCI28.04c, putative membrane protein, len: 68 aa. Contains possible hydrophobic membrane spanning regions	SCO1810
SCE25.29c_SCE25.29c_at	7.67753e-06	2.48485e-05	1.70329e-08	2.5977e-06	8.47878e-06	6.00731e-09	3.24054	down	2.64863	down	1.5555	down	1.03003	down	2.97138	up	2.57948	up	1.58584	up	-0.0736197	1.62261	1.33163	0.563763	-0.0309291	0.0514805	-0.03545	-0.101488	SCE25.29c, doubtful CDS, function unknown, len: 81 aa. Hig content in alanine and glycine amino acid residues	SCO3088
SCI41.28c_Pfam_match_at	1.42379e-09	1.07764e-08	6.94927e-13	1.09719e-10	1.15103e-09	7.09872e-14	3.44551	down	7.65097	down	6.32012	down	1.01342	up	2.91855	up	7.3651	up	4.75025	up	-1.02754	0.75718	1.90811	1.63241	-1.04677	-0.788072	-0.9726	-0.615587	SCI41.28c, hypothetical protein, len: 197 aa. Identical to TR:O87597 (EMBL:AF086832) Streptomyces coelicolor hypothetical 18.6 kD protein and similar to SW:VG59_BPMD2 (EMBL:AF022214) Mycobacteriophage D29 gene 59 protein, 153 aa; fasta scores: opt: 175 z-score: 225.0 E(): 3.7e-05; 35.2% identity in 122 aa overlap	SCO1645	Q9RJ59
SCC57A.33c_SCC57A.33_at	9.49134e-07	2.44071e-05	1.36277e-10	2.27588e-07	8.29316e-06	2.82324e-11	2.95968	down	2.23494	down	1.91651	down	1.14478	up	2.91088	up	2.32057	up	2.08141	up	-0.0833704	1.48207	1.07687	0.855109	-0.278439	-0.0593874	-0.137611	-0.202453	SCC57A.33c, possible secreted protein, len: 130 aa. Similar to Streptomyces coelicolor TR:CAB59706(EMBL:AL132707) spore-associated protein precursor (154 aa), fasta scores opt: 113 z-score: 146.1 E(): 0.95 30.6% identity in 121 aa overlap. Contains a possible N-terminal signal sequence.	SCO2762
SC2H12.09_SC2H12.09_s_at	2.15604e-06	6.43386e-05	1.16353e-07	5.904e-07	2.41904e-05	4.89599e-08	3.05644	down	1.42829	down	1.10396	down	1.02313	down	2.85822	up	2.1274	up	1.42103	up	-0.20762	1.40423	0.30667	-0.0649354	-0.174626	-0.110888	-0.782425	-0.571872	SC2H12.09, hypothetical protein, len: 153 aa. Highly similar to Streptomyces lincolnensis SW:YMEL_STRLN(EMBL:X95703) hypothetical 17.2 kd protein (150 aa), fasta scores opt: 628 z-score: 750.6 E(): 0 56.4% identity in 149 aa overlap	SCO7210
SCC46.08c_SCC46.08c_at	5.63345e-05	0.00025631	7.14358e-09	2.43914e-05	0.000113456	2.35559e-09	2.7577	down	2.28474	down	1.9075	down	1.09832	up	2.85445	up	2.35368	up	1.93062	up	0.00466982	1.46814	1.1967	0.936355	-0.130624	-0.0450745	-0.0382188	-0.0127064	SCC46.08c, probable ABC transporter ATP-binding protein, len: 866 aa; C-terminal region similar to SW:YHCH_BACSU (EMBL:X96983) Bacillus subtilis hypothetical ABC transporter ATP-binding protein 2 in GlpD-CspB intergenic region, YhcH, 305 aa; fasta scores: opt: 597 z-score: 577.6 E(): 9.3e-25; 36.6% identity in 303 aa overlap and to SW:BCRA_BACLI (EMBL:L20573) Bacillus licheniformis bacitracin tra…	SCO2723	Q9L1J3
SC1E6.23_SC1E6.23_i_at	0.000106651	8.18515e-06	5.68832e-08	4.91969e-05	2.44674e-06	2.22028e-08	2.25949	down	1.13162	down	1.12702	down	1.03293	down	2.83087	up	1.52466	up	1.42573	up	-0.0238489	1.15215	0.154536	0.148666	0.0228964	-0.349094	-0.45395	-0.363034	SC1E6.23, unknown, len: 92 aa	SCO6514
SCF81.19_SCF81.19_at	1.6344e-06	2.68699e-07	0.00366916	4.30567e-07	5.14284e-08	0.00285511	3.21746	down	1.10818	down	1.77747	down	1.14656	down	2.82916	up	1.40133	down	1.07788	up	-0.48335	1.20257	-0.335153	0.346478	-0.286044	-0.2978	0.15164	0.238276	SCF81.19, probable methyltransferase, len: 220 aa; similar to TR:O27384 (EMBL:AE000896) Methanobacterium thermoautotrophicum methyltransferase related protein MTH1329, 196 aa; fasta scores: opt: 454 z-score: 525.3 E(): 6.9e-22; 44.2% identity in 190 aa overlap and to TR:Q53742 (EMBL:X92429) Streptomyces lipmanii (Streptomyces alboniger) N-methyl-transferase Pur5, 228 aa; fasta scores: opt: 228 z-…	SCO0760	Q9RJD2
SCH63.08c_SCH63.08c_r_at	8.92437e-08	1.13754e-08	2.49149e-13	1.49059e-08	1.23131e-09	2.13428e-14	2.55984	down	2.4585	down	2.27811	down	1.00666	down	2.81225	up	2.55592	up	2.45026	up	-0.160988	1.19506	1.13679	1.02685	-0.151407	-0.296661	-0.217052	-0.266085	SCH63.08c, unknown, len: 170 aa	SCO3761
SC6D7.18c_SC6D7.18c_r_at	3.39313e-09	2.57888e-09	5.35282e-14	3.00395e-10	2.06125e-10	3.56855e-15	2.62577	down	3.09391	down	2.85192	down	1.01098	down	2.77566	up	3.14777	up	2.70408	up	-0.0754677	1.31727	1.55396	1.43647	-0.0597178	-0.155559	-0.100367	0.00133228	SC6D7.18c, unknown, len: 124 aa. Highly similar to several including: Streptomyces coelicolor TR:Q9Z522(EMBL:AL035591) putative electron transport protein SCC54.03C (111 aa), fasta scores opt: 223 z-score: 290.6 E(): 8.2e-09 33.6% identity in 107 aa overlap and Mycobacterium tuberculosis TR:O53492(EMBL:AL021899) hypothetical 13.0 KD protein (111 aa), fasta scores opt: 426 z-score: 539.6 E(): 1.1e…	SCO1421
SC5F7.33c_SC5F7.33c_r_at	3.18984e-06	2.30795e-08	4.86669e-13	9.31799e-07	2.90355e-09	4.69225e-14	2.30964	down	2.87348	down	2.41835	down	1.00651	up	2.73384	up	3.5109	up	3.03222	up	0.0267849	1.23445	1.54958	1.30081	0.0174249	-0.216475	-0.262257	-0.299562	SC5F7.33c, unknown, possible hydrophilic protein, len: 259aa; some similartity to others of undefined function eg. SW:Y617_SYNY3 hypothetical protein from Synechocystis sp. strain PCC6803 (267 aa) fasta scores; opt: 313, z-score: 322.8, E(): 1.2e-10, (30.6% identity in 232 aa overlap). Contains probable coiled coil regions approx. 35-55aa and 45-110aa.	SCO2168
dnaJ_SCH44.09c_at	2.91337e-05	2.14283e-07	2.38342e-10	1.15908e-05	3.97076e-08	5.2367e-11	2.09698	down	1.49885	down	1.12287	down	1.04775	down	2.72406	up	1.7759	up	1.52489	up	0.163597	1.23191	0.747452	0.330787	0.230896	-0.213847	-0.0811014	-0.277917	SCH44.09c, dnaJ, molecular chaperone, len: 399 aa; identical to previously sequenced SW:DNAJ_STRCO (EMBL:L46700) Streptomyces colicolor DnaJ protein, 399 aa and similar to TR:CAB66232 (EMBL:AL136503) Streptomyces coelicolor SCC77.21c heat shock protein DnaJ2, 378 aa; fasta scores: opt: 713 z-score: 611.9 E(): 1.5e-28; 38.8% identity in 397 aa overlap. Contains Pfam matches to entries PF00226 DnaJ…	SCO3669	P40170
SC7A12.05_SC7A12.05_at	0.000353615	0.000268553	6.87531e-06	0.000184792	0.000119164	3.95269e-06	2.05696	down	1.14094	up	1.08597	down	1.04665	up	2.72039	up	1.3256	up	1.26335	up	0.0714375	1.11195	-0.118781	0.190416	0.00566133	-0.331862	-0.525423	-0.146835	SC7A12.05, unknown, len: 125 aa. Similar to Streptomyces coelicolor TR:Q9X8F4(EMBL:AL049573) hypothetical 14.3 kd protein, SCE39.31C (136 aa), fasta scores opt: 247 z-score: 310.9 E(): 7.6e-10 37.2% identity in 121 aa overlap.	SCO7238
SCE15.16c_SCE15.16c_at	0.00300865	3.7622e-05	6.89477e-08	0.00196048	1.32688e-05	2.75544e-08	1.59786	down	1.17735	down	1.07688	up	1.0583	down	2.70204	up	1.86401	up	1.52072	up	0.314783	0.990928	0.550331	0.207922	0.39653	-0.44312	-0.348076	-0.396828	SCE15.16c, unknown, len: 397aa; similar to many e.g. SW:RTCB_ECOLI hypothetical protein from Escherichia coli (408 aa) fasta scores; opt: 809, z-score: 903.2, E(): 0, 46.8% identity in 408 aa overlap. Contains Pfam match to entry PF01139 UPF0027, Uncharacterized protein family UPF0027.	SCO3299
SCH69.13_SCH69.13_s_at	1.18313e-09	6.25261e-09	1.53006e-12	8.75349e-11	6.14176e-10	1.76046e-13	3.31475	down	3.1135	down	2.30641	down	1.08818	down	2.69815	up	2.82623	up	1.83815	up	-0.324224	1.40468	1.31431	0.881425	-0.202305	-0.0272907	-0.184564	0.00316938	SCH69.13, unknown, len: 290 aa; similar to the N-terminal region of TR:P71590 (EMBL:Z80233) hypothetical protein from Mycobacterium tuberculosis (527 aa) fasta scores; opt: 268, z-score: 221.4, E(): 5.3e-05, (28.1% identity in 217 aa overlap).	SCO3843
fumC_SCK7.15c_at	2.37024e-10	3.12744e-10	7.03436e-15	1.13839e-11	1.73747e-11	3.05074e-16	2.18319	down	4.92115	down	3.43901	down	1.08829	up	2.68356	up	5.63499	up	3.31603	up	-0.193947	0.932491	2.10505	1.58805	-0.316009	-0.491658	-0.389366	-0.141408	SCK7.15c, fumC, fumarate hydratase C, len: 461 aa; similar to SW:FUMC_PSEAE (EMBL:U59458) Pseudomonas aeruginosa fumarate hydratase C (EC 4.2.1.2) FumC, 458 aa; fasta scores: opt: 1505 z-score: 1638.8 E(): 0; 53.6% identity in 459 aa overlap. Contains Pfam match to entry PF00206 lyase_1, Lyase and match to Prosite entry PS00163 Fumarate lyases signature	SCO5042	Q9FBN6
SCBAC19G2.01_SCE34.2_at	4.24178e-06	1.59354e-06	6.03473e-12	1.30142e-06	3.86106e-07	8.45727e-13	2.32054	down	2.35499	down	2.20726	down	1.11045	up	2.65735	up	2.72176	up	2.55823	up	-0.0485927	1.16587	1.18713	1.09366	-0.199741	-0.244119	-0.257413	-0.261482	SCBAC19G2.01, conserved hypothetical protein, len: >199aa: similar to neighbouring gene TR:Q9KZK1 (EMBL:AL353862) conserved hypothetical protein SCE34.25 fasta scores; opt: 558, Z-score: 599.1, 44.796% identity (50.254% ungapped) in 221 aa overlap. Contains possible hydrophobic membrane spanning regions SCE34.27, conserved hypothetical protein (fragment), len: >357 aa; similar to TR:O68907 (EMBL:…	SCO3046
whiB_SCE34.15c_f_at	1.0088e-10	1.44364e-09	1.56569e-14	4.01352e-12	1.08144e-10	8.01012e-16	2.34966	down	3.61086	down	4.32411	down	1.06147	up	2.65021	up	3.51185	up	3.82679	up	-0.51052	0.721931	1.34182	1.60188	-0.596581	-0.684175	-0.470409	-0.33425	SCE34.15c, whiB, sporulation regulatory protein, len: 87 aa; identical to previously sequenced TR:Q53963 (EMBL:X62287) Streptomyces coelicolor regulatory protein WhiB, 87 aa also highly similar to TR:Q9XAL5 (EMBL:AL079355) Streptomyces coelicolor probable transcriptional regulator SC4C6.25, 81 aa; fasta scores: opt: 336 z-score: 473.5 E(): 7.3e-21; 61.1% identity in 72 aa overlap	SCO3034
SCGD3.30c_SCGD3.30c_at	4.79853e-10	7.62427e-10	1.34578e-13	2.82673e-11	5.1375e-11	1.06601e-14	2.70826	down	9.31949	down	7.10911	down	1.03032	down	2.64536	up	9.22279	up	6.14573	up	-0.149091	1.28827	3.07116	2.68058	-0.106002	-0.115188	-0.134043	0.060993	SCGD3.30c, bkdC2, probable dihydrolipoamide acyltransferase component E2, len: 491 aa; similar to many e.g. SW:ODP2_BACST (EMBL:X53560) Bacillus stearothermophilus dihydrolipoamide acetyltransferase component of pyruvate dehydrogenase complex (427 aa), fasta scores; opt: 672 z-score: 634.2 E(): 5.4e-28, 33.2% identity in 482 aa overlap. Highly similar to SCGD3.16c, probable dihydrolipoamide acylt…	SCO3829	Q9XA49
SC4C2.17_SC4C2_part2_at	4.05378e-07	1.30494e-06	5.23336e-09	8.38363e-08	3.08228e-07	1.65817e-09	2.61923	down	1.35838	down	1.23777	down	1.03227	up	2.64482	up	1.36853	up	1.38741	up	-0.00319703	1.38595	0.43869	0.304547	-0.0490179	-0.0172222	-0.01394	-0.167849	SC4C2.17, probable non-ribosomal peptide synthase, len: 2229 aa; similar to TR:AAG02364 (EMBL:AF210249) Streptomyces verticillus peptide synthetase NRPS2-1 BlmIV, 2626 aa; fasta scores: opt: 2485 z-score: 2429.3 E(): 0; 37.9% identity in 2203 aa overlap, to SW:HMP2_YEREN (EMBL:L18881) Yersinia enterocolitica high-molecular-weight protein 2 Irp2, 2035 aa; fasta scores: opt: 2251 z-score: 2201.3 E(…	SCO7682	Q9EWP5
SCE87.18c_SCE87.18c_at	0.00698984	2.08377e-05	8.44407e-07	0.00495301	6.96829e-06	4.22809e-07	2.26605	down	1.5899	down	1.19246	down	1.0852	down	2.63879	up	1.81938	up	1.16661	up	-0.0790647	1.10111	0.589874	0.174873	0.0388993	-0.298762	-0.27357	-0.0474432	SCE87.18c, possible tetR-family transcriptional regulator, len: 199 aa. Similar to many including: Propionibacterium freudenreichii TR:P72185(EMBL:U51164) repressor protein (HemR protein) (259 aa), fasta scores opt: 222 z-score: 276.8 E(): 4.8e-08 30.6% identity in 196 aa overlap and Streptomyces coelicolor TR:CAB45568(EMBL:AL079355) putative transcriptional regulator (fragment) SC4C6.04 (204 aa)…	SCO3167	Q9RKC0
SCF55.17c_SCF55.17c_r_at	5.65165e-06	1.35341e-05	3.71189e-10	1.81501e-06	4.27851e-06	8.69522e-11	2.67355	down	2.24664	down	2.00382	down	1.03416	up	2.62785	up	2.33042	up	2.05576	up	0.0479784	1.46674	1.21575	1.05073	-0.000479062	0.072856	-0.00483926	0.0110604	SCF55.17c, unknown, len: 275 aa	SCO0593
SCF43A.24c_SCF43A.24_r_at	2.26029e-06	1.05388e-05	9.44546e-11	6.23165e-07	3.22585e-06	1.88909e-11	2.45076	down	2.16941	down	3.30679	down	1.1092	up	2.62298	up	2.5119	up	3.34138	up	-0.325612	0.96762	0.791689	1.39982	-0.475128	-0.423587	-0.53709	-0.340623	SCF43A.24c, unknown, len: 62 aa; unknown function, probable CDS suggested by GC frameplot, positional base preference and amino acid composition. An alternative start codon is present at codon 7, but without an apparent RBS	SCO0834
SC4C2.11_SC4C2.11_r_at	1.60922e-06	3.25673e-06	2.70278e-07	4.22576e-07	8.62626e-07	1.21189e-07	2.77049	down	1.343	down	1.23723	down	1.05552	down	2.62291	up	1.32514	up	1.25533	up	-0.0383344	1.43181	0.387125	0.268781	0.0396217	0.0406362	-0.0190242	-0.0592895	SC4C2.11, probable ferredoxin, len: 73 aa; similar to SW:FER2_STRGO (EMBL:M32239) Streptomyces griseolus ferredoxin 2 SubB, 64 aa; fasta scores: opt: 236 z-score: 326.6 E(): 1.2e-10; 55.7% identity in 61 aa overlap	SCO7676	Q9EWQ1
SC5H1.15c_SC5H1.15c_at	5.63334e-07	4.06721e-07	8.06772e-08	1.23166e-07	8.17815e-08	3.26757e-08	1.74893	down	1.42888	up	1.05964	down	1.04621	up	2.6212	up	1.09276	up	1.23662	up	0.20782	1.01429	-0.307069	0.291392	0.142643	-0.375934	-0.435049	-0.0150115	SC5H1.15c, possible regulator protein, len: 151 aa; similar to Streptomyces fradiae beta-lactamase regulator protein (EMBL:AB024056) (139 aa), fasta scores; opt: 177 z-score: 241.8 E(): 3.8e-06, 35.2% identity in 122 aa overlap and TR:O54111 (EMBL:AL021529), SC10A5.20, S.coelicolor hypothetical protein (171 aa) (35.4% identity in 99 aa overlap)	SCO7277	Q9X7S3
3SCF60.09_3SCF60.09_at	6.25477e-07	1.50692e-06	2.77893e-07	1.39667e-07	3.61877e-07	1.25401e-07	2.71977	down	1.1186	down	1.43376	down	1.12184	down	2.61194	up	1.30626	up	1.303	up	-0.23601	1.20748	-0.0743147	0.28379	-0.0701439	-0.177648	-0.45976	-0.0980444	3SCF60.09, conserved hypothetical protein, len: 341 aa; identical to TR:O85700 (EMBL:AF072709) Streptomyces lividans hypothetical 38.1 kDa protein, 341 aa and similar to TR:AAG05998 (EMBL:AE004689) Pseudomonas aeruginosa conserved hypothetical protein PA2610, 324 aa; fasta scores: opt: 838 z-score: 962.6 E(): 0; 44.6% identity in 323 aa overlap. Contains Pfam match to entry PF00043 GST, Glutathio…	SCO0777
2SCG4.01_2SCG4.01_at	7.47649e-06	1.15657e-06	3.91631e-10	2.51896e-06	2.67793e-07	9.23631e-11	1.83961	down	3.31546	down	3.90729	down	1.13795	down	2.60043	up	4.57945	up	3.52792	up	-0.332389	0.547015	1.39682	1.63378	-0.145945	-0.831738	-0.798356	-0.185037	2SCG4.01, probable acyltransferase, len: 242 aa; similar to TR:O0780 (EMBL:Z97188) Mycobacterium tuberculosis acyltransferase MTCY409.14, 259 aa; fasta scores: opt: 758 z-score: 928.7 E(): 0; 51.7% identity in 234 aa overlap and to SW:PLSC_LIMDO (EMBL:X83266) Limnanthes douglasii 1-acyl-SN-glycerol-3-phosphate acyltransferase (EC 2.3.1.51) PlsC, 281 aa; fasta scores: opt: 218 z-score: 272.2 E(): …	SCO1085	Q9K3R3
2SCG58.25_2SCG58.25_at	3.16353e-11	1.13264e-11	6.41308e-12	1.00916e-12	2.96355e-13	9.05646e-13	2.42117	down	1.00388	down	1.30205	down	1.09787	down	2.58507	up	1.17873	up	1.20894	up	-0.150388	1.12532	-0.144797	0.230396	-0.0156806	-0.244888	-0.382032	-0.0433529	2SCG58.25, probable osmoprotectant transporter, len: 504 aa; similar to SW:PROP_ECOLI (EMBL:M83089) Escherichia coli proline/betaine transporter ProP, 500 aa; fasta scores: opt: 1534 z-score: 1728.8 E(): 0; 44.7% identity in 465 aa overlap. Contains Pfam match to entry PF00083 sugar_tr, Sugar (and other) transporter and matches to Prosite entries PS00217 Sugar transport proteins signature 2 and P…	SCO1225	Q9FC88
SC6A5.25_SC6A5.25_at	2.82835e-08	3.11701e-09	9.58455e-13	3.97388e-09	2.65896e-10	1.03403e-13	2.55436	down	6.05868	down	4.4462	down	1.13707	down	2.582	up	6.40667	up	4.38397	up	-0.314634	1.03833	2.28437	1.83794	-0.129309	-0.330161	-0.395203	-0.2943	SC6A5.25, unknown, len: 370 aa; similar to SW:YZ34_MYCTU hypothetical protein from Mycobacterium tuberculosis (372 aa) fasta scores; opt: 1125, z-score: 1301.0, E(): 0, (51.3% identity in 335 aa overlap). Contains Prosite match to PS00017 ATP/GTP-binding site motif A (P-loop)	SCO6776
SCD72A.19_SCD72A.19_at	1.98846e-06	3.07514e-07	2.57108e-08	5.40233e-07	6.05109e-08	9.4273e-09	2.72706	down	1.95051	down	1.27649	down	1.09621	down	2.58177	up	1.88772	up	1.08485	up	-0.133505	1.31384	0.830351	0.218681	-0.000985781	-0.0545222	-0.0862964	0.101186	SCD72A.19, possible integral membrane protein, len: 238aa; N-terminal region similar to others eg. TR:O86625 (EMBL:AL031155) putative integral membrane protein from Streptomyces coelicolor (201 aa) fasta scores; opt: 321, z-score: 379.3, E(): 1.1e-13, 35.8% identity in 179 aa overlap. Contains possible membrane-spanning hydrophobic regions and Pfam match to entry PF01569 PAP2, PAP2 superfamily	SCO4133	Q9KYD7
SC4A2.14c_SC4A2.14c_at	1.4072e-05	4.57926e-05	1.91483e-09	5.13453e-06	1.65116e-05	5.41507e-10	2.62309	down	2.40773	down	2.06282	down	1.01804	up	2.57555	up	2.29793	up	2.09902	up	-0.198855	1.19241	1.06882	0.845761	-0.224648	-0.172466	-0.131517	-0.223954	SC4A2.14c, small hydrophobic protein, len: 99 aa; contains segment of similarity to BCRC_BACLI bacitracin transport permease protein BcrC (203 aa), fasta scores; opt: 123 z-score: 260.1 E(): 3.1e-07, 60.6% identity in 33 aa overlap. Similar in parts to downstream ORF SC3A7.24c (57.0% identity in 114 aa overlap). Contains possible hydrophobic membrane spanning region	SCO6378	O86670
SCF51A.14_SCF51A.14_r_at	0.000348518	0.00776147	7.90296e-06	0.000181879	0.00495732	4.58367e-06	2.76127	down	1.67147	down	1.51552	down	1.1044	up	2.56757	up	1.5161	up	1.52413	up	-0.0255041	1.43983	0.715617	0.574305	-0.168772	0.0794277	0.115249	-0.0336806	SCF51A.14, possible 50S ribosomal protein L32, len: 56 aa. Similar to many including: Helicobacter pylori J99 SW:RL32_HELPY (EMBL; AE000540) 50S ribosomal protein L32 (48 aa), fasta scores opt: 85 z-score: 146.1 E(): 0.89 30.2% identity in 43 aa overlap and highly similar to the N-terminus of Streptomyces coelicolor TR:Q9ZBQ8 (EMBL; AL034447) 50S ribosomal protein L32 SC7A1.15 (57 aa), fasta scor…	SCO0436	Q9RL50
SC6D10.08_SC6D10.08_at	8.42338e-07	5.8081e-06	2.44205e-09	1.96589e-07	1.66957e-06	7.11099e-10	2.95325	down	2.83658	down	2.58559	down	1.11004	down	2.56467	up	2.36239	up	1.96704	up	-0.480152	1.08215	1.024	0.890341	-0.329537	-0.276622	-0.216245	-0.0856846	SC6D10.08, unknown, len: 444 aa. Contains possible coiled-coil region	SCO2665
SCP8.26c_SCP8.26c_f_at	0.0150109	0.000478545	4.61493e-06	0.0114277	0.000228981	2.58039e-06	2.29287	down	2.11054	down	1.24803	down	1.04749	down	2.55342	up	2.42259	up	1.24853	up	-0.153883	1.04327	0.92373	0.165769	-0.0869538	-0.30916	-0.35282	-0.154457	SCP8.26c, unknown, len: 50 aa. Highly hydrophilic	SCO5163
SCE9.32c_SCE9.32c_r_at	8.42338e-07	4.58816e-06	1.43321e-10	1.96848e-07	1.27942e-06	2.99484e-11	2.49082	down	1.906	down	1.75553	down	1.06549	up	2.5414	up	1.83461	up	1.74244	up	-0.00956853	1.30705	0.920981	0.802341	-0.101085	-0.0385691	0.0455049	0.00123405	SCE9.32c, rpsR2, probable 30S ribosomal protein S18, len: 79 aa; similar to many e.g. SW:RS18_BACSU (EMBL:D26185), rpsR, Bacillus subtilis 30S ribosomal protein S18 (78 aa), fasta scores; opt: 234 z-score: 321.6 E(): 1.4e-10, 51.4% identity in 72 aa overlap. Similar to S.coelicolor SCH24.11c, rpsR, probable 30S ribosomal protein S18 (78 aa) (61.8% identity in 68 aa overlap). Contains Pfam match t…	SCO3425	Q9X8K4
SCF43A.22c_SCF43A.22_at	2.76809e-10	2.93255e-10	5.68333e-14	1.43861e-11	1.60817e-11	3.91111e-15	2.61776	down	1.9184	down	4.13187	down	1.04999	down	2.53168	up	1.98178	up	3.94504	up	-0.269451	1.11888	0.670455	1.77734	-0.199075	-0.22121	-0.316339	-0.202696	SCF43A.22c, hypothetical protein, len: 321 aa; unknown function, probable CDS suggested by GC frameplot, positional base preference and amino acid composition. Similar to the adjacent protein SCF43A.21c, hypothetical protein (306 aa), fasta scores; opt: 674 z-score: 666.6 E(): 5.5e-32, 41.3% identity in 300 aa overlap	SCO0832
SC10F4.31_SC10F4.31_r_at	5.11865e-07	1.06298e-05	1.58413e-10	1.10079e-07	3.26401e-06	3.33292e-11	2.40753	down	2.20066	down	3.02588	down	1.06406	up	2.51656	up	2.11745	up	2.68564	up	-0.556441	0.711114	0.581493	1.04091	-0.646026	-0.62034	-0.500833	-0.384355	SC10F4.31, unknown, len: 50 aa. TBparse predicted doubtful CDS	SCO7658
SC5F7.13_SC5F7.13_at	4.22341e-08	1.31205e-08	2.47302e-12	6.35782e-09	1.45313e-09	3.07576e-13	2.72659	down	4.4977	down	3.93199	down	1.11384	down	2.50232	up	4.56637	up	3.55806	up	-0.249991	1.19711	1.9192	1.72527	-0.0944486	-0.126159	-0.27185	-0.105823	SC5F7.13, possible peptidase (putative secreted protein), len: 282 aa; similar to TR:CAB38504 (EMBL:AL035636) putative serine protease from Streptomyces coelicolor (385 aa) fasta scores; opt: 873, z-score: 979.4, E(): 0, (49.5% identity in 281 aa overlap). Contains a weak Pfam match to entry PF00089 trypsin, Trypsin. Contains possible N-terminal region signal peptide sequence	SCO2188	Q9S2P8
SC8D11.38_SC8D11.38_at	2.44474e-06	2.67331e-06	3.17332e-07	6.86106e-07	6.87011e-07	1.44562e-07	2.25943	down	1.04315	down	1.06898	down	1.03537	down	2.47082	up	1.35962	up	1.13796	up	-0.0204867	1.15547	0.0404544	0.0757415	0.0296572	-0.149516	-0.402752	-0.110704	SC8D11.38, hypothetical protein, len: 392 aa; similar to TR:Q9L195 (EMBL:AL158057) Streptomyces coelicolor hypothetical 47.1 kDa protein SC10G8.07c, 437 aa; fasta scores: opt: 419 z-score: 494.1 E(): 5.5e-20; 28.5% identity in 393 aa overlap	SCO7747	Q9AJY3
SCE8.10_SCE8.10_at	1.23885e-10	3.45628e-09	3.09414e-13	5.19972e-12	3.0227e-10	2.77253e-14	3.26314	down	7.91966	down	7.88847	down	1.02047	up	2.46847	up	6.66478	up	5.45475	up	-0.661105	1.04515	2.32433	2.31864	-0.69034	-0.25846	-0.412225	-0.128872	SCE8.10, cdaR, transcriptional activator protein, len: 638 aa; Previously sequenced and therefore identical to CdaR (EM:AF124138) transcriptional activator protein for the CDA biosynthesis cluster in Streptomyces coelicolor. Also similar to many including SW:AFSR_STRCO AfsR, a global regulatory protein for secondary metabolite formation in Streptomyces coelicolor A3(2) (993 aa) fasta scores; opt:…	SCO3217	Q9Z389
SC4C2.17_SC4C2_part1_at	1.1757e-07	3.98322e-07	1.4559e-08	2.048e-08	7.99499e-08	5.06695e-09	2.43003	down	1.21053	down	1.09563	down	1.0574	up	2.46731	up	1.2501	up	1.16825	up	0.0658741	1.34685	0.341513	0.19764	-0.0146432	0.0439035	0.0194637	-0.0267062	SC4C2.17, probable non-ribosomal peptide synthase, len: 2229 aa; similar to TR:AAG02364 (EMBL:AF210249) Streptomyces verticillus peptide synthetase NRPS2-1 BlmIV, 2626 aa; fasta scores: opt: 2485 z-score: 2429.3 E(): 0; 37.9% identity in 2203 aa overlap, to SW:HMP2_YEREN (EMBL:L18881) Yersinia enterocolitica high-molecular-weight protein 2 Irp2, 2035 aa; fasta scores: opt: 2251 z-score: 2201.3 E(…	SCO7682	Q9EWP5
SC3A7.25c_SC3A7.25c_at	1.78031e-08	9.08869e-06	1.44978e-08	2.3227e-09	2.74615e-06	5.03005e-09	3.28632	down	3.73138	down	2.61125	down	1.0729	down	2.46563	up	2.41679	up	1.4575	up	-0.512031	1.20444	1.38768	0.872708	-0.410511	-0.0975145	0.114587	0.32921	SC3A7.25c, putative membrane protein, len: 228 aa; similar to many hypothetical proteins beloning to the DedA family e.g. DEDA_ECOLI DedA protein (DSG-1 protein) (219 aa), fasta scores; opt: 354 z-score: 391.7 E(): 1.4e-14, 34.2% identity in 199 aa overlap. Contains Pfam match to entry PF00597 DedA, DedA family, score 75.40, E-value 1.2e-18. Contains possible hydrophobic membrane spanning regions	SCO6357
SCC24.32_SCC24.32_r_at	5.97913e-06	2.51886e-06	2.06744e-10	1.9358e-06	6.44613e-07	4.52021e-11	2.39766	down	1.89939	down	2.35646	down	1.02427	down	2.46309	up	1.90124	up	2.34641	up	-0.409502	0.852123	0.516037	0.82712	-0.374912	-0.448348	-0.410907	-0.403333	SCC24.32, possible secreted protein, len: 108 aa. Contains possible N-terminal region signal peptide sequence	SCO2461
SC4C2.18_SC4C2_part1_at	1.38274e-07	5.30406e-07	4.74995e-08	2.46812e-08	1.11784e-07	1.83122e-08	2.5383	down	1.32414	down	1.14618	down	1.04667	up	2.45998	up	1.22738	up	1.13325	up	-0.0206331	1.32323	0.384417	0.176195	-0.086434	0.0245864	0.0888321	-0.00426817	SC4C2.18, probable non-ribosomal peptide synthase, len: 1842 aa; similar to C-terminal domain of TR:AAG02364 (EMBL:AF210249) Streptomyces verticillus peptide synthetase NRPS2-1 BlmIV, 2626 aa; fasta scores: opt: 2514 z-score: 2613.8 E(): 0; 40.7% identity in 1287 aa overlap, to TR:Q9RFM7 (EMBL:AF184622) Pseudomonas aeruginosa pyochelin synthetase PchF, 1809 aa; fasta scores: opt: 2279 z-score: 23…	SCO7683	Q9EWP4
SCJ9A.10c_SCJ9A.10c_at	1.32478e-07	3.84949e-06	2.74333e-09	2.34566e-08	1.05275e-06	8.17262e-10	3.60972	down	2.54449	down	1.77433	down	1.04014	down	2.45893	up	3.02347	up	1.56912	up	-0.45473	1.39716	0.892644	0.372545	-0.397958	0.0991278	-0.703562	-0.277412	SCJ9A.10c, small hydrophobic protein, function unknown, len: 51 aa; predicted by GC Frameplot, Hidden Markov Model and amino acid usage. Contains possible hydrophobic membrane spanning regions	SCO0231
SCE126.07c_SCE126.07_r_at	6.41767e-08	1.89875e-07	3.29256e-12	1.01671e-08	3.47001e-08	4.29427e-13	2.47973	down	2.22451	down	1.60952	down	1.05011	up	2.45246	up	2.38107	up	1.80631	up	0.0061814	1.31636	1.15967	0.692809	-0.0643546	0.0221341	-0.0919409	-0.160235	SCE126.07c, probable two component system response regulator, len: 224aa; similar to many, particularly others from Streptomyces coelicolor eg. TR:O86632 (EMBL:AL031155) putative two component regulator (222 aa) fasta scores; opt: 784, z-score: 897.1, E(): 0, (57.7% identity in 215 aa overlap). Also similar to SW:DEGU_BACSU transcriptional regulator protein DegU from Bacillus subtilis (229 aa) fa…	SCO3389	Q9X850
SC10B7.28_SC10B7.28_at	2.30068e-06	2.70417e-06	2.14549e-09	6.40728e-07	6.95912e-07	6.16732e-10	2.50552	down	4.36522	down	2.0105	down	1.09019	down	2.43672	up	3.9638	up	1.96909	up	-0.218888	1.10622	1.90717	0.788668	-0.0943058	-0.178723	-0.0797184	-0.18886	SC10B7.28, probable integral membrane protein, len: 287 aa; similar to TR:Q9XAN7 (EMBL:AL079355) Streptomyces coelicolor putative membrane protein SC4C6.03c, 271 aa; fasta scores: opt: 489 z-score: 586.3 E(): 2.8e-25; 38.0% identity in 255 aa overlap. Contains possible hydrophobic membrane spanning regions	SCO2233
SCD65.15_SCD65.15_i_at	0.0135972	0.00238571	2.03547e-07	0.0102588	0.00135361	8.92251e-08	1.63094	down	1.07426	down	1.02368	up	1.17589	up	2.4317	up	1.52481	up	1.54304	up	0.492349	1.19805	0.595694	0.458583	0.258592	-0.0839122	-0.012931	-0.167194	SCD65.15, possible secreted protein, len: 223 aa; similar to TR:O06392 (EMBL:Z95558) Mycobacterium tuberculosis hypothetical 23.2 kDa protein MTCY25D10.05, 216 aa; fasta scores: opt: 431 z-score: 460.1 E(): 3.7e-18; 39.2% identity in 204 aa overlap. Contains possible N-terminal region signal peptide sequence	SCO4472	Q9F2R7
SC6D10.06_SC6D10.06_at	6.79916e-10	4.31257e-07	1.0637e-10	4.45967e-11	8.80195e-08	2.16171e-11	3.36092	down	3.82088	down	3.52684	down	1.09062	down	2.43148	up	2.68711	up	1.95398	up	-0.994625	0.754233	0.939281	0.823753	-0.86947	-0.527603	-0.486775	-0.142662	SC6D10.06, possible secreted protein, len: 429 aa; similar to TR:P96258 (EMBL:Z84724) Mycobacterium tuberculosis hypothetical 47.1 kD protein MTCY22G10.08c, 439 aa; fasta scores: opt: 430 z-score: 482.8 E(): 1.8e-19; 30.9% identity in 427 aa overlap and to TR:Q9ZBL6 (EMBL:AL035159) Mycobacterium leprae putative membrane protein MLCB1450.21c, 403 aa; fasta scores: opt: 412 z-score: 463.3 E(): 2.1e…	SCO2663
SC1E6.20c_SC1E6.20c_at	4.70114e-06	1.3371e-05	2.97855e-08	1.46089e-06	4.21739e-06	1.10388e-08	2.11721	down	1.05369	down	1.42927	down	1.16683	up	2.42455	up	1.19233	up	1.34881	up	-0.0814214	1.00074	-0.00596889	0.433856	-0.304015	-0.276971	-0.259757	0.00216405	SC1E6.20c, unknown, len: 501 aa; similar to two hypothetical proteins from Rhodococcus erythropolis: TR:P72262 (EMBL:Z82004) ORF8 (487 aa), fasta scores; opt: 1098 z-score: 762.9 E(): 0, 45.5% identity in 488 aa overlap, and TR:P72269 (EMBL:Z82005) ORF8 (487 aa), fasta scores; opt: 1060 z-score: 717.1 E(): 1.2e-32, 41.7% identity in 487 aa overlap. Contains Pfam match to entry PF00781 DAGKc, Diac…	SCO6511	Q9ZC02
SC3A7.24c_SC3A7.24c_at	3.57726e-09	4.48085e-07	4.20912e-11	3.20543e-10	9.23473e-08	7.69408e-12	2.49906	down	2.49837	down	1.73686	down	1.1009	up	2.4114	up	2.06589	up	1.3352	up	-0.278411	1.04298	1.04258	0.518072	-0.417089	-0.226896	-0.00418838	0.101011	SC3A7.24c, probable integral membrane protein, len: 201 aa; some similarity to e.g. BCRC_BACLI bacitracin transport permease protein bcrC (203 aa), fasta scores; opt: 203 z-score: 285.3 E(): 1.2e-08, 29.3% identity in 147 aa overlap	SCO6356	O86625
SCD35.16_SCD35.16_at	7.31401e-07	4.29778e-08	5.34903e-13	1.65417e-07	6.25411e-09	5.21118e-14	2.02462	down	2.23301	down	2.35936	down	1.02985	up	2.41029	up	2.4258	up	2.6937	up	0.0559896	1.07364	1.21498	1.29438	0.0135517	-0.195565	-0.0634778	-0.135203	SCD35.16, unknown, len: 124 aa. Contains possible coiled-coil region at aprox. residues 40..56	SCO4509
SCE9.11c_SCE9.11c_at	6.04274e-08	1.38322e-08	5.55753e-13	9.4648e-09	1.57457e-09	5.43802e-14	2.35997	down	2.96431	down	2.48462	down	1.02887	down	2.40415	up	3.08124	up	2.55804	up	-0.0866028	1.15216	1.48109	1.22642	-0.0455491	-0.113361	-0.14242	-0.128619	SCE9.11c, ftsH2, cell division protein ftsH homolog, len: 668 aa; similar to many e.g. SW:FTSH_ECOLI (EMBL:M83138), ftsH, Escherichia coli membrane-bound, ATP-dependent protease involved in cell cycle control (644 aa), fasta scores; opt: 1921 z-score: 1987.4 E(): 0, 48.5% identity in 641 aa overlap. Similar to TR:O69875 (EMBL:AL023797), ftsH, S.coelicolor cell division protein ftsH homolog (648 a…	SCO3404	Q9X8I4
SC7E4.01_2SC3B6.28_at	0.000203724	1.61906e-07	7.07278e-11	0.000100621	2.83771e-08	1.37653e-11	2.15061	down	4.02696	down	2.83646	down	1.13011	down	2.37826	up	5.27234	up	3.75469	up	-0.118889	0.985857	1.8908	1.3852	0.057579	-0.26405	-0.507641	-0.523492	SC7E4.01, hypothetical protein (fragment), len: >220 aa; similar to C-terminal part of TR:O32904 (EMBL:Z98271) Mycobacterium leprae hypothetical 29.1 kD protein MLCB1779.46, 277 aa; fasta scores: opt: 236 z-score: 242.2 E(): 5.1e-06; 33.5% identity in 191 aa overlap. Contains possible colied-coil region at aprox. residues 151..172 and a 5x degenerate repeat: (G/D/S)DK(2) 2SC3B6.28, possible integ…	SCO5204	Q9FCI4
SCBAC16H6.02_SCBAC16_at	0.00122628	2.45954e-05	8.25556e-09	0.00073181	8.36596e-06	2.75186e-09	2.36808	down	3.79385	down	3.52481	down	1.0682	down	2.37082	up	4.74499	up	4.08172	up	-0.665432	0.578284	1.25823	1.15212	-0.570251	-0.667104	-0.988172	-0.877062	SCBAC16H6.02, conserved hypothetical protein, len: 136aa: similar to many eg. TR:Q9EWX7 (EMBL:AL445403) conserved hypothetical protein 2SCI34.02 from Streptomyces coelicolor (146 aa) fasta scores; opt: 257, Z-score: 325.1, 41.667% identity (43.269% ungapped) in 108 aa overlap.	SCO5967	Q93JG0
SCD63A.01c_SCD63.22c_at	5.61769e-10	1.13041e-09	2.72043e-13	3.46323e-11	7.86017e-11	2.37916e-14	2.58747	down	6.84801	down	3.13845	down	1.01554	down	2.36613	up	6.42726	up	2.86856	up	-0.111587	1.25996	2.6641	1.53847	-0.0893456	0.0174311	-0.0201069	0.0181378	SCD63A.01c, possible integral membrane protein (fragment), len: >35 aa SCD63.22c, possible integral membrane protein (fragment), len: 171 aa. Contains possible hydrophobic membrane spanning regions	SCO4790
SC8A11.14_SC8A11.14_at	4.70289e-05	5.58955e-07	1.28349e-06	1.98398e-05	1.18803e-07	6.67049e-07	1.99065	down	1.04076	down	1.18507	down	1.00419	down	2.35254	up	1.15882	up	1.01722	up	-0.0352017	0.958039	0.0224422	0.209766	-0.0291667	-0.276178	-0.19022	0.185129	SC8A11.14, possible integral membrane protein, len: 101 aa. Contains possible hydrophobic membrane spanning regions	SCO7186
SC6D10.07_SC6D10.07_at	5.82056e-10	4.67359e-09	2.16311e-13	3.67175e-11	4.33856e-10	1.81422e-14	2.5398	down	2.83171	down	2.90299	down	1.05042	down	2.33934	up	2.55737	up	2.39877	up	-0.497177	0.847536	1.0045	1.04036	-0.426212	-0.378565	-0.350161	-0.221932	SC6D10.07, possible sugar-binding protein, len: 352 aa; similar to TR:O34563 (EMBL:Z99117) Bacillus subtilis glutamine ABC transporter (glutamine-binding protein) GlnH, 27 33; fasta scores: opt: 474 z-score: 507.4 E(): 7.5e-21; 32.6% identity in 285 aa overlap and to SW:GLNH_BACST (EMBL:M61017) Bacillus stearothermophilus glutamine-binding protein precursor GlnH, 262 aa; fasta scores: opt: 414 z-…	SCO2664	Q9L263
SCD25.11c_SCD25.11c_at	4.20766e-08	1.05978e-07	1.50173e-09	6.31903e-09	1.74351e-08	4.10151e-10	2.17356	down	1.21054	down	1.0004	down	1.00649	up	2.33629	up	1.34381	up	1.21252	up	0.0217193	1.14178	0.297368	0.0222936	0.0123903	-0.0824408	-0.128957	-0.25571	SCD25.11c, ABC transport protein, ATP-binding subunit, len: 326 aa. Identical to Streptomyces lividans TR:Q04324 (EMBL; X58873) hypothetical 35.0 KD protein in tRNA-glyU beta gene region (326 aa), fasta scores opt: 2092 z-score: 2329.9 E(): 0 100.0% identity in 326 aa overlap and Streptomyces coelicolor proteins TR:CAB50753 (EMBL; AL096839) putative ABC transporter, ATP-binding subunit SCC22.10 (…	SCO4075	Q7AKK4
SC1A9.05c_SC1A9.05c_at	6.97582e-07	9.34809e-07	2.52345e-09	1.56518e-07	2.10081e-07	7.38945e-10	2.28028	down	1.29913	down	1.38402	down	1.02695	up	2.33091	up	1.39754	up	1.29701	up	-0.124083	1.06513	0.253464	0.344783	-0.162447	-0.155761	-0.229428	-0.0304019	SC1A9.05c, possible transmembrane protein, len: 200 aa; contains possible membrane spanning hydrophobic regions	SCO6141	Q9ZBU7
SCC57A.25_SCC57A.25_at	3.52306e-05	0.000453401	1.86235e-07	1.43448e-05	0.000215454	8.11691e-08	2.46932	down	1.46909	down	1.83541	down	1.01719	up	2.32884	up	1.54813	up	1.65816	up	-0.266021	1.03809	0.288899	0.610084	-0.290605	-0.181518	-0.341632	-0.119499	SCC57A.25, unknown, len: 268 aa. Weakly similar to Streptomyces coelicolor TR:Q9Z596(EMBL:AL035478) putative oxidoreductase (279 aa), fasta scores opt: 185 z-score: 212.6 E(): 0.00019 29.6% identity in 247 aa overlap.	SCO2754
SC66T3.23c_SC66T3.23_at	2.57889e-05	1.61187e-08	1.2221e-11	1.01492e-05	1.87762e-09	1.88344e-12	2.14571	down	1.79562	down	1.64563	down	1.12716	down	2.32574	up	2.15089	up	1.64585	up	-0.243259	0.858198	0.601225	0.475383	-0.0705636	-0.359493	-0.503711	-0.24345	SC66T3.23c, possible membrane protein, len: 454 aa; unknown function, the N-terminal third of the protein is hydrophilic, followed by a hydrophobic, possible membrane-spanning region. The N-terminus also contains 7x slightly degenerate HD(P/A)G(S/P/A)(D/G)ARDG repeats	SCO3612
SC4C2.15_SC4C2.15_at	2.82414e-05	4.67921e-05	2.0801e-07	1.11852e-05	1.69223e-05	9.14051e-08	2.30113	down	1.37943	down	1.44243	down	1.02872	up	2.3103	up	1.33867	up	1.32656	up	-0.072878	1.12946	0.391198	0.455625	-0.113723	-0.078615	-0.0295987	0.0479385	SC4C2.15, possible ABC transporter ATP-binding protein, len: 541 aa; similar to TR:AAG05449 (EMBL:AE004632) Pseudomonas aeruginosa probable ATP-binding component of ABC transporter PA2061, 536 aa; fasta scores: opt: 861 z-score: 716.8 E(): 2.2e-32; 37.4% identity in 522 aa overlap. Contains 2x Pfam matches to entry PF00005 ABC_tran, ABC transporter and 2x matches to Prosite entry PS00017 ATP/GTP-…	SCO7680	Q9EWP7
SCGD3.06_SCGD3.06_at	3.94328e-08	1.12426e-07	1.82926e-09	5.85132e-09	1.86168e-08	5.14028e-10	2.25268	down	1.12045	down	1.18034	down	1.04174	down	2.30831	up	1.41424	up	1.23523	up	-0.0882214	1.08342	0.0758591	0.150976	-0.0292327	-0.123418	-0.424167	-0.153809	SCGD3.06, hypothetical protein, len: 164 aa; unknown function, weakly similar to TR:P94352 (EMBL:D83026) Bacillus subtilis hypothetical protein (162 aa), fasta scores; opt: 185 z-score: 240.2 E(): 4.7e-06, 21.8% identity in 165 aa overlap. An alternative start codon is present at codon 5	SCO3805
SCD84.22c_SCD84.22c_at	9.56458e-09	2.16273e-08	4.27923e-09	1.09358e-09	2.65884e-09	1.33745e-09	2.33245	down	1.19446	down	1.05797	down	1.04362	down	2.30587	up	1.27574	up	1.1235	up	-0.0156501	1.2062	0.240705	0.0656484	0.0459518	0.000881831	-0.110632	-0.102352	SCD84.22c, probable two-component system sensor, len: 481 aa; similar to TR:O53895 (EMBL:AL021999) Mycobacterium tuberculosis putative two-component sensor, MTV044.10, 504 aa; fasta scores: opt: 884 z-score: 949.8 E(): 0; 39.4% identity in 482 aa overlap and to SW:AFQ2_STRCO (EMBL:D10654) Streptomyces coelicolor sensor protein AfsQ2 (EC 2.7.3.-), 535 aa; fasta scores: opt: 404 z-score: 435.9 E():…	SCO4155	Q9KZU6
SCI41.29c_SCI41.29c_i_at	8.16072e-08	1.03849e-05	5.56136e-10	1.3338e-08	3.17504e-06	1.3734e-10	2.52924	down	4.63866	down	4.58831	down	1.04817	up	2.29603	up	4.06679	up	3.12855	up	-0.494773	0.843933	1.71894	1.70319	-0.562648	-0.35521	-0.304955	0.0576976	SCI41.29c, hypothetical protein, len: 72 aa. Identical to TR:O87596 (EMBL:AF086832) Streptomyces coelicolor hypothetical 8.0 Kd protein, len: 72 aa and similar to TR:Q53082 (EMBL:U26422) Rhodococcus sp. similar to Rhodococcus sp. NI86/21, 64 aa; fasta scores: opt: 197 z-score: 237.9 E(): 7e-06; 51.4% identity in 70 aa overlap. Contains probable coiled-coil from 10 to 61 (52 residues, max score: 1…	SCO1646
SC66T3.24c_SC66T3.24_r_at	9.7528e-06	2.32528e-07	2.27069e-10	3.39426e-06	4.36133e-08	4.98088e-11	2.30736	down	1.96898	down	1.74846	down	1.11831	down	2.29145	up	2.1266	up	1.60566	up	-0.381185	0.825056	0.596263	0.424897	-0.219871	-0.371206	-0.492283	-0.258267	SC66T3.24c, possible RNA polymerase sigma factor, len: 190 aa; weakly similar to many e.g. SW:RPOE_STRCO (EMBL:L29636), AigE, S.coelicolor RNA polymerase sigma-E factor (176 aa), fasta scores; opt: 236 z-score: 274.0 E(): 6.1e-08, 30.9% identity in 162 aa overlap. The start site is uncertain as there is a second possible start site at codon 7	SCO3613	Q9XAI9
SCH18.07c_SCH18.07c_at	0.00169658	0.000394186	1.62362e-07	0.001052	0.000184095	6.98915e-08	1.84209	down	3.1068	down	2.60864	down	1.07148	down	2.25901	up	3.22783	up	2.75002	up	-0.352689	0.528655	1.28274	1.03061	-0.253078	-0.647038	-0.407825	-0.428834	SCH18.07c, possible integral membrane protein, len: 66 aa. Contains possible hydrophobic membrane spanning regions	SCO3870
SC5E9.04_SC5E9.04_at	1.29865e-05	0.000166018	1.48461e-07	4.66862e-06	7.0037e-05	6.33751e-08	2.2948	down	1.32954	down	1.36976	down	1.07966	up	2.24831	up	1.41576	up	1.3236	up	-0.107723	1.09065	0.303199	0.346196	-0.218306	-0.0781948	-0.198375	-0.0582692	SC5E9.04, unknown, len: 74 aa	SCO7756
SCE87.08_SCE87.08_at	5.12918e-09	8.84211e-08	2.75506e-11	5.08823e-10	1.43249e-08	4.75963e-12	2.68869	down	2.66515	down	1.74158	down	1.04332	down	2.24791	up	2.3339	up	1.53057	up	-0.179145	1.24776	1.23507	0.621249	-0.117968	0.0791766	0.0123259	0.00717894	SCE87.08, possible penicillin-binding protein (putative secreted protein), len: 591 aa. Similar to many including: Streptomyces clavuligerus TR:P72405 (EMBL:U56256) penicillin-binding protein PcbR (551 aa), fasta scores opt: 775 z-score: 731.0 E(): 0 36.5% identity in 526 aa overlap and Streptomyces coelicolor TR:CAB45214 (EMBL:AL079308) putative penicillin-binding protein SCH69.17 (490 aa), fast…	SCO3157	Q9RKD0
SCI39.14_SCI39.14_at	4.59929e-08	3.50319e-08	3.11826e-12	6.97312e-09	4.83415e-09	4.02356e-13	2.56169	down	2.48227	down	1.38497	down	1.01736	up	2.24007	up	4.28888	up	2.4484	up	-0.541171	0.815927	0.770487	-0.0713132	-0.566009	-0.347614	-1.33011	-1.36315	SCI39.14, possible hydroxylase, len: 280 aa; similar to TR:O06499 (EMBL:D78338) Dactylosporangium L-proline 4-hydroxylase, 272 aa; fasta scores: opt: 458 Z-score: 529.1 bits: 105.7 E(): 7.1e-22; 34.351% identity in 262 aa overlap	SCO1867	Q93RV9
SCF91.38c_SCF91.38c_r_at	2.84191e-06	7.0965e-05	1.34963e-09	8.13866e-07	2.71905e-05	3.66673e-10	2.64103	down	1.78262	down	1.58154	down	1.06399	up	2.23855	up	2.68443	up	2.23827	up	-0.335348	1.06575	0.498647	0.325978	-0.424836	-0.0968088	-0.925969	-0.836408	SCF91.38c, unknown, len: 57 aa. Similar to Bacillus subtilis TR:P70964(EMBL:Z81356) hypothetical 6.8 KD protein (62 aa), fasta scores opt: 104 z-score: 152.5 E(): 0.4 33.3% identity in 57 aa overlap.	SCO0678
3SCF60.18_3SCF60.18_at	2.28262e-06	4.58411e-07	5.05436e-08	6.3406e-07	9.4804e-08	1.95834e-08	2.13218	down	1.08725	down	1.37021	down	1.03631	down	2.22636	up	1.11873	up	1.33192	up	-0.0958085	0.996518	0.0248726	0.358594	-0.0443519	-0.15817	-0.136991	-0.0549089	3SCF60.18, possible integral membrane protein, len: 179 aa. Contains possible hydrophobic membrane spanning regions	SCO0786
SCE2.19c_SCE2.19c_at	1.25697e-05	0.000223771	6.38465e-07	4.49624e-06	9.72884e-05	3.1191e-07	2.43391	down	1.58764	down	1.48536	down	1.04199	up	2.22405	up	1.50025	up	1.2348	up	-0.280705	1.00257	0.386179	0.290105	-0.340044	-0.150619	-0.199026	-0.0141719	SCE2.19c, unknown, len: 247aa	SCO3538
3SCF60.08c_3SCF60.08_at	1.06004e-06	2.7817e-07	4.23498e-07	2.57602e-07	5.37724e-08	1.99758e-07	1.83299	down	1.14667	up	1.0939	down	1.01991	up	2.20054	up	1.09934	up	1.05147	up	0.0333474	0.907545	-0.164106	0.162832	0.00490745	-0.230313	-0.300749	0.0904299	3SCF60.08c, possible integral membrane protein, len: 338 aa; identical to TR:O85699 (EMBL:AF072709) Streptomyces lividans hypothetical 35.5 kDa protein, 338 aa. Contains Pfam match to entry PF01545 Cation_efflux, Cation efflux family. Also contains possible hydrophobic membrane spanning regions	SCO0776	Q9EWS3
SC3A7.23c_SC3A7.23c_at	6.66421e-09	1.62593e-07	4.44963e-10	7.09416e-10	2.8614e-08	1.06696e-10	2.48856	down	2.72152	down	1.98648	down	1.07128	down	2.19308	up	2.16008	up	1.2989	up	-0.429704	0.885607	1.01471	0.560511	-0.330367	-0.247353	-0.0963802	0.183216	SC3A7.23c, probable integral membrane protein, len: 272 aa. Contains possible hydrophobic membrane spanning regions	SCO6355	O86624
SC8F4.19_SC8F4.19_at	0.0512671	1.43475e-05	1.07693e-08	0.0427225	4.59162e-06	3.66978e-09	1.88214	down	1.7228	down	2.19114	down	1.05695	down	2.18745	up	3.15338	up	5.81407	up	-0.178717	0.73366	0.606042	0.952964	-0.0988051	-0.395591	-1.05086	-1.58658	SC8F4.19, icmA, isobutyryl-CoA mutase A, len: 566 aa; previously sequenced and characterised as TR:Q9X949 (EMBL:AJ237976). Contains Pfam match to entry PF01642 MM_CoA_mutase, Methylmalonyl-CoA mutase.	SCO5415	Q9X949
SCI7.23c_SCI7.23c_at	0.000224421	1.96581e-05	2.77558e-07	0.00011205	6.51043e-06	1.2505e-07	1.87956	down	1.36133	down	1.02507	down	1.01593	down	2.17708	up	1.43699	up	1.18931	up	0.0786303	0.989025	0.523642	0.114357	0.101432	-0.133369	0.000592868	-0.135769	SCI7.23c, unknown, len: 533aa	SCO1905	Q9X9W7
SCE2.18c_SCE2.18c_at	0.0212272	0.00163971	0.000635202	0.0165709	0.000890966	0.000460351	2.17343	down	1.5266	down	1.30573	down	1.11289	down	2.17049	up	1.47014	up	1.06927	up	-0.286936	0.833037	0.323389	0.0979157	-0.13262	-0.284983	-0.232561	0.00129159	SCE2.18c, possible DNA-binding protein, len: 390 aa; similar to TR:O53463 (EMBL:AL021899) putative regulator from Mycobacterium tuberculosis (346 aa) fasta scores; opt: 208, z-score: 251.9, E(): 1e-06, (32.8% identity in 302 aa overlap). Contains Pfam match to entry PF01381 HTH_3, Helix-turn-helix.	SCO3537	Q9X8B2
2SCK8.22c_2SCK8.22c_at	0.00247523	0.000905747	0.000256552	0.00158716	0.000462937	0.000177541	2.03423	down	1.20044	down	1.05522	down	1.07285	up	2.17008	up	1.19396	up	1.02155	up	-0.0252466	0.999234	0.23832	0.0522914	-0.126699	-0.118518	-0.0174292	0.0215313	2SCK8.22c, probable transport integral membrane protein, len: 436 aa; similar to TR:AAG56583 (EMBL:AE005383) Escherichia coli O157:H7 putative transport protein YnfM, 417 aa; fasta scores: opt: 971 z-score: 995.9 E(): 0; 38.8% identity in 418 aa overlap. Contains Pfam match to entry PF00083 sugar_tr, Sugar (and other) transporter and matches to Prosite entries PS00216 Sugar transport proteins sig…	SCO4896	Q9AK30
SCH63.07c_SCH63.07c_at	3.04741e-07	1.55089e-05	3.1832e-10	6.07297e-08	4.99731e-06	7.30198e-11	2.31566	down	1.78161	down	1.8793	down	1.05927	up	2.16023	up	1.62743	up	1.80364	up	-0.193067	1.01836	0.640111	0.71713	-0.276134	-0.0928265	-0.0624866	-0.133785	SCH63.07c, possible secreted protein, len: 325 aa; similar to TR:Q9X8R0 (EMBL:AL049754) Streptomyces coelicolor hypothetical 33.9 kDa protein SCH10.21c, 329 aa; fasta scores: opt: 589 z-score: 637.7 E(): 5.3e-28; 37.5% identity in 328 aa overlap. Contains possible N-terminal region signal peptide sequence	SCO3760
cutS_SC2E9.04_at	5.44305e-06	1.13165e-06	1.03064e-10	1.73046e-06	2.59996e-07	2.08713e-11	2.0762	down	2.73082	down	3.65452	down	1.0158	up	2.15675	up	2.88327	up	4.11913	up	-0.171689	0.882255	1.27765	1.69799	-0.19431	-0.226603	-0.250057	-0.344347	SC2E9.04, cutS, two-component sensor (kinase), len: 414 aa; identical to SW:CUTS_STRLI (EMBL:Q03757) CutS protein from Streptomyces lividans (414 aa). Contains Pfam match to entry signal PF00512, Signal C terminal domain, score 191.45. Contains possible hydrophobic membrane spanning regions	SCO5863	P0A4I7
SC1A8A.04c_SC1A8A.04_at	5.59232e-09	2.23416e-08	1.58996e-12	5.71258e-10	2.7867e-09	1.8464e-13	2.19871	down	3.25771	down	2.59418	down	1.02079	down	2.15581	up	3.14088	up	2.16458	up	-0.409495	0.727161	1.29436	0.965785	-0.379815	-0.381071	-0.356805	-0.148301	SC1A8A.04c, hypothetical protein, len: 267aa; similar to but longer than SW:Q50606 (Y0DG_MYCTU) hypothetical protein from Mycobacterium tuberculosis (162 aa) fasta scores; opt: 503, z-score: 488.2, E(): 9.2e-20, 56.0% identity in 141 aa overlap. Contains Pfam match to entry PF00498 FHA, FHA domain	SCO1384	Q9KZP8
SC5F7.34c_SC5F7.34c_r_at	1.44153e-08	1.81029e-09	4.45212e-14	1.80321e-09	1.40801e-10	2.87234e-15	2.11086	down	2.98858	down	2.61951	down	1.02453	up	2.15227	up	3.32287	up	3.00176	up	-0.0310726	1.04676	1.54839	1.35822	-0.0660356	-0.0590998	-0.184043	-0.227585	SC5F7.34c, unknown, len: aa	SCO2167
SCF76.16_SCF76.16_at	0.000384672	0.00237777	3.24212e-06	0.000202814	0.00134826	1.78258e-06	2.10416	down	1.35607	down	1.24801	down	1.11356	up	2.14894	up	1.36896	up	1.27517	up	0.0536731	1.12692	0.493103	0.373302	-0.101504	0.0232897	0.0400187	0.0226177	SCF76.16, ABC transport protein, ATP-binding subunit, len: 252 aa. Similar to many e.g. Haemophilus influenzae SW:FECE_HAEIN (EMBL; U32720) iron(III) dicitrate transport ATP-binding protein FecE homolog (306 aa), fasta scores opt: 375 z-score: 413.4 E(): 1.2e-15 37.3% identity in 185 aa overlap. Contains a Prosite hit to PS00211 ABC transporters family signature and PS00017 ATP/GTP-binding site m…	SCO0476	Q9RJF8
SC2A11.07_SC2A11.07_r_at	3.72534e-09	3.1018e-09	2.00007e-13	3.36482e-10	2.62375e-10	1.64163e-14	2.14479	down	2.01001	down	1.5289	down	1.01305	down	2.14813	up	1.99142	up	1.57751	up	0.00953134	1.11037	1.01673	0.622027	0.0282321	0.00729052	0.0229362	-0.0356213	SC2A11.07, probable ATP/GTP binding protein, len: 222 aa; contains PS00017 ATP /GTP-binding site motif A (P-loop)	SCO5473
SC6D10.09_SC6D10.09_at	7.77364e-06	3.4524e-05	1.35523e-08	2.63579e-06	1.20277e-05	4.68743e-09	2.31451	down	2.36743	down	2.11064	down	1.06767	down	2.1476	up	2.14732	up	1.69489	up	-0.423707	0.787003	0.819615	0.653974	-0.329247	-0.315724	-0.282925	-0.107222	SC6D10.09, possible serine/threonine protein kinase, len: 903 aa; similar to TR:Q9ZBL8 (EMBL:AL035159) Mycobacterium leprae putative serine/threonine kinase MLCB1450.19c, 763 aa; fasta scores: opt: 1045 z-score: 821.3 E(): 0; 42.0% identity in 793 aa overlap and to SW:PKN2_MYXXA (EMBL:M94857) Myxococcus xanthus serine/threonine-protein kinase Pkn2 (EC 2.7.1.-), 830 aa; fasta scores: opt: 301 z-sc…	SCO2666	Q9L255
SC10A9.06c_SC10A9.06_i_at	0.00966432	0.00101836	3.0565e-07	0.00705599	0.000527795	1.38474e-07	2.01451	down	1.66884	down	1.56128	down	1.02074	down	2.14269	up	1.81828	up	1.74604	up	-0.0191836	0.991244	0.719665	0.623548	0.0104254	-0.108181	-0.142912	-0.180535	SC10A9.06c, unknown, len: 179 aa	SCO1364	Q9AK98
SC5F2A.07_SC5F2A.07_at	1.87932e-05	4.71455e-06	1.84312e-08	7.11227e-06	1.32818e-06	6.54612e-09	1.92667	down	1.10721	down	1.27426	down	1.03385	up	2.13239	up	1.2351	up	1.33715	up	-0.0300911	0.916022	0.116837	0.319565	-0.0781215	-0.176452	-0.187789	-0.0995925	SC5F2A.07, unknown, len: 109 aa	SCO6724
SCC46.07c_SCC46.07c_i_at	0.000207	0.000663732	1.39217e-07	0.000102461	0.000330438	5.92654e-08	2.06404	down	1.67254	down	1.34552	down	1.05773	up	2.12548	up	1.66925	up	1.4028	up	-0.152242	0.893232	0.589802	0.275923	-0.233215	-0.194557	-0.149402	-0.212386	SCC46.07c, possible integral membrane protein, len: 299 aa. Contains possible hydrophobic membrane spanning regions	SCO2722
2SCI34.06_2SCI34.06_at	0.00927269	0.000202849	4.40952e-08	0.00674485	8.76104e-05	1.68004e-08	1.8669	down	1.77862	down	1.51259	down	1.02404	down	2.11902	up	1.93542	up	1.67395	up	0.0782642	0.978911	0.909026	0.675286	0.112542	-0.104488	-0.0436233	-0.0679703	2SCI34.06, possible integral membrane protein, len: 340 aa. Contains Pfam match to entry PF01569 PAP2, PAP2 superfamily and possible hydrophobic membrane spanning regions. Also presents high content of alanine, arginine, leucine and proline amino acid residues	SCO1753	Q9EWX3
SCL2.32_SCL2.32_at	4.54966e-10	1.32541e-09	6.02564e-14	2.60912e-11	9.41078e-11	4.16827e-15	2.11691	down	3.67438	down	2.4598	down	1.00326	up	2.11588	up	3.47078	up	2.41697	up	-0.0829161	0.999041	1.79459	1.21562	-0.0876074	-0.0822175	-0.000674725	-0.0575771	SCL2.32, hypothetical protein, len: 186 aa; similar to various hypothetical proteins, e.g. TR:CAB59700 (EMBL:AL132707) Streptomyces coelicolor hypothetical 21.7 kD protein SCF51.02c, 205 aa; fasta scores: opt: 188 z-score: 240.3 E(): 5.4e-06; 31.1% identity in 180 aa overlap	SCO1542
SC4C2.14_SC4C2.14_r_at	4.40688e-06	4.29099e-05	1.65393e-07	1.36313e-06	1.53799e-05	7.14924e-08	2.19307	down	1.39163	down	1.16543	down	1.00689	up	2.11223	up	1.39583	up	1.26423	up	0.0105817	1.14353	0.487357	0.231442	0.000682195	0.0647605	0.00623671	-0.106815	SC4C2.14, possible transport system integral membrane protein, len: 284 aa; similar to SW:Y4TQ_RHISN (EMBL:Z68203) Rhizobium sp. probable peptide ABC transporter permease protein Y4tQ, 291 aa; fasta scores: opt: 433 z-score: 466.4 E(): 1.9e-18; 33.2% identity in 277 aa overlap. Contains possible hydrophobic membrane spanning regions	SCO7679	Q9EWP8
SCC8A.26c_SCC8A.26c_r_at	5.39381e-09	5.71101e-11	4.91157e-15	5.41314e-10	2.33353e-12	1.98927e-16	1.93207	down	2.97157	down	3.12985	down	1.03046	down	2.11128	up	3.33017	up	3.88446	up	-0.244538	0.705607	1.32669	1.40156	-0.20125	-0.372509	-0.40891	-0.55616	SCC8A.26c, conserved hypothetical protein, len: 191aa; similar to proteins associated with resistance to tellurium salts e.g. SW:Q52357 (TERD_SERMA) tellurium resistance protein TerD from Serratia marcescens (192 aa) fasta scores; opt: 866, z-score: 1036.9, E(): 0, 65,8% identity in 190 aa overlap. Also strongly similar to others from Streptomyces coelicolor e.g. TR:CAB62770 (EMBL:AL356892) and n…	SCO2368	Q9KY22
SCI30A.20c_SCI30A.20_r_at	4.68346e-10	2.34927e-10	4.92463e-14	2.70264e-11	1.20381e-11	3.26544e-15	1.95143	down	3.83624	down	5.71555	down	1.02558	down	2.11099	up	3.84788	up	6.02949	up	0.0360734	1.00061	1.97577	2.55097	0.072519	-0.0773131	0.0317036	-0.0410678	SCI30A.20c, possible transcriptional regulator, len: 215 aa; similar to many e.g. TR:CAB39717 (EMBL:AL049485) putative regulatory protein from Streptomyces coelicolor (223 aa) fasta scores; opt: 330, z-score: 413.5, E(): 1.1e-15, (33.8% identity in 216 aa overlap) and TR:AAD13556 (EMBL:AF080235) LanK regulator of landomycin biosynthesis in Streptomyces cyanogenus S136 (192 aa) fasta scores; opt: …	SCO1699	Q9S253
SC2H12.18c_SC2H12.18_f_at	3.90209e-05	0.00234335	3.11965e-08	1.6134e-05	0.0013223	1.15729e-08	2.2485	down	2.21264	down	2.14763	down	1.10851	up	2.10485	up	2.06859	up	2.09832	up	-0.104357	1.06461	1.04141	0.998391	-0.252982	-0.00911268	-0.00723298	-0.070845	SC2H12.18c, possible phosphoglycerate mutase, len: 208 aa. Similar to Deinococcus radiodurans TR:Q9RUJ3(EMBL:AE001985) phosphoglycerate mutase (237 aa), fasta scores opt: 143 z-score: 182.9 E(): 0.01 31.5% identity in 222 aa overlap. Contains 2xPfam matches to entry PF00300 PGAM, Phosphoglycerate mutase family.	SCO7219
SCD40A.15_SCD40A.15_at	2.81953e-09	5.09679e-08	1.56805e-11	2.39508e-10	7.61779e-09	2.50102e-12	2.26274	down	1.87184	down	1.37821	down	1.00212	up	2.09699	up	1.69047	up	1.33631	up	-0.128114	1.04996	0.776344	0.334679	-0.131162	-0.0183612	0.0189198	-0.0835787	SCD40A.15, possible membrane protein, len: 379 aa; similar to TR:CAB66261 (EMBL:AL136518) Streptomyces coelicolor putative membrane protein SCC123.21c, 356 aa; fasta scores: opt: 350 z-score: 356.2 E(): 2.1e-12; 30.1% identity in 356 aa overlap. Contains possible hydrophobic membrane spanning region	SCO4669
SCH17.01c_SCH5.30c_at	2.0256e-07	8.45529e-08	7.81726e-10	3.84791e-08	1.35467e-08	2.01175e-10	2.22189	down	3.27975	down	1.86375	down	1.14823	down	2.09551	up	2.918	up	1.38752	up	-0.333723	0.818066	1.37986	0.564486	-0.134309	-0.249235	-0.165117	0.0919789	SCH17.01c, probable serine protease, partial CDS, len: >54 aa; continues as SCH5.30c in cosmid H5 (EMBL:AL035636). Alternative start codons are present at codons 3 and 8 SCH5.30c, partial CDS, probable serine protease, len: >385aa; similar to many eg. TR:O69639 (EMBL:AL022121) proposed serine protease from Mycobacterium tuberculosis (397 aa) fasta scores; opt: 835, z-score: 938.4, E(): 0, (39.9% …	SCO3567	Q8CJW3
SC5F8.04c_SC5F8.04c_at	9.84955e-05	7.4368e-05	1.19415e-08	4.50467e-05	2.8601e-05	4.10464e-09	2.15034	down	2.97074	down	2.12023	down	1.01907	down	2.09143	up	2.96775	up	2.19641	up	-0.0617158	1.04285	1.50911	1.0225	-0.0344604	-0.0216378	-0.0602593	-0.112643	SC5F8.04c, hypothetical protein, len: 434 aa. Similar to Streptomyces coelicolor TR:Q9X9W9 (EMBL:AL096743) putative transport associated protein, SCI7.21 (399 aa), fasta scores opt: 428 z-score: 449.2 E(): 1.5e-17 38.3% identity in 209 aa overlap	SCO7294	Q9K4M0
SC7H2.07c_SC7H2.07c_at	1.70303e-08	8.32896e-08	1.09155e-11	2.19746e-09	1.3195e-08	1.64319e-12	2.1378	down	3.35477	down	2.84522	down	1.04116	down	2.08257	up	3.23748	up	2.25099	up	-0.242405	0.853725	1.50381	1.26614	-0.184208	-0.204637	-0.191062	0.0955772	SC7H2.07c, unknown, len: 228aa	SCO1993	Q9S2L0
SCD25.10c_SCD25.10c_at	4.64023e-05	0.000439867	2.5937e-06	1.95255e-05	0.000208109	1.40562e-06	1.9521	down	1.21133	down	1.00964	down	1.13155	up	2.07813	up	1.22019	up	1.1789	up	0.0590024	1.02403	0.335596	0.072848	-0.119294	-0.031254	0.0484912	-0.164591	SCD25.10c, putative integral membrane protein, len: 271 aa. Identical to Streptomyces lividans TR:Q04320 (EMBL; X58873) hypothetical 28.3 kd protein in tRNA-glyU beta gene region (271 aa), fasta scores opt: 1693 z-score: 1924.6 E():0 100.0% identity in 271 aa overlap and Streptomyces coelicolor TR:CAB50754 (EMBL; AL096839) putative integral membrane transport protein. Contains multiple possible m…	SCO4074	Q7AKK5
SCE20.10_SCE20.10_at	1.23113e-07	1.89711e-07	1.1881e-09	2.15779e-08	3.45424e-08	3.17254e-10	2.60314	down	2.33776	down	2.04947	down	1.21333	down	2.07427	up	1.98916	up	1.59047	up	-0.58109	0.799162	0.644035	0.454163	-0.302114	-0.253439	-0.348124	-0.215286	SCE20.10, possible glycosyl transferase., len: 653 aa. Weakly similar to several other putative glycosyl transferases e.g. Aquifex aeolicus TR:O67406 (EMBL:AE000738) cellulose synthase catalytic subunit (759 aa), fasta scores opt: 326 z-score: 359.1 E(): 1.3e-12 22.0% identity in 590 aa overlap. Contains a Pfam match to entry PF00535 Glycos_transf_2, Glycosyl transferases and multiple possible me…	SCO2836	Q9RDB5
SC5H1.32_SC5H1.32_i_at	7.87665e-05	0.000246585	1.89596e-05	3.5092e-05	0.000108886	1.15864e-05	2.00343	down	1.02697	down	1.12125	down	1.01542	down	2.07202	up	1.21551	up	1.18666	up	0.00145833	1.00393	0.0398587	0.16656	0.0235414	-0.0471118	-0.241707	-0.0803475	SC5H1.32, possible membrane protein, len: 89 aa; unknown function, similar to e.g. SW:YEAQ_ECOLI (EMBL:AE000274), yeaQ, Escherichia coli hypothetical protein (82 aa), fasta scores; opt: 180 z-score: 242.2 E(): 3.6e-06, 35.2% identity in 71 aa overlap	SCO7260
2SCI34.08c_2SCI34.08_r_at	5.4617e-06	1.54133e-06	1.57946e-09	1.73835e-06	3.71245e-07	4.36476e-10	2.03229	down	1.55413	down	1.37092	down	1.0308	down	2.05965	up	1.53156	up	1.36322	up	-0.008056	1.01505	0.628052	0.447088	0.035711	-0.0273479	0.0130507	6.4532e-05	2SCI34.08c, unknown, len: 282 aa; similar to TR:CAC47960 (EMBL:AJ320278) Streptomyces avermitilis hypothetical protein, 278 aa; fasta scores: opt: 962 Z-score: 1035.8 E():4.6e-50; 63.441% identity in 279 aa overlap	SCO1755
SCI41.23c_SCI41.23c_at	3.56489e-06	6.17009e-07	5.52932e-10	1.05541e-06	1.3269e-07	1.36203e-10	1.60193	down	3.86428	down	6.1948	down	1.0878	down	2.05273	up	5.19118	up	6.64167	up	-0.240351	0.439464	1.70985	2.39071	-0.118931	-0.598081	-0.666213	-0.340839	SCI41.23c, unknown, len: 453 aa. Highly similar to Mycobacterium tuberculosis SW:YY37_MYCTU (EMBL:Z73966) hypothetical 51.4 kd protein CY49.37c, 452 aa; fasta scores: opt: 2309 z-score: 2768.8 E():0; 73.5% identity in 453 aa overlap. Contains also similarities with Streptomyces coelicolor StI41.30c, (497 aa); fasta scores: opt: 962 z-score: 1024.1 E():0; 41.9% identity in 413 aa overlap.	SCO1640
SC5F8.21c._SC5F8.21c_at	8.68203e-05	2.28593e-06	1.62411e-05	3.9178e-05	5.74351e-07	9.81453e-06	2.03936	down	1.16899	down	1.27266	down	1.1671	down	2.04665	up	1.17628	up	1.10662	up	-0.198568	0.829545	0.026693	0.149283	0.0243657	-0.203722	-0.207544	0.0031182	SC5F8.21c, probable amino acid decarboxylase, len: 492 aa. Similar to many e.g. Bacillus subtilis SW:DCLY_BACSU (EMBL:X58433) lysine decarboxylase (EC 4.1.1.18) (490 aa), fasta scores: opt: 1108 z-score: 1197.8 E():0 35.6% identity in 494 aa overlap. Contains a Pfam match to entry PF01276 OKR_DC_1, Orn/Lys/Arg decarboxylase.	SCO7311	Q9K4K3
redD_SC2E9.18_at	2.60021e-10	5.35955e-10	4.17621e-13	1.30476e-11	3.3041e-11	3.92175e-14	2.26415	down	9.76467	down	13.4448	down	1.04157	down	2.04497	up	8.9803	up	11.4885	up	-0.248061	0.930912	3.03951	3.50091	-0.189302	-0.101166	-0.127253	-0.0212034	SC2E9.18, redD, transcriptional regulator, len: 350 aa; identical to REDD_STRCO P16922 redd protein from Streptomyces coelicolor (350 aa). Possible alternative start site at 15238 (aa 84)	SCO5877	P16922
SC4A7.20_SC4A7.20_at	4.18549e-09	3.0715e-08	9.68046e-13	3.88822e-10	4.10635e-09	1.04785e-13	2.00423	down	2.97652	down	1.93336	down	1.05314	up	2.03607	up	2.88284	up	1.8105	up	-0.0675993	0.935445	1.50603	0.88351	-0.142296	-0.0903408	-0.0214601	0.0271193	SC4A7.20, possible lipoprotein, len: 305 aa; similar to TR:Q9X7W9 (EMBL:AL049485) Streptomyces coelicolor hypothetical 28.1 kD protein, 261 aa; fasta scores: opt: 137 z-score: 160.4 E(): 0.15; 31.0% identity in 187 aa overlap. Contains correctly situated match to Prosite entry PS00013 Prokaryotic membrane lipoprotein lipid attachment site and possible N-terminal region signal peptide sequence	SCO2392	Q9RDP5
SC66T3.17_SC66T3.17_at	0.000245341	0.000312819	0.000625917	0.000123286	0.000142506	0.000452949	2.27695	down	1.85739	down	1.14441	down	1.07673	down	2.03417	up	1.52418	up	1.10376	down	-0.139237	1.04786	0.75404	0.055373	-0.0325759	0.0234235	0.146007	0.197795	SC66T3.17, possible regulator, len: 360 aa; similar to the C-terminal region of TR:Q00509 (EMBL:X63451), SrmR, Streptomyces ambofaciens polyketide synthase regulatory gene (604 aa), fasta scores; opt: 248 z-score: 291.7 E(): 6.4e-09, 25.3% identity in 372 aa overlap. Also similar to the C-terminal region of Mycobacteria e.g. TR:O69477 (EMBL:AL023635) Mycobacterium leprae hypothetical protein (414…	SCO3606
2SCG61.05c_2SCG61.05_at	5.19604e-07	1.31599e-05	1.5562e-09	1.11929e-07	4.13193e-06	4.27815e-10	2.21177	down	2.65492	down	1.99817	down	1.00081	up	2.02516	up	2.35884	up	1.63779	up	-0.274356	0.870842	1.13431	0.724322	-0.275525	-0.14719	-0.103766	0.0125732	2SCG61.05c, possible integral membrane protein, len: 258aa; similar to many eg. TR:Q9RKH4 (EMBL:AL133252) putative integral membrane protein from Streptomyces coelicolor (249 aa) fasta scores; opt: 353, z-score: 396.9, E(): 1.2e-14, 33.2% identity in 244 aa overlap. Contains possible membrane-spanning hydrophobic regions.	SCO1323
SCF81.17_SCF81.17_r_at	0.00110378	0.00273909	5.76636e-08	0.000650797	0.00156589	2.25901e-08	1.86209	down	1.29982	down	1.33834	down	1.10814	up	2.02414	up	1.5769	up	1.69483	up	-0.05288	0.844044	0.32543	0.367561	-0.201016	-0.173269	-0.331662	-0.393583	SCF81.17, unknown, len: 59 aa	SCO0758
galE_SCE66.16c_at	4.01079e-07	8.57415e-08	1.68527e-11	8.26596e-08	1.37678e-08	2.71817e-12	1.99001	down	4.15418	down	3.87377	down	1.01511	down	2.02333	up	4.5796	up	4.02826	up	-0.24227	0.750505	1.81229	1.71147	-0.220634	-0.266227	-0.382931	-0.298689	SCE66.16c, galE1, UDP-glucose 4-epimerase (EC 5.1.3.2), len: 321aa; strongly similar to many eg. SW:P13226 (GALE_STRLI) UDP-glucose 4-epimerase from Streptomyces lividans (329 aa) fasta scores; opt: 1791, z-score: 2020.5, E(): 0, 89.4% identity in 321 aa overlap. Contains Pfam match to entry PF01370 Epimerase, NAD dependent epimerase/dehydratase family.	SCO3137	Q9K3S7
SCE34.26_SCE34.26_at	2.99707e-07	6.1765e-06	8.57679e-10	5.96192e-08	1.78654e-06	2.22566e-10	2.34852	down	2.19023	down	2.45054	down	1.05788	down	2.01897	up	1.98377	up	1.98918	up	-0.389699	0.842053	0.741383	0.903403	-0.308521	-0.171563	-0.246862	-0.0887686	SCE34.26, putative secreted protein, len: 507 aa; similar to TR:O68907 (EMBL:AF05830) Streptomyces roseofulvus FrnA, 770 aa; fasta scores: opt: 1350 z-score: 1461.9 E(): 0; 55.1% identity in 430 aa overlap, to Streptomyces coelicolor SCE34.24, 472 aa; fasta scores: opt: 2161 z-score: 2145.7 E(): 0; 70.9% identity in 471 aa overlap, to SCE34.25, 507 aa; fasta scores: opt: 739 z-score: 735.6 E(): 0…	SCO3045
SCE9.09_SCE9.09_r_at	4.46417e-10	4.76756e-09	1.29555e-13	2.53624e-11	4.45997e-10	1.01694e-14	2.09274	down	3.06147	down	2.08652	down	1.05731	up	2.01858	up	2.97626	up	1.8582	up	-0.0848188	0.980578	1.5294	0.976279	-0.165217	-0.0327625	-0.0440966	0.082372	SCE9.09, possible secreted protein, len: 162 aa; unknown function, similar to TR:O06277 (EMBL:Z95557) Mycobacterium tuberculosis hypothetical protein (158 aa), fasta scores; opt: 174 z-score: 218.1 E(): 7.9e-05, 31.3% identity in 128 aa overlap. Hydrophobic protein containing possible N-terminal signal sequence	SCO3402
SCD84.23c_SCD84.23c_r_at	1.39362e-08	1.67167e-07	1.58523e-10	1.7211e-09	2.97186e-08	3.34091e-11	1.96745	down	1.2015	down	1.08834	down	1.03295	up	2.0173	up	1.32217	up	1.29418	up	0.0218767	0.998203	0.286715	0.144003	-0.0248906	-0.014219	-0.116193	-0.228032	SCD84.23c, probable two-component systen response regulator, len: 248 aa; similar to SW:COPR_PSESM (EMBL:L05176) Pseudomonas syringae transcriptional activator protein CopR, 227 aa; fasta scores: opt: 610 z-score: 735.3 E(): 0; 42.7% identity in 227 aa overlap and to TR:O53894 (EMBL:AL021999) Mycobacterium tuberculosis putative two-component response regulator MTV044.09, 230 aa; fasta scores: opt…	SCO4156	Q9KZU5
SCD10.22_SCD10.22_at	2.19624e-05	4.04711e-06	3.2735e-09	8.4937e-06	1.11114e-06	9.94955e-10	2.13399	down	3.79512	down	2.25735	down	1.08346	down	2.01229	up	3.88829	up	2.25078	up	-0.10115	0.992406	1.823	1.07348	0.0144951	-0.016431	-0.136141	-0.0969394	SCD10.22, hypothetical protein, len: 467 aa; similar to TR:CAB92197 (EMBL:AL356592) Streptomyces coelicolor hypothetical 84.7 kD protein SC9H11.08, 802 aa; fasta scores: opt: 261 z-score: 286.0 E(): 1.9e-08; 29.2% identity in 463 aa overlap. Contains 2 Pfam matches to entry PF00989 PAS, PAS domain and Pfam match to entry PF00785 PAC, PAC motif	SCO4390	Q9K3V4
SCK7.03_SCK7.03_at	0.0026377	0.0213671	6.98682e-06	0.0017008	0.0149647	4.0218e-06	2.14024	down	2.03899	down	1.80275	down	1.03521	up	2.01153	up	1.92735	up	1.69172	up	-0.628647	0.469128	0.399208	0.221556	-0.678564	-0.539166	-0.547413	-0.536936	SCK7.03, possible integral membrane protein, len: 465 aa; similar to SW:Y205_MYCTU (EMBL:AL021928) Mycobacterium tuberculosis hypothetical 38.0 kDa protein MTV033.13, 367 aa; fasta scores: opt: 892 z-score: 833.4 E(): 0; 41.1% identity in 343 aa overlap. Contains Pfam match to entry PF01594 UPF0118, Domain of unknown function DUF20 and possible hydrophobic membrane spanning regions	SCO5030
2SC10A7.33_2SC10A7.3_at	3.16217e-06	1.75361e-06	4.71731e-06	9.19183e-07	4.31173e-07	2.64271e-06	2.01344	down	1.00378	down	1.25338	down	1.00207	down	2.00531	up	1.04185	down	1.19829	up	-0.0627203	0.94694	-0.057272	0.263107	-0.0597356	-0.0568841	0.00187842	0.00212415	2SC10A7.33, hypothetical protein, len: 249 aa; similar to TR:CAB76342 (EMBL:AL158061) Streptomyces coelicolor hypothetical 26.1 kDa protein SC6D11.19c, 236 aa; fasta scores: opt: 330 z-score: 392.0 E(): 2.5e-14; 32.7% identity in 226 aa overlap	SCO4029
SCM1.42c_SCM1.42c_at	0.378171	0.00333409	0.000564762	0.361634	0.00194548	0.000406669	1.40447	down	1.05211	down	1.10138	up	1.00752	down	1.99948	up	1.33314	up	1.04418	up	0.164806	0.654834	0.238093	0.0254962	0.175615	-0.344788	-0.176737	-0.0368738	SCM1.42c, hypothetical protein, len: 329 aa; similar to TR:Q9RZM4 (EMBL:AE001826) Deinococcus radiodurans hypothetical protein DRB0099, 285 aa; fasta scores: opt: 634 Z-score: 682.1 E(): 2.3e-30; 46.642% identity in 268 aa overlap	SCO0909
SCBAC5H2.01_SC6G9.01_at	0.000933077	6.61277e-05	6.80392e-08	0.000541452	2.50527e-05	2.71181e-08	1.89111	down	2.49372	down	3.32538	down	1.12221	down	1.98783	up	2.6969	up	3.42054	up	-0.21271	0.706525	1.10559	1.52081	-0.0463662	-0.28467	-0.325712	-0.253412	SCBAC5H2.01, unknown (fragment), len: >33 aa SC6G9.01c, hypothetical protein, partial CDS, len: >409 aa; unknown function, possible CDS suggested by positional base preference and amino acid composition. The coding sequence has unusually low %G+C content. Alternative start codons are present at codons 9 and 27	SCO5332
SCK7.01_SCK7.01_at	0.00178027	0.000359262	3.65114e-07	0.00110964	0.000165982	1.69657e-07	1.69731	down	1.66885	down	3.03309	down	1.0696	down	1.98771	up	2.06062	up	3.20019	up	-0.105431	0.657818	0.633423	1.49536	-0.00835466	-0.333287	-0.409656	-0.1828	SCK7.01, possible ATP-binding protein, len: 441 aa; similar to TR:Q9X792 (EMBL:AL049491) Mycobacterium leprae putative ATP-binding protein MLCB1222.20, 433 aa; fasta scores: opt: 2024 z-score: 2236.8 E(): 0; 72.2% identity in 428 aa overlap. Contains and match to Prosite entry PS00017 ATP/GTP-binding site motif A (P-loop)	SCO5028	Q9FBP8
SCF43A.35c_SCF43A.35_at	0.000143428	0.00118366	6.87013e-06	6.82695e-05	0.000623225	3.94725e-06	1.67844	down	1.02684	up	1.11439	up	1.06324	up	1.98308	up	1.32557	up	1.17531	up	0.0992268	0.846346	0.0610121	-0.0570329	0.0107579	-0.141397	-0.345597	-0.290075	SCF43A.35c, unknown, len: 88 aa; unknown function, probable CDS suggested by GC frameplot, positional base preference and amino acid composition. The N-terminus is rich in basic amino acids, while the remainder is rich in Ser/Thr	SCO0845
SCL11.04c_SCL11.04c_r_at	1.53958e-06	5.55438e-07	7.34272e-12	3.97862e-07	1.17856e-07	1.06061e-12	1.7683	down	2.31528	down	2.30946	down	1.06736	up	1.9633	up	2.39355	up	2.74424	up	-0.18259	0.639772	1.0286	1.02497	-0.276641	-0.33351	-0.230556	-0.431443	SCL11.04c, unknown, len: 86 aa	SCO1548
SCC8A.14_SCC8A.14_at	0.805871	0.00085815	2.20939e-06	0.799806	0.00043615	1.18705e-06	1.44088	down	1.34666	down	1.36525	down	1.10043	down	1.96206	up	1.7241	up	1.55538	up	-0.0795875	0.447368	0.349795	0.369575	0.0584761	-0.525001	-0.43605	-0.267689	SCC8A.14, possible membrane protein, len: 467aa; contains a possible membrane-spanning hydrophobic region close to the N-terminus.	SCO2356
SCE33.08_SCE33.08_at	0.0399564	2.538e-06	1.13661e-10	0.0326525	6.50419e-07	2.32211e-11	1.41526	down	1.63485	down	1.1075	down	1.09912	up	1.95818	up	2.38462	up	1.42623	up	0.119234	0.620304	0.828389	0.266547	-0.0171172	-0.349213	-0.425373	-0.245657	SCE33.08, possible acetyltransferase, len: 191 aa; similar to TR:Q9Z576 (EMBL:AL035569) Streptomyces coelicolor putative acetyltransferase SC8D9.15, 194 aa; fasta scores: opt: 212 z-score: 283.0 E(): 2.6e-08; 40.5% identity in 84 aa overlap. Contains possible hydrophobic membrane spanning region	SCO3006	Q9KYX5
SCE87.07_SCE87.07_at	0.000576302	4.46524e-05	1.02355e-08	0.000320994	1.60685e-05	3.45587e-09	1.76683	down	1.80714	down	1.34493	down	1.03587	up	1.95815	up	1.9883	up	1.33322	up	0.102201	0.923368	0.955907	0.529737	0.0513522	-0.0461219	-0.0356312	0.11482	SCE87.07, possible penicillin-binding protein (putative secreted protein), len: 541 aa. Similar to many including: Bacillus subtilis SW:PBPB_BACSU (EMBL:L09703) penicillin-binding protein 2B (PBP-2B) (716 aa), fasta scores opt: 221 z-score: 233.6 E(): 1.2e-05 26.8% identity in 336 aa overlap and Streptomyces coelicolor TR: CAB45623 (EMBL:AL079356) putative penicillin-binding protein SC6G9.32 (485…	SCO3156	Q9RKD1
SCH69.16_SCH69.16_at	0.0172228	0.0191764	0.000819734	0.0132597	0.0132723	0.000602608	2.17776	down	1.67133	down	1.45168	down	1.12396	down	1.95508	up	1.47347	up	1.36459	up	-0.352879	0.769964	0.388114	0.184846	-0.184286	-0.197266	-0.171108	-0.263625	SCH69.16, probable FtsW/RodA/SpoVE family cell cycle protein, len: 479aa; similar to many egs. SW:FTSW_MYCTU probable cell division protein FtsW from Mycobacterium tuberculosis (469 aa) fasta scores; opt: 1367, z-score: 1568.6, E(): 0, (48.8% identity in 451 aa overlap) and SW:SP5E_BACSU stage V sporulation protein E from Bacillus subtilis (366 aa) fasta scores; opt: 496, z-score: 572.9, E(): 1.4…	SCO3846	Q9XA18
SCI39.13_SCI39.13_at	2.98793e-06	8.24063e-07	1.37738e-10	8.61037e-07	1.83125e-07	2.85844e-11	2.3955	down	2.1253	down	1.72842	down	1.03516	down	1.95079	up	3.23595	up	2.4564	up	-0.669247	0.591083	0.418421	0.120207	-0.619397	-0.372977	-1.27577	-1.17634	SCI39.13, probable condensing enzyme, len: 132 aa; similar to SW:ECTC_MARHA (EMBL:U66614) Marinococcus halophilus L-ectoine synthase EctC, 129 aa; fasta scores: opt: 405 Z-score: 541.3 bits: 105.8 E(): 1.5e-22; 44.800% identity in 125 aa overlap	SCO1866	Q93RW0
SCE19A.02c_SCE19A.02_r_at	2.42393e-05	0.000392831	1.62102e-08	9.46115e-06	0.00018318	5.69971e-09	1.94159	down	1.62205	down	1.31861	down	1.07365	up	1.94429	up	1.6302	up	1.43079	up	0.0016187	0.95886	0.699434	0.400641	-0.100901	-0.000382423	-0.00561428	-0.116174	SCE19A.02c, conserved hypothetical protein, len: 200 aa; unknown function, similar to many e.g. SW:Y03Q_MYCTU (EMBL:Z73902) Mycobacterium tuberculosis hypothetical protein (204 aa), fasta scores; opt: 633 z-score: 743.6 E(): 0, 52.0% identity in 200 aa overlap. Similar to SW:YGGV_ECOLI (EMBL:U28377), yggV, Escherichia coli hypothetical protein (197 aa) (49.5% identity in 198 aa overlap)	SCO2902	Q9S2H9
SCE9.05_SCE9.05_i_at	0.00097138	0.000206594	1.05701e-07	0.00056542	8.9376e-05	4.39096e-08	1.74917	down	1.25362	down	1.15519	down	1.01238	down	1.93899	up	1.55592	up	1.41764	up	-0.0575692	0.749102	0.268532	0.150564	-0.0398114	-0.206207	-0.36924	-0.352925	SCE9.05, folP, probable dihydropteroate synthase, len: 288 aa; similar to many e.g. SW:DHPS_ECOLI (EMBL:X68776), FolP, Escherichia coli dihydropteroate synthase (282 aa), fasta scores; opt: 618 z-score: 694.3 E(): 2.4e-31, 39.9% identity in 268 aa overlap. Contains Pfam match to entry PF00809 DHPS, Dihydropteroate synthase, score 418.00, E-value 8.9e-122, PS00792 Dihydropteroate synthase signatur…	SCO3398	Q9X8H8
2SC3B6.05c_2SC3B6.05_at	8.14976e-06	2.91577e-05	8.32305e-09	2.78377e-06	1.00328e-05	2.77733e-09	2.09087	down	1.86205	down	1.44754	down	1.02847	down	1.93786	up	1.82221	up	1.47196	up	-0.235583	0.828519	0.661307	0.298022	-0.195079	-0.125946	-0.204379	-0.259713	2SC3B6.05c, possible integral membrane protein, len: 925 aa; similar to TR:O53781 (EMBL:AL021942) Mycobacterium tuberculosis hypothetical 84.0 kD protein RV0585c, 795 aa; fasta scores: opt: 618 z-score: 636.0 E(): 5.9e-28; 28.1% identity in 884 aa overlap. Contains possible hydrophobic membrane spanning regions	SCO5181
SCE68.22_SCE68.22_at	2.05009e-08	4.58772e-05	1.07614e-08	2.76285e-09	1.65585e-05	3.6574e-09	2.08425	down	1.79554	down	1.76438	down	1.0848	up	1.93451	up	1.42736	up	1.24258	up	-0.400521	0.65901	0.443895	0.418638	-0.517946	-0.292959	-0.0694548	0.105301	SCE68.22, hypothetical protein, len: 419 aa; unknown function, probable serine-rich CDS suggested by positional base preference, GC frame analysis and amino acid composition. An alternative start codon is present at codon 4	SCO3324
SC1A6.22_SC1A6.22_at	4.90751e-10	1.89875e-05	0.000194643	2.92275e-11	6.25431e-06	0.00013318	1.76385	down	1.58115	up	1.69987	up	1.04061	down	1.92635	up	1.02698	down	1.11338	up	0.205764	1.02449	-0.455213	-0.559664	0.263193	0.0786196	-0.41681	-0.714606	SC1A6.22, unknown, len: 135 aa	SCO6433
SCF55.21c_SCF55.21c_at	2.44348e-05	2.48705e-06	4.28413e-08	9.55498e-06	6.32013e-07	1.62637e-08	1.90734	down	1.20266	down	1.39105	down	1.09397	down	1.92483	up	1.26767	up	1.40013	up	-0.128866	0.802695	0.137362	0.347305	0.000706991	-0.142038	-0.204812	-0.138261	SCF55.21c, unknown, len: 131 aa; sequenced as TR:AAK61188 (EMBL:AF06826) Streptomyces coelicolor A3(2) ORFA, 131 aa	SCO0597
SC5F8.29c_SC5F8.29c_at	0.00243887	0.000225779	3.80349e-05	0.00156035	9.8566e-05	2.40615e-05	1.82337	down	1.10783	down	1.26558	down	1.08156	down	1.92419	up	1.18874	up	1.23038	up	-0.100383	0.766225	0.0473518	0.23942	0.012737	-0.178026	-0.202077	-0.0596886	SC5F8.29c, possible oxidoreductase, len: 481 aa. Similar to many dehydrogenases including: Escherichia coli SW:DHNA_ECOLI(EMBL:V00306) NADH dehydrogenase (EC 1.6.99.3) (433 aa), fasta scores opt: 438 z-score: 509.8 E(): 6.4e-21 26.3% identity in 384 aa overlap and Streptomyces coelicolor TR:Q9ZC17(EMBL:AL033505) putative dehydrogenase, SC1E6.05 (629 aa), fasta scores opt: 1148 z-score: 1329.8 E()…	SCO7319	Q9K4J5
SC4G2.07_SC4G2.07_at	0.00535445	0.0244627	0.000157242	0.00370781	0.0173255	0.000106406	1.98071	down	1.64113	down	1.47952	down	1.03469	up	1.92403	up	1.55014	up	1.20347	up	-0.345822	0.640193	0.36887	0.219309	-0.395017	-0.303938	-0.263525	-0.0478962	SC4G2.07, possible transcriptional regulator, len: 636 aa; similar to part of AFSR_STRCO regulatory protein AfsR (993 aa), fasta scores; opt: 512 z-score: 733.8 E(): 0, 35.5% identity in 521 aa overlap. Contains PS00017 ATP /GTP-binding site motif A (P-loop)	SCO6633	O86680
grpE_SCH44.10c_r_at	0.0426209	0.00219425	1.64477e-05	0.0349828	0.0012261	9.95706e-06	1.67963	down	1.432	down	1.14804	down	1.04709	down	1.91946	up	1.47482	up	1.29239	up	0.049825	0.797965	0.56786	0.248993	0.116206	-0.142735	0.00732136	-0.121046	SCH44.10c, grpE, heat shock protein, len: 225 aa; identical to previously SW:GRPE_STRCO (EMBL:X77458) Streptomyces coelicolor GrpE protein, 225 aa. Contains Pfam match to entry PF01025 GrpE, GrpE and match to Prosite entry PS01071 grpE protein signature. Contains also possible coiled-coil region at aprox. residues 52..79	SCO3670	Q05562
SCF42.05_SCF42.05_at	5.50296e-07	3.90703e-06	1.05994e-10	1.1979e-07	1.06988e-06	2.15028e-11	1.70159	down	3.28778	down	2.07301	down	1.1079	up	1.91217	up	3.31497	up	2.24333	up	-0.000215371	0.766664	1.7169	1.05151	-0.148047	-0.168549	-0.0120955	-0.114127	SCF42.05, unknown, len: 328 aa; similar to TR:Q9KZT0 (EMBL:AL353832) hypothetical protein SCE6.08 from Streptomyces coelicolor (326 aa) fasta scores; opt: 371, Z-score: 407.1, E(): 4.8e-15, 35.629% identity (39.145% ungapped) in 334 aa overlap.	SCO0695
dnaK_SCH35.53_r_at	2.03238e-05	3.15321e-07	1.5535e-11	7.79442e-06	6.21601e-08	2.47223e-12	1.76001	down	1.4943	down	1.46629	down	1.00582	down	1.91061	up	1.64078	up	1.6051	up	0.0387828	0.854366	0.618257	0.59095	0.0471512	-0.0796684	-0.0961281	-0.0917114	SCH44.11c, dnaK, heat shock protein 70 (fragment), len: >515 aa; identical to C-terminal region of previously sequenced SW:DNAK_STRCO (EMBL:L46700) Streptomyces coelicolor DnaK protein (heat shock protein 70) 618 aa. Contains Pfam match to entry PF00012 HSP70, Hsp70 protein and matches to Prosite entries PS00329 Heat shock hsp70 proteins family signature 2 and PS01036 Heat shock hsp70 proteins fa…	SCO3671	Q05558
SC7C7.06_SC7C7.06_at	4.20001e-06	7.79059e-05	5.98606e-09	1.2871e-06	3.00733e-05	1.91811e-09	2.06234	down	1.5821	down	1.55501	down	1.01748	up	1.89808	up	1.61204	up	1.4994	up	-0.120801	0.923482	0.541036	0.516126	-0.145801	-0.00105699	-0.147849	-0.0682612	SC7C7.06, putative membrane protein, len: 287 aa. Contains possible hydrophobic membrane spanning region	SCO5751
SCF55.32_StF55.32_at	5.5539e-11	6.87467e-11	4.65613e-14	1.89111e-12	2.88293e-12	3.03733e-15	2.03507	down	4.95128	down	8.02795	down	1.07111	down	1.89693	up	4.91251	up	7.00687	up	-0.302079	0.723001	2.00572	2.70295	-0.202972	-0.200664	-0.290739	-0.10582	StF55.32, possible regulatory protein, len: 292 aa; similar to SW:ALGP_PSEAE (EMBL:M30145) Pseudomonas aeruginosa transcriptional regulatory protein (alginate regulatory protein) AlgP, 340 aa; fasta scores: opt: 239 z-score: 217.9 E(): 9.1e-05; 35.8% identity in 193 aa overlap. Contains Lysine/Alanine rich region	SCO0608
SC7A8.11_SC7A8.11_r_at	1.85112e-05	0.00034081	6.02638e-09	6.97985e-06	0.000156846	1.93535e-09	1.9355	down	1.59195	down	1.49723	down	1.06841	up	1.89692	up	1.56879	up	1.61384	up	-0.0348895	0.917814	0.635908	0.547405	-0.130356	-0.00584602	-0.0137456	-0.143094	SC7A8.11, possible integral membrane protein, len: 228 aa; similar to SW:YGJQ_ECOLI (EMBL:U18997) Escherichia coli hypothetical 25,5 kD protein, 230 aa; fasta scores: opt: 405 z-score: 493.9 E(): 4e-20; 37.7% identity in 207 aa overlap and to SW:SANA_ECOLI (EMBL:Z47804) Escherichia coli SanA protein, 239 aa; fasta scores: opt: 328 z-score: 401.5 E(): 5.7e-15; 34.7% identity in 170 aa overlap. Con…	SCO2472
SC2A6.11_SC2A6.11_at	0.000501537	3.0852e-06	1.7127e-07	0.000276179	8.11662e-07	7.42169e-08	2.01315	down	1.76608	down	1.69321	down	1.25387	down	1.89688	up	1.66707	up	1.45256	up	-0.308032	0.701421	0.512518	0.451727	0.0183546	-0.22221	-0.224793	-0.0868702	SC2A6.11, possible membrane protein, len: 498 aa. Contains 5x degenerate repeat: (G/D)AY(G/D)(E/G)-(3) and possible hydrophobic membrane spanning region	SCO4826	Q9K3J4
SC7A12.04c_SC7A12.04_r_at	8.04352e-06	9.88592e-06	9.80875e-09	2.74422e-06	3.00475e-06	3.29771e-09	1.80624	down	1.17083	down	1.25048	down	1.03006	up	1.89528	up	1.3146	up	1.27189	up	-0.0466191	0.806369	0.180907	0.275864	-0.0893507	-0.116041	-0.213716	-0.071112	SC7A12.04c, possible secreted protein, len: 119 aa. Contains a possible N-terminal signal sequence.	SCO7237
acdH_SCC105.10_r_at	1.4006e-05	1.48794e-05	9.94409e-09	5.09645e-06	4.78382e-06	3.35034e-09	2.10673	down	1.96105	down	1.5409	down	1.09273	down	1.89434	up	1.88245	up	1.62063	up	-0.208975	0.866028	0.762651	0.414793	-0.0810385	-0.0556701	-0.149957	-0.281761	SCC105.10, acdH, acyl-CoA dehydrogenase, len: 386 aa; identical to previously sequenced TR:Q9XCG6 (EMBL:AF142581) Streptomyces coelicolor acyl-CoA dehydrogenase AcdH, 386 aa. Contains Pfam match to entry PF00441 Acyl-CoA_dh, Acyl-CoA dehydrogenase and matches to Prosite entries PS00072 Acyl-CoA dehydrogenases signature 1 and PS00073 Acyl-CoA dehydrogenases signature 2	SCO2779	Q9XCG6
SCD39.11_SCD39.11_at	4.19152e-07	1.26535e-07	1.36503e-11	8.71355e-08	2.11676e-08	2.14766e-12	1.84472	down	2.6596	down	2.20402	down	1.0358	down	1.89401	up	2.73325	up	2.14838	up	-0.0646876	0.818711	1.34652	1.07545	-0.0139372	-0.10273	-0.104092	-0.0277993	SCD39.11, unknown, len: 197 aa	SCO4611
SCC53.26c_SCC53.26c_at	3.10375e-05	0.000328303	2.53804e-06	1.24595e-05	0.000150266	1.37455e-06	2.2745	down	2.09422	down	1.58951	down	1.07899	down	1.88523	up	1.81504	up	1.26194	up	-0.444921	0.74063	0.62149	0.223657	-0.335242	-0.174109	-0.238513	-0.111982	SCC53.26c, possible integral membrane protein, len: 761 aa; contains possible membrane-spanning hydrophobic regions. Regions similar to many eg. TR:CAB90881 (EMBL:AL355752) putative integral membrane protein from Streptomyces coelicolor (287 aa) fasta scores; opt: 627, z-score: 671.4, E(): 6.3e-30, 41.0% identity in 290 aa overlap	SCO2335
SC6G9.23_SC6G9.23_at	5.91074e-05	2.37132e-05	2.45303e-08	2.56768e-05	8.01488e-06	8.93289e-09	1.82239	down	1.41796	down	1.26388	down	1.00327	down	1.8823	up	1.40791	up	1.29695	up	0.0246027	0.890431	0.528424	0.362462	0.0293183	-0.0220671	0.0348703	-0.0126657	SC6G9.23, hypothetical protein, len: 187 aa; unknown function, probable CDS suggested by GC frameplot, positional base preference, amino acid composition and the presence of a possible RBS	SCO5310
3SCF60.11c_3SCF60.11_r_at	1.90577e-06	7.44872e-06	1.59202e-09	5.15036e-07	2.1915e-06	4.41088e-10	1.94368	down	1.32782	down	1.46766	down	1.00284	down	1.8822	up	1.41704	up	1.48154	up	-0.0909732	0.867817	0.318087	0.462545	-0.0868804	-0.0446002	-0.184796	-0.104554	3SCF60.11c, conserved hypothetical protein, len: 131 aa; identical to TR:O85701 (EMBL:AF072709) Streptomyces lividans hypothetical 14.2 kDa protein, 131 aa and similar to TR:Q9L0J1 (EMBL:AL161691) Streptomyces coelicolor hypothetical 15.7 kDa protein SCD40A.20, 145 aa; fasta scores: opt: 179 z-score: 233.2 E(): 1.8e-05; 31.8% identity in 110 aa overlap	SCO0779
SCD65.10c_SCD65.10c_r_at	0.00145106	0.000908385	7.65454e-08	0.000879995	0.000464611	3.092e-08	1.64841	down	1.39352	down	1.62839	down	1.03655	up	1.8778	up	1.50418	up	1.57875	up	-0.0997791	0.621295	0.378949	0.603666	-0.151563	-0.287746	-0.21003	-0.0551132	SCD65.10c, unknown, len: 145 aa	SCO4467
SC7A1.07_SC7A1.07_at	0.000197428	1.97436e-05	1.58972e-09	9.70867e-05	6.54581e-06	4.3988e-10	1.80262	down	1.91094	down	1.84785	down	1.02507	down	1.8748	up	1.96882	up	1.97613	up	-0.0885094	0.761587	0.845772	0.797338	-0.052786	-0.145148	-0.131557	-0.185338	SC7A1.07, thiD, phosphomethylpyrimidine kinase , len: 269aa; similar to many eg. SW:THID_SALTY ThiD, phosphomethylpyrimidine kinase from Salmonella typhimurium (266 aa) fasta scores; opt: 588, z-score: 737.2, E(): 0, (42.1% identity in 259 aa overlap). Note: thiAB (arbitrarily named) previously mapped to this region of the chromosome.	SCO5563	Q9ZBR6
SCD95A.23c_SCD95A.23_at	0.0118203	8.62131e-05	1.50167e-08	0.00877413	3.35582e-05	5.26158e-09	1.58116	down	1.24925	down	1.25816	down	1.0294	up	1.87246	up	1.51837	up	1.34462	up	0.014808	0.675794	0.335875	0.346122	-0.0269985	-0.229138	-0.26665	-0.0810769	SCD95A.23c, possible trehalose-phosphate synthase, len: 462 aa; similar to SW:OTSA_ECOLI (EMBL:X69160) Escherichia coli alpha,alpha-trehalose-phosphate synthase [UDP-forming] (EC 2.4.1.15) OtsA, 473 aa; fasta scores: opt: 511 z-score: 588.8 E(): 2.5e-25; 30.6% identity in 431 aa overlap. Contains Pfam match to entry PF00982 TrehaloseP_syn, Trehalose-6-phosphate synthase domain	SCO4290	Q9KXV1
SC1C3.28c_SC1C3.28c_at	9.09509e-07	1.27759e-05	2.79147e-11	2.15479e-07	3.99303e-06	4.85256e-12	1.87069	down	1.82312	down	1.88651	down	1.10369	up	1.87087	up	1.97777	up	1.92162	up	0.0258295	0.929404	0.892239	0.941548	-0.116504	0.0256953	-0.0916376	-0.000771999	SC1C3.28c, probable lipoprotein, len: 327 aa; contains N-terminal signal sequence and appropriately positioned PS00013 Prokaryotic membrane lipoprotein lipid attachment site. Contains possible hydrophobic membrane spanning region at C-terminal domain	SCO6040
StBAC16H6.21c_SCBAC1_r_at	4.40934e-06	1.64039e-05	8.12062e-11	1.36547e-06	5.31509e-06	1.60084e-11	1.71537	down	2.14394	down	1.67109	down	1.09855	up	1.86727	up	2.23262	up	1.86501	up	0.0727571	0.851279	1.17302	0.813543	-0.0628459	-0.0496524	0.0142794	-0.0856422	SCBAC16H6.21c, conserved hypothetical protein, len: 69aa: similar to two others in Streptomyces coelicolor - TR:Q9AK87 (EMBL:AL583943) SC10A9.17 (chromosomal) (67 aa) fasta scores; opt: 276, Z-score: 372.9, 60.317% identity (63.333% ungapped) in 63 aa overlap and TR:Q9AD54 (EMBL:AL590463) SCP1.96 (plasmid) (79 aa) fasta scores; opt: 274, Z-score: 369.2, 59.322% identity (61.404% ungapped) in 59 a…	SCO5987
arc_SCI41.31c_at	1.48513e-06	4.42199e-07	5.13136e-10	3.81444e-07	9.09756e-08	1.25617e-10	1.32169	down	2.78853	down	4.16997	down	1.13081	down	1.86564	up	4.0639	up	4.18588	up	-0.212868	0.189519	1.26664	1.84717	-0.0355104	-0.71015	-0.75623	-0.218362	SCI41.31c, arc AAA ATPase, len: 588 aa. Identical to TR:O87594 (EMBL:AF086832) Streptomyces coelicolor ARC, AAA ATPase forming ring-shaped complexes and similar to TR:O50202 (EMBL:AF088800) Rhodococcus erythropolis ARC protein, 591 aa; fasta scores: opt: 2036 z-score: 2155.8 E():0; 67.1% identity in 587 aa overlap. Pfam match to entry PF00004 AAA, ATPases associated with various cellular activiti…	SCO1648	Q9RJ58
SC3A7.22c_SC3A7.22c_at	8.27522e-08	4.69981e-07	4.15265e-10	1.35548e-08	9.77021e-08	9.85325e-11	2.05488	down	2.25034	down	1.65287	down	1.06745	down	1.86532	up	1.96334	up	1.3939	up	-0.273117	0.765934	0.897024	0.451858	-0.178943	-0.133492	-0.0762841	-0.0272675	SC3A7.22c, probable two-component regulator, len: 204 aa; similar to many e.g. CUTR_STRLI transcriptional regulatory protein CutR (217 aa), fasta scores; opt: 386 z-score: 526.1 E(): 4.7e-22, 38.1% identity in 202 aa overlap. Contains Pfam matches to entry PF00486 trans_reg_C, Transcriptional regulatory proteins, C terminal, score 69.70, E-value 1.8e-19 and to entry PF00072 response_reg, Response…	SCO6354	O86623
2SC10A7.25_2SC10A7.2_at	3.97702e-06	4.32987e-05	1.84043e-05	1.20166e-06	1.55348e-05	1.12273e-05	1.87019	down	1.05222	down	1.00818	up	1.05848	down	1.85084	up	1.12755	up	1.15717	up	0.00778103	0.910965	0.0812171	-0.00397174	0.0897802	0.0227849	-0.0919786	-0.214577	2SC10A7.25, probable two component system histidine kinase, len: 524 aa; similar to SW:AFQ2_STRCO (EMBL:D10654) Streptomyces coelicolor sensor protein AfsQ2 (EC 2.7.3.-), 535 aa; fasta scores: opt: 481 z-score: 498.8 E(): 2.8e-20; 29.0% identity in 517 aa overlap. Contains Pfam match to entry PF00672 DUF5, HAMP domain and PF00512 signal, Histidine kinase. Also contains possible N-terminal region …	SCO4021	Q9ADN6
SC10A9.15c_SC10A9.15_at	4.34936e-06	1.48057e-06	1.92436e-08	1.34378e-06	3.53956e-07	6.85595e-09	1.68553	down	1.05896	down	1.61258	down	1.06221	down	1.83856	up	1.15406	up	1.54923	up	-0.0812235	0.671983	0.00142177	0.608144	0.00584253	-0.206595	-0.205303	-0.0234049	SC10A9.15c, conserved hypothetical protein, len: 505 aa; similar to TR:O69666 (EMBL:AL022121) Mycobacterium tuberculosis hypothetical 56.9 kDa protein MTV025.046, 509 aa; fasta scores: opt: 1720 z-score: 2047.1 E(): 0; 53.6% identity in 494 aa overlap	SCO1373	Q9AK89
SCD72A.04c_SCD72A.04_i_at	6.87675e-05	0.000885492	1.55646e-06	3.0095e-05	0.000451887	8.19512e-07	3.1606	down	5.26169	down	4.64916	down	1.03295	down	1.83766	up	4.72254	up	3.24362	up	-1.06953	0.590665	1.32599	1.14744	-1.02276	-0.287206	-0.913569	-0.55017	SCD72A.04c, possible tetR-family transcriptional regulator, len: 297 aa; similar to many proposed transcriptional regulators e.g. TR:CAB58280 (EMBL:AL121849) putative tetR-family transcriptional regulator from Streptomyces coelicolor (194 aa) fasta scores; opt: 238, z-score: 239.0, E(): 7.5e-06, 32.3% identity in 189 aa overlap. Contains Pfam match to entry PF00440 tetR, Bacterial regulatory prot…	SCO4118	Q9KYF2
2SC10A7.10_2SC10A7.1_at	4.86281e-06	4.23823e-05	2.53218e-09	1.52159e-06	1.51452e-05	7.42411e-10	1.86756	down	1.69057	down	1.31513	down	1.04038	up	1.83259	up	1.70789	up	1.37363	up	-0.0244447	0.876712	0.733065	0.370757	-0.0815605	0.00282923	-0.0391536	-0.0872355	2SC10A7.10, probable fatty acid CoA ligase, len: 558 aa; similar to SW:ALKK_PSEOL (EMBL:X65936) Pseudomonas oleovorans medium-chain-fatty-acid--CoA ligase (EC 6.2.1.-) AlkK, 546 aa; fasta scores: opt: 1453 z-score: 1654.3 E(): 0; 41.7% identity in 549 aa overlap. Contains Pfam match to entry PF00501 AMP-binding, AMP-binding enzyme and match to Prosite entry PS00455 Putative AMP-binding domain sig…	SCO4006	Q9ADP9
2SCD46.16c_2SCD46.16_at	5.65165e-06	2.37645e-06	2.01262e-09	1.81414e-06	6.00501e-07	5.75653e-10	1.89344	down	3.43665	down	2.24657	down	1.11028	down	1.82629	up	3.17541	up	2.3507	up	-0.187339	0.733672	1.59367	0.980384	-0.036411	-0.135241	-0.0732762	-0.252709	2SCD46.16c, possible NLP/P60-family secreted protein, len: 386aa; similar to many from Streptomyces coelicolor eg. TR:Q9XAE3 (EMBL:AL079356) putative secreted protein (391 aa) fasta scores; opt: 781, z-score: 663.2, E(): 1.9e-29, 38.9% identity in 378 aa overlap. Contains Pfam match to entry PF00877 NLPC_P60, NLP/P60 family, a possible cleavable N-terminal signal sequence and coiled-coil regions …	SCO4202
SC9B1.20_SC9B1.20_at	0.000266297	4.95914e-05	0.00362237	0.000134771	1.80769e-05	0.0028161	1.72565	down	1.08099	up	1.00296	up	1.09386	up	1.82294	up	1.07767	down	1.09217	down	0.0500674	0.837209	-0.0622862	0.0457981	-0.0793624	-0.0290585	0.0456236	0.172994	SC9B1.20, possible cyclase, len: 726 aa; C-terminal region similar to SW:PTLS_STRSQ pentalenene synthase from Streptomyces UC5319 (336 aa) fasta scores; opt: 382, z-score: 446.4, E(): 1.5e-17, (28.9% identity in 339 aa overlap).	SCO6073	Q9X839
SCBAC19G2.05c_SCBAC1_at	6.45099e-11	2.96191e-11	4.21603e-15	2.33531e-12	9.44837e-13	1.59852e-16	1.84194	down	3.08911	down	3.8051	down	1.00511	down	1.82235	up	3.01482	up	4.04239	up	-0.246766	0.634458	1.38042	1.68117	-0.239408	-0.23134	-0.211647	-0.334043	SCBAC19G2.05c, unknown, len: 346aa: no significant database matches.	SCO3050
gvpK_SC1E6.17_r_at	0.00027109	0.00229571	4.39535e-07	0.000137682	0.00129103	2.0811e-07	1.85208	down	1.39263	down	1.22835	down	1.03788	up	1.82198	up	1.52297	up	1.389	up	-0.0152206	0.873928	0.462594	0.281506	-0.0688594	0.00842508	-0.144296	-0.19254	SC1E6.17, gvpK, probable gas vesicle synthesis protein, len: 98 aa; simlar to e.g. Bacillus megaterium TR:O68670 gas vesicle protein GVPK (94 aa), fasta scores; opt: 321 z-score: 536.7 E(): 1.3e-22, 50.5% identity in 93 aa overlap	SCO6508	Q9ZC05
SCG8A.20c_SCG8A.20c_at	9.84001e-07	1.22639e-06	5.24568e-10	2.36654e-07	2.85717e-07	1.28792e-10	1.78614	down	4.56349	down	3.42773	down	1.00858	down	1.81785	up	4.60166	up	3.27781	up	-0.0560725	0.780776	2.13407	1.72118	-0.0437404	-0.0814546	-0.0680882	0.00844844	SCG8A.20c, possible integral membrane protein, len: 110aa; Contains possible membrane-spanning hydrophobic region.	SCO1166
nuoF_SCD16A.16c_at	2.5862e-06	5.20182e-05	3.44126e-10	7.3322e-07	1.90734e-05	7.98027e-11	1.77724	down	1.88705	down	1.45634	down	1.091	up	1.80954	up	1.89754	up	1.52841	up	0.0375943	0.86723	0.953724	0.579939	-0.088052	0.0116051	0.0295957	-0.0320957	SCD16A.16c, nuoF, NADH dehydrogenase subunit, len: 449 aa; similar to many e.g. TR:P95176 (EMBL:Z83867) NuoF, NADH dehydrogenase subunit from Mycobacterium tuberculosis (445 aa) fasta scores; opt: 2314, z-score: 2659.4, E(): 0, (76.3% identity in 434 aa overlap) and SW:NUOF_ECOLI, NADH dehydrogenase subunit NuoF from Escherichia coli (445 aa) fasta scores; opt: 1346, z-score: 1547.8, E(): 0, (48.…	SCO4567	Q9XAQ9
SC1A8A.03c_SC1A8A.03_at	1.44644e-07	4.56605e-06	2.61439e-10	2.59218e-08	1.26998e-06	5.8114e-11	2.07796	down	2.56656	down	2.16441	down	1.00637	down	1.80821	up	2.23262	up	1.98025	up	-0.333585	0.721581	1.02625	0.780391	-0.32442	-0.132985	-0.13249	-0.205294	SC1A8A.03c, hypothetical protein, len: 246aa; similar to SW:Q50605 (Y0DF_MYCTU) hypothetical protein from Mycobacterium tuberculosis (247 aa) fasta scores; opt: 359, z-score: 418.8, E(): 6.8e-16, 42.2% identity in 230 aa overlap.	SCO1383	Q9KZP9
SC6D11.09_SC6D11.09_at	3.22549e-06	8.14991e-05	0.000103944	9.44525e-07	3.16065e-05	6.93702e-05	1.81551	down	1.05506	up	1.01981	up	1.06355	down	1.80717	up	1.21551	up	1.02375	up	-0.0500784	0.810295	-0.127401	-0.0783784	0.0388117	-0.0434364	-0.408966	-0.112248	SC6D11.09, possible oxidoreductase, len: 343 aa. Highly similar to many putative oxidoreductases including: Mycobacterium tuberculosis TR:O53398(EMBL:AL021897) oxidoreductase (301 aa), fasta scores opt: 405 z-score: 443.2 E(): 2.9e-17 36.2% identity in 257 aa overlap. Contains a Pfam match to entry PF00106 adh_short, short chain dehydrogenase and a Prosite hit to PS00061 Short-chain dehydrogenase…	SCO7413	Q9L146
SCF43A.23c_SCF43A.23_at	0.000193606	0.00146719	2.97117e-07	9.4999e-05	0.000789863	1.34395e-07	1.82177	down	1.37211	down	2.21214	down	1.04811	up	1.80374	up	1.48605	up	2.18128	up	-0.208786	0.656552	0.247611	0.936656	-0.276571	-0.194438	-0.323869	-0.188517	SCF43A.23c, unknown, len: 236 aa; unknown function, probable CDS suggested by GC frameplot, positional base preference and amino acid composition	SCO0833
SC5C7.05_SC5C7.05_r_at	0.0117252	1.38346e-05	2.73032e-08	0.00869095	4.38725e-06	1.00503e-08	1.5134	down	1.13122	down	1.14436	down	1.01812	up	1.80328	up	1.26431	up	1.24113	up	0.036101	0.633896	0.213974	0.230644	0.0101878	-0.216725	-0.124373	-0.0810048	SC5C7.05, probable RNA polymerase sigma factor, len: 266 aa; simlar to S. coelicolor sigma factors of the SigB subfamily e.g. TR:O52313 (EMBL:AF036131) putative RNA polymerase secondary sigma factor SigG (263 aa), fasta scores; opt: 1258 z-score: 1540.5 E(): 0, 72.9% identity in 251 aa overlap, and to RPOF_STRAU RNA polymerase sigma-F factor (297 aa), fasta scores; opt: 713 z-score: 858.3 E(): 0,…	SCO6520	O86702
SCE33.12c_SCE33.12c_at	7.01687e-05	0.000165124	5.57605e-10	3.07585e-05	6.95392e-05	1.37902e-10	1.62985	down	1.41843	down	1.8786	down	1.11756	up	1.80015	up	1.83819	up	2.06622	up	-0.0286207	0.676118	0.475677	0.881037	-0.188967	-0.171997	-0.402606	-0.165955	SCE33.12c, hypothetical protein, len: 315 aa; similar to TR:O05887 (EMBL:Z95121) hypothetical 22.5 kD protein MTCY20B11.17c, 213 aa; fasta scores: opt: 189 z-score: 191.8 E(): 0.0032; 36.8% identity in 228 aa overlap	SCO3010	Q9KYX1
SCD35.17c_SCD35.17c_at	3.84926e-06	1.87313e-06	2.77424e-08	1.16168e-06	4.62647e-07	1.02518e-08	1.88826	down	1.70972	down	1.2507	down	1.05903	down	1.79817	up	1.62021	up	1.12897	up	-0.130079	0.786976	0.643677	0.192658	-0.0473299	-0.0595497	-0.0525049	0.0176463	SCD35.17c, unknown, len: 135 aa	SCO4510
SC5E9.03_SC5E9.03_at	1.61062e-08	2.02288e-08	1.50167e-08	2.04358e-09	2.45066e-09	5.26392e-09	1.79467	down	1.04376	down	1.10747	down	1.04435	down	1.79521	up	1.12736	up	1.08954	up	-0.0450239	0.798693	0.0167631	0.102243	0.017578	-0.0454621	-0.156191	-0.021472	SC5E9.03, conserved hypothetical protein, len: 80aa; similar to others from Streptomyces coelicolor eg. TR:O54206 (EMBL:AJ001206) pepA hypothetical protein from the glycogen metabolism cluster (90 aa) fasta scores; opt: 116, z-score: 182.1, E(): 0.011, 36.3% identity in 80 aa overlap.	SCO7755
fabG_SCC105.08_r_at	5.97913e-06	7.15519e-05	2.61025e-10	1.93732e-06	2.74411e-05	5.7912e-11	1.88903	down	1.85103	down	1.53897	down	1.10905	up	1.79107	up	2.0798	up	1.86197	up	-0.0928666	0.824777	0.795464	0.5291	-0.242191	-0.0160484	-0.260978	-0.367729	SCC105.08, accC, acetyl/propionyl CoA carboxylase alpha subunit, len: 646 aa; similar to SW:PCCA_HUMAN (EMBL:X14608) Homo sapiens propionyl-CoA carboxylase alpha chain precursor (EC 6.4.1.3) PccA, 703 aa; fasta scores: opt: 1539 z-score: 1630.1 E(): 0; 43.0% identity in 665 aa overlap and to SW:ACCC_ECOLI (EMBL:M79446) Escherichia coli biotin carboxylase (EC 6.3.4.14), alpha subunit of acetyl CoA…	SCO2777	Q9L076
SC4H2.31c_SC4H2.31c_at	0.000223455	0.00125035	7.486e-06	0.000111487	0.000662819	4.32256e-06	1.5296	down	1.06613	down	1.18682	up	1.09007	up	1.79065	up	1.34418	up	1.07456	up	0.0361059	0.649258	0.128492	-0.210989	-0.0883094	-0.191226	-0.298239	-0.314735	SC4H2.31c, probable transmembrane efflux protein, len: 515 aa; similar to many diverse efflux proteins e.g. CMCT_NOCLA Q04733 cephamycin export protein cmct (486 aa), fasta scores; opt: 1059 z-score: 1207.4 E(): 0, 40.2% identity in 433 aa overlap, and PUR8_STRLP P42670 puromycin resistance protein pur8 (503 aa), fasta scores; opt: 1135 z-score: 1187.0 E(): 0, 39.8% identity in 492 aa overlap. Co…	SCO5810	O69986
SC6G10.33_SC6G10.33_at	9.85225e-08	1.59213e-07	3.81136e-12	1.67029e-08	2.76768e-08	5.05449e-13	1.82614	down	2.59962	down	2.28432	down	1.04896	up	1.79019	up	2.64265	up	2.4194	up	-0.0852312	0.783568	1.29307	1.10654	-0.154192	-0.0565448	-0.108914	-0.168111	SC6G10.33, possible large membrane protein, len: 516 aa; contains possible hydrophobic membrane spanning region near the N-terminal domain	SCO2160
sfr_SCC88.18c_at	0.489631	0.16211	0.00530839	0.475416	0.13637	0.00421627	1.80996	down	1.61976	down	1.70865	down	1.12429	down	1.78411	up	1.65071	up	1.75224	up	-0.422944	0.433015	0.272834	0.349911	-0.253924	-0.402193	-0.450253	-0.459293	SCC88.18c, sfr, Sfr protein, len: 372 aa; identical to previously sequenced TR:O33623 (EMBL:Y14206) Streptomyces coelicolor Sfr protein and similar to SW:SP5E_BACSU (EMBL:X51419) Bacillus subtilis stage V sporulation protein E, SpoVE, 366 aa; fasta scores: opt: 795 z-score: 897.2 E(): 0; 39.4% identity in 363 aa overlap. Contains Pfam match to entry PF01098 FTSW_RODA_SPOVE, Cell cycle protein and…	SCO2607	Q9L1H0
SC1C3.02_SC1C3.02_at	0.000172303	0.000172748	2.15554e-05	8.37428e-05	7.31237e-05	1.32809e-05	1.78108	down	1.05251	down	1.40819	down	1.07192	down	1.78079	up	1.10589	up	1.32606	up	-0.090402	0.742347	-0.0165739	0.403436	0.00980123	-0.090168	-0.161784	-0.0037117	SC1C3.02, possible cationic amino acid transporter, len: 503 aa; similar to many bacterial membrane proteins e.g. M. tuberculosis TR:O05896 EMBL; Z95121 MTCY20B11.28c (495 aa), fasta scores; opt: 1649 z-score: 2116.1 E(): 0, 52.6% identity in 485 aa overlap, and to many eukaryotic transporters e.g. CTR1_HUMAN high-affinity cationic amino acid transporter (629 aa), fasta scores; opt: 897 z-score: …	SCO6014	O69844
SCD19.14_SCD19.14_i_at	7.52644e-06	5.72329e-05	6.02186e-10	2.53849e-06	2.13341e-05	1.50007e-10	1.7494	down	2.25185	down	1.7598	down	1.0999	up	1.78048	up	2.3356	up	1.82551	up	0.0229136	0.829772	1.19403	0.838322	-0.114456	-0.00249736	-0.0297651	-0.0299756	SCD19.14, probable ABC transport system ATP-binding protein, len: 336 aa; similar to SW:DRRA_STRPE (EMBL:M73758) Streptomyces peucetius daunorubicin resistance ATP-binding protein DrrA, 330 aa; fasta scores: opt: 912 z-score: 964.7 E(): 0; 49.5% identity in 327 aa overlap. Contains Pfam match to entry PF00005 ABC_tran, ABC transporter and matches to Prosite entries PS00017 ATP/GTP-binding site mo…	SCO4359	Q9F2Y8
SCI39.23_SCI39.23_r_at	0.000149211	0.000576633	1.86731e-07	7.1236e-05	0.000280876	8.1452e-08	1.91737	down	1.64038	down	1.53943	down	1.02614	down	1.77759	up	1.52211	up	1.61747	up	-0.139942	0.799184	0.574084	0.482453	-0.102708	-0.0307407	-0.0319891	-0.211282	SCI39.23, possible RNA polymerase sigma factor, len: 190 aa; similar to SW:RPOE_STRCO (EMBL:L29636) Streptomyces coelicolor RNA polymerase sigma-E factor SigE, 176 aa; fasta scores: opt: 210 Z-score: 262.1 bits: 55.1 E(): 5.2e-07; 34.177% identity in 158 aa overlap. Contains possible helix-turn-helix motif at residues 132..153 (+3.59 SD)	SCO1876	Q93RV0
SC5C7.12_SC5C7.12_at	1.065e-06	2.92218e-05	1.07523e-09	2.61412e-07	1.00653e-05	2.84031e-10	1.93885	down	3.24459	down	2.21705	down	1.09973	up	1.77565	up	3.00354	up	2.25897	up	-0.273106	0.682099	1.42493	0.875536	-0.410252	-0.146245	-0.161736	-0.300132	SC5C7.12, probable membrane protein, len: 717 aa; contains large hydrophobic domain at N-terminus	SCO6527	O86709
SCF43.04c_SCF43.04c_r_at	0.00424887	0.0175454	4.31951e-06	0.00286298	0.0120365	2.40438e-06	1.61939	down	1.13408	down	1.10214	down	1.08229	up	1.77061	up	1.38421	up	1.35359	up	0.0258967	0.721343	0.207413	0.166203	-0.0881904	-0.102906	-0.26165	-0.27059	SCF43.04c, unknown, len: 102 aa.	SCO0793
SC8E7.18_SC8E7.18_at	4.32884e-05	0.00121006	9.92818e-07	1.80601e-05	0.000639296	5.03882e-07	1.83158	down	1.28204	down	1.29276	down	1.0747	up	1.76968	up	1.27813	up	1.22254	up	-0.160032	0.713058	0.198409	0.210421	-0.263973	-0.110433	-0.155627	-0.0794606	SC8E7.18, possible integral membrane protein, len: 137 aa. Similar in parts to other Streptomyces coelicolor membrane proteins e.g. TR:O86735(EMBL:AL031035) SC3A9.03C (149 aa), fasta scores opt: 148 z-score: 187.6 E(): 0.0056 35.9% identity in 103 aa overlap. Contains possible membrane spanning hydrophobic domains.	SCO7821
pbp2_SCC88.19c_at	0.00104119	0.000616927	1.44596e-06	0.00060867	0.00030382	7.59261e-07	1.89409	down	1.89024	down	1.86488	down	1.10401	down	1.76833	up	1.91446	up	1.55433	up	-0.280225	0.64128	0.638348	0.618859	-0.137475	-0.181107	-0.298586	-0.0174316	SCC88.19c, pbp2, penicillin binding protein, len: 769 aa; almost identical to previously sequenced TR:O33622 (EMBL:Y14206) Streptomyces coelicolor Pbp protein and similar to SW:PBP2_ECOLI (EMBL:X04516) Escherichia coli penicillin-binding protein 2 (Pbp-2), 633 aa; fasta scores: opt: 226 z-score: 236.5 E(): 9.3e-06; 27.9% identity in 692 aa overlap. Contains Pfam match to entry PF00905 Transpeptid…	SCO2608	Q9L1G9
SCI8.15_SCI8.15_at	4.20001e-06	7.74851e-06	0.00036168	1.28617e-06	2.29678e-06	0.000254343	1.76666	down	1.05977	up	1.04594	down	1.03761	down	1.76428	up	1.02708	up	1.02274	down	-0.0693628	0.751663	-0.153112	-0.00456524	-0.0160936	-0.0674168	-0.191666	0.027877	SCI8.15, unknown, len: 595 aa. Similar to several proteins of unknown function from Streptomyces coelicolor, including TR:CAB52841 (EMBL: AL109848) hypothetical 68.4 KD protein SCI51.17 (612 aa), fasta scores pt: 2473 z-score: 2932.7 E(): 0 60.7% identity in 596 aa overlap and TR:CAB42080 (EMBL: AL049763) conserved hypothetical protein SCE36.11C (612 aa) fasta scores opt: 1389 z-score: 1396.7 E()…	SCO1830	Q9RJ38
SC6D11.08_SC6D11.08_at	2.48397e-06	0.000504937	0.00251293	7.01566e-07	0.000242696	0.00192208	1.83558	down	1.08431	up	1.22332	up	1.10046	down	1.76332	up	1.22976	up	1.03301	down	-0.0289861	0.847253	-0.145768	-0.319789	0.109116	0.0289588	-0.44414	-0.272941	SC6D11.08, possible pyruvate dehydrogenase (pyruvate oxidase), len: 600 aa. Highly similar to many including: Escherichia coli SW:POXB_ECOLI(EMBL:X04105) pyruvate dehydrogenase (572 aa), fasta scores opt: 770 z-score: 855.7 E(): 0 34.6% identity in 566 aa overlap and Streptomyces coelicolor TR:Q9ZBT3(EMBL:AL034446) pyruvate dehydrogenase (pyruvate oxidase), SC1A9.19 (580 aa), fasta scores opt: 86…	SCO7412	Q9L147
SC5G8.15c_SC5G8.15c_at	6.2781e-09	7.46815e-08	1.1901e-11	6.57063e-10	1.1751e-08	1.80434e-12	1.84918	down	1.74183	down	1.75784	down	1.04223	down	1.76122	up	1.56095	up	1.49599	up	-0.404874	0.48201	0.395729	0.408932	-0.345207	-0.33457	-0.246694	-0.172168	SC5G8.15c, possible D-alanyl-D-alanine carboxypeptidase, len: 455 aa; similar to many e.g. TR:O53380 (EMBL:AL021841) proposed penicillin-binding protein from Mycobacterium tuberculosis (405 aa) fasta scores; opt: 392, z-score: 369.1, E(): 4.2e-13, 31.7% identity in 439 aa overlap. Contains Pfam match to entry PF00768 Peptidase_S11, D-alanyl-D-alanine carboxypeptidase. Position of translational st…	SCO4847	Q9KZ99
SC4C2.21_SC4C2.21_at	2.26721e-05	9.43711e-05	3.18516e-07	8.80882e-06	3.71734e-05	1.45216e-07	1.78579	down	1.90816	down	1.09572	down	1.02155	up	1.75681	up	1.90847	up	1.13433	up	0.00414133	0.840707	0.936326	0.136018	-0.0266182	0.0277502	0.00391245	-0.045818	SC4C2.21, probable cytochrome P450, len: 411 aa; similar to SW:CPXE_STRGO (EMBL:M32238) Streptomyces griseolus cytochrome P450-SU1 SuaC,405 aa; fasta scores: opt: 1113 z-score: 1179.8 E(): 0; 45.5% identity in 407 aa overlap. Contains Pfam match to entry PF00067 p450, Cytochrome P450 and match to Prosite entry PS00086 Cytochrome P450 cysteine heme-iron ligand signature	SCO7686	Q9EWP1
SCK20.02_SCK20.02_at	2.66377e-08	2.77215e-07	6.25309e-11	3.70445e-09	5.34558e-08	1.20131e-11	1.94041	down	6.27832	down	5.24222	down	1.1413	up	1.75599	up	6.27647	up	4.39295	up	-0.4995	0.456862	2.15088	1.89068	-0.690183	-0.35542	-0.499075	-0.244511	SCK20.02, unknown, len: 181 aa	SCO4861
ramR_SC6G3.01c_at	0.000267053	5.59177e-05	0.00545391	0.000135345	2.07437e-05	0.00433771	1.68685	down	1.0003	up	1.02643	up	1.11899	up	1.75307	up	1.10835	up	1.29159	down	0.0221518	0.776481	0.0217152	-0.0154867	-0.140051	-0.0334043	-0.126693	0.353667	SC5A7.35c, ramR, two-component system response regulator, len: >41 aa. Identical to TR:Q53820 (EMBL:U03771) potential response regulator for aerial mycelium production RamR (202 aa), and similar to many e.g. Streptomyces peucetius TR:Q54821 (EMBL:L37338) daunorubicin biosynthesis regulatory protein dnrN (202 aa), fasta scores; opt: 173 z-score: 382.4 E(): 4.6e-14, 65.0% identity in 40 aa overlap …	SCO6685	Q53820
SC4G6.31c_SC4G6.31c_at	0.00137875	0.000282224	5.12344e-07	0.000831202	0.000126242	2.46439e-07	1.70178	down	1.8065	down	2.1769	down	1.12355	down	1.75217	up	1.77981	up	2.00682	up	-0.248206	0.518835	0.604994	0.87407	-0.0801401	-0.290305	-0.226733	-0.130844	SC4G6.31c, unknown, len: 403aa	SCO2062
SC6A11.10c_SC6A11.10_i_at	0.403736	0.273075	0.000206682	0.387095	0.242244	0.000141566	1.3966	down	1.23673	down	1.3639	down	1.17236	up	1.74903	up	1.30896	up	1.58853	up	0.0979865	0.579903	0.404519	0.545724	-0.131425	-0.226656	0.0160928	-0.121973	SC6A11.10c, possible two-component response regulator, len: 230 aa; similar to many e.g. SW:Q54149 (DPIA_ECOLI) transcriptional regulatory protein DpiA from Escherichia coli (226 aa) fasta scores: opt: 393, z-score: 440.6, E(): 3.9e-17, 33.8% identity in 222 aa overlap. Contains Pfam match to entry PF00072 response_reg, Response regulator receiver domain and a helix-turn-helix motif score 1515 (+…	SCO5434	Q9L1L0
2SCD4.09c_2SCD4.09c_at	3.70118e-07	8.08444e-05	6.52044e-09	7.54829e-08	3.13236e-05	2.11739e-09	1.85538	down	2.57661	down	2.61049	down	1.00021	down	1.74004	up	2.084	up	2.10007	up	-0.48437	0.407347	0.881105	0.899949	-0.484068	-0.391777	-0.178248	-0.170485	2SCD4.09c, unknown, len: 111 aa. High content in aspartic acid, leucine and lysine amino acid residues. Highly hydrophilic	SCO4538
SCC8A.30c_SCC8A.30c_at	6.30521e-06	5.2819e-07	5.99778e-05	2.05654e-06	1.11128e-07	3.90178e-05	1.64704	down	1.04251	down	1.07964	up	1.02751	down	1.73311	up	1.07468	up	1.08759	down	-0.0248741	0.695	0.0351869	-0.135425	0.0142824	-0.0983593	-0.0687167	-0.0142883	SCC8A.30c, possible small hydrophobic protein, len: 102 aa; similar to TR:O86580 (EMBL:AL031184) small hydrophobic protein from Streptomyces coelicolor (97 aa) fasta scores; opt: 119, z-score: 161.8, E(): 0.15, 33.3% identity in 81 aa overlap. Contains possible membrane-spanning hydrophobic region.	SCO2372
2SC10A7.06_2SC10A7.0_i_at	0.000409722	0.000358405	1.57302e-07	0.000218519	0.000165457	6.75442e-08	1.84219	down	1.62549	down	1.44756	down	1.05276	down	1.72972	up	1.61299	up	1.70959	up	-0.121569	0.759849	0.579306	0.412049	-0.0473863	-0.0306862	-0.110433	-0.361603	2SC10A7.06, possible secreted protein, len: 108 aa. Contains possible N-terminal region signal peptide sequence	SCO4002
SC2H12.29_SC2H12.29_f_at	5.37087e-09	5.2119e-09	2.48343e-13	5.35894e-10	4.95037e-10	2.11848e-14	1.66613	down	2.88552	down	2.60757	down	1.04347	up	1.72571	up	2.95556	up	2.79619	up	0.0290114	0.765516	1.55784	1.41172	-0.0323838	-0.0216745	-0.00559123	-0.0717422	SC2H12.29, possible two-component system response regulator, len: 229 aa. Highly similar to many other putative two-component system regulators e.g. Mycobacterium bovis SW:RGX3_MYCBO (EMBL:Y13627) sensory transduction protein, RegX3 (227 aa), fasta scores opt: 609 z-score: 727.0 E(): 0 44.7% identity in 226 aa overlap and Streptomyces coelicolor TR:CAB90891 (EMBL:AL355753) two-component system re…	SCO7230	Q9K455
SCC8A.29_SCC8A.29_at	1.07342e-06	2.84967e-05	3.58601e-09	2.6393e-07	9.78487e-06	1.10151e-09	1.98697	down	2.20272	down	3.02713	down	1.01178	up	1.72249	up	2.03193	up	2.63368	up	-0.606984	0.383588	0.532302	0.990966	-0.62388	-0.400911	-0.490549	-0.406112	SCC8A.29, aceE2, pyruvate dehydrogenase E1 component (EC 1.2.4.1), len: 918 aa; strongly similar to many eg. SW:P06958 (ODP1_ECOLI) AceE, pyruvate dehydrogenase E1 component from Escherichia coli (886 aa) fasta scores; opt: 2723, z-score: 3143.0, E(): 0, 49.2% identity in 893 aa overlap and SW:Q10504 (ODP1_MYCTU) pyruvate dehydrogenase E1 component from Mycobacterium tuberculosis (901 aa) fasta s…	SCO2371	Q9KY19
mreC_SCC88.21c_at	3.30615e-08	0.000959709	5.17106e-08	4.77568e-09	0.00049327	2.00726e-08	2.31167	down	2.39112	down	2.21448	down	1.05919	up	1.72208	up	1.85399	up	1.4398	up	-0.52349	0.685448	0.734197	0.623476	-0.606449	-0.0987047	-0.156436	0.0976057	SCC88.21c, mreC, rod shape-determining protein, len: 341 aa; identical to previously sequenced TR:O33620 (EMBL:Y14206) Streptomyces coelicolor MreC protein, 366 aa and similar to SW:MREC_ECOLI (EMBL:M31792) Escherichia coli rod shape-determining protein MreC, 367 aa; fasta scores: opt: 258 z-score: 276.5 E(): 5.5e-08; 24.4% identity in 336 aa overlap. Contains possible coiled-coil region and poss…	SCO2610	Q9L1G7
SC66T3.15c_SC66T3.15_r_at	0.000373329	0.00682112	2.12201e-07	0.000196433	0.00427913	9.34748e-08	1.62005	down	1.63958	down	1.25851	down	1.12702	up	1.72185	up	1.64922	up	1.30528	up	0.0653063	0.761343	0.778634	0.397028	-0.107201	-0.0226151	0.0568533	0.0126683	SC66T3.15c, possible membrane protein, len: 96 aa; unknown function, N-terminus similar to TR:O53503 (EMBL:L021957) Mycobacterium tuberculosis hypothetical protein (134 aa), fasta scores; opt: 134 z-score: 179.9 E(): 0.011, 34.7% identity in 101 aa overlap and TR:O69562 (EMBL:AL022602) Mycobacterium leprae hypothetical protein (134 aa) (38.3% identity in 60 aa overlap). Contains central hydrophob…	SCO3604
SC2H12.30_SC2H12.30_s_at	2.95975e-07	4.68046e-05	7.22112e-10	5.86647e-08	1.69436e-05	1.82728e-10	1.90289	down	2.30199	down	2.15454	down	1.05427	up	1.72154	up	2.04979	up	1.93234	up	-0.120685	0.807508	1.0822	0.986697	-0.196928	0.0238066	0.0467183	0.0363499	SC2H12.30, possible two-component system sensor kinase, len: 503 aa. Highly similar to many other sensor kinases e.g. Streptomyces coelicolor SW:AFQ2_STRCO (EMBL:D10654) sensor protein, AfsQ2, a putative regulator of secondary metabolism (EC 2.7.3.-) (535 aa), fasta scores opt: 1112 z-score: 1254.8 E():0 42.0% identity in 519 aa overlap. Contains Pfam matches to entries PF00672 DUF5, Domain found…	SCO7231	Q9K454
SC6D11.27c_SC6D11.27_at	3.12863e-05	4.19859e-05	1.71609e-07	1.26154e-05	1.49885e-05	7.44868e-08	1.51394	down	1.01338	down	1.01905	up	1.03872	up	1.71886	up	1.19316	up	1.17903	up	0.0747676	0.673071	0.0939496	0.0475442	0.0199553	-0.108378	-0.160837	-0.190062	SC6D11.27c, possible integral membrane protein, len: 86 aa. Contains possible membrane spanning hydrophobic domains.	SCO7431
SC5F8.23_SC5F8.23_at	0.000405707	0.00159126	0.000777554	0.000215914	0.000862362	0.000569649	1.69593	down	1.04079	up	1.17876	down	1.10719	up	1.71694	up	1.02971	down	1.09478	up	-0.0424555	0.719619	-0.100135	0.194813	-0.189353	-0.0602206	-0.0578996	0.0641767	SC5F8.23, unknown, len: 148 aa. Weakly similar to several putative regulatory proteins e.g. Streptomyces coelicolor A3(2) TR:Q9RIS7(EMBL:AJ249581) putative regulator of sig15 (170 aa), fasta scores opt: 144 z-score: 184.4 E(): 0.0084 36.1% identity in 133 aa overlap and Streptomyces coelicolor TR:Q9RD41(EMBL:AL133422) SCM1.01C (147 aa), fasta scores opt: 225 z-score: 281.4 E(): 3.3e-08 36.6% iden…	SCO7313	Q9K4K1
wblI_SCK7.19_at	0.00840396	0.00386976	5.24534e-06	0.00603646	0.00228579	2.95168e-06	1.50766	down	1.17278	down	1.72179	down	1.04222	down	1.71677	up	1.44537	up	1.77681	up	-0.0478503	0.544465	0.182077	0.736061	0.0118046	-0.235229	-0.349366	-0.0932312	SCK7.19, wblI, len: 125 aa; identical to previously sequenced TR:Q9X953 (EMBL:AJ239088) Streptomyces coelicolor hypothetical 13.9 kDa protein WblI, 125 aa and to TR:O88103 (EMBL:AJ010601) Streptomyces coelicolor WhiD protein, 112 aa; fasta scores: opt: 297 z-score: 395.0 E(): 1.6e-14; 46.7% identity in 105 aa overlap	SCO5046
SCK13.16c_SCK13.16c_r_at	4.68565e-08	3.24559e-08	4.61251e-11	7.12084e-09	4.39725e-09	8.58027e-12	1.79126	down	3.45816	down	5.30053	down	1.10163	down	1.71515	up	3.42993	up	4.86942	up	-0.311071	0.529903	1.47893	2.09507	-0.171429	-0.24843	-0.299245	-0.188685	SCK13.16c, possible membrane protein, len: 42 aa. Contains possible hydrophobic membrane spanning region	SCO4924
SCF55.23_SCF55.23_at	9.59562e-05	9.39316e-05	0.000840862	4.36317e-05	3.6933e-05	0.000618742	1.74114	down	1.07626	down	1.06309	down	1.06887	up	1.7148	up	1.00953	down	1.03493	down	-0.143247	0.656785	-0.0372146	-0.0549876	-0.239334	-0.121254	-0.0235351	-0.00545883	SCF55.23, probable regulator of sig8, 309 aa; identical to previously sequenced TR:CAB55832 (EMBL:AJ249580) Streptomyces coelicolor putative regulator of sig8, 309 aa and to TR:Q9ZBT2 (EMBL:AL034446) Streptomyces coelicolor putative regulatory protein SC1A9.20, 153 aa; fasta scores: opt: 167 z-score: 197.6 E(): 0.0012; 40.4% identity in 114 aa overlap	SCO0599	Q7AKS5
SC9B5.02_SC9B5.02_i_at	3.13575e-06	0.000577699	0.000389538	9.07007e-07	0.000281602	0.000274631	1.51478	down	1.23472	up	1.29933	up	1.04764	up	1.71084	up	1.08025	up	1.0135	up	0.169729	0.768837	-0.134456	-0.208042	0.102587	-0.00586796	-0.245815	-0.227392	SC9B5.02, unknown, len: 128 aa; similar to SW:WH16_STRCO 16.7kD protein in whiE locus of Streptomyces coelicolor (157 aa) fasta scores; opt: 199, z-score: 252.3, E(): 9.3e-07, (31.2% identity in 125 aa overlap).	SCO6435
SCGD3.05_SCGD3.05_at	1.08351e-08	1.319e-07	5.61586e-08	1.27769e-09	2.22669e-08	2.18797e-08	1.77509	down	1.09458	down	1.02394	down	1.01884	up	1.70814	up	1.12744	up	1.02644	up	-0.0511634	0.776729	0.0792166	-0.0170333	-0.0780862	0.00429869	-0.0938284	-0.0546797	SCGD3.05, probable araC-family transcriptional regulator, len: 334 aa; probable araC-type regulator similar to many e.g. TR:O30507 (EMBL:AF008308), ArgR, Pseudomonas aeruginosa arginine regulatory protein (328 aa), fasta scores; opt: 398 z-score: 463.6 E(): 1.7e-18, 30.8% identity in 334 aa overlap. Similar to others from S.coelicolor e.g. (EMBL:AL049587), SC5F2A.29, S.coelicolor possible transcr…	SCO3804	Q9XA73
SCE20.11_SCE20.11_at	7.09566e-09	2.48868e-07	2.13642e-11	7.68061e-10	4.69191e-08	3.55305e-12	1.87883	down	1.57484	down	1.51786	down	1.01062	down	1.70474	up	1.44326	up	1.43748	up	-0.353504	0.556334	0.301698	0.248535	-0.338264	-0.213219	-0.227636	-0.275007	SCE20.11, possible secreted protein, len: 645 aa. Weakly similar to a Eukaryotic galactose oxidase precursor (EC 1.1.3.9) from Dactylium dendroides (Cladobotryum dendroides) SW:GAOA_DACDE(EMBL:M86819) (680 aa), fasta scores opt: 350 z-score: 374.4 E(): 1.8e-13 26.8% identity in 400 aa overlap. Contains a possible N-terminal signal sequence.	SCO2837
SC8E4A.09c_SC8E4A.09_at	7.15208e-06	2.72399e-06	5.15269e-11	2.38915e-06	7.05894e-07	9.69591e-12	1.67762	down	1.94643	down	1.89912	down	1.03709	up	1.70245	up	2.06466	up	2.07885	up	-0.046447	0.699967	0.914384	0.878886	-0.0989909	-0.0676457	-0.131518	-0.176901	SC8E4A.09c, possible RNA polymerase sigma factor, len: 208 aa; similar to TR:O53798 (EMBL:AL021958) Mycobacterium tuberculosis RNA polymerase sigma factor SigJ, 177 aa; fasta scores: opt: 221 z-score: 269.6 E(): 1.3e-07; 34.9% identity in 146 aa overlap and to SW:SIGV_BACSU (EMBL:U93874) Bacillus subtilis RNA polymerase sigma factor SigV, 166 aa; fasta scores: opt: 177 z-score: 218.8 E(): 8.9e-05…	SCO2639	Q9L1Z6
SCE9.31c_SCE9.31c_r_at	0.000393894	0.00149192	7.20134e-06	0.000208806	0.000804779	4.15303e-06	1.89035	down	1.7732	down	1.5849	down	1.09142	down	1.69873	up	1.51925	up	1.40224	up	-0.238532	0.680124	0.587822	0.425858	-0.112329	-0.0843325	-0.015535	-0.0618757	SCE9.31c, possible regulator, len: 83 aa; similar to TR:Q53896 (EMBL:X60316), abaA, Streptomyces coelicolor ORFD from AbaA regulatory locus for antibiotic production (75 aa), fasta scores; opt: 307 z-score: 422.3 E(): 3.4e-16, 64.9% identity in 74 aa overlap and to TR:Q53842 (EMBL:U28930), BldB, S.coelicolor developmental protein (98 aa) (41.8% identity in 67 aa overlap)	SCO3424
SC7A1.06_SC7A1.06_r_at	8.29195e-06	4.63874e-06	2.01541e-08	2.83828e-06	1.30184e-06	7.20925e-09	1.96664	down	2.04579	down	1.99342	down	1.17654	down	1.69623	up	1.83254	up	1.6767	up	-0.271408	0.704326	0.761251	0.723838	-0.0368582	-0.0580053	-0.112595	-0.0217861	SC7A1.06, thiL, thiamine monphosphate kinase, len: 322aa; similar to many eg. TR:P95118 (EMBL:Z83018) hypothetical protein from Mycobacterium tuberculosis (333 aa) fasta scores; opt: 959, z-score: 1227.0, E(): 0, (51.1% identity in 319 aa overlap) and THIL_SALTY thiamine monphosphate kinase from Salmonella typhimurium (325 aa) fasta scores; opt: 511, z-score: 350.3, E(): 3.2e-12, (35.9% identity …	SCO5562	Q9ZBR7
SCC53.32c_SCC53.32c_r_at	0.000425197	0.00605553	1.03791e-06	0.000228905	0.00373316	5.29463e-07	1.73879	down	1.36872	down	1.41607	down	1.05069	up	1.69386	up	1.35358	up	1.39371	up	-0.140073	0.658011	0.312751	0.361823	-0.211409	-0.102302	-0.124029	-0.117112	SCC53.32c, unknown, len: 204aa; contains Pro/Arg/Thr-rich region residues 10-80.	SCO2341
SCC30.11_SCC30.11_r_at	1.97311e-06	0.000694243	1.71609e-07	5.35357e-07	0.000346624	7.44807e-08	2.01079	down	1.8694	down	1.51029	down	1.00031	down	1.69135	up	1.57315	up	1.37868	up	-0.140185	0.867575	0.762391	0.45464	-0.139738	0.109401	0.108732	-0.00864792	SCC30.11, unknown, len: 55 aa	SCO2303
SC7H1.04_SC7H1.04_at	0.000287998	0.000446352	1.19924e-08	0.000147199	0.000211686	4.1307e-09	1.60806	down	1.67551	down	1.5169	down	1.03447	up	1.69062	up	1.6365	up	1.68195	up	-0.024816	0.660501	0.719785	0.576315	-0.0737085	-0.097048	0.00916831	-0.173818	SC7H1.04, possible sigma factor, len: 200 aa; some similarity to sigma factors (ECF subfamily) from diverse organisms e.g. Alcaligenes eutrophus CNRH_ALCEU P37978 rna polymerase sigma factor cnrh (191 aa), fasta scores; opt: 230 z-score: 337.3 E(): 1.4e-11, 29.5% identity in 183 aa overlap	SCO5934	O54163
SC10A9.17_SC10A9.17_r_at	2.56871e-05	0.0127711	5.70645e-08	1.00999e-05	0.00853698	2.23145e-08	1.66722	down	1.74108	down	1.82799	down	1.13641	up	1.68681	up	1.65344	up	1.67404	up	-0.141523	0.595921	0.658458	0.728732	-0.326	-0.158381	-0.067009	-0.0146011	SC10A9.17, unknown, len: 67 aa: similar to TR:Q9AD54 (EMBL:AL590463) SCP1.96 from Streptomyces coelicolor plasmid SCP1.	SCO1375
SCH69.17_SCH69.17_at	6.2759e-06	0.000164694	3.06375e-06	2.04434e-06	6.92424e-05	1.67683e-06	2.01471	down	1.76371	down	1.4333	down	1.09679	down	1.67779	up	1.45395	up	1.22117	up	-0.227176	0.783396	0.591433	0.292169	-0.0938931	0.036835	0.0514539	0.00391038	SCH69.17, probable secreted penicillin-binding protein, len: 490 aa; similar to many e.g. TR:P71586 (EMBL:Z80233) putative penicillin-binding protein from Mycobacterium tuberculosis (491 aa) fasta scores; opt: 112,1 z-score: 1262.1, E(): 0, (39.3% identity in 499 aa overlap) and SW:PBPC_BACSU penicillin-binding protein 3 from Bacillus subtilis (668 aa) fasta scores; opt: 447, z-score: 502.5, E():…	SCO3847	Q9XA17
SCF42.29c_SCF42.29c_r_at	0.00104304	0.0252642	3.39877e-07	0.000610124	0.0179656	1.56295e-07	1.68457	down	1.37867	down	1.41624	down	1.11739	up	1.67744	up	1.5209	up	1.51662	up	-0.101954	0.650426	0.36132	0.400116	-0.262089	-0.0958338	-0.243608	-0.200747	SCF42.29c, hypothetical protein, len: 158 aa; similar to TR:Q9KZJ6 (EMBL:AL353863) Streptomyces coelicolor hypothetical protein SCG8A.03, 156 aa; fasta scores: opt: 570 Z-score: 608.7 E(): 2.8e-26; 59.477% identity in 153 aa overlap	SCO0719
SCD25.21_SCD25.21_at	1.32487e-05	6.04297e-05	3.22717e-10	4.79611e-06	2.25907e-05	7.4491e-11	1.4764	down	1.94883	down	2.08061	down	1.13812	up	1.67527	up	2.10816	up	2.28895	up	0.0991058	0.661189	1.06171	1.15611	-0.0875527	-0.0832028	-0.0142722	-0.0385704	SCD25.21, lipoprotein, len: 202 aa. Contains a possible N-terminal signal sequence and a Prosite hit to PS00013 Prokaryotic membrane lipoprotein lipid attachment site.	SCO4085
SCI5.03_SCI5.03_at	0.0914084	0.127627	0.000314705	0.0798431	0.105532	0.000219504	1.06971	down	1.10591	up	1.07075	up	1.04849	up	1.67214	up	1.33844	up	1.37526	up	0.286159	0.383378	0.140926	0.187539	0.217852	-0.358314	-0.279623	-0.272161	SCI5.03, unknown, len: 168 aa; similar to TR:P72833 (EMBL:D90901) hypothetical protein from Synechocystis sp. PCC6803 (165 aa) fasta scores; opt: 417, z-score: 517.5, E(): 1.7e-21, (46.9% identity in 143 aa overlap)	SCO1795	Q9X9Z7
SCD63A.03_SCD63A.03_r_at	1.42058e-08	2.02288e-08	1.625e-12	1.76655e-09	2.43986e-09	1.89292e-13	1.64821	down	2.56886	down	1.86423	down	1.00771	up	1.67173	up	2.56639	up	1.85701	up	-0.000117302	0.720779	1.36101	0.898462	-0.011192	-0.0205666	0.00126934	0.00548013	SCD63A.03, probable two-component system DNA-binding response regulator, len: 251 aa; similar to SW:NARL_ECOLI (EMBL:X13360) Escherichia coli nitrate/nitrite response regulator protein NarL, 216 aa; fasta scores: opt: 428 z-score: 490.1 E(): 7.8e-20; 34.1% identity in 214 aa overlap and to TR:CAB51968 (EMBL:AL109661) Streptomyces coelicolor putative two-component system regulator SC6E10.14c, 215 …	SCO4792	Q9KY72
SC9A4.30_SC9A4.30_at	4.98383e-05	0.000300916	0.000846515	2.11679e-05	0.000136221	0.000623205	1.63363	down	1.07307	down	1.14798	up	1.17347	up	1.66959	up	1.02446	up	1.09174	down	0.118508	0.826591	0.22025	-0.0805896	-0.112276	0.0870969	0.18539	0.0460405	SC9A4.30, probable gntR-family transcriptional regulator, len: 224 aa; similar to TR:Q9XA67 (EMBL:AL096822) Streptomyces coelicolor putative gntR-family transcriptional regulator SCGD3.11c, 216 aa; fasta scores: opt: 305 z-score: 351.3 E(): 4.2e-12; 32.7% identity in 196 aa overlap. Contains Pfam match to entry PF00392 gntR, Bacterial regulatory proteins, gntR family. Also contains possible helix…	SCO7168	Q9FBS4
SCE126.06c_SCE126.06_at	0.000212892	0.00138309	1.83687e-06	0.000105683	0.000742109	9.77691e-07	1.70657	down	1.37689	down	1.20745	down	1.03237	up	1.66801	up	1.35521	up	1.18109	up	-0.040922	0.730174	0.420488	0.231038	-0.086889	-0.00795348	-0.0180321	-0.00907771	SCE126.06c, TmrB-like protein, len: 213aa; similar to SW:TMRB_BACSU tunicamycin resistance protein (binds tunicamycin) from Bacillus subtilis (197 aa) fasta scores; opt: 335, z-score: 416.0, E(): 7.3e-16, (38.9% identity in 203 aa overlap).	SCO3388
SCC46.14_SCC46.14_at	3.12863e-05	3.30036e-06	4.04745e-10	1.26147e-05	8.76548e-07	9.5601e-11	1.48052	down	2.2556	down	1.72233	down	1.00684	up	1.66223	up	2.48845	up	1.84094	up	0.049312	0.615419	1.22282	0.833671	0.0394777	-0.117702	-0.0924263	-0.0467728	SCC46.14, possible acetyltransferase, len: 202 aa; similar to SW:ATDA_ECOLI (EMBL:D25276) Escherichia coli spermidine N1-acetyltransferase (EC 2.3.1.57) SpeG, 185 aa; fasta scores: opt: 236 z-score: 303.2 E(): 1.8e-09; 27.6% identity in 170 aa overlap. Contains Pfam match to entry PF00583 Acetyltransf, Acetyltransferase (GNAT) family	SCO2729	Q9L1I8
SCD35.15c_SCD35.15_at	0.000429699	0.000209758	1.4632e-05	0.000231791	9.08199e-05	8.79496e-06	1.77266	down	1.50578	down	1.23893	down	1.08925	down	1.66172	up	1.39819	up	1.12687	up	-0.113664	0.712251	0.476847	0.195435	0.00967471	-0.0204287	-0.00671705	0.0231099	SCD35.15, possible cell division-related protein, len: 1525 aa; similar to TR:P71068 (EMBL:Z99120) Bacillus subtilis YukA protein, 1207 aa; fasta scores: opt: 682 z-score: 717.6 E(): 1.5e-32; 23.7% identity in 1288 aa overlap and C-terminal region similar to TR:O25722 (EMBL:AE000615) Helicobacter pylori (Campylobacter pylori) cell division protein (FtsK), 858 aa; fasta scores: opt: 347 z-score: 3…	SCO4508	Q9L0T6
SCC53.25_SCC53.25_at	0.00307809	0.00113884	1.63692e-06	0.00200683	0.000597175	8.65399e-07	1.61277	down	1.25708	down	1.22324	down	1.00888	down	1.65389	up	1.33684	up	1.27549	up	-0.155665	0.533879	0.17441	0.135042	-0.142906	-0.191986	-0.244412	-0.216008	SCC53.25, possible integral membrane protein, len: 551aa; contains possible membrane-spanning hydrophobic regions. Similar to TR:CAB88445 (EMBL:AL353815) putative integral membrane protein from Streptomyces coelicolor (625 aa) fasta scores; opt: 1266, z-score: 1408.1, E(): 0, 42.4% identity in 502 aa overlap and TR:Q9RZ17 (EMBL:AE001862) proposed amino acid abc transporter, permease protein from …	SCO2334
SC4C2.18_SC4C2_part2_at	1.42011e-05	1.29798e-06	1.13512e-09	5.18673e-06	3.06118e-07	3.01886e-10	1.62244	down	1.41478	down	1.31568	down	1.03611	down	1.65193	up	1.40771	up	1.27015	up	-0.0317806	0.666387	0.468797	0.364028	0.0193988	-0.0577652	-0.0245554	0.0190345	SC4C2.18, probable non-ribosomal peptide synthase, len: 1842 aa; similar to C-terminal domain of TR:AAG02364 (EMBL:AF210249) Streptomyces verticillus peptide synthetase NRPS2-1 BlmIV, 2626 aa; fasta scores: opt: 2514 z-score: 2613.8 E(): 0; 40.7% identity in 1287 aa overlap, to TR:Q9RFM7 (EMBL:AF184622) Pseudomonas aeruginosa pyochelin synthetase PchF, 1809 aa; fasta scores: opt: 2279 z-score: 23…	SCO7683	Q9EWP4
SCP8.03_SCP8.03_r_at	0.000136883	1.4103e-05	9.74437e-10	6.48111e-05	4.49375e-06	2.55309e-10	1.56054	down	1.64068	down	1.81548	down	1.00779	down	1.65043	up	1.70263	up	1.92267	up	-0.117029	0.525021	0.597266	0.74332	-0.105828	-0.197822	-0.170499	-0.199793	SCP8.03, hypothetical protein, len: 252 aa; similar to TR:Q46063 (EMBL:X81379) Corynebacterium glutamicum ORF2, 211 aa; fasta scores: opt: 938 z-score: 1070.3 E(): 0; 67.1% identity in 210 aa overlap	SCO5140
SC9H11.25c_SC9H11.25_at	8.48173e-09	1.41557e-05	3.12445e-07	9.42414e-10	4.51562e-06	1.42112e-07	1.84081	down	1.1354	down	1.20987	up	1.04635	up	1.65022	up	1.52841	up	1.01207	down	-0.0599222	0.820416	0.123276	-0.334776	-0.125284	0.097758	-0.488756	-0.317469	SC9H11.25c, unknown, len: 187 aa. Weakly similar to proteins of unknown function from: Schizosaccharomyces pombe (Fission yeast) TR:CAB60016 (EMBL:AL132779) (203 aa), fasta scores opt: 275 z-score: 313.3 E(): 5.4e-10 25.7% identity in 175 aa overlap and Streptomyces coelicolor TR:CAB53436(EMBL:AL109989) SCJ12.24C (157 aa), fasta scores opt: 139 z-score: 166.4 E(): 0.082 27.0% identity in 122 aa o…	SCO7371
SCC46.13_SCC46.13_at	0.000231503	0.000424178	9.24547e-08	0.000115834	0.000199774	3.7976e-08	1.63384	down	2.59572	down	1.92284	down	1.04318	up	1.64526	up	2.66443	up	1.91448	up	-0.0110653	0.697202	1.36507	0.932171	-0.0720598	-0.0211113	-0.0487556	-0.00477966	SCC46.13, unknown, len: 132 aa	SCO2728	Q9L1I9
SC4G2.06_SC4G2.06_at	0.0256265	0.00272182	3.28462e-07	0.020244	0.00155505	1.50317e-07	1.39314	down	1.4499	down	1.61017	down	1.01069	up	1.64311	up	1.67928	up	1.68309	up	-0.14406	0.334275	0.391898	0.543156	-0.1594	-0.382153	-0.355946	-0.207958	SC4G2.06, possible membrane protein, len: 149 aa; start uncertain	SCO6632
SC66T3.20_SC66T3.20_at	8.42338e-07	1.06693e-05	6.60221e-08	1.96426e-07	3.2811e-06	2.62669e-08	1.87283	down	1.97943	down	1.75723	down	1.11744	down	1.64297	up	1.66504	up	1.32515	up	-0.416037	0.489183	0.56905	0.397269	-0.255845	-0.227125	-0.166505	-0.00888856	SC66T3.20, possible membrane protein, len: 623 aa; unknown function, C-terminus shares weak similarity with other hypothetical membrane proteins e.g. TR:P74405 (EMBL:D90914) Synechocystis sp. hypothetical protein (568 aa), fasta scores; opt: 250 z-score: 272.0 E(): 8e-08, 24.3% identity in 576 aa overlap. Contains hydrophobic, possible membrane-spanning regions	SCO3609	Q9XAJ3
2SCK31.25c_2SCK31.25_at	0.00317824	0.00405666	0.000256552	0.00208351	0.00240928	0.000177563	1.9397	down	1.56561	down	1.45231	down	1.15306	down	1.6408	up	1.45497	up	1.28982	up	-0.308524	0.64731	0.3382	0.229826	-0.103051	-0.0670894	-0.202788	-0.137349	2SCK31.25c, probable transcription elongation factor, len: 165 aa; similar to SW:GREA_ECOLI (EMBL:X54718) Escherichia coli transcription elongation factor GreA (transcript cleavage factor), 158 aa; fasta scores: opt: 265 z-score: 326.5 E(): 1.2e-10; 34.0% identity in 153 aa overlap. Contains Pfam match to entry PF01272 GreA_GreB, Prokaryotic transcription elongation factor, GreA/GreB and match to…	SCO4965	Q9ADK2
SCI7.29c_SCI7.29c_at	1.89482e-06	2.97689e-06	2.77868e-07	5.11396e-07	7.79967e-07	1.2529e-07	1.56646	down	1.05316	down	1.01319	up	1.01323	down	1.64076	up	1.26693	up	1.03482	up	-0.0183846	0.629121	0.0563397	-0.037285	0.000579834	-0.0852404	-0.284992	-0.0866586	SCI7.29c, possible integral membrane protein, len: 165aa; similar to others from Mycobacterium tuberculosis and Streptomyces coelicolor egs. TR:O69637 (EMBL:AL022121) hypothetical protein from Mycobacterium tuberculosis (172 aa) fasta scores; opt: 194, z-score: 223.8, E(): 3.9e-05, (30.6% identity in 134 aa overlap) and SW:CAA22031 (EMBL:AL033505) putative membrane protein from Streptomyces coeli…	SCO1911
SC4C2.19_SC4C2.19_at	4.1493e-06	0.00101444	9.98144e-08	1.26127e-06	0.0005254	4.12137e-08	1.7571	down	1.51093	down	1.21703	down	1.0765	up	1.63129	up	1.45584	up	1.20867	up	-0.0319715	0.781221	0.563466	0.251388	-0.138321	0.0752071	0.0216103	-0.0220362	SC4C2.19, conserved hypothetical protein, len: 383 aa; similar to TR:Q46024 (EMBL:U02634) Corynebacterium diphtheriae DtxR/iron regulated protein 2 Irp2, 369 aa; fasta scores: opt: 241 z-score: 271.1 E(): 1.5e-07; 29.6% identity in 382 aa overlap	SCO7684	Q9EWP3
SCM1.39c_SCM1.39c_at	7.21753e-06	3.52748e-05	5.52932e-10	2.4136e-06	1.23525e-05	1.3635e-10	1.64315	down	1.30785	down	1.25546	down	1.0327	up	1.63068	up	1.56252	up	1.46669	up	-0.0732911	0.643176	0.313904	0.25493	-0.119719	-0.0622994	-0.329972	-0.297636	SCM1.39c, unknown, len: 165 aa. Weakly similar to several proteins of undefined function e.g. Mycobacterium tuberculosis TR:O53240(EMBL:AL021287) hypothetical 18.2 KD protein (163 aa), fasta scores opt: 148 z-score: 178.3 E(): 0.014 30.9% identity in 139 aa overlap.	SCO0906	Q9RD05
SC66T3.11_SC66T3.11_at	0.0067286	0.011907	2.26546e-07	0.00474861	0.00789962	1.00362e-07	1.4345	down	1.6545	down	1.44637	down	1.10563	up	1.62954	up	1.79059	up	1.55501	up	0.0963642	0.616912	0.822756	0.628798	-0.0485021	-0.0875567	-0.0176789	-0.00812801	SC66T3.11, hypothetical protein, len: 167 aa; unknown function, probable CDS suggested by positional base preference, GC frame analysis and amino acid composition. The start codon is uncertain; two possible starts codons are present 12 and 15 codons upstream	SCO3600
SCBAC17A6.27c_SCBAC1_i_at	0.0113913	0.131401	5.6844e-05	0.00843122	0.108889	3.68365e-05	1.65573	down	1.41139	down	1.35751	down	1.08741	up	1.62651	up	1.41452	up	1.35827	up	-0.0144717	0.712996	0.482644	0.426489	-0.135372	0.011219	-0.0176713	-0.0152833	SCBAC17A6.27c, possible membrane protein, len: 146aa; no significant database matches. Contains possible membrane spanning regions.	SCO7494
SCBAC36F5.15_SCBAC36_r_at	2.70259e-10	3.90217e-09	4.45212e-14	1.39488e-11	3.48258e-10	2.86157e-15	1.56127	down	2.49164	down	1.99214	down	1.09775	up	1.62616	up	2.54337	up	1.92043	up	-0.023064	0.619654	1.29403	0.971254	-0.15761	-0.0818186	-0.0527074	0.0298268	SCBAC36F5.15, conserved hypothetical protein, len: 135 aa; similar to TR:BAB34472 (EMBL:AP002554) Escherichia coli O157:H7 hypothetical 14.7 kDa protein ECS1049, 137 aa; fasta scores: opt: 401 Z-score: 483.6 bits: 95.2 E(): 2.5e-19; 50.376% identity in 133 aa overlap. Contains Pfam match to entry PF02629 DUF184, Uncharacterized ACR, COG1832	SCO1304	Q93IW6
SCH63.19c_SCH63.19c_i_at	5.32126e-05	0.000319173	3.10565e-05	2.2849e-05	0.000145744	1.94688e-05	1.66176	down	1.20764	down	1.04775	down	1.04598	up	1.618	up	1.17678	up	1.01618	up	-0.0611215	0.671589	0.211064	0.00617456	-0.125979	-0.0226221	-0.0237776	-0.0169814	SCH63.19c, possible secreted protein, len: 348 aa; similar to TR:AAG03932 (EMBL:AE004490) Pseudomonas aeruginosa hypothetical 35.1 kDa protein PA0543, 322 aa; fasta scores: opt: 419 z-score: 410.9 E(): 2.3e-15; 33.6% identity in 295 aa overlap. Contains possible N-terminal region signal peptide sequence	SCO3772	Q9F2K9
SC7B7.02_SC7B7.02_at	2.66399e-07	1.78572e-07	3.14459e-10	5.19431e-08	3.23222e-08	7.20212e-11	1.9714	down	3.48843	down	4.51272	down	1.0943	down	1.61678	up	3.17128	up	4.156	up	-0.296462	0.682761	1.50612	1.87753	-0.16646	-0.0103653	-0.158951	-0.177662	SC7B7.02, possible lipoprotein, len: 469; has similarity to signal sequence of Mycobacterium leprae hypothetical protein TR:E334742 (EMBL:Z98604) MLCB2052.27 (445 aa), fasta scores; opt: 75 z-score: 199.2 E(): 0.00062, 23.3% identity in 335 aa overlap. Contains N-terminal signal sequence and appropriately positioned PS00013 Prokaryotic membrane lipoprotein lipid attachment site	SCO6005	O50499
SC9C5.17c_SC9C5.17c_r_at	4.14035e-05	0.000227906	4.42521e-08	1.72144e-05	9.96576e-05	1.68761e-08	1.66017	down	2.00438	down	1.59966	down	1.00277	up	1.58841	up	1.92742	up	1.49208	up	-0.107613	0.623719	0.895545	0.570152	-0.111599	-0.0438674	-0.0511271	-0.00717545	SC9C5.17c, possible ATP/GTP binding protein (putative secreted protein), len:295 aa; similar to TR:Q9S4Q8 (EMBL:AF121009) Mycobacterium tuberculosis hypothetical 33.5 kD protein, 342 aa; fasta scores: opt: 307 z-score: 233.4 E(): 1.6e-05; 41.1% identity in 124 aa overlap. Contains match to Prosite entry PS00017 ATP/GTP-binding site motif A (P-loop). Contains also degenerate 3x repeat: PAPAP(G/Q)P…	SCO1493	Q9KXQ7
SCE9.18c_SCE9.18c_at	0.00571152	0.00188072	1.66054e-05	0.00398169	0.00103406	1.00585e-05	1.90172	down	2.34792	down	1.76408	down	1.11855	down	1.58231	up	2.34951	up	1.62763	up	-0.268213	0.659091	0.96317	0.550705	-0.106585	-0.00294495	-0.269191	-0.152068	SCE9.18c, possible membrane protein, len: 303 aa; similar to many hypothetical proteins e.g. SW:DEDA_ECOLI (EMBL:M68934), dedA, Escherichia coli hypothetical protein in hisT-purF region (219 aa), fasta scores; opt: 588 z-score: 585.6 E(): 2.7e-25, 49.7% identity in 187 aa overlap. Similar to others from S.coelicolor e.g. TR:O86627 (EMBL:AL031155) DedA family hypothetical protein (228 aa) (41.4% i…	SCO3411
SCC57A.36_SCC57A.36_at	4.8699e-05	0.00192529	1.41206e-05	2.06316e-05	0.00106132	8.47235e-06	1.69004	down	1.17344	down	1.28453	down	1.04367	up	1.5804	up	1.10847	up	1.20371	up	-0.108362	0.648695	0.122382	0.252875	-0.17003	-0.0115921	-0.0261898	-0.0146124	SCC57A.36, unknown, len: 123 aa.	SCO2765
SC3A7.21c_SC3A7.21c_at	8.90702e-06	0.00423836	3.97398e-07	3.07713e-06	0.00253238	1.86165e-07	1.64722	down	1.75618	down	1.44166	down	1.04968	up	1.57149	up	1.49806	up	1.29197	up	-0.128618	0.591419	0.683821	0.399112	-0.198572	-0.0607103	0.100722	0.0295399	SC3A7.21c, probable two-component sensor, len: 459 aa; similar to many e.g. COPS_PSESM sensor protein copS (EC 2.7.3.-) (487 aa), fasta scores; opt: 310 z-score: 293.0 E(): 4.6e-09, 24.2% identity in 467 aa overlap. Contains a possible transmembrane domain near the N-terminus and Pfam match to entry PF00512 signal, Signal carboxyl-terminal domain, score 113.70, E-value 3.5e-30	SCO6353	O86622
SCC8A.24c_SCC8A.24c_r_at	0.000406284	0.00011402	7.61283e-09	0.000216539	4.59758e-05	2.51851e-09	1.55614	down	1.90866	down	1.8177	down	1.03167	up	1.57043	up	1.96637	up	2.09075	up	-0.0413494	0.596621	0.891214	0.820763	-0.0863361	-0.0545375	-0.0843197	-0.243254	SCC8A.24c, possible integral membrane protein, len: 380aa; similar to other eg. TR:Q9Z654 (EMBL:AF102543) hypothetical protein from Zymomonas mobilis (339 aa) fasta scores; opt: 428, z-score: 504.2, E(): 1.3e-20, 43.3% identity in 374 aa overlap and TR:CAB57414 (EMBL:AL121746) putative integral membrane protein from Streptomyces coelicolor (370 aa) fasta scores; opt: 2038, z-score: 2376.3, E(): 0…	SCO2366
3SCF60.10_3SCF60.10_at	0.000767563	0.00136578	4.04994e-06	0.000439213	0.000731351	2.24851e-06	1.52429	down	1.17854	down	1.10625	down	1.06176	up	1.56781	up	1.26873	up	1.08684	up	-0.107377	0.500765	0.129625	0.0383007	-0.19383	-0.147989	-0.213764	-0.0818383	3SCF60.10, possible integral membrane protein, len: 102 aa. Contains possible hydrophobic membrane spanning regions	SCO0778
SCH5.25_SCH5.25_at	0.000551944	0.000142918	1.014e-07	0.00030624	5.86525e-05	4.19774e-08	1.52287	down	2.1144	down	1.57214	down	1.03172	down	1.56633	up	2.16411	up	1.57418	up	-0.0460846	0.560705	1.03416	0.606648	-0.00102949	-0.0866809	-0.0796118	-0.047949	SCH5.25, possible integral membrane transport, len: 830aa; contains possible membrane spanning hydrophobic regions. C-terminal region (600-800aa) similar to carbonic anhydrases eg. SW:CYNT_ECOLI carbonic anhydrase from Escherichia coli fasta scores; opt: 342, z-score: 333.5, E(): 2.9e-11, (35.7% identity in 210 aa overlap). Also N-terminal half has weak similarity to several proposed sulphate tra…	SCO3562	Q9X927
SC4C2.20_SC4C2.20_at	5.13982e-05	9.88165e-05	8.50929e-08	2.19962e-05	3.91086e-05	3.45556e-08	1.55828	down	1.55676	down	1.1321	down	1.027	up	1.56464	up	1.58754	up	1.14485	up	0.0123032	0.652256	0.650848	0.191309	-0.0261329	0.00642268	-0.0159431	-0.00385571	SC4C2.20, conserved hypothetical protein, len: 677 aa; similar to TR:Q9Z602 (EMBL:AF116557) Pseudomonas aeruginosa protein necessary for the formation of the siderophore pyochelin PchG, 349 aa; fasta scores: opt: 559 z-score: 589.4 E(): 2.7e-25; 36.6% identity in 350 aa overlap and to Streptomyces coelicolor hypothetical protein SC4C2.23, 242 aa; fasta scores: opt: 705 z-score: 579.4 E(): 1.3e-26…	SCO7685	Q9EWP2
SC5F8.25_SC5F8.25_r_at	0.00455979	0.00288742	5.90642e-05	0.00310197	0.00165897	3.83812e-05	1.51472	down	1.23458	down	1.17827	down	1.03361	up	1.56296	up	1.21842	up	1.06742	up	-0.122008	0.477043	0.182009	0.114664	-0.169697	-0.167234	-0.103003	0.0205393	SC5F8.25, unknown, len: 79 aa. Similar to Streptomyces coelicolor TR:O54206(EMBL:AJ001206) hypothetical protein, PepA (90 aa), fasta scores opt: 106 z-score: 152.7 E():0.49 32.2% identity in 87 aa overlap.	SCO7315
SCF62.19_SCF62.19_r_at	7.25827e-06	0.0114378	3.43011e-07	2.43243e-06	0.00755138	1.58069e-07	1.77589	down	1.95389	down	1.83658	down	1.07468	up	1.56116	up	1.66372	up	1.56276	up	-0.249607	0.578939	0.716742	0.627418	-0.353519	-0.0636819	-0.0176713	-0.0166772	SCF62.19, possible transferase, len: 269 aa. Similar to many transferases e.g. Streptomyces glaucescens TR:Q54266 (EMBL:X82177) alpha-D-glucose-1-phosphate cytidylyl-transferase StrQ (fragment) (299 aa), fasta scores opt: 554 z-score: 687.3 E(): 6.3e-31 35.0% identity in 280 aa overlap.	SCO0393	Q9RJJ5
SCD78.20c_SCD78.20c_at	0.0692921	0.0756411	0.00130292	0.0591839	0.0596995	0.000975557	1.1646	down	1.20246	down	1.21053	up	1.0097	up	1.55983	up	1.56711	up	1.13784	up	0.286977	0.506806	0.552972	0.0113338	0.273053	-0.134582	-0.0951381	-0.174967	SCD78.20c, possible phosphotransferase, len: 204 aa; similar to conserved hypotheticals including YJII_ECOLI from Escherichia coli (218 aa) fasta scores;opt: 506, z-score: 785.8, E(): 0, (44.1% identity in 195 aa overlap). Also similar to predicted phosphotransferase TR:O14045 (EMBL:Z99259) from Schizosaccharomyces pombe (361 aa) fasta scores; opt: 268, z-score: 242.6, E(): 2.9e-06, (36.0%identit…	SCO3953	Q9ZBX9
SC6D10.10_SC6D10.10_at	2.58529e-05	4.26911e-05	6.33341e-09	1.01836e-05	1.52718e-05	2.04985e-09	1.62709	down	1.69914	down	1.64474	down	1.02667	down	1.55765	up	1.69564	up	1.53639	up	-0.296871	0.405422	0.467937	0.420991	-0.2589	-0.233945	-0.29389	-0.198554	SC6D10.10, unknown, len: 482 aa	SCO2667	Q9L254
SCH69.15_SCH69.15_at	4.50945e-05	0.00293424	3.33264e-07	1.88945e-05	0.00169008	1.52776e-07	1.70878	down	1.80419	down	1.54472	down	1.02065	up	1.55486	up	1.63732	up	1.44709	up	-0.129345	0.643622	0.722007	0.497997	-0.158826	0.0068388	0.0106684	-0.0351594	SCH69.15, possible protein phosphatase, len: 515aa; similar to many of undefined function egs. TR:P71588 (EMBL:Z80233) hypothetical protein from Mycobacterium tuberculosis (514 aa) fasta scores; opt: 989, z-score: 916.0, E(): 0, (42.9% identity in 536 aa overlap) and TR:Q50188 (EMBL:Z70722) putative phophoprotein phosphatase from Mycobacterium leprae (509 aa) fasta scores; opt: 966, z-score: 895.…	SCO3845	Q9XA19
SC7H1.05_SC7H1.05_at	0.00174742	0.000151354	2.41752e-08	0.00108791	6.27117e-05	8.78626e-09	1.48737	down	1.53466	down	1.46217	down	1.02311	down	1.55408	up	1.57245	up	1.50217	up	-0.0507174	0.522044	0.567206	0.497395	-0.0177565	-0.114021	-0.0858113	-0.0896522	SC7H1.05, putative membrane protein, len: 297 aa. Contains possible hydrophobic membrane spanning region	SCO5935
SCF81.16_SCF81.16_r_at	0.000310876	5.05562e-05	5.30549e-06	0.000160229	1.84829e-05	2.98743e-06	1.43502	down	1.07178	down	1.01792	up	1.04284	up	1.55355	up	1.11653	up	1.0337	up	0.0289656	0.550036	0.128971	0.00333643	-0.0315574	-0.0855346	-0.0300498	-0.0444768	SCF81.16, possible phosphatase, len: 336 aa; low similarity to SW:PPX_ECOLI (EMBL:L06129) Escherichia coli exopolyphosphatase (EC 3.6.1.11) (metaphosphatase) Ppx, 512 aa; fasta scores: opt: 251 z-score: 287.5 E(): 1.2e-08; 24.8% identity in 303 aa overlap	SCO0757	Q9RJD5
SCF34.19c_SCF34.19c_at	0.435846	0.00518692	1.0419e-06	0.419911	0.00315863	5.32154e-07	1.1879	down	1.28896	down	1.31786	down	1.03472	up	1.54931	up	1.95665	up	1.61207	up	0.105228	0.353647	0.471437	0.503425	0.0559861	-0.277981	-0.496949	-0.185485	SCF34.19c, unknown, len: 79 aa; unknown function, probable CDS suggested by GC frameplot, positional base preference, amino acid composition and the presence of a potential RBS	SCO0500
SC5C11.17_SC5C11.17_at	5.61903e-11	4.97286e-11	7.63991e-14	1.95357e-12	1.96063e-12	5.47664e-15	1.60707	down	4.49812	down	8.40963	down	1.02271	up	1.5492	up	4.35851	up	8.54422	up	-0.0631906	0.621243	2.10613	3.00885	-0.0955893	-0.0102771	-0.0177032	-0.0860969	SC5C11.17, possible lipoprotein, len: 356 aa. Contains a possible N-terminal signal sequence and an appropriately positioned Prosite hit to PS00013 Prokaryotic membrane lipoprotein lipid attachment site.	SCO7460
2SCG38.37c_2SCG38.37_at	0.0891966	0.0180367	0.000121274	0.0777513	0.0124188	8.11533e-05	1.24678	down	1.97209	down	2.12517	down	1.07597	down	1.54886	up	2.45862	up	2.24902	up	-0.181649	0.136561	0.798077	0.905931	-0.0760132	-0.494649	-0.49977	-0.263367	2SCG38.37c, possible ABC transporter ATP-binding protein, len: 600 aa; similar to TR:P71082 (EMBL:Z82044) Bacillus subtilis unidentified transporter-ATP binding YgaD, 589 aa; fasta scores: opt: 1229 z-score: 1240.6 E(): 0; 34.2% identity in 576 aa overlap. Contains Pfam matches to entries PF00664 ABC_membrane, ABC transporter transmembrane region and PF00005 ABC_tran, ABC transporter and matches …	SCO1144	Q9EWY2
SCD6.17c_SCD6.17c_at	1.11412e-07	6.64377e-08	9.27788e-12	1.92077e-08	1.02985e-08	1.38669e-12	1.59651	down	1.77873	down	1.89858	down	1.04639	down	1.54461	up	1.72828	up	1.83337	up	-0.538154	0.136766	0.292695	0.386767	-0.472734	-0.490481	-0.496642	-0.487727	SCD6.17c, possible D-alanyl-D-alanine carboxypeptidase, len: 832 aa; similar to TR:O54201 (EMBL:AJ001743) Streptomyces clavuligerus Pbp2 protein (penicillin binding protein PbpA), 696 aa; fasta scores: opt: 955 z-score: 744.1 E(): 0; 37.0% identity in 757 aa overlap. Contains Pfam match to entry PF00768 Peptidase_S11, D-alanyl-D-alanine carboxypeptidase and high content in alanine, aspartic acid …	SCO4439	Q9KZY7
2SC3B6.15_2SC3B6.15_at	0.000193277	0.000638527	6.38762e-08	9.47683e-05	0.000315831	2.53444e-08	1.08228	up	1.06551	up	1.00027	up	1.04204	up	1.54335	up	1.40172	up	1.83708	up	0.533916	0.419847	0.442373	0.533524	0.474504	-0.206221	-0.0448224	-0.343893	2SC3B6.15, unknown, len: 107 aa	SCO5191
mreD_SCC88.20c_r_at	3.37026e-05	0.0179869	1.44842e-06	1.36623e-05	0.012378	7.61068e-07	1.71055	down	1.73403	down	1.48297	down	1.07895	up	1.54129	up	1.56969	up	1.30003	up	-0.223155	0.551304	0.570978	0.345331	-0.332782	-0.0728394	-0.0794992	-0.0332193	SCC88.20c, mreD, rod shape-determining protein, len: 223 aa; identical to previously sequenced TR:O33621 (EMBL:Y14206) Streptomyces coelicolor MreD protein, 223 aa and similar to TR:O83512 (EMBL:AE001226) Treponema pallidum rod shape-determining protein (MreD), 168 aa; fasta scores: opt: 135 z-score: 162.4 E(): 0.13; 24.8% identity in 161 aa overlap. Contains possible N-terminal region signal pep…	SCO2609	Q9L1G8
mreB_SCC88.22c_mreB_s_at	1.04365e-05	0.000254138	1.7627e-08	3.64715e-06	0.000112404	6.24841e-09	1.75064	down	1.71619	down	1.75911	down	1.02023	up	1.53745	up	1.54669	up	1.8211	up	-0.173862	0.634016	0.605349	0.640986	-0.202763	0.0134748	-0.0238314	-0.223825	SCC88.22c mreB, rod shape-determining protein, len: 343 aa; identical to previously sequenced TR:O33619 (EMBL:Y14206) Streptomyces coelicolor MreB protein, 342 aa and similar to SW:MREB_BACSU (EMBL:M95582) Bacillus subtilis rod shape-determining protein MreB, 337 aa; fasta scores: opt: 1346 z-score: 1516.0 E(): 0; 63.0% identity in 330 aa overlap	SCO2611	Q9L1G6
SC1A6.21_SC1A6.21_at	1.065e-06	0.000166615	0.00205902	2.60015e-07	7.04083e-05	0.00156752	1.49724	down	1.14096	up	1.18093	up	1.04951	down	1.53582	up	1.04804	up	1.00265	up	0.0351861	0.617493	-0.155067	-0.204737	0.104899	-0.00151364	-0.222767	-0.208551	SC1A6.21, probable peptide synthase, len: 1407 aa; similar to many e.g. TR:Q54959 (EMBL:X98690) Streptomyces pristinaespiralis Pristinamycin I synthase 2 (2591 aa), fasta scores; opt: 743 z-score: 754.8 E(): 0, 33.1% identity in1298 aa overlap. Contains PS00455 Putative AMP-binding domain signature, PS00012 Phosphopantetheine attachment site, PS00120 Lipases, serine active site and Pfam match to …	SCO6432	O69826
pcrA_SCI41.26_at	3.60047e-06	4.96544e-06	6.62085e-09	1.06853e-06	1.40243e-06	2.15712e-09	1.76361	down	3.90969	down	3.9747	down	1.01984	down	1.53307	up	3.98812	up	3.45553	up	-0.487363	0.331172	1.47969	1.50348	-0.459015	-0.285254	-0.516021	-0.285423	SCI41.26, pcrA 20S proteasome alpha-subunit, len: 254 aa. Identical to TR:O87599 (EMBL:AF086832) Streptomyces coelicolor 20S proteasome alpha-subunit, 254 aa and similar to TR:Q53080 (EMBL:U26421) Rhodococcus sp. proteasome alpha-type subunit 1, 259 aa; fasta scores: opt: 831 z-score: 982.8 E():0; 53.4% identity in 253 aa overlap.	SCO1643	Q7AKQ6
SCD20.05c_SCD20.05c_at	0.000202685	0.000183097	7.90296e-06	0.000100035	7.7964e-05	4.58354e-06	1.6005	down	1.5474	down	1.19933	down	1.05794	down	1.51862	up	1.43385	up	1.08272	up	-0.158555	0.519967	0.471287	0.103674	-0.0773013	-0.0827928	-0.0486085	-0.0109846	SCD20.05c, hypothetical protein, len: 200 aa; similar to TR:P96726 (EMBL:Z92952) Bacillus subtilis hypothetical 20.5 kDa protein YwqN, 181 aa; fasta scores: opt: 357 z-score: 457.0 E(): 5.5e-18; 33.9% identity in 177 aa overlap	SCO4587	Q9F2X4
SC1B5.05c_SC1B5.05c_at	2.48051e-06	5.38515e-07	4.22829e-11	6.98505e-07	1.13687e-07	7.75118e-12	1.14686	down	1.29469	down	2.1805	down	1.08977	up	1.51545	up	1.80964	up	2.71123	up	0.338423	0.536111	0.711033	1.46308	0.214394	-0.0636368	-0.144671	0.0241318	SC1B5.05c, unknown, len: 438 aa; slight similarity to hypothetical protein from Haemophilus influenzae YG00_HAEIN P44268 (317 aa), fasta scores; opt: 252 z-score: 283.4 E(): 1.5e-08, 26.8% identity in 298 aa overlap	SCO6045
SC7H2.06c_SC7H2.06c_at	4.56118e-05	0.00292712	3.55335e-07	1.91275e-05	0.00168388	1.64549e-07	1.56819	down	1.68827	down	1.35357	down	1.02252	up	1.51035	up	1.52098	up	1.33918	up	-0.100748	0.548351	0.654794	0.336025	-0.132878	-0.0465322	0.0497944	-0.0853219	SC7H2.06c, possible integral membrane protein, len: 168aa; contains possible membrane spanning hydrophobic regions.	SCO1992
SCF55.38c_SCF55.38c_at	1.20351e-05	6.93685e-06	8.98282e-10	4.26878e-06	2.02138e-06	2.34712e-10	1.52648	down	1.87296	down	1.61238	down	1.02409	down	1.51025	up	1.81838	up	1.69796	up	-0.0307951	0.579412	0.874521	0.6584	0.00355069	-0.0153791	0.0118663	-0.105405	SCF55.38c, unknown, len: 94 aa	SCO0614
SCF42.31c._SCF42.31c_at	0.000501537	0.008325	2.96733e-06	0.000276351	0.00536798	1.62087e-06	1.54733	down	1.13463	down	1.27273	down	1.02063	up	1.50997	up	1.28192	up	1.3262	up	-0.0699212	0.559857	0.112306	0.278001	-0.0993799	-0.0346622	-0.246001	-0.129293	SCF42.31c, possible glycosyl transferase, len: 792 aa. Similar to Lactobacillus sanfrancisco TR:O87772 (EMBL:AJ224340) maltosephosphorylase (EC 2.4.1.8) MapA (753 aa), fasta scores opt: 1045 z-score: 1168.4 E():0 29.5% identity in 766 aa overlap. Also highly similar to a number of proteins of undefined function e.g. Mycobacterium tuberculosis SW:YY01_MYCTU(EMBL:Z77165) (786 aa), fasta scores opt:…	SCO0721	Q9L2I8
SC4G6.35_SC4G6.35_r_at	0.00160981	0.0275958	1.16782e-05	0.000990119	0.0197819	6.9483e-06	1.61559	down	1.40151	down	1.29213	down	1.01968	up	1.50723	up	1.35268	up	1.39924	up	-0.177415	0.514646	0.309569	0.192342	-0.205538	-0.0772584	-0.126254	-0.292306	SC4G6.35, possible membrane protein, len: 236aa; Contains possible membrane spanning hydrophobic regions.	SCO2066
galK_SCE66.15c_r_at	7.73967e-05	6.07472e-06	3.59916e-10	3.4454e-05	1.75274e-06	8.37223e-11	1.37564	down	1.93809	down	1.79465	down	1.04235	up	1.50608	up	2.20994	up	1.9799	up	-0.0275532	0.432554	0.927085	0.816146	-0.0873877	-0.158243	-0.216923	-0.169283	SCE66.15c, galK, galactokinase (EC 2.7.1.6), len: 387aa; strongly similar to many eg. SW:P13227 (GAL1_STRLI) galactokinase from Streptomyces lividans (397 aa) fasta scores; opt: 2131, z-score: 2454.6, E(): 0, 88.8% identity in 383 aa overlap. Contains Pfam match to entry PF00288 GHMP_kinases, GHMP kinases putative ATP-binding proteins, Prosite match to PS00627 GHMP kinases putative ATP-binding do…	SCO3136	Q9K3S8
SCC8A.23c_SCC8A.23c_at	0.00195441	0.0027676	1.5491e-05	0.00122792	0.00158418	9.33901e-06	1.7066	down	2.37664	down	1.96921	down	1.09373	down	1.50577	up	2.19597	up	1.70376	up	-0.37758	0.393545	0.871345	0.600039	-0.248324	-0.196953	-0.263514	-0.168687	SCC8A.23c, unknown, len: 245 aa; similar to proteins associated with resistance to tellurium salts eg. TR:Q44313 (EMBL:M20238) tellurium salts resistance protein from plasmid pMER610 of Alcaligenes sp. (339 aa) fasta scores; opt: 408, z-score: 510.3, E(): 5.8e-21, 38.4% identity in 219 aa overlap	SCO2365
SC5H4.19_SC5H4.19_at	0.00015037	6.55674e-05	1.29004e-07	7.18436e-05	2.47699e-05	5.46071e-08	1.87752	down	2.18437	down	2.23255	down	1.09559	down	1.50403	up	2.28175	up	2.03773	up	-0.426228	0.482602	0.700989	0.732463	-0.294526	-0.106227	-0.489151	-0.294501	SC5H4.19, possible metalloprotease, len: 430 aa; similar to TR:O83609 (EMBL:AE001235) Treponema pallidum zinc protease, putative TP0600, 450 aa; fasta scores: opt: 181 z-score: 205.4 E(): 0.00056; 28.0% identity in 400 aa overlap. Contains Pfam match to entry PF00595 PDZ, PDZ domain (Also known as DHR or GLGF) and match to Prosite entry PS00142 Neutral zinc metallopeptidases, zinc-binding region …	SCO5695	Q9KYS0

## Sheet: t30 DOWN 1.5
Probesets	Corrected p-value(Time)	Corrected p-value(Time-Drug)	Corrected p-value(Drug)	p-value(Time)	p-value(Time-Drug)	p-value(Drug)	Fold change([Van-0] vs [Van-30])	Regulation([Van-0] vs [Van-30])	Fold change([Van-0] vs [Van-60])	Regulation([Van-0] vs [Van-60])	Fold change([Van-0] vs [Van-90])	Regulation([Van-0] vs [Van-90])	Fold change([Van-0] vs [none-0])	Regulation([Van-0] vs [none-0])	Fold change([Van-30] vs [none-30])	Regulation([Van-30] vs [none-30])	Fold change([Van-60] vs [none-60])	Regulation([Van-60] vs [none-60])	Fold change([Van-90] vs [none-90])	Regulation([Van-90] vs [none-90])	[Van, 0](normalized)	[Van, 30](normalized)	[Van, 60](normalized)	[Van, 90](normalized)	[none, 0](normalized)	[none, 30](normalized)	[none, 60](normalized)	[none, 90](normalized)	GeneBank_Annotation	LOCUS_ID	UNIPROT_ID
SCC105.19_SCC105.19_at	1.43475e-07	3.15129e-09	2.36535e-14	2.5661e-08	2.69949e-10	1.348e-15	15.854	up	17.0128	up	13.918	up	1.16869	down	33.3799	down	28.3086	down	22.4221	down	-0.180235	-4.16701	-4.26878	-3.97911	0.0446593	0.893898	0.554384	0.507737	SCC105.19, unknown, len: 85 aa	SCO2788
nrdL_SC7E4.23c_at	7.08029e-05	2.69601e-07	8.71969e-12	3.10718e-05	5.17944e-08	1.28764e-12	7.58694	up	4.38524	up	4.72375	up	1.02602	down	12.675	down	9.33794	down	5.9668	down	0.0308965	-2.89262	-2.10176	-2.20904	0.0679518	0.771289	1.12134	0.367923	SC7E4.23c, nrdL, ribonucleotide-diphosphate reductase large chain, len: 791 aa; identical to previously sequenced TR:CAB82485 (EMBL:AJ276618) Streptomyces coelicolor A3(2) ribonucleotide-diphosphate reductase large chain (EC 1.17.4.1) NrdL, 791 aa. Contains Pfam match to entry PF00317 ribonucleo_red, Ribonucleotide reductase and match to Prosite entry PS00089 Ribonucleotide reductase large subuni…	SCO5226	Q9K496
SC1C2.01_SC8D9.32_at	4.44049e-08	2.10522e-07	9.6611e-11	6.71644e-09	3.88895e-08	1.93914e-11	15.5548	up	16.3503	up	5.29312	up	1.15117	up	11.9895	down	11.0731	down	3.28724	down	1.57465	-2.38464	-2.4566	-0.829472	1.37155	1.19906	1.01238	0.887403	SC1C2.01, probable delta-1-pyrroline-5-carboxylate dehydrogenase, partial CDS, len >408 aa; similar to many e.g. TR:O50443 (EMBL:AL010186) delta-1-pyrroline-5-carboxylate dehydrogenase (M. tuberculosis) (543 aa), fasta scores; opt: 1753 z-score: 2214.2 E(): 0, 65.1% identity in 407 aa overlap, and PUT2_HUMAN delta-1-pyrroline-5-carboxylate dehydrogenase (563 aa), fasta scores; opt: 1273 z-score: …	SCO5520	Q8CJR1
hisE_SC6D7A.02c_i_at	5.17805e-06	2.37448e-06	5.55749e-11	1.63508e-06	5.99152e-07	1.05174e-11	9.51824	up	9.28295	up	6.45321	up	1.03948	down	10.2081	down	10.699	down	7.81563	down	0.145326	-3.10537	-3.06926	-2.54469	0.20119	0.246275	0.350149	0.421672	SC6D7A.02c, hisE, phosphoribosyl-ATP pyrophosphatase, len: 90 aa; similar to SW:HIS2_SULSO (EMBL:U82227) Sulfolobus solfataricus phosphoribosyl-ATP pyrophosphatase HisE (EC 3.6.1.31), 94 aa; fasta scores: opt: 175 z-score: 245.2 E(): 4e-06; 33.3% identity in 90 aa overlap and to SW:HIS2_MYCTU (EMBL:Z97559) Mycobacterium tuberculosis phosphoribosyl-ATP pyrophosphatase HisE (EC 3.6.1.31), 93 aa; fa…	SCO1439	Q9EWK0
glyA1_SC5G8.05_at	2.64125e-08	1.63587e-08	4.51868e-14	3.6542e-09	1.91145e-09	2.93147e-15	8.21299	up	5.25699	up	5.30239	up	1.25666	down	9.81048	down	7.17571	down	8.374	down	0.709464	-2.32844	-1.68477	-1.69718	1.03906	0.965882	1.15835	1.36874	SC5G8.05, glyA1, serine hydroxymethyltransferase, len: 481 aa; strongly similar to many e.g. SW:P34895 (GLYA_HYPME) serine hydroxymethyltransferase from Hyphomicrobium methylovorum (434 aa) fasta scores; opt: 912, z-score: 1044.8, E(): 0, 44.2% identity in 459 aa overlap. Contains two Pfam matches to entry PF00464 SHMT, Serine hydroxymethyltransferase.	SCO4837	Q9KZA9
SCM11.12c_SCM11.12c_at	0.00279859	9.07898e-05	9.95765e-10	0.00181257	3.56e-05	2.61254e-10	5.57198	up	4.33578	up	2.70417	up	1.26992	down	9.43493	down	7.74099	down	4.88785	down	-0.269699	-2.74789	-2.38599	-1.70489	0.0750424	0.490122	0.566528	0.584316	SCM11.12c, possible oxidoreductase, len: 500 aa; C-terminus similar to SW:OXIR_STRAT (EMBL:M96551) Streptomyces antibioticus probable oxidoreductase (EC 1.-.-.-), 298 aa; fasta scores: opt: 169 z-score: 197.8 E(): 0.0012; 32.0% identity in 150 aa overlap	SCO0957	Q9RIU9
SCBAC14E8.06_SCBAC14_at	4.65374e-07	2.9153e-07	1.39507e-11	9.90797e-08	5.67387e-08	2.20011e-12	9.03394	up	10.2517	up	8.6725	up	1.08088	up	8.60457	down	10.4715	down	7.92161	down	0.565806	-2.60955	-2.79198	-2.55064	0.453601	0.495554	0.59641	0.435153	SCBAC14E8.06, cvnD13, possible ATP/GTP-binding protein, len: 176 aa; similar to TR:Q9XAE1 (EMBL:AL079356) Streptomyces coelicolor putative ATP/GTP-binding protein SC6G9.41c, 191 aa; fasta scores: opt: 615 Z-score: 755.2 bits: 146.4 E(): 1.7e-34; 55.172% identity in 174 aa overlap. Contains match to Prosite entry PS00017 ATP/GTP-binding site motif A (P-loop)	SCO7466	Q9ADJ3
SC6G9.41c_SC6G9.41c_at	1.4885e-07	2.90153e-10	2.50866e-15	2.67823e-08	1.58076e-11	8.9916e-17	5.78014	up	5.99452	up	6.54866	up	1.09339	down	8.46863	down	11.3864	down	11.5988	down	0.20926	-2.32184	-2.37438	-2.50194	0.33807	0.760284	1.13485	1.03396	SC6G9.41c, cvnD5, possible ATP/GTP-binding protein, len: 191 aa; highly similar to others from S.coelicolor e.g. TR:O86519 (EMBL:AL031124) S.coelicolor possible ATP/GTP-binding protein (174 aa), fasta scores; opt: 766 z-score: 918.0 E(): 0, 68.0% identity in 169 aa overlap. Although many of the presumed homologues start at the equivalent of codon 18 in this CDS, there is no possible initiation co…	SCO5292	Q9XAE1
SCI41.38c_SCI41.38c_at	1.00621e-07	4.25803e-08	9.10979e-13	1.70947e-08	6.18101e-09	9.79547e-14	7.95259	up	8.33147	up	7.89721	up	1.00654	up	8.42777	down	9.0903	down	8.32115	down	0.330915	-2.66051	-2.72766	-2.65043	0.321509	0.414642	0.456672	0.406355	SCI41.38c, probable lipoprotein oligopeptide binding protein, len: 534 aa. Similar to TR:O54107 (EMBL:AL021529) Streptomyces coelicolor SC10A5.16C periplasmic oligopeptide binding protein, 521 aa; fasta scores: opt: 1101 z-score: 1218.9 E(): 0; 36.0% identity in 528 aa overlap. Contains two Pfam matches to entry PF00496 SBP_bac_5, Bacterial extracellular solute-binding proteins, family 5, N-termi…	SCO1655	Q9RJ53
murX_SC4A10.20c_at	1.27265e-07	1.42655e-08	2.11777e-13	2.24175e-08	1.64641e-09	1.76101e-14	6.70571	up	6.57222	up	3.93552	up	1.07766	down	8.31241	down	8.61022	down	4.90333	down	-0.0679041	-2.81329	-2.78429	-2.04446	0.0399984	0.241973	0.321765	0.249305	SC4A10.20c, murX, probable phospho-N-acetylmuramoyl-pentapeptide-transferase, len: 363 aa; similar to many e.g. SW:MRAY_ECOLI (EMBL:X51584), MraY, MurX, Escherichia coli phospho-N-acetylmuramoyl-pentapeptide-transferase involved in peptidoglycan biosynthesis (360 aa), fasta scores; opt: 615 z-score: 714.6 E(): 1.8e-32, 43.3% identity in 344 aa overlap. Also similar to TR:O69555 (EMBL:AL022602), M…	SCO2087	P56833
SCBAC14E8.04_SCBAC14_at	2.66333e-07	1.62949e-07	4.12437e-12	5.18346e-08	2.87936e-08	5.54351e-13	8.31689	up	9.09078	up	8.63869	up	1.01434	up	8.2016	down	9.4499	down	9.19427	down	0.64594	-2.4101	-2.53846	-2.46487	0.625401	0.625801	0.701836	0.735864	SCBAC14E8.04, cvnB13, hypothetical protein, len: 133 aa; similar to TR:Q9L138 (EMBL:AL158061) Streptomyces coelicolor hypothetical 14.a kDa protein SC6D11.17c, 135 aa; fasta scores: opt: 321 Z-score: 425.0 bits: 84.4 E(): 4.3e-16; 40.476% identity in 126 aa overlap	SCO7464
SC6D11.17c_SC6D11.17_i_at	0.000104977	6.41768e-05	3.72485e-10	4.83122e-05	2.40606e-05	8.75808e-11	6.04816	up	6.31287	up	5.2418	up	1.27619	down	7.99048	down	8.4713	down	7.24566	down	-0.144752	-2.74125	-2.80305	-2.53481	0.207094	0.257034	0.279536	0.322303	SC6D11.17c, cvnB10, unknown, len: 135 aa. Highly similar to many proteins of undefined function from Streptomyces coelicolor including: TR:CAB61281 (EMBL:AL132991) SCF55.11c (152 aa), fasta scores opt: 634 z-score: 769.3 E():0 71.9% identity in 128 aa overlap and TR:Q9X835(EMBL:AL049727) SC9B1.15C (139 aa), fasta scores opt: 329 z-score: 407.1 E(): 3e-15 40.9% identity in 132 aa overlap	SCO7421
SC6G10.09c_SC6G10.09_at	3.26155e-07	5.20503e-08	5.67984e-13	6.55818e-08	7.81687e-09	5.67984e-14	6.54884	up	5.64701	up	3.74495	up	1.08859	down	7.65397	down	7.41153	down	5.45743	down	-0.0752977	-2.78654	-2.57279	-1.98024	0.0471643	0.149672	0.316986	0.467977	SC6G10.09c, possible secreted protein, len: 347 aa; similar to TR:E1370194 (EMBL:Y13601) hypothetical protein from Streptomyces lividans (250 aa) fasta scores; opt: 371, z-score: 366.3, E(): 4.3e-13, (31.4% identity in 229 aa overlap). Also similar to several examples of Listeria P60 a major extracellular protein involved in the invasion of non-professional phagocytic cells e.g. SW:P60_LISMO from…	SCO2136
SC8D9.31_SC8D9.31_i_at	8.51799e-09	4.14477e-07	1.84416e-10	9.5676e-10	8.39353e-08	3.96593e-11	11.1772	up	8.18017	up	4.35985	up	1.10425	up	6.97526	down	5.29976	down	2.49299	down	1.64213	-1.84037	-1.39	-0.482151	1.49906	0.961882	1.01592	0.835727	SC8D9.31, unknown, len: 308aa; similar to proteins of undefined function eg. TR:O50444 (EMBL:AL010186) from Mycobacterium tuberculosis (329 aa) fasta scores; opt: 984, z-score: 1121.1, E(): 0, (50.0% identity in 312 aa overlap).	SCO5519	Q9Z560
SC6G10.23c_SC6G10.23_at	6.01787e-08	6.05579e-08	1.86016e-12	9.3827e-09	9.20306e-09	2.22685e-13	6.81187	up	11.1735	up	8.06939	up	1.02884	up	6.76026	down	10.2872	down	8.51441	down	0.335763	-2.43229	-3.14624	-2.6767	0.294741	0.32479	0.216541	0.41321	SC6G10.23c, qcrC, cytochrome C heme-binding subunit, len: aa; similar to many eg. TR:O69583 (EMBL:AL022602) proposed QcrC protein from Mycobacterium leprae (164 aa) fasta scores; opt: 368, z-score: 374.3, E(): 1.5e-13, (45.4% identity in 141 aa overlap). Contains two Pfam matches to entry PF00034 cytochrome_c, Cytochrome c and two Prosite matches to PS00190 Cytochrome c family heme-binding site s…	SCO2150	Q9X808
SC6G9.40c_SC6G9.40c_at	5.39772e-09	1.37505e-11	2.05556e-16	5.45576e-10	3.84423e-13	4.27321e-18	5.17735	up	5.39555	up	5.52855	up	1.00601	down	6.66654	down	8.25406	down	9.20068	down	0.220923	-2.15129	-2.21085	-2.24598	0.229567	0.58565	0.834258	0.955762	SC6G9.40c, possible oxygenase subunit, len: 420 aa; similar to Pseudomonas spp. styrene monoxygenase large subunits e.g. TR:O06834 (EMBL:Z92524), styA, Pseudomonas fluorescens main component of styrene monooxygenase (415 aa), fasta scores; opt: 481 z-score: 542.1 E(): 7.3e-23, 31.2% identity in 417 aa overlap. It has no neighbouring CDS similar to the monoxygenase small subunit. The C-terminus ov…	SCO5293	Q9XAE2
SCIF3.12_SCIF3.12_at	4.1493e-06	6.23264e-07	8.23765e-11	1.26347e-06	1.34259e-07	1.63277e-11	6.44067	up	4.97093	up	5.36216	up	1.16075	up	6.57378	down	5.0842	down	5.00967	down	0.813022	-1.87419	-1.50049	-1.60979	0.597969	0.842535	0.845529	0.714924	SCIF3.12, probable cytochrome P450, len: 447 aa; similar to SW:CPXG_STRSQ (EMBL:M31939) Streptomyces sp. cytochrome P450 105C1 (EC 1.14.-.-) ChoP, 381 aa; fasta scores: opt: 301 z-score: 318.8 E(): 3.2e-10; 28.8% identity in 386 aa overlap. Contains Pfam match to entry PF00067 p450, Cytochrome P450	SCO6310	Q93RT1
SCC24.29c_SCC24.29c_at	7.42595e-06	2.65682e-08	1.04917e-13	2.49927e-06	3.41926e-09	7.85934e-15	3.55	up	4.02259	up	3.14158	up	1.18256	down	6.3762	down	6.19522	down	4.62418	down	-0.0981054	-1.92593	-2.10623	-1.74959	0.143808	0.746771	0.524925	0.459602	SCC24.29c, hypothetical protein, len: 172 aa; similar to TR:Q9X8S3 (EMBL:AL049754) Streptomyces coelicolor hypothetical 20.1 kD protein SCH10.34c, 185 aa; fasta scores: opt: 412 z-score: 505.6 E(): 1e-20; 40.7% identity in 172 aa overlap	SCO2458
SC6A9.17_SC6A9.17_at	1.37438e-10	1.88957e-11	4.0378e-16	5.86205e-12	5.55357e-13	1.00326e-17	6.28843	up	8.27913	up	8.63025	up	1.02466	up	6.31003	down	10.0358	down	9.9638	down	0.146351	-2.50635	-2.90313	-2.96305	0.111203	0.151299	0.423951	0.353646	SC6A9.17, possible membrane protein, len: 234 aa. Contains possible hydrpphobic membrane spanning regions	SCO5650
SCE25.05_SCE25.05_at	4.70681e-08	3.38994e-08	2.81918e-12	7.16988e-09	4.64628e-09	3.56692e-13	5.55325	up	3.69393	up	3.38487	up	1.00166	up	6.21638	down	3.31886	down	2.90621	down	0.0982068	-2.37513	-1.78695	-1.66089	0.0958134	0.26095	-0.056262	-0.121754	SCE25.05, probable peptide transporter, len: 498 aa; similar to SW:DTPT_LACLA (EMBL:U05215) Lactococcus lactis di-/tripeptide transporter DtpT, 463 aa; fasta scores: opt: 1105 z-score: 1248.4 E(): 0; 38.2% identity in 468 aa overlap. Contains Pfam match to entry PF00854 PTR2, POT family and match to Prosite entry PS01023 PTR2 family proton/oligopeptide symporters signature 2 and possible hydropho…	SCO3064	Q9KZ81
SCBAC14E8.05_SCBAC14_at	1.12607e-09	4.56494e-10	9.2863e-15	8.07216e-11	2.78151e-11	4.36024e-16	6.08049	up	7.69846	up	6.84638	up	1.01626	up	6.11614	down	8.44576	down	7.09398	down	0.746692	-1.8575	-2.19788	-2.02865	0.723427	0.755125	0.88035	0.797947	SCBAC14E8.05, cvnC13, hypothetical protein, len: 125 aa; similar to TR:Q9X834 (EMBL:AL049727) Streptomyces coelicolor hypothetical 12.8 kDa protein SC9B1.14c, 119 aa; fasta scores: opt: 288 Z-score: 370.8 bits: 74.1 E(): 4.5e-13; 45.082% identity in 122 aa overlap. Contains a TTA leucine codon, possible target for bldA regulation	SCO7465
SCE41.01c_SCE25.33c_r_at	1.17357e-11	2.4337e-09	1.07494e-13	3.19683e-13	1.93649e-10	8.09094e-15	11.0999	up	8.00136	up	5.70637	up	1.07712	up	6.00561	down	5.018	down	4.09888	down	0.784868	-2.68761	-2.21538	-1.7277	0.677687	-0.101302	0.111735	0.307526	SCE41.01c, probable oxidoreductase (fragment), len: >317 aa; similar to SW:DHNA_ECOLI (EMBL:V00306) Escherichia coli NADH dehydrogenase (EC 1.6.99.3) Ndh, 433 aa; fasta scores: opt: 361 z-score: 417.8 E(): 9.1e-16; 27.6% identity in 330 aa overlap and to TR:CAB92372 (EMBL:AL356612) Streptomyces coelicolor putative NADH dehydrogenase SCD72A.05, 442 aa; fasta scores: opt: 1185 z-score: 1267.3 E(): …	SCO3092	Q8CJX7
SCH24.31_SCH24.31_at	4.69956e-09	6.03386e-09	5.65198e-13	4.53112e-10	5.9041e-10	5.5912e-14	7.06119	up	6.5027	up	5.64848	up	1.16097	up	5.97963	down	5.86658	down	4.38159	down	0.503644	-2.31627	-2.1974	-1.99422	0.288315	0.26379	0.355124	0.137235	SCH24.31, rplI, 50S ribosomal protein L9, len: 148 aa; similar to many e.g. SW:RL9_BACST (EMBL:X62002), RplI, Bacillus stearothermophilus 50S ribosomal protein L9 (149 aa), fasta scores; opt: 346 z-score: 415.7 E(): 7.7e-16, 36.6% identity in 145 aa overlap. Contains Pfam match to entry PF01281 Ribosomal_L9, Ribosomal protein L9, score 203.80, E-value 2.6e-57 and PS00651 Ribosomal protein L9 sign…	SCO3909	Q9X8U5
SC6G10.22c_SC6G10.22_at	8.51799e-09	1.27699e-07	1.9954e-12	9.55304e-10	2.14205e-08	2.43167e-13	6.17523	up	11.3865	up	8.52384	up	1.05812	down	5.92116	down	9.04864	down	7.23013	down	0.398692	-2.2278	-3.11056	-2.69281	0.480196	0.338079	0.067145	0.16121	SC6G10.22c, qcrA, Rieske iron-sulfur protein, len: 353 aa; identical over the partial sequence of QcrA, Rieske iron-sulfur protein from Streptomyces lividans (170 aa) fasta scores; opt: 1174, z-score: 1332.,1 E(): 0, (100.0% identity in 169 aa overlap). SW:UCRI_BRAJA ubiquinol cytochrome C reductase iron-sulphur subunit (176 aa) fasta scores; opt: 156, z-score: 186.0, E(): 0.0047, (33.3% identity…	SCO2149	Q9X807
SC4G6.30c_SC4G6.30c_i_at	0.000302163	0.000149533	4.4128e-09	0.000155414	6.18499e-05	1.38236e-09	4.77414	up	4.36963	up	2.72734	up	1.16485	down	5.86577	down	5.46554	down	3.05245	down	0.0171108	-2.23813	-2.1104	-1.43038	0.237261	0.314191	0.339964	0.179586	SC4G6.30c, possible ABC transport ATP-binding subunit, len: 324aa; similar to many eg. TR:Q53716 (EMBL:L06249) ATP-binding protein from Streptomyces antibioticus (325 aa) fasta scores; opt: 611, z-score: 658.7, E(): 2.3e-29, (39.4% identity in 310 aa overlap). Also similar to TR:CAB42771 (EMBL:AL049841) from Streptomyces coelicolor (315 aa) fasta scores; opt: 599, z-score: 646.2, E(): 1.1e-28, (4…	SCO2061	Q9S2S8
SCH35.46_SCH35.46_i_at	7.24496e-08	1.43489e-09	4.88934e-14	1.15296e-08	1.04645e-10	3.22451e-15	5.30429	up	4.72199	up	4.30129	up	1.08259	up	5.82158	down	5.75702	down	5.63681	down	0.3058	-2.10136	-1.9336	-1.79897	0.191318	0.440052	0.591728	0.695909	SCH35.46, deoxynucleotide triphosphate deaminase, len: 191 aa; highly similar to many e.g. TR:O07247 (EMBL:Z96800) Dcd from Mycobacterium tuberculosis (190 aa) fasta scores; opt: 981, z-score: 1187.0, E(): 0, (74.6% identity in 189 aa overlap) and SW:DCD_ECOLI dCTP deaminase from Escherichia coli (193 aa) fasta scores; opt: 405, z-score: 496.7, E(): 2.5e-20, (43.9% identity in 189 aa overlap). Co…	SCO3678	Q9X8W0
SCI51.16c_SCI51.16c_at	2.28826e-09	2.49583e-08	7.90335e-14	1.89458e-10	3.17569e-09	5.69381e-15	5.24703	up	4.67534	up	4.72308	up	1.18235	down	5.77874	down	4.71319	down	4.36551	down	0.413998	-1.9775	-1.81107	-1.82573	0.65565	0.553252	0.42563	0.30042	SCI51.16c, pyrG, probable CTP synthetase, len: 549 aa; highly similar to many CTP synthetases e.g. SW:PYRG_MYCTU (EMBL:Z98268, U88301), pyrG, Mycobacterium tuberculosis and Mycobacterium bovis CTP synthetase (586 aa), fasta scores; opt: 2622 z-score: 2909.4 E(): 0, 70.3% identity in 552 aa overlap. Contains PS00442 Glutamine amidotransferases class-I active site	SCO1776	Q9S224
SC5G8.26c_SC5G8.26c_r_at	9.07889e-10	3.95403e-08	3.99971e-13	6.34546e-11	5.65503e-09	3.73024e-14	6.90638	up	7.24791	up	6.90072	up	1.06919	down	5.73383	down	5.81426	down	5.29233	down	0.487104	-2.30083	-2.37046	-2.29964	0.58362	0.218672	0.169133	0.104261	SC5G8.26c, dhsC, possible succinate dehydrogenase membrane subunit, len: 126aa; similar to many eg. TR:O53368 (EMBL:AL021841) putative membrane anchor of succinate dehydrogenase from Mycobacterium tuberculosis (112 aa) fasta scores; opt: 484, z-score: 649.2, E(): 1e-28, 65.7% identity in 99 aa overlap. Also wealky similar to SW:P10446 (DHSC_ECOLI) succinate dehydrogenase cytochrome b-556 subunit …	SCO4858	Q9KZ88
SC6G10.29c_SC6G10.29_at	3.57726e-09	3.66722e-09	1.35873e-13	3.19892e-10	3.23347e-10	1.08114e-14	5.87483	up	11.8647	up	8.30106	up	1.04492	up	5.73057	down	11.4314	down	7.78454	down	0.452431	-2.10212	-3.11618	-2.60086	0.38904	0.416563	0.398755	0.359748	SC6G10.29c, cox2, cytochrome c oxidase subunit II, len: 319aa; similar to many eg. SW:COX2_MYCTU cox2, PUTATIVE cytochrome c oxidase subunit II from Mycobacterium tuberculosis (363 aa) fasta scores; opt: 417, z-score: 477.1, E(): 2.8e-19, (35.4% identity in 308 aa overlap). Contains two Pfam match to entry PF00116 COX2, Cytochrome C oxidase subunit II and Prosite match to PS00078 CO II and nitrou…	SCO2156	Q9X814
SC6G10.27c_SC6G10.27_at	1.42507e-06	1.0327e-06	1.79365e-10	3.63164e-07	2.3467e-07	3.82516e-11	5.77097	up	19.9665	up	12.6546	up	1.13419	up	5.70179	down	18.235	down	11.9504	down	0.323529	-2.20529	-3.99598	-3.33806	0.141871	0.306129	0.192656	0.240923	SC6G10.27c, possible integral membrane protein, len: 132aa; similar to proteins of undefined function eg. SW:Y00A_MYCTU hypothetical protein from Mycobacterium tuberculosis (139 aa) fasta scores; opt: 317, z-score: 403.3, E(): 3.7e-15, (38.3% identity in 133 aa overlap).	SCO2154	Q9X812
SCC24.28c_SCC24.28c_at	9.59562e-05	7.25512e-07	1.91543e-11	4.36394e-05	1.59682e-07	3.1306e-12	3.69752	up	4.33338	up	2.8903	up	1.0411	down	5.65025	down	5.80902	down	3.66517	down	-0.0569293	-1.94349	-2.17242	-1.58815	0.00117842	0.554828	0.365872	0.285731	SCC24.28c, possible lipoprotein, len: 131 aa; similar to SW:Y0B2_MYCTU (EMBL:Z77724) Mycobacterium tuberculosis hypothetical 15.0 kD protein CY227.02c precursor, MTCY227.02c, 143 aa; fasta scores: opt: 130 z-score: 169.2 E(): 0.054; 26.5% identity in 136 aa overlap. Contains match to Prosite entry PS00013 Prokaryotic membrane lipoprotein lipid attachment site and possible N-terminal region signal…	SCO2457
dhsB_SC5G8.23c_at	1.20948e-11	9.71436e-11	4.55835e-15	3.33799e-13	4.45677e-12	1.81354e-16	7.75645	up	9.9732	up	8.53722	up	1.11426	up	5.63373	down	7.58219	down	6.40796	down	0.708998	-2.2464	-2.60906	-2.38477	0.552915	0.247691	0.313556	0.295095	SC5G8.23c, dhsB, probable succinate dehydrogenase iron-sulfur subunit, len: 257aa; strongly similar to many eg. SW:P07014 (DHSB_ECOLI) succinate dehydrogenase iron-sulfur protein from Escherichia coli (238 aa) fasta scores; opt: 729, z-score: 839.1, E(): 0, 44.3% identity in 237 aa overlap. Contains Pfam match to entry PF00111 fer2, 2Fe-2S iron-sulfur cluster binding domains, Pfam match to entry …	SCO4855	Q9KZ91
nrdM_SC7E4.22c_r_at	2.34395e-06	6.25261e-09	1.16842e-13	6.53886e-07	6.16296e-10	8.92023e-15	3.66837	up	3.73185	up	3.95021	up	1.00574	down	5.51291	down	6.24745	down	4.57101	down	0.103196	-1.77194	-1.79669	-1.87873	0.111451	0.69087	0.846574	0.313777	SC7E4.22c, nrdM, ribonucleotide-diphosphate reductase small chain, len: 343 aa; identical to previously sequenced TR:CAB82486 (EMBL:AJ276618) Streptomyces coelicolor A3(2) ribonucleotide-diphosphate reductase small chain (EC 1.17.4.1) NrdM, 343 aa. Contains Pfam match to entry PF00268 ribonuc_red, Ribonucleotide reductases and a possible hydrophobic membrane spanning region	SCO5225	Q9K3C2
SC6G10.28c_SC6G10.28_s_at	5.12918e-09	1.2523e-08	3.99971e-13	5.09241e-10	1.38247e-09	3.74166e-14	5.66686	up	13.4146	up	8.36657	up	1.00994	down	5.44052	down	12.4847	down	7.78041	down	0.218834	-2.28372	-3.5269	-2.8458	0.233108	0.160027	0.115186	0.114044	SC6G10.28c, cox1, cytochrome c oxidase subunit I, len: 578aa; similar to many eg. SW:COX1_BACFI cytochrome c oxidase polypeptide I from Bacillus firmus (624 aa) fasta scores; opt: 1835, z-score: 2056.2, E(): 0, (49.5% identity in 527 aa overlap). Contains Pfam match to entry PF00115 COX1, Cytochrome C and Quinol oxidase polypeptide I and Prosite matches to PS00152 ATP synthase alpha and beta subu…	SCO2155	Q9X813
nrdX_SC7E4.24c_at	0.149747	0.00134875	1.14512e-07	0.134772	0.000720782	4.80621e-08	2.96542	up	2.20083	up	2.39527	up	1.09272	down	5.42084	down	5.77368	down	3.45938	down	-0.140121	-1.70836	-1.27817	-1.40031	-0.0121967	0.730159	1.25132	0.390201	SC7E4.24c, nrdX, putative redoxin, len: 91 aa; identical to previously sequenced TR:CAB82484 (EMBL:AJ276618) Streptomyces coelicolor A3(2) putative redoxin NrdX, 91 aa. Doubtful CDS: Frameplot and Correlation Scores indicate that this CDS might not be a gene	SCO5227
atpI_2SC6G5.10_at	3.36497e-06	1.63592e-07	2.13565e-12	9.86575e-07	2.90244e-08	2.61024e-13	4.24997	up	4.77101	up	4.66445	up	1.05762	down	5.38932	down	6.44692	down	5.70975	down	0.209346	-1.87811	-2.04495	-2.01236	0.290171	0.551998	0.643661	0.501066	2SC6G5.10, atpI, ATP synthase protein I, len: 144 aa; identical to SW:P50015 (ATPZ_STRLI) ATP synthase protein I from Streptomyces lividans (144 aa). Contains possible membrane-spanning hydrophobic regions	SCO5366	P0A302
SC6G10.21c_SC6G10.21_at	3.4897e-08	2.79638e-08	2.20488e-12	5.11572e-09	3.65835e-09	2.70416e-13	5.2138	up	13.8864	up	8.74669	up	1.09739	up	5.3732	down	12.7258	down	8.48324	down	0.359786	-2.02255	-3.43581	-2.76895	0.225707	0.403233	0.233873	0.315663	SC6G10.21c, qcrB, cytochrome B subunit, len: 545 aa; almost identical to one previously sequenced in Streptomyces lividans TR:G4154324 (EMBL:AF107888) (549 aa) fasta scores: opt: 3501, z-score: 3791.6, E(): 0, (95.5% identity in 550 aa overlap). Also similar to SW:QCRB_BACST cytochrome B subunit from Bacillus stearothermophilus (224 aa) fasta scores; opt: 409, z-score: 451.8, E(): 7.2e-18, (30.0%…	SCO2148	Q9X806
SCBAC14E8.03_SCBAC14_at	3.94291e-09	2.62829e-09	4.13068e-14	3.61787e-10	2.11017e-10	2.57612e-15	5.28351	up	5.53137	up	4.9004	up	1.00239	down	5.2797	down	5.71953	down	5.25727	down	0.540552	-1.86094	-1.92709	-1.75235	0.543993	0.539511	0.588811	0.641966	SCBAC14E8.03, cvnA13, possible sensor histidine kinase, len: 400 aa; similar to TR:Q9L137 (EMBL:AL158061) Streptomyces coelicolor putative sensor histidine-kinase SC6D11.18c, 543 aa; fasta scores: pt: 500 Z-score: 444.9 bits: 91.6 E(): 3.3e-17; 32.591% identity in 359 aa overlap and to TR:Q9AJP4 (EMBL:AB044803) Streptomyces griseus ORF1, 543 aa; fasta scores: opt: 511 Z-score: 495.4 E(): 5.8e-20;…	SCO7463	Q9ADJ6
rplF_SCD31.42_i_at	6.90776e-09	1.42655e-08	8.56106e-13	7.4277e-10	1.64546e-09	9.16364e-14	5.07151	up	12.4257	up	8.77294	up	1.08392	up	5.27417	down	10.812	down	7.43276	down	0.532149	-1.81027	-3.10311	-2.60091	0.415892	0.588679	0.331447	0.292986	SCD31.42, rplF, 50S ribosomal protein L6, len: 179 aa; identical to previosuly sequenced SW:RL6_STRCO (EMBL:X83011) Streptomyces coelicolor 50S ribosomal protein L6 RplF, 179 aa. Contains Pfam match to entry PF00347 Ribosomal_L6, Ribosomal protein L6 and match to Prosite entry PS00525 Ribosomal protein L6 signature 1	SCO4717	P46786
wblE_2SC7G11.02c_f_at	2.60021e-10	3.89223e-08	4.29816e-12	1.29931e-11	5.55236e-09	5.8079e-13	8.32428	up	4.50703	up	2.81074	up	1.0314	up	5.23878	down	3.48664	down	2.52442	down	0.828939	-2.22839	-1.34324	-0.662013	0.784337	0.160844	0.458599	0.673938	2SC7G11.02c, wblE, hypothetical protein, len: 85 aa; identical to previously sequenced TR:Q9X952 (EMBL:AJ239087) Streptomyces coelicolor hypothetical 9.7 kDa protein WblE, 85 aa	SCO5240
pyrH_SC2E1.43_at	6.10466e-06	5.70923e-07	9.2674e-12	1.98019e-06	1.21756e-07	1.38181e-12	4.12325	up	4.57934	up	5.1424	up	1.04924	down	5.23068	down	5.4531	down	6.36382	down	0.211245	-1.83254	-1.98389	-2.1512	0.280584	0.554463	0.463182	0.518696	SC2E1.43, pyrH, uridylate kinase, len: 253 aa; highly similar to many e.g. PYRH_ECOLI uridylate kinase (EC 2.7.4.-) (240 aa), fasta scores; opt: 668 z-score: 968.6 E(): 0, 45.9% identity in 233 aa overlap	SCO5626	O69913
2SC10A7.32_2SC10A7.3_at	1.94517e-05	1.03577e-07	8.56106e-13	7.42205e-06	1.69659e-08	9.17475e-14	3.40626	up	3.77627	up	3.73103	up	1.08917	down	5.22409	down	5.49461	down	5.17295	down	-0.0519495	-1.82014	-1.96891	-1.95152	0.0712837	0.565041	0.489105	0.419466	2SC10A7.32, hypothetical protein, len: 273 aa; similar to TR:CAB76342 (EMBL:AL158061) Streptomyces coelicolor hypothetical 26.1 kDa protein SC6D11.19c, 236 aa; fasta scores: opt: 291 z-score: 349.8 E(): 5.6e-12; 33.0% identity in 221 aa overlap. Contains Pfam match to entry PF01590 GAF, GAF domain	SCO4028
atpB_2SC6G5.11_at	4.77517e-06	6.85552e-08	2.81186e-12	1.48732e-06	1.06887e-08	3.54758e-13	3.98059	up	4.74045	up	4.35724	up	1.05969	up	5.22261	down	5.97499	down	4.91044	down	0.0564505	-1.93653	-2.18857	-2.06696	-0.0271918	0.448242	0.390366	0.22889	2SC6G5.11, atpB, ATP synthase A chain (EC 3.6.1.34), len: 273aa; similar to many eg. SW:P15012 (ATP6_RHORU) ATP synthase A chain from Rhodospirillum rubrum (241 aa) fasta scores; opt: 356, z-score: 432.3, E(): 1.3e-16, 35.7% identity in 252 aa overlap. Identical to SW:P50012 (ATP6_STRLI) ATP synthase A chain from Streptomyces lividans. Contains Pfam match to entry PF00119 ATP-synt_A, ATP synthase…	SCO5367	Q9K4D8
SCD12A.10c_SCD12A.10_i_at	1.24839e-08	9.07431e-08	7.52868e-14	1.50344e-09	1.47336e-08	5.36992e-15	4.75887	up	5.63828	up	4.73908	up	1.38134	down	5.16225	down	6.70812	down	6.65305	down	-0.0886811	-2.3393	-2.58393	-2.33329	0.377382	0.0287016	0.161973	0.400729	SCD12A.10c, hypothetical protein, len: 209 aa; similar to TR:AAF11232 (EMBL:AE002009) Deinococcus radiodurans hypothetical 19.1 kD protein DR1664, 193 aa; fasta scores: opt: 444 z-score: 477.4 E(): 4e-19; 47.8% identity in 182 aa overlap	SCO4327	Q9KXN0
SC6A5.01_SC5F2A.35_at	6.40794e-10	4.9015e-11	1.09836e-15	4.11119e-11	1.91492e-12	3.38563e-17	4.60337	up	3.4462	up	3.12012	up	1.01176	up	5.1555	down	3.953	down	3.63154	down	0.100531	-2.10216	-1.68447	-1.54107	0.0836674	0.263953	0.298475	0.319511	SC6A5.01, partial CDS, possible integral membrane transferase, len: >490aa; similar to TR:O67379 (EMBL:AE000737) glucose-1-phosphate thymidylyltransferase from Aquifex aeolicus (428 aa) fasta scores; opt: 215, z-score: 245.5, E(): 2.2e-06, (26.2% identity in 210 aa overlap). Contains Prosite match to PS00379 CDP-alcohol phosphatidyltransferases signature and possible membrane spanning hydrophobic…	SCO6752	Q8CJL9
SC4A10.19c_SC4A10.19_at	5.31757e-07	4.16282e-07	1.53006e-12	1.14928e-07	8.44501e-08	1.76587e-13	4.30612	up	3.67538	up	2.60294	up	1.21736	down	5.1443	down	4.76703	down	3.23122	down	-0.149675	-2.25607	-2.02757	-1.52982	0.13408	0.10691	0.225523	0.162261	SC4A10.19c, murD, UDP-N-acetylmuramoylalanine-D-glutamate ligase, len: 471 aa; previously partially sequenced as TR:Q9ZBA7 (EMBL:U10879), MurD, Streptomyces coelicolor UDP-N-acetylmuramoylalanine-D-glutamate ligase (fragment) (221 aa) and identical to that sequence. Similar to many e.g. TR:O68388 (EMBL:AF035938), MurD, Streptococcus pyogenes UDP-N-acetylmuramoylalanine-D-glutamate ligase (452 aa)…	SCO2086	Q9S2W9
SCE66.03_SCE66.03_at	1.08503e-07	4.10639e-08	5.07485e-12	1.86282e-08	5.94618e-09	7.03931e-13	5.13009	up	12.476	up	12.7648	up	1.1335	up	5.07146	down	12.8041	down	11.8614	down	0.534389	-1.82459	-3.1067	-3.13971	0.353601	0.517806	0.571842	0.428483	SCE66.03, ribosomal L25p family protein, len: 198 aa; similar to many members of the ribosomal L25p family (includes ribosomal protein, general stress proteins and glutaminyl-tRNA synthetases) eg. SW:P14194 (CTC_BACSU) general stress protein from Bacillus subtilis (203 aa) fasta scores; opt: 327, z-score: 393.9, E(): 1.8e-14, 31.6% identity in 196 aa overlap. Contains Pfam match to entry PF01386 …	SCO3124	Q9K3T9
SCC24.10c_SCC24.10c_i_at	8.7867e-05	2.97935e-05	2.47356e-09	3.97134e-05	1.02942e-05	7.22562e-10	4.31727	up	2.47784	up	2.01248	up	1.09164	down	5.04982	down	3.03187	down	2.29966	down	-0.103896	-2.21401	-1.41298	-1.11287	0.0226056	0.122217	0.187229	0.0885544	SCC24.10c, possible calcium-binding protein, len: 286 aa; similar to TR:BAA90694 (EMBL:AB037936) Xenopus laevis regucalcin, 299 aa; fasta scores: opt: 449 z-score: 514.7 E(): 3.1e-21; 33.8% identity in 293 aa overlap	SCO2439
SCE19A.16c_SCE19A.16_at	6.20228e-05	0.0168341	3.99735e-06	2.70099e-05	0.0115124	2.21645e-06	8.10366	up	5.07341	up	3.48787	up	1.14065	down	5.03282	down	3.43968	down	2.76764	down	0.357103	-2.66147	-1.98585	-1.44524	0.546963	-0.330104	-0.203578	0.0234117	SCE19A.16c, conserved hypothetical protein, len: 105 aa; similar to SW:Y03G_MYCTU (EMBL:Z73902) Mycobacterium tuberculosis hypothetical protein (101 aa), fasta scores; opt: 377 z-score: 514.8 E(): 2.4e-21, 60.0% identity in 105 aa overlap and SW:Y03G_MYCLE (EMBL:U00014) Mycobacterium leprae hypothetical protein (94 aa) (70.3% identity in 74 aa overlap)	SCO2916	Q9S2G5
SCD12A.11c_SCD12A.11_at	1.75397e-09	7.84331e-09	2.49872e-13	1.42707e-10	7.95576e-10	2.14943e-14	5.53858	up	5.43187	up	4.26998	up	1.02966	up	4.9307	down	4.90486	down	3.55482	down	0.362502	-2.10701	-2.07895	-1.73173	0.32033	0.19478	0.215265	0.0980498	SCD12A.11c, possible lipoprotein, len: 154 aa. Contains correctly situated match to Prosite entry PS00013 Prokaryotic membrane lipoprotein lipid attachment site and possible N-terminal region signal peptide sequence	SCO4328
narJ2_SCJ12.30_at	1.35009e-08	3.89962e-11	9.07782e-16	1.65495e-09	1.35529e-12	2.70057e-17	1.28383	up	1.68849	up	1.68186	up	1.20235	down	4.88246	down	16.3503	down	22.6096	down	-1.19251	-1.55297	-1.94824	-1.94257	-0.926658	0.734642	2.083	2.55629	SCJ12.30, narJ2, probable nitrate reductase delta chain, len: 267 aa. Similar to many e.g. Bacillus subtilis SW:NARJ_BACSU (EMBL:Z49884) nitrate reductase delta chain NarJ (EC 1.7.99.4) SC5C7.18c (184 aa), fasta scores: opt: 287 z-score: 314.9 E(): 3.5e-10 32.9% identity in 164 aa overlap and Streptomyces coelicolor TR:O86715 (EMBL:AL031515) nitrate reductase delta chain SC5C7.18c (164 aa), fasta…	SCO0218	Q9RI30
SCH24.26c_SCH24.26c_at	3.11528e-05	1.69717e-05	5.78329e-09	1.25393e-05	5.53559e-06	1.84277e-09	4.53513	up	2.02354	up	2.04488	up	1.01674	down	4.86673	down	2.25554	down	2.33789	down	-0.0378132	-2.21896	-1.0547	-1.06983	-0.0138693	0.063995	0.118779	0.155378	SCH24.26c, conserved hypothetical protein, len: 373 aa; weakly similar to many e.g. SW:FEMA_STAAU (EMBL:M23918), femA, Staphylococcus aureus factor essential for expression of methicillin resistance (433 aa), fasta scores; opt: 169 z-score: 200.3 E(): 0.00076, 21.7% identity in 428 aa overlap	SCO3904	Q9X8U0
SCD39.14c_SCD39.14c_r_at	5.6013e-09	2.87605e-09	5.42018e-14	5.74183e-10	2.40186e-10	3.63288e-15	4.9392	up	4.4701	up	4.61499	up	1.01007	up	4.85907	down	4.43587	down	5.28299	down	0.278793	-2.02548	-1.88152	-1.92754	0.264343	0.255196	0.267701	0.473819	SCD39.14c, conserved hypothetical protein, len: 162 aa; highly similar to TR:O53763 (EMBL:AL021942) Mycobacterium tuberculosis hypothetical 18.1 kDa protein MTV039.04c, 163 aa; fasta scores: opt: 705 z-score: 803.7 E(): 0; 64.4% identity in 163 aa overlap	SCO4614
SCD35.05_SCD35.05_at	1.15962e-11	1.17099e-07	3.2371e-12	3.0757e-13	1.94325e-08	4.20011e-13	16.4607	up	13.8448	up	13.5827	up	1.00295	up	4.82919	down	5.3347	down	7.10081	down	1.75314	-2.28782	-2.03814	-2.01056	1.74889	-0.0160348	0.377269	0.817423	SCD35.05, probable proton transport protein, len: 440 aa; similar to TR:Q54104 (EMBL:X92556) Saccharopolyspora erythraea similar to GltP glutamate transporters HgtA, 449 aa; fasta scores: opt: 1339 z-score: 1482.7 E(): 0; 50.2% identity in 422 aa overlap and to SW:GLTP_BACSU (EMBL:U15147) Bacillus subtilis proton glutamate symport protein (glutamate-aspartate carrier protein) GltP, 414 aa; fasta …	SCO4498	Q9L0U6
SCH69.24_SCH69.24_f_at	0.000465254	9.48057e-05	1.89565e-09	0.000253305	3.73786e-05	5.35403e-10	3.77922	up	3.59612	up	2.77925	up	1.10304	down	4.81302	down	4.1919	down	3.54567	down	0.0537405	-1.86435	-1.7927	-1.42096	0.195231	0.402593	0.274901	0.405101	SCH69.24, putative membrane protein, len: 84 aa; similar to SW:YO11_MYCTU hypothetical protein from Mycobacterium tuberculosis (93 aa) fasta scores; opt: 169, z-score: 235.0, E(): 9.2e-06, (31.5% identity in 92 aa overlap) and highly similar to TR:CAC47962 (EMBL:AJ320280) Streptomyces avermitilis WhiP protein, 84 aa; fasta scores: pt: 536 Z-score: 670.7 E(): 1e-29; 92.857% identity in 84 aa overl…	SCO3854	Q9XA10
SCC22.16c_SCC22.16c_at	5.12918e-09	4.05991e-09	1.26322e-12	5.07311e-10	3.65246e-10	1.42169e-13	5.86785	up	6.85542	up	5.48154	up	1.29697	up	4.78946	down	5.39688	down	4.11901	down	0.77022	-1.78261	-2.00703	-1.68436	0.395078	0.477249	0.4251	0.357937	SCC22.16c, possible cytochrome oxidase assembly factor, len: 340 aa; similar to many e.g. TR:O33143 (EMBL:Z99125) cytochrome C oxidase assembly factor from Mycobacterium leprae (289 aa) fasta scores; opt: 925, z-score: 1077.3, E(): 0, (49.3% identity in 286 aa overlap) and SW:CYOE_ECOLI cytochrome O ubiquinol oxidase operon protein, CyoE from Escherichia coli (296 aa) fasta scores; opt: 520, z-sc…	SCO1934	Q9XAC2
rplS_SC2E1.12_r_at	1.15384e-08	1.73517e-08	2.20432e-13	1.37063e-09	2.03991e-09	1.85668e-14	4.40889	up	5.19762	up	5.1169	up	1.04092	down	4.73215	down	5.70971	down	4.65535	down	0.244057	-1.89636	-2.13379	-2.11121	0.301922	0.346137	0.379624	0.107677	SC2E1.12, rplS, 50S ribosomal protein L19, len: 116aa; highly similar to many e.g. RL19_MYCTU (113 aa), fastascores; opt: 571 z-score: 1138.4 E(): 0, 77.3% identity in110 aa overlap. Contains PS01015 Ribosomal protein L19 signature	SCO5595	P0A477
efp_SC9C5.15c_at	0.000193073	0.00143349	1.19267e-07	9.45988e-05	0.000770693	5.03571e-08	4.34767	up	14.5036	up	11.0755	up	1.24046	down	4.72663	down	14.4101	down	10.3045	down	0.179558	-1.94069	-3.67878	-3.28974	0.490433	0.300127	0.17023	0.0754604	SC9C5.15c, efp, elongation factor P, len: 188 aa; similar to SW:EFP_BRELA (EMBL:X99289) Brevibacterium lactofermentum elongation factor P Efp, 187 aa; fasta scores: opt: 742 z-score: 903.7 E(): 0; 60.6% identity in 188 aa overlap. Contains Pfam match to entry PF01132 EFP, Elongation factor P (EF-P) and match to Prosite entry PS01275 Elongation factor P signature	SCO1491	Q9KXQ9
SC5H4.27_SC5H4.27_at	3.70551e-05	0.000159555	6.9804e-09	1.51939e-05	6.66814e-05	2.29678e-09	4.34867	up	3.64115	up	3.00241	up	1.09518	down	4.71495	down	3.41761	down	2.68577	down	0.357017	-1.76356	-1.50738	-1.22911	0.488183	0.473686	0.265613	0.19623	SC5H4.27, hypothetical protein, len: 177 aa; similar to TR:O05817 (EMBL:Z95207) Mycobacterium tuberculosis hypothetical 19.5 kD protein MTCY24A1.15, 183 aa; fasta scores: opt: 288 z-score: 348.5 E(): 6e-12; 37.2% identity in 148 aa overlap	SCO5703	Q9KYR2
SCC121.28c_SCC121.28_at	0.0105883	5.43169e-09	4.13068e-14	0.00777233	5.19807e-10	2.56156e-15	2.34052	up	3.06794	up	3.15538	up	1.11947	down	4.65386	down	6.32412	down	7.3273	down	-0.115458	-1.34228	-1.73273	-1.77327	0.0473544	0.876144	0.928138	1.10001	SCC121.28c, unknown, len: 257 aa	SCO2525	Q9L2F8
SC9A10.07_SC9A10.07_at	1.57113e-06	0.000148338	1.07614e-08	4.07142e-07	6.12492e-05	3.66043e-09	5.38743	up	4.32989	up	3.88712	up	1.05814	down	4.6455	down	3.06086	down	2.6735	down	0.296269	-2.13333	-1.81806	-1.66243	0.377805	0.0825062	-0.204125	-0.243704	SC9A10.07, unknown, len: 246 aa; similar to e.g. Dictyostelium discoideum THY1_DICDI THY1 protein (260 aa), fasta scores; opt: 308 z-score: 443.0 E(): 2.1e-17, 35.4% identity in 198 aa overlap	SCO5743	O86840
cbiM_SC7H1.31c_at	0.00107269	5.76542e-09	1.29501e-13	0.000629773	5.6001e-10	1.01187e-14	2.89601	up	2.66657	up	2.11278	up	1.00918	up	4.61298	down	4.67154	down	3.60876	down	-0.405926	-1.93999	-1.82091	-1.48507	-0.419113	0.265704	0.40299	0.366433	SC7H1.31c, cbiM, probably involved in cobalt transport, len: 257 aa; similar to many eg. CBIM_SALTY Q05594 cbim protein. salmonella typhimurium. (245 aa), fasta scores; opt: 749 z-score: 1155.1 E(): 0, 53.6% identity in 224 aa overlap. Contains PS00402 Binding-protein-dependent transport systems inner membrane component signature	SCO5961	O54190
SC4A10.22c_SC4A10.22_at	2.15468e-06	6.91772e-07	1.31068e-11	5.88484e-07	1.51496e-07	2.05293e-12	3.72513	up	3.19441	up	2.44277	up	1.08485	down	4.60425	down	3.35075	down	2.69332	down	-0.0284125	-1.9257	-1.70396	-1.31693	0.0890894	0.277266	0.0405238	0.112453	SC4A10.22c, murE, probable UDP-N-acetylmuramoylalanyl-D-glutamate- 2,6-diaminopimelate ligase, len: 506 aa; previously partially sequenced as TR:Q9Z5V6 (EMBL:AF123319), MurE, Streptomyces coelicolor UDP-N-acetylmuramoylalanyl-D-glutamate- 2,6-diaminopimelate ligase (fragment) (142 aa) and identical to that sequence. Similar to many e.g. SW:MURE_ECOLI (EMBL:X55814), MurE, Escherichia coli UDP-N-ac…	SCO2089	Q9S2W7
SCD8A.04c_SCD8A.04c_at	2.00139e-13	7.55317e-12	1.61197e-16	2.2955e-15	1.7597e-13	3.06216e-18	5.72287	up	6.20883	up	5.39848	up	1.02901	up	4.59099	down	4.77379	down	3.83955	down	0.781189	-1.73555	-1.85313	-1.65136	0.739926	0.463255	0.402003	0.289571	SCD8A.04c, possible lipoprotein, len: 241 aa. Contains correctly situated match to Prosite entry PS00013 Prokaryotic membrane lipoprotein lipid attachment site and possible N-terminal region signal peptide sequence	SCO4231
gltX_SC1C2.28_at	3.84466e-06	0.000311428	3.45951e-09	1.15753e-06	0.00014165	1.05893e-09	5.21028	up	5.35506	up	4.54928	up	1.17799	down	4.58718	down	4.60471	down	3.7891	down	0.234036	-2.14732	-2.18687	-1.9516	0.470365	0.0502825	0.0162446	-0.0297489	SC1C2.28, gltX, glutamyl-tRNA synthetase, len: 494 aa; highly similar to many e.g. SYE_ECOLI glutamyl-tRNA synthetase (EC 6.1.1.17) (471 aa), fasta scores; opt: 453 z-score: 894.0 E(): 0, 37.1% identity in 493 aa overlap. Contains Pfam match to entry PF00749 tRNA-synt_1c, tRNA synthetases class I (E and Q), score 470.50, E-value 1.3e-137	SCO5547	O86528
SCC53.13_SCC53.13_at	1.14565e-05	2.70914e-05	2.65695e-10	4.03647e-06	9.29266e-06	5.93291e-11	3.88773	up	2.70265	up	2.06257	up	1.23267	down	4.54792	down	3.24021	down	2.30195	down	-0.132757	-2.09169	-1.56713	-1.1772	0.169027	0.0935205	0.128954	0.0256564	SCC53.13, possible secreted protein, len: 220aa; contains possible cleavable N-terminal signal sequence.	SCO2322
atpH_2SC6G5.14_at	2.64809e-09	7.44579e-10	8.94269e-15	2.22098e-10	4.9588e-11	4.03863e-16	4.19515	up	5.32655	up	5.40164	up	1.05136	down	4.54214	down	6.4939	down	5.91313	down	0.271128	-1.79759	-2.14207	-2.16227	0.343383	0.385779	0.557011	0.401652	2SC6G5.14, atpH, ATP synthase delta chain (EC 3.6.1.34), len: 274aa; similar to many eg. SW:P00831 (ATPD_ECOLI) ATP synthase delta chain from Escherichia coli (177 aa) fasta scores; opt: 184, z-score: 217.1, E(): 0.00013, 27.0% identity in 141 aa overlap. Almost identical to SW:P50008 (ATPD_STRLI) ATP synthase delta chain from Streptomyces lividans (272 aa) fasta scores; opt: 1515, z-score: 1684.…	SCO5370	Q9K4D6
SC7E4.28c_SC7E4.28c_at	0.00232315	0.00667521	5.79559e-07	0.00147966	0.00416543	2.80847e-07	3.76809	up	2.47044	up	1.93962	up	1.26919	down	4.53138	down	2.63815	down	2.10855	down	-0.0557785	-1.96961	-1.36054	-1.01155	0.288133	0.21034	0.0389849	0.0647017	SC7E4.28c, probable gntR-family transcriptional regulator, len: 254 aa; similar to SW:HUTC_PSEPU (EMBL:M33922) Pseudomonas putida histidine utilization repressor HutC, 248 aa; fasta scores: opt: 355 z-score: 415.1 E(): 1.2e-15; 31.6% identity in 234 aa overlap. Contains Pfam match to entry PF00392 gntR, Bacterial regulatory proteins, gntR family and match to Prosite entry PS00043 Bacterial regula…	SCO5231	Q9K492
SC8F4.18_SC8F4.18_at	0.000138551	0.00029677	5.5245e-07	6.56502e-05	0.000133812	2.66918e-07	5.77575	up	4.30549	up	2.90524	up	1.19419	up	4.49614	down	3.55513	down	2.36937	down	0.468074	-2.06193	-1.6381	-1.07059	0.212047	0.106753	0.191799	0.173918	SC8F4.18, putative membrane protein, len: 109 aa; previously sequenced therefore identical to TR:Q9X948 (EMBL:AJ237976). Also similar to SW:Z75555 (Y076_MYCTU) hypothetical protein from Mycobacterium tuberculosis (120 aa) fasta scores; opt: 248, z-score: 330.5, E(): 5.3e-11, 37.5% identity in 96 aa overlap. Contains possible hydrophobic membrane spanning regions	SCO5414
secE_SCD82.17_at	0.172098	0.00357159	6.87183e-08	0.156492	0.00209303	2.7438e-08	2.46677	up	2.56236	up	2.18435	up	1.20917	down	4.46751	down	3.80968	down	3.74806	down	-0.320367	-1.62299	-1.67784	-1.44757	-0.0463463	0.536478	0.25183	0.458577	SCD82.17, secE, preprotein translocase SecE subunit, len: 94 aa; identical to previously sequenced SW:SECE_STRCO (EMBL:D32254) Streptomyces coelicolor preprotein translocase SecE subunit, 94 aa. Contains Pfam match to entry PF00584 SecE, SecE/Sec61-gamma subunits of protein translocation complex and match to Prosite entry PS01067 Protein secE/sec61-gamma signature also possible hydrophobic membra…	SCO4646	P0A4G8
SCD25.32_SCD25.32_at	2.41876e-05	0.000115496	6.97817e-10	9.42362e-06	4.66468e-05	1.7608e-10	4.10809	up	3.12436	up	2.65989	up	1.21422	down	4.43641	down	3.70993	down	3.00613	down	-0.154753	-2.19322	-1.79832	-1.56612	0.125276	-0.0438299	0.0930767	0.0217883	SCD25.32, ATP-dependent RNA helicase, 839 aa. Highly similar to many including: Streptomyces coelicolor TR:O54116 (EMBL; AL021529) DEAD-box RNA helicase SC10A5.25C (498 aa), fasta scores opt: 1467 z-score: 1347.1 E(): 0 50.0% identity in 486 aa overlap. Contains Pfam matches to entry PF00270 DEAD, DEAD/DEAH box helicase and Pfam match to entry PF00271 helicase_C, Helicases conserved C-terminal do…	SCO4096	Q9RKJ0
purF_SCD25.22_at	1.80269e-06	0.000101143	7.72034e-10	4.79424e-07	4.0312e-05	1.97574e-10	4.83988	up	4.10348	up	2.8357	up	1.17672	down	4.38617	down	3.65646	down	3.26765	down	0.327585	-1.94739	-1.70926	-1.17612	0.562352	0.185573	0.161185	0.532137	SCD25.22, purF, amidophosphoribosyltransferase, len: 530 aa. Identical to Streptomyces lividans TR:Q9ZB04 (EMBL; U64826) glutamine phosphoribosylpyrophosphate amidotransferase (EC 2.4.2.14) (530 aa), fasta scores opt: 3480 z-score: 3887.1 E(): 0 99.8% identity in 530 aa overlap and highly similar to Synechococcus sp. (strain PCC 7942) SW:PUR1_SYNP7 (EMBL; U33211) amidophosphoribosyltransferase pr…	SCO4086	Q7AKK3
SC6A5.05_SC6A5.05_i_at	5.50375e-09	8.2244e-10	1.12745e-15	5.60238e-10	5.57137e-11	3.51572e-17	3.2679	up	3.80207	up	2.98916	up	1.22838	down	4.35745	down	4.99057	down	4.39333	down	0.112891	-1.59547	-1.81389	-1.46685	0.409647	0.52801	0.505309	0.668464	SC6A5.05, possible glycosyltransferase, len: 290aa; similar to many eg. TR:E1388141 (EMBL:AL035478) putative transferase from Streptomyces coelicolor (344 aa) fasta scores; opt: 202, z-score: 235.1, E(): 8.6e-06, (28.1% identity in 317 aa overlap). Contains Pfam match to entry PF00535 Glycos_transf_2, Glycosyl transferases. Contains possible membrane spanning hydrophobic regions.	SCO6756	Q9X7V1
aroF_SC9C5.20c_at	1.83951e-06	1.4101e-05	2.55947e-10	4.95151e-07	4.48806e-06	5.66019e-11	5.23646	up	4.54593	up	4.25574	up	1.0648	down	4.33818	down	4.48102	down	4.55669	down	0.133381	-2.25521	-2.05119	-1.95603	0.223966	-0.138121	0.112634	0.231958	SC9C5.20c, aroF, chorismate synthase, len: 394 aa; similar to SW:AROC_BACSU (EMBL:M80245) Bacillus subtilis chorismate synthase (EC 4.6.1.4) AroF, 368 aa; fasta scores: opt: 1151 z-score: 1269.7 E(): 0; 48.9% identity in 358 aa overlap. Contains Pfam match to entry PF01264 Chorismate_synt, Chorismate synthase and match to Prosite entry PS00788 Chorismate synthase signature 2 and PS00789 Chorismat…	SCO1496	Q9KXQ4
atpD_2SC6G5.17_at	7.91136e-08	6.35375e-08	1.2454e-12	1.28737e-08	9.70142e-09	1.39711e-13	4.14702	up	4.99362	up	4.54242	up	1.01034	down	4.31367	down	5.21118	down	4.50898	down	0.268809	-1.78327	-2.05128	-1.91465	0.283647	0.32565	0.330333	0.258148	2SC6G5.17, atpD, ATP synthase beta chain (EC 3.6.1.34), len: 478aa; strongly similar to many eg. SW:P37809 (ATPB_BACSU) ATP synthase beta chain from Bacillus subtilis (473 aa) fasta scores; opt: 2051, z-score: 2236.9, E(): 0, 67.7% identity in 470 aa overlap. Identical to SW:P50004 (ATPB_STRLI) ATP synthase beta chain from Streptomyces lividans. Contains Pfam match to entry PF00006 ATP-synt_ab, A…	SCO5373	P0A300
SC6A9.21c_SC6A9.21c_at	5.74408e-10	8.89856e-09	8.1075e-14	3.60291e-11	9.13787e-10	5.88003e-15	4.13801	up	4.4294	up	4.88273	up	1.05334	down	4.3114	down	3.72726	down	4.15589	down	0.280434	-1.7685	-1.86668	-2.00725	0.355401	0.339656	0.0314366	0.0479037	SC6A9.21c, probable solute binding lipoprotein, len: 373 aa; similar to e.g. TBPA_ECOLI thiamin-binding periplasmic protein (327 aa), fasta scores; opt: 220 z-score: 423.3 E(): 2.4e-16, 28.4% identity in 327 aa overlap. Contains N-terminla signal sequence and appropriately positioned PS00013 Prokaryotic membrane lipoprotein lipid attachment site	SCO5646	O86753
SC6A5.02_SC6A5.02_r_at	1.64765e-09	2.41086e-10	5.42806e-15	1.29922e-10	1.26159e-11	2.21792e-16	4.00831	up	3.14905	up	2.73668	up	1.00934	up	4.2684	down	3.52246	down	3.14077	down	0.190876	-1.81212	-1.46404	-1.26155	0.177461	0.281577	0.352543	0.389571	SC6A5.02, probable nucleotide sugar-1-phosphate transferase, len: 250aa; similar to many eg. TR:O05171 (EMBL:Y11985) dNDP-glucose synthase from the avilamycin biosynthetic gene cluster of Streptomyces viridochromogenes Tu57 (355 aa) fasta scores; opt: 192, z-score: 226.4, E(): 2.6e-05. (26.9% identity in 242 aa overlap). Contains Pfam match to entry PF00483 NTP_transferase, Nucleotidyl transferas…	SCO6753	Q9WW65
SCI5.06c_SCI5.06c_i_at	1.28751e-07	1.55658e-07	1.07401e-09	2.27507e-08	2.68915e-08	2.83323e-10	4.53799	up	1.92873	up	1.83066	up	1.04725	up	4.24707	down	1.74354	down	1.60363	down	0.225394	-1.95666	-0.722259	-0.646968	0.158785	0.129808	0.0797634	0.0343707	SCI5.06c, possible ABC transporter ATP-binding subunit, len: 265aa; similar to many egs. TR:O53288 (EMBL:AL021287) predicted ABC transporter ATP-binding subunit (287 aa) fasta scores; opt: 893, z-score: 998.3, E(): 0, (53.3% identity in 257 aa overlap) and SW:LIVG_SALTY high-affinity branched-chain amino acid transporter from Salmonella typhimurium (255 aa) fasta scores; opt: 343, z-score: 390.2,…	SCO1798	Q9X9Z4
SCCB12.13_SC6G9.44c_at	3.92062e-05	1.10452e-08	7.40586e-14	1.62305e-05	1.1837e-09	5.25577e-15	2.96685	up	3.20305	up	3.1399	up	1.11476	down	4.23665	down	5.07768	down	6.20032	down	0.0174265	-1.55151	-1.66202	-1.63329	0.174157	0.531418	0.682149	0.999054	SCCB12.13, cvnA5, hypothetical protein (fragment), len: >191 aa; similar to C-terminal region of TR:O86525 (EMBL:AL031124) Streptomyces coelicolor hypothetical 139.7 kDa protein SC1C2.25c, 1329 aa; fasta scores: opt: 146 z-score: 152.5 E(): 0.5; 25.3% identity in 186 aa overlap. Contains possible hydrophobic membrane spanning region SC6G9.44c, possible sensor kinase, len: 806 aa; weak similarity …	SCO5289	Q8CJR8
2SCG58.12_2SCG58.12_at	0.000107766	0.000149327	6.1884e-09	4.98272e-05	6.1711e-05	1.99404e-09	3.85941	up	2.93362	up	2.27232	up	1.10007	down	4.22677	down	3.14662	down	2.42579	down	-0.068572	-2.01695	-1.62125	-1.25274	0.0690184	0.0626017	0.0325499	0.0257187	2SCG58.12, possible ligase, len: 412 aa; similar to TR:Q9ZGG7 (EMBL:AF080002) Heliobacillus mobilis UDP-N-acetylmuramyl tripeptide synthetase MurC, 455 aa; fasta scores: opt: 261 z-score: 287.4 E(): 1.5e-08; 29.3% identity in 441 aa overlap. Contains Pfam match to entry PF01225 Mur_ligase, Mur ligase family	SCO1212	Q9FCA1
SCD16A.24c_SCD16A.24_at	0.000161281	0.00177868	1.12683e-06	7.74611e-05	0.000974129	5.78764e-07	4.73628	up	2.68809	up	2.41928	up	1.04754	down	4.22258	down	2.23425	down	2.07579	down	0.231219	-2.01253	-1.19536	-1.04336	0.298231	0.0655918	-0.0355689	0.0103029	SCD16A.24c, possible electron transfer oxidoreductase, len: 430a a; similar to many e.g. TR:O06427 (EMBL:Z95558) hypothetical protein from Mycobacterium tuberculosis (408 aa) fasta scores; opt: 449, z-score: 501.6, E(): 1.3e-20, (34.6% identity in 416 aa overlap) and SW:FIXC_ECOLI probable electron transfer oxidoreductase FixC from Escherichia coli (428 aa) fasta scores; opt: 277, z-score: 311.0,…	SCO4559	Q9XAQ1
SCE19A.21_SCE19A.21_at	0.0150434	0.00398148	1.29644e-05	0.0114578	0.00236035	7.73684e-06	3.67621	up	2.72332	up	1.53307	up	1.03273	down	4.19255	down	3.07732	down	1.53665	down	0.0528129	-1.82541	-1.39255	-0.563611	0.0992792	0.24242	0.229118	0.0561771	SCE19A.21, putative membrane protein, len: 99 aa; unknown function, probable CDS suggested by probable CDS suggested by GC frameplot and positional base preference. Contains possible hydrophobic membrane spanning regions	SCO2921
SCD66.16_SCD66.16_at	4.05378e-07	2.28791e-07	1.42371e-11	8.36935e-08	4.2642e-08	2.25038e-12	4.58693	up	4.3427	up	3.70238	up	1.07811	up	4.16828	down	4.31189	down	3.73799	down	0.445478	-1.75205	-1.67312	-1.44297	0.336981	0.307404	0.435205	0.459289	SCD66.16, hypothetical protein, len: 191 aa; similar to TR:O53827 (EMBL:AL022004) Mycobacterium tuberculosis hypothetical 23.9 kD protein MTV043.05c, 226 aa; fasta scores: opt: 320 z-score: 391.4 E(): 2.5e-14; 34.9% identity in 169 aa overlap	SCO4179	Q9K4F9
SC1C2.21c_SC1C2.21c_at	0.000107752	5.07134e-06	2.50871e-11	4.9782e-05	1.43597e-06	4.266e-12	3.13771	up	2.89358	up	2.31062	up	1.16358	down	4.13505	down	4.04219	down	3.20081	down	0.0553239	-1.59439	-1.47753	-1.15296	0.273896	0.453518	0.537607	0.525482	SC1C2.21c, cvnA2, unknown, len: 1111 aa; contains two possible transmembrane domains at around 100 and 400 aa, a Gln-rich region at around 850 aa and a probable coiled-coil domain from 297 to 327. Overall 35.6% identical to upstream gene SC1C2.25c, but with much higher similarity between aa 477 and 719	SCO5540	O86522
SC1C2.20c_SC1C2.20c_i_at	0.0114361	0.0441093	2.67599e-06	0.00846846	0.0332954	1.45309e-06	3.82667	up	3.43266	up	2.89709	up	1.2773	down	4.11253	down	4.04007	down	3.42681	down	0.0780377	-1.85805	-1.70129	-1.45657	0.431137	0.181974	0.31309	0.320301	SC1C2.20c, cvnB2, unknown, len: 140 aa; similar to M. tuberculosis hypothetical protein TR:O50393 (EMBL:AL009198) MTV004.21c (130 aa), fasta scores; opt: 445 z-score: 754.7 E(): 0, 56.9% identity in 116 aa overlap. 94.2% identical to upstream gene SC1C2.24c	SCO5539
glmS2_SCC105.20_at	3.13663e-09	3.51368e-08	4.76751e-13	2.72066e-10	4.87381e-09	4.55186e-14	3.68511	up	3.59835	up	3.17934	up	1.06635	down	4.08351	down	2.99818	down	2.72801	down	0.30252	-1.57919	-1.54481	-1.36621	0.395197	0.45062	0.0392745	0.0816406	SCC105.20, glmS2, glucosamine-fructose-6-phosphate aminotransferase, len: 605 aa; similar to SW:GLMS_ECOLI (EMBL:X01631) Escherichia coli glucosamine-fructose-6-phosphate aminotransferase [isomerizing] (EC 2.6.1.16) GlmS, 608 aa; fasta scores: opt: 1617 z-score: 1815.6 E(): 0; 44.1% identity in 612 aa overlap and highly similar to TR:BAA86263 (EMBL:AB023785) Streptomyces griseus ORF3 (fragment), …	SCO2789	Q9L065
SCD66.15_SCD66.15_f_at	1.80312e-06	5.46156e-06	2.40143e-10	4.82089e-07	1.56212e-06	5.28487e-11	4.54051	up	3.34185	up	2.91254	up	1.00309	up	4.08241	down	3.17934	down	3.22623	down	0.50325	-1.6796	-1.2374	-1.03903	0.498795	0.34982	0.43133	0.650822	SCD66.15, putative small membrane protein, len: 32 aa. Contains possible hydrophobic membrane spanning regions	SCO4178
thrS_SCL2.21c_at	1.38089e-05	6.45835e-06	4.3853e-10	5.00883e-06	1.87269e-06	1.04996e-10	3.77621	up	2.97592	up	2.50881	up	1.00318	down	4.07808	down	2.99922	down	2.54128	down	0.203077	-1.71386	-1.37026	-1.12393	0.207664	0.314027	0.214326	0.221629	SCL2.21c, thrS, threonine-tRNA synthetase, len: 658 aa; highly similar to SW:SYT_MYCTU (EMBL:Z95387) Mycobacterium tuberculosis threonyl-tRNA synthetase (EC 6.1.1.3) thrrS, 692 aa; fasta scores: opt: 1982 z-score: 2236.3 E(): 0; 65.1% identity in 659 aa overlap and to SW:SYT_ECOLI (EMBL:V00291) Escherichia coli threonyl-tRNA synthetase (EC 6.1.1.3) (threonine--tRNA ligase) TrhS, 642 aa; fasta sco…	SCO1531	Q9L278
SCC75A.08c_SCC75A.08_at	3.78656e-06	3.65942e-06	1.62755e-07	1.13395e-06	9.95521e-07	7.01188e-08	4.29627	up	1.82884	up	1.47987	up	1.04059	up	4.07747	down	1.64012	down	1.3264	down	0.193178	-1.90991	-0.677749	-0.372294	0.135769	0.117765	0.0360537	0.0352249	SCC75A.08c, possible oxidoreductase, len: 239 aa. Similar to several including: Methanobacterium thermoautotrophicum TR:O59661(EMBL:Y17210) F420-dependent NADP reductase (224 aa), fasta scores opt: 257 z-score: 283.4 E(): 2.1e-08 38.3% identity in 222 aa overlap and Archaeoglobus fulgidus TR:O29059(EMBL:AE001021) conserved hypothetical protein (213 aa), fasta scores opt: 397 z-score: 431.0 E(): 1…	SCO2262	Q9RKR6
rpsI_SC6G4.13_at	3.3699e-06	5.44522e-06	2.20821e-10	9.89467e-07	1.5555e-06	4.8359e-11	4.05891	up	5.25986	up	3.87701	up	1.02133	down	4.07298	down	5.469	down	3.46588	down	0.147096	-1.874	-2.24793	-1.80785	0.177547	0.152086	0.203347	-0.0146265	SC6G4.13, rpsI, 30S ribosomal protein S9, len: 170 a a; identical to RS9_STRCO 30S ribosomal protein S9 (170 aa) and highly similar to many e.g.RS9_ECOLI (129 aa), fasta s cores; opt: 408 z-score: 663.5 E(): 1.1e-29, 49.2% identity in 124 aa overlap. Contains PS00360 Ribosomal protein S9 s ignature and Pfam match to entry PF00380 S9, Ribosomal prot ein S9, score 162.60, E-value 1e-49	SCO4735	Q53875
SCE59.27c_SCE59.27c_at	3.55255e-06	3.62348e-07	1.9586e-12	1.05048e-06	7.208e-08	2.3798e-13	3.2172	up	3.49573	up	3.73972	up	1.13224	down	4.06853	down	4.43256	down	4.85254	down	0.0745958	-1.61121	-1.731	-1.82834	0.25378	0.413297	0.417141	0.450405	SCE59.27c, possible cell division protein, len: 305 aa; similar to TR:P96293 (EMBL:X70031) Mycobacterium tuberculosis FtsX, 297 aa; fasta scores: opt: 591 z-score: 681.4 E(): 1.5e-30; 34.9% identity in 304 aa overlap and to SW:FTSX_ECOLI (EMBL:X04398) Escherichia coli cell division protein FtsX, 352 aa; fasta scores: opt: 194 z-score: 228.3 E(): 2.7e-05; 23.4% identity in 295 aa overlap. Contains…	SCO2968	Q9L1S7
SC5F7.26_SC5F7.26_i_at	0.00567853	0.000937376	9.10514e-09	0.00395258	0.000480783	3.05463e-09	2.83299	up	2.21922	up	2.15773	up	1.24169	down	4.06018	down	3.22321	down	2.5127	down	-0.279081	-1.78141	-1.42913	-1.3886	0.0332209	0.240137	0.259364	-0.0593573	SC5F7.26, possible nicotinate-nucleotide-dimethylbenzimidazole phosphoribosyltransferase, len: 357 aa; similar to SW:COBT_SALTY nicotinate-nucleotide-dimethylbenzimidazole phosphoribosyltransferase, cobalamin (vitamin B12) biosynthetic gene from Salmonella typhimurium (356 aa) fasta scores; opt: 509, z-score: 554.1, E(): 1.6e-23, (32.3% identity in 347 aa overlap). Also similar to SW:COBT_MYCTU p…	SCO2175	Q9S2R1
SCC61A.03c_SCC61A.03_at	7.09041e-06	1.18593e-08	9.88204e-14	2.35109e-06	1.30495e-09	7.34941e-15	2.26995	up	3.89069	up	4.81939	up	1.1772	down	4.03791	down	7.14541	down	8.44036	down	0.664148	-0.518513	-1.29588	-1.6047	0.89951	1.4951	1.54114	1.4726	SCC61A.03c, possible membrane protein, len: 470 aa; contains possible membrane-spanning hydrophobic regions.	SCO2682	Q9KYJ0
rplK_SCD82.19_i_at	0.000101164	0.00100462	1.51768e-07	4.64485e-05	0.000517794	6.49087e-08	4.57999	up	6.3835	up	4.46643	up	1.01075	down	4.01657	down	5.43778	down	3.46869	down	0.313707	-1.88164	-2.36064	-1.84542	0.329139	0.124327	0.0823768	-0.051027	SCD82.19, rplK, 50S ribosomal protein L11, len: 144 aa; identical to previously sequenced SW:RL11_STRCO (EMBL:D32254) Streptomyces coelicolor 50S ribosomal protein L11 RplK. Contains Pfam match to entry PF00298 Ribosomal_L11, Ribosomal protein L11 and match to Prosite entry PS00359 Ribosomal protein L11 signature	SCO4648	P0A463
SCE41.07c_SCE41.07c_at	8.32978e-09	1.43489e-09	2.07703e-14	9.22545e-10	1.06066e-10	1.11668e-15	3.09742	up	2.70797	up	1.64753	up	1.0727	down	3.94551	down	3.10446	down	2.33823	down	-0.318891	-1.94996	-1.7561	-1.0392	-0.217644	0.0302531	-0.12176	0.186222	SCE41.07c, possible secreted protein, len: 341 aa; similar to TR:O53879 (EMBL:AL022004) Mycobacterium tuberculosis hypothetical 40.0 kDa protein MTV043.60c, 407 aa; fasta scores: opt: 443 z-score: 346.0 E(): 9.1e-12; 33.3% identity in 234 aa overlap. Contains Pfam match to entry PF01476 PG_binding_2, Putative peptidoglycan binding domain and high content in serine and glycine amino acid residues.…	SCO3098	Q9F2Q1
3SC5B7.03_3SC5B7.03_at	0.673599	9.96002e-05	7.38685e-10	0.6637	3.94831e-05	1.87981e-10	1.92186	up	1.78291	up	1.46613	up	1.17246	down	3.94104	down	3.45568	down	2.85294	down	-0.224331	-1.16683	-1.05857	-0.776346	0.00520897	0.811742	0.7304	0.736105	3SC5B7.03, unknown, len: 125 aa	SCO0725
atpG_2SC6G5.16_at	2.88784e-10	7.19956e-11	8.74282e-16	1.52155e-11	3.04497e-12	2.56957e-17	3.52355	up	4.24027	up	3.75797	up	1.02136	down	3.93952	down	4.5883	down	4.13178	down	0.00552495	-1.81151	-2.07863	-1.90443	0.036013	0.166512	0.119328	0.142333	2SC6G5.16, atpG, ATP synthase gamma chain (EC 3.6.1.34), len: 305aa; strongly similar to many eg. SW:P00837 (ATPG_ECOLI) ATP synthase gamma chain from Escherichia coli (287 aa) fasta scores; opt: 591, z-score: 655.5, E(): 4.9e-29, 37.4% identity in 289 aa overlap. Almost identical to SW:P50007 (ATPG_STRLI) ATP synthase gamma chain from Streptomyces lividans. Contains Pfam match to entry PF00231 A…	SCO5372	Q9K4D4
SC10A5.05_SC10A5.05_at	2.30068e-06	1.18382e-08	4.27656e-13	6.40003e-07	1.29838e-09	4.03131e-14	2.99857	up	2.79554	up	2.43403	up	1.01984	up	3.88787	down	3.37164	down	2.67679	down	0.0160411	-1.56823	-1.46709	-1.26731	-0.0123014	0.390746	0.286362	0.153196	SC10A5.05, probable membrane protein, len: 691; high ly similar to M. tuberculosis putative membrane protein TR: O07192 (EMBL:Z96072) MTCY05A6.11C (647 aa), fasta scores; o pt: 1980 z-score: 3557.6 E(): 0, 62.7% identity in 659 aa o verlap and weakly similar to many transport proteins eg. PR OY_SALTY P37460 proline-specific permease proy from Salmone lla typhimurium (456 aa), fasta scores; opt: 1…	SCO5900
SCH22A.02c_SCH22A.02_at	9.53504e-07	1.33495e-05	5.58723e-10	2.28978e-07	4.2058e-06	1.38379e-10	4.87135	up	4.73064	up	4.76318	up	1.00396	up	3.88037	down	4.41989	down	3.80266	down	0.632007	-1.65231	-1.61003	-1.61992	0.626299	0.30388	0.533982	0.307089	SCH22A.02c, hypothetical protein, len: 160 aa; similar to TR:Q9X7Q5 (EMBL:AL049587) Streptomyces coelicolor hypothetical 17.1 kD protein SC5F2A.32, 161 aa; fasta scores: opt: 256 z-score: 310.3 E(): 7.3e-10; 39.4% identity in 160 aa overlap	SCO3724	Q9L0Y0
rspD_SC9C5.29c_at	6.33393e-09	2.46802e-08	7.79366e-13	6.65176e-10	3.13146e-09	8.16259e-14	4.16835	up	6.79002	up	4.79441	up	1.00389	down	3.86685	down	6.43901	down	4.07281	down	0.363771	-1.69571	-2.39965	-1.89758	0.369368	0.25545	0.287193	0.12844	SC9C5.29c, rspD, 30S ribosomal protein S4, len: 204 aa; highly similar to SW:RS4_BACST Bacillus stearothermophilus 30S ribosomal protein S4 RspD, 198 aa; fasta scores: opt: 531 z-score: 651.1 E(): 8.6e-29; 42.9% identity in 198 aa overlap. Contains Pfam matches to entries PF00163 Ribosomal_S4, Ribosomal protein S4/S9 N-terminal domain and PF01479 S4, S4 domain	SCO1505	Q9KXP5
SCK7.02_SCK7.02_at	7.75099e-09	1.74989e-09	9.73995e-13	8.52886e-10	1.32967e-10	1.06127e-13	2.80783	up	1.51828	up	1.06366	down	1.09683	down	3.86258	down	2.1436	down	1.39285	down	-0.356673	-1.84613	-0.959109	-0.267632	-0.22333	0.103436	0.140924	0.210408	SCK7.02, possible secreted protein, len: 238 aa; similar to C-terminal region of TR:CAB93446 (EMBL:AL357591) Streptomyces coelicolor hypothetical 16.0 kDa protein SCC53.17, 154 aa; fasta scores: opt: 477 z-score: 484.5 E(): 1.6e-19; 64.4% identity in 101 aa overlap. Contains possible N-terminal region signal peptide sequence and possible coiled-coil region at aprox. residues 82..123	SCO5029
SCH24.30_SCH24.30_f_at	6.48708e-09	2.02902e-08	6.77031e-13	6.83585e-10	2.46537e-09	6.86738e-14	4.07255	up	3.86809	up	2.94005	up	1.00836	up	3.85474	down	3.61466	down	2.65043	down	0.246818	-1.77912	-1.7048	-1.30902	0.234803	0.167516	0.149057	0.0972042	SCH24.30, rpsR, probable 30S ribosomal protein S18, len: 78 aa; similar to many e.g. SW:RS18_BACSU (EMBL:D26185), rpsR, Bacillus subtilis 30S ribosomal protein S18 (78 aa), fasta scores; opt: 262 z-score: 387.4 E(): 2.9e-14, 50.7% identity in 69 aa overlap. Contains Pfam match to entry PF01084 Ribosomal_S18, Ribosomal protein S18, score 106.60, E-value 4.8e-28 and PS00057 Ribosomal protein S18 si…	SCO3908	P66470
SCE6.20_SCE6.20_at	0.00129305	3.49082e-08	5.34903e-13	0.000773837	4.80457e-09	5.21482e-14	2.55609	up	2.37647	up	2.36837	up	1.0789	down	3.8531	down	5.24998	down	6.89737	down	-0.197355	-1.5513	-1.44618	-1.44125	-0.0877976	0.394725	0.946137	1.3448	SCE6.20, possible cytochrome P450, len: 410 aa. Highly similar to many other cytochrome P450 proteins from Streptomyces including: S. coelicolor TR:CAB61278 (EMBL:AL132991) SCF55.08C (420 aa), fasta scores opt: 710 z-score: 807.4 E():0 33.1% identity in 411 aa overlap and S. violaceus (S. venezuelae) TR:O87605 (EMBL:AF087022) cytochrome P450 monooxygenase, PikC (416 aa), fasta scores opt: 464 z-s…	SCO2883	Q9KZR8
SCI28.09c_SCI28.09c_r_at	1.34085e-06	3.12478e-08	1.48855e-12	3.39778e-07	4.20848e-09	1.70196e-13	2.79726	up	3.60023	up	7.07107	up	1.02818	down	3.85071	down	5.22318	down	9.55467	down	0.0743796	-1.40963	-1.77371	-2.74755	0.114468	0.535492	0.611217	0.508656	SCI28.09c, fabG, probable 3-oxacyl-(acyl-carrier-protein) reductase, len: 234 aa; similar to many e.g. SW:FABG_MYCTU 3-oxacyl-(acyl-carrier-protein) reductase from Mycobacterium tuberculosis (247 aa) fasta scores; opt: 906, z-score: 997.3, E(): 0, (57.3% identity in 234 aa overlap). Contains Pfam match to entry PF00678 adh_short_C2, Short chain dehydrogenase/reductase C-terminus and to entry PF00…	SCO1815	Q9S274
SC4G2.17_SC4G2.17_i_at	2.74478e-06	0.000335879	2.43534e-09	7.82559e-07	0.000154216	7.07906e-10	3.16788	up	3.22821	up	3.03386	up	1.25927	down	3.82701	down	3.08546	down	2.1944	down	-0.0772877	-1.74081	-1.76802	-1.67844	0.255304	0.195412	-0.142536	-0.544618	SC4G2.17, unknown, len: 184 aa; some similarity to TR:O26772 (EMBL:AE000847) hypothetical protein MTH676 (Methanobacterium thermoautotrophicum) (205 aa), fasta scores; opt: 260 z-score: 193.2 E(): 0.0016, 33.1% identity in 163 aa overlap. Contains Pfam match to entry PF00583 Acetyltransf, Acetyltransferase (GNAT) family, score 38.50, E-value 1.5e-07	SCO6643	O86689
SCD8A.09_SCD8A.09_i_at	0.000202	0.000375174	2.74333e-09	9.94795e-05	0.000174274	8.18082e-10	3.38357	up	2.3954	up	2.2854	up	1.19576	down	3.82681	down	2.93502	down	2.83313	down	0.0513271	-1.70722	-1.20894	-1.14112	0.309254	0.228923	0.344432	0.361275	SCD8A.09, possible tRNA/rRNA methyltransferase, len: 314 aa; similar to TR:P96861 (EMBL:Z92774) Mycobacterium tuberculosis hypothetical 34.0 kD protein MTCY06G11.26c, 322 aa; fasta scores: opt: 937 z-score: 1001.6 E(): 0; 56.7% identity in 319 aa overlap and to SW:YJFH_ECOLI (EMBL:U14003) Escherichia coli hypothetical tRNA/rRNA methyltransferase YjfH (EC 2.1.1.-), 243 aa; fasta scores: opt: 519 z…	SCO4236	Q9L0Q5
SCC53.09c_SCC53.09c_at	6.63589e-06	6.88429e-05	1.15121e-06	2.18342e-06	2.62541e-05	5.93761e-07	4.4711	up	2.4043	up	1.30115	up	1.02172	up	3.8177	down	2.11503	down	1.25522	down	0.0838229	-2.07681	-1.18179	-0.295968	0.0528243	-0.144103	-0.101117	0.0319703	SCC53.09c, possible glycosyl transferase, len: 498 aa; similar to many e.g. TR:Q00481 (EMBL:X61917) second mannosyl transferase from Salmonella enterica (336 aa) fasta scores; opt: 325, z-score: 324.2, E(): 1.4e-10, 30.9% identity in 259 aa overlap and TR:Q9Z5B7 (EMBL:AL035478) putative transferase from Streptomyces coelicolor (406 aa) fasta scores; opt: 398, z-score: 393.8 ,E(): 1.8e-14, 32.4% i…	SCO2318	Q9KXK2
bioD_2SCG1.21_at	0.000716767	0.00324271	2.86623e-06	0.000407915	0.00188635	1.56153e-06	3.35521	up	1.37382	up	1.22456	up	1.15174	down	3.79823	down	2.25659	down	1.53188	down	-0.161505	-1.90791	-0.619703	-0.453772	0.0423075	0.0174205	0.554441	0.161527	2SCG1.21, bioD, dethiobiotin synthetase, len: 238 aa; similar to SW:BIOD_MYCBO (EMBL:AF041819) Mycobacterium bovis dethiobiotin synthetase (EC 6.3.3.3) BioD, 226 aa; fasta scores: opt: 521 z-score: 550.4 E(): 3.4e-23; 45.3% identity in 236 aa overlap	SCO1246	Q9FCC1
2SCK36.12_2SCK36.12_at	1.89189e-08	3.99665e-06	4.71747e-10	2.50218e-09	1.09586e-06	1.14132e-10	4.59887	up	4.11727	up	3.2662	up	1.00269	down	3.78772	down	2.71502	down	2.09696	down	0.578744	-1.62254	-1.46294	-1.12887	0.58262	0.298794	-0.0219803	-0.060571	2SCK36.12, probable IclR-family transcriptional regulatory protein, len: 254 aa; similar to SW:KDGR_ECOLI (EMBL:AE000277) Escherichia coli transcriptional regulator KdgR, 263 aa; fasta scores: opt: 420 Z-score: 488.7 bits: 98.0 E(): 1.3e-19; 30.992% identity in 242 aa overlap. Contains Pfam match to entry PF01614 IclR, Bacterial transcriptional regulator and possible helix-turn-helix motif at res…	SCO4989	Q93JK5
ahpC_SCK7.05c_r_at	3.9829e-07	1.41859e-08	4.32628e-13	8.19421e-08	1.62705e-09	4.10919e-14	3.64369	up	3.84443	up	3.10307	up	1.02278	up	3.75287	down	4.96472	down	3.66173	down	0.217079	-1.64832	-1.72569	-1.41662	0.184578	0.259675	0.586021	0.455906	SCK7.05c, ahpC, alkyl hydroperoxide reductase, len:184 aa; identical to previously seqeunced TR:Q9RN72 (EMBL:AF186371) Streptomyces coelicolor A3(2) AhpC, 184 aa. Contains Pfam match to entry PF00578 AhpC-TSA, AhpC/TSA family	SCO5032	Q9FBP5
SC7A1.12_SC7A1.12_r_at	3.63267e-06	1.13627e-05	5.01023e-10	1.07938e-06	3.51062e-06	1.22472e-10	3.66413	up	2.81055	up	2.01845	up	1.07388	down	3.751	down	2.82387	down	2.10064	down	0.0320705	-1.8414	-1.45878	-0.981181	0.134905	0.0658785	0.0388918	0.0896517	SC7A1.12, coaD, phosphopantetheine adenylyltransferase, len: 159 aa; strong similarity to many including SW:COAD_ECOLI phosphopantetheine adenylyltransferase (EC 2.7.7.3) CoaD or KdtB or B3634 from Escherichia coli (159 aa) fasta scores: opt: 485 Z-score: 587.5 E(): 4.5e-25; 45.513% identity (45.806% ungapped) in 156 aa overlap	SCO5568	Q9ZBR1
SC2E9.08_SC2E9.08_at	9.32871e-07	4.20134e-06	2.43477e-11	2.22288e-07	1.15951e-06	4.11903e-12	3.66934	up	3.62475	up	3.09074	up	1.1411	down	3.72757	down	4.0606	down	3.16542	down	0.126005	-1.74951	-1.73188	-1.50195	0.316426	0.14872	0.289819	0.160447	SC2E9.08, unknown, len: 194 aa	SCO5867
SC6G10.24c_SC6G10.24_r_at	3.11787e-08	3.3319e-08	9.73995e-13	4.47007e-09	4.53807e-09	1.05897e-13	3.86449	up	4.84379	up	4.5489	up	1.0241	up	3.72394	down	4.59372	down	4.62082	down	0.420941	-1.52934	-1.85519	-1.76458	0.386591	0.367493	0.344469	0.443571	SC6G10.24c, cox3, cytochrome c oxidase subunit III, len: 206aa; similar to many eg. SW:COX3_BACP3 caaC, cytochrome c oxidase subunit III from Bacillus PS3 (207 aa) fasta scores; opt: 397, z-score: 511.9, E(): 3.3e-21, (35.9% identity in 181 aa overlap). Contains Pfam match to entry PF00510 COX3, Cytochrome c oxidase subunit III.	SCO2151	Q9X809
SC4H2.25_SC4H2.25_i_at	0.00164145	0.000120886	1.11427e-08	0.00101252	4.90045e-05	3.81407e-09	2.26139	up	1.09145	up	1.71601	up	1.0681	down	3.69023	down	2.06928	down	2.41537	down	-0.113168	-1.29038	-0.23941	-0.892228	-0.0181268	0.593335	0.80972	0.380017	SC4H2.25, unknown, len: 182 aa; similar to hypothetical genes from a wide range of organisms e.g. YBAD_ECOLI P25538 hypothetical 17.2 kd protein in tsx-ribG (149 aa), fasta scores; opt: 426 z-score: 367.0 E(): 3.2e-13, 43.0% identity in 149 aa overlap	SCO5804	O69980
SC1C3.14c_SC1C3.14c_at	3.73094e-05	0.00126607	1.57728e-06	1.53249e-05	0.00067271	8.31041e-07	3.95694	up	2.70068	up	1.41386	up	1.13231	down	3.67322	down	2.24864	down	1.42138	down	0.21218	-1.77221	-1.22114	-0.287455	0.391447	0.104838	-0.0520894	0.219838	SC1C3.14c, probable fatty acid oxidation complex alpha-subunit, similar to many e.g. FADB_ECOLI (729 aa), fasta scores; opt: 782 z-score: 863.1 E(): 0, 29.8% identity in671 aa overlap. Contains Pfam match to entry ECH PF00378, Enoyl-CoA hydratase/isomerase, score 49.78	SCO6026	O69856
SC2H4.07c_SC2H4.07c_at	4.59137e-09	5.20503e-08	5.57505e-13	4.39389e-10	7.80088e-09	5.47514e-14	4.02857	up	5.4871	up	4.00144	up	1.07439	down	3.6576	down	5.00404	down	3.87981	down	0.207445	-1.80282	-2.2486	-1.79307	0.310965	0.0680733	0.074496	0.162911	SC2H4.07c, probable secreted protein, len: 421 aa; similar in C-terminus to B. subtilis TR:P70960 (EMBL:Z81356;) hypothetical protein ywmC precursor (227 aa), fasta scores; opt: 319 z-score: 219.2 E(): 5.8e-05, 29.6% identity in 216 aa overlap	SCO6225
rlpA_SCD82.20_at	7.34185e-10	3.11701e-09	6.47224e-14	4.94719e-11	2.65776e-10	4.54681e-15	3.95386	up	5.13364	up	4.62037	up	1.00503	up	3.6481	down	4.91228	down	3.95139	down	0.195683	-1.78758	-2.1643	-2.01233	0.188443	0.0795657	0.132092	-0.0299673	SCD82.20, rlpA, 50S ribosomal protein L1, len: 241 aa; identical to previously sequenced SW:RL1_STRGR (EMBL:X72787) Streptomyces griseus 50S ribosomal protein L1 RlpA, 240 aa. Contains Pfam match to entry PF00687 Ribosomal_L1, L1P family of ribosomal proteins and match to Prosite entry PS01199 Ribosomal protein L1 signature	SCO4649	P48950
SC7A1.16_SC7A1.16_s_at	0.00927269	0.000155281	1.62925e-09	0.0067468	6.47282e-05	4.52028e-10	2.65495	up	3.04824	up	2.92222	up	1.1697	down	3.64454	down	4.76578	down	4.42917	down	-0.4073	-1.81598	-2.01528	-1.95436	-0.181162	0.0497519	0.237435	0.192674	SC7A1.16, rnc, ribonuclease III, len: 272aa; similar to many eg. SW:RNC_ECOLI rnc, ribonuclease III from Escherichia coli (226 aa) fasta scores; opt: 492, z-score: 612.9, E(): 7.7e-27, (40.9% identity in 220 aa overlap). Contains PS00517 Ribonuclease III family signature, Pfam match to entry PF00636 Ribonuclease_3, RNase3 domain., score 147.60, E-value 2.2e-40 and Pfam match to entry PF00035 dsrm…	SCO5572	Q9ZBQ7
SCC54.04c_SCC54.04c_at	0.000200827	0.000121061	2.71887e-09	9.88297e-05	4.91186e-05	8.06849e-10	2.95427	up	3.10994	up	2.53828	up	1.07836	down	3.61811	down	3.19881	down	2.83243	down	-0.00121848	-1.56402	-1.6381	-1.34507	0.107621	0.291213	0.0394319	0.156971	SCC54.04c, secG, integral membrane protein, len: 102 aa; varying levels of similarity to many with similarity to SecG proteins e.g. TR:E1363411 (EMBL:AJ007732) SecG protein (undefined) from Corynebacterium glutamicum (77 aa) fasta scores; opt: 287, z-score: 358.8, E(): 1.1e-12, 53.4% identity in 73 aa overlap) and SW:SECG_ECOLI SecG, membrane protein involved in protein translocation across the c…	SCO1944	Q9Z521
SC9B1.15c_SC9B1.15c_at	2.14851e-07	1.69664e-06	1.21566e-11	4.11031e-08	4.15402e-07	1.86353e-12	4.0775	up	5.07604	up	4.45314	up	1.15582	down	3.61027	down	5.49683	down	4.61384	down	0.729374	-1.29831	-1.61433	-1.42545	0.93829	0.553796	0.844271	0.78052	SC9B1.15c, cvnB6, unknown, len: 119 aa; similar to other hypothetical proteins egs. two from Streptomyces coelicolor: TR:O86521 (EMBL:AL031124) (140 aa) fasta scores; opt: 331, z-score: 424.2, E(): 2.6e-16, (41.5% identity in 130 aa overlap) and TR:O86524 (EMBL:AL031124) (137 aa) fasta scores; opt: 325, z-score: 416.9, E(): 6.7e-16, (44.3% identity in 122 aa overlap), and TR:O50393 (EMBL:AL009198…	SCO6068
SC6A5.04_SC6A5.04_at	0.000271068	2.42656e-05	1.91204e-10	0.000137574	8.23639e-06	4.11876e-11	2.86383	up	3.52769	up	2.99708	up	1.15248	down	3.59919	down	4.65069	down	4.15681	down	-0.0788148	-1.59676	-1.89754	-1.66237	0.125926	0.250913	0.319906	0.393107	SC6A5.04, possible integral membrane transferase, len: 227aa; similar to many eg. TR:O67379 (EMBL:AE000737) glucose-1-phophate thymidylyltransferase from Aquifex aeolicus (428 aa) fasta scores; opt: 206, z-score: 257.3, E(): 5e-07, (28.1% identity in 199 aa overlap). Contains possible membrane spanning hydrophobic region.	SCO6755	Q9X7V0
SC5H4.28_SC5H4.28_at	8.72248e-10	2.97049e-09	3.68223e-14	6.03505e-11	2.49138e-10	2.24365e-15	3.71911	up	2.91643	up	2.91162	up	1.03388	down	3.59301	down	2.99783	down	2.77578	down	0.522051	-1.37291	-1.02215	-1.01977	0.570125	0.472283	0.561766	0.453122	SC5H4.28, probable transcriptional termination/antitermination factor, len: 340 aa; highly similar to TR:Q9Z5J1 (EMBL:AL035472) Mycobacterium leprae putative transcriptional termination/antitermination factor NusA, 347 aa; fasta scores: opt: 1292 z-score: 1449.3 E(): 0; 60.8% identity in 344 aa overlap and similar to SW:NUSA_ECOLI (EMBL:X00513) Escherichia coli N utilization substance protein A (…	SCO5704	Q9KYR1
SCE66.01_SCE41.31_at	6.54008e-09	5.96596e-08	8.43177e-13	6.93858e-10	9.02377e-09	8.94553e-14	3.53759	up	3.23548	up	3.2688	up	1.03936	down	3.59117	down	2.97422	down	2.78785	down	0.262676	-1.56009	-1.4313	-1.44608	0.318374	0.284363	0.141209	0.0330709	SCE66.01, probable nucleotidyltransferase, partial CDS, len: >343 aa; similar to many eg.. SW:P14192 (GCAD_BACSU) UDP-N-acetylglucosamine pyrophosphorylase from Bacillus subtilis (456 aa) fasta scores; opt: 895, z-score: 1020.4, E(): 0, 42.6% identity in 317 aa overlap. Contains five Pfam matches to entry PF00132 hexapep, Bacterial transferase hexapeptide. SCE41.31, probable nucleotidyltransferas…	SCO3122	Q8CJX6
metK_SCL6.33c_r_at	6.93814e-11	7.30292e-09	2.22032e-13	2.53652e-12	7.38144e-10	1.87812e-14	4.65753	up	3.56828	up	2.7916	up	1.00694	down	3.58635	down	2.7539	down	2.3681	down	0.383735	-1.83583	-1.45149	-1.09736	0.393707	0.00668526	0.00998624	0.146376	SCL6.33c, metK, S-adenosylmethionine synthetase, len: 402 aa; identical to TR:Q9X4Q2 (EMBL:AF117274) Streptomyces spectabilis S-adenosylmethionine synthetase (EC 2.5.1.6) MetK, 411 aa and highly similar to SW:METK_BACSU (EMBL:U52812) Bacillus subtilis S-adenosylmethionine synthetase (EC 2.5.1.6) MetK, 400 aa; fasta scores: opt: 1583 z-score: 1723.1 E(): 0; 61.9% identity in 402 aa overlap. Contai…	SCO1476	Q9L0Y3
thrB_SCBAC5H2.25_at	0.0606813	1.60074e-06	1.36503e-11	0.0513553	3.88423e-07	2.14785e-12	2.02121	up	1.63217	up	1.44331	up	1.09615	down	3.57656	down	3.07537	down	2.69774	down	-0.290962	-1.30618	-0.997754	-0.820341	-0.158513	0.532393	0.623008	0.61141	SCBAC5H2.25, thrB, homoserine kinase, len: 309 aa; similar to SW:KHSE_CORGL (EMBL:Y00546) Corynebacterium glutamicum homoserine kinase (EC 2.7.1.39) ThrB, 308 aa; fasta scores: opt: 728 z-score: 820.7 E(): 0; 43.3% identity in 275 aa overlap. Contains Pfam match to entry PF00288 GHMP_kinases, GHMP kinases putative ATP-binding proteins and match to Prosite entry PS00627 GHMP kinases putative ATP-b…	SCO5356	Q9ADB2
SCL2.17c_SCL2.17c_i_at	7.51445e-05	3.46465e-05	1.51345e-09	3.33167e-05	1.20828e-05	4.14437e-10	3.36342	up	3.07353	up	3.09942	up	1.0043	down	3.54277	down	3.3898	down	3.13082	down	0.151949	-1.59798	-1.46795	-1.48005	0.158136	0.226897	0.293253	0.16649	SCL2.17c, possible membrane transferase, len: 241 aa; similar to TR:CAB50482 (EMBL:AJ248288) Pyrococcus abyssi CDP-diacylglycerol--glycerol-3-phosphate 3-phosphatidyltransferase PgsA, 186 aa; fasta scores: opt: 286 z-score: 350.3 E(): 4e-12; 33.0% identity in 203 aa overlap and to TR:O06202 (EMBL:Z95387) Mycobacterium tuberculosis hypothetical 23.3 kD protein MTCY1A10.21, 217 aa; fasta scores: op…	SCO1527	Q9L282
sucD_SCD63A.20_at	4.5901e-07	2.49983e-06	5.56576e-11	9.73956e-08	6.3836e-07	1.05729e-11	3.91259	up	5.68598	up	4.19384	up	1.05209	down	3.54096	down	5.31541	down	4.17971	down	0.149684	-1.81844	-2.35773	-1.91859	0.222943	0.0057017	0.0524556	0.144814	SCD63A.20, sucD, succinyl CoA synthetase alpha chain, len: 294 aa; similar to SW:SUCD_ECOLI (EMBL:J01619) Escherichia coli succinyl CoA synthetase alpha chain (EC 6.2.1.5) SucD, 288 aa; fasta scores: opt: 986 z-score: 1029.6 E(): 0; 53.6% identity in 293 aa overlap and to TR:O87841 (EMBL:AL031013) Streptomyces coelicolor succinyl CoA synthetase alpha chain SucD1 SC8A6.07, 308 aa; fasta scores: op…	SCO4809	Q9KY55
SCE9.28c_SCE9.28c_at	4.67893e-05	0.000144184	6.90219e-09	1.97198e-05	5.93274e-05	2.26362e-09	3.53367	up	3.35392	up	2.85176	up	1.02733	down	3.53743	down	3.13398	down	2.79731	down	0.130671	-1.6905	-1.61518	-1.38118	0.169569	0.132207	0.0328185	0.10286	SCE9.28c, hypothetical protein, len: 274 aa; similar others from S.coelicolor e.g. TR:O86719 (EMBL:AL031515), SC5C7.22C, hypothetical protein (287 aa), fasta scores; opt: 727 z-score: 871.9 E(): 0, 44.7% identity in 273 aa overlap	SCO3421	Q9X8K0
SCH69.28c_SCH69.28c_at	5.46879e-06	0.000294561	3.65121e-08	1.74256e-06	0.0001325	1.3715e-08	4.31639	up	3.15059	up	2.89846	up	1.02678	down	3.52636	down	2.64933	down	2.19202	down	0.472925	-1.6369	-1.1827	-1.06236	0.511048	0.18128	0.222932	0.0699043	SCH69.28c, unknown, len: 258aa; similar to many eg. TR:O53434 (EMBL:AL021897) hypothetical protein from Mycobacterium tuberculosis (262 aa) fasta scores; opt: 837, z-score: 979.2, E(): 0, (50.2% identity in 257 aa overlap). Pfam match to entry PF01255 UPF0015, Uncharacterized protein family UPF0015	SCO3858	Q9XA06
SCP8.20c_SCP8.20c_at	0.011072	3.50981e-05	1.85595e-09	0.00817103	1.22529e-05	5.22859e-10	1.63593	up	1.37195	up	1.38626	up	1.02332	down	3.52466	down	2.91485	down	4.47502	down	-0.309303	-1.01942	-0.765533	-0.780498	-0.276049	0.79807	0.777888	1.38139	SCP8.20c, probable metal-transport protein, len: 371 aa; similar to TR:O50455 (EMBL:AL021006) Mycobacterium tuberculosis putative magnesium and cobalt transport protein MTV006.11c, 366 aa; fasta scores: opt: 1137 z-score: 1293.8 E(): 0; 47.8% identity in 370 aa overlap and to SW:CORA_ECOLI (EMBL:L11042) Escherichia coli magnesium and cobalt transport protein CorA, 316 aa; fasta scores: opt: 211 z…	SCO5157	Q9FBK1
SCBAC31E11.07_SCBAC3_at	5.39309e-08	3.81956e-08	7.05737e-12	8.2926e-09	5.40761e-09	1.00675e-12	3.46489	up	2.51212	up	2.44736	up	1.05253	up	3.50081	down	2.38893	down	2.04457	down	0.493235	-1.29958	-0.835668	-0.797989	0.419379	0.508115	0.420699	0.233812	SCBAC31E11.07, possible GTP-binding protein, len: 635 aa; similar to SW:TYPA_ECOLI (EMBL:L19201) Escherichia coli GTP-binding protein TypA/BipA (tyrosine phosphorylated protein A) TypA or BipA or B3871, 591 aa; fasta scores: opt: 915 Z-score: 968.6 bits: 189.3 E(): 2.5e-46; 48.039% identity in 612 aa overlap. Contains Pfam match to entry PF00009 GTP_EFTU, Elongation factor Tu family and matches t…	SCO5111	Q93IU4
aroB_SC9C5.18c_at	3.13575e-06	8.60222e-06	1.00444e-10	9.05955e-07	2.58375e-06	2.02489e-11	3.59669	up	3.02046	up	3.06275	up	1.07787	down	3.48412	down	3.16843	down	3.40869	down	0.10358	-1.74309	-1.49119	-1.51125	0.21176	0.057704	0.172583	0.257967	SC9C5.18c, aroB, 3-dehydroquinate synthase, len: 363 aa; similar to SW:AROB_ECOLI (EMBL:X03867) Escherichia coli 3-dehydroquinate synthase (EC 4.6.1.3) AroB, 362 aa; fasta scores: opt: 699 z-score: 796.4 E(): 0; 37.5% identity in 352 aa overlap. Contains Pfam match to entry PF01761 DHQ_synthase, 3-dehydroquinate synthase	SCO1494	Q9KXQ6
SCH24.29_SCH24.29_r_at	9.10451e-11	4.33809e-10	6.77312e-15	3.45906e-12	2.62773e-11	2.88889e-16	3.63637	up	3.53784	up	3.09407	up	1.01806	down	3.48359	down	3.36875	down	2.72317	down	0.13119	-1.73131	-1.69168	-1.49831	0.157018	0.069266	0.0605342	-0.0530252	SCH24.29, ssb, probable single-strand DNA-binding protein, len: 199 aa; similar to SW:SSB_SERMA (EMBL:X65080), Ssb, Serratia marcescens single-strand binding protein (175 aa), fasta scores; opt: 278 z-score: 245.3 E(): 2.4e-06, 33.3% identity in 168 aa overlap. C-terminus contains glycine-rich repeats similar to those found in eukaryotic RNA-binding proteins e.g. SW:GRP2_SINAL (EMBL:L31377), Grp2…	SCO3907	Q9X8U3
SCC75A.07c_SCC75A.07_at	0.000468787	0.0285028	9.36156e-05	0.000255397	0.0205343	6.20749e-05	4.23433	up	3.19328	up	3.06765	up	1.0206	down	3.4702	down	1.98449	down	1.88711	down	0.591437	-1.4907	-1.0836	-1.0257	0.620848	0.304323	-0.0948369	-0.109522	SCC75A.07c, possible membrane protein, len: 85 aa. Contains a possible membrane spanning hydrophobic domains.	SCO2261
SCI41.15c_SCI41.15c_at	4.4114e-05	8.98233e-06	1.14087e-08	1.8452e-05	2.70436e-06	3.91331e-09	3.12119	up	1.64913	up	1.43599	up	1.0232	up	3.4673	down	1.82322	down	1.73261	down	-0.0592613	-1.70136	-0.780971	-0.581305	-0.09235	0.0924574	0.0855144	0.211642	SCI41.15c, hypothetical integral membrane protein, len: 316 aa. Similarity to SW:Q10702 SW:YK93_MYCTU Mycobacterium tuberculosis unknown membrane protein RV2093c, 308 aa; fasta scores: opt: 638 z-score: 762.5 E():0; 40.1% identity in 289 aa overlap. Contains Pfam match to entry PF00902 UPF0032, MttB family.	SCO1632
gtaB_SCE87.33c_at	6.50036e-09	1.34823e-08	5.6725e-13	6.87314e-10	1.5222e-09	5.65217e-14	3.48345	up	3.13545	up	2.41162	up	1.0094	up	3.46143	down	2.88827	down	2.26123	down	0.0615425	-1.73897	-1.58713	-1.20846	0.0480487	0.0523939	-0.0569267	-0.0313517	SCE87.33c, gtaB, UTP-glucose-1-phosphate uridylyltransferase, len: 303 aa. Highly similar to many proteins belonging to the prokaryotic UDPGP family e.g. Bacillus subtilis SW:GTAB_BACSU (EMBL:L12272) UTP-glucose-1-phosphate uridylyltransferase (EC 2.7.7.9) (292 aa), fasta scores opt: 907 z-score: 1054.0 E(): 0 47.1% identity in 293 aa overlap. Contains a Pfam match to entry PF00483 NTP_transferas…	SCO3182	Q9RKA6
SCM1.03c_SCM1.03c_at	9.11846e-07	2.4686e-05	2.8784e-10	2.16359e-07	8.40564e-06	6.51035e-11	3.80068	up	3.65851	up	3.31884	up	1.09319	down	3.45733	down	3.39962	down	3.01432	down	0.28505	-1.64121	-1.58621	-1.44563	0.41359	0.148453	0.179168	0.146204	SCM1.03c, probable two-component system response regulator, len: 149 aa. Highly similar to the response regulator receiver domains of putative two-component regulatory proteins including: Synechocystis sp. (strain PCC 6803) TR:P72781(EMBL:D90900) regulatory components of sensory transduction system (282 aa), fasta scores opt: 229 z-score: 290.6 E(): 7.7e-09 31.8% identity in 129 aa overlap and Me…	SCO0870	Q9RD39
SCJ4.39_SCJ4.39_at	0.00151272	3.43123e-06	2.92317e-11	0.000924985	9.16225e-07	5.16531e-12	2.53153	up	1.94134	up	1.9229	up	1.09198	down	3.4483	down	2.8817	down	2.82658	down	-0.349933	-1.68994	-1.30698	-1.29321	-0.222992	0.0959447	0.219938	0.205846	SCJ4.39, unknown, len: 240 aa	SCO0058
SCC77.06_SCC77.06_at	3.7947e-06	7.06949e-05	3.70656e-09	1.13841e-06	2.70363e-05	1.14011e-09	4.0047	up	3.1413	up	2.60978	up	1.03382	down	3.43887	down	2.9093	down	2.35082	down	0.413204	-1.58849	-1.23816	-0.970723	0.461191	0.193443	0.302513	0.262442	SCC77.06, Era-like GTP-binding protein, len: 320 aa. Highly similar to many Era GTP-binding proteins essential for cellular proliferation: Escherichia coli SW:ERA_ECOLI(EMBL:M14658) GTP-binding protein Era (301 aa), fasta scores opt: 434 z-score: 499.6 E(): 1.9e-20 36.4% identity in 302 aa overlap and Mycobacterium tuberculosis SW:ERA_MYCTU(EMBL:Z95208) GTP-binding protein Era homologue (300 aa),…	SCO2539	Q9RDF2
rpsO_SC3C3.22_f_at	9.3587e-10	2.37795e-10	6.16599e-15	6.60811e-11	1.23585e-11	2.56364e-16	3.21621	up	3.96092	up	3.04677	up	1.0155	up	3.4237	down	4.25582	down	3.04998	down	0.147735	-1.53763	-1.8381	-1.45955	0.125546	0.237926	0.251337	0.149251	SC3C3.22, rpsO, 30S ribosomal protein S15, len: 95 aa; highly smiilar to many e.g. RS15_ECOLI 30S ribosomal protein S15 (88 aa), fasta scores; opt: 329 z-score: 639.0 E(): 2.5e-28, 55.7% identity in 88 aa overlap. Contains PS00362 Ribosomal protein S15 signature and Pfam match to entry PF00312 S15, Ribosomal protein S15, score 100.10, E-value 6.1e-27	SCO5736	O86655
SC1A9.21c_SC1A9.21c_at	0.000166869	1.1067e-06	1.56941e-11	8.08027e-05	2.5347e-07	2.5088e-12	2.90714	up	3.15056	up	3.16488	up	1.07837	down	3.42	down	4.89091	down	4.53645	down	0.546034	-0.993564	-1.10957	-1.11612	0.654887	0.780431	1.18053	1.06545	SC1A9.21c, possible transmembrane protein, len: 354 aa; contains possible membrane spanning hydrophobic domains in the N-terminal region and possible coiled-coil from 221 to 250 (30 residues) Max score: 1.449 (probability 0.87)	SCO6157	Q9ZBT1
hisS_SC9C5.32c_at	2.39491e-06	5.03982e-05	1.1641e-09	6.69545e-07	1.84071e-05	3.10426e-10	3.73671	up	4.11475	up	4.19752	up	1.05398	down	3.39498	down	3.61043	down	3.64241	down	0.424937	-1.47683	-1.61587	-1.6446	0.500779	0.286571	0.236302	0.220295	SC9C5.32c, hisS, histidyl tRNA synthetase, len: 425 aa; similar to SW:SYH_ECOLI (EMBL:M11843) Escherichia coli histidyl tRNA synthetase (EC 6.1.1.21) HisS, 423 aa; fasta scores: opt: 1054 z-score: 1173.7 E(): 0; 42.3% identity in 421 aa overlap. Contains Pfam match to entry PF00587 tRNA-synt_2b, tRNA synthetase class II (G, H, P, S and T)	SCO1508	Q9KXP2
SCCB12.05c_SCCB12.05_at	2.70001e-09	3.10155e-08	7.85414e-13	2.2742e-10	4.15763e-09	8.27641e-14	3.60774	up	2.15165	up	2.18566	up	1.06666	down	3.39263	down	2.05714	down	2.23687	down	0.146008	-1.70509	-0.959433	-0.982063	0.239108	0.0573152	0.081206	0.179418	SCCB12.05c, probable 2-oxoglutarate dehydrogenase, len: 1272 aa; similar to TR:P96746 (EMBL:D84102) Corynebacterium glutamicum 2-oxoglutarate dehydrogenase (EC 1.2.4.2) OdhA, 1257 aa; fasta scores: opt: 4321 z-score: 3452.7 E(): 0; 54.8% identity in 1262 aa overlap and to SW:ODO1_ECOLI (EMBL:J01619) Escherichia coli 2-oxoglutarate dehydrogenase E1 component (EC 1.2.4.2) SucA, 933 aa; fasta scores…	SCO5281	Q9FBR4
SCJ9A.01_SCJ9A.01_at	2.28387e-05	2.75857e-06	1.59293e-10	8.88171e-06	7.17822e-07	3.36286e-11	3.31044	up	2.60242	up	2.35639	up	1.03428	up	3.38567	down	2.9433	down	2.85923	down	-0.0101067	-1.73713	-1.38996	-1.24669	-0.0587317	0.0223144	0.167474	0.26894	SCJ9A.01, possible acetyltransferase, len: 177 aa; similar to many e.g. TR:Q53796 (EMBL:L26955) bleomycin acetyltransferase from Streptomyces verticillus (301 aa) fasta scores; opt: 150, z-score: 190.2, E(): 0.0031, (30.8% identity in 169 aa overlap). Also similar to TR:CAB44535 (EMBL:AL078618) putative acetyltransferase from Streptomyces coelicolor (187 aa) fasta scores; opt: 215, z-score: 271.9…	SCO0222	Q9S1R9
SCJ9A.02_SCJ9A.02_at	0.000162608	4.26911e-05	7.62793e-10	7.8215e-05	1.52862e-05	1.94405e-10	3.15059	up	2.61796	up	2.52414	up	1.06496	down	3.38065	down	3.17037	down	3.15117	down	-0.0408669	-1.69649	-1.42931	-1.37666	0.0499388	0.060811	0.23534	0.279233	SCJ9A.02, improbable CDS, function unknown, len: 38aa; predicted by Hidden Markov Model and amino acid usage.	SCO0223
SCI41.34c_SCI41.34c_at	9.40115e-09	4.6544e-08	1.09449e-12	1.06142e-09	6.82311e-09	1.20041e-13	3.63639	up	3.6814	up	3.5646	up	1.00751	up	3.38051	down	3.45579	down	3.1175	down	0.479796	-1.38271	-1.40046	-1.35395	0.469006	0.374533	0.388558	0.286444	SCI41.34c, hypothetical protein, len: 300 aa. N-terminal identical to previously sequenced TR:O87591 (EMBL:AF086832) Streptomyces coelicolor hypothetical 18.8 kd protein (fragment) (168 aa); fasta scores: opt: 1179 z-score: 1395.1 E(): 0; 100.0% identity in 168 aa overlap and similar to various hypothetical proteins, e.g. TR:Q9ZG14 (EMBL:AF088800) Rhodococcus erythropolis hypothetical 35.2 Kd pro…	SCO1651	Q9RJ57
nrdJ_SC4H2.26_at	0.000422159	0.000610963	2.41292e-07	0.000226665	0.000300664	1.07414e-07	2.8839	up	1.45833	up	1.80753	up	1.11353	down	3.35688	down	1.84991	down	1.66719	down	0.145932	-1.38209	-0.398381	-0.708091	0.301079	0.365027	0.489072	0.0293233	SC4H2.26, nrdJ, ribonucleotide reductase, len: 967 aa; highly similar to Streptomyces clavuligerus TR:E1258368(EMBL:AJ224870) vitamin B12-dependent ribonucleotide reductase (951 aa), fasta scores; opt: 5800 z-score: 5797.4 E():0, 91.3% identity in 958 aa overlap. Contains 2x match to Pfam match to entry ribonucleo_red PF00317, Ribonucleotide reductase, scores 75.54 and 86.71	SCO5805	O69981
SC7A8.31_SC7A8.31_i_at	1.99452e-05	1.37822e-07	9.37207e-12	7.62777e-06	2.3415e-08	1.40413e-12	2.17723	up	5.38798	up	5.52264	up	1.03158	down	3.35144	down	8.96842	down	8.04885	down	0.288357	-0.834137	-2.14139	-2.177	0.333211	0.910646	1.02347	0.831781	SC7A8.31, possible membrane protein, len: 157 aa. Contains possible N-terminal region signal peptide sequence and C-terminal region possible hydrophobic membrane spanning region	SCO2492	Q9L2C7
ftrD_2SCG2.10_at	1.48168e-07	1.81029e-09	1.90097e-14	2.66065e-08	1.40317e-10	9.8796e-16	2.55665	up	2.79561	up	2.93365	up	1.03488	down	3.32768	down	3.6687	down	3.39424	down	0.00743167	-1.34682	-1.47573	-1.54527	0.0568962	0.387694	0.399535	0.217825	2SCG2.10, ftrD, Fe uptake system integral membrane protein, len: 371 aa; previously sequenced and annotated as TR:Q9X471 (EMBL:AF099015) Streptomyces coelicolor Fe uptake system integral membrane protein FtrD, 374 aa and similar to TR:CAB94639 (EMBL:AL359215) Streptomyces coelicolor putative FecCD-family membrane transport protein SC2H12.15, 368 aa; fasta scores: opt: 942 z-score: 839.0 E(): 0; 4…	SCO0997	Q9EX41
StH24.05_StH24.05_at	0.00246007	0.00100607	3.58041e-08	0.00157656	0.000519263	1.34233e-08	2.64129	up	3.20239	up	3.07092	up	1.09464	down	3.3153	down	3.88246	down	3.30505	down	-0.0754201	-1.47666	-1.75457	-1.69409	0.05504	0.252479	0.2024	0.0305831	StH24.05, probable membrane protein, len: 431 aa; previously sequenced as TR:O54569 (EMBL:Y16311) Streptomyces coelicolor inner membrane protein (431 aa). Similar to many e.g. SW:SP3J_BACSU (EMBL:Z14225), SpoIIIJ, Bacillus subtilis stage III sporulation protein J precursor (259 aa), fasta scores; opt: 299 z-score: 305.0 E(): 1.1e-09, 30.9% identity in 236 aa overlap. Also similar to TR:O04665 (EM…	SCO3883	O54569
SCBAC20F6.04_SCBAC20_i_at	0.000362408	0.000670577	1.12928e-07	0.000190037	0.000334087	4.73162e-08	3.12826	up	2.49324	up	2.13827	up	1.05106	down	3.31199	down	2.44963	down	1.92732	down	0.179687	-1.46567	-1.13834	-0.916756	0.251525	0.262026	0.154231	0.0298367	SCBAC20F6.04, possible ATP/GTP binding protein, len: 362 aa; highly similar to SW:YCHF_ECOLI (EMBL:AE000219) Escherichia coli probable GTP-binding protein in treA-pth intergenic region YchF or Gtp1 or B1203, 362 aa; fasta scores: opt: 1193 Z-score: 1225.2 bits: 235.3 E(): 1.2e-60; 51.944% identity in 360 aa overlap. Contains Pfam match to entry PF01018 GTP1_OBG, GTP1/OBG family and match to Prosi…	SCO5061	Q9ADE6
2SCG58.15_2SCG58.15_at	1.04725e-08	1.1509e-05	7.72372e-10	1.21616e-09	3.56154e-06	1.98215e-10	4.99554	up	4.95939	up	4.11967	up	1.03003	up	3.30778	down	2.80509	down	2.81571	down	0.702362	-1.61828	-1.6078	-1.34017	0.659669	0.107583	-0.119756	0.153333	2SCG58.15, possible integral membrane protein, len: 316 aa; similar to SW:CTAG_BACSU (EMBL:Z98682) Bacillus subtilis CtaG protein, 297 aa; fasta scores: opt: 139 z-score: 169.9 E(): 0.053; 24.7% identity in 292 aa overlap. Contains possible hydrophobic membrane spanning regions	SCO1215
atpE_2SC6G5.12_r_at	7.6016e-09	4.2104e-09	1.10588e-13	8.30577e-10	3.83312e-10	8.36346e-15	3.16961	up	4.26842	up	3.96732	up	1.02121	up	3.29167	down	4.32724	down	3.99094	down	0.117952	-1.54635	-1.97575	-1.87021	0.0876675	0.172464	0.137696	0.126516	2SC6G5.12, atpE, ATP synthase C chain (EC 3.6.1.34), len: 76aa; strongly similar to many eg. SW:P12409 (ATPL_ANASP) ATP synthase C chain from Anabaena sp. (strain PCC 7120) (81 aa) fasta scores; opt: 194, z-score: 262.9, E(): 3.6e-07, 43.8% identity in 73 aa overlap. Identical to SW:P50014 (ATPL_STRLI) ATP synthase C chain from Streptomyces lividans. Contains Pfam match to entry PF00137 ATP-synt_…	SCO5368	P0A304
SC9C5.03c_SC9C5.03c_i_at	0.0330049	0.00737761	1.09634e-07	0.0266169	0.00467777	4.57006e-08	2.46459	up	2.04477	up	1.77325	up	1.21877	down	3.27447	down	2.80129	down	2.50651	down	-0.281951	-1.5833	-1.31389	-1.10834	0.00347996	0.127966	0.1722	0.217338	SC9C5.03c, probable guanylate kinase, len: 197 aa; similar to SW:KGUA_ECOLI (EMBL:M84400) Escherichia coli guanylate kinase (EC 2.7.4.8) Gmk, 207 aa; fasta scores: opt: 512 z-score: 591.3 E(): 1.8e-25; 45.5% identity in 178 aa overlap. Contains Pfam match to entry PF00625 Guanylate_kin, Guanylate kinase and matches to Prosite entries PS00017 ATP/GTP-binding site motif A (P-loop) and PS00856 Guany…	SCO1479	Q9KXS0
SC1B5.02_SC1B5.02_at	4.61795e-12	2.02499e-10	1.61973e-15	1.05932e-13	1.00161e-11	5.34104e-17	4.07188	up	3.73224	up	3.15466	up	1.04463	down	3.25786	down	3.35342	down	2.97365	down	0.187372	-1.83832	-1.71267	-1.47011	0.25037	-0.134401	0.0329618	0.102123	SC1B5.02, unknown, len: 243 aa; similar to hypothetical protein downstream of M. tuberculosis HemY; TR:P71973 (EMBL:Z80225) MTCY441.45C (296 aa), fasta scores; opt: 917 z-score: 1481.6 E(): 0, 59.1% identity in 237 aa overlap	SCO6042
alaS_SC9C5.25c_at	4.32981e-05	0.00116993	2.03087e-08	1.80797e-05	0.000615577	7.27181e-09	3.47971	up	3.65829	up	3.30693	up	1.14131	down	3.25251	down	3.47423	down	3.07238	down	0.168573	-1.63039	-1.7026	-1.55692	0.359263	0.071159	0.0940968	0.0624355	SC9C5.25c, alaS, alanine tRNA synthetase, len: 890 aa; similar to SW:SYA_THETH (EMBL:Y08363) Thermus aquaticus alanyl-tRNA synthetase (EC 6.1.1.7) AlaS, 882 aa; fasta scores: opt: 2279 z-score: 2334.6 E(): 0; 44.6% identity in 891 aa overlap. Contains Pfam match to entry PF01411 tRNA-synt_2c, tRNA synthetases class II (A) and match to Prosite entry PS00339 Aminoacyl-transfer RNA synthetases class…	SCO1501	Q9KXP9
rpmD_SCD31.45_at	1.65093e-05	6.90116e-05	1.48058e-08	6.15993e-06	2.63565e-05	5.16878e-09	3.46494	up	8.46659	up	4.69445	up	1.02395	up	3.2449	down	7.32227	down	4.14021	down	0.231841	-1.56099	-2.84994	-1.99912	0.197699	0.137185	0.0223519	0.0505883	SCD31.45, rpmD, 50S ribosomal protein L30, len: 60 aa; identical to previously sequenced SW:RL30_STRCO (EMBL:X83011) Streptomyces coelicolor 50S ribosomal protein L30 RpmD, 60 aa. Contains Pfam match to entry PF00327 Ribosomal_L30, Ribosomal protein L30p/L7e and match to Prosite entry PS00634 Ribosomal protein L30 signature	SCO4720	P46789
SCH17.10c_SCH17.10c_r_at	1.20351e-05	3.54112e-05	7.63133e-10	4.27128e-06	1.24129e-05	1.95023e-10	3.31126	up	2.69605	up	2.3193	up	1.06326	down	3.24447	down	2.87831	down	2.4625	down	-0.00130622	-1.72869	-1.43216	-1.215	0.0871878	-0.0307029	0.0930649	0.085125	SCH17.10c, hypothetical protein, len: 53 aa; unknown function, probable CDS suggested by positional base preference, GC frame analysis and amino acid composition	SCO3576
dhsA_SC5G8.24c_r_at	9.46382e-09	3.89223e-08	7.22592e-13	1.07401e-09	5.54674e-09	7.48491e-14	3.37574	up	3.63197	up	3.46691	up	1.00968	down	3.23713	down	3.5636	down	3.06084	down	0.526294	-1.22891	-1.33446	-1.26736	0.540194	0.465805	0.498875	0.346569	SC5G8.24c, dhsA, probable succinate dehydrogenase flavoprotein subunit, len: 584aa; strongly similar to many eg. SW:P10444 (DHSA_ECOLI) succinate dehydrogenase flavoprotein subunit from Escherichia coli (588 aa) fasta scores; opt: 1842, z-score: 2076.6, E(): 0, 48.4% identity in 591 aa overlap. Contains Pfam match to entry PF00890 FAD_binding_2, FAD binding domain and Prosite match to PS00504 Fum…	SCO4856	Q9KZ90
gyrA_SCH18.10c_at	1.57262e-06	4.79049e-05	2.17475e-08	4.08091e-07	1.73934e-05	7.83379e-09	3.57563	up	1.75627	up	1.7303	up	1.08428	down	3.21031	down	1.55236	down	1.81396	down	0.0996962	-1.7385	-0.712817	-0.691325	0.216428	-0.055789	-0.0783552	0.167815	SCH18.10c, gyrA, DNA gyrase subunit A, len: 864 aa; identical to previously sequenced SW:GYRA_STRCO (EMBL:L27063) Streptomyces coelicolor DNA gyrase subunit A (EC 5.99.1.3) GryA, 864 aa and similar to TR:O50510 (EMBL:AL009204) S. coelicolor SC9B10.03c, 818 aa; fasta scores: opt: 1898 z-score: 2031.4 E(): 0; 43.1% identity in 788 aa overlap. Contains Pfam match to entry PF00521 DNA_topoisoIV, DNA …	SCO3873	P35885
SCH63.13_SCH63.13_at	9.56878e-05	3.04207e-05	7.35096e-11	4.34196e-05	1.05328e-05	1.43331e-11	2.5921	up	2.23436	up	1.95367	up	1.1868	down	3.20315	down	2.72151	down	2.85931	down	-0.131045	-1.50517	-1.29091	-1.09723	0.116031	0.174328	0.153498	0.418437	SCH63.13, hypothetical protein, len: 340 aa; highly similar to TR:Q9S1P4 (EMBL:AL109972) Streptomyces coelicolor hypothetical protein SCJ9A.26, 341 aa; fasta scores: opt: 1171 z-score: 1269.9 E(): 0; 61.8% identity in 340 aa overlap	SCO3766
SCC77.15c_SCC77.15c_at	0.00733088	0.0313799	0.000483384	0.00522358	0.0227982	0.000345126	3.10383	up	1.86988	up	1.36319	up	1.14602	down	3.20026	down	1.49398	down	1.35915	down	0.0992772	-1.53477	-0.803667	-0.347708	0.295905	0.143418	-0.224508	0.0949945	SCC77.15c, possible Hit-family protein, len: 117 aa. Similar to many proteins carrying the HIT (histidine triad) family motif which is thought to mediate nucleotide binding, including: Oryctolagus cuniculus (Rabbit) SW:IPK1_RABIT(EMBL:Y11175) HinT protein (protein kinase C inhibitor 1) (125 aa), fasta scores opt: 338 z-score: 429.0 E(): 1.7e-16 47.4% identity in 114 aa overlap and Aquifex aeolicu…	SCO2548	Q9RDE3
SCD16A.33c_SCD16A.33_s_at	7.47867e-05	0.009265	1.01097e-05	3.30777e-05	0.00601727	5.9354e-06	3.99957	up	2.48812	up	1.99413	up	1.11811	down	3.19471	down	1.88987	down	1.57318	down	0.17195	-1.82789	-1.1431	-0.823807	0.333011	-0.152207	-0.224818	-0.170125	SCD16A.33c, conserved hypothetical protein, len: 399 aa; similar to many e.g. TR:O25370 (EMBL:AE000579) conserved hypothetical protein from Helicobacter pylori (383 aa) fasta scores; opt: 1039, z-score: 1256.5, E(): 0, (44.5% identity in 357 aa overlap).	SCO4550	Q9XAP2
SCD35.32_SCD35.32_at	0.0350453	0.00377632	1.16496e-07	0.0283754	0.00222518	4.90619e-08	2.25481	up	2.75795	up	2.64446	up	1.15006	down	3.18933	down	3.50366	down	3.7649	down	0.0754549	-1.09755	-1.38814	-1.32752	0.277162	0.575704	0.420722	0.585094	SCD35.32, unknown, len: 293 aa. Contains match to Prosite entry PS00038 Myc-type, 'helix-loop-helix' dimerization domain signature	SCO4525
SC5G8.25c_SC5G8.25c_r_at	6.79916e-10	7.25375e-10	1.00687e-14	4.43881e-11	4.78383e-11	4.79978e-16	3.14876	up	4.06984	up	3.53385	up	1.02469	down	3.18082	down	4.18992	down	3.59309	down	0.343483	-1.3113	-1.68149	-1.47776	0.378671	0.358099	0.385431	0.367466	SC5G8.25c, dhsD, possible succinate dehydrogenase membrane subunit, len: 160 aa; similar to TR:O53369 (EMBL:AL021841) putative membrane anchor of succinate dehydrogenase from Mycobacterium tuberculosis (144 aa) fasta scores; opt: 553, z-score: 702.9, E(): 1.1e-31, 58.9% identity in 141 aa overlap. Also weakly similar to SW:P10445 (DHSD_ECOLI) succinate dehydrogenase hydrophobic membrane anchor pr…	SCO4857	Q9KZ89
SC5F7.18_SC5F7.18_at	1.22955e-10	3.7789e-08	6.85464e-12	5.11087e-12	5.33168e-09	9.70986e-13	3.72558	up	3.04691	up	3.51837	up	1.049	up	3.15227	down	2.12182	down	1.99474	down	1.20087	-0.696599	-0.406478	-0.614038	1.13185	0.959793	0.678826	0.382161	SC5F7.18, aceE1, probable pyruvate dehydrogenase E1 component, len: 899 aa; similar to many eg. SW:ODP1_ALCEU pyruvate dehydrogenase E1 component from Alcaligenes eutrophus fasta scores; opt: 2508, z-score: 2834.4, E(): 0, (51.3% identity in 887 aa overlap).	SCO2183	Q9S2Q3
SCD19.21c_SCD19.21_r_at	8.61125e-10	7.20013e-08	1.38601e-12	5.92602e-11	1.12518e-08	1.57975e-13	5.11058	up	5.29786	up	5.09529	up	1.04462	down	3.15067	down	4.09053	down	4.95247	down	0.336098	-2.01739	-2.06931	-2.01307	0.399083	-0.36173	-0.0370232	0.295082	SCD19.21, possible phosphoserine aminotransferase, len: 363 aa; similar to SW:SERC_MYCTU (EMBL:Z73101) Mycobacterium tuberculosis putative phosphoserine aminotransferase (EC 2.6.1.52) Serc or MTCY31.12c, 376 aa; fasta scores: opt: 1693 z-score: 1994.6 E(): 0; 66.9% identity in 363 aa overlap	SCO4366	Q9F2Y1
SC3D11.21_SC3D11.21_at	1.32487e-05	0.00135732	8.70429e-08	4.78302e-06	0.000726336	3.54723e-08	3.63415	up	5.00528	up	2.9797	up	1.10491	down	3.14401	down	3.88793	down	2.41145	down	0.370337	-1.49128	-1.95311	-1.20483	0.514265	0.161323	0.00588703	0.0650686	SCO5464; SC3D11.21, possible calcium-binding protein, len: 70aa; similar to many eukaryotic calcium-binding proteins eg. TR:Q42470 (EMBL:D63153) calcium-binding protein from Brassica rapa (Turnip), and Brassica napus (Rape) (79 aa) fasta scores; opt: 153, z-score: 214.7, E(): 0.00015, 45.3% identity in 64 aa overlap and SW:P02599 (CALM_DICDI) calmodulin from Dictyostelium discoideum (Slime mold) …	SCO5464	Q9L1E1
rplD_SCD31.28_i_at	1.44965e-08	1.81567e-08	1.67136e-12	1.81856e-09	2.15407e-09	1.9589e-13	3.26081	up	6.67903	up	4.50937	up	1.06154	up	3.13178	down	6.31091	down	4.08038	down	0.181655	-1.52358	-2.55798	-1.99127	0.0954997	0.123408	0.0998643	0.0374333	SCD31.28, rplD, 50S ribosomal protein L4, len: 219 aa; highly similar to SW:RL4_BACST (EMBL:X67014) Bacillus stearothermophilus 50S ribosomal protein L4 RplD, 207 aa; fasta scores: opt: 563 z-score: 669.3 E(): 7.5e-30; 44.1% identity in 202 aa overlap. Contains Pfam match to entry PF00573 Ribosomal_L4, Ribosomal protein L4/L1 family	SCO4703	Q9L0D9
SC1F2.20_SC1F2.20_at	0.000117226	1.67099e-05	1.57659e-10	5.46212e-05	5.42624e-06	3.31141e-11	2.74954	up	2.42349	up	2.09056	up	1.09176	down	3.11501	down	2.96095	down	3.08977	down	-0.0860934	-1.54529	-1.36318	-1.14998	0.0405566	0.0939531	0.202876	0.477515	SC1F2.20, probable ATP/GTP binding protein, len: 731 aa; very weak similarity in C-terminus to a yeast ATP /GTP binding protein TR:Q12179 (EMBL:Z73601) Saccharomyces cerevisiae chromosome XVI ORF YPL245W (454 aa), Smith-Waterman scores;E: 3.1e-05, 20.4% identity in 499 aa overlap. Contains two TTA Leu codons: possible targets for action of bldA, PS00017 ATP /GTP-binding site motif A (P-loop) and …	SCO6623
SC9C5.23c_SC9C5.23c_at	0.000165223	6.48699e-08	1.67931e-12	7.97127e-05	9.95137e-09	1.98027e-13	2.13754	up	1.63259	up	1.27015	up	1.08021	down	3.11296	down	2.34048	down	1.80315	down	-0.422848	-1.5188	-1.13001	-0.76785	-0.311533	0.11949	0.0967989	0.0826683	SC9C5.23c, possible integral membrane protein, len: 582 aa. Contains possible hydrophobic membrane spanning region and degenerate repeat: 2x QDYQQQGY	SCO1499
SC6D10.20c_SC6D10.20_s_at	5.3967e-05	0.000243106	6.9804e-09	2.3231e-05	0.000107089	2.2963e-09	3.00596	up	2.44108	up	2.66511	up	1.07066	down	3.11159	down	2.42068	down	2.55523	down	0.193289	-1.39454	-1.09423	-1.22091	0.291794	0.243112	0.181182	0.132545	SC6D10.20c, probable ABC transpoter ATP-binding protein, len: 547 aa; similar to various ABC transpoter ATP-binding proteins, e.g. TR:O53204 (EMBL:AL021246) Mycobacterium tuberculosis ABC-transpoter ATP binding protein MTV008.33c, 558 aa; fasta scores: opt: 2937 z-score: 3148.6 E(): 0; 79.5% identity in 551 aa overlap and to SW:UUP_ECOLI (EMBL:AE000197) Echerichia coli ABC transporter ATP-binding…	SCO2677	Q9L244
SC4A10.17c_SC4A10.17_at	4.82637e-06	5.12118e-06	5.35557e-11	1.50673e-06	1.45375e-06	1.01161e-11	2.78174	up	2.36432	up	2.14891	up	1.08747	down	3.11038	down	2.41315	down	2.415	down	-0.0320323	-1.50802	-1.27346	-1.13564	0.0889444	0.129073	-0.002539	0.136381	SC4A10.17c, murG, probable UDP-N-acetylglucosamine-N-acetylmuramyl-(pentapeptide) pyrophosphoryl-undecaprenol N-acetylglucosamine transferase, len: 364 aa; previously sequenced as TR:Q9ZBA5 (EMBL:U10879), MurG, Streptomyces coelicolor UDP-N-acetylglucosamine-N-acetylmuramyl-(pentapeptide) pyrophosphoryl-undecaprenol N-acetylglucosamine transferase (364 aa) and identical to that sequence. Similar …	SCO2084	Q9ZBA5
sahH_SCE34.04c_r_at	1.065e-06	1.67157e-05	1.30559e-09	2.59983e-07	5.43411e-06	3.53772e-10	3.47317	up	2.56395	up	2.23916	up	1.01088	down	3.10914	down	2.16306	down	2.18659	down	0.205641	-1.59061	-1.15273	-0.957318	0.22125	0.0459058	-0.0396516	0.171361	SCE34.04c, sahH, adenosylhomocysteinase, len: 485 aa; highly similar to SW:SAHH_TRIVA (EMBL:U40872) Trichomonas vaginalis adenosylhomocysteinase (EC 3.3.1.1) SahH, 486 aa; fasta scores: opt: 2114 z-score: 2420.8 E(): 0; 65.2% identity in 477 aa overlap. Contains Pfam match to entry PF00670 AdoHcyase, S-adenosyl-L-homocysteine hydrolase and matches to Prosite entries PS00738 S-adenosyl-L-homocyste…	SCO3023	Q9KZM1
SCL2.13c_SCL2.13c_r_at	8.40527e-08	4.45717e-06	2.38855e-09	1.37979e-08	1.23737e-06	6.93451e-10	3.3192	up	3.99684	up	3.00978	up	1.09553	up	3.09399	down	2.69992	down	1.87065	down	0.276535	-1.4543	-1.72232	-1.31312	0.144902	0.175168	-0.289405	-0.409588	SCL2.13c, conserved hypothetical protein, len: 303 aa; highly similar to TR:O59905 (EMBL:AF035619) Cercospora nicotianae singlet oxygen resistance protein, Sor1, 343 aa; fasta scores: opt: 1357 z-score: 1486.7 E(): 0; 67.9% identity in 302 aa overlap and to SW:ER1_HEVBR (EMBL:M88254) Hevea brasiliensis ethylene-inducible protein, HeveR, 309 aa; fasta scores: opt: 1281 z-score: 1404.6 E(): 0; 68.3…	SCO1523	Q9L286
SC9C5.33c_SC9C5.33c_at	1.36234e-06	5.11417e-05	2.8758e-10	3.46688e-07	1.87336e-05	6.49375e-11	3.36885	up	3.5792	up	3.79474	up	1.16145	down	3.09279	down	3.46269	down	3.68613	down	0.3522	-1.40006	-1.48744	-1.5718	0.568126	0.228849	0.304456	0.310309	SC9C5.33c, possible hydrolase, len: 235 aa; similar to SW:YCBL_ECOLI (EMBL:AE000195) Escherichia coli hypothetical 23.8 kD protein in MukB-AspC intergenic region YcbL, 215 aa; fasta scores: opt: 284 z-score: 328.0 E(): 8.4e-11; 32.6% identity in 215 aa overlap and to TR:CAB83688 (EMBL:AL162753) Neisseria meningitidis putative hydrolase NMA0387, 210 aa; fasta scores: opt: 239 z-score: 277.9 E(): 5…	SCO1509	Q9KXP1
aspS_SCAC2.03c_at	2.41017e-06	4.59054e-06	1.70982e-10	6.74676e-07	1.28338e-06	3.64027e-11	3.16157	up	3.07357	up	3.36946	up	1.00819	up	3.09224	down	3.04183	down	3.15276	down	0.299488	-1.36115	-1.32043	-1.45303	0.287718	0.267502	0.284515	0.203587	SCAC2.03c, aspS, aspartyl-tRNA synthetase, len: 587 aa; similar to SW:SYD_ECOLI (EMBL:X53863) Escherichia coli aspartyl-tRNA synthetase (EC 6.1.1.12) AspS, 590 aa; fasta scores: opt: 1514 z-score: 1745.0 E(): 0; 42.0% identity in 590 aa overlap. Contains Pfam match to entry PF01336 tRNA_anti, tRNA synthetase anti-codon binding domain and PF00152 tRNA-synt_2, tRNA synthetases class II (D, K and N)	SCO3795	Q9F323
SCBAC36F5.27c_SCBAC3_at	0.000483704	0.000736854	1.82753e-05	0.000264737	0.000368691	1.11421e-05	2.5387	up	1.05624	down	1.0371	up	1.24952	down	3.08648	down	1.10369	down	1.37147	down	-0.278279	-1.62237	-0.199345	-0.33084	0.0430899	0.00359408	-0.0570122	0.12488	SCBAC36F5.27c, possible integral membrane protein, len: 211 aa; similar to SW:YQ37_MYCTU (EMBL:Z80225) Mycobacterium tuberculosis hypothetical 23.0 kDa protein RV2637, 218 aa; fasta scores: opt: 833 Z-score: 928.0 bits: 178.8 E(): 4.4e-44; 58.706% identity in 201 aa overlap. Contains Pfam match to entry PF00597 DedA, DedA family and match to Prosite entry PS00606 Beta-ketoacyl synthases active si…	SCO1316
SCM2.05c_SCM2.05c_at	3.83327e-06	4.91071e-07	7.82857e-12	1.15273e-06	1.02791e-07	1.13921e-12	2.53327	up	1.91974	up	1.49526	up	1.08877	down	3.07871	down	2.26328	down	1.9673	down	-0.185053	-1.52605	-1.12596	-0.765452	-0.0623576	0.0962737	0.052453	0.210766	SCM2.05c, possible aldolase, len: 210 aa. Similar to Bacillus subtilis SW:ALKH_BACSU (EMBL:L47838) 2-dehydro-3-deoxyphosphogluconate aldolase (EC 4.1.2.14) (196 aa), fasta scores opt: 383 z-score: 406.3 E(): 3e-15 38.5% identity in 179 aa overlap. Contains a Pfam match to entry PF01081 Aldolase, KDPG and KHG aldolase.	SCO0852	Q9RCV9
SC6A5.06_SC6A5.06_at	8.90313e-08	2.20449e-09	2.1001e-14	1.48386e-08	1.73831e-10	1.13661e-15	2.67619	up	3.12938	up	2.93439	up	1.0548	down	3.07145	down	3.77917	down	3.98096	down	0.133499	-1.28668	-1.51238	-1.41956	0.210465	0.332238	0.405694	0.573558	SC6A5.06, probable ABC transporter membrane component, len: 309aa; similar to many eg. TR:O66230 (EMBL:AB010150) ABC transporter membrane component from Escherichia coli (264 aa) fasta scores; opt: 346, z-score: 414.3, E(): 8.9e-16, (27.3% identity in 267 aa overlap). Contains Pfam match to entry PF01061 ABC2_membrane, ABC-2 type transporter, score 109.60, E-value 6.1e-29 and Prosite match to PS0…	SCO6757	Q9X7V2
glnA_SC3H12.06_s_at	6.78902e-09	2.68833e-07	1.2221e-11	7.27569e-10	5.15504e-08	1.88482e-12	3.29216	up	2.75739	up	2.44732	up	1.01875	down	3.06383	down	2.02523	down	2.24967	down	0.460257	-1.25878	-1.00305	-0.830943	0.487061	0.356559	0.0150366	0.338772	SC3H12.06, glnA, glutamine synthetase I, len: 469 aa; identical to previously sequenced SW:GLNA_STRCO (EMBL:M23172) Streptomyces coelicolor glutamine synthetase (EC 6.3.1.2) (glutamate-ammonia ligase) GlnA, 469 aa and to previously sequenced TR:CAB51282 (EMBL:AL096872) Streptomyces coelicolor glutamine synthetase I SC5F7.03, 469 aa and highly similar to SW:GLN1_STRVR (EMBL:X70924) Streptomyces vi…	SCO2198	P15106
lytB_SCK7.31_s_at	0.000472559	0.0559586	0.000992946	0.00025779	0.0431022	0.000735278	4.46095	up	2.25203	up	2.07767	up	1.08497	down	3.03546	down	1.5767	down	1.39186	down	0.402849	-1.7545	-0.768377	-0.652115	0.520507	-0.152586	-0.111472	-0.175097	SCBAC20F6.01, lytB, len: >148 aa; highly similar to C-terminal region of SW:LYTB_ECOLI (EMBL:X54945) Escherichia coli LytB protein LytB or B0029, 316 aa; fasta scores: opt: 434 Z-score: 512.5 bits: 101.9 E(): 5.9e-21; 51.145% identity in 131 aa overlap. Contains Pfam match to entry PF02401 LYTB, LytB protein SCK7.31, hypothetical protein (fragment), len: >224 aa; similar to SW:LYTB_ECOLI (EMBL:AE…	SCO5058	Q9FBM1
atpA_2SC6G5.15_r_at	1.58965e-09	1.04306e-10	1.29964e-15	1.24779e-10	4.82273e-12	4.14582e-17	2.7953	up	3.05201	up	2.81294	up	1.01877	down	3.03298	down	3.53729	down	3.29961	down	0.100651	-1.38235	-1.50911	-1.39143	0.127477	0.218386	0.313534	0.330867	2SC6G5.15, atpA, ATP synthase alpha chain, len: 529aa; strongly similar to many eg. SW:P37808 (ATPA_BACSU) ATP synthase alpha chain from Bacillus subtilis (501 aa) fasta scores; opt: 1900, z-score: 2061.3, E(): 0, 58.1% identity in 513 aa overlap. Identical to SW:P50001 (ATPA_STRLI) ATP synthase alpha chain from Streptomyces lividans. Contains Pfam match to entry PF00422 ATP-synt_A-c, ATP synthas…	SCO5371	Q9K4D5
rspL_SCD40A.05_i_at	1.69431e-09	4.09942e-10	2.36331e-14	1.37246e-10	2.46847e-11	1.33192e-15	2.99483	up	4.8739	up	3.30074	up	1.04628	up	3.02038	down	5.1123	down	3.35343	down	0.0924311	-1.49004	-2.19265	-1.63036	0.0271597	0.104688	0.161326	0.115277	SCD40A.05, rpsL, 30S ribosomal protein S12, len: 123 aa; highly similar to TR:P97222 (EMBL:D83746) Streptomyces lividans ribosomal protein S12 RpsL, 123 aa; fasta scores: opt: 793 z-score: 1011.4 E(): 0; 99.2% identity in 123 aa overlap and to SW:RS12_MYCTU (EMBL:) Mycobacterium tuberculosis 30S ribosomal protein S12, RpsL, 124 asa; fasta scores: opt: 731 z-score: 933.6 E(): 0; 90.2% identity in …	SCO4659	P0A4A3
ftsE_SCE59.28c_r_at	7.13931e-06	8.40571e-08	3.04923e-12	2.37721e-06	1.34371e-08	3.91263e-13	2.65077	up	2.55999	up	2.79603	up	1.03047	up	3.01814	down	2.92008	down	3.36582	down	0.117927	-1.28849	-1.23821	-1.36545	0.0746187	0.305172	0.307799	0.385507	SCE59.28c, ftsE, cell division ATP-binding protein, len: 229 aa; similar to TR:O05779 (EMBL:Z95150) Mycobacterium tuberculosis FtsE, 229 aa; fasta scores: opt: 908 z-score: 1050.8 E(): 0; 62.4% identity in 226 aa overlap and to SW:FTSE_ECOLI (EMBL:X04398) Escherichia coli cell division ATP-binding protein FtsE, 222 aa; fasta scores: opt: 646 z-score: 751.1 E(): 0; 49.1% identity in 216 aa overlap…	SCO2969	Q9L1S6
citA_SCC57A.07c_at	4.30409e-07	0.000270226	4.71685e-08	9.00927e-08	0.000120004	1.81573e-08	4.7894	up	3.53203	up	2.79084	up	1.02881	up	3.01353	down	2.29963	down	2.44629	down	0.286234	-1.97361	-1.53426	-1.19447	0.24526	-0.382157	-0.332859	0.0961326	SCC57A.07c, citA, citrate synthase, len: 429 aa. Previously sequenced and characterised: Streptomyces coelicolor TR:AAF14286(EMBL:AF181118) citrate synthase (citA). Contains a Prosite hit to PS00480 Citrate synthase signature and a Pfam match to entry PF00285 citrate_synt, Citrate synthase.	SCO2736	Q9R339
narI2_SCJ12.31_at	1.34793e-08	2.9513e-10	2.92086e-14	1.64264e-09	1.62903e-11	1.70645e-15	1.21373	up	1.3329	up	1.41233	up	1.04254	down	2.98628	down	9.50847	down	11.8087	down	-0.706412	-0.985859	-1.12098	-1.20449	-0.646305	0.59249	2.12823	2.3573	SCJ12.31, narI2, possible nitrate reductase gamma chain, len: 256 aa. Similar to many including: Streptomyces coelicolor TR:O86714 (EMBL:AL031515) putative nitrate reductase gamma chain NarI SC5C7.17c (240 aa), fasta scores: opt: 755 z-score: 891.5 E(): 0 46.8% identity in 235 aa overlap and Bacillus subtilis SW:NARI_BACSU (EMBL:Z49884) nitrate reductase gamma chain (EC 1.7.99.4) (223 aa), fasta …	SCO0219	Q9RI29
SC9A10.04_SC9A10.04_i_at	0.00376932	0.0410311	1.03791e-06	0.00250072	0.0307071	5.29745e-07	2.55242	up	3.03438	up	2.67426	up	1.26836	down	2.98534	down	3.03527	down	2.95399	down	-0.0795992	-1.43146	-1.681	-1.49874	0.26336	0.14643	-0.0791772	0.0639296	SC9A10.04, possible membrane protein, len: 151 aa; similar to hypothetical proteins from Mycobacterium bovis and tuberculosis that follow dapB, e.g. YDAB_MYCBO hypothetical 19.3 kd protein in dapb 3'region (177 aa), fasta scores; opt: 377 z-score: 696.1 E(): 1.7e-31, 47.1% identity in 136 aa overlap	SCO5740
SC6A5.03_SC6A5.03_at	3.15185e-06	1.17884e-08	2.33704e-13	9.13922e-07	1.2887e-09	1.98523e-14	2.58387	up	2.52904	up	2.5388	up	1.00336	up	2.98064	down	3.10724	down	3.41244	down	-0.0452903	-1.41483	-1.38388	-1.38944	-0.0501324	0.160797	0.25175	0.381364	SC6A5.03, possible glycerol dehydrogenase, len: 340aa; similar to many eg. SW:GLDA_PSEPU glycerol dehydrogenase, GldA, from Pseudomonas putida (365 aa) fasta scores; opt: 261, z-score: 303.7, E(): 1.3e-09, (27.9% identity in 308 aa overlap).	SCO6754	Q9X7U9
SCD8A.21c_SCD8A.21c_at	0.0674755	0.260208	7.91344e-05	0.0574593	0.228778	5.21606e-05	1.61309	up	1.08201	down	1.23013	down	1.37478	down	2.96225	down	1.91224	down	1.94415	down	-0.804802	-1.49463	-0.691092	-0.505996	-0.345601	0.0720647	0.244174	0.453146	SCD8A.21c, unknown, len: 140 aa	SCO4248	Q9L0P3
SCD10.32_SCD10.32_at	0.000810075	4.77486e-05	4.82805e-11	0.000466301	1.73196e-05	9.03313e-12	2.17837	up	2.00054	up	1.6467	up	1.23215	down	2.95528	down	2.83172	down	2.66759	down	-0.141735	-1.26499	-1.14212	-0.861309	0.159448	0.298307	0.359556	0.554227	SCD10.32, possible membrane protein, len: 531 aa. Contains possible hydrophobic membrane spanning region and high content in alanine, glycine and proline amino acid residues. Also high G+C content (79.03%) and a 3x degenerate repeat unit: GGR	SCO4400
rspG_SCD40A.06_r_at	1.1031e-09	1.43489e-09	1.13377e-13	7.86796e-11	1.06396e-10	8.615e-15	3.25878	up	6.00741	up	4.70092	up	1.06095	up	2.94911	down	5.82178	down	4.0723	down	0.281117	-1.42322	-2.30563	-1.95183	0.195765	0.137065	0.235834	0.0740156	SCD40A.06, rpsG, 30S ribosomal protein S7, len: 156 aa; highly similar to SW:RS7_STRRP (EMBL:U60191) Streptomyces roseosporus 30S ribosomal protein S7 RpsG, 156 aa; fasta scores: opt: 979 z-score: 1165.5 E(): 0; 94.9% identity in 156 aa overlap. Contains Pfam match to entry PF00177 Ribosomal_S7, Ribosomal protein S7p/S5e and match to Prosite entry PS00052 Ribosomal protein S7 signature	SCO4660	Q9L0K4
[truncated: 683 more rows]

## Sheet: t60 UP 1.5
Probesets	Corrected p-value(Time)	Corrected p-value(Time-Drug)	Corrected p-value(Drug)	p-value(Time)	p-value(Time-Drug)	p-value(Drug)	Fold change([Van-0] vs [Van-30])	Regulation([Van-0] vs [Van-30])	Fold change([Van-0] vs [Van-60])	Regulation([Van-0] vs [Van-60])	Fold change([Van-0] vs [Van-90])	Regulation([Van-0] vs [Van-90])	Fold change([Van-0] vs [none-0])	Regulation([Van-0] vs [none-0])	Fold change([Van-30] vs [none-30])	Regulation([Van-30] vs [none-30])	Fold change([Van-60] vs [none-60])	Regulation([Van-60] vs [none-60])	Fold change([Van-90] vs [none-90])	Regulation([Van-90] vs [none-90])	[Van, 0](normalized)	[Van, 30](normalized)	[Van, 60](normalized)	[Van, 90](normalized)	[none, 0](normalized)	[none, 30](normalized)	[none, 60](normalized)	[none, 90](normalized)	GeneBank_Annotation	LOCUS_ID	UNIPROT_ID
[truncated: 574 more rows]

[truncated: 4 more sheets: t60 DOWN 1.5, t90 UP 1.5, t90 DOWN 1.5, Van ANOVA drug]
