# Supplementary material for: Genome-wide dynamics of a bacterial response to antibiotics that target the cell envelope
Source: BMC Genomics. 2011 May 11;12:226. doi: 10.1186/1471-2164-12-226 (PMC3123327; doi:10.1186/1471-2164-12-226)
Supplement: Additional file 2 — Summary of transcriptome analysis of genes significantly differently expressed in response to bacitracin treatment. [file 1471-2164-12-226-S2.XLSX]

## Sheet: t30 1.5 DOWN
Probesets	Corrected p-value(Time)	Corrected p-value(Time-Drug)	Corrected p-value(Drug)	p-value(Time)	p-value(Time-Drug)	p-value(Drug)	Fold change([Bac-0] vs [Bac-30])	Regulation([Bac-0] vs [Bac-30])	Fold change([Bac-0] vs [Bac-60])	Regulation([Bac-0] vs [Bac-60])	Fold change([Bac-0] vs [Bac-90])	Regulation([Bac-0] vs [Bac-90])	Fold change([Bac-0] vs [none-0])	Regulation([Bac-0] vs [none-0])	Fold change([Bac-30] vs [none-30])	Regulation([Bac-30] vs [none-30])	Fold change([Bac-60] vs [none-60])	Regulation([Bac-60] vs [none-60])	Fold change([Bac-90] vs [none-90])	Regulation([Bac-90] vs [none-90])	[Bac, 0](normalized)	[Bac, 30](normalized)	[Bac, 60](normalized)	[Bac, 90](normalized)	[none, 0](normalized)	[none, 30](normalized)	[none, 60](normalized)	[none, 90](normalized)	GeneBank_Annotation	LOCUS_ID	UNIPROT_ID
SC2A11.12_SC2A11.12_at	7.3216e-08	5.40903e-08	2.20995e-10	1.83696e-09	1.04691e-09	2.93076e-12	19.5163	up	23.2688	up	4.58322	up	1.06059	up	19.9547	down	20.3725	down	2.82348	down	0.955827	-3.33078	-3.5845	-1.24053	0.870957	0.98788	0.764055	0.256941	SC2A11.12, probable oligopeptide transport system integral membrane protein, len: 332 aa; similar to many e.g. OPPB_ECOLI oligopeptide transport system permease protein (306 aa), fasta scores; opt: 568 z-score: 807.4 E(): 0, 35.0% identity in 337 aa overlap Also similar to S. coelicolor TR:P72408 (EMBL:U68036) bldKC (323 aa), fasta scores; opt: 875 z-score: 1186.1 E(): 0 42.4% identity in 337 aa …	SCO5478	O86573
SCC105.19_SCC105.19_at	0.00219416	0.000178608	3.1762e-05	0.000835197	2.81676e-05	6.64839e-06	7.68636	up	2.3786	up	1.30097	down	1.00441	up	13.7866	down	3.37173	down	1.05493	down	0.0510044	-2.8913	-1.19911	0.430587	0.0446593	0.893898	0.554384	0.507737	SCC105.19, unknown, len: 85 aa	SCO2788
SC2A11.10_SC2A11.10_at	6.37307e-07	1.10608e-07	7.01764e-10	3.01522e-08	2.57688e-09	1.23249e-11	8.57948	up	7.28039	up	2.01877	up	1.12155	down	12.2159	down	7.72732	down	1.60651	down	0.337371	-2.76352	-2.52665	-0.676105	0.502864	0.847164	0.423323	0.00782426	SC2A11.10, probable oligopeptide transport integral membrane protein, len: 335 aa; similar to mnay e.g. APPC_BACSU oligopeptide transport permease protein appC (303 aa), fasta scores; opt: 465 z-score: 1038.5 E(): 0, 41.4% identity in 309 aa overlap. Also similar to S. coelicolor TR:P72406 (EMBL:U68036) bldKA (335 aa), fasta scores; opt: 912 z-score: 1192.3 E(): 0, 42.1% identity in 330 aa overla…	SCO5476	O86571
SCC61A.03c_SCC61A.03_at	0.000106057	9.83092e-07	9.11286e-11	2.11354e-05	3.87599e-08	1.00299e-12	4.40403	up	4.3743	up	2.48815	up	1.30723	down	8.69944	down	8.92092	down	4.83889	down	0.512999	-1.62583	-1.61605	-0.802074	0.89951	1.4951	1.54114	1.4726	SCC61A.03c, possible membrane protein, len: 470 aa; contains possible membrane-spanning hydrophobic regions.	SCO2682	Q9KYJ0
SC1C2.01_SC8D9.32_at	0.000842213	0.00386362	4.05095e-05	0.000263229	0.00113139	8.74077e-06	10.9177	up	6.15543	up	5.29678	up	1.23867	up	7.82077	down	3.8742	down	3.05712	down	1.68034	-1.76825	-0.941516	-0.724772	1.37155	1.19906	1.01238	0.887403	SC1C2.01, probable delta-1-pyrroline-5-carboxylate dehydrogenase, partial CDS, len >408 aa; similar to many e.g. TR:O50443 (EMBL:AL010186) delta-1-pyrroline-5-carboxylate dehydrogenase (M. tuberculosis) (543 aa), fasta scores; opt: 1753 z-score: 2214.2 E(): 0, 65.1% identity in 407 aa overlap, and PUT2_HUMAN delta-1-pyrroline-5-carboxylate dehydrogenase (563 aa), fasta scores; opt: 1273 z-score: …	SCO5520	Q8CJR1
SC6G9.41c_SC6G9.41c_at	5.88933e-05	1.01966e-06	1.75193e-10	1.00495e-05	4.05671e-08	2.19776e-12	4.86642	up	3.76996	up	2.65936	up	1.14803	down	7.4862	down	7.51873	down	4.94553	down	0.138913	-2.14395	-1.77564	-1.27216	0.33807	0.760284	1.13485	1.03396	SC6G9.41c, cvnD5, possible ATP/GTP-binding protein, len: 191 aa; highly similar to others from S.coelicolor e.g. TR:O86519 (EMBL:AL031124) S.coelicolor possible ATP/GTP-binding protein (174 aa), fasta scores; opt: 766 z-score: 918.0 E(): 0, 68.0% identity in 169 aa overlap. Although many of the presumed homologues start at the equivalent of codon 18 in this CDS, there is no possible initiation co…	SCO5292	Q9XAE1
SC7H2.23_SC7H2.23_at	0.000109157	6.40826e-05	1.76378e-08	2.19488e-05	8.05746e-06	7.33326e-10	5.44573	up	5.25427	up	3.519	up	1.17125	down	6.88627	down	6.94685	down	3.74345	down	0.348075	-2.09705	-2.04541	-1.46709	0.576118	0.686672	0.750944	0.437279	SC7H2.23, probable branched chain amino acid transport permease, len: 310aa; similar to many eg. SW:LIVH_SALTY high affinity branched chain amino acid transport permease from Salmonella typhimurium (308 aa) fasta scores; opt: 711, z-score: 782.4, E(): 0, (43.5% identity in 306 aa overlap). Contains possible membrane spanning hydrophobic regions.	SCO2009	Q9S2J4
SC6G9.40c_SC6G9.40c_at	9.30673e-05	2.81708e-06	8.34252e-10	1.80759e-05	1.65592e-07	1.58478e-11	4.82577	up	3.54803	up	2.97013	up	1.05214	down	6.49876	down	5.67662	down	5.16956	down	0.156246	-2.11451	-1.67077	-1.41428	0.229567	0.58565	0.834258	0.955762	SC6G9.40c, possible oxygenase subunit, len: 420 aa; similar to Pseudomonas spp. styrene monoxygenase large subunits e.g. TR:O06834 (EMBL:Z92524), styA, Pseudomonas fluorescens main component of styrene monooxygenase (415 aa), fasta scores; opt: 481 z-score: 542.1 E(): 7.3e-23, 31.2% identity in 417 aa overlap. It has no neighbouring CDS similar to the monoxygenase small subunit. The C-terminus ov…	SCO5293	Q9XAE2
SC7A8.31_SC7A8.31_i_at	0.00334891	3.66139e-05	2.14072e-08	0.00137197	3.92385e-06	9.59105e-10	4.25588	up	4.74017	up	3.0757	up	1.00604	down	6.38892	down	7.69476	down	4.37161	down	0.32453	-1.76493	-1.92041	-1.29638	0.333211	0.910646	1.02347	0.831781	SC7A8.31, possible membrane protein, len: 157 aa. Contains possible N-terminal region signal peptide sequence and C-terminal region possible hydrophobic membrane spanning region	SCO2492	Q9L2C7
glyA1_SC5G8.05_at	1.17171e-05	4.70683e-05	4.69924e-09	1.24731e-06	5.47842e-06	1.39798e-10	4.66372	up	1.79031	up	1.62912	up	1.43789	down	6.37426	down	2.79618	down	2.94389	down	0.515107	-1.70638	-0.325105	-0.188982	1.03906	0.965882	1.15835	1.36874	SC5G8.05, glyA1, serine hydroxymethyltransferase, len: 481 aa; strongly similar to many e.g. SW:P34895 (GLYA_HYPME) serine hydroxymethyltransferase from Hyphomicrobium methylovorum (434 aa) fasta scores; opt: 912, z-score: 1044.8, E(): 0, 44.2% identity in 459 aa overlap. Contains two Pfam matches to entry PF00464 SHMT, Serine hydroxymethyltransferase.	SCO4837	Q9KZA9
SC7H2.22_SC7H2.22_at	1.17707e-06	1.09631e-06	5.12526e-10	6.87676e-08	4.47954e-08	8.81765e-12	5.28291	up	5.12203	up	2.94869	up	1.05756	down	5.71687	down	5.62679	down	2.93788	down	0.178117	-2.22322	-2.1786	-1.38196	0.258851	0.292009	0.313711	0.172818	SC7H2.22, possible branched chain amino acid binding protein, len: 481aa; similar to many eg. SW:LIVK_ECOLI leucine-specific binding protein from Escherichia coli (369 aa) fasta scores; opt: 360, z-score: 374.0, E(): 1.6e-13, (28.4% identity in 352 aa overlap). Contains possible N-terminal signal sequence.	SCO2008
SCI28.09c_SCI28.09c_r_at	4.85083e-05	4.20136e-06	1.40497e-08	7.80688e-06	2.78585e-07	5.58967e-10	4.07659	up	1.71902	up	1.42611	up	1.03957	down	5.67403	down	2.52157	down	1.94836	down	0.0584826	-1.96888	-0.723104	-0.453605	0.114468	0.535492	0.611217	0.508656	SCI28.09c, fabG, probable 3-oxacyl-(acyl-carrier-protein) reductase, len: 234 aa; similar to many e.g. SW:FABG_MYCTU 3-oxacyl-(acyl-carrier-protein) reductase from Mycobacterium tuberculosis (247 aa) fasta scores; opt: 906, z-score: 997.3, E(): 0, (57.3% identity in 234 aa overlap). Contains Pfam match to entry PF00678 adh_short_C2, Short chain dehydrogenase/reductase C-terminus and to entry PF00…	SCO1815	Q9S274
SC2A6.07c_SC2A6.07c_at	3.44196e-07	5.18113e-06	2.95385e-08	1.28303e-08	3.60265e-07	1.52457e-09	6.086	up	4.50868	up	3.39182	up	1.01292	down	5.41634	down	2.92921	down	1.62859	down	1.3071	-1.2984	-0.865607	-0.454962	1.32562	1.13892	0.684902	0.248658	SC2A6.07c, possible integral membrane protein, len: 195 aa. Contains possible hydrophobic membrane spanning regions	SCO4822
fabH_SC4A7.16_at	0.00523119	0.000100735	3.13315e-07	0.00228747	1.43701e-05	2.60534e-08	2.99011	up	1.38587	up	1.28494	up	1.02989	down	4.97244	down	2.32981	down	2.03134	down	0.0365834	-1.54362	-0.434207	-0.325116	0.0790742	0.770338	0.786003	0.697315	SC4A7.16, fabH, 3-oxoacyl-[acyl-carrier-protein] synthase III, len: 343 aa; identical to previously sequenced TR:P72392 (EMBL:X86475) Streptomyces coelicolor beta-ketoacyl-acyl carrier protein synthase III FabH, 343 aa and similar to SW:FABH_MYCTU (EMBL:Z95558) Mycobacterium tuberculosis 3-oxoacyl-[acyl-carrier-protein] synthase III (EC 2.3.1.41) (KAS III) FabH, 335 aa; fasta scores: opt: 659 z-s…	SCO2388	P72392
SC2A11.11_SC2A11.11_at	1.2631e-06	2.38852e-06	1.76378e-08	7.73108e-08	1.35264e-07	7.31268e-10	5.46602	up	14.8438	up	3.03446	up	1.04235	up	4.84045	down	12.7252	down	2.16755	down	0.777021	-1.67347	-3.11477	-0.824419	0.717184	0.601673	0.554847	0.291643	SC2A11.11, probable oligopeptide-binding lipoprotein, len: 600 aa; similar to e.g. OPPA_BACSU oligopeptide-binding protein oppA precursor (545 aa), fasta scores; opt: 401 z-score: 242.5 E(): 3e-06, 25.5% identity in 554 aa overlap Also similar to S. coelicolor TR:P72407 (EMBL:U68036) bldKB (602 aa), fasta scores; opt: 702 z-score: 583.5 E(): 3e-25, 29.3% identity in 614 aa overlap. Contains N-ter…	SCO5477	O86572
SC7B7.07_SC7B7.07_at	7.74509e-09	1.70778e-07	2.42827e-09	9.71606e-11	4.46838e-09	6.5276e-11	5.17882	up	3.81044	up	3.49346	up	1.0859	up	4.37264	down	2.38022	down	1.49414	down	0.904098	-1.46852	-1.02586	-0.900558	0.785213	0.65998	0.225235	-0.321239	SC7B7.07, probable ABC-transport system ATP binding protein, len: 260 aa; similar to many eg. XYLG_ECOLI P37388 d-xylose transport atp-binding protein (513 aa), fasta scores; opt: 567 z-score: 580.0 E(): 3.8e-25, 36.5% identity in 255 aa overlap. Contains PS00017 ATP/GTP-binding site motif A (P-loop) and PS00211 ABC transporters family signature. Possible alternative start 9 bp upstream.	SCO6010	O50504
SCCB12.13_SC6G9.44c_at	5.88933e-05	4.20136e-06	1.30019e-09	1.00689e-05	2.75819e-07	2.80303e-11	3.19608	up	1.97274	up	1.71038	up	1.0633	down	4.35332	down	2.98296	down	3.22157	down	0.0856066	-1.5907	-0.894594	-0.688709	0.174157	0.531418	0.682149	0.999054	SCCB12.13, cvnA5, hypothetical protein (fragment), len: >191 aa; similar to C-terminal region of TR:O86525 (EMBL:AL031124) Streptomyces coelicolor hypothetical 139.7 kDa protein SC1C2.25c, 1329 aa; fasta scores: opt: 146 z-score: 152.5 E(): 0.5; 25.3% identity in 186 aa overlap. Contains possible hydrophobic membrane spanning region SC6G9.44c, possible sensor kinase, len: 806 aa; weak similarity …	SCO5289	Q8CJR8
SCI28.08c_SCI28.08c_r_at	0.000231763	1.21287e-05	1.84162e-07	5.489e-05	1.06507e-06	1.32676e-08	3.53867	up	1.67555	up	1.47158	up	1.07213	up	4.3185	down	2.06473	down	1.62996	down	0.121398	-1.70181	-0.623238	-0.43597	0.0209252	0.408722	0.422716	0.268869	SCI28.08c, inhA, probable enoyl-(acyl-carrier-protein) reductase, len: 269 aa; similar to many e.g. SW:INHA_MYCSM enoyl-(acyl-carrier-protein) reductase involved from Mycobacterium smegmatis (269 aa) fasta scores; opt: 740, z-score: 852.1, E(): 0, (51.3% identity in 263 aa overlap). Contains Pfam match to entry PF00106 adh_short, short chain dehydrogenase.	SCO1814	Q9S275
SCBAC14E8.06_SCBAC14_at	0.0224384	0.0203079	3.55873e-05	0.012707	0.00843176	7.53839e-06	4.06298	up	2.97672	up	2.82367	up	1.03001	down	4.30837	down	3.38506	down	2.87144	down	0.41095	-1.61159	-1.16277	-1.08662	0.453601	0.495554	0.59641	0.435153	SCBAC14E8.06, cvnD13, possible ATP/GTP-binding protein, len: 176 aa; similar to TR:Q9XAE1 (EMBL:AL079356) Streptomyces coelicolor putative ATP/GTP-binding protein SC6G9.41c, 191 aa; fasta scores: opt: 615 Z-score: 755.2 bits: 146.4 E(): 1.7e-34; 55.172% identity in 174 aa overlap. Contains match to Prosite entry PS00017 ATP/GTP-binding site motif A (P-loop)	SCO7466	Q9ADJ3
SC7B7.08_SC7B7.08_at	8.13112e-07	0.000361078	1.1772e-06	4.22585e-08	6.53565e-05	1.29757e-07	6.80649	up	6.28564	up	5.45161	up	1.01301	up	4.13162	down	3.37117	down	1.81354	down	1.47161	-1.2953	-1.18045	-0.97507	1.45296	0.751407	0.572804	-0.116265	SC7B7.08, probable ABC-type trans- membrane transport protein, len: 430 aa; similar to many others of the ARAH/RBSC subfamily of the binding-protein dependent transport systems eg. XYLH_ECOLI P37389 xylose transport permease protein xylH (393 aa), fasta scores; opt: 695 z-score: 690.3 E(): 2.7e-31, 34.2% identity in 377 aa overlap. Possible alternative start site 33 aa downstream	SCO6011	O50505
SCI41.38c_SCI41.38c_at	0.00173849	0.00101197	2.0256e-06	0.000629969	0.000225293	2.49904e-07	4.10513	up	3.75494	up	2.57433	up	1.06802	up	4.09999	down	3.8611	down	2.55638	down	0.41645	-1.62098	-1.49234	-0.947744	0.321509	0.414642	0.456672	0.406355	SCI41.38c, probable lipoprotein oligopeptide binding protein, len: 534 aa. Similar to TR:O54107 (EMBL:AL021529) Streptomyces coelicolor SC10A5.16C periplasmic oligopeptide binding protein, 521 aa; fasta scores: opt: 1101 z-score: 1218.9 E(): 0; 36.0% identity in 528 aa overlap. Contains two Pfam matches to entry PF00496 SBP_bac_5, Bacterial extracellular solute-binding proteins, family 5, N-termi…	SCO1655	Q9RJ53
SC7B7.06_SC7B7.06_at	1.85089e-08	7.35478e-08	7.28228e-10	3.25066e-10	1.50259e-09	1.33117e-11	4.16877	up	3.27396	up	2.12654	up	1.06907	down	4.08144	down	2.66573	down	1.22831	down	0.376058	-1.68356	-1.33498	-0.712449	0.472414	0.345512	0.079552	-0.415769	SC7B7.06, probable solute-binding protein of transmembrane transport system, len: 403 aa; similar to many eg. XYLF_ECOLI P37387 d-xylose-binding periplasmic protein precursor (330 aa), fasta scores; opt: 619 z-score: 573.4 E(): 8.9e-25, 35.7% identity in 325 aa overlap. Contains N-terminal signal sequence and appropriately positioned PS00013 Prokaryotic membrane lipoprotein lipid attachment site	SCO6009
SC8D9.31_SC8D9.31_i_at	7.17089e-05	0.00267098	2.30385e-05	1.30824e-05	0.000729494	4.59944e-06	7.03672	up	5.26001	up	4.23963	up	1.1922	up	4.06737	down	3.15645	down	2.24541	down	1.75269	-1.06221	-0.642379	-0.33125	1.49906	0.961882	1.01592	0.835727	SC8D9.31, unknown, len: 308aa; similar to proteins of undefined function eg. TR:O50444 (EMBL:AL010186) from Mycobacterium tuberculosis (329 aa) fasta scores; opt: 984, z-score: 1121.1, E(): 0, (50.0% identity in 312 aa overlap).	SCO5519	Q9Z560
SC9B1.15c_SC9B1.15c_at	3.68601e-05	0.000361078	5.37228e-08	5.53402e-06	6.52908e-05	3.23492e-09	4.51642	up	3.85918	up	3.37244	up	1.15486	down	3.99557	down	4.17563	down	3.49125	down	0.730572	-1.44461	-1.21772	-1.02322	0.93829	0.553796	0.844271	0.78052	SC9B1.15c, cvnB6, unknown, len: 119 aa; similar to other hypothetical proteins egs. two from Streptomyces coelicolor: TR:O86521 (EMBL:AL031124) (140 aa) fasta scores; opt: 331, z-score: 424.2, E(): 2.6e-16, (41.5% identity in 130 aa overlap) and TR:O86524 (EMBL:AL031124) (137 aa) fasta scores; opt: 325, z-score: 416.9, E(): 6.7e-16, (44.3% identity in 122 aa overlap), and TR:O50393 (EMBL:AL009198…	SCO6068
SCBAC14E8.04_SCBAC14_at	0.000332592	0.000346894	2.47694e-07	8.58303e-05	6.16701e-05	1.96202e-08	3.84748	up	2.52426	up	2.52414	up	1.01608	down	3.91044	down	2.70441	down	2.76883	down	0.602383	-1.34153	-0.733477	-0.73341	0.625401	0.625801	0.701836	0.735864	SCBAC14E8.04, cvnB13, hypothetical protein, len: 133 aa; similar to TR:Q9L138 (EMBL:AL158061) Streptomyces coelicolor hypothetical 14.a kDa protein SC6D11.17c, 135 aa; fasta scores: opt: 321 Z-score: 425.0 bits: 84.4 E(): 4.3e-16; 40.476% identity in 126 aa overlap	SCO7464
hisE_SC6D7A.02c_i_at	0.00134711	0.00263189	0.000255841	0.000462556	0.000713158	7.97785e-05	4.00181	up	1.90905	up	1.06565	up	1.05783	up	3.90312	down	2.00097	down	1.17373	down	0.2823	-1.71835	-0.650553	0.190572	0.20119	0.246275	0.350149	0.421672	SC6D7A.02c, hisE, phosphoribosyl-ATP pyrophosphatase, len: 90 aa; similar to SW:HIS2_SULSO (EMBL:U82227) Sulfolobus solfataricus phosphoribosyl-ATP pyrophosphatase HisE (EC 3.6.1.31), 94 aa; fasta scores: opt: 175 z-score: 245.2 E(): 4e-06; 33.3% identity in 90 aa overlap and to SW:HIS2_MYCTU (EMBL:Z97559) Mycobacterium tuberculosis phosphoribosyl-ATP pyrophosphatase HisE (EC 3.6.1.31), 93 aa; fa…	SCO1439	Q9EWK0
bldKC_SCBAC31E11.10_at	5.29684e-05	0.000813211	0.000117193	8.69517e-06	0.000173718	3.15875e-05	4.29546	up	7.94161	up	2.18072	up	1.07794	down	3.84236	down	4.35356	down	1.17508	up	0.947173	-1.15564	-2.04226	-0.177632	1.05545	0.786351	0.0799379	-0.410394	SCBAC31E11.10, bldKC, possible ABC transport system integral membrane protein, len: 325 aa; almost identical to previously sequenced TR:P72408 (EMBL:U68036) Streptomyces coelicolor BldKC, 323 aa. Contains Pfam match to entry PF00528 BPD_transp, Binding-protein-dependent transport systems inner membrane component. Also contains possible hydrophobic membrane spanning regions	SCO5114	Q93IU1
SC2A11.13_SC2A11.13_r_at	4.52761e-07	6.63022e-07	1.52392e-09	1.83397e-08	2.28137e-08	3.55036e-11	3.95972	up	3.94053	up	2.46388	up	1.03779	up	3.83251	down	3.65444	down	1.79207	down	0.749986	-1.23541	-1.2284	-0.550945	0.696476	0.70288	0.641247	0.290681	SC2A11.13, probable oligopeptide ABC transporter ATP-binding protein, len: 365 aa; similar to many e.g. OPPD_BACSU oligopeptide transport ATP-binding protein (336 aa), fasta scores; opt: 1089 z-score: 1413.1 E(): 0, 52.3% identity in 323 aa overlap Also similar to S. coelicolor TR:P72409 (EMBL:U68036) bldKD (353 aa), fasta scores; opt: 1396 z-score: 1731.9 E(): 0, 58.4% identity in 365 aa overlap…	SCO5479	O86574
SC6D11.17c_SC6D11.17_i_at	0.0912723	0.0777946	9.87415e-05	0.0653156	0.0441951	2.57648e-05	3.01851	up	1.69904	up	1.98219	up	1.21791	down	3.80574	down	2.17582	down	2.61482	down	-0.0773096	-1.67114	-0.842027	-1.06441	0.207094	0.257034	0.279536	0.322303	SC6D11.17c, cvnB10, unknown, len: 135 aa. Highly similar to many proteins of undefined function from Streptomyces coelicolor including: TR:CAB61281 (EMBL:AL132991) SCF55.11c (152 aa), fasta scores opt: 634 z-score: 769.3 E():0 71.9% identity in 128 aa overlap and TR:Q9X835(EMBL:AL049727) SC9B1.15C (139 aa), fasta scores opt: 329 z-score: 407.1 E(): 3e-15 40.9% identity in 132 aa overlap	SCO7421
SCI51.16c_SCI51.16c_at	7.78246e-07	1.5456e-06	1.06184e-08	3.84939e-08	7.42332e-08	3.99619e-10	3.54272	up	1.4864	up	1.73743	up	1.14903	down	3.79179	down	1.45621	down	1.56064	down	0.455233	-1.36963	-0.116585	-0.34172	0.65565	0.553252	0.42563	0.30042	SCI51.16c, pyrG, probable CTP synthetase, len: 549 aa; highly similar to many CTP synthetases e.g. SW:PYRG_MYCTU (EMBL:Z98268, U88301), pyrG, Mycobacterium tuberculosis and Mycobacterium bovis CTP synthetase (586 aa), fasta scores; opt: 2622 z-score: 2909.4 E(): 0, 70.3% identity in 552 aa overlap. Contains PS00442 Glutamine amidotransferases class-I active site	SCO1776	Q9S224
bioD_2SCG1.21_at	0.000589821	0.0110829	0.000330817	0.000172718	0.00403591	0.000109087	2.8411	up	1.38579	down	1.06188	down	1.27809	down	3.5691	down	1.31532	down	1.3073	down	-0.311687	-1.81814	0.159026	-0.225065	0.0423075	0.0174205	0.554441	0.161527	2SCG1.21, bioD, dethiobiotin synthetase, len: 238 aa; similar to SW:BIOD_MYCBO (EMBL:AF041819) Mycobacterium bovis dethiobiotin synthetase (EC 6.3.3.3) BioD, 226 aa; fasta scores: opt: 521 z-score: 550.4 E(): 3.4e-23; 45.3% identity in 236 aa overlap	SCO1246	Q9FCC1
SCE19A.21_SCE19A.21_at	0.018167	0.00941562	5.13499e-05	0.00987139	0.00329204	1.15951e-05	3.42684	up	3.75366	up	2.27255	up	1.06665	up	3.54782	down	3.8505	down	2.06783	down	0.192368	-1.58451	-1.71593	-0.991944	0.0992792	0.24242	0.229118	0.0561771	SCE19A.21, putative membrane protein, len: 99 aa; unknown function, probable CDS suggested by probable CDS suggested by GC frameplot and positional base preference. Contains possible hydrophobic membrane spanning regions	SCO2921
SCC105.11_SCC105.11_i_at	0.0810838	0.000149153	8.74958e-07	0.0572527	2.2667e-05	8.90639e-08	1.52657	up	1.57498	up	1.1562	up	1.00971	up	3.43844	down	4.43505	down	1.60554	down	0.0303707	-0.579924	-0.624963	-0.17902	0.016434	1.20183	1.52399	0.504039	SCC105.11, possible secreted protein, len: 349 aa; similar to TR:CAB53324 (EMBL:AL109974) Streptomyces coelicolor putative iron-siderophore binding lipoprotein SCF34.13c, 350 aa; fasta scores: opt: 288 z-score: 297.2 E(): 4.1e-09; 28.3% identity in 332 aa overlap. Contains possible N-terminal region signal peptide sequence	SCO2780	Q9L074
SC1C2.20c_SC1C2.20c_i_at	0.104214	0.313992	0.000287259	0.0759382	0.244554	9.16346e-05	2.88584	up	2.09189	up	1.78761	up	1.41407	down	3.43349	down	2.72567	down	2.34087	down	-0.0687115	-1.5977	-1.13352	-0.906746	0.431137	0.181974	0.31309	0.320301	SC1C2.20c, cvnB2, unknown, len: 140 aa; similar to M. tuberculosis hypothetical protein TR:O50393 (EMBL:AL009198) MTV004.21c (130 aa), fasta scores; opt: 445 z-score: 754.7 E(): 0, 56.9% identity in 116 aa overlap. 94.2% identical to upstream gene SC1C2.24c	SCO5539
SCBAC14E8.05_SCBAC14_at	0.000543041	0.000478159	9.36773e-07	0.000157073	9.10044e-05	9.80422e-08	3.46301	up	2.11617	up	2.2003	up	1.04162	up	3.39848	down	2.26505	down	2.22435	down	0.782262	-1.00976	-0.299191	-0.355439	0.723427	0.755125	0.88035	0.797947	SCBAC14E8.05, cvnC13, hypothetical protein, len: 125 aa; similar to TR:Q9X834 (EMBL:AL049727) Streptomyces coelicolor hypothetical 12.8 kDa protein SC9B1.14c, 119 aa; fasta scores: opt: 288 Z-score: 370.8 bits: 74.1 E(): 4.5e-13; 45.082% identity in 122 aa overlap. Contains a TTA leucine codon, possible target for bldA regulation	SCO7465
SCD39.14c_SCD39.14c_r_at	3.71449e-05	7.89088e-05	4.59877e-06	5.5917e-06	1.04086e-05	6.7086e-07	3.70014	up	1.56414	up	1.46024	up	1.09154	up	3.36841	down	1.43631	down	1.54683	down	0.390709	-1.49687	-0.254662	-0.155494	0.264343	0.255196	0.267701	0.473819	SCD39.14c, conserved hypothetical protein, len: 162 aa; highly similar to TR:O53763 (EMBL:AL021942) Mycobacterium tuberculosis hypothetical 18.1 kDa protein MTV039.04c, 163 aa; fasta scores: opt: 705 z-score: 803.7 E(): 0; 64.4% identity in 163 aa overlap	SCO4614
atpB_2SC6G5.11_at	0.0320186	0.000741819	2.097e-05	0.01928	0.000155543	4.1099e-06	2.53911	up	1.37713	up	1.26777	up	1.05713	up	3.33943	down	1.73997	down	1.43219	down	0.0529633	-1.29136	-0.408698	-0.289335	-0.0271918	0.448242	0.390366	0.22889	2SC6G5.11, atpB, ATP synthase A chain (EC 3.6.1.34), len: 273aa; similar to many eg. SW:P15012 (ATP6_RHORU) ATP synthase A chain from Rhodospirillum rubrum (241 aa) fasta scores; opt: 356, z-score: 432.3, E(): 1.3e-16, 35.7% identity in 252 aa overlap. Identical to SW:P50012 (ATP6_STRLI) ATP synthase A chain from Streptomyces lividans. Contains Pfam match to entry PF00119 ATP-synt_A, ATP synthase…	SCO5367	Q9K4D8
SCE41.01c_SCE25.33c_r_at	4.52761e-07	0.000102837	3.81552e-06	1.87531e-08	1.47437e-05	5.36087e-07	5.91834	up	2.19552	up	2.08783	up	1.04246	up	3.30857	down	1.42268	down	1.54954	down	0.737683	-1.82751	-0.396881	-0.324318	0.677687	-0.101302	0.111735	0.307526	SCE41.01c, probable oxidoreductase (fragment), len: >317 aa; similar to SW:DHNA_ECOLI (EMBL:V00306) Escherichia coli NADH dehydrogenase (EC 1.6.99.3) Ndh, 433 aa; fasta scores: opt: 361 z-score: 417.8 E(): 9.1e-16; 27.6% identity in 330 aa overlap and to TR:CAB92372 (EMBL:AL356612) Streptomyces coelicolor putative NADH dehydrogenase SCD72A.05, 442 aa; fasta scores: opt: 1185 z-score: 1267.3 E(): …	SCO3092	Q8CJX7
SCI51.25c_SCI51.25c_at	0.365981	0.00340496	1.28121e-05	0.321381	0.000972248	2.2272e-06	1.79101	up	1.64252	up	1.36105	up	1.00497	down	3.29026	down	4.25778	down	1.87533	down	0.0358107	-0.804965	-0.680105	-0.408905	0.0429672	0.913237	1.41	0.498236	SCI51.25c, probable iron-siderophore uptake system ATP-binding component, len: 301 aa; similar to many ATP-binding components from binding-protein-dependent iron uptake systems using a range of siderophores e.g. SW:FEPC_ECOLI (EMBL:X57471), fepC, Escherichia coli ferric enterobactin transport ATP-binding protein (271 aa), fasta scores; opt: 1101 z-score: 1184.4 E(): 0, 61.5% identity in 260 aa ov…	SCO1785	Q9S215
SC5H4.27_SC5H4.27_at	0.0172828	0.0344059	0.000103709	0.00929801	0.0161671	2.76242e-05	2.90696	up	1.99813	up	1.8712	up	1.12975	down	3.2513	down	1.93467	down	1.7267	down	0.312177	-1.22733	-0.686477	-0.591785	0.488183	0.473686	0.265613	0.19623	SC5H4.27, hypothetical protein, len: 177 aa; similar to TR:O05817 (EMBL:Z95207) Mycobacterium tuberculosis hypothetical 19.5 kD protein MTCY24A1.15, 183 aa; fasta scores: opt: 288 z-score: 348.5 E(): 6e-12; 37.2% identity in 148 aa overlap	SCO5703	Q9KYR2
murX_SC4A10.20c_at	0.000583364	0.000212935	5.17391e-07	0.000170409	3.45732e-05	4.69175e-08	2.5798	up	1.19123	up	1.57237	up	1.06924	down	3.17295	down	1.54844	down	1.94374	down	-0.056591	-1.42385	-0.309047	-0.709531	0.0399984	0.241973	0.321765	0.249305	SC4A10.20c, murX, probable phospho-N-acetylmuramoyl-pentapeptide-transferase, len: 363 aa; similar to many e.g. SW:MRAY_ECOLI (EMBL:X51584), MraY, MurX, Escherichia coli phospho-N-acetylmuramoyl-pentapeptide-transferase involved in peptidoglycan biosynthesis (360 aa), fasta scores; opt: 615 z-score: 714.6 E(): 1.8e-32, 43.3% identity in 344 aa overlap. Also similar to TR:O69555 (EMBL:AL022602), M…	SCO2087	P56833
SCH35.46_SCH35.46_i_at	0.000196714	0.0001295	2.6261e-06	4.51948e-05	1.90305e-05	3.40735e-07	2.94317	up	1.42717	up	1.24688	up	1.10453	up	3.16603	down	1.70543	down	1.60156	down	0.334751	-1.22262	-0.178406	0.0164294	0.191318	0.440052	0.591728	0.695909	SCH35.46, deoxynucleotide triphosphate deaminase, len: 191 aa; highly similar to many e.g. TR:O07247 (EMBL:Z96800) Dcd from Mycobacterium tuberculosis (190 aa) fasta scores; opt: 981, z-score: 1187.0, E(): 0, (74.6% identity in 189 aa overlap) and SW:DCD_ECOLI dCTP deaminase from Escherichia coli (193 aa) fasta scores; opt: 405, z-score: 496.7, E(): 2.5e-20, (43.9% identity in 189 aa overlap). Co…	SCO3678	Q9X8W0
glmS2_SCC105.20_at	0.00037808	0.000387658	7.85621e-06	0.000100969	7.1557e-05	1.27276e-06	2.66421	up	2.17418	up	1.19949	up	1.1362	down	3.14563	down	1.93022	down	1.09664	down	0.210981	-1.20273	-0.909489	-0.0514441	0.395197	0.45062	0.0392745	0.0816406	SCC105.20, glmS2, glucosamine-fructose-6-phosphate aminotransferase, len: 605 aa; similar to SW:GLMS_ECOLI (EMBL:X01631) Escherichia coli glucosamine-fructose-6-phosphate aminotransferase [isomerizing] (EC 2.6.1.16) GlmS, 608 aa; fasta scores: opt: 1617 z-score: 1815.6 E(): 0; 44.1% identity in 612 aa overlap and highly similar to TR:BAA86263 (EMBL:AB023785) Streptomyces griseus ORF3 (fragment), …	SCO2789	Q9L065
SC10G8.28c_SC10G8.28_at	0.00113812	0.000242932	8.37238e-07	0.000378149	4.10981e-05	8.49242e-08	1.04258	down	1.29145	up	1.08721	up	1.00553	up	3.08887	down	9.3017	down	3.13834	down	-0.545326	-0.485163	-0.914317	-0.665953	-0.553278	1.14192	2.30318	0.984049	SC10G8.28c, possible ABC-transport protein, ATP-binding component, len: 292 aa. Highly similar to many e.g. Escherichia coli SW:FEPC_ECOLI(EMBL:X57471) ferric enterobactin transport ATP-binding protein, FepC (271 aa), fasta scores opt: 670 z-score: 720.4 E(): 1e-32 41.7% identity in 266 aa overlap and Escherichia coli SW:FHUC_ECOLI(EMBL:X05810) ferrichrome transport ATP-binding protein, FhuC (265…	SCO7400	Q9L177
SC6G4.17_SC6G4.17_at	5.49507e-05	5.53307e-06	1.32121e-08	9.13875e-06	3.92669e-07	5.11434e-10	2.86313	up	2.36858	up	1.94138	up	1.08015	up	3.05818	down	2.54187	down	1.89911	down	0.753334	-0.764257	-0.490691	-0.203746	0.642102	0.848415	0.855202	0.72158	SC6G4.17, probable lipoprotein, len: 268 aa; contain s N-terminal signal sequence and appropriately positioned P S00013 Prokaryotic membrane lipoprotein lipid attachment si te	SCO4739
SC5G8.26c_SC5G8.26c_r_at	0.000452932	0.0139856	2.6249e-05	0.000125652	0.00534362	5.39348e-06	3.58607	up	2.93865	up	2.19044	up	1.08117	down	3.0106	down	2.3838	down	1.69873	down	0.471023	-1.37138	-1.08413	-0.660194	0.58362	0.218672	0.169133	0.104261	SC5G8.26c, dhsC, possible succinate dehydrogenase membrane subunit, len: 126aa; similar to many eg. TR:O53368 (EMBL:AL021841) putative membrane anchor of succinate dehydrogenase from Mycobacterium tuberculosis (112 aa) fasta scores; opt: 484, z-score: 649.2, E(): 1e-28, 65.7% identity in 99 aa overlap. Also wealky similar to SW:P10446 (DHSC_ECOLI) succinate dehydrogenase cytochrome b-556 subunit …	SCO4858	Q9KZ88
SC1A9.21c_SC1A9.21c_at	0.0187434	0.00241005	3.14107e-06	0.0102249	0.000640952	4.19935e-07	2.87137	up	2.17567	up	2.32038	up	1.04415	up	2.99999	down	2.99961	down	2.95385	down	0.717212	-0.804527	-0.404248	-0.497149	0.654887	0.780431	1.18053	1.06545	SC1A9.21c, possible transmembrane protein, len: 354 aa; contains possible membrane spanning hydrophobic domains in the N-terminal region and possible coiled-coil from 221 to 250 (30 residues) Max score: 1.449 (probability 0.87)	SCO6157	Q9ZBT1
SC6A9.17_SC6A9.17_at	1.71877e-07	7.52287e-08	9.11286e-11	5.11317e-09	1.56389e-09	1.01254e-12	2.99775	up	2.13407	up	1.61734	up	1.03766	up	2.97037	down	2.55447	down	1.84387	down	0.164535	-1.41934	-0.929071	-0.529091	0.111203	0.151299	0.423951	0.353646	SC6A9.17, possible membrane protein, len: 234 aa. Contains possible hydrpphobic membrane spanning regions	SCO5650
SCC121.28c_SCC121.28_at	0.146574	0.00174822	8.81771e-07	0.112741	0.000431729	9.04218e-08	1.5888	up	1.70479	up	1.24437	up	1.04591	down	2.95158	down	3.28326	down	2.69976	down	-0.0173998	-0.685341	-0.786991	-0.33282	0.0473544	0.876144	0.928138	1.10001	SCC121.28c, unknown, len: 257 aa	SCO2525	Q9L2F8
SCIF3.12_SCIF3.12_at	0.00349079	0.000636439	1.668e-05	0.00143761	0.000127089	3.11301e-06	3.30726	up	2.56315	up	2.66798	up	1.33376	up	2.93772	down	2.28149	down	2.16926	down	1.01347	-0.712163	-0.344447	-0.402278	0.597969	0.842535	0.845529	0.714924	SCIF3.12, probable cytochrome P450, len: 447 aa; similar to SW:CPXG_STRSQ (EMBL:M31939) Streptomyces sp. cytochrome P450 105C1 (EC 1.14.-.-) ChoP, 381 aa; fasta scores: opt: 301 z-score: 318.8 E(): 3.2e-10; 28.8% identity in 386 aa overlap. Contains Pfam match to entry PF00067 p450, Cytochrome P450	SCO6310	Q93RT1
SC6G10.09c_SC6G10.09_at	0.000833796	0.00162297	8.03276e-07	0.000260001	0.000395358	8.00563e-08	2.41576	up	1.54518	up	1.18099	up	1.12085	down	2.9071	down	2.08811	down	1.77203	down	-0.117434	-1.38991	-0.74521	-0.35743	0.0471643	0.149672	0.316986	0.467977	SC6G10.09c, possible secreted protein, len: 347 aa; similar to TR:E1370194 (EMBL:Y13601) hypothetical protein from Streptomyces lividans (250 aa) fasta scores; opt: 371, z-score: 366.3, E(): 4.3e-13, (31.4% identity in 229 aa overlap). Also similar to several examples of Listeria P60 a major extracellular protein involved in the invasion of non-professional phagocytic cells e.g. SW:P60_LISMO from…	SCO2136
SCE19A.16c_SCE19A.16_at	0.00448405	0.249288	0.00284784	0.00191416	0.184688	0.00131266	4.89329	up	2.76404	up	3.02359	up	1.08297	down	2.88532	down	1.7792	down	2.2779	down	0.431969	-1.85884	-1.03481	-1.16429	0.546963	-0.330104	-0.203578	0.0234117	SCE19A.16c, conserved hypothetical protein, len: 105 aa; similar to SW:Y03G_MYCTU (EMBL:Z73902) Mycobacterium tuberculosis hypothetical protein (101 aa), fasta scores; opt: 377 z-score: 514.8 E(): 2.4e-21, 60.0% identity in 105 aa overlap and SW:Y03G_MYCLE (EMBL:U00014) Mycobacterium leprae hypothetical protein (94 aa) (70.3% identity in 74 aa overlap)	SCO2916	Q9S2G5
fabD_SC4A7.15_at	1.25944e-06	3.52801e-06	4.00447e-08	7.49345e-08	2.18762e-07	2.196e-09	1.57652	up	1.26778	down	1.40002	down	1.06417	down	2.84563	down	1.46747	down	1.31662	down	-0.237846	-0.894585	0.104456	0.247605	-0.148118	0.614163	0.657787	0.644443	SC4A7.15, fabD, malonyl CoA:acyl carrier protein malonyltransferase, len: 316 aa; identical to previously sequenced TR:P72391 (EMBL:X86475) Streptomyces coelicolor malonyl CoA:acyl carrier protein malonyltransferase, FabD, 316 aa and similar to SW:FABD_ECOLI (EMBL:M87040) Escherichia coli malonyl CoA-acyl carrier protein transacylase (EC 2.3.1.39) FabD, 308 aa; fasta scores: opt: 524 z-score: 551…	SCO2387	P72391
SC6E10.08c_SC6E10.08_at	0.660101	0.0228475	0.00345589	0.632893	0.00987602	0.00164248	1.35069	up	1.46627	up	1.3156	down	1.08934	down	2.84492	down	4.07648	down	1.11688	up	-0.0538149	-0.487513	-0.605963	0.341908	0.0696375	1.02087	1.42136	0.182431	SC6E10.08c, hypothetical protein, len: 83 aa; unknown function, similar to part of many nitrate or nitrite reductases e.g. SW:NIR_EMENI (EMBL:M58289), NiiA, Emericella nidulans nitrite reductase (1104 aa), fasta scores; opt: 137 z-score: 178.6 E(): 0.013, 38.0% identity in 50 aa overlap	SCO2114
bldKA_SCBAC31E11.08_at	0.00012208	6.40826e-05	0.000302737	2.4941e-05	8.06201e-06	9.7657e-05	2.17011	up	3.74764	up	1.07736	down	1.19489	down	2.8375	down	2.94402	down	1.83916	up	0.0817742	-1.03599	-1.82421	0.189279	0.338653	0.468626	-0.266422	-0.689765	SCBAC31E11.08, bldKA, possible ABC transport system integral membrane protein, len: 343 aa; identical to previously sequenced TR:P72406 (EMBL:U68036) Streptomyces coelicolor BldKA, 335 aa. Methionine start codon 9 amino acids upstream from the previous sequence start; possible frameshift from frame 2 into frame 1 in the previously sequenced DNA. Contains Pfam match to entry PF00528 BPD_transp, Bi…	SCO5112	Q93IU3
3SC5B7.03_3SC5B7.03_at	0.146092	0.0174322	1.27524e-06	0.112169	0.00701664	1.43522e-07	1.23569	up	1.33325	up	1.03017	down	1.31223	down	2.83602	down	2.89218	down	2.11409	down	-0.386807	-0.692123	-0.801758	-0.34393	0.00520897	0.811742	0.7304	0.736105	3SC5B7.03, unknown, len: 125 aa	SCO0725
SC1C2.21c_SC1C2.21c_at	0.032036	0.00685494	4.25899e-06	0.019302	0.00224587	6.13662e-07	2.25603	up	1.72203	up	1.3887	up	1.10562	down	2.82503	down	2.28576	down	1.82789	down	0.129038	-1.04475	-0.655069	-0.344698	0.273896	0.453518	0.537607	0.525482	SC1C2.21c, cvnA2, unknown, len: 1111 aa; contains two possible transmembrane domains at around 100 and 400 aa, a Gln-rich region at around 850 aa and a probable coiled-coil domain from 297 to 327. Overall 35.6% identical to upstream gene SC1C2.25c, but with much higher similarity between aa 477 and 719	SCO5540	O86522
SCI51.27c_SCI51.27c_at	0.079567	0.0248841	1.61597e-05	0.0560106	0.0108634	2.98289e-06	1.30899	up	1.11587	up	1.1978	up	1.18462	down	2.7677	down	3.11895	down	1.89235	down	-0.144522	-0.532979	-0.302687	-0.404908	0.0999064	0.935707	1.33837	0.515273	SCI51.27c, probable iron-siderophore uptake system transmembrane component, len: 348 aa; similar to many transmembrane components from binding-protein-dependent iron uptake systems using a range of siderophores e.g. SW:FEPD_ECOLI (EMBL:X57471), fepD, Escherichia coli ferric enterobactin transport protein (334 aa), fasta scores; opt: 910 z-score: 991.5 E(): 0, 46.0% identity in 326 aa overlap. Sim…	SCO1787	Q9S213
SCC24.29c_SCC24.29c_at	0.841771	0.00546243	2.87991e-06	0.828194	0.00170334	3.76762e-07	1.53428	up	1.18035	up	1.12233	up	1.17296	down	2.73335	down	1.80311	down	1.63857	down	-0.0863404	-0.703901	-0.325561	-0.252831	0.143808	0.746771	0.524925	0.459602	SCC24.29c, hypothetical protein, len: 172 aa; similar to TR:Q9X8S3 (EMBL:AL049754) Streptomyces coelicolor hypothetical 20.1 kD protein SCH10.34c, 185 aa; fasta scores: opt: 412 z-score: 505.6 E(): 1e-20; 40.7% identity in 172 aa overlap	SCO2458
efp_SC9C5.15c_at	0.039747	0.184542	8.06329e-05	0.0247884	0.129179	2.02594e-05	2.12672	up	1.80779	up	1.41862	up	1.46184	down	2.72471	down	2.11668	down	1.55541	down	-0.0573483	-1.14598	-0.911573	-0.561837	0.490433	0.300127	0.17023	0.0754604	SC9C5.15c, efp, elongation factor P, len: 188 aa; similar to SW:EFP_BRELA (EMBL:X99289) Brevibacterium lactofermentum elongation factor P Efp, 187 aa; fasta scores: opt: 742 z-score: 903.7 E(): 0; 60.6% identity in 188 aa overlap. Contains Pfam match to entry PF01132 EFP, Elongation factor P (EF-P) and match to Prosite entry PS01275 Elongation factor P signature	SCO1491	Q9KXQ9
atpI_2SC6G5.10_at	8.92906e-05	1.33623e-05	2.07948e-07	1.7058e-05	1.18776e-06	1.5391e-08	2.41267	up	1.23259	up	1.44305	up	1.0642	up	2.71827	down	1.47981	down	1.56944	down	0.37994	-0.89069	0.078248	-0.14918	0.290171	0.551998	0.643661	0.501066	2SC6G5.10, atpI, ATP synthase protein I, len: 144 aa; identical to SW:P50015 (ATPZ_STRLI) ATP synthase protein I from Streptomyces lividans (144 aa). Contains possible membrane-spanning hydrophobic regions	SCO5366	P0A302
SCE25.18c_SCE25.18_at	0.0781717	0.617899	0.00660532	0.0548603	0.559484	0.0035252	2.53069	up	1.84775	up	2.1907	up	1.42657	down	2.70645	down	1.56046	down	1.86282	down	0.134012	-1.20552	-0.751761	-0.997381	0.646567	0.230881	-0.109791	-0.0998883	SCE25.18, probable cystathionine beta-synthase, len: 461 aa; highly similar to TR:O53425 (EMBL:AL021897) Mycobacterium tuberculosis cystathionine beta-synthase CysM, 464 aa; fasta scores: opt: 2025 z-score: 2184.8 E(): 0; 67.6% identity in 454 aa overlap, to TR:Q9YHU3 (EMBL:AF090120) Fugu rubripe cystathionine beta-synthase, 585 aa; fasta scores: opt: 1087 z-score: 1173.5 E(): 0; 39.6% identity i…	SCO3077	Q9KZ71
SCC24.20_SCC24.20_at	0.507109	0.126981	6.31353e-05	0.466213	0.0808766	1.489e-05	1.66516	up	1.14583	up	1.82722	up	1.37921	down	2.7036	down	1.91011	down	3.27394	down	-0.502271	-1.23793	-0.698661	-1.37192	-0.0384324	0.196955	0.234996	0.339109	SCC24.20, conserved hypothetical protein, len: 340 aa; similar to TR:Q9F3J5 (EMBL:AL391763) Streptomyces coelicolor conserved hypothetical protein 340 aa; fasta scores: opt: 1113 Z-score: 1094.9 E(): 2.4e-53; 54.519% identity in 343 aa overlap	SCO2449	Q9L097
SCD63.16c_SCD63.16c_i_at	4.21377e-06	0.0676812	0.000155382	3.50605e-07	0.0371398	4.40528e-05	9.03091	up	9.67887	up	10.1321	up	1.18701	down	2.69927	down	3.94791	down	1.95875	down	2.89858	-0.276289	-0.376257	-0.442284	3.14591	1.15628	1.60483	0.527646	SCD63.16c, hypothetical protein, len: 110 aa; similar to SW:Y948_MYCTU (EMBL:Z79700) Mycobacterium tuberculosis hypothetical 11.8 kD protein RV0984c, MTCY10D7.26, 105 aa; fasta scores: opt: 195 z-score: 252.8 E(): 1.2e-06; 47.2% identity in 72 aa overlap	SCO4784	Q9L0H3
SCE6.20_SCE6.20_at	0.0170362	0.000352156	2.1734e-07	0.00914	6.32366e-05	1.65147e-08	1.79021	up	1.35467	up	1.65435	up	1.07568	down	2.69055	down	2.98376	down	4.80358	down	-0.19305	-1.03318	-0.630995	-0.919316	-0.0877976	0.394725	0.946137	1.3448	SCE6.20, possible cytochrome P450, len: 410 aa. Highly similar to many other cytochrome P450 proteins from Streptomyces including: S. coelicolor TR:CAB61278 (EMBL:AL132991) SCF55.08C (420 aa), fasta scores opt: 710 z-score: 807.4 E():0 33.1% identity in 411 aa overlap and S. violaceus (S. venezuelae) TR:O87605 (EMBL:AF087022) cytochrome P450 monooxygenase, PikC (416 aa), fasta scores opt: 464 z-s…	SCO2883	Q9KZR8
purF_SCD25.22_at	0.000193708	0.00514064	2.35992e-05	4.43653e-05	0.00157904	4.73677e-06	3.28195	up	1.71092	up	1.85875	up	1.06272	down	2.68613	down	1.37684	down	1.93438	down	0.474596	-1.23996	-0.300176	-0.419735	0.562352	0.185573	0.161185	0.532137	SCD25.22, purF, amidophosphoribosyltransferase, len: 530 aa. Identical to Streptomyces lividans TR:Q9ZB04 (EMBL; U64826) glutamine phosphoribosylpyrophosphate amidotransferase (EC 2.4.2.14) (530 aa), fasta scores opt: 3480 z-score: 3887.1 E(): 0 99.8% identity in 530 aa overlap and highly similar to Synechococcus sp. (strain PCC 7942) SW:PUR1_SYNP7 (EMBL; U33211) amidophosphoribosyltransferase pr…	SCO4086	Q7AKK3
SCE19A.14c_SCE19A.14_at	9.78162e-05	0.000366883	2.47051e-07	1.92219e-05	6.65387e-05	1.94807e-08	2.64038	up	2.7991	up	1.96003	up	1.02744	down	2.67642	down	2.59367	down	1.92644	down	0.377711	-1.02303	-1.10725	-0.593167	0.416767	0.397273	0.267742	0.352773	SCE19A.14c, probable amino acid permease, len: 475 aa; similar to many amino acid permeases e.g. SW:ANSP_SALTY (EMBL:U04851), ansP, Salmonella typhimurium L-asparagine permease (497 aa), fasta scores; opt: 1360 z-score: 1551.0 E(): 0, 44.4% identity in 455 aa overlap. Similar to SC5F2A.17 (EMBL:AL049587) probable amino acid permease (489 aa) (44.9% identity in 465 aa overlap). Contains hydrophobi…	SCO2914	Q9S2G7
SCD6.18_SCD6.18_i_at	0.00035344	0.00162297	4.54138e-06	9.27304e-05	0.000396144	6.6086e-07	2.28058	up	6.94121	up	4.77163	up	1.06278	up	2.67089	down	5.92149	down	4.18638	down	0.450114	-0.739286	-2.34507	-1.80437	0.362277	0.678035	0.220887	0.261335	SCD6.18, hypothetical protein, len: 252 aa; similar to TR:Q9X7M7 (EMBL:AL049587) Streptomyces coelicolor putative integral membrane protein SC5F2A.04, 302 aa; fasta scores: opt: 228 z-score: 237.1 E(): 9.5e-06; 32.6% identity in 224 aa overlap	SCO4440
SC7H2.28c_SC7H2.28c_at	0.0242049	0.00679251	0.0041328	0.0138462	0.00221791	0.00201604	2.163	up	1.11798	down	1.04262	up	1.15214	down	2.64814	down	1.01654	up	1.10161	down	-0.134429	-1.24746	0.0264597	-0.194646	0.0698878	0.157517	0.00279331	-0.0550385	SC7H2.28c, pyk1, pyruvate kinase, len: 478 aa; strongly similar to many e.g. SW:KPYK_CORGL pyruvate kinase from Corynebacterium glutamicum (475 aa) fasta scores; opt: 1800, z-score: 2008.1, E(): 0, (59.6% identity in 473 aa overlap). Contains Pfam match to entry PF00224 PK, Pyruvate kinase and Prosite match to PS00110 Pyruvate kinase active site signature.	SCO2014	Q9S2I9
SC6G10.22c_SC6G10.22_at	0.00198125	0.0304747	4.04192e-05	0.000737819	0.0139485	8.70057e-06	2.71236	up	2.39693	up	2.29046	up	1.07699	down	2.64716	down	1.93877	down	1.97748	down	0.373186	-1.06637	-0.888	-0.822449	0.480196	0.338079	0.067145	0.16121	SC6G10.22c, qcrA, Rieske iron-sulfur protein, len: 353 aa; identical over the partial sequence of QcrA, Rieske iron-sulfur protein from Streptomyces lividans (170 aa) fasta scores; opt: 1174, z-score: 1332.,1 E(): 0, (100.0% identity in 169 aa overlap). SW:UCRI_BRAJA ubiquinol cytochrome C reductase iron-sulphur subunit (176 aa) fasta scores; opt: 156, z-score: 186.0, E(): 0.0047, (33.3% identity…	SCO2149	Q9X807
SC2A11.14_SC2A11.14_at	3.90446e-05	0.000943384	1.8322e-05	5.93366e-06	0.000207612	3.4674e-06	3.2155	up	2.82397	up	1.82076	up	1.02048	down	2.64557	down	2.08305	down	1.16485	down	0.689053	-0.995991	-0.808672	-0.175484	0.718306	0.40759	0.250024	0.044666	SC2A11.14, probable oligopeptide ABC transporter ATP-binding protein, len: 496 aa; similar to many e.g. APPF_BACSU oligopeptide transport ATP-binding protein (329 aa), fasta scores; opt: 1284 z-score: 1056.3 E(): 0, 56.4% identity in 326 aa overlap Also similar to S. coelicolor TR:P72410 (EMBL:U68036) bldKE (284 aa), fasta scores; opt: 1114 z-score: 1091.6 E(): 0, 59.3% identity in 280 aa overlap…	SCO5480	O86575
SC9E12.08_SC9E12.08_at	0.113215	0.134814	1.55683e-05	0.0834706	0.0876052	2.86256e-06	1.81771	up	1.38069	up	1.11944	up	1.42755	down	2.64252	down	2.07844	down	1.72027	down	-0.328838	-1.19096	-0.794233	-0.491612	0.184702	0.210956	0.261266	0.291025	SC9E12.08, possible small membrane protein, len: 64 aa; similar to TR:Q9RKX4 (EMBL:AL133213) Streptomyces coelicolor putative secreted protein SC6D7.24c, 64 aa; fasta scores: opt: 225 z-score: 329.1 E(): 7.3e-11; 56.5% identity in 62 aa overlap. Contains possible hydrophobic membrane spanning regions	SCO5123
SCF34.13c_SCF34.13c_at	0.00390255	0.000395942	2.48675e-06	0.00162256	7.3228e-05	3.21762e-07	1.22345	up	1.22645	up	1.13951	down	1.06191	up	2.61706	down	3.47335	down	1.64007	down	-0.0868907	-0.377843	-0.381374	0.101527	-0.173557	1.0101	1.41495	0.815281	SCF34.13c, probable iron-siderophore binding lipoprotein, len: 350 aa; similar to TR:Q46023 (EMBL:U02617) Corynebacterium diphtheriae DtxR/iron-regulated lipoprotein precursor (355 aa), fasta scores; opt: 479 z-score: 518.8 E(): 1.5e-21, 34.4% identity in 358 aa overlap and SW:FATB_VIBAN (EMBL:J03529), FatB, Vibrio anguillarum plasmid pJM1 ferric anguibactin-binding protein precursor (322 aa) (26…	SCO0494	Q9RK12
secE_SCD82.17_at	0.782412	0.273985	0.000740569	0.764745	0.20652	0.000282121	1.42925	up	1.24789	up	1.05421	up	1.21419	down	2.59922	down	1.86305	down	1.81641	down	-0.326344	-0.841599	-0.645839	-0.402513	-0.0463463	0.536478	0.25183	0.458577	SCD82.17, secE, preprotein translocase SecE subunit, len: 94 aa; identical to previously sequenced SW:SECE_STRCO (EMBL:D32254) Streptomyces coelicolor preprotein translocase SecE subunit, 94 aa. Contains Pfam match to entry PF00584 SecE, SecE/Sec61-gamma subunits of protein translocation complex and match to Prosite entry PS01067 Protein secE/sec61-gamma signature also possible hydrophobic membra…	SCO4646	P0A4G8
SCL2.17c_SCL2.17c_i_at	0.0912723	0.0649655	0.00230324	0.0653628	0.0353701	0.00102944	2.75845	up	1.937	up	1.74749	up	1.11951	up	2.58426	down	1.9001	down	1.57001	down	0.320999	-1.14286	-0.632822	-0.484284	0.158136	0.226897	0.293253	0.16649	SCL2.17c, possible membrane transferase, len: 241 aa; similar to TR:CAB50482 (EMBL:AJ248288) Pyrococcus abyssi CDP-diacylglycerol--glycerol-3-phosphate 3-phosphatidyltransferase PgsA, 186 aa; fasta scores: opt: 286 z-score: 350.3 E(): 4e-12; 33.0% identity in 203 aa overlap and to TR:O06202 (EMBL:Z95387) Mycobacterium tuberculosis hypothetical 23.3 kD protein MTCY1A10.21, 217 aa; fasta scores: op…	SCO1527	Q9L282
SC6A5.05_SC6A5.05_i_at	0.00113599	0.000660047	2.04217e-08	0.000377033	0.000133192	9.00311e-10	1.82718	up	1.23218	up	1.16762	up	1.29723	down	2.57295	down	1.70801	down	1.81231	down	0.0342073	-0.835414	-0.267009	-0.189368	0.409647	0.52801	0.505309	0.668464	SC6A5.05, possible glycosyltransferase, len: 290aa; similar to many eg. TR:E1388141 (EMBL:AL035478) putative transferase from Streptomyces coelicolor (344 aa) fasta scores; opt: 202, z-score: 235.1, E(): 8.6e-06, (28.1% identity in 317 aa overlap). Contains Pfam match to entry PF00535 Glycos_transf_2, Glycosyl transferases. Contains possible membrane spanning hydrophobic regions.	SCO6756	Q9X7V1
SC1A8A.20c_SC1A8A.20_i_at	0.000651149	0.000301638	2.3902e-06	0.000193706	5.20028e-05	3.05843e-07	2.83044	up	2.26824	up	2.11152	up	1.15719	up	2.57098	down	2.30247	down	1.76275	down	0.353555	-1.14747	-0.828016	-0.72473	0.142934	0.214845	0.375166	0.0930958	SC1A8A.20c, cvnC4, unknown, len: 131 aa; similar to others from Streptomyces coelicolor and Mycobacterium tuberculosis eg. TR:O86523 (EMBL:AL031124) hypothetical protein from Streptomyces coelicolor (132 aa) fasta scores; opt: 262, z-score: 339.3, E(): 1.8e-11, 41.9% identity in 124 aa overlap and to TR:Q9KZI7 (EMBL:AL353863) Streptomyces coelicolor hypothetical protein SCG8A.12c, 137 aa; fasta s…	SCO1400
nrdX_SC7E4.24c_at	0.0569257	0.291952	0.000128062	0.0377056	0.223411	3.50221e-05	1.10858	up	1.16601	down	1.38514	up	1.37899	down	2.5574	down	2.83931	down	2.52457	down	-0.475805	-0.624521	-0.25422	-0.945835	-0.0121967	0.730159	1.25132	0.390201	SC7E4.24c, nrdX, putative redoxin, len: 91 aa; identical to previously sequenced TR:CAB82484 (EMBL:AJ276618) Streptomyces coelicolor A3(2) putative redoxin NrdX, 91 aa. Doubtful CDS: Frameplot and Correlation Scores indicate that this CDS might not be a gene	SCO5227
SC6G9.42c_SC6G9.42c_r_at	0.000218911	7.06522e-07	8.05212e-10	5.12361e-05	2.48169e-08	1.50075e-11	2.21679	up	1.84194	up	1.69613	up	1.09094	up	2.55721	down	2.4431	down	2.3098	down	0.24963	-0.89884	-0.631592	-0.512613	0.124059	0.455729	0.657122	0.695153	SC6G9.42c, cvnC5, conserved hypothetical protein, len: 150 aa; similar to hypothetical proteins of varying length (divergent at the N-terminus) from S. coelicolor and Mycobacterium tuberculosis e.g. TR:O86523 (EMBL:AL031124) S.coelicolor hypothetical protein (132 aa), fasta scores; opt: 250 z-score: 312.1 E(): 4.7e-10, 43.7% identity in 135 aa overlap and TR:O50392 (EMBL:AL009198) Mycobacterium t…	SCO5291
SCBAC14E8.03_SCBAC14_at	1.30092e-05	1.83606e-05	1.57841e-08	1.45013e-06	1.70444e-06	6.39284e-10	2.47798	up	1.78083	up	1.48052	up	1.03381	down	2.55382	down	1.89913	down	1.63813	down	0.496018	-0.813144	-0.33653	-0.0700831	0.543993	0.539511	0.588811	0.641966	SCBAC14E8.03, cvnA13, possible sensor histidine kinase, len: 400 aa; similar to TR:Q9L137 (EMBL:AL158061) Streptomyces coelicolor putative sensor histidine-kinase SC6D11.18c, 543 aa; fasta scores: pt: 500 Z-score: 444.9 bits: 91.6 E(): 3.3e-17; 32.591% identity in 359 aa overlap and to TR:Q9AJP4 (EMBL:AB044803) Streptomyces griseus ORF1, 543 aa; fasta scores: opt: 511 Z-score: 495.4 E(): 5.8e-20;…	SCO7463	Q9ADJ6
SCE59.27c_SCE59.27c_at	0.092892	0.017561	3.00351e-06	0.0667224	0.00708104	3.99391e-07	1.94139	up	1.74145	up	1.57583	up	1.17582	down	2.5496	down	2.29313	down	2.12344	down	0.0201144	-0.936974	-0.780176	-0.635999	0.25378	0.413297	0.417141	0.450405	SCE59.27c, possible cell division protein, len: 305 aa; similar to TR:P96293 (EMBL:X70031) Mycobacterium tuberculosis FtsX, 297 aa; fasta scores: opt: 591 z-score: 681.4 E(): 1.5e-30; 34.9% identity in 304 aa overlap and to SW:FTSX_ECOLI (EMBL:X04398) Escherichia coli cell division protein FtsX, 352 aa; fasta scores: opt: 194 z-score: 228.3 E(): 2.7e-05; 23.4% identity in 295 aa overlap. Contains…	SCO2968	Q9L1S7
SC7E4.28c_SC7E4.28c_at	0.213304	0.306986	0.001755	0.173243	0.237777	0.000753581	2.05649	up	1.32192	up	1.45357	up	1.30821	down	2.5491	down	1.45506	down	1.62875	down	-0.0994649	-1.13965	-0.502097	-0.639068	0.288133	0.21034	0.0389849	0.0647017	SC7E4.28c, probable gntR-family transcriptional regulator, len: 254 aa; similar to SW:HUTC_PSEPU (EMBL:M33922) Pseudomonas putida histidine utilization repressor HutC, 248 aa; fasta scores: opt: 355 z-score: 415.1 E(): 1.2e-15; 31.6% identity in 234 aa overlap. Contains Pfam match to entry PF00392 gntR, Bacterial regulatory proteins, gntR family and match to Prosite entry PS00043 Bacterial regula…	SCO5231	Q9K492
SCH69.28c_SCH69.28c_at	0.00156842	0.03006	0.000223748	0.000558786	0.0136832	6.84075e-05	3.36571	up	2.8834	up	2.49568	up	1.05669	up	2.53431	down	2.23474	down	1.73958	down	0.590595	-1.16031	-0.937177	-0.728838	0.511048	0.18128	0.222932	0.0699043	SCH69.28c, unknown, len: 258aa; similar to many eg. TR:O53434 (EMBL:AL021897) hypothetical protein from Mycobacterium tuberculosis (262 aa) fasta scores; opt: 837, z-score: 979.2, E(): 0, (50.2% identity in 257 aa overlap). Pfam match to entry PF01255 UPF0015, Uncharacterized protein family UPF0015	SCO3858	Q9XA06
SCH69.24_SCH69.24_f_at	0.107616	0.0419858	0.000122898	0.0788026	0.0205716	3.34775e-05	2.00174	up	1.642	up	1.22175	up	1.08734	down	2.51301	down	1.88677	down	1.53646	down	0.0744328	-0.926821	-0.641017	-0.214513	0.195231	0.402593	0.274901	0.405101	SCH69.24, putative membrane protein, len: 84 aa; similar to SW:YO11_MYCTU hypothetical protein from Mycobacterium tuberculosis (93 aa) fasta scores; opt: 169, z-score: 235.0, E(): 9.2e-06, (31.5% identity in 92 aa overlap) and highly similar to TR:CAC47962 (EMBL:AJ320280) Streptomyces avermitilis WhiP protein, 84 aa; fasta scores: pt: 536 Z-score: 670.7 E(): 1e-29; 92.857% identity in 84 aa overl…	SCO3854	Q9XA10
SCD35.05_SCD35.05_at	4.30289e-09	5.31268e-06	5.86097e-09	4.60037e-11	3.7322e-07	1.86963e-10	8.53836	up	13.7772	up	8.73834	up	1.00373	up	2.503	down	5.30449	down	4.56468	down	1.75427	-1.33969	-2.02995	-1.37309	1.74889	-0.0160348	0.377269	0.817423	SCD35.05, probable proton transport protein, len: 440 aa; similar to TR:Q54104 (EMBL:X92556) Saccharopolyspora erythraea similar to GltP glutamate transporters HgtA, 449 aa; fasta scores: opt: 1339 z-score: 1482.7 E(): 0; 50.2% identity in 422 aa overlap and to SW:GLTP_BACSU (EMBL:U15147) Bacillus subtilis proton glutamate symport protein (glutamate-aspartate carrier protein) GltP, 414 aa; fasta …	SCO4498	Q9L0U6
SC5F7.18_SC5F7.18_at	2.81279e-06	0.000334084	7.45336e-07	2.04658e-07	5.90334e-05	7.3465e-08	2.58883	up	1.83342	up	2.33163	up	1.08789	down	2.49974	down	1.45704	down	1.50857	down	1.01032	-0.361985	0.135781	-0.211024	1.13185	0.959793	0.678826	0.382161	SC5F7.18, aceE1, probable pyruvate dehydrogenase E1 component, len: 899 aa; similar to many eg. SW:ODP1_ALCEU pyruvate dehydrogenase E1 component from Alcaligenes eutrophus fasta scores; opt: 2508, z-score: 2834.4, E(): 0, (51.3% identity in 887 aa overlap).	SCO2183	Q9S2Q3
SCE87.27c_SCE87.27c_at	7.77425e-06	0.0189513	1.34712e-05	7.48549e-07	0.00775713	2.36109e-06	3.4013	up	3.82555	up	3.30691	up	1.10354	down	2.48485	down	2.13831	down	1.75989	down	1.02349	-0.742594	-0.912178	-0.701994	1.16563	0.570564	0.184294	0.113488	SCE87.27c, possible membrane protein, len: 583 aa. Contains possible membrane spanning hydrophobic domains and a possible N-terminal signal sequence.	SCO3176
SCD78.28c_SCD78.28c_s_at	8.23196e-06	0.000456712	2.07578e-06	8.11394e-07	8.62678e-05	2.59659e-07	3.21633	up	1.81663	up	1.85244	up	1.00161	down	2.47997	down	1.45617	down	1.66333	down	0.642643	-1.04277	-0.218622	-0.24678	0.644958	0.267547	0.323555	0.48729	SCD78.28c, serS, Seryl-tRNA synthase, len: 492 aa, similar to many e.g. SYS_ARCFU (EMBL:AE000962)Seryl-tRNA synthase from Archaeoglobus fulgidus (453 aa), fasta scores; opt: 858, z-score: 1275.4, E(): 0, belongs to class II aminoacyl-tRNA synthetase family, contains amino-acyl-transfer RNA synthetases class II signature. Contains Pfam match to entry PF00587 tRNA-synt_2b, tRNA synthetases class II…	SCO3961	Q9ZBX1
SC4A10.22c_SC4A10.22_at	0.0133337	0.00120501	0.000195615	0.006729	0.000275869	5.83339e-05	2.18517	up	1.1102	up	1.39793	up	1.00406	up	2.47955	down	1.06911	down	1.41502	down	0.0949311	-1.03281	-0.055882	-0.388366	0.0890894	0.277266	0.0405238	0.112453	SC4A10.22c, murE, probable UDP-N-acetylmuramoylalanyl-D-glutamate- 2,6-diaminopimelate ligase, len: 506 aa; previously partially sequenced as TR:Q9Z5V6 (EMBL:AF123319), MurE, Streptomyces coelicolor UDP-N-acetylmuramoylalanyl-D-glutamate- 2,6-diaminopimelate ligase (fragment) (142 aa) and identical to that sequence. Similar to many e.g. SW:MURE_ECOLI (EMBL:X55814), MurE, Escherichia coli UDP-N-ac…	SCO2089	Q9S2W7
SCC24.28c_SCC24.28c_at	0.806075	0.00969008	1.30774e-05	0.789606	0.00342714	2.28738e-06	1.63029	up	1.54555	up	1.40759	up	1.03362	down	2.47337	down	2.05696	down	1.77213	down	-0.0465236	-0.751652	-0.674645	-0.539754	0.00117842	0.554828	0.365872	0.285731	SCC24.28c, possible lipoprotein, len: 131 aa; similar to SW:Y0B2_MYCTU (EMBL:Z77724) Mycobacterium tuberculosis hypothetical 15.0 kD protein CY227.02c precursor, MTCY227.02c, 143 aa; fasta scores: opt: 130 z-score: 169.2 E(): 0.054; 26.5% identity in 136 aa overlap. Contains match to Prosite entry PS00013 Prokaryotic membrane lipoprotein lipid attachment site and possible N-terminal region signal…	SCO2457
2SCK36.12_2SCK36.12_at	3.05105e-05	0.000673852	0.000191942	4.34146e-06	0.000137132	5.69634e-05	3.04293	up	2.04944	up	1.678	up	1.01374	up	2.46561	down	1.32955	down	1.05985	down	0.602311	-1.00315	-0.432917	-0.144432	0.58262	0.298794	-0.0219803	-0.060571	2SCK36.12, probable IclR-family transcriptional regulatory protein, len: 254 aa; similar to SW:KDGR_ECOLI (EMBL:AE000277) Escherichia coli transcriptional regulator KdgR, 263 aa; fasta scores: opt: 420 Z-score: 488.7 bits: 98.0 E(): 1.3e-19; 30.992% identity in 242 aa overlap. Contains Pfam match to entry PF01614 IclR, Bacterial transcriptional regulator and possible helix-turn-helix motif at res…	SCO4989	Q93JK5
SC5C7.29_SC5C7.29_at	5.26703e-07	2.2342e-05	2.95385e-08	2.28427e-08	2.17814e-06	1.51461e-09	2.81746	up	2.86246	up	2.01198	up	1.00533	down	2.46396	down	2.15151	down	1.55452	down	0.931259	-0.563136	-0.585994	-0.0773597	0.938924	0.737844	0.519356	0.559107	SC5C7.29, possible membrane protein, len: 226 aa; contains possible transmembrane domain around aa 40	SCO6544
gltX_SC1C2.28_at	0.00187819	0.0766715	0.000448872	0.000692034	0.0434197	0.000158151	3.02977	up	1.81946	up	2.38411	up	1.08757	down	2.4627	down	1.44443	down	1.83331	down	0.349253	-1.24996	-0.514254	-0.904197	0.470365	0.0502825	0.0162446	-0.0297489	SC1C2.28, gltX, glutamyl-tRNA synthetase, len: 494 aa; highly similar to many e.g. SYE_ECOLI glutamyl-tRNA synthetase (EC 6.1.1.17) (471 aa), fasta scores; opt: 453 z-score: 894.0 E(): 0, 37.1% identity in 493 aa overlap. Contains Pfam match to entry PF00749 tRNA-synt_1c, tRNA synthetases class I (E and Q), score 470.50, E-value 1.3e-137	SCO5547	O86528
hisS_SC9C5.32c_at	0.000385363	0.0054975	2.6249e-05	0.000103454	0.00172216	5.3744e-06	2.79226	up	1.65228	up	2.30266	up	1.02053	down	2.45641	down	1.40377	down	1.93475	down	0.471456	-1.00998	-0.253	-0.731849	0.500779	0.286571	0.236302	0.220295	SC9C5.32c, hisS, histidyl tRNA synthetase, len: 425 aa; similar to SW:SYH_ECOLI (EMBL:M11843) Escherichia coli histidyl tRNA synthetase (EC 6.1.1.21) HisS, 423 aa; fasta scores: opt: 1054 z-score: 1173.7 E(): 0; 42.3% identity in 421 aa overlap. Contains Pfam match to entry PF00587 tRNA-synt_2b, tRNA synthetase class II (G, H, P, S and T)	SCO1508	Q9KXP2
dhsB_SC5G8.23c_at	0.000126553	0.00301739	8.35487e-06	2.60363e-05	0.000844654	1.36253e-06	3.22953	up	2.50939	up	2.57536	up	1.06414	up	2.45616	down	1.99762	down	2.02407	down	0.642609	-1.04871	-0.684727	-0.722167	0.552915	0.247691	0.313556	0.295095	SC5G8.23c, dhsB, probable succinate dehydrogenase iron-sulfur subunit, len: 257aa; strongly similar to many eg. SW:P07014 (DHSB_ECOLI) succinate dehydrogenase iron-sulfur protein from Escherichia coli (238 aa) fasta scores; opt: 729, z-score: 839.1, E(): 0, 44.3% identity in 237 aa overlap. Contains Pfam match to entry PF00111 fer2, 2Fe-2S iron-sulfur cluster binding domains, Pfam match to entry …	SCO4855	Q9KZ91
SCM11.12c_SCM11.12c_at	0.204516	0.284086	9.16132e-05	0.164566	0.215966	2.34725e-05	1.28056	up	1.06199	up	1.25124	down	1.42679	down	2.43618	down	2.13025	down	1.62303	down	-0.437726	-0.794498	-0.524497	-0.11437	0.0750424	0.490122	0.566528	0.584316	SCM11.12c, possible oxidoreductase, len: 500 aa; C-terminus similar to SW:OXIR_STRAT (EMBL:M96551) Streptomyces antibioticus probable oxidoreductase (EC 1.-.-.-), 298 aa; fasta scores: opt: 169 z-score: 197.8 E(): 0.0012; 32.0% identity in 150 aa overlap	SCO0957	Q9RIU9
SC6G10.21c_SC6G10.21_at	0.00557169	0.00237644	2.29901e-05	0.00247995	0.000627755	4.58154e-06	2.31064	up	2.14679	up	1.49631	up	1.07791	up	2.42433	down	2.00293	down	1.47747	down	0.33394	-0.874351	-0.768239	-0.247469	0.225707	0.403233	0.233873	0.315663	SC6G10.21c, qcrB, cytochrome B subunit, len: 545 aa; almost identical to one previously sequenced in Streptomyces lividans TR:G4154324 (EMBL:AF107888) (549 aa) fasta scores: opt: 3501, z-score: 3791.6, E(): 0, (95.5% identity in 550 aa overlap). Also similar to SW:QCRB_BACST cytochrome B subunit from Bacillus stearothermophilus (224 aa) fasta scores; opt: 409, z-score: 451.8, E(): 7.2e-18, (30.0%…	SCO2148	Q9X806
2SCK8.11_2SCK8.11_at	7.57022e-08	0.000315194	4.19563e-05	1.9536e-09	5.46788e-05	9.14316e-06	6.51517	up	5.73556	up	3.47395	up	1.2112	up	2.41755	down	2.05076	down	1.21337	down	1.53864	-1.16516	-0.981295	-0.25794	1.26221	0.108385	0.0548673	0.0210802	2SCK8.11, probable lipoprotein, len: 348 aa; similar to SW:YUFN_BACSU (EMBL:Z93937) Bacillus subtilis hypothetical lipoprotein precursor YufN, 350 aa; fasta scores: opt: 663 z-score: 689.2 E(): 8e-31; 36.8% identity in 334 aa overlap, to TR:CAC14304 (EMBL:AJ276209) Clostridium sticklandii putative substrate binding lipoprotein precursor of an ABC transporter BmpA, 349 aa; fasta scores: opt: 560 z…	SCO4885	Q9AK41
2SCG38.11c_2SCG38.11_at	5.66853e-05	0.0286046	0.000134516	9.52402e-06	0.0128787	3.70281e-05	2.60535	up	1.48795	up	1.30385	down	1.00539	down	2.41095	down	1.87078	down	1.60545	down	0.122144	-1.25933	-0.451183	0.504926	0.1299	0.0102682	0.452459	1.1879	2SCG38.11c, possible integral membrane protein, len: 496 aa; low similarity to TR:AAG03843 (EMBL:AE004483) Pseudomonas aeruginosa conserved hypothetical protein PA0454, 733 aa; fasta scores: opt: 224 z-score: 245.0 E(): 3.3e-06; 28.0% identity in 300 aa overlap. Contains possible hydrophobic membrane spanning regions	SCO1118
lytB_SCK7.31_s_at	0.00297614	0.136617	0.00907654	0.00118939	0.0892175	0.00505228	3.21429	up	1.58385	up	1.63529	up	1.18964	down	2.39817	down	1.21586	down	1.2012	down	0.26998	-1.41452	-0.393452	-0.439568	0.520507	-0.152586	-0.111472	-0.175097	SCBAC20F6.01, lytB, len: >148 aa; highly similar to C-terminal region of SW:LYTB_ECOLI (EMBL:X54945) Escherichia coli LytB protein LytB or B0029, 316 aa; fasta scores: opt: 434 Z-score: 512.5 bits: 101.9 E(): 5.9e-21; 51.145% identity in 131 aa overlap. Contains Pfam match to entry PF02401 LYTB, LytB protein SCK7.31, hypothetical protein (fragment), len: >224 aa; similar to SW:LYTB_ECOLI (EMBL:AE…	SCO5058	Q9FBM1
SC7H2.24_SC7H2.24_at	0.000623403	0.00820064	1.06204e-06	0.00018362	0.00279577	1.13437e-07	2.24699	up	2.37596	up	2.01806	up	1.17118	down	2.39	down	2.42188	down	2.00693	down	0.219786	-0.94821	-1.02873	-0.793187	0.447751	0.308803	0.247404	0.211802	SC7H2.24, probable branched chain amino acid transport permease, len: 310aa; region from 200-608aa similar to many eg. SW:LIVM_SALTY high affinity branched chain amino acid transport permease from Salmonella typhimurium (425 aa) fasta scores; opt: 633, z-score: 702.7, E(): 8.1e-32, (36.8% identity in 400 aa overlap).	SCO2010	Q9S2J3
rspD_SC9C5.29c_at	5.8143e-05	0.000174469	7.44599e-06	9.85722e-06	2.71397e-05	1.19563e-06	2.44772	up	1.32625	up	1.30493	up	1.05475	down	2.38571	down	1.32141	down	1.16469	down	0.292469	-0.998969	-0.114883	-0.0915046	0.369368	0.25545	0.287193	0.12844	SC9C5.29c, rspD, 30S ribosomal protein S4, len: 204 aa; highly similar to SW:RS4_BACST Bacillus stearothermophilus 30S ribosomal protein S4 RspD, 198 aa; fasta scores: opt: 531 z-score: 651.1 E(): 8.6e-29; 42.9% identity in 198 aa overlap. Contains Pfam matches to entries PF00163 Ribosomal_S4, Ribosomal protein S4/S9 N-terminal domain and PF01479 S4, S4 domain	SCO1505	Q9KXP5
ribH_SC6D7A.03c_at	1.44866e-06	0.00219522	0.000427309	9.03465e-08	0.000565722	0.00014918	5.46209	up	3.7798	up	1.45527	up	1.14994	down	2.36355	down	2.11091	down	1.21382	up	0.812152	-1.6373	-1.10616	0.270868	1.01372	-0.396343	-0.028288	-0.00868543	SC6D7A.03c, ribH, 6,7-dimethyl-8-ribityllumazine synthase, len: 161 aa; highly similar to SW:RISB_CORAM (EMBL:AB003693) Corynebacterium ammoniagenes 6,7-dimethyl-8-ribityllumazine synthase (EC 2.5.1.9) RibH, 163 aa; fasta scores: opt: 456 z-score: 563.8 E(): 7.2e-24; 46.8% identity in 158 aa overlap. Contains Pfam match to entry PF00885 DMRL_synthase, 6,7-dimethyl-8-ribityllumazine synthase	SCO1440	Q9EWJ9
SC6G10.27c_SC6G10.27_at	0.00119757	0.000483071	5.24033e-06	0.000405627	9.24587e-05	7.9638e-07	2.35536	up	2.39655	up	1.57252	up	1.12079	up	2.35494	down	2.21487	down	1.50276	down	0.30639	-0.929561	-0.954568	-0.346689	0.141871	0.306129	0.192656	0.240923	SC6G10.27c, possible integral membrane protein, len: 132aa; similar to proteins of undefined function eg. SW:Y00A_MYCTU hypothetical protein from Mycobacterium tuberculosis (139 aa) fasta scores; opt: 317, z-score: 403.3, E(): 3.7e-15, (38.3% identity in 133 aa overlap).	SCO2154	Q9X812
SCE66.03_SCE66.03_at	5.92673e-07	5.68402e-08	1.8853e-09	2.74032e-08	1.12051e-09	4.92566e-11	2.3246	up	1.52499	up	1.33237	up	1.10619	up	2.35477	down	1.60375	down	1.26864	down	0.499199	-0.717781	-0.109605	0.0852046	0.353601	0.517806	0.571842	0.428483	SCE66.03, ribosomal L25p family protein, len: 198 aa; similar to many members of the ribosomal L25p family (includes ribosomal protein, general stress proteins and glutaminyl-tRNA synthetases) eg. SW:P14194 (CTC_BACSU) general stress protein from Bacillus subtilis (203 aa) fasta scores; opt: 327, z-score: 393.9, E(): 1.8e-14, 31.6% identity in 196 aa overlap. Contains Pfam match to entry PF01386 …	SCO3124	Q9K3T9
2SC10A7.32_2SC10A7.3_at	0.609712	0.0203701	4.80968e-05	0.578462	0.00847156	1.07744e-05	1.5648	up	1.45894	up	1.09331	up	1.06814	down	2.35353	down	2.0818	down	1.48656	down	-0.0238104	-0.669786	-0.568728	-0.152507	0.0712837	0.565041	0.489105	0.419466	2SC10A7.32, hypothetical protein, len: 273 aa; similar to TR:CAB76342 (EMBL:AL158061) Streptomyces coelicolor hypothetical 26.1 kDa protein SC6D11.19c, 236 aa; fasta scores: opt: 291 z-score: 349.8 E(): 5.6e-12; 33.0% identity in 221 aa overlap. Contains Pfam match to entry PF01590 GAF, GAF domain	SCO4028
SC6G10.23c_SC6G10.23_at	5.02995e-05	8.23561e-05	2.0256e-06	8.1669e-06	1.11738e-05	2.5193e-07	2.58649	up	1.91199	up	1.47877	up	1.12368	up	2.35024	down	1.61176	down	1.42863	down	0.462978	-0.908015	-0.472095	-0.10142	0.294741	0.32479	0.216541	0.41321	SC6G10.23c, qcrC, cytochrome C heme-binding subunit, len: aa; similar to many eg. TR:O69583 (EMBL:AL022602) proposed QcrC protein from Mycobacterium leprae (164 aa) fasta scores; opt: 368, z-score: 374.3, E(): 1.5e-13, (45.4% identity in 141 aa overlap). Contains two Pfam matches to entry PF00034 cytochrome_c, Cytochrome c and two Prosite matches to PS00190 Cytochrome c family heme-binding site s…	SCO2150	Q9X808
atpH_2SC6G5.14_at	0.000478677	0.00050395	1.00689e-06	0.00013419	9.71774e-05	1.06463e-07	2.12405	up	1.33539	up	1.22527	up	1.07177	down	2.34439	down	1.65965	down	1.36733	down	0.24339	-0.84343	-0.173871	-0.0497093	0.343383	0.385779	0.557011	0.401652	2SC6G5.14, atpH, ATP synthase delta chain (EC 3.6.1.34), len: 274aa; similar to many eg. SW:P00831 (ATPD_ECOLI) ATP synthase delta chain from Escherichia coli (177 aa) fasta scores; opt: 184, z-score: 217.1, E(): 0.00013, 27.0% identity in 141 aa overlap. Almost identical to SW:P50008 (ATPD_STRLI) ATP synthase delta chain from Streptomyces lividans (272 aa) fasta scores; opt: 1515, z-score: 1684.…	SCO5370	Q9K4D6
purL_SCD25.15_at	5.66853e-05	0.000441189	5.01651e-06	9.52882e-06	8.30194e-05	7.53376e-07	2.52173	up	1.23778	up	1.47536	up	1.05737	down	2.34322	down	1.17464	down	1.62185	down	0.37297	-0.961444	0.0652089	-0.188102	0.453444	0.267051	0.297431	0.509535	SCD25.15, purL, phosphoribosyl formylglycinamidine synthase II (EC 6.3.5.3), len: 752 aa, Highly similar to many e.g. Mycobacterium tuberculosis SW:PURL_MYCTU (EMBL; U34956) phosphoribosylformylglycinamidine synthase II (EC 6.3.5.3) (FGAM synthase II) (754 aa), fasta scores opt: 3547 z-score: 3844.2 E():0 70.5% identity in 749 aa overlap. Contains 2x Pfam matches to entry PF00586 AIRS, AIR syntha…	SCO4079	Q9RKK5
SCD12A.11c_SCD12A.11_at	1.0118e-06	4.47829e-06	2.8028e-08	5.65738e-08	2.98553e-07	1.39685e-09	2.53771	up	1.79873	up	1.47887	up	1.00602	down	2.34021	down	1.68247	down	1.27534	down	0.311667	-1.03186	-0.535314	-0.252831	0.32033	0.19478	0.215265	0.0980498	SCD12A.11c, possible lipoprotein, len: 154 aa. Contains correctly situated match to Prosite entry PS00013 Prokaryotic membrane lipoprotein lipid attachment site and possible N-terminal region signal peptide sequence	SCO4328
guaA_SCD63.17_r_at	6.31101e-05	0.000361078	2.42813e-07	1.11291e-05	6.51887e-05	1.89725e-08	2.34058	up	1.73595	up	1.6819	up	1.05928	down	2.33497	down	1.63336	down	1.67724	down	0.563366	-0.663498	-0.232363	-0.186722	0.646449	0.559906	0.475478	0.559371	SCD63.17, guaA, GMP synthase, len: 526 aa; highly similar to SW:GUAA_CORAM (EMBL:Y10499) Corynebacterium ammoniagenes GMP synthase [glutamine-hydrolyzing] (EC 6.3.5.2) GuaA, 522 aa; fasta scores: opt: 2191 z-score: 2442.9 E(): 0; 65.7% identity in 528 aa overlap. Contains Pfam matches to entries PF00117 GATase, Glutamine amidotransferase class-I and PF00958 GMP_synt_C, GMP synthase C terminal dom…	SCO4785	Q9L0H2
SC6G10.28c_SC6G10.28_s_at	1.97954e-06	5.71068e-06	1.3569e-07	1.32679e-07	4.12219e-07	9.14328e-09	2.59853	up	1.77957	up	1.46807	up	1.05832	up	2.33406	down	1.54953	down	1.27728	down	0.314886	-1.06281	-0.51664	-0.239033	0.233108	0.160027	0.115186	0.114044	SC6G10.28c, cox1, cytochrome c oxidase subunit I, len: 578aa; similar to many eg. SW:COX1_BACFI cytochrome c oxidase polypeptide I from Bacillus firmus (624 aa) fasta scores; opt: 1835, z-score: 2056.2, E(): 0, (49.5% identity in 527 aa overlap). Contains Pfam match to entry PF00115 COX1, Cytochrome C and Quinol oxidase polypeptide I and Prosite matches to PS00152 ATP synthase alpha and beta subu…	SCO2155	Q9X813
SC6A5.04_SC6A5.04_at	0.327853	0.127663	7.32013e-05	0.284091	0.0814021	1.78937e-05	1.79776	up	1.38827	up	1.43979	up	1.18934	down	2.33166	down	1.88875	down	2.0608	down	-0.12424	-0.970442	-0.597527	-0.650094	0.125926	0.250913	0.319906	0.393107	SC6A5.04, possible integral membrane transferase, len: 227aa; similar to many eg. TR:O67379 (EMBL:AE000737) glucose-1-phophate thymidylyltransferase from Aquifex aeolicus (428 aa) fasta scores; opt: 206, z-score: 257.3, E(): 5e-07, (28.1% identity in 199 aa overlap). Contains possible membrane spanning hydrophobic region.	SCO6755	Q9X7V0
SC6A5.01_SC5F2A.35_at	0.000728001	0.000120851	1.81676e-06	0.000218661	1.76728e-05	2.18792e-07	2.25971	up	1.64931	up	1.31015	up	1.09885	up	2.33015	down	1.74192	down	1.40404	down	0.219662	-0.956473	-0.502202	-0.17007	0.0836674	0.263953	0.298475	0.319511	SC6A5.01, partial CDS, possible integral membrane transferase, len: >490aa; similar to TR:O67379 (EMBL:AE000737) glucose-1-phosphate thymidylyltransferase from Aquifex aeolicus (428 aa) fasta scores; opt: 215, z-score: 245.5, E(): 2.2e-06, (26.2% identity in 210 aa overlap). Contains Prosite match to PS00379 CDP-alcohol phosphatidyltransferases signature and possible membrane spanning hydrophobic…	SCO6752	Q8CJL9
alaS_SC9C5.25c_at	0.0136098	0.181779	0.00015897	0.00690735	0.126789	4.54689e-05	2.34051	up	1.70476	up	1.87663	up	1.21298	down	2.32508	down	1.72065	down	1.85302	down	0.0807071	-1.14612	-0.68886	-0.827441	0.359263	0.071159	0.0940968	0.0624355	SC9C5.25c, alaS, alanine tRNA synthetase, len: 890 aa; similar to SW:SYA_THETH (EMBL:Y08363) Thermus aquaticus alanyl-tRNA synthetase (EC 6.1.1.7) AlaS, 882 aa; fasta scores: opt: 2279 z-score: 2334.6 E(): 0; 44.6% identity in 891 aa overlap. Contains Pfam match to entry PF01411 tRNA-synt_2c, tRNA synthetases class II (A) and match to Prosite entry PS00339 Aminoacyl-transfer RNA synthetases class…	SCO1501	Q9KXP9
nuoH2_SCD39.02_at	0.034663	0.401336	0.000131489	0.0211457	0.327542	3.61005e-05	1.98899	up	2.1545	up	1.88874	up	1.38271	down	2.3195	down	2.26349	down	2.11206	down	0.183435	-0.808599	-0.923919	-0.733989	0.650936	0.405218	0.254627	0.344662	SCD39.02, nuoH2, NADH dehydrogenase subunit, len: 322 aa; similar to SW:NUOH_ECOLI (EMBL:X68301) Escherichia coli NADH dehydrogenase I chain H (EC 1.6.5.3) NuoH, 325 aa; fasta scores: opt: 715 z-score: 812.7 E(): 0; 37.5% identity in 317 aa overlap and to TR:Q9XAR1 (EMBL:AL078618) Streptomyces coelicolor SCD16A.14c NuoH, NADH dehydrogenase subunit, 467 aa; fasta scores: opt: 444 z-score: 437.6 E(…	SCO4602	Q9F2V9
2SCG58.15_2SCG58.15_at	0.000106694	0.0180033	0.00170965	2.13388e-05	0.00729167	0.000732374	4.10487	up	3.07309	up	2.69534	up	1.20824	up	2.31714	down	1.48181	down	1.57051	down	0.932574	-1.10476	-0.687116	-0.497896	0.659669	0.107583	-0.119756	0.153333	2SCG58.15, possible integral membrane protein, len: 316 aa; similar to SW:CTAG_BACSU (EMBL:Z98682) Bacillus subtilis CtaG protein, 297 aa; fasta scores: opt: 139 z-score: 169.9 E(): 0.053; 24.7% identity in 292 aa overlap. Contains possible hydrophobic membrane spanning regions	SCO1215
SC6G10.29c_SC6G10.29_at	5.30976e-06	4.1805e-06	1.52068e-07	4.75785e-07	2.72552e-07	1.04649e-08	2.49659	up	1.68271	up	1.45978	up	1.10049	up	2.31231	down	1.53938	down	1.29982	down	0.527187	-0.792772	-0.223597	-0.0185657	0.38904	0.416563	0.398755	0.359748	SC6G10.29c, cox2, cytochrome c oxidase subunit II, len: 319aa; similar to many eg. SW:COX2_MYCTU cox2, PUTATIVE cytochrome c oxidase subunit II from Mycobacterium tuberculosis (363 aa) fasta scores; opt: 417, z-score: 477.1, E(): 2.8e-19, (35.4% identity in 308 aa overlap). Contains two Pfam match to entry PF00116 COX2, Cytochrome C oxidase subunit II and Prosite match to PS00078 CO II and nitrou…	SCO2156	Q9X814
SC2E9.08_SC2E9.08_at	0.0204085	0.114039	2.16641e-05	0.0113966	0.0705898	4.25517e-06	2.05571	up	1.56401	up	1.57882	up	1.2587	down	2.30356	down	1.93265	down	1.78361	down	-0.0155096	-1.05514	-0.66076	-0.674356	0.316426	0.14872	0.289819	0.160447	SC2E9.08, unknown, len: 194 aa	SCO5867
SCG20A.01_2SCG2.35_i_at	1.26744e-05	0.000185821	9.91948e-07	1.39464e-06	2.95048e-05	1.04528e-07	2.18617	up	2.07616	up	1.71103	up	1.06319	down	2.30159	down	1.6902	down	1.21909	down	0.435343	-0.693065	-0.618572	-0.339524	0.523744	0.509564	0.138625	-0.0537195	SCG20A.01, unknown (fragment), len: >110 aa 2SCG2.35, unknown (fragment), len: >72 aa	SCO1021
SCF15.02_SCF15.02_at	0.0786436	6.20927e-05	1.03099e-06	0.0552197	7.74489e-06	1.0975e-07	1.66508	up	1.46182	up	1.03587	down	1.0502	down	2.30022	down	2.30339	down	1.09358	down	-0.00639772	-0.741993	-0.554163	0.0444474	0.0642697	0.459776	0.649599	0.173505	SCF15.02, possible ferredoxin/ferredoxin-NADP reductase (putative secreted protein), len: 454 aa. Similar to several eukaryotic and prokaryotic ferredoxin-NADP(+) reductases e.g. Rattus norvegicus (Rat) SW:ADRO_RAT (EMBL:D63761) NADPH:adrenodoxin oxidoreductase precursor (EC 1.18.1.2) (494 aa), fasta scores opt: 780 z-score: 902.2 E(): 0 36.3% identity in 463 aa overlap and Mycobacterium leprae T…	SCO0681
SC7B7.05_SC7B7.05_at	0.000161179	0.00149714	6.50842e-05	3.49468e-05	0.000360602	1.55129e-05	2.31752	up	2.47435	up	2.82337	up	1.24572	up	2.29974	down	1.86802	down	1.61557	down	0.470213	-0.742367	-0.836839	-1.02721	0.153234	0.459106	0.0646688	-0.335165	SC7B7.05, probable transcriptional repressor protein, len 403 aa; similar to many eg. XYLR_ANATH Q44406 xylose repressor from Anaerocellum thermophilum (399 aa), fasta scores; opt: 548 z-score: 767.3 E(): 0, 33.1% identity in 393 aa overlap. Contains PS01125 ROK family signature and helix-turn-helix motif at aa positions 29-50 (Score 2016, +6.05 SD)	SCO6008
SCC77.15c_SCC77.15c_at	0.0446894	0.258009	0.00202155	0.0284315	0.192431	0.000886873	2.13662	up	1.72824	up	1.45707	up	1.19203	down	2.29145	down	1.43625	down	1.51108	down	0.0424891	-1.05284	-0.746816	-0.500584	0.295905	0.143418	-0.224508	0.0949945	SCC77.15c, possible Hit-family protein, len: 117 aa. Similar to many proteins carrying the HIT (histidine triad) family motif which is thought to mediate nucleotide binding, including: Oryctolagus cuniculus (Rabbit) SW:IPK1_RABIT(EMBL:Y11175) HinT protein (protein kinase C inhibitor 1) (125 aa), fasta scores opt: 338 z-score: 429.0 E(): 1.7e-16 47.4% identity in 114 aa overlap and Aquifex aeolicu…	SCO2548	Q9RDE3
purD_SCD25.04_at	0.00569613	0.0109009	6.45233e-05	0.00254182	0.0039501	1.53098e-05	2.13907	up	1.32626	up	1.25837	up	1.10179	down	2.29049	down	1.39151	down	1.35263	down	0.0892768	-1.00771	-0.31809	-0.242279	0.229127	0.187951	0.158557	0.193488	SCD25.04, purD, phosphoribosylamine-glycine ligase (EC 6.3.4.13), len: 416 aa. Highly similar to many e.g. Mycobacterium tuberculosis SW:PUR2_MYCTU (EMBL; Z80226) phosphoribosylamine--glycine ligase (EC 6.3.4.13) (GARS) (glycinamide ribonucleotide synthetase) (phosphoribosylglycinamide synthetase) MTCY369.17 (422 aa), fasta scores opt: 957 z-score: 1033.0 E(): 0 58.3% identity in 424 aa overlap. …	SCO4068	Q9RKL4
bldKB_SCBAC31E11.09_at	9.18132e-07	2.23664e-06	5.00561e-07	5.00201e-08	1.23456e-07	4.50325e-08	2.43001	up	3.65181	up	1.338	up	1.01016	down	2.287	down	2.89631	down	1.12698	up	0.379516	-0.901444	-1.4891	-0.0405607	0.394093	0.292009	0.0451183	-0.213024	SCBAC31E11.09, bldKB, possible ABC transport system lipoprotein, len: 600 aa; almost identical to TR:P72407 (EMBL:U68036) Streptomyces coelicolor BldKB, 602 aa. Contains 4x Pfam matches to entry PF00496 SBP_bac_5, Bacterial extracellular solute-binding proteins, family 5, match to Prosite entry PS00017 ATP/GTP-binding site motif A (P-loop) and correctly situated match to Prosite entry PS00013 Pro…	SCO5113	Q93IU2
SCD66.16_SCD66.16_at	0.00211461	0.00266418	7.73996e-05	0.00079658	0.000725727	1.93246e-05	2.82855	up	2.07988	up	1.90109	up	1.21732	up	2.27644	down	1.82896	down	1.69987	down	0.620688	-0.879373	-0.435815	-0.306138	0.336981	0.307404	0.435205	0.459289	SCD66.16, hypothetical protein, len: 191 aa; similar to TR:O53827 (EMBL:AL022004) Mycobacterium tuberculosis hypothetical 23.9 kD protein MTV043.05c, 226 aa; fasta scores: opt: 320 z-score: 391.4 E(): 2.5e-14; 34.9% identity in 169 aa overlap	SCO4179	Q9K4F9
SCD8A.04c_SCD8A.04c_at	4.16379e-07	1.0196e-05	2.1717e-07	1.61179e-08	8.70343e-07	1.6424e-08	2.80325	up	2.12884	up	1.63287	up	1.01685	up	2.27572	down	1.65638	down	1.17523	down	0.764032	-0.723069	-0.326034	0.0566268	0.739926	0.463255	0.402003	0.289571	SCD8A.04c, possible lipoprotein, len: 241 aa. Contains correctly situated match to Prosite entry PS00013 Prokaryotic membrane lipoprotein lipid attachment site and possible N-terminal region signal peptide sequence	SCO4231
SCP8.20c_SCP8.20c_at	0.00195256	0.018523	2.19153e-05	0.000725035	0.00756192	4.31237e-06	1.04899	up	1.0538	up	1.26155	down	1.02983	down	2.27446	down	2.25315	down	2.57514	down	-0.318453	-0.387456	-0.394054	0.0167446	-0.276049	0.79807	0.777888	1.38139	SCP8.20c, probable metal-transport protein, len: 371 aa; similar to TR:O50455 (EMBL:AL021006) Mycobacterium tuberculosis putative magnesium and cobalt transport protein MTV006.11c, 366 aa; fasta scores: opt: 1137 z-score: 1293.8 E(): 0; 47.8% identity in 370 aa overlap and to SW:CORA_ECOLI (EMBL:L11042) Escherichia coli magnesium and cobalt transport protein CorA, 316 aa; fasta scores: opt: 211 z…	SCO5157	Q9FBK1
SC6G9.43c_SC6G9.43c_r_at	0.00714202	3.30209e-06	1.83664e-09	0.00331758	2.01203e-07	4.5126e-11	1.82588	up	1.62705	up	1.59021	up	1.02349	up	2.26591	down	2.19644	down	2.25496	down	0.067728	-0.800864	-0.634533	-0.601485	0.034228	0.379227	0.500634	0.571615	SC6G9.43c, cvnB5, conserved hypothetical protein, len: 150 aa; similar to hypothetical proteins from S. coelicolor and Mycobacterium tuberculosis e.g. TR:O86524 (EMBL:AL031124) S.coelicolor hypothetical protein (173 aa), fasta scores; opt: 316 z-score: 394.7 E(): 1.2e-14, 48.1% identity in 131 aa overlap and TR:O50393 (EMBL:AL009198) Mycobacterium tuberculosis hypothetical protein (130 aa) (36.7%…	SCO5290
cbiM_SC7H1.31c_at	0.000206114	0.0038485	6.82665e-06	4.79456e-05	0.00112558	1.08884e-06	1.27902	up	1.25402	down	1.37203	down	1.10011	down	2.26183	down	1.55098	down	1.38212	down	-0.556756	-0.911789	-0.230192	-0.100448	-0.419113	0.265704	0.40299	0.366433	SC7H1.31c, cbiM, probably involved in cobalt transport, len: 257 aa; similar to many eg. CBIM_SALTY Q05594 cbim protein. salmonella typhimurium. (245 aa), fasta scores; opt: 749 z-score: 1155.1 E(): 0, 53.6% identity in 224 aa overlap. Contains PS00402 Binding-protein-dependent transport systems inner membrane component signature	SCO5961	O54190
acpP_SC4A7.17_r_at	0.00269607	0.00357501	3.61531e-05	0.001062	0.00103406	7.67119e-06	2.10556	up	1.34605	up	1.15058	up	1.08877	down	2.25797	down	1.49357	down	1.19539	down	0.0170445	-1.05716	-0.411686	-0.185318	0.139745	0.11787	0.16708	0.0721664	SC4A7.17, acpP, acyl carrier protein, len: 82 aa; identical to previously sequenced TR:P72393 (EMBL:X86475) Streptomyces coelicolor acyl carrier protein AcpP, 82 aa and similar to SW:ACP_MYXXA Myxcoccus xanthus acyl carrier protein AcpP, 78 aa; fasta scores: opt: 306 z-score: 396.9 E(): 1e-14; 62.7% identity in 75 aa overlap. Contains Pfam match to entry PF00550 pp-binding, Phosphopantetheine att…	SCO2389	P72393
SC6A9.21c_SC6A9.21c_at	0.000276204	0.00286024	2.097e-05	6.83085e-05	0.000797588	4.11133e-06	2.40759	up	1.98383	up	2.22016	up	1.05486	up	2.2576	down	1.5024	down	1.70068	down	0.432454	-0.835135	-0.555834	-0.718207	0.355401	0.339656	0.0314366	0.0479037	SC6A9.21c, probable solute binding lipoprotein, len: 373 aa; similar to e.g. TBPA_ECOLI thiamin-binding periplasmic protein (327 aa), fasta scores; opt: 220 z-score: 423.3 E(): 2.4e-16, 28.4% identity in 327 aa overlap. Contains N-terminla signal sequence and appropriately positioned PS00013 Prokaryotic membrane lipoprotein lipid attachment site	SCO5646	O86753
metK_SCL6.33c_r_at	8.13112e-07	4.32085e-05	2.0685e-05	4.21732e-08	4.93804e-06	4.02496e-06	3.12042	up	1.6667	up	1.40669	up	1.05743	up	2.25661	down	1.20807	down	1.12071	down	0.474271	-1.16747	-0.262723	-0.0180321	0.393707	0.00668526	0.00998624	0.146376	SCL6.33c, metK, S-adenosylmethionine synthetase, len: 402 aa; identical to TR:Q9X4Q2 (EMBL:AF117274) Streptomyces spectabilis S-adenosylmethionine synthetase (EC 2.5.1.6) MetK, 411 aa and highly similar to SW:METK_BACSU (EMBL:U52812) Bacillus subtilis S-adenosylmethionine synthetase (EC 2.5.1.6) MetK, 400 aa; fasta scores: opt: 1583 z-score: 1723.1 E(): 0; 61.9% identity in 402 aa overlap. Contai…	SCO1476	Q9L0Y3
SCC24.10c_SCC24.10c_i_at	0.149814	0.103451	0.000941215	0.115663	0.0627011	0.000369402	1.93488	up	1.21401	up	1.2631	up	1.08633	down	2.25218	down	1.47823	down	1.43632	down	-0.096859	-1.0491	-0.376638	-0.433824	0.0226056	0.122217	0.187229	0.0885544	SCC24.10c, possible calcium-binding protein, len: 286 aa; similar to TR:BAA90694 (EMBL:AB037936) Xenopus laevis regucalcin, 299 aa; fasta scores: opt: 449 z-score: 514.7 E(): 3.1e-21; 33.8% identity in 293 aa overlap	SCO2439
SCJ4.39_SCJ4.39_at	0.000519694	0.00419593	0.00184361	0.000148457	0.00125126	0.000795592	1.59302	up	1.34768	down	1.56746	down	1.13258	down	2.25061	down	1.1424	down	1.02809	up	-0.40261	-1.07437	0.0278726	0.245817	-0.222992	0.0959447	0.219938	0.205846	SCJ4.39, unknown, len: 240 aa	SCO0058
thrB_SCBAC5H2.25_at	0.000798386	0.00084894	4.06501e-06	0.000246956	0.000183785	5.82797e-07	1.4199	up	1.05733	down	1.13048	down	1.02181	up	2.24322	down	1.59104	down	1.47617	down	-0.127388	-0.63318	-0.0469594	0.049551	-0.158513	0.532393	0.623008	0.61141	SCBAC5H2.25, thrB, homoserine kinase, len: 309 aa; similar to SW:KHSE_CORGL (EMBL:Y00546) Corynebacterium glutamicum homoserine kinase (EC 2.7.1.39) ThrB, 308 aa; fasta scores: opt: 728 z-score: 820.7 E(): 0; 43.3% identity in 275 aa overlap. Contains Pfam match to entry PF00288 GHMP_kinases, GHMP kinases putative ATP-binding proteins and match to Prosite entry PS00627 GHMP kinases putative ATP-b…	SCO5356	Q9ADB2
SC4C6.27c_SC4C6.27c_at	0.0356796	0.0266489	4.75098e-06	0.0219227	0.011844	7.01578e-07	1.66446	up	1.79782	up	1.41223	up	1.22107	down	2.23853	down	2.14643	down	1.59379	down	-0.167263	-0.902318	-1.01351	-0.665239	0.120888	0.260231	0.0884314	0.00721836	SC4C6.27c, probable acyl-[acyl-carrier protein] desaturase, len: 328 aa; similar to many e.g. SW:STAD_LINUS (EMBL:X70962) Linum usitatissimum stearoyl-ACP desaturase (396 aa), fasta scores; opt: 385 z-score: 461.5 E(): 2.2e-18, 30.2% identity in 311 aa overlap. The N-terminal 100 aa are divergent. Highest similarity to TR:Q50050 (EMBL:U15182), aadX, Mycobacterium leprae protein (338 aa) (45.5% id…	SCO6717	Q9XAL3
rplK_SCD82.19_i_at	0.00548586	0.0441494	0.00092014	0.00243029	0.0219323	0.000359481	2.42442	up	1.51597	up	1.59169	up	1.06337	down	2.23686	down	1.35861	down	1.30047	down	0.240491	-1.03715	-0.35975	-0.430064	0.329139	0.124327	0.0823768	-0.051027	SCD82.19, rplK, 50S ribosomal protein L11, len: 144 aa; identical to previously sequenced SW:RL11_STRCO (EMBL:D32254) Streptomyces coelicolor 50S ribosomal protein L11 RplK. Contains Pfam match to entry PF00298 Ribosomal_L11, Ribosomal protein L11 and match to Prosite entry PS00359 Ribosomal protein L11 signature	SCO4648	P0A463
sucD_SCD63A.20_at	2.77106e-05	0.000584218	3.69819e-06	3.84373e-06	0.000114555	5.16951e-07	2.50526	up	1.75231	up	1.2771	up	1.03522	down	2.23096	down	1.61185	down	1.25239	down	0.172999	-1.15196	-0.636259	-0.17987	0.222943	0.0057017	0.0524556	0.144814	SCD63A.20, sucD, succinyl CoA synthetase alpha chain, len: 294 aa; similar to SW:SUCD_ECOLI (EMBL:J01619) Escherichia coli succinyl CoA synthetase alpha chain (EC 6.2.1.5) SucD, 288 aa; fasta scores: opt: 986 z-score: 1029.6 E(): 0; 53.6% identity in 293 aa overlap and to TR:O87841 (EMBL:AL031013) Streptomyces coelicolor succinyl CoA synthetase alpha chain SucD1 SC8A6.07, 308 aa; fasta scores: op…	SCO4809	Q9KY55
SCH22A.02c_SCH22A.02_at	4.40673e-05	0.00259451	1.90537e-06	6.98127e-06	0.000698378	2.3083e-07	2.65613	up	1.82754	up	1.96092	up	1.04681	down	2.22362	down	1.79451	down	1.64527	down	0.560297	-0.84903	-0.309607	-0.411231	0.626299	0.30388	0.533982	0.307089	SCH22A.02c, hypothetical protein, len: 160 aa; similar to TR:Q9X7Q5 (EMBL:AL049587) Streptomyces coelicolor hypothetical 17.1 kD protein SC5F2A.32, 161 aa; fasta scores: opt: 256 z-score: 310.3 E(): 7.3e-10; 39.4% identity in 160 aa overlap	SCO3724	Q9L0Y0
SCC54.04c_SCC54.04c_at	0.0149303	0.00221673	0.000215504	0.00777555	0.000572858	6.53463e-05	1.7551	up	1.17643	up	1.10368	down	1.11428	down	2.22107	down	1.25035	down	1.04473	down	-0.0484929	-0.860044	-0.282904	0.0938354	0.107621	0.291213	0.0394319	0.156971	SCC54.04c, secG, integral membrane protein, len: 102 aa; varying levels of similarity to many with similarity to SecG proteins e.g. TR:E1363411 (EMBL:AJ007732) SecG protein (undefined) from Corynebacterium glutamicum (77 aa) fasta scores; opt: 287, z-score: 358.8, E(): 1.1e-12, 53.4% identity in 73 aa overlap) and SW:SECG_ECOLI SecG, membrane protein involved in protein translocation across the c…	SCO1944	Q9Z521
SCM1.03c_SCM1.03c_at	0.00110004	0.0207	0.000255833	0.000363131	0.00865251	7.95924e-05	2.73689	up	1.79408	up	1.85402	up	1.02559	up	2.2206	down	1.48697	down	1.50193	down	0.450042	-1.0025	-0.393204	-0.440614	0.41359	0.148453	0.179168	0.146204	SCM1.03c, probable two-component system response regulator, len: 149 aa. Highly similar to the response regulator receiver domains of putative two-component regulatory proteins including: Synechocystis sp. (strain PCC 6803) TR:P72781(EMBL:D90900) regulatory components of sensory transduction system (282 aa), fasta scores opt: 229 z-score: 290.6 E(): 7.7e-09 31.8% identity in 129 aa overlap and Me…	SCO0870	Q9RD39
SC1C2.17_SC1C2.17_r_at	0.132502	0.000630879	4.68285e-06	0.100051	0.000125497	6.89839e-07	1.53462	up	1.12739	up	1.01025	down	1.05861	down	2.21748	down	1.52815	down	1.2148	down	-0.0985537	-0.716437	-0.271536	-0.083848	-0.0163883	0.432484	0.340251	0.196867	SC1C2.17, unknown, len: 65 aa	SCO5536
SCE9.13c_SCE9.13c_r_at	0.000136398	0.000133394	1.12582e-08	2.8844e-05	1.98896e-05	4.2773e-10	1.89825	up	1.85445	up	2.05295	up	1.11728	down	2.21496	down	2.18599	down	2.22528	down	0.127229	-0.797439	-0.763761	-0.910467	0.287214	0.34984	0.364529	0.243522	SCE9.13c, conserved hypothetical protein, len: 352 aa; similar to many e.g. SW:MESJ_ECOLI (EMBL:D49445), mesJ, Escherichia coli cell cycle protein (432 aa), fasta scores; opt: 327 z-score: 356.8 E(): 1.5e-12, 34.4% identity in 282 aa overlap. Highly similar to SW:YZC5_MYCTU (EMBL:Z95436) Mycobacterium tuberculosis hypothetical protein (323 aa) (47.9% identity in 305 aa overlap)	SCO3406	Q9X8I6
atpD_2SC6G5.17_at	0.000426548	0.00022295	3.38149e-07	0.00011711	3.70478e-05	2.88457e-08	1.96509	up	1.43123	up	1.21084	up	1.09477	down	2.21487	down	1.6184	down	1.30236	down	0.153023	-0.821573	-0.364234	-0.122986	0.283647	0.32565	0.330333	0.258148	2SC6G5.17, atpD, ATP synthase beta chain (EC 3.6.1.34), len: 478aa; strongly similar to many eg. SW:P37809 (ATPB_BACSU) ATP synthase beta chain from Bacillus subtilis (473 aa) fasta scores; opt: 2051, z-score: 2236.9, E(): 0, 67.7% identity in 470 aa overlap. Identical to SW:P50004 (ATPB_STRLI) ATP synthase beta chain from Streptomyces lividans. Contains Pfam match to entry PF00006 ATP-synt_ab, A…	SCO5373	P0A300
SCD25.13_SCD25.13_at	5.9778e-05	0.000542526	4.15683e-05	1.02844e-05	0.000105388	9.04371e-06	2.41399	up	1.36605	up	1.15281	up	1.01493	up	2.20029	down	1.27209	down	1.20239	down	0.259631	-1.01179	-0.19038	0.054481	0.23825	0.125905	0.156826	0.320387	SCD25.13, unknown, len: 90 aa. Highly similar to several hypotheticals e.g. Mycobacterium leprae SW: Y524_MYCLE (EMBL; Z95151) hypothetical 8.6 KD protein MLCB5.24 (79 aa), fasta scores opt: 329 z-score: 432.7 E(): 9.5e-17 68.3% identity in 82 aa overlap.	SCO4077	Q9RKK7
rpsI_SC6G4.13_at	0.0018621	0.00191679	1.39417e-05	0.000684772	0.000482975	2.48851e-06	2.03646	up	1.35455	up	1.2346	up	1.09468	down	2.19028	down	1.50956	down	1.18295	down	0.0470333	-0.979028	-0.390781	-0.257012	0.177547	0.152086	0.203347	-0.0146265	SC6G4.13, rpsI, 30S ribosomal protein S9, len: 170 a a; identical to RS9_STRCO 30S ribosomal protein S9 (170 aa) and highly similar to many e.g.RS9_ECOLI (129 aa), fasta s cores; opt: 408 z-score: 663.5 E(): 1.1e-29, 49.2% identity in 124 aa overlap. Contains PS00360 Ribosomal protein S9 s ignature and Pfam match to entry PF00380 S9, Ribosomal prot ein S9, score 162.60, E-value 1e-49	SCO4735	Q53875
SCF34.12c_SCF34.12c_at	0.0299412	0.0319595	8.35653e-05	0.0178252	0.0147999	2.1086e-05	1.03183	up	1.02305	up	1.1291	down	1.07092	down	2.18515	down	2.93997	down	1.75341	down	-0.390149	-0.435351	-0.423022	-0.214978	-0.291302	0.69238	1.13278	0.595181	SCF34.12c, probable ABC-transporter transmembrane protein, len: 601 aa; similar to the C-terminal half of TR:O85018 (EMBL:AF034152), ExiT, Mycobacterium smegmatis ABC-transporter associated with ferric exochelin biosynthetic and uptake (possibly involved in exochelin secretion) (1122 aa), fasta scores; opt: 1778 z-score: 1789.6 E(): 0, 50.4% identity in 585 aa overlap, to TR:Q54204 (EMBL:X89010),…	SCO0493	Q9RK13
SC4G2.17_SC4G2.17_i_at	0.0136262	0.134841	0.0052176	0.00693033	0.0876706	0.00268734	1.87369	up	1.28697	up	1.74766	up	1.21446	down	2.18299	down	1.18629	down	1.2191	down	-0.0250111	-0.93089	-0.388987	-0.830438	0.255304	0.195412	-0.142536	-0.544618	SC4G2.17, unknown, len: 184 aa; some similarity to TR:O26772 (EMBL:AE000847) hypothetical protein MTH676 (Methanobacterium thermoautotrophicum) (205 aa), fasta scores; opt: 260 z-score: 193.2 E(): 0.0016, 33.1% identity in 163 aa overlap. Contains Pfam match to entry PF00583 Acetyltransf, Acetyltransferase (GNAT) family, score 38.50, E-value 1.5e-07	SCO6643	O86689
SC5H4.28_SC5H4.28_at	1.0263e-05	5.54193e-05	3.25832e-07	1.06677e-06	6.71387e-06	2.75614e-08	2.36458	up	1.44596	up	1.57628	up	1.0125	up	2.18226	down	1.41986	down	1.43554	down	0.588046	-0.653538	0.0560155	-0.0684757	0.570125	0.472283	0.561766	0.453122	SC5H4.28, probable transcriptional termination/antitermination factor, len: 340 aa; highly similar to TR:Q9Z5J1 (EMBL:AL035472) Mycobacterium leprae putative transcriptional termination/antitermination factor NusA, 347 aa; fasta scores: opt: 1292 z-score: 1449.3 E(): 0; 60.8% identity in 344 aa overlap and similar to SW:NUSA_ECOLI (EMBL:X00513) Escherichia coli N utilization substance protein A (…	SCO5704	Q9KYR1
SCI41.34c_SCI41.34c_at	0.000167307	0.000673852	6.22883e-05	3.63998e-05	0.000137186	1.46009e-05	2.524	up	1.51683	up	1.56252	up	1.08534	up	2.17814	down	1.32177	down	1.26854	down	0.587147	-0.748566	-0.0139089	-0.0567307	0.469006	0.374533	0.388558	0.286444	SCI41.34c, hypothetical protein, len: 300 aa. N-terminal identical to previously sequenced TR:O87591 (EMBL:AF086832) Streptomyces coelicolor hypothetical 18.8 kd protein (fragment) (168 aa); fasta scores: opt: 1179 z-score: 1395.1 E(): 0; 100.0% identity in 168 aa overlap and similar to various hypothetical proteins, e.g. TR:Q9ZG14 (EMBL:AF088800) Rhodococcus erythropolis hypothetical 35.2 Kd pro…	SCO1651	Q9RJ57
SCL11.13c_SCL11.13c_at	8.64748e-07	0.0081246	0.000118184	4.61819e-08	0.00276644	3.18971e-05	7.16772	up	6.62787	up	6.02811	up	1.20299	up	2.17758	down	2.12274	down	2.13027	down	1.65759	-1.18392	-1.07095	-0.934114	1.39097	-0.0611951	0.0149768	0.156922	SCL11.13c, possible lipoprotein, len: 275 aa; similar to TR:AAD51879 (EMBL:AF102556) Salmonella enteritidis liporpotein SfbA, 276 aa; fasta scores: opt: 519 z-score: 578.9 E(): 8e-25; 38.0% identity in 258 aa overlap. Contains correctly situated match to Prosite entry PS00013 Prokaryotic membrane lipoprotein lipid attachment site and possible N-terminal region signal peptide sequence	SCO1557
SCI51.26c_SCI51.26c_at	0.0863021	0.00912212	3.24986e-06	0.0612466	0.00316701	4.35644e-07	1.07142	up	1.30197	up	1.22934	up	1.24923	down	2.17493	down	3.41745	down	1.87756	down	-0.111928	-0.211448	-0.492619	-0.409806	0.209108	0.909519	1.2803	0.499054	SCI51.26c, probable iron-siderophore uptake system transmembrane component, len: 375 aa; similar to many transmembrane components from binding-protein-dependent iron uptake systems using a range of siderophores e.g. SW:FEPG_ECOLI (EMBL:X57471), fepG, Escherichia coli ferric enterobactin transport protein (330 aa), fasta scores; opt: 946 z-score: 1034.3 E(): 0, 50.0% identity in 310 aa overlap. Si…	SCO1786	Q9S214
SC8E4.02c_SC8E4.02c_at	0.000518119	0.00595861	0.00142476	0.000147822	0.00190505	0.000593906	2.51913	up	1.62962	up	1.48144	up	1.01898	down	2.17401	down	1.20013	down	1.08211	down	0.476312	-0.856613	-0.22822	-0.0906925	0.503432	0.263747	0.0349706	0.0231495	SC8E4.02c, probable sugar-phosphate isomerase, len: 159 aa; similar to TR:O53192 (EMBL:AL021246) Mycobacterium tuberculosis putative isomerase MTV008.21c, 162 aa; fasta scores: opt: 665 z-score: 811.6 E(): 0; 62.1% identity in 153 aa overlap and to SW:RPIB_ECOLI (EMBL:X82203) Escherichia coli ribose 5-phosphate isomerase B (EC 5.3.1.6) (phosphoriboisomerase B) RpiB, 149 aa; fasta scores: opt: 294…	SCO2627	Q9L206
SC6D11.13c_SC6D11.13_at	0.0675357	0.00729356	7.57785e-06	0.0460405	0.00241812	1.21952e-06	1.93765	up	1.58006	up	1.74007	up	1.0301	down	2.17145	down	1.79296	down	2.34304	down	0.0758119	-0.878498	-0.584166	-0.723337	0.118593	0.240163	0.258173	0.505044	SC6D11.13c, possible cytochrome P450-family protein, len: 407 aa. Similar to many members of the cytochrome P450 family including: Streptomyces griseus SW:CPXH_STRGR (EMBL:X63601) cytochrome P450-soy (412 aa), fasta scores opt: 673 z-score: 761.0 E():0 35.1% identity in 382 aa overlap and Saccharopolyspora erythraea (Streptomyces erythraeus) SW:CPXK_SACER (EMBL:M83110) cytochrome P450 107B1 (405 …	SCO7417	Q9L142
SC4A10.19c_SC4A10.19_at	0.0064634	0.0189703	1.37981e-05	0.00295139	0.00777172	2.45073e-06	1.88925	up	1.15148	up	1.25488	up	1.16973	down	2.16868	down	1.43506	down	1.49682	down	-0.092093	-1.00991	-0.295585	-0.419637	0.13408	0.10691	0.225523	0.162261	SC4A10.19c, murD, UDP-N-acetylmuramoylalanine-D-glutamate ligase, len: 471 aa; previously partially sequenced as TR:Q9ZBA7 (EMBL:U10879), MurD, Streptomyces coelicolor UDP-N-acetylmuramoylalanine-D-glutamate ligase (fragment) (221 aa) and identical to that sequence. Similar to many e.g. TR:O68388 (EMBL:AF035938), MurD, Streptococcus pyogenes UDP-N-acetylmuramoylalanine-D-glutamate ligase (452 aa)…	SCO2086	Q9S2W9
atrB_2SC7G11.21c_at	4.49227e-05	0.0224088	6.22883e-05	7.13289e-06	0.00959002	1.45872e-05	2.56468	up	2.22896	up	2.02108	up	1.14898	down	2.16047	down	1.63247	down	1.25187	down	0.804724	-0.554055	-0.351646	-0.210399	1.00508	0.55729	0.355407	0.113683	2SC7G11.21c, atrB, permease, len: 316 aa; previously sequenced as TR:Q9RGW7 (EMBL:AF104994) Streptomyces coelicolor A3(2) permease AtrB, 313 aa. Contains Pfam match to entry PF00528 BPD_transp, Binding-protein-dependent transport systems inner membrane component and match to Prosite entry PS00402 Binding-protein-dependent transport systems inner membrane comp sign. Also contains possible hydropho…	SCO5259	Q9F3K6
SC4A10.21c_SC4A10.21_at	0.000518119	7.55165e-05	1.35669e-05	0.000147552	9.74406e-06	2.38272e-06	1.95597	up	1.03707	up	1.26597	up	1.05986	up	2.16015	down	1.12985	down	1.32486	down	0.0185966	-0.949289	-0.0339193	-0.321651	-0.0652742	0.161846	0.142206	0.0841939	SC4A10.21c, murF, probable UDP-N-acetylmuramoylalanyl-D-glutamyl- 2,6-diaminopimelate- D-alanyl-alanyl ligase, len: 471 aa; similar to many e.g. SW:MURF_ECOLI (EMBL:X15432), Mra, MurF, Escherichia coli UDP-N-acetylmuramoylalanyl-D-glutamyl- 2,6-diaminopimelate- D-alanyl-alanyl ligase (452 aa), fasta scores; opt: 774 z-score: 866.3 E(): 0, 36.1% identity in 471 aa overlap. Also similar to SW:MURF_…	SCO2088	Q9S2W8
SC1C2.16_SC1C2.16_r_at	0.000198769	0.00122253	1.12576e-05	4.58094e-05	0.000280436	1.90854e-06	1.31034	up	1.19769	down	1.46541	down	1.12945	down	2.16	down	1.49249	down	1.1138	down	-0.437003	-0.826949	-0.176743	0.114306	-0.261378	0.284085	0.400976	0.269802	SC1C2.16, probable carboxyl transferase, len: 527 aa; similar to many e.g. Veillonella parvula TR:Q57079 (EMBL:Z24754) alpha-subunit, methylmalonyl-coa decarboxylase (509 aa), fasta scores; opt: 1929 z-score: 2387.4 E(): 0, 55.9% identity in 510 aa overlap and Myxococcus xanthus TR:O24789 (EMBL:AB007000) propionyl-coa carboxylase (524 aa), fasta scores; opt: 1922 z-score: 2359.6 E(): 0, 55.7% ide…	SCO5535	O86517
rlpA_SCD82.20_at	4.2758e-05	0.000215818	1.28092e-05	6.71089e-06	3.52531e-05	2.2221e-06	2.35312	up	1.32045	up	1.44758	up	1.01236	up	2.15544	down	1.25436	down	1.22903	down	0.20616	-1.02841	-0.194864	-0.327483	0.188443	0.0795657	0.132092	-0.0299673	SCD82.20, rlpA, 50S ribosomal protein L1, len: 241 aa; identical to previously sequenced SW:RL1_STRGR (EMBL:X72787) Streptomyces griseus 50S ribosomal protein L1 RlpA, 240 aa. Contains Pfam match to entry PF00687 Ribosomal_L1, L1P family of ribosomal proteins and match to Prosite entry PS01199 Ribosomal protein L1 signature	SCO4649	P48950
SC9C7.04c_SC9C7.04c_r_at	0.000847604	0.00278553	3.88316e-06	0.000265218	0.000770765	5.49766e-07	1.91063	up	1.17033	up	1.10413	up	1.11874	down	2.15519	down	1.50936	down	1.3288	down	-0.0260873	-0.960133	-0.253005	-0.168999	0.135787	0.147685	0.340934	0.241122	SC9C7.04c, conserved hypothetical protein, len: 218 aa; similar to several hypothetical proteins e.g. TR:O27105 (EMBL:AE000875) Methanobacterium thermoautotrophicum (223 aa) fasta scores; opt: 405, z-score: 712.9, E(): 2e-32, (39.2% identity in 212 aa overlap)	SCO6468	Q9ZBK6
SCH24.31_SCH24.31_at	2.31428e-05	4.85714e-05	4.30274e-06	3.08913e-06	5.77153e-06	6.21507e-07	2.39652	up	1.41171	up	1.51786	up	1.09433	up	2.15304	down	1.35117	down	1.24912	down	0.41836	-0.842581	-0.0790882	-0.183678	0.288315	0.26379	0.355124	0.137235	SCH24.31, rplI, 50S ribosomal protein L9, len: 148 aa; similar to many e.g. SW:RL9_BACST (EMBL:X62002), RplI, Bacillus stearothermophilus 50S ribosomal protein L9 (149 aa), fasta scores; opt: 346 z-score: 415.7 E(): 7.7e-16, 36.6% identity in 145 aa overlap. Contains Pfam match to entry PF01281 Ribosomal_L9, Ribosomal protein L9, score 203.80, E-value 2.6e-57 and PS00651 Ribosomal protein L9 sign…	SCO3909	Q9X8U5
SCD16A.24c_SCD16A.24_at	0.0185329	0.174985	0.00139652	0.0100968	0.121298	0.000580631	2.36366	up	1.85523	up	1.75829	up	1.06913	down	2.15073	down	1.57379	down	1.53974	down	0.201793	-1.03923	-0.689809	-0.612384	0.298231	0.0655918	-0.0355689	0.0103029	SCD16A.24c, possible electron transfer oxidoreductase, len: 430a a; similar to many e.g. TR:O06427 (EMBL:Z95558) hypothetical protein from Mycobacterium tuberculosis (408 aa) fasta scores; opt: 449, z-score: 501.6, E(): 1.3e-20, (34.6% identity in 416 aa overlap) and SW:FIXC_ECOLI probable electron transfer oxidoreductase FixC from Escherichia coli (428 aa) fasta scores; opt: 277, z-score: 311.0,…	SCO4559	Q9XAQ1
SCD35.32_SCD35.32_at	0.459171	0.23936	0.000232812	0.41639	0.175616	7.15124e-05	1.39163	up	1.94878	up	1.52491	up	1.25551	down	2.14889	down	2.70271	down	2.37007	down	-0.051115	-0.527888	-1.01368	-0.659837	0.277162	0.575704	0.420722	0.585094	SCD35.32, unknown, len: 293 aa. Contains match to Prosite entry PS00038 Myc-type, 'helix-loop-helix' dimerization domain signature	SCO4525
SCD8A.09_SCD8A.09_i_at	0.130549	0.227088	0.00128704	0.0982972	0.164904	0.000529935	2.03267	up	1.29484	up	1.59179	up	1.11429	down	2.14231	down	1.47844	down	1.83884	down	0.153132	-0.870246	-0.219643	-0.517522	0.309254	0.228923	0.344432	0.361275	SCD8A.09, possible tRNA/rRNA methyltransferase, len: 314 aa; similar to TR:P96861 (EMBL:Z92774) Mycobacterium tuberculosis hypothetical 34.0 kD protein MTCY06G11.26c, 322 aa; fasta scores: opt: 937 z-score: 1001.6 E(): 0; 56.7% identity in 319 aa overlap and to SW:YJFH_ECOLI (EMBL:U14003) Escherichia coli hypothetical tRNA/rRNA methyltransferase YjfH (EC 2.1.1.-), 243 aa; fasta scores: opt: 519 z…	SCO4236	Q9L0Q5
fabF_SC4A7.18_r_at	0.00229203	4.33529e-05	4.8472e-07	0.000879842	4.97237e-06	4.34337e-08	1.57399	up	1.01202	up	1.06389	up	1.03804	down	2.13126	down	1.36787	down	1.22606	down	-0.0420294	-0.696455	-0.0592718	-0.131376	0.0118386	0.395254	0.392654	0.162654	SC4A7.18, fabF, 3-oxoacyl-[acyl-carrier-protein] synthase II, len: 429 aa; highly similar to the previously sequenced TR:Q54208 (EMBL:L43074) Streptomyces glaucecens FabB; fasta scores: opt: 2527 z-score: 2640.7 E(): 0; 89.7% identity in 429 aa overlap and similar to S. coelicolor SCF11.27c, 428 aa; fasta scores: opt: 1391 z-score: 1224.9 E(): 0; 53.1% identity in 422 aa overlap and to S. coelico…	SCO2390	Q9RDP7
SC10A5.05_SC10A5.05_at	0.00557169	7.89088e-05	2.90573e-06	0.0024803	1.04012e-05	3.82223e-07	1.50176	up	1.05932	down	1.05599	down	1.07322	down	2.13117	down	1.24615	down	1.13985	down	-0.114251	-0.700902	-0.0311136	-0.0356493	-0.0123014	0.390746	0.286362	0.153196	SC10A5.05, probable membrane protein, len: 691; high ly similar to M. tuberculosis putative membrane protein TR: O07192 (EMBL:Z96072) MTCY05A6.11C (647 aa), fasta scores; o pt: 1980 z-score: 3557.6 E(): 0, 62.7% identity in 659 aa o verlap and weakly similar to many transport proteins eg. PR OY_SALTY P37460 proline-specific permease proy from Salmone lla typhimurium (456 aa), fasta scores; opt: 1…	SCO5900
SCH24.26c_SCH24.26c_at	0.00433828	0.00409102	0.000614881	0.00183794	0.00121704	0.000227881	2.22779	up	1.33287	up	1.23293	up	1.1117	up	2.11507	down	1.31441	down	1.24709	down	0.138905	-1.01671	-0.275632	-0.163188	-0.0138693	0.063995	0.118779	0.155378	SCH24.26c, conserved hypothetical protein, len: 373 aa; weakly similar to many e.g. SW:FEMA_STAAU (EMBL:M23918), femA, Staphylococcus aureus factor essential for expression of methicillin resistance (433 aa), fasta scores; opt: 169 z-score: 200.3 E(): 0.00076, 21.7% identity in 428 aa overlap	SCO3904	Q9X8U0
SCI5.06c_SCI5.06c_i_at	0.000201822	0.000241323	0.00254377	4.673e-05	4.07396e-05	0.00115154	2.43821	up	1.23626	up	1.29384	up	1.13011	up	2.1146	down	1.03562	down	1.05029	down	0.335249	-0.950576	0.0292649	-0.0364113	0.158785	0.129808	0.0797634	0.0343707	SCI5.06c, possible ABC transporter ATP-binding subunit, len: 265aa; similar to many egs. TR:O53288 (EMBL:AL021287) predicted ABC transporter ATP-binding subunit (287 aa) fasta scores; opt: 893, z-score: 998.3, E(): 0, (53.3% identity in 257 aa overlap) and SW:LIVG_SALTY high-affinity branched-chain amino acid transporter from Salmonella typhimurium (255 aa) fasta scores; opt: 343, z-score: 390.2,…	SCO1798	Q9X9Z4
SC6G10.24c_SC6G10.24_r_at	0.000638225	0.00127875	9.71882e-05	0.000188722	0.000297549	2.52898e-05	2.4307	up	1.66691	up	1.4791	up	1.14264	up	2.09929	down	1.41685	down	1.34661	down	0.578959	-0.702412	-0.158216	0.0142398	0.386591	0.367493	0.344469	0.443571	SC6G10.24c, cox3, cytochrome c oxidase subunit III, len: 206aa; similar to many eg. SW:COX3_BACP3 caaC, cytochrome c oxidase subunit III from Bacillus PS3 (207 aa) fasta scores; opt: 397, z-score: 511.9, E(): 3.3e-21, (35.9% identity in 181 aa overlap). Contains Pfam match to entry PF00510 COX3, Cytochrome c oxidase subunit III.	SCO2151	Q9X809
SCD66.15_SCD66.15_f_at	5.46374e-05	0.000347524	6.38017e-06	9.0279e-06	6.19066e-05	1.0039e-06	2.68317	up	1.84446	up	1.73116	up	1.15297	up	2.09886	down	1.52666	down	1.66834	down	0.704148	-0.719789	-0.179049	-0.0875921	0.498795	0.34982	0.43133	0.650822	SCD66.15, putative small membrane protein, len: 32 aa. Contains possible hydrophobic membrane spanning regions	SCO4178
2SCG58.12_2SCG58.12_at	0.0988812	0.120773	0.00440913	0.0717332	0.0758402	0.00219303	2.13988	up	1.4357	up	1.4844	up	1.01505	up	2.0988	down	1.37911	down	1.41915	down	0.0905666	-1.00697	-0.431185	-0.479312	0.0690184	0.0626017	0.0325499	0.0257187	2SCG58.12, possible ligase, len: 412 aa; similar to TR:Q9ZGG7 (EMBL:AF080002) Heliobacillus mobilis UDP-N-acetylmuramyl tripeptide synthetase MurC, 455 aa; fasta scores: opt: 261 z-score: 287.4 E(): 1.5e-08; 29.3% identity in 441 aa overlap. Contains Pfam match to entry PF01225 Mur_ligase, Mur ligase family	SCO1212	Q9FCA1
SC9C5.09c_SC9C5.09c_at	0.000786399	0.00143861	1.46549e-06	0.000241234	0.000343925	1.6966e-07	2.59175	up	2.55095	up	1.60233	up	1.09127	down	2.09695	down	4.08486	down	2.49902	down	0.390128	-0.983798	-0.960906	-0.290041	0.516132	0.0844955	1.06938	1.03132	SC9C5.09c, possible integral membrane protein, len: 191 aa; similar to TR:P71810 (EMBL:Z81011) Mycobacterium tuberculosis hypothetical 18.2 kD protein, 165 aa; fasta scores: opt: 301 z-score: 362.9 E(): 9.7e-13; 33.1% identity in 148 aa overlap. Contains possible hydrophobic membrane spanning region	SCO1485
SCD12A.10c_SCD12A.10_i_at	0.0322238	0.0881005	0.000380417	0.0194498	0.051313	0.000128851	2.5188	up	2.44536	up	2.99984	up	1.05792	down	2.09258	down	2.22818	down	3.22535	down	0.296157	-1.03658	-0.99389	-1.28873	0.377382	0.0287016	0.161973	0.400729	SCD12A.10c, hypothetical protein, len: 209 aa; similar to TR:AAF11232 (EMBL:AE002009) Deinococcus radiodurans hypothetical 19.1 kD protein DR1664, 193 aa; fasta scores: opt: 444 z-score: 477.4 E(): 4e-19; 47.8% identity in 182 aa overlap	SCO4327	Q9KXN0
nrdL_SC7E4.23c_at	3.22948e-05	0.00191141	1.25329e-06	4.67638e-06	0.00048025	1.39703e-07	1.23841	up	1.25762	down	1.73994	up	1.03701	down	2.09109	down	1.71134	down	2.22135	down	0.0155244	-0.292966	0.346218	-0.783513	0.0679518	0.771289	1.12134	0.367923	SC7E4.23c, nrdL, ribonucleotide-diphosphate reductase large chain, len: 791 aa; identical to previously sequenced TR:CAB82485 (EMBL:AJ276618) Streptomyces coelicolor A3(2) ribonucleotide-diphosphate reductase large chain (EC 1.17.4.1) NrdL, 791 aa. Contains Pfam match to entry PF00317 ribonucleo_red, Ribonucleotide reductase and match to Prosite entry PS00089 Ribonucleotide reductase large subuni…	SCO5226	Q9K496
aroB_SC9C5.18c_at	0.00669376	0.0256888	5.7829e-05	0.00307817	0.0113159	1.34052e-05	2.26176	up	1.56178	up	1.82215	up	1.02823	down	2.09007	down	1.56285	down	1.93456	down	0.1716	-1.00584	-0.471595	-0.694039	0.21176	0.057704	0.172583	0.257967	SC9C5.18c, aroB, 3-dehydroquinate synthase, len: 363 aa; similar to SW:AROB_ECOLI (EMBL:X03867) Escherichia coli 3-dehydroquinate synthase (EC 4.6.1.3) AroB, 362 aa; fasta scores: opt: 699 z-score: 796.4 E(): 0; 37.5% identity in 352 aa overlap. Contains Pfam match to entry PF01761 DHQ_synthase, 3-dehydroquinate synthase	SCO1494	Q9KXQ6
SC1B5.02_SC1B5.02_at	2.77093e-07	2.61338e-05	1.93767e-06	9.39537e-09	2.66215e-06	2.35438e-07	2.54271	up	1.31422	up	1.12658	up	1.07251	down	2.08867	down	1.21234	down	1.09028	down	0.14938	-1.19699	-0.244833	-0.022572	0.25037	-0.134401	0.0329618	0.102123	SC1B5.02, unknown, len: 243 aa; similar to hypothetical protein downstream of M. tuberculosis HemY; TR:P71973 (EMBL:Z80225) MTCY441.45C (296 aa), fasta scores; opt: 917 z-score: 1481.6 E(): 0, 59.1% identity in 237 aa overlap	SCO6042
SC7E4.27c_SC7E4.27c_at	5.12864e-05	0.000348495	8.31769e-07	8.38229e-06	6.22044e-05	8.40713e-08	1.92825	up	3.35736	up	1.83346	up	1.08106	down	2.08175	down	3.1696	down	1.49442	down	0.382243	-0.56505	-1.36508	-0.492325	0.494683	0.492743	0.299218	0.0872621	SC7E4.27c, possible integral membrane protein, len: 94 aa. Contains possible hydrophobic membrane spanning regions	SCO5230
SC10G8.27c_SC10G8.27_at	5.96284e-05	4.52385e-05	5.20837e-07	1.02373e-05	5.23729e-06	4.74167e-08	1.08288	down	1.0678	up	1.06183	up	1.18379	up	2.07546	down	4.26536	down	2.27204	down	-0.114874	4.76837e-07	-0.209515	-0.201431	-0.358284	1.05343	1.88315	0.982559	SC10G8.27c, possible binding-protein-dependent transport lipoprotein, len: 327 aa. Similar to many including: Escherichia coli SW:FHUD_ECOLI(EMBL:X05810) ferrichrome-binding periplasmic protein precursor FhuD (296 aa), fasta scores opt: 231 z-score: 249.9 E(): 1.7e-06 24.8% identity in 270 aa overlap. Contains a possible N-terminal signal sequence and an appropriately positioned Prosite hit to PS…	SCO7399	Q9L178
atpG_2SC6G5.16_at	4.33055e-05	8.77203e-06	2.72454e-07	6.84506e-06	7.16833e-07	2.19721e-08	1.89172	up	1.22042	up	1.11441	up	1.00179	down	2.07452	down	1.29528	down	1.20178	down	0.0334373	-0.886262	-0.25394	-0.122839	0.036013	0.166512	0.119328	0.142333	2SC6G5.16, atpG, ATP synthase gamma chain (EC 3.6.1.34), len: 305aa; strongly similar to many eg. SW:P00837 (ATPG_ECOLI) ATP synthase gamma chain from Escherichia coli (287 aa) fasta scores; opt: 591, z-score: 655.5, E(): 4.9e-29, 37.4% identity in 289 aa overlap. Almost identical to SW:P50007 (ATPG_STRLI) ATP synthase gamma chain from Streptomyces lividans. Contains Pfam match to entry PF00231 A…	SCO5372	Q9K4D4
SCI33.05c_SCI33.05c_at	0.00190041	0.0158824	5.42276e-05	0.000702027	0.00628465	1.24199e-05	1.99995	up	1.29616	up	1.27259	up	1.17971	down	2.07242	down	1.26923	down	1.30386	down	0.0864801	-0.913486	-0.287768	-0.261292	0.324917	0.137833	0.0561899	0.121501	SCI33.05c, conserved hypothetical protein, len: 876 aa; similar to TR:O65934 (EMBL:Z95890) Mycobacterium tuberculosis hypothetical 92.2 kDa protein MTCY28.10, 865 aa; fasta scores: opt: 1196 z-score: 907.2 E(): 0; 37.8% identity in 883 aa overlap and to TR:AAK46062 (EMBL:AE007039) Mycobacterium tuberculosis ABC transporter, ATP-binding protein MT1789, 863 aa; fasta scores: opt: 1196 Z-score: 892.…	SCO1806	Q9AJX1
SC9C5.33c_SC9C5.33c_at	0.000737381	0.0298753	1.06724e-05	0.000221746	0.0135885	1.80169e-06	2.27538	up	1.70267	up	2.25529	up	1.15215	down	2.0722	down	1.63406	down	2.1732	down	0.363796	-0.822311	-0.404001	-0.809515	0.568126	0.228849	0.304456	0.310309	SC9C5.33c, possible hydrolase, len: 235 aa; similar to SW:YCBL_ECOLI (EMBL:AE000195) Escherichia coli hypothetical 23.8 kD protein in MukB-AspC intergenic region YcbL, 215 aa; fasta scores: opt: 284 z-score: 328.0 E(): 8.4e-11; 32.6% identity in 215 aa overlap and to TR:CAB83688 (EMBL:AL162753) Neisseria meningitidis putative hydrolase NMA0387, 210 aa; fasta scores: opt: 239 z-score: 277.9 E(): 5…	SCO1509	Q9KXP1
rplF_SCD31.42_i_at	0.00879881	0.00409098	0.000643059	0.00422595	0.00121556	0.000240168	2.16036	up	1.6986	up	1.71021	up	1.17541	up	2.07182	down	1.36296	down	1.33617	down	0.649053	-0.46222	-0.115296	-0.125118	0.415892	0.588679	0.331447	0.292986	SCD31.42, rplF, 50S ribosomal protein L6, len: 179 aa; identical to previosuly sequenced SW:RL6_STRCO (EMBL:X83011) Streptomyces coelicolor 50S ribosomal protein L6 RplF, 179 aa. Contains Pfam match to entry PF00347 Ribosomal_L6, Ribosomal protein L6 and match to Prosite entry PS00525 Ribosomal protein L6 signature 1	SCO4717	P46786
SCBAC31E11.07_SCBAC3_at	0.00348026	0.00120501	6.82852e-05	0.00143202	0.000275986	1.63953e-05	2.00387	up	1.40333	up	1.37835	up	1.03066	up	2.0676	down	1.36283	down	1.17594	down	0.462948	-0.53984	-0.0259099	4.76837e-07	0.419379	0.508115	0.420699	0.233812	SCBAC31E11.07, possible GTP-binding protein, len: 635 aa; similar to SW:TYPA_ECOLI (EMBL:L19201) Escherichia coli GTP-binding protein TypA/BipA (tyrosine phosphorylated protein A) TypA or BipA or B3871, 591 aa; fasta scores: opt: 915 Z-score: 968.6 bits: 189.3 E(): 2.5e-46; 48.039% identity in 612 aa overlap. Contains Pfam match to entry PF00009 GTP_EFTU, Elongation factor Tu family and matches t…	SCO5111	Q93IU4
SCC75A.23_SCC75A.23_at	0.00451341	0.00167272	9.16358e-05	0.00193154	0.000410686	2.35341e-05	1.83253	up	1.66547	up	1.3583	up	1.04595	down	2.06528	down	1.6605	down	1.00953	down	0.48406	-0.38978	-0.251866	0.042263	0.548869	0.656561	0.479749	0.0559476	SCC75A.23, possible membrane protein, len: 290 aa. Highly similar to many proteins of undefined function including: Escherichia coli SW:YCDN_ECOLI(EMBL:AE000203) YcdN (276 aa), fasta scores opt: 693 z-score: 817.1 E():0 41.6% identity in 267 aa overlap and Synechocystis sp. (strain PCC 6803) SW:Y964_SYNY3(EMBL:D90901) (308 aa), fasta scores opt: 363 z-score: 431.0 E(): 1.2e-16 30.4% identity in 3…	SCO2277	Q9RKQ1
SCI8.30_SCI8.30_at	0.00430714	0.0220359	0.00170673	0.00182166	0.00939883	0.000729797	2.45999	up	1.78722	up	1.39694	up	1.0514	up	2.06465	down	1.56463	down	1.13965	down	0.315344	-0.983307	-0.522371	-0.166928	0.243034	0.0625873	0.123446	0.0216602	SCI8.30, possible low-affinity phosphate transport protein, len: 423 aa. Highly similar to many possible transporters, including: Streptomyces halstedii SW: PITH_STRHA (EMBL: L05390) putative low-affinity inorganic phosphate transporter (fragment) (>213 aa), fasta scores opt: 505 z-score: 517.8 E(): 1.8e-21 45.9% identity in 194 aa overlap and Mycobacterium tuberculosis TR:O06411 (EMBL: Z95558) h…	SCO1845	Q9RJ23
SCC22.16c_SCC22.16c_at	0.00776293	0.00575904	0.00292991	0.00365052	0.00182679	0.00135574	2.69771	up	2.37066	up	1.89683	up	1.38334	up	2.06444	down	1.74976	down	1.33635	down	0.863229	-0.568504	-0.382057	-0.0603623	0.395078	0.477249	0.4251	0.357937	SCC22.16c, possible cytochrome oxidase assembly factor, len: 340 aa; similar to many e.g. TR:O33143 (EMBL:Z99125) cytochrome C oxidase assembly factor from Mycobacterium leprae (289 aa) fasta scores; opt: 925, z-score: 1077.3, E(): 0, (49.3% identity in 286 aa overlap) and SW:CYOE_ECOLI cytochrome O ubiquinol oxidase operon protein, CyoE from Escherichia coli (296 aa) fasta scores; opt: 520, z-sc…	SCO1934	Q9XAC2
SC4G2.18_SC4G2.18_at	0.000945846	0.0122763	7.97014e-05	0.000302739	0.00458491	1.99968e-05	1.85827	up	1.144	up	1.59711	up	1.24907	down	2.05986	down	1.09265	down	1.38392	down	0.0599699	-0.833991	-0.134117	-0.615495	0.380819	0.208552	-0.00628408	-0.146738	SC4G2.18, probable solute-binding lipoprotein, len: 503 aa; similar to many members of the bacterial extracellular solute-binding protein family 5YLIB_ECOLI putative binding protein YLIB precursor (512 aa), fasta scores; opt: 364 z-score: 328.6 E(): 4.6e-11, 27.8% identity in 467 aa overlap. Contains N-terminal signal sequence with appropriately positioned PS00013 Prokaryotic membrane lipoprotein…	SCO6644	O86690
bldKD_SCBAC31E11.11_at	1.51042e-07	5.96878e-07	1.67669e-05	4.31991e-09	1.90402e-08	3.13702e-06	2.23838	up	3.00729	up	1.42717	up	1.02884	up	2.05767	down	1.9754	down	1.51034	up	0.661476	-0.500977	-0.926991	0.148314	0.620459	0.540032	0.0551567	-0.446562	SCBAC31E11.11, bldKD, putative ABC transporter intracellular ATPase subunit, len: 353 aa; almost identical to previously sequenced TR:P72409 (EMBL:U680360) Streptomyces coelicolor BldKD putative ABC transporter intracellular ATPase subunit, 353 aa and similar to TR:O86574 (EMBL:AL031184) Streptomyces coelicolor SC2A11.13, 366 aa; fasta scores: opt: 1427 Z-score: 1344.1 bits: 257.3 E(): 3.8e-69; 6…	SCO5115	Q93IU0
ahpC_SCK7.05c_r_at	0.000823248	0.00210132	7.00658e-05	0.000255827	0.000537003	1.69012e-05	2.06804	up	1.28972	up	1.05608	up	1.05946	up	2.05627	down	1.60788	down	1.20307	down	0.267912	-0.780353	-0.0991416	0.18919	0.184578	0.259675	0.586021	0.455906	SCK7.05c, ahpC, alkyl hydroperoxide reductase, len:184 aa; identical to previously seqeunced TR:Q9RN72 (EMBL:AF186371) Streptomyces coelicolor A3(2) AhpC, 184 aa. Contains Pfam match to entry PF00578 AhpC-TSA, AhpC/TSA family	SCO5032	Q9FBP5
SC4G2.11c_SC4G2.11c_at	0.000498559	0.0119061	6.12249e-06	0.000141169	0.00442532	9.47999e-07	2.29372	up	2.33906	up	1.91354	up	1.05737	down	2.04857	down	2.0277	down	1.97657	down	0.239056	-0.958632	-0.986874	-0.697189	0.319532	0.0759853	0.0329685	0.28581	SC4G2.11c, unknown, len: 350 aa; identical to TR:Q53944 (EMBL:L37531) ORF3 downstream of PglZ (350 aa)	SCO6637
SCE6.21_SCE6.21_at	0.000755177	4.70752e-05	9.48335e-08	0.00022926	5.55116e-06	6.01632e-09	1.87593	up	1.54351	up	1.49875	up	1.07203	up	2.04545	down	2.40939	down	3.08728	down	0.0366387	-0.870968	-0.589579	-0.547124	-0.0637096	0.161451	0.679088	1.07921	SCE6.21, possible cytochrome P450, len: 408 aa. Highly similar to many other cytochrome P450 proteins including: Saccharopolyspora erythraea (Streptomyces erythraeus) SW:CPXJ_SACER(EMBL:X60379) 6-deoxyerythronolide B hydroxylase (404 aa), fasta scores opt: 777 z-score: 888.8 E():0 37.8% identity in 410 aa overlap and Streptomyces fradiae TR:Q9XCC6(EMBL:AF145049) (433 aa), fasta scores opt: 1253 z…	SCO2884	Q9KZR7
SCE68.09c_SCE68.09c_at	0.00138129	0.132747	0.000905805	0.000476273	0.085691	0.000352582	3.11538	up	2.0221	up	2.12571	up	1.01431	down	2.04379	down	1.62639	down	1.76565	down	0.399845	-1.23957	-0.616008	-0.688099	0.420349	-0.208315	0.0856697	0.132098	SCE68.09c, hemB, delta-aminolevulinic acid dehydratase, len: 330 aa; previously sequenced as SW:HEM2_STRCO (EMBL:U19249) (330 aa). Contains probable coiled-coil from 218 to 252 (35 residues) (Max score: 1.530, probability 0.97). Contains Pfam match to entry PF00490 ALAD, Delta-aminolevulinic acid dehydratase and PS00169 Delta-aminolevulinic acid dehydratase active site	SCO3311	P54919
SC4G6.22c_SC4G6.22c_at	0.00304689	0.0129848	0.00168205	0.00121985	0.00490535	0.00071623	2.50062	up	1.41178	up	1.67638	up	1.10642	up	2.03898	down	1.15569	down	1.5169	down	0.41739	-0.904895	-0.0801256	-0.32796	0.271493	0.122953	0.128626	0.273167	SC4G6.22c, hisC1, histidinol-phosphate aminotransferase, len: 369aa; previously sequenced therefore identical to SW:HIS8_STRCO. Contains Pfam match to entry PF00222 aminotran_2, Aminotransferases class-II and Prosite match to PS00599 Aminotransferases class-II pyridoxal-phosphate attachment site.	SCO2053	P16246
SC4A10.17c_SC4A10.17_at	0.0280197	0.0103366	0.000149964	0.0165105	0.00369748	4.22478e-05	1.74583	up	1.02029	up	1.22937	up	1.13511	down	2.03761	down	1.08698	down	1.44212	down	-0.0938868	-0.897801	-0.122861	-0.391811	0.0889444	0.129073	-0.002539	0.136381	SC4A10.17c, murG, probable UDP-N-acetylglucosamine-N-acetylmuramyl-(pentapeptide) pyrophosphoryl-undecaprenol N-acetylglucosamine transferase, len: 364 aa; previously sequenced as TR:Q9ZBA5 (EMBL:U10879), MurG, Streptomyces coelicolor UDP-N-acetylglucosamine-N-acetylmuramyl-(pentapeptide) pyrophosphoryl-undecaprenol N-acetylglucosamine transferase (364 aa) and identical to that sequence. Similar …	SCO2084	Q9ZBA5
SC9B1.16c_SC9B1.16c_at	0.00296978	0.0146989	4.25643e-06	0.00118365	0.00567408	6.11766e-07	1.80546	up	1.91623	up	1.87147	up	1.09933	down	2.03178	down	1.98864	down	1.78648	down	0.52305	-0.329315	-0.415223	-0.381124	0.659675	0.69343	0.576557	0.455992	SC9B1.16c, cvnA6, possible large secreted protein, len: 877aa; similar to two neighbouring hypothetical proteins from Streptomyces coelicolor TR:O86525 (EMBL:AL031124) (1329 aa) fasta scores; opt: 1056, z-score: 919.5, E(): 0, (30.4% identity in 891 aa overlap) TR:O86522 (EMBL:AL031124) (1111 aa) fasta scores; opt: 804, z-score: 701.8, E(): 9e-32, (28.4% identity in 849 aa overlap). Contains poss…	SCO6069	Q9X836
SC9A10.07_SC9A10.07_at	0.000449792	0.00494021	0.00764036	0.00012462	0.00150862	0.00415427	2.3401	up	1.40129	up	1.45736	up	1.06456	down	2.03007	down	1.00341	up	1.00842	down	0.28755	-0.939021	-0.199207	-0.255808	0.377805	0.0825062	-0.204125	-0.243704	SC9A10.07, unknown, len: 246 aa; similar to e.g. Dictyostelium discoideum THY1_DICDI THY1 protein (260 aa), fasta scores; opt: 308 z-score: 443.0 E(): 2.1e-17, 35.4% identity in 198 aa overlap	SCO5743	O86840
SCBAC20F6.04_SCBAC20_i_at	0.0766915	0.134056	0.000738415	0.0537116	0.0868241	0.000280545	1.76305	up	1.21359	up	1.51867	up	1.14282	down	2.02957	down	1.29647	down	1.48836	down	0.0589252	-0.759147	-0.220361	-0.543886	0.251525	0.262026	0.154231	0.0298367	SCBAC20F6.04, possible ATP/GTP binding protein, len: 362 aa; highly similar to SW:YCHF_ECOLI (EMBL:AE000219) Escherichia coli probable GTP-binding protein in treA-pth intergenic region YchF or Gtp1 or B1203, 362 aa; fasta scores: opt: 1193 Z-score: 1225.2 bits: 235.3 E(): 1.2e-60; 51.944% identity in 360 aa overlap. Contains Pfam match to entry PF01018 GTP1_OBG, GTP1/OBG family and match to Prosi…	SCO5061	Q9ADE6
SC6A5.02_SC6A5.02_r_at	0.00286876	0.000809838	1.58334e-06	0.00113517	0.000172678	1.85006e-07	1.89947	up	1.36743	up	1.37258	up	1.00875	up	2.02391	down	1.53047	down	1.57617	down	0.190031	-0.735567	-0.261436	-0.266856	0.177461	0.281577	0.352543	0.389571	SC6A5.02, probable nucleotide sugar-1-phosphate transferase, len: 250aa; similar to many eg. TR:O05171 (EMBL:Y11985) dNDP-glucose synthase from the avilamycin biosynthetic gene cluster of Streptomyces viridochromogenes Tu57 (355 aa) fasta scores; opt: 192, z-score: 226.4, E(): 2.6e-05. (26.9% identity in 242 aa overlap). Contains Pfam match to entry PF00483 NTP_transferase, Nucleotidyl transferas…	SCO6753	Q9WW65
2SCK31.16_2SCK31.16_at	7.94434e-05	0.000678641	4.94295e-06	1.4949e-05	0.000138404	7.37013e-07	1.96773	up	1.28669	up	1.09902	up	1.00628	up	2.02305	down	1.28695	down	1.5053	down	0.0533323	-0.9232	-0.310327	-0.0828819	0.0443058	0.0933342	0.0536257	0.50717	2SCK31.16, probable peptide methionine sulfoxide reductase, len: 172 aa; similar to SW:PMSR_ECOLI (EMBL:M89992) Escherichia coli peptide methionine sulfoxide reductase MsrA, 211 aa; fasta scores: opt: 437 z-score: 538.0 E(): 2e-22; 44.2% identity in 165 aa overlap. Contains Pfam match to entry PF01625 PMSR, Peptide methionine sulfoxide reductase	SCO4956	Q9EWF7
SC5G8.25c_SC5G8.25c_r_at	9.09957e-05	0.000159767	8.3109e-07	1.75764e-05	2.45663e-05	8.37048e-08	1.99932	up	1.44765	up	1.22384	up	1.02634	down	2.02294	down	1.49276	down	1.24636	down	0.341158	-0.658352	-0.192551	0.0497489	0.378671	0.358099	0.385431	0.367466	SC5G8.25c, dhsD, possible succinate dehydrogenase membrane subunit, len: 160 aa; similar to TR:O53369 (EMBL:AL021841) putative membrane anchor of succinate dehydrogenase from Mycobacterium tuberculosis (144 aa) fasta scores; opt: 553, z-score: 702.9, E(): 1.1e-31, 58.9% identity in 141 aa overlap. Also weakly similar to SW:P10445 (DHSD_ECOLI) succinate dehydrogenase hydrophobic membrane anchor pr…	SCO4857	Q9KZ89
SCC53.13_SCC53.13_at	0.0540172	0.126025	0.000412719	0.0354694	0.0799967	0.000142454	1.79333	up	1.16772	up	1.27423	up	1.1855	down	2.01759	down	1.34642	down	1.36771	down	-0.0764747	-0.919112	-0.300171	-0.426105	0.169027	0.0935205	0.128954	0.0256564	SCC53.13, possible secreted protein, len: 220aa; contains possible cleavable N-terminal signal sequence.	SCO2322
purQ_SCD25.14_at	1.80439e-05	0.000846049	3.69495e-06	2.21991e-06	0.000182856	5.14867e-07	2.06076	up	1.18965	up	1.0676	up	1.14648	down	2.01724	down	1.25687	down	1.21898	down	0.01613	-1.02704	-0.234408	-0.0782442	0.213346	-0.014658	0.0954237	0.207426	SCD25.14, purQ, phosphoribosyl formylglycinamidine synthase I (EC 6.3.5.3), len: 226 aa, Highly similar to many e.g. Bacillus subtilis SW:PURQ_BACSU (EMBL; J02732) phosphoribosylformylglycinamidine synthase I (EC 6.3.5.3) (FGAM synthase I) (227 aa), fasta scores opt: 650 z-score: 766.2 E(): 0 47.5% identity in 219 aa overlap and Mycobacterium tuberculosis TR:P71841 (EMBL; Z80226) putative phospho…	SCO4078	Q9RKK6
SC9E12.01_SCBAC31E11_at	2.4025e-08	2.56574e-06	1.60069e-06	4.47778e-10	1.47445e-07	1.87608e-07	2.50728	up	3.55277	up	1.8055	up	1.05849	down	2.01285	down	2.12643	down	1.23983	up	0.808869	-0.517255	-1.02007	-0.0435328	0.890873	0.491981	0.0683597	-0.353672	SC9E12.01, probable peptide transport system ATP-binding protein (fragment), len: >142 aa; similar to SW:OPPF_ECOLI (EMBL:AE000223) Escherichia coli oligopeptide transport protein ATP-binding protein OppF, 334 aa; fasta scores: opt: 344 z-score: 423.0 E(): 4.3e-16; 56.5% identity in 92 aa overlap and to TR:O86575 (EMBL:AL031184) Streptomyces coelicolor oligopeptide ABC transporter ATP-binding pro…	SCO5116	Q8CJS2
SC6G4.10c_SC6G4.10c_at	0.001185	2.254e-05	3.27756e-08	0.000400946	2.20553e-06	1.76213e-09	1.89298	up	1.8115	up	1.51392	up	1.07865	up	2.01224	down	2.2103	down	2.09748	down	0.300228	-0.620431	-0.556961	-0.298065	0.191003	0.388368	0.587283	0.770594	SC6G4.10c, putative membrane protein, len: 299 aa; contains possible transmembrane domain near N-terminus	SCO4732
SC7E4.18_SC7E4.18_at	0.00151102	0.00665066	5.11975e-05	0.000535626	0.00216683	1.15424e-05	2.14286	up	1.42402	up	1.4879	up	1.0001	up	2.01143	down	1.36515	down	1.42968	down	0.350207	-0.749329	-0.159767	-0.223071	0.350061	0.258891	0.289293	0.292622	SC7E4.18, probable polypeptide deformylase, len: 216 aa; similar to SW:DEF_FREDI (EMBL:Y10305) Fremyella diplosiphon polypeptide deformylase (EC 3.5.1.31) Def, 187 aa; fasta scores: opt: 353 z-score: 430.0 E(): 1.8e-16; 33.8% identity in 145 aa overlap and to TR:Q9XAQ2 (EMBL:AL078618) Streptomyces coelicolor putative polypeptide deformylase SC10A7.23, 208 aa; fasta scores: opt: 680 z-score: 796.7…	SCO5221	Q9K4A0
SC4G2.12c_SC4G2.12c_at	0.011552	0.0102962	4.68142e-05	0.0057141	0.00367933	1.04199e-05	2.01864	up	1.99489	up	1.55155	up	1.07083	up	2.0051	down	1.85607	down	1.78087	down	0.198449	-0.814931	-0.79786	-0.435258	0.0997206	0.188742	0.0943896	0.397324	SC4G2.12c, unknown, len: 605 aa; identical to partial S. coelicolor sequence TR:Q53945 (EMBL:L37531) ORF4 downstream of PglZ (>302 aa) and weakly similar to Y686_METJA hypothetical protein MJ0686 (Methanococcus jannaschii) (580 aa), fasta scores; opt: 260 z-score: 416.1 E(): 6.2e-16, 23.3% identity in 601 aa overlap. Contains TTA Leu codon; possible target for action of bldA	SCO6638
SCC77.06_SCC77.06_at	0.00117518	0.0262551	0.000173331	0.000397201	0.0116125	5.03216e-05	2.37877	up	1.70989	up	1.54479	up	1.01321	down	2.00195	down	1.55203	down	1.36377	down	0.442255	-0.80796	-0.331645	-0.185154	0.461191	0.193443	0.302513	0.262442	SCC77.06, Era-like GTP-binding protein, len: 320 aa. Highly similar to many Era GTP-binding proteins essential for cellular proliferation: Escherichia coli SW:ERA_ECOLI(EMBL:M14658) GTP-binding protein Era (301 aa), fasta scores opt: 434 z-score: 499.6 E(): 1.9e-20 36.4% identity in 302 aa overlap and Mycobacterium tuberculosis SW:ERA_MYCTU(EMBL:Z95208) GTP-binding protein Era homologue (300 aa),…	SCO2539	Q9RDF2
2SCG2.09_2SCG2.09_at	0.134101	0.00357501	1.52351e-05	0.101513	0.00103358	2.79037e-06	1.64283	up	1.30727	up	1.16218	up	1.02257	down	1.99774	down	1.62011	down	1.29132	down	0.0047574	-0.711425	-0.381803	-0.21208	0.036953	0.286941	0.31429	0.156767	2SCG2.09, possible lipoprotein, len: 347 aa; similar to TR:Q9K467 (EMBL:AL359215) Streptomyces coelicolor putative iron transport lipoprotein SC2H12.17, 345 aa; fasta scores: opt: 473 z-score: 540.7 E(): 1.4e-22; 39.2% identity in 339 aa overlap. Contains Pfam match to entry PF01497 Peripla_BP_2, Periplasmic binding protein, correctly situated match to Prosite entry PS00013 Prokaryotic membrane l…	SCO0996	Q9EX42
SC9C7.03c_SC9C7.03c_i_at	0.0136184	0.0184071	3.31092e-05	0.00691736	0.00750138	6.96598e-06	1.86554	up	1.32119	up	1.30797	up	1.06622	down	1.99519	down	1.42194	down	1.51632	down	0.0302534	-0.869342	-0.371584	-0.357078	0.122754	0.127183	0.136278	0.243495	SC9C7.03c, probable integral membrane protein, possible phosphatidylserine synthase, len: 260 aa; similar to many from prokaryotes (all putative) and eukaryotes eg. SW:PSS_YEAST phosphatidylserine synthase from Saccharomyces cerevisiae (275 aa) fasta scores; opt: 187, z-score: 254.6, E(): 6.8e-07, (35.9% identity in 170 aa overlap). Contains possible membrane spanning regions	SCO6467	Q9ZBK7
gtaB_SCE87.33c_at	0.000160002	8.10192e-05	0.000608949	3.45811e-05	1.08026e-05	0.000225013	1.95107	up	1.13651	up	1.04669	down	1.01534	down	1.98697	down	1.07296	down	1.0892	up	0.0260878	-0.938176	-0.158523	0.0919208	0.0480487	0.0523939	-0.0569267	-0.0313517	SCE87.33c, gtaB, UTP-glucose-1-phosphate uridylyltransferase, len: 303 aa. Highly similar to many proteins belonging to the prokaryotic UDPGP family e.g. Bacillus subtilis SW:GTAB_BACSU (EMBL:L12272) UTP-glucose-1-phosphate uridylyltransferase (EC 2.7.7.9) (292 aa), fasta scores opt: 907 z-score: 1054.0 E(): 0 47.1% identity in 293 aa overlap. Contains a Pfam match to entry PF00483 NTP_transferas…	SCO3182	Q9RKA6
SCCB12.05c_SCCB12.05_at	2.77093e-07	1.45857e-06	1.81676e-06	9.50324e-09	6.54863e-08	2.18522e-07	2.06719	up	1.08433	down	1.13561	up	1.08959	down	1.98572	down	1.11028	up	1.1872	down	0.115324	-0.932346	0.232125	-0.06814	0.239108	0.0573152	0.081206	0.179418	SCCB12.05c, probable 2-oxoglutarate dehydrogenase, len: 1272 aa; similar to TR:P96746 (EMBL:D84102) Corynebacterium glutamicum 2-oxoglutarate dehydrogenase (EC 1.2.4.2) OdhA, 1257 aa; fasta scores: opt: 4321 z-score: 3452.7 E(): 0; 54.8% identity in 1262 aa overlap and to SW:ODO1_ECOLI (EMBL:J01619) Escherichia coli 2-oxoglutarate dehydrogenase E1 component (EC 1.2.4.2) SucA, 933 aa; fasta scores…	SCO5281	Q9FBR4
pheT_SCI35.16c_at	0.00309709	0.066161	0.000183231	0.00124217	0.0361396	5.36888e-05	2.07664	up	1.37995	up	1.76296	up	1.13743	down	1.98571	down	1.26962	down	1.60895	down	0.192494	-0.861759	-0.272127	-0.625507	0.378272	0.127896	0.0722729	0.0606117	SCI35.16c, pheT, proabable phenylalanyl-tRNA synthetase beta chain, len: 840 aa; similar to many e.g. SYFB_ECOLI phenylalanyl-tRNA synthetase beta chain (EC 6.1.1.20) (795 aa), fasta scores; opt: 988 z-score: 1290.9 E(): 0, 36.0% identity in 849 aa overlap. Contains PS00017 ATP/GTP-binding	SCO1594	O88054
SC6C5.14c_SC6C5.14c_at	0.000341304	8.26314e-05	2.24358e-05	8.86514e-05	1.12545e-05	4.45754e-06	1.82203	up	1.20699	up	1.01825	up	1.07998	down	1.98316	down	1.20872	down	1.01692	up	0.00668049	-0.858868	-0.264737	-0.0194149	0.117687	0.128936	0.00874456	-0.0436217	SC6C5.14c, possible deacetylase (putative secreted protein), len: 260 aa; similar to many e.g. SW:NODB_RHILT NodB, chitooligosaccharide deacetylase, nodulation protein B, from Rhizobium leguminosarum (215 aa) fasta scores; opt: 321, z-score: 420.9, E(): 3.7e-16, (35.0% identity in 197 aa overlap). Contains possible N-terminal region signal peptide sequence	SCO6178	Q9ZBN1
SCCB12.12c_SCCB12.12_at	0.00762269	0.0282148	0.00074435	0.00356818	0.0126309	0.000283867	2.02555	up	1.62321	up	1.38632	up	1.02628	down	1.98252	down	1.38767	down	1.18941	down	0.273579	-0.744732	-0.425268	-0.19768	0.310997	0.242606	0.0473916	0.0525689	SCCB12.12c, unknown, len: 263 aa	SCO5288
SCF51A.37_SCF51A.37_at	0.00438543	9.85609e-05	1.11609e-06	0.0018642	1.39893e-05	1.21467e-07	1.25592	up	1.18272	up	1.05714	down	1.02507	down	1.98083	down	2.68811	down	1.21999	down	-0.0553937	-0.384137	-0.297503	0.0247712	-0.019666	0.601968	1.12909	0.311637	SCF51A.37, unknown, len: 259 aa. Similar to Mycobacterium tuberculosis SW:YX26_MYCTU (EMBL; Z74024) hypothetical 30.6 KD protein CY274.26C (283 aa), fasta scores opt: 268 z-score: 318.2 E(): 2.3e-10 28.9% identity in 263 aa overlap.	SCO0459	Q9RL28
SCE6.17_SCE6.17_at	2.47105e-06	1.47408e-06	1.49306e-09	1.72708e-07	6.81562e-08	3.42494e-11	1.21261	up	1.01811	up	1.07612	up	1.02864	up	1.97755	down	2.14404	down	2.8904	down	-0.0515227	-0.329639	-0.0774126	-0.157363	-0.0922597	0.654075	1.02292	1.37391	SCE6.17, cvnB12, unknown, len: 140 aa. Similar to many proteins of undefined function from Streptomyces coelicolor e.g. TR:Q9X835 (EMBL:AL049727) SC9B1.15C (139 aa), fasta scores opt: 222 z-score: 297.5 E(): 3.9e-09 34.3% identity in 134 aa overlap and TR:CAB61281 (EMBL:AL132991) SCF55.11C (152 aa), fasta scores opt: 221 z-score: 295.6 E(): 4.9e-09 32.6% identity in 138 aa overlap. Contains a Pfa…	SCO2880
rplS_SC2E1.12_r_at	0.00400342	0.00215383	4.4455e-06	0.00166881	0.000553511	6.43721e-07	1.68105	up	1.17369	up	1.20259	up	1.13988	down	1.97584	down	1.4119	down	1.19813	down	0.113038	-0.636327	-0.118018	-0.153112	0.301922	0.346137	0.379624	0.107677	SC2E1.12, rplS, 50S ribosomal protein L19, len: 116aa; highly similar to many e.g. RL19_MYCTU (113 aa), fastascores; opt: 571 z-score: 1138.4 E(): 0, 77.3% identity in110 aa overlap. Contains PS01015 Ribosomal protein L19 signature	SCO5595	P0A477
SCJ11.31_SCJ11.31_at	0.839711	0.183677	4.58754e-05	0.825724	0.128376	1.00794e-05	1.39262	up	1.33661	up	1.3288	up	1.25466	down	1.97444	down	2.14118	down	2.08662	down	-0.0549288	-0.53273	-0.473503	-0.465047	0.272371	0.448715	0.624902	0.596122	SCJ11.31, unknown, len: 148 aa	SCO0102
SCD10.32_SCD10.32_at	0.0369967	0.0313562	2.1992e-05	0.0228478	0.0144756	4.34323e-06	1.65406	up	1.33321	up	1.13647	up	1.07952	down	1.966	down	1.65336	down	1.61299	down	0.0490551	-0.676954	-0.365848	-0.135508	0.159448	0.298307	0.359556	0.554227	SCD10.32, possible membrane protein, len: 531 aa. Contains possible hydrophobic membrane spanning region and high content in alanine, glycine and proline amino acid residues. Also high G+C content (79.03%) and a 3x degenerate repeat unit: GGR	SCO4400
sahH_SCE34.04c_r_at	5.71146e-05	0.000910627	6.34473e-05	9.66193e-06	0.000198118	1.49977e-05	2.36388	up	1.58138	up	1.43765	up	1.06877	up	1.95866	down	1.23485	down	1.29942	down	0.317198	-0.923961	-0.343984	-0.20651	0.22125	0.0459058	-0.0396516	0.171361	SCE34.04c, sahH, adenosylhomocysteinase, len: 485 aa; highly similar to SW:SAHH_TRIVA (EMBL:U40872) Trichomonas vaginalis adenosylhomocysteinase (EC 3.3.1.1) SahH, 486 aa; fasta scores: opt: 2114 z-score: 2420.8 E(): 0; 65.2% identity in 477 aa overlap. Contains Pfam match to entry PF00670 AdoHcyase, S-adenosyl-L-homocysteine hydrolase and matches to Prosite entries PS00738 S-adenosyl-L-homocyste…	SCO3023	Q9KZM1
atpE_2SC6G5.12_r_at	2.83432e-05	8.77203e-06	9.36773e-07	3.96195e-06	7.14058e-07	9.797e-08	1.85533	up	1.26585	up	1.05204	up	1.00596	up	1.956	down	1.30275	down	1.07435	down	0.0962353	-0.795443	-0.243865	0.0230474	0.0876675	0.172464	0.137696	0.126516	2SC6G5.12, atpE, ATP synthase C chain (EC 3.6.1.34), len: 76aa; strongly similar to many eg. SW:P12409 (ATPL_ANASP) ATP synthase C chain from Anabaena sp. (strain PCC 7120) (81 aa) fasta scores; opt: 194, z-score: 262.9, E(): 3.6e-07, 43.8% identity in 73 aa overlap. Identical to SW:P50014 (ATPL_STRLI) ATP synthase C chain from Streptomyces lividans. Contains Pfam match to entry PF00137 ATP-synt_…	SCO5368	P0A304
SC4B10.03c_SC4B10.03_at	0.0261632	0.130799	0.000392008	0.0152572	0.084152	0.000133861	1.88393	up	1.41125	up	1.47145	up	1.13268	down	1.95328	down	1.37565	down	1.44445	down	0.0836778	-0.83007	-0.413294	-0.473564	0.263424	0.135828	0.0468238	0.0569579	SC4B10.03c, conserved hypothetical protein, len: 184 aa; similar to TR:CAB89770 (EMBL:AL354616) Streptomyces coelicolor hypothetical 19.1 kD protein SC3A4.24c, 178 aa; fasta scores: opt: 394 z-score: 403.2 E(): 5.4e-15; 55.5% identity in 182 aa overlap. Contains a coiled-coil region at approx. residues 18..45	SCO7102
adpA_SCC105.23_r_at	5.0223e-05	2.40397e-05	1.1772e-06	8.13648e-06	2.36089e-06	1.29956e-07	1.94785	up	1.11538	up	1.31545	up	1.08091	up	1.95243	down	1.16525	down	1.52703	down	0.116451	-0.845431	-0.0410819	-0.279108	0.0042038	0.11984	0.179554	0.331617	SCC105.23, adpA, araC-family transcriptional regulator, len: 398 aa; highly similar to TR:BAA86265 (EMBL:AB023785) Streptomyces griseus AdpA, 405 aa; fasta scores: opt: 2219 z-score: 2270.5 E(): 0; 84.4% identity in 410 aa overlap and to TR:Q9XA73 (EMBL:AL096822) Streptomyces coelicolor putative araC-family transcriptional regulator SCGD3.05, 334 aa; fasta scores: opt: 878 z-score: 904.2 E(): 0; …	SCO2792	Q9L062
SCM1.04c_SCM1.04c_at	0.00356966	0.00337758	1.36492e-05	0.00147265	0.000960007	2.41674e-06	1.91606	up	1.48088	up	1.41518	up	1.0019	down	1.95229	down	1.49581	down	1.37275	down	0.461535	-0.476608	-0.104916	-0.0394511	0.464275	0.48856	0.476016	0.417617	SCM1.04c, possible two-component sensor protein. Len: 545 aa. Similar, in parts, to many others including: Methanobacterium thermoautotrophicum TR:O26544(EMBL:AE000828) signal-transducing histidine kinase (373 aa), fasta scores opt: 509 z-score: 548.0 E(): 3.5e-23 34.2% identity in 313 aa overlap and Streptomyces coelicolor TR:O88056(EMBL:AL031541) putative two-component sensor (379 aa), fasta sc…	SCO0871	Q9RD38
rspG_SCD40A.06_r_at	8.37578e-05	0.000319787	1.42325e-05	1.58209e-05	5.57048e-05	2.5719e-06	2.14197	up	1.33347	up	1.42677	up	1.05344	up	1.95224	down	1.30148	down	1.24478	down	0.270871	-0.828067	-0.144318	-0.241878	0.195765	0.137065	0.235834	0.0740156	SCD40A.06, rpsG, 30S ribosomal protein S7, len: 156 aa; highly similar to SW:RS7_STRRP (EMBL:U60191) Streptomyces roseosporus 30S ribosomal protein S7 RpsG, 156 aa; fasta scores: opt: 979 z-score: 1165.5 E(): 0; 94.9% identity in 156 aa overlap. Contains Pfam match to entry PF00177 Ribosomal_S7, Ribosomal protein S7p/S5e and match to Prosite entry PS00052 Ribosomal protein S7 signature	SCO4660	Q9L0K4
SC9C5.26c_SC9C5.26c_at	0.018847	0.0629441	0.000604057	0.0103017	0.0339352	0.000222137	2.02795	up	1.43985	up	1.67047	up	1.01362	down	1.94894	down	1.35273	down	1.53237	down	0.161997	-0.858027	-0.363916	-0.578258	0.181515	0.104665	0.0719531	0.0375032	SC9C5.26c, possible secreted protein, len: 118 aa. Contains possible N-terminal signal peptide sequence	SCO1502
SCE9.28c_SCE9.28c_at	0.0125983	0.0426619	0.000149204	0.00629462	0.0210404	4.19268e-05	1.95123	up	2.02648	up	1.49882	up	1.02483	down	1.94856	down	1.88899	down	1.46663	down	0.134182	-0.830202	-0.884794	-0.449642	0.169569	0.132207	0.0328185	0.10286	SCE9.28c, hypothetical protein, len: 274 aa; similar others from S.coelicolor e.g. TR:O86719 (EMBL:AL031515), SC5C7.22C, hypothetical protein (287 aa), fasta scores; opt: 727 z-score: 871.9 E(): 0, 44.7% identity in 273 aa overlap	SCO3421	Q9X8K0
SC6D10.20c_SC6D10.20_s_at	0.0215104	0.0478102	0.000187128	0.0121121	0.0241107	5.50653e-05	1.82044	up	1.29727	up	1.37128	up	1.10436	down	1.94371	down	1.32691	down	1.35611	down	0.148589	-0.715701	-0.226888	-0.30693	0.291794	0.243112	0.181182	0.132545	SC6D10.20c, probable ABC transpoter ATP-binding protein, len: 547 aa; similar to various ABC transpoter ATP-binding proteins, e.g. TR:O53204 (EMBL:AL021246) Mycobacterium tuberculosis ABC-transpoter ATP binding protein MTV008.33c, 558 aa; fasta scores: opt: 2937 z-score: 3148.6 E(): 0; 79.5% identity in 551 aa overlap and to SW:UUP_ECOLI (EMBL:AE000197) Echerichia coli ABC transporter ATP-binding…	SCO2677	Q9L244
sucC_SCD63A.19_at	3.45493e-05	0.000343936	1.20702e-05	5.08952e-06	6.1021e-05	2.06361e-06	2.08804	up	1.3913	up	1.14661	up	1.0276	down	1.94249	down	1.31257	down	1.11885	down	0.105617	-0.956535	-0.370814	-0.0917544	0.14489	0.00137329	0.0215747	0.0702591	SCD63A.19, sucC, succinyl-CoA synthetase beta chain, len: 394 aa; similar to SW:SUCC_ECOLI (EMBL:J01619) Escherichia coli succinyl-CoA synthetase beta chain (EC 6.2.1.5) SucC, 388 aa; fasta scores: opt: 873 z-score: 928.1 E(): 0; 40.6% identity in 394 aa overlap and to TR:O87840 (EMBL:AL031013) Streptomyces coelicolor succinyl-coa synthetase beta chain SucC1 SC8A6.06, 383 aa; fasta scores: opt: 9…	SCO4808	Q9KY56
SCE6.16_SCE6.16_at	0.00106541	0.000620594	1.71255e-07	0.000349408	0.000122784	1.20619e-08	1.16987	up	1.12048	up	1.06194	up	1.13593	down	1.94196	down	2.57669	down	3.09603	down	-0.283942	-0.510293	-0.448054	-0.370639	-0.100067	0.447223	0.917467	1.25978	SCE6.16, cvnA12, possible membrane protein, len: 551 aa. Similar to many Streptomyces coelicolor proteins e.g. TR:CAB59483 (EMBL:AL132648) putative integral membrane protein, SCI41.13C (541 aa), fasta scores opt: 449 z-score: 340.7 E(): 1.5e-11 27.5% identity in 564 aa overlap. Contains a possible hydrophobic membrane spanning region and coiled-coils between residues 120..140	SCO2879	Q9KZS2
SC2H4.07c_SC2H4.07c_at	0.000350973	0.014184	6.12249e-06	9.19575e-05	0.00543466	9.47959e-07	2.13117	up	1.89067	up	1.64788	up	1.07705	down	1.9397	down	1.72848	down	1.60173	down	0.203886	-0.887762	-0.715009	-0.516724	0.310965	0.0680733	0.074496	0.162911	SC2H4.07c, probable secreted protein, len: 421 aa; similar in C-terminus to B. subtilis TR:P70960 (EMBL:Z81356;) hypothetical protein ywmC precursor (227 aa), fasta scores; opt: 319 z-score: 219.2 E(): 5.8e-05, 29.6% identity in 216 aa overlap	SCO6225
aroF_SC9C5.20c_at	0.00181965	0.0256212	0.000237922	0.000664597	0.0112678	7.34234e-05	2.72861	up	2.0613	up	2.10275	up	1.09735	up	1.93463	down	1.73893	down	1.92685	down	0.357986	-1.09018	-0.685568	-0.71429	0.223966	-0.138121	0.112634	0.231958	SC9C5.20c, aroF, chorismate synthase, len: 394 aa; similar to SW:AROC_BACSU (EMBL:M80245) Bacillus subtilis chorismate synthase (EC 4.6.1.4) AroF, 368 aa; fasta scores: opt: 1151 z-score: 1269.7 E(): 0; 48.9% identity in 358 aa overlap. Contains Pfam match to entry PF01264 Chorismate_synt, Chorismate synthase and match to Prosite entry PS00788 Chorismate synthase signature 2 and PS00789 Chorismat…	SCO1496	Q9KXQ4
2SCK36.15_2SCK36.15_at	0.00218541	0.00140708	9.86881e-06	0.000830298	0.00033437	1.6448e-06	1.88062	up	1.44146	up	1.40439	up	1.0111	up	1.92928	down	1.41652	down	1.32649	down	0.214039	-0.697173	-0.313487	-0.275902	0.198109	0.25089	0.188863	0.131709	2SCK36.15, unknown, len: 214 aa. High content of alanine and glutamic amino acid residues in C-terminal region	SCO4992
SCH35.47_SCH35.47_at	0.0594533	0.271337	0.00317557	0.0396142	0.20433	0.00149332	2.31492	up	1.63294	up	1.65578	up	1.02187	down	1.91911	down	1.65242	down	1.89452	down	0.0827417	-1.12822	-0.624726	-0.644769	0.113957	-0.187784	0.0998573	0.277063	SCH35.47, possible purine phosphoribosyltransferase, len: 165 aa; similar to many eg. TR:P74916 (EMBL:D37928) purine phosphoribosyltransferase from Thermus flavus (154 aa) fasta scores; opt: 222, z-score: 291.9, E(): 6.3e-09, 931.8% identity in 151 aa overlap).	SCO3677	Q9X8V9
SC6A5.06_SC6A5.06_at	0.00027466	6.75589e-05	9.14175e-09	6.77298e-05	8.62042e-06	3.24385e-10	1.64371	up	1.3409	up	1.22892	up	1.07239	down	1.91794	down	1.64634	down	1.69503	down	0.109635	-0.607318	-0.313567	-0.18775	0.210465	0.332238	0.405694	0.573558	SC6A5.06, probable ABC transporter membrane component, len: 309aa; similar to many eg. TR:O66230 (EMBL:AB010150) ABC transporter membrane component from Escherichia coli (264 aa) fasta scores; opt: 346, z-score: 414.3, E(): 8.9e-16, (27.3% identity in 267 aa overlap). Contains Pfam match to entry PF01061 ABC2_membrane, ABC-2 type transporter, score 109.60, E-value 6.1e-29 and Prosite match to PS0…	SCO6757	Q9X7V2
SC6D11.14c_SC6D11.14_at	0.0420071	0.0475282	1.06724e-05	0.0263851	0.0239344	1.80106e-06	1.57461	up	1.12763	up	1.2065	up	1.15413	down	1.91788	down	1.54991	down	1.78806	down	-0.120643	-0.775636	-0.29393	-0.391476	0.086167	0.163877	0.33825	0.446921	SC6D11.14c, possible cytochrome P450-family protein, len: 413 aa. Similar to many members of the cytochrome P450 family including: Saccharopolyspora erythraea (Streptomyces erythraeus) SW:CPXK_SACER(EMBL:M83110) cytochrome P450 107B1 (405 aa), fasta scores opt: 491 z-score: 571.3 E(): 2.1e-24 28.9% identity in 395 aa overlap and Streptomyces coelicolor TR:CAB61278(EMBL:AL132991) putative cytochro…	SCO7418	Q9L141
SCC22.04c_SCC22.04c_r_at	4.59114e-05	0.000171877	2.50773e-05	7.32278e-06	2.66749e-05	5.08736e-06	1.9271	up	1.14609	up	1.03047	up	1.00837	up	1.91577	down	1.19204	down	1.11711	down	0.064405	-0.882029	-0.132315	0.0211048	0.0523767	0.0558955	0.121122	0.180879	SCC22.04c, possible ABC transporter ATP-binding subunit, len: 254aa; similar to many proposed ABC transporter subunit eg. SW:ABCX_CYAPA probable ATP-dependent transporter from Cyanophora paradoxa (259 aa) fasta scores; opt: 856, z-score: 945.3, E(): 0, (55.3% identity in 246 aa overlap). Also highly similar to TR:O53154 (EMBL:AL021184) hypothetical protein from Mycobacterium tuberculosis (266 aa)…	SCO1922	Q9XAD4
SCBAC1C11.01c_SCBAC1_s_at	0.00447157	0.0203701	2.95867e-05	0.00190618	0.00849119	6.12943e-06	1.87778	up	3.19654	up	3.51654	up	1.13043	down	1.91552	down	3.17648	down	3.51603	down	0.0731597	-0.835868	-1.60335	-1.74099	0.250038	0.101867	0.0640748	0.0729529	SCBAC1C11.01c, murA2, possible bifunctional protein (fragment), len: >138 aa; N-terminal domain similar to TR:Q9X153 (EMBL:AE001787) Thermotoga maritima lacI-family transcriptional regulator, putative TM1330, 111 aa; fasta scores: opt: 139 z-score: 193.0 E(): 0.0033; 39.4% identity in 66 aa overlap. Contains Pfam match to entry PF01381 HTH_3, Helix-turn-helix and possible helix-turn-helix motif a…	SCO5998	Q8CJP9
SC10G8.26c_SC10G8.26_at	0.000623403	0.000787256	1.55916e-06	0.000183669	0.000166763	1.81622e-07	1.11868	down	1.02001	up	1.09081	up	1.01527	down	1.91299	down	3.48348	down	2.20731	down	-0.161794	0	-0.190383	-0.287189	-0.139937	0.935832	1.61015	0.8551	SC10G8.26c, possible membrane transport protein, len: 694 aa. Highly similar to many members of the FecCD family of binding protein-dependent transport proteins e.g. Escherichia coli SW:FHUB_ECOLI(EMBL:X04319) ferrichrome transport protein FhuB precursor (660 aa), fasta scores opt: 510 z-score:0.0 E(): 0.0 33.93% identity in 672 aa overlap. Contains 2xPfam match to entry PF01032 FecCD_family, Fec…	SCO7398	Q9L179
ftsE_SCE59.28c_r_at	0.132502	0.00800214	2.23127e-05	0.100065	0.00271614	4.42255e-06	1.68213	up	1.54293	up	1.32847	up	1.03189	up	1.91262	down	1.75756	down	1.59701	down	0.119905	-0.630381	-0.505773	-0.289865	0.0746187	0.305172	0.307799	0.385507	SCE59.28c, ftsE, cell division ATP-binding protein, len: 229 aa; similar to TR:O05779 (EMBL:Z95150) Mycobacterium tuberculosis FtsE, 229 aa; fasta scores: opt: 908 z-score: 1050.8 E(): 0; 62.4% identity in 226 aa overlap and to SW:FTSE_ECOLI (EMBL:X04398) Escherichia coli cell division ATP-binding protein FtsE, 222 aa; fasta scores: opt: 646 z-score: 751.1 E(): 0; 49.1% identity in 216 aa overlap…	SCO2969	Q9L1S6
dhsA_SC5G8.24c_r_at	0.000189253	0.000814544	8.95751e-06	4.30737e-05	0.000174295	1.47687e-06	2.0608	up	1.52166	up	1.47883	up	1.02353	up	1.91225	down	1.44471	down	1.26338	down	0.573742	-0.469463	-0.0319052	0.00928307	0.540194	0.465805	0.498875	0.346569	SC5G8.24c, dhsA, probable succinate dehydrogenase flavoprotein subunit, len: 584aa; strongly similar to many eg. SW:P10444 (DHSA_ECOLI) succinate dehydrogenase flavoprotein subunit from Escherichia coli (588 aa) fasta scores; opt: 1842, z-score: 2076.6, E(): 0, 48.4% identity in 591 aa overlap. Contains Pfam match to entry PF00890 FAD_binding_2, FAD binding domain and Prosite match to PS00504 Fum…	SCO4856	Q9KZ90
SC6G4.46_SC6G4.46_s_at	0.394985	0.165691	0.00135675	0.350532	0.11337	0.000562152	1.74773	up	1.40008	up	1.37322	up	1.00113	up	1.90894	down	1.78552	down	1.73939	down	-0.0400519	-0.845531	-0.525561	-0.497613	-0.0416768	0.0872434	0.310781	0.300971	SC6G4.46, probable two-component regulator, len: 203 aa; similar to many members of the luxR family e.g. DEGU_BACSU transcriptional regulatory protein DegU (229 aa), fasta scores; opt: 229 z-score: 546.3 E(): 3.4e-23, 30.9% identi ty in 223 aa overlap. Contains PS00622 Bacterial regulatory proteins, luxR family signature and Pfam matchs to entry PF00072 response_reg, Response regulator receiver d…	SCO4768	O88121
SCH24.25c_SCH24.25c_at	0.165444	0.168859	0.0081039	0.129348	0.116204	0.00444988	1.83653	up	1.20689	up	1.2498	up	1.03006	down	1.90544	down	1.21889	down	1.33851	down	0.000742435	-0.87624	-0.270551	-0.320951	0.0434669	0.0538874	0.0150124	0.0996752	SCH24.25c, hypothetical protein, len: 343 aa; unknown function, probable CDS suggested by positional base preference, GC frame analysis and amino acid composition	SCO3903
atpA_2SC6G5.15_r_at	4.58479e-06	6.73529e-06	3.75e-08	3.94391e-07	5.09371e-07	2.04301e-09	1.73948	up	1.07328	up	1.10201	up	1.02777	down	1.90407	down	1.25493	down	1.30409	down	0.0879617	-0.710699	-0.01407	-0.0521741	0.127477	0.218386	0.313534	0.330867	2SC6G5.15, atpA, ATP synthase alpha chain, len: 529aa; strongly similar to many eg. SW:P37808 (ATPA_BACSU) ATP synthase alpha chain from Bacillus subtilis (501 aa) fasta scores; opt: 1900, z-score: 2061.3, E(): 0, 58.1% identity in 513 aa overlap. Identical to SW:P50001 (ATPA_STRLI) ATP synthase alpha chain from Streptomyces lividans. Contains Pfam match to entry PF00422 ATP-synt_A-c, ATP synthas…	SCO5371	Q9K4D5
SCC22.07c_SCC22.07c_r_at	0.0023053	0.020713	0.00262043	0.000885765	0.00867126	0.00119093	2.56581	up	1.98307	up	1.66351	up	1.166	up	1.90398	down	1.55618	down	1.25099	down	0.475481	-0.883936	-0.512253	-0.258746	0.253913	0.0450808	0.125753	0.0643237	SCC22.07c, conserved hypothetical protein, len: 473aa; similar to many eg. TR:O32162 (EMBL:Z99120) hypothetical protein from Bacillus subtilis (465 aa) fasta scores; opt: 2087, z-score: 2451.5, E(): 0, (64.6% identity in 463 aa overlap). Also similar to the N-terminal region and the C-terminal region of TR:O53152 (EMBL:AL021184) hypothetical splice protein from Mycobacterium tuberculosis (846 aa)…	SCO1925	Q9XAD1
pyrR_SC9C5.12c_r_at	0.000662302	0.0472522	1.86168e-05	0.000197504	0.0237616	3.54277e-06	1.21597	up	1.18196	up	1.36348	down	1.1318	down	1.90198	down	2.16652	down	2.08314	down	-0.149566	-0.431672	-0.390743	0.297725	0.0290505	0.495834	0.724639	1.35648	SC9C5.12c, pyrR, pyrimidine operon regulatory protein, len: 193 aa; similar to SW:PYRR_BACCL (EMBL:X76083) Bacillus caldolyticus pyrimidine operon regulatory protein PyrR, 179 aa; fasta scores: opt: 634 z-score: 747.8 E(): 0; 58.5% identity in 176 aa overlap. Contains Pfam match to entry PF00156 Pribosyltran, Phosphoribosyl transferase domain	SCO1488	Q9KXR1
SCH18.05_SCH18.05_at	0.065821	0.0962142	0.000336418	0.0447064	0.0571423	0.000111219	1.39411	up	1.11141	up	1.1423	down	1.14163	down	1.90094	down	1.39076	down	1.27979	down	-0.0946956	-0.574045	-0.247092	0.0972405	0.0964057	0.352672	0.228779	0.453148	SCH18.05, unknown, len: 208 aa	SCO3868
SCC105.14_SCC105.14_i_at	0.00186202	0.00200292	2.82925e-05	0.000683407	0.000508986	5.83088e-06	1.02201	up	1.03827	up	1.04681	up	1.07554	down	1.89968	down	7.40846	down	2.19479	down	-0.237277	-0.268686	-0.291463	-0.303275	-0.132222	0.657067	2.59771	0.830806	SCC105.14, probable monooxygenase, len: 413 aa; similar to SW:RHSE_RHIME (EMBL:AF110737) Rhizobium meliloti rhizobactin siderophore biosynthesis protein RhsE (EC 1.-.-.-), 454 aa; fasta scores: opt: 616 z-score: 727.2 E(): 0; 42.3% identity in 430 aa overlap and to SW:IUCD_ECOLI (EMBL:M18968) Escherichia coli L-lysine 6-monooxygenase (EC 1.13.12.10) IucD, 425 aa; fasta scores: opt: 802 z-score: 9…	SCO2783	Q9L071
SCI8.14_SCI8.14_at	0.000264248	0.071443	0.00456085	6.42151e-05	0.0399466	0.00228369	2.85751	up	2.08786	up	2.18827	up	1.05348	up	1.89693	down	1.2995	down	1.31057	down	0.689947	-0.82481	-0.372081	-0.439845	0.614784	0.0988542	0.00587177	-0.0496524	SCI8.14, possible membrane protein, len: 290 aa. Weakly similar to several proteins of undefined function e.g. Streptomyces coelicolor TR:CAB45478 (EMBL: AL079348) hypothetical 30.3 KD protein SC66T3.22 (278 aa), fasta scores opt: 394 z-score: 463.3 E(): 1.9e-18 33.8% identity in 272 aa overlap and Mycobacterium leprae TR:O69480 (EMBL: AL023635) hypothetical 30.0 KD protein (270 aa), fasta scores…	SCO1829
aspS_SCAC2.03c_at	0.000302238	0.000446789	0.000100302	7.64803e-05	8.42334e-05	2.63414e-05	2.03457	up	1.31142	up	1.25639	up	1.05907	up	1.89436	down	1.23553	down	1.11912	down	0.370512	-0.654211	-0.0206132	0.0412283	0.287718	0.267502	0.284515	0.203587	SCAC2.03c, aspS, aspartyl-tRNA synthetase, len: 587 aa; similar to SW:SYD_ECOLI (EMBL:X53863) Escherichia coli aspartyl-tRNA synthetase (EC 6.1.1.12) AspS, 590 aa; fasta scores: opt: 1514 z-score: 1745.0 E(): 0; 42.0% identity in 590 aa overlap. Contains Pfam match to entry PF01336 tRNA_anti, tRNA synthetase anti-codon binding domain and PF00152 tRNA-synt_2, tRNA synthetases class II (D, K and N)	SCO3795	Q9F323
SC7A1.12_SC7A1.12_r_at	0.0253853	0.0629441	0.000572326	0.0146307	0.0339466	0.000207391	1.78003	up	1.25863	up	1.12876	up	1.1135	down	1.88946	down	1.31125	down	1.21805	down	-0.0201917	-0.852092	-0.352047	-0.194926	0.134905	0.0658785	0.0388918	0.0896517	SC7A1.12, coaD, phosphopantetheine adenylyltransferase, len: 159 aa; strong similarity to many including SW:COAD_ECOLI phosphopantetheine adenylyltransferase (EC 2.7.7.3) CoaD or KdtB or B3634 from Escherichia coli (159 aa) fasta scores: opt: 485 Z-score: 587.5 E(): 4.5e-25; 45.513% identity (45.806% ungapped) in 156 aa overlap	SCO5568	Q9ZBR1
SC9B1.17c_SC9B1.17c_at	0.0143718	0.000640787	3.38149e-07	0.00743318	0.000128617	2.87491e-08	1.49917	up	1.44638	up	1.34504	up	1.07308	down	1.88639	down	1.70598	down	1.34886	down	0.23665	-0.347509	-0.295797	-0.190997	0.338402	0.568121	0.474802	0.240746	SC9B1.17c, possible secreted solute binding protein, len: 337aa; similarity to many eg. SW:RBSB_BACSU D-ribose binding protein from Bacillus subtilis (305 aa) fasta scores; opt: 251, z-score: 270.5, E(): 9.6e-08, (26.4% identity in 288 aa overlap). Contains possible N-terminal signal sequence and Prosite match to PS00013 Prokaryotic membrane lipoprotein lipid attachment site.	SCO6070
cobN_SCI8.34_at	0.000856761	0.000144604	8.18572e-07	0.000269005	2.19006e-05	8.21506e-08	1.6511	up	1.20638	up	1.06689	up	1.03745	down	1.88242	down	1.3968	down	1.19792	down	-0.0563302	-0.779758	-0.327009	-0.149741	-0.0032924	0.13283	0.155112	0.110788	SCI8.34, cobN, CobN protein, len: 1217 aa. Highly similar to many e.g. Mycobacterium tuberculosis TR: O53498 (EMBL: AL021922) CobN (1194 aa), fasta scores opt: 2277 z-score: 2513.8 E(): 0 62.2% identity in 1224 aa overlap and Pseudomonas denitrificans SW:COBN_PSEDE (EMBL: M62866) CobN protein (1275 aa), fasta scores opt: 2437 z-score: 2690.5 E(): 0 41.6% identity in 1258 aa overlap. Also similar …	SCO1849	Q9RJ19
SC5F7.32_SC5F7.32_at	0.0655838	0.166011	0.000485005	0.0444748	0.113649	0.000172794	1.74177	up	1.37248	up	1.38464	up	1.13002	down	1.88164	down	1.44576	down	1.37018	down	0.221174	-0.57938	-0.235611	-0.248338	0.39752	0.332612	0.296213	0.206032	SC5F7.32, possible integral membrane protein, len: 251aa; contains possible membrane spanning hydrophobic regions. some similarity to TR:O32952 (EMBL:Z98741) hypothetical protein from Mycobacterium leprae (247 aa) fasta scores; opt: 335, z-score: 361.2, E(): 8.8e-13, (34.4% identity in 221 aa overlap).	SCO2169
SCF34.18_SCF34.18_r_at	3.85826e-06	1.7967e-06	4.37357e-09	3.1115e-07	9.08011e-08	1.25407e-10	1.03814	down	1.07302	up	1.02988	down	1.00971	down	1.88153	down	3.31465	down	1.74448	down	-0.233587	-0.179584	-0.335269	-0.191113	-0.219639	0.732325	1.39359	0.611686	SCF34.18, possible formyltransferase, len: 315 aa; similar to TR:Q50378 (EMBL:U10425), FxbA, Mycobacterium smegmatis putative formyltransferase required for exochelin biosynthesis (360 aa), fasta scores; opt: 942 z-score: 1102.4 E(): 0, 49.5% identity in 309 aa overlap. Also similar to many methionyl-tRNA formyltransferases e.g. SW:FMT_PSEAE (EMBL:AF073952), Fmt, Pseudomonas aeruginosa methionyl-…	SCO0499	Q9RK07
atrA_2SC7G11.22c_at	3.91745e-05	0.00267268	1.61185e-05	5.96744e-06	0.000730915	2.96951e-06	2.08473	up	1.63747	up	1.43762	up	1.10482	down	1.88024	down	1.42543	down	1.12141	down	0.484706	-0.575156	-0.226759	-0.0389719	0.628514	0.335763	0.284639	0.126338	2SC7G11.22c, atrA, secreted protein, len: 321 aa; identical to previously sequenced TR:Q9RGW8 (EMBL:AF104994) Streptomyces coelicolor A3(2) periplasmic binding protein AtrA, 321 aa. Contains Pfam match to entry PF00497 SBP_bac_3, Bacterial extracellular solute-binding proteins, family 3 and correctly situated match to Prosite entry PS00013 Prokaryotic membrane lipoprotein lipid attachment site. A…	SCO5260	Q9F3K5
SCC53.12_SCC53.12_at	0.00262007	0.000849824	1.83929e-05	0.00102831	0.000184281	3.4874e-06	1.58196	up	1.02763	up	1.0018	up	1.0368	down	1.87493	down	1.22961	down	1.1847	down	0.0274081	-0.634306	-0.0119076	0.0248103	0.079546	0.272531	0.286297	0.26933	SCC53.12, possible secreted protein, len: 419aa; contains possible cleavable N-terminal signal sequence and Pfam match to entry PF00432 prenyltrans, Prenyltransferase and squalene oxidase repeat.	SCO2321	Q9KXJ9
rpsO_SC3C3.22_f_at	6.86972e-05	1.0196e-05	9.25416e-07	1.23852e-05	8.68733e-07	9.61902e-08	1.80468	up	1.23626	up	1.15008	up	1.04079	up	1.87443	down	1.29603	down	1.12332	down	0.183219	-0.668526	-0.122762	-0.0185127	0.125546	0.237926	0.251337	0.149251	SC3C3.22, rpsO, 30S ribosomal protein S15, len: 95 aa; highly smiilar to many e.g. RS15_ECOLI 30S ribosomal protein S15 (88 aa), fasta scores; opt: 329 z-score: 639.0 E(): 2.5e-28, 55.7% identity in 88 aa overlap. Contains PS00362 Ribosomal protein S15 signature and Pfam match to entry PF00312 S15, Ribosomal protein S15, score 100.10, E-value 6.1e-27	SCO5736	O86655
SC3D11.21_SC3D11.21_at	0.00241395	0.146468	0.000878683	0.000930973	0.0970679	0.000340135	2.11611	up	2.13405	up	1.4855	up	1.13074	down	1.8735	down	1.69641	down	1.2303	down	0.337001	-0.744416	-0.756594	-0.233944	0.514265	0.161323	0.00588703	0.0650686	SCO5464; SC3D11.21, possible calcium-binding protein, len: 70aa; similar to many eukaryotic calcium-binding proteins eg. TR:Q42470 (EMBL:D63153) calcium-binding protein from Brassica rapa (Turnip), and Brassica napus (Rape) (79 aa) fasta scores; opt: 153, z-score: 214.7, E(): 0.00015, 45.3% identity in 64 aa overlap and SW:P02599 (CALM_DICDI) calmodulin from Dictyostelium discoideum (Slime mold) …	SCO5464	Q9L1E1
2SC10A7.13c_2SC10A7._at	0.139288	0.10868	0.000566894	0.106288	0.0662985	0.000204813	1.72092	up	1.5513	up	1.49833	up	1.02565	down	1.87253	down	1.57837	down	1.49038	down	0.126092	-0.657085	-0.507388	-0.45726	0.162635	0.247905	0.151044	0.118424	2SC10A7.13c, possible bifunctional protein (histidine kinase and regulator), len: 1463 aa; N-terminal region similar to TR:Q9RRR7 (EMBL:AE002072) Deinococcus radiodurans sensory box sensor histidine kinase DR2419, 744 aa; blastp scores: Score= 273 (96.1 bits), Expect= 3.4e-19, Sum P(2)= 3.4e-19; Identities= 112/386 (29%), Positives= 170/386 (44%) and C-terminal region similar to TR:Q9RKR9 (EMBL:A…	SCO4009	Q9ADP6
purK_SCE25.01c_at	0.00141884	0.00434184	0.00065552	0.000496497	0.0012986	0.000245786	2.0348	up	1.28493	up	1.39851	up	1.02152	up	1.87118	down	1.09334	down	1.24379	down	0.382623	-0.642262	0.0209379	-0.101272	0.351908	0.26169	0.149679	0.213467	SCBAC19G2.15, purK, phosphoribosylaminoimidazole carboxylase ATPase subunit PurK, len: >110 aa: similar to many eg. SW:Q44678 (PURK_CORAM) phosphoribosylaminoimidazole carboxylase ATPase subunit PurK from Corynebacterium ammoniagenes (413 aa) fasta scores; opt: 324, Z-score: 401.4, 47.170% identity (48.077% ungapped) in 106 aa overlap. SCE25.01c, purK, phosphoribosylaminoimidazole carboxylase ATP…	SCO3060	Q8CJX8
SC4G6.23c_SC4G6.23c_at	6.23426e-05	0.00397919	5.75175e-05	1.08597e-05	0.00117094	1.32971e-05	2.26315	up	1.28468	up	1.60926	up	1.09383	down	1.87113	down	1.05862	down	1.53333	down	0.349021	-0.829311	-0.0123897	-0.337373	0.478411	0.0745964	0.0697931	0.279298	SC4G6.23c, hisD, histidinol dehydrogenase, len: 441aa; previously sequenced therefore identical to SW:HISX_STRCO. Contains Pfam match to entry PF00815 Histidinol_dh, Histidinol dehydrogenase and Prosite match to PS00611 Histidinol dehydrogenase signature.	SCO2054	P16245
valS_SCC88.26c_at	5.34096e-05	0.0114077	0.000820527	8.80588e-06	0.00419918	0.000316447	2.69175	up	1.74487	up	2.20963	up	1.05848	up	1.87076	down	1.13804	down	1.46201	down	0.599813	-0.828734	-0.203308	-0.543989	0.517824	0.0748879	-0.0167624	0.00396347	SCC88.26c, valS, valyl tRNA synthetase, len: 874 aa; C-terminal region identical to the previously sequenced SW:SYV_STRCO (EMBL:Y13070) Streptomyces coelicolor valyl-tRNA synhtetase (EC 6.1.1.9) ValS (fragment), 258 aa and similar to TR:Q9X2D7 (EMBL:AE001819) Thermotoga maritima valyl tRNA synthetase, 865 aa; fasta scores: opt: 2710 z-score: 3059.0 E(): 0; 47.7% identity in 874 aa overlap and to …	SCO2615	O06851
secF_SCL2.05c_at	1.80439e-05	0.000369937	0.000343146	2.2377e-06	6.76228e-05	0.000113767	1.92623	up	1.083	up	1.77805	up	1.05001	down	1.86952	down	1.10435	up	1.24968	down	0.381423	-0.564356	0.266388	-0.448872	0.451825	0.338309	0.123192	-0.127316	SCL2.05c, secF, protein-export membrane protein, len: 373 aa; identical to previously sequenced SW:SECF_STRCO (EMBL:X85969) Streptomyces coelicolor protein-export membrane protein SecF, 373 aa and similar to SW:SECF_ECOLI (EMBL:X56175) Escherichia coli protein-export membrane protein SecF, 323 aa; fasta scores: opt: 488 z-score: 529.1 E(): 4.4e-22; 31.2% identity in 314 aa overlap. Contains possi…	SCO1515	Q53956
ftrE_2SCG2.11_at	0.920341	0.0620249	5.67167e-05	0.914073	0.0332133	1.30713e-05	1.38024	up	1.22738	up	1.23547	up	1.09126	down	1.86745	down	1.52348	down	1.54169	down	-0.120991	-0.585914	-0.416577	-0.426054	0.0049998	0.315156	0.190791	0.198455	2SCG2.11, ftrE, Fe uptake system permease, len: 272 aa; similar to previously sequenced and annotated as TR:Q9X470 (EMBL:AF099015) Streptomyces coelicolor Fe uptake system permease FtrE, 271 aa; fasta scores:opt: 1424 z-score: 1545.2 E(): 0; 89.5% identity in 257 aa overlap and similar to TR:CAB94640 (EMBL:AL359215) Streptomyces coelicolor putative iron transport protein, ATP-binding component SC…	SCO0998	Q9EX40
SCE66.01_SCE41.31_at	0.00127466	0.010389	2.49008e-05	0.000433567	0.00371992	5.04263e-06	1.75935	up	1.29861	up	1.60067	up	1.08624	down	1.86655	down	1.24759	down	1.42674	down	0.199029	-0.616012	-0.177935	-0.47965	0.318374	0.284363	0.141209	0.0330709	SCE66.01, probable nucleotidyltransferase, partial CDS, len: >343 aa; similar to many eg.. SW:P14192 (GCAD_BACSU) UDP-N-acetylglucosamine pyrophosphorylase from Bacillus subtilis (456 aa) fasta scores; opt: 895, z-score: 1020.4, E(): 0, 42.6% identity in 317 aa overlap. Contains five Pfam matches to entry PF00132 hexapep, Bacterial transferase hexapeptide. SCE41.31, probable nucleotidyltransferas…	SCO3122	Q8CJX6
SC6D11.15c_SC6D11.15_at	0.186285	0.0902303	6.25215e-05	0.147893	0.0527799	1.46795e-05	1.58184	up	1.2156	up	1.42245	up	1.18073	down	1.86582	down	1.78272	down	2.43304	down	-0.194202	-0.855808	-0.47587	-0.702582	0.0454755	0.0439997	0.358207	0.580177	SC6D11.15c, cvnD10, possible ATP/GTP binding protein, len: 183 aa. Highly similar to many Streptomyces coelicolor putative ATP/GTP binding proteins e.g. TR:CAB61279 (EMBL:AL132991) SCF55.09c (178 aa), fasta scores opt: 805 z-score: 986.9 E():0 73.7% identity in 167 aa overlap and TR:CAB59480 (EMBL:AL132648) SCI41.10c (176 aa), fasta scores opt: 645 z-score: 793.2 E():0 61.3% identity in 168 aa ov…	SCO7419	Q9L140
nrdM_SC7E4.22c_r_at	0.000760469	0.00681378	1.37981e-05	0.000231139	0.0022273	2.45299e-06	1.24996	up	1.04804	down	1.8288	up	1.00199	up	1.86404	down	1.58508	down	2.09995	down	0.11432	-0.207566	0.18202	-0.75658	0.111451	0.69087	0.846574	0.313777	SC7E4.22c, nrdM, ribonucleotide-diphosphate reductase small chain, len: 343 aa; identical to previously sequenced TR:CAB82486 (EMBL:AJ276618) Streptomyces coelicolor A3(2) ribonucleotide-diphosphate reductase small chain (EC 1.17.4.1) NrdM, 343 aa. Contains Pfam match to entry PF00268 ribonuc_red, Ribonucleotide reductases and a possible hydrophobic membrane spanning region	SCO5225	Q9K3C2
rplD_SCD31.28_i_at	0.000550373	0.000373203	0.000316436	0.000159786	6.83537e-05	0.000103347	2.0055	up	1.32022	up	1.22656	up	1.09713	up	1.86365	down	1.20698	down	1.07386	down	0.229239	-0.774721	-0.171541	-0.0653768	0.0954997	0.123408	0.0998643	0.0374333	SCD31.28, rplD, 50S ribosomal protein L4, len: 219 aa; highly similar to SW:RL4_BACST (EMBL:X67014) Bacillus stearothermophilus 50S ribosomal protein L4 RplD, 207 aa; fasta scores: opt: 563 z-score: 669.3 E(): 7.5e-30; 44.1% identity in 202 aa overlap. Contains Pfam match to entry PF00573 Ribosomal_L4, Ribosomal protein L4/L1 family	SCO4703	Q9L0D9
SC9B10.12_SC9B10.12_at	0.725485	0.318713	0.00516626	0.704942	0.248916	0.00265212	1.32995	up	1.13818	up	1.27428	up	1.01499	down	1.86351	down	1.77115	down	1.58446	down	-0.130216	-0.541587	-0.316945	-0.4799	-0.108744	0.356434	0.507739	0.184089	SC9B10.12, possible thimidine kinase, len: 216 aa; similar to several eg. KITH_ECOLI P23331 thymidine kinase (ec 2.7.1.21) (205 aa), fasta scores; opt: 404 z-score: 500.0 E(): 1.1e-20, 35.5% identity in 200 aa overlap. Contains PS00017 ATP/GTP-binding site motif A (P-loop)	SCO5845	O50519
atpf_2SC6G5.13_r_at	6.13741e-05	8.91867e-05	1.09218e-06	1.0669e-05	1.24797e-05	1.17549e-07	1.79203	up	1.16379	up	1.17954	up	1.02102	down	1.84598	down	1.23912	down	1.23543	down	0.0275168	-0.814081	-0.191319	-0.210713	0.0575342	0.0703074	0.117997	0.0942949	2SC6G5.13, atpF, ATP synthase B chain (EC 3.6.1.34), len: 184aa; similar to many eg. SW:P00859 (ATPF_ECOLI) ATP synthase B chain from Escherichia coli (156 aa) fasta scores; opt: 246, z-score: 256.4, E(): 8.3e-07, 31.5% identity in 146 aa overlap. Almost identical to SW:P50013 (ATPF_STRLI) ATP synthase B chain from Streptomyces lividans (181 aa) fasta scores; opt: 1092, z-score: 1068.3, E(): 0, 9…	SCO5369	Q9K4D7
SCC22.08c_SCC22.08c_at	0.000798386	0.0105891	1.13525e-05	0.000246865	0.00380676	1.92871e-06	2.00355	up	1.83003	up	1.56205	up	1.05223	down	1.84262	down	1.8102	down	1.41977	down	0.304661	-0.6979	-0.567207	-0.338778	0.378114	0.183862	0.288939	0.16688	SCC22.08c, possible DNA-binding protein, len: 252aa; similar to TR:O53151 (EMBL:AL021184) hypothetical protein from Mycobacterium tuberculosis (278 aa) fasta scores; opt: 629, z-score: 705.6, E(): 5.8e-32, (46.8% identity in 233 aa overlap). Contains a helix-turn-helix motif (+4.75 SD) at residues 34-55	SCO1926	Q9XAD0
rpmD_SCD31.45_at	0.0261744	0.0797642	0.000769199	0.0152731	0.0456395	0.000295273	1.83691	up	1.49015	up	1.37234	up	1.04531	down	1.84127	down	1.3794	down	1.29546	down	0.133771	-0.743513	-0.441685	-0.322871	0.197699	0.137185	0.0223519	0.0505883	SCD31.45, rpmD, 50S ribosomal protein L30, len: 60 aa; identical to previously sequenced SW:RL30_STRCO (EMBL:X83011) Streptomyces coelicolor 50S ribosomal protein L30 RpmD, 60 aa. Contains Pfam match to entry PF00327 Ribosomal_L30, Ribosomal protein L30p/L7e and match to Prosite entry PS00634 Ribosomal protein L30 signature	SCO4720	P46789
SCH17.10c_SCH17.10c_r_at	0.00027025	0.00228585	0.00322584	6.65454e-05	0.00059891	0.00152042	1.8157	up	1.00583	down	1.19293	down	1.09563	down	1.83323	down	1.09372	down	1.09037	up	-0.0445685	-0.905094	-0.0361824	0.209939	0.0871878	-0.0307029	0.0930649	0.085125	SCH17.10c, hypothetical protein, len: 53 aa; unknown function, probable CDS suggested by positional base preference, GC frame analysis and amino acid composition	SCO3576
wblE_2SC7G11.02c_f_at	1.27418e-07	0.000349851	8.03276e-07	3.56224e-09	6.25902e-05	8.03276e-08	2.84336	up	1.88662	up	1.49326	up	1.0074	up	1.83205	down	1.49426	down	1.37309	down	0.794979	-0.712616	-0.120829	0.216509	0.784337	0.160844	0.458599	0.673938	2SC7G11.02c, wblE, hypothetical protein, len: 85 aa; identical to previously sequenced TR:Q9X952 (EMBL:AJ239087) Streptomyces coelicolor hypothetical 9.7 kDa protein WblE, 85 aa	SCO5240
SC6D10.19c_SC6D10.19_at	0.301925	0.46847	0.00241566	0.258422	0.396436	0.00108488	1.58156	up	1.28978	up	1.45739	up	1.18781	down	1.83172	down	1.36055	down	1.59451	down	-0.0816011	-0.74295	-0.448729	-0.624986	0.166702	0.130252	-0.00453758	0.0481237	SC6D10.19c, hypothetical protein, len: 136 aa; similar to various hypothetical proteins, e.g. TR:O53202 (EMBL:AL021246) Mycobacterium tuberculosis hypothetical 15.8 kD protein MTV008.31c, 138 aa; fasta scores: opt: 236 z-score: 318.7 E(): 2.4e-10; 34.1% identity in 126 aa overlap	SCO2676
folD_SC2A6.09_r_at	0.0020424	0.0012448	8.90139e-05	0.00076645	0.000287438	2.26523e-05	1.79544	up	1.25557	up	1.1052	up	1.01525	up	1.83064	down	1.30858	down	1.10141	down	0.116688	-0.727648	-0.21165	-0.027617	0.0948518	0.144697	0.176355	0.111733	SC2A6.09, folD, bifunctional protein (methylenetetrahydrofolate dehydrogenase and methenyltetrahydrofolate cyclohydrolase), len: 284 aa; highly similar to SW:FOLD_ECOLI (EMBL:M74789) Escherichia coli FolD, bifunctional protein (methylenetetrahydrofolate dehydrogenase (EC 1.5.1.5); methenyltetrahydrofolate cyclohydrolase (EC 3.5.4.9)), 287 aa; fasta scores: opt: 784 z-score: 905.2 E(): 0; 44.2% id…	SCO4824	Q9K3J6
rho_2SC6G5.01_at	2.47699e-05	2.98114e-05	0.00214208	3.36479e-06	3.0773e-06	0.000946659	1.64055	up	1.25816	down	1.11663	down	1.00988	up	1.82968	down	1.10258	up	1.02055	up	-0.0847454	-0.798927	0.246573	0.0744009	-0.0989288	0.0726649	0.105688	0.0450605	SCBAC5H2.26, rho, transcription terminator factor (fragment), len: >344 aa; highly similar to N-terminal region of SW:RHO_STRLI (EMBL:X95444) Streptomyces lividans transcription terminator factor Rho, 707 aa; fasta scores: opt: 1705 z-score: 1432.0 E(): 0; 95.8% identity in 357 aa overlap 2SC6G5.01, rho, transcription termination factor, partial CDS, len: >383aa; strongly similar to many eg. SW:P…	SCO5357	Q8CJR6
SCC24.11c_SCC24.11c_at	0.0302056	0.00685494	0.000943894	0.0180043	0.00224812	0.000370791	1.61304	up	1.08381	up	1.00938	up	1.0174	up	1.82758	down	1.1793	down	1.13574	down	-0.00836992	-0.698155	-0.124485	-0.0218425	-0.0332616	0.171779	0.113443	0.161791	SCC24.11c, probable transcriptional regulator, len: 257 aa; similar to SW:KDGR_ECOLI (EMBL:AE000277) Escherichia coli transcriptional regulator KdgR, 263 aa; fasta scores: opt: 446 z-score: 510.4 E(): 5.4e-21; 32.1% identity in 249 aa overlap. Contains Pfam match to entry PF01614 IclR, Bacterial transcriptional regulator	SCO2440	Q9L0A6
SC7H2.25_SC7H2.25_s_at	0.0355727	0.957628	0.0088959	0.0218154	0.949047	0.00494217	2.03514	up	1.86423	up	1.96294	up	1.45065	down	1.82521	down	1.60714	down	1.58487	down	0.492485	-0.53264	-0.406097	-0.480529	1.02918	0.335419	0.278397	0.183831	SC7H2.25, probable branched chain amino acid transport ATP-binding protein, len: 309aa; similar to many eg. SW:LIVG_ECOLI branched chain amino acid transport ATP-binding protein from Escherichia coli (255 aa) fasta scores; opt: 770, z-score: 837.9, E(): 0, (46.8% identity in 250 aa overlap). Contains Pfam match to entry PF00005 ABC_tran, ABC transporter and Prosite match to PS00017 ATP/GTP-bindin…	SCO2011	Q9S2J2
SCAC2.02c_SCAC2.02c_at	0.0110419	0.0084751	0.00092014	0.00542991	0.00290681	0.000359434	1.96099	up	1.44475	up	1.43893	up	1.10994	up	1.82335	down	1.2339	down	1.31975	down	0.305308	-0.666274	-0.225515	-0.219688	0.154831	0.200321	0.0777136	0.180574	SCAC2.02c, probable glycosyl transferase, len: 257 aa; similar to TR:BAB07380 (EMBL:AP001519) Bacillus halodurans teichuronic acid biosynthesis TuaG, 257 aa; fasta scores: opt: 624 z-score: 745.5 E(): 0; 41.3% identity in 252 aa overlap. Contains Pfam match to entry PF00535 Glycos_transf_2, Glycosyl transferases	SCO3794	Q9F324
2SCD46.18_2SCD46.18_at	7.31108e-05	0.00013246	4.2616e-08	1.34429e-05	1.97029e-05	2.35228e-09	1.55017	up	1.19637	up	1.13292	up	1.08118	down	1.82266	down	1.36963	down	1.83518	down	-0.0380561	-0.670485	-0.296721	-0.218105	0.0745484	0.195564	0.157067	0.657814	2SCD46.18, possible glycosyltransferase, len: 496aa; strongly similar to SW:Q11152 (Y486_MYCTU) hypothetical protein from Mycobacterium tuberculosis (480 aa) fasta scores; opt: 932, z-score: 1025.3, E(): 0, 58.2% identity in 431 aa overlap. Also similar to proposed tranferases eg. TR:Q9Z5B7 (EMBL:AL035478) putative transferase from Streptomyces coelicolor (406 aa) fasta scores; opt: 438, z-score:…	SCO4204	Q9FCG5
nuoM2_SCD39.07_at	0.0137655	0.0326786	6.1576e-06	0.0070209	0.0152032	9.57849e-07	1.6187	up	1.7393	up	1.48197	up	1.12448	down	1.82004	down	1.83382	down	1.7585	down	0.170772	-0.524063	-0.627737	-0.396749	0.340034	0.339903	0.247111	0.4176	SCD39.07, nuoM2, NADH dehydrogenase subunit, len: 534 aa; similar to SW:NUOM_ECOLI (EMBL:X68301) Escherichia coli NADH dehydrogenase I chain M (EC 1.6.5.3) NuoM, 509 aa; fasta scores: opt: 721 z-score: 798.7 E(): 0; 33.9% identity in 528 aa overlap and to TR:Q9XAR6 (EMBL:AL078618) Streptomyces coelicolor SCD16A.09c, NuoM, NADH dehydrogenase subunit, 523 aa; fasta scores: opt: 462 z-score: 441.4 E…	SCO4607	Q9F2V4
pyrH_SC2E1.43_at	0.283404	0.00820064	0.000103709	0.239319	0.00279859	2.75869e-05	1.57955	up	1.19359	up	1.43333	up	1.04962	up	1.81948	down	1.2906	down	1.61063	down	0.350448	-0.309066	0.0951381	-0.168927	0.280584	0.554463	0.463182	0.518696	SC2E1.43, pyrH, uridylate kinase, len: 253 aa; highly similar to many e.g. PYRH_ECOLI uridylate kinase (EC 2.7.4.-) (240 aa), fasta scores; opt: 668 z-score: 968.6 E(): 0, 45.9% identity in 233 aa overlap	SCO5626	O69913
proS_SC5H4.23_r_at	0.000944331	0.0157867	1.79259e-06	0.000301577	0.00622415	2.13954e-07	1.75758	up	1.62317	up	1.63611	up	1.12576	down	1.81789	down	1.70283	down	1.60225	down	0.392714	-0.420877	-0.306098	-0.31756	0.563619	0.441386	0.461832	0.362542	SC5H4.23, proS, prolyl tRNA synthetase, len: 567 aa; highly similar to SW:SYP_ECOLI (EMBL:X55518) Escherichia coli prolyl-tRNA synthetase (EC 6.1.1.15) ProS, 572 aa; fasta scores: opt: 1403 z-score: 1520.4 E(): 0; 41.8% identity in 574 aa overlap. Contains Pfam match to entry PF00587 tRNA-synt_2b, tRNA synthetase class II (G, H, P, S and T) and match to Prosite entry PS00179 Aminoacyl-transfer RN…	SCO5699	Q9KYR6
SCH69.29_SCH69.29_at	0.00693222	0.163117	0.00766846	0.00320522	0.11085	0.00417505	2.07742	up	1.57548	up	1.39279	up	1.09107	down	1.81778	down	1.21827	down	1.16268	down	0.287388	-0.767405	-0.368406	-0.190595	0.413129	0.0947698	-0.0835718	0.0268631	SCH69.29, possible DNA-binding protein, len: 182 aa; highly similar to TR:CAA09629 (EMBL:AJ011500) hypothetical protein from granaticin biosynthetic gene cluster of Streptomyces violaceoruber Tu22 (182 aa) fasta scores; opt: 1045, z-score: 1158.8, E(): 0, (90.1% identity in 182 aa overlap). Contains probable helix-turn-helix 38-59aa (+3.20 SD).	SCO3859	Q9XA05
SCD16A.27c_SCD16A.27_at	7.58737e-05	0.0122614	0.000591046	1.40825e-05	0.00457496	0.000216929	3.35979	up	3.27543	up	2.82722	up	1.22995	up	1.81594	down	1.93705	down	1.62389	down	0.948875	-0.799497	-0.762808	-0.550509	0.650279	0.0612216	0.191051	0.148948	SCD16A.27c, possible ubiquinone/menaquinone methyltransferase, len: 231aa; similar to many egs. TR:O06424 (EMBL:Z95558) hypothetical protein from Mycobacterium tuberculosis (234 aa) fasta scores; opt: 1009, z-score: 1223.5, E(): 0, (67.7% identity in 229 aa overlap) and SW:UBIE_ECOLI ubiquinone/menaquinone methyltransferase from Escherichia coli (251 aa) fasta scores; opt: 456, z-score: 557.5, E(…	SCO4556	Q9XAP8
SCC22.11_SCC22.11_at	0.138576	0.181189	0.00465447	0.105596	0.126248	0.00233891	1.89771	up	1.58795	up	1.69731	up	1.02278	up	1.81333	down	1.35857	down	1.75823	down	0.286707	-0.637554	-0.38046	-0.476541	0.254212	0.221089	0.0616268	0.337579	SCC22.11, possible integral membrane transport protein, len: 269aa; function predicted as it contains possible membrane spanning hydrophobic regions and is located alongside a possible ABC transport ATP-binding protein (SCC22.10). Similar to egs. TR:O86349 (EMBL:AL021184) hypothetical protein from Mycobacterium tuberculosis (261 aa) fasta scores; opt: 627, z-score: 670.8, E(): 4.9e-30, (43.6% ide…	SCO1929	Q9XAC7
glnA_SC3H12.06_s_at	3.22973e-06	0.000786168	2.56822e-07	2.48257e-07	0.000166251	2.05274e-08	1.91665	up	2.35995	up	1.75776	up	1.03563	down	1.81327	down	1.76203	down	1.64257	down	0.436553	-0.502033	-0.802203	-0.377185	0.487061	0.356559	0.0150366	0.338772	SC3H12.06, glnA, glutamine synthetase I, len: 469 aa; identical to previously sequenced SW:GLNA_STRCO (EMBL:M23172) Streptomyces coelicolor glutamine synthetase (EC 6.3.1.2) (glutamate-ammonia ligase) GlnA, 469 aa and to previously sequenced TR:CAB51282 (EMBL:AL096872) Streptomyces coelicolor glutamine synthetase I SC5F7.03, 469 aa and highly similar to SW:GLN1_STRVR (EMBL:X70924) Streptomyces vi…	SCO2198	P15106
rplB_SCD31.30_r_at	5.689e-06	5.86693e-05	2.01797e-07	5.19962e-07	7.25481e-06	1.47551e-08	1.80702	up	1.24368	up	1.23029	up	1.10851	down	1.81326	down	1.20328	down	1.21238	down	0.220291	-0.633325	-0.0943246	-0.0787125	0.368908	0.225261	0.172647	0.199131	SCD31.30, rplB, 50S ribosomal protein L2, len: 278 aa; highly similar to SW:RL2_BACSU (EMBL:D50302) Bacillus subtilis 50S ribosomal protein L2 RplB, 276 aa; fasta scores: opt: 1206 z-score: 1384.9 E(): 0; 62.8% identity in 277 aa overlap. Contains Pfam match to entry PF00181 Ribosomal_L2, Ribosomal Proteins L2 and match to Prosite entry PS00467 Ribosomal protein L2 signature	SCO4705	Q9L0D7
SCI41.06_SCI41.06_at	0.0176005	0.0297471	0.000380153	0.00948787	0.0135088	0.000128625	1.42994	up	1.01602	up	1.07086	up	1.00509	down	1.81301	down	1.91203	down	1.23973	down	0.020936	-0.49502	-0.00199604	-0.0778294	0.0282545	0.363363	0.933112	0.232197	SCI41.06, unknown, len: 280 aa; similar to e.g. YX26_MYCTU hypothetical 30.6 KD protein CY274.26C, 283 aa; fasta scores: opt: 641 z-score: 744.6 E()0; 45.9% identity in 294 aa overlap	SCO1623	Q9RJ78
SCD39.01_SCD39.01_at	0.00089624	0.00941562	9.76036e-06	0.000283966	0.00329378	1.62323e-06	1.8634	up	1.79952	up	1.57753	up	1.04084	down	1.81268	down	1.70072	down	1.4228	down	0.363554	-0.534381	-0.484057	-0.294112	0.421298	0.323739	0.28209	0.214617	SCD39.01, possible dehydrogenase, len: 453 aa; N-terminal region similar to SW:NUC1_RHIME (EMBL:AF055637) Rhizobium meliloti NADH dehydrogenase I chain C1 (EC 1.6.5.3) NuoC, 201 aa; blastp scores: Score = 201 (70.8 bits), Expect = 1.7e-15, P = 1.7e-15; Identities = 49/134 (36%), Positives = 69/134 (51%). Contains Pfam match to entry PF00329 complex1_30Kd, Respiratory-chain NADH dehydrogenase, 30 …	SCO4601	Q8R5N2
SCH10.07c_SCH10.07c_r_at	0.000368676	0.00068562	0.00288296	9.73886e-05	0.000140319	0.00133195	2.06569	up	1.41317	up	1.24167	up	1.06965	up	1.81158	down	1.18771	down	1.06717	up	0.489351	-0.557272	-0.00958252	0.177072	0.392217	0.29998	0.238599	0.0832774	SCH10.07c, purA, probable adenylosuccinate synthetase, len: 426 aa; similar to many e.g. SW:PURA_ECOLI (EMBL:J04199), PurA, Escherichia coli adenylosuccinate synthetase (431 aa), fasta scores; opt: 1421 z-score: 1608.0 E(): 0, 50.5% identity in 420 aa overlap. Contains Pfam match to entry PF00709 Adenylsucc_synt, Adenylosuccinate synthetase, score 742.40, E-value 1.9e-219, PS00513 Adenylosuccinat…	SCO3629	Q9X8P6
SCI41.15c_SCI41.15c_at	0.000404096	0.000332426	7.78165e-05	0.000109352	5.86214e-05	1.94681e-05	1.69591	up	1.11115	up	1.0064	down	1.06504	up	1.80996	down	1.18018	down	1.15179	down	-0.00143909	-0.763499	-0.153495	0.00776482	-0.09235	0.0924574	0.0855144	0.211642	SCI41.15c, hypothetical integral membrane protein, len: 316 aa. Similarity to SW:Q10702 SW:YK93_MYCTU Mycobacterium tuberculosis unknown membrane protein RV2093c, 308 aa; fasta scores: opt: 638 z-score: 762.5 E():0; 40.1% identity in 289 aa overlap. Contains Pfam match to entry PF00902 UPF0032, MttB family.	SCO1632
SC8D9.12_SC8D9.12_at	9.08458e-05	0.000238366	5.12049e-06	1.74203e-05	4.00693e-05	7.72661e-07	1.83457	up	1.11448	up	1.3256	up	1.00382	down	1.80719	down	1.13702	down	1.34464	down	0.0680723	-0.807373	-0.0882926	-0.338573	0.0735744	0.0463743	0.0969594	0.0886443	SC8D9.12, putative membrane protein, len: 79 aa. Contains possible hydrophobic membrane spanning regions	SCO5500
thrS_SCL2.21c_at	0.0709759	0.0254669	0.00101288	0.0489454	0.0111726	0.00040116	1.76014	up	1.40227	up	1.299	up	1.04935	up	1.80569	down	1.3425	down	1.24995	down	0.277166	-0.538521	-0.210598	-0.100239	0.207664	0.314027	0.214326	0.221629	SCL2.21c, thrS, threonine-tRNA synthetase, len: 658 aa; highly similar to SW:SYT_MYCTU (EMBL:Z95387) Mycobacterium tuberculosis threonyl-tRNA synthetase (EC 6.1.1.3) thrrS, 692 aa; fasta scores: opt: 1982 z-score: 2236.3 E(): 0; 65.1% identity in 659 aa overlap and to SW:SYT_ECOLI (EMBL:V00291) Escherichia coli threonyl-tRNA synthetase (EC 6.1.1.3) (threonine--tRNA ligase) TrhS, 642 aa; fasta sco…	SCO1531	Q9L278
SCJ9A.02_SCJ9A.02_at	0.0067943	0.0584728	0.00125958	0.00313171	0.0310597	0.000515121	1.66369	up	1.06509	up	1.09893	down	1.07435	down	1.80091	down	1.3012	down	1.14604	down	-0.0535316	-0.787915	-0.144504	0.0825706	0.0499388	0.060811	0.23534	0.279233	SCJ9A.02, improbable CDS, function unknown, len: 38aa; predicted by Hidden Markov Model and amino acid usage.	SCO0223
StH24.04_StH24.04_i_at	0.597708	0.770419	0.00751562	0.566002	0.733132	0.00407568	1.30312	up	1.11048	up	1.10274	up	1.57455	down	1.79812	down	1.4721	down	1.24452	down	-0.134791	-0.516758	-0.285969	-0.275882	0.520144	0.329729	0.271911	0.0397065	StH24.04, conserved hypothetical protein, len: 124 aa; previously sequenced as TR:O54625 (EMBL:Y16311) Streptomyces coelicolor hypothetical protein (124 aa). Similar to many bacterial proteins from RnpA region e.g. YIDD_PROMI (EMBL:M58352) Proteus mirabilis hypothetical protein (86 aa), fasta scores; opt: 278 z-score: 336.6 E(): 2e-11, 57.4% identity in 68 aa overlap. Also similar to haemolysins …	SCO3882
SC1F2.20_SC1F2.20_at	0.0418804	0.0751308	0.000272601	0.0262841	0.0422884	8.60792e-05	1.71257	up	1.40005	up	1.18478	up	1.00927	down	1.79361	down	1.5813	down	1.61875	down	0.0272493	-0.748911	-0.458234	-0.217364	0.0405566	0.0939531	0.202876	0.477515	SC1F2.20, probable ATP/GTP binding protein, len: 731 aa; very weak similarity in C-terminus to a yeast ATP /GTP binding protein TR:Q12179 (EMBL:Z73601) Saccharomyces cerevisiae chromosome XVI ORF YPL245W (454 aa), Smith-Waterman scores;E: 3.1e-05, 20.4% identity in 499 aa overlap. Contains two TTA Leu codons: possible targets for action of bldA, PS00017 ATP /GTP-binding site motif A (P-loop) and …	SCO6623
SCH69.26c_SCH69.26c_at	0.000128545	0.00995965	0.00113188	2.66304e-05	0.0035305	0.000456404	2.30395	up	1.41609	up	1.46285	up	1.00292	up	1.79082	down	1.08665	down	1.23658	down	0.253049	-0.951062	-0.248864	-0.29573	0.248835	-0.110445	-0.128981	0.0106303	SCH69.26c, probable peptidyl-prolyl cis-trans isomerase, len: 177aa; similar to many egs. TR:P77949 (EMBL:U64692) peptidyl-prolyl cis-trans isomerase from Streptomyces chrysomallus (175 aa) fasta scores; opt: 950, z-score: 1136.4, E(): 0, (78.3% identity in 175 aa overlap) and TR:O54168 (EMBL:AL021411) peptidyl-prolyl isomerase from Streptomyces coelicolor (157 aa) fasta scores; opt: 400, z-score…	SCO3856	Q9XA08
prs_SCE66.02_i_at	0.0508308	0.373452	0.00865593	0.0330855	0.3001	0.00480575	2.04586	up	1.58048	up	1.72169	up	1.04749	down	1.78751	down	1.33053	down	1.53604	down	0.284924	-0.747783	-0.375439	-0.498899	0.351867	0.0901664	0.0365601	0.120317	SCE66.02, prsA2, ribose-phosphate pyrophosphokinase (EC 2.7.6.1), len: 324 aa; strongly similar to many eg. SW:P14193 (KPRS_BACSU) ribose-phosphate pyrophosphokinase from Bacillus subtilis (317 aa) fasta scores; opt: 1000, z-score: 1178.1, E(): 0, 46.8% identity in 314 aa overlap. Contains Pfam match to entry PF00156 Pribosyltran, Phosphoribosyl transferase domain and Prosite match to PS00103 Pur…	SCO3123	Q9K3U0
SCH24.30_SCH24.30_f_at	1.77399e-06	2.0033e-06	0.000176177	1.14451e-07	1.04114e-07	5.13376e-05	1.86047	up	1	down	1.02488	up	1.0065	down	1.78723	down	1.05438	up	1.06643	up	0.225455	-0.670211	0.225455	0.19	0.234803	0.167516	0.149057	0.0972042	SCH24.30, rpsR, probable 30S ribosomal protein S18, len: 78 aa; similar to many e.g. SW:RS18_BACSU (EMBL:D26185), rpsR, Bacillus subtilis 30S ribosomal protein S18 (78 aa), fasta scores; opt: 262 z-score: 387.4 E(): 2.9e-14, 50.7% identity in 69 aa overlap. Contains Pfam match to entry PF01084 Ribosomal_S18, Ribosomal protein S18, score 106.60, E-value 4.8e-28 and PS00057 Ribosomal protein S18 si…	SCO3908	P66470
SCE9.27c_SCE9.27c_at	0.411371	0.0161108	4.55615e-05	0.367285	0.00639235	9.99414e-06	1.52058	up	1.65732	up	1.3457	up	1.01917	up	1.78142	down	2.20299	down	1.87598	down	-0.0513301	-0.655951	-0.780181	-0.479682	-0.0787271	0.17708	0.359285	0.42796	SCE9.27c, probable aldehyde dehydrogenase, len: 486 aa; highly similar to many NAD-linked aldehyde dehydrogenases e.g. SW:XYLC_PSEPU (EMBL:U15151), xylC, Pseudomonas putida benzaldehyde dehydrogenase [NAD+] from TOL plasmid pWW0 (487 aa), fasta scores; opt: 1244 z-score: 1420.3 E(): 0, 41.5% identity in 479 aa overlap. Similar to others from S.coelicolor e.g. TR:O88069 (EMBL:AL031541) probable al…	SCO3420	Q9X8J9
cobB_SCI8.37_at	0.0110398	0.00437551	4.53656e-06	0.00542494	0.00131265	6.58532e-07	1.63	up	1.44189	up	1.19518	up	1.00875	down	1.78117	down	1.6695	down	1.51936	down	-0.0354786	-0.740355	-0.563437	-0.292706	-0.0229123	0.0924737	0.175978	0.310754	SCI8.37, cobB, cobyrinic acid A,C-diamide synthase, len: 486 aa. Highly similar to many including: Pseudomonas denitrificans SW:COBB_PSEDE (EMBL: M59236) cobyrinic acid A,C-diamide synthase (433 aa), fasta scores opt: 635 z-score: 610.8 E(): 1.2e-26 39.1% identity in 465 aa overlap and Mycobacterium tuberculosis TR: O05811 (EMBL: Z95207) CobB (457 aa), fasta scores opt: 752 z-score: 721.4 E(): 8.…	SCO1852	Q9RJ16
SCM1.35c_SCM1.35c_i_at	0.0546283	0.0781117	0.00010256	0.0359685	0.0444592	2.71659e-05	1.7109	up	1.25366	up	1.49002	up	1.09505	down	1.77834	down	1.43128	down	1.82506	down	0.0354347	-0.739325	-0.290708	-0.539898	0.166435	0.0912102	0.226599	0.328046	SCM1.35c, unknown, len: 142 aa. Similar to the C-terminus of several catechol 2,3-dioxygenases e.g. Sphingomonas sp. A8AN3 TR:Q9ZAY3(EMBL:U73127) catechol 2,3-dioxygenase (307 aa), fasta scores opt:128 z-score: 160.4 E():0.14 31.2% identity in 141 aa overlap.	SCO0902
SC7A1.13_SC7A1.13_at	0.184516	0.169791	0.00169315	0.14629	0.117028	0.000722169	1.64362	up	1.45379	up	1.36396	up	1.04271	down	1.77677	down	1.47333	down	1.32772	down	0.153635	-0.563244	-0.386183	-0.294164	0.213973	0.266014	0.172897	0.114787	SC7A1.13, unknown, len: 379 aa; similar to TR:O69467 (EMBL:AL023635) hypothetical protein from Mycobacterium tuberculosis (245 aa) fasta scores; opt: 254, z-score: 388.8, E(): 2.3e-14, (29.5% identity in 234 aa overlap). Contains probable coiled-coil from 82 to 124 (43 residues) Max score: 1.615 (probability 1.00).	SCO5569
leuS_SCC123.09c_at	0.109113	0.0275286	0.000393881	0.0799774	0.0122645	0.000134823	1.67846	up	1.4085	up	1.33246	up	1.03618	up	1.77198	down	1.41382	down	1.32851	down	0.284831	-0.462305	-0.209332	-0.129267	0.233561	0.36306	0.290264	0.280546	SCC123.09c, leuS, leucyl-tRNA synthetase (EC 6.1.1.4) len: 966 aa. Highly similar to many leucyl-tRNA synthetases including: Bacillus subtilis SW:SYL_BACSU(EMBL:M88581) (804 aa), fasta scores opt: 508 z-score: 575.2 E(): 1.2e-24 48.1% identity in 941 aa overlap and Mycobacterium leprae SW:SYL_MYCLE(EMBL:Y14967) (972 aa), fasta scores opt: 3887 z-score: 4430.5 E():0 60.1% identity in 977 aa overla…	SCO2571	Q9RDL5
SCC22.17_SCC22.17_at	0.0210725	0.0384175	0.0023071	0.0118354	0.0184376	0.00103365	2.04055	up	1.51468	up	1.35523	up	1.13658	up	1.77189	down	1.42945	down	1.40506	down	0.279971	-0.748991	-0.319045	-0.15857	0.095267	0.076299	0.196414	0.332061	SCC22.17, tktA1, probable transketolase, len: 695aa; similar to many egs. TR:O88019 (EMBL:AL031107) tkt, transketolase from Streptomyces coelicolor (698 aa) fasta scores; opt: 3653, z-score: 4066.7, E(): 0, (79.1% identity in 685 aa overlap) and TR:CAB19861 (EMBL:AB023377) glutamicum transketolase from Brevibacterium lactofermentum (676 aa) fasta scores; opt: 2710, z-score: 3016.8, E(): 0, (60.7%…	SCO1935	Q9XAC1
SC8E4A.04c_Pfam_matc_at	1.27719e-06	0.000262335	0.000137461	7.87371e-08	4.46628e-05	3.80359e-05	2.14758	up	1.32124	up	1.0713	up	1.04224	down	1.7715	down	1.02229	up	1.15671	down	0.199048	-0.903664	-0.202847	0.0996852	0.258742	-0.0786969	-0.234657	0.309714	SC8E4A.04c, hypothetical protein, len: 216 aa; similar to various hypothetical proteins, e.g. TR:O53193 (EMBL:AL021246) Mycobacterium tuberculosis hypothetical 23.0 kD protein MTV008.22c, 207 aa; fasta scores: opt: 789 z-score: 898.4 E(): 0; 54.9% identity in 213 aa overlap	SCO2634	Q9L201
SCH44.02c_SCH44.02c_at	0.00583715	0.000506828	5.31331e-06	0.00262358	9.7914e-05	8.1128e-07	1.64583	up	1.64583	up	1.30829	up	1.07363	up	1.76882	down	1.61147	down	1.30584	down	0.19487	-0.523943	-0.523943	-0.192816	0.0923685	0.298848	0.164432	0.192163	SCH44.02c, unknown, len: 111 aa	SCO3662	Q9KYQ8
SC6G10.34c_SC6G10.34_f_at	0.000649138	0.0985056	0.00626334	0.000192647	0.0588562	0.00331351	2.49084	up	1.57262	up	1.35581	up	1.01389	up	1.76853	down	1.19962	down	1.27294	down	0.315946	-1.00069	-0.33722	-0.123206	0.296041	-0.178138	-0.0746457	0.224959	SC6G10.34c, conserved hypothetical protein, len: 118 aa; similar to many e.g. SW:YM04_MYCTU (EMBL:Z70283) protein RV2204c from Mycobacterium tuberculosis (118 aa) fasta scores; opt: 625, z-score: 766.6, E(): 0, (74.6% identity in 118 aa overlap). Contains PS01152 Hypothetical hesB/yadR/yfhF family signature	SCO2161	Q9X819
SCH24.29_SCH24.29_r_at	1.30002e-05	3.59017e-05	3.32364e-06	1.44446e-06	3.83466e-06	4.52682e-07	1.75053	up	1.08373	up	1.18572	up	1.07252	down	1.76668	down	1.08713	down	1.0994	down	0.0560174	-0.751772	-0.0599918	-0.189744	0.157018	0.069266	0.0605342	-0.0530252	SCH24.29, ssb, probable single-strand DNA-binding protein, len: 199 aa; similar to SW:SSB_SERMA (EMBL:X65080), Ssb, Serratia marcescens single-strand binding protein (175 aa), fasta scores; opt: 278 z-score: 245.3 E(): 2.4e-06, 33.3% identity in 168 aa overlap. C-terminus contains glycine-rich repeats similar to those found in eukaryotic RNA-binding proteins e.g. SW:GRP2_SINAL (EMBL:L31377), Grp2…	SCO3907	Q9X8U3
atrC_2SC7G11.20c_at	7.88782e-06	0.0255327	0.000203225	7.66164e-07	0.0112198	6.11132e-05	2.40631	up	1.98343	up	1.95661	up	1.07938	down	1.76199	down	1.36503	down	1.15236	down	0.855045	-0.411777	-0.132955	-0.113309	0.965247	0.40543	0.31598	0.0912801	2SC7G11.20c, atrC, ATP-binding protein, len: 253 aa; previously sequenced as TR:Q9RGW6 (EMBL:AF104994) Streptomyces coelicolor A3(2) ATP-binding protein AtrC, 239 aa. Contains Pfam match to entry PF00005 ABC_tran, ABC transporter and matches to Prosite entries PS00017 ATP/GTP-binding site motif A (P-loop) and PS00211 ABC transporters family signature	SCO5258	Q9F3K7
SCL2.07c_SCL2.07c_at	0.0013605	0.000494283	0.000507487	0.000468618	9.47819e-05	0.000181349	1.64879	up	1.0086	down	1.21801	up	1.02287	down	1.76089	down	1.01188	up	1.10102	down	0.12216	-0.599249	0.134517	-0.162372	0.15478	0.21706	0.117484	-0.0235354	SCL2.07c, possible secreted protein, len: 169 aa; similar to SW:YP88_MYCLE (EMBL:AL023591) Mycobacterium leprae hypothetical protein MCLB1259.04, 114 aa; fasta scores: opt: 205 z-score: 231.1 E(): 1.8e-05; 36.7% identity in 120 aa overlap. Contains possible N-terminal region signal peptide sequence	SCO1517
SC1G2.02c_SC1G2.02c_at	0.0277089	0.0266019	0.000326049	0.0162777	0.0118132	0.000107281	1.70904	up	1.22873	up	1.27438	up	1.01785	down	1.75962	down	1.24104	down	1.31734	down	0.13388	-0.639308	-0.16329	-0.21592	0.159405	0.175953	0.148264	0.181706	SC1G2.02c, possible membrane protein, len: 222 aa. Contains a possible N-terminal membrane spanning hydrophobic domain.	SCO2240
ftrD_2SCG2.10_at	0.56893	0.00225003	5.01651e-06	0.533245	0.000584686	7.52323e-07	1.32519	up	1.21356	up	1.02222	up	1.05535	down	1.75896	down	1.62406	down	1.2061	down	-0.0208297	-0.42703	-0.300072	-0.0525293	0.0568962	0.387694	0.399535	0.217825	2SCG2.10, ftrD, Fe uptake system integral membrane protein, len: 371 aa; previously sequenced and annotated as TR:Q9X471 (EMBL:AF099015) Streptomyces coelicolor Fe uptake system integral membrane protein FtrD, 374 aa and similar to TR:CAB94639 (EMBL:AL359215) Streptomyces coelicolor putative FecCD-family membrane transport protein SC2H12.15, 368 aa; fasta scores: opt: 942 z-score: 839.0 E(): 0; 4…	SCO0997	Q9EX41
SC4G6.30c_SC4G6.30c_i_at	0.236118	0.132882	0.00177906	0.194141	0.0858253	0.000765824	1.63112	up	2.00224	up	1.46722	up	1.0217	down	1.75779	down	2.19663	down	1.44031	down	0.206286	-0.499574	-0.795328	-0.346797	0.237261	0.314191	0.339964	0.179586	SC4G6.30c, possible ABC transport ATP-binding subunit, len: 324aa; similar to many eg. TR:Q53716 (EMBL:L06249) ATP-binding protein from Streptomyces antibioticus (325 aa) fasta scores; opt: 611, z-score: 658.7, E(): 2.3e-29, (39.4% identity in 310 aa overlap). Also similar to TR:CAB42771 (EMBL:AL049841) from Streptomyces coelicolor (315 aa) fasta scores; opt: 599, z-score: 646.2, E(): 1.1e-28, (4…	SCO2061	Q9S2S8
trpS2_SC5G8.07_at	4.05419e-05	0.00569888	1.35795e-05	6.24839e-06	0.00180158	2.39639e-06	2.10865	up	1.78733	up	1.78145	up	1.0005	up	1.75465	down	1.40868	down	1.4551	down	0.46144	-0.614877	-0.376367	-0.371611	0.460719	0.196305	0.117974	0.169504	SC5G8.07, trpS2, tryptophanyl-tRNA synthetase, len: 339aa; strongly similar to many eg. SW:P00953 (SYW_BACST) tryptophanyl-tRNA synthetase from Bacillus stearothermophilus (328 aa) fasta scores; opt: 1195, z-score: 1347.2, E(): 0, 55.7% identity in 325 aa overlap. Also similar to TR:Q9X8F8 (EMBL:AL049819) trpS, tryptophanyl-tRNA synthetase (fragment) from Streptomyces coelicolor (208 aa) fasta sc…	SCO4839	Q9KZA7
SCJ9A.01_SCJ9A.01_at	0.00260623	0.013143	0.00100646	0.00102007	0.00497927	0.000397893	1.75159	up	1.1436	up	1.00222	up	1.05625	up	1.75414	down	1.26649	down	1.19079	down	0.0202165	-0.788448	-0.173364	0.0170217	-0.0587317	0.0223144	0.167474	0.26894	SCJ9A.01, possible acetyltransferase, len: 177 aa; similar to many e.g. TR:Q53796 (EMBL:L26955) bleomycin acetyltransferase from Streptomyces verticillus (301 aa) fasta scores; opt: 150, z-score: 190.2, E(): 0.0031, (30.8% identity in 169 aa overlap). Also similar to TR:CAB44535 (EMBL:AL078618) putative acetyltransferase from Streptomyces coelicolor (187 aa) fasta scores; opt: 215, z-score: 271.9…	SCO0222	Q9S1R9
SC5F7.26_SC5F7.26_i_at	0.956038	0.379966	0.00549474	0.953297	0.306833	0.00287145	1.29184	up	1.21628	up	1.06964	up	1.17418	down	1.75078	down	1.6705	down	1.17789	down	-0.198435	-0.567859	-0.480913	-0.295564	0.0332209	0.240137	0.259364	-0.0593573	SC5F7.26, possible nicotinate-nucleotide-dimethylbenzimidazole phosphoribosyltransferase, len: 357 aa; similar to SW:COBT_SALTY nicotinate-nucleotide-dimethylbenzimidazole phosphoribosyltransferase, cobalamin (vitamin B12) biosynthetic gene from Salmonella typhimurium (356 aa) fasta scores; opt: 509, z-score: 554.1, E(): 1.6e-23, (32.3% identity in 347 aa overlap). Also similar to SW:COBT_MYCTU p…	SCO2175	Q9S2R1
SC8D9.11_SC8D9.11_r_at	8.57663e-06	1.34847e-05	1.06434e-06	8.60737e-07	1.20347e-06	1.14064e-07	1.71699	up	1.05672	up	1.21189	up	1.03994	down	1.74951	down	1.06906	down	1.17304	down	0.119389	-0.660494	0.0397992	-0.157866	0.175894	0.146461	0.136148	0.0723883	SC8D9.11, probable Glu-tRNA-Gln amidotransferase subunit A, gatA, len: 497aa; similar to many eg. TR:O06491 (EMBL:AF008553) Glu-tRNAGln amidotransferase subunit A, gatA, from Bacillus subtilis (486 aa) fasta scores; opt: 1443, z-score: 1512.5, E(): 0, (52.0% identity in 465 aa overlap).	SCO5499	Q9Z580
SCH63.14_SCH63.14_r_at	1.40555e-05	8.00203e-05	1.09218e-06	1.62721e-06	1.0612e-05	1.1783e-07	1.88629	up	1.17423	up	1.27915	up	1.05555	up	1.74847	down	1.23756	down	1.44032	down	0.0827823	-0.832768	-0.148933	-0.272398	0.00478331	-0.026679	0.158563	0.253993	SCH63.14, hypothetical protein, len: 151 aa; similar to plasmid encoded TR:Q52355 (EMBL:L38824) Serratia marcescens tellurite resistance protein TerB, plasmid R478, 151 aa; fasta scores: opt: 257 z-score: 320.7 E(): 2.4e-10; 26.5% identity in 151 aa overlap and to TR:CAC44659 (EMBL:AL596248) Streptomyces coelicolor conserved hypothetical protein SCBAC17A6.14c, 191 aa; fasta scores: opt: 588 Z-sco…	SCO3767
msiK_SCD8A.13c_at	0.00480838	0.00890209	0.00742089	0.00208363	0.00306947	0.00401367	1.74286	up	1.95161	up	1.1686	up	1.06475	up	1.74729	down	1.53297	down	1.09922	up	0.371386	-0.430071	-0.59328	0.1466	0.280878	0.375047	0.0230455	0.0101204	SCD8A.13c, msiK, ABC transporter ATP-binding protein, len: 378 aa; highly similar to TR:P96483 (EMBL:Y08921) Streptomyces reticuli gene encoding MsiK protein and ORF1, 377 aa; fasta scores: opt: 2268 z-score: 2471.1 E(): 0; 92.6% identity in 378 aa overlap and to SW:UGPC_ECOLI (EMBL:X13141) Escherichia coli sn-glycerol-3-phosphate transport ATP-binding protein UgpC, 365 aa; fasta scores: opt: 103…	SCO4240	Q9L0Q1
SC9C7.18_SC9C7.18_r_at	0.000236117	0.015201	3.90479e-05	5.63634e-05	0.00590607	8.3694e-06	2.10224	up	1.48301	up	1.46304	up	1.01169	down	1.74358	down	1.40284	down	1.43987	down	0.224149	-0.847782	-0.344379	-0.324818	0.240922	-0.0457319	0.143967	0.201118	SC9C7.18, conserved hypothetical protein, len: 348 aa; similar to two hypothetical proteins e.g. TR:O69685 (EMBL:AL022121) Mycobacterium tuberculosis RV03718c or MTV025.066c, 147 aa; fasta scores; opt: 475, z-score: 768.3, E(): 0, (52.1% identity in 146 aa overlap)	SCO6482
NarG2_SCJ12.28_at	1.54038e-08	1.14557e-07	4.48725e-10	2.37407e-10	2.70995e-09	7.39833e-12	1.17409	down	1.17799	up	1.59111	down	1.01415	up	1.74324	down	5.72234	down	4.13014	down	-0.657552	-0.426006	-0.893881	0.0124817	-0.677827	0.375765	1.62272	2.05867	SCJ12.28, narG2, probable nitrate reductase alpha chain, len: 1233 aa. Highly similar to Streptomyces coelicolor TR:O86717 (EMBL; AL031515) putative nitrate reductase alpha chain NarG SC5C7.20c (1231 aa), fasta scores: opt: 5792 z-score: 6544.7 E(): 0 67.6% identity in 1230 aa overlap and Bacillus subtilis SW:NARG_BACSU (EMBL; Z49884) nitrate reductase alpha chain (EC 1.7.99.4) NarG (1228 aa), fa…	SCO0216	Q9RI32
SC2H12.16_SC2H12.16_s_at	0.205252	0.142272	2.08412e-05	0.165599	0.0937264	4.06365e-06	1.35526	up	1.11452	up	1.08899	up	1.19662	down	1.74185	down	1.42969	down	1.55901	down	-0.120635	-0.559202	-0.277052	-0.243632	0.138334	0.241414	0.238653	0.396999	SC2H12.16, possible iron transport protein, ATP-binding component, len: 258 aa. Highly similar to many e.g. Escherichia coli SW:FECE_ECOLI(EMBL:M26397) iron(iii) dicitrate transport ATP-binding protein, FecE (255aa), fasta scores opt: 616 z-score: 685.9 E(): 9.8e-31 43.1% identity in 246 aa overlap. Contains Prosite hits to PS00211 ABC transporters family signature and PS00017 ATP/GTP-binding sit…	SCO7217	Q9K468
SC4A7.10_SC4A7.09_at	7.10713e-06	0.00013246	0.00109844	6.69955e-07	1.96793e-05	0.000440951	2.16563	up	1.18466	up	1.2383	up	1.05932	up	1.74178	down	1.04114	up	1.09804	down	0.220151	-0.894633	-0.0243201	-0.0882153	0.137019	-0.0940733	-0.0824852	0.0467183	SC4A7.10, hypothetical protein, len: 65 aa; similar to various hypothetical proteins, e.g. TR:Q9Z544 (EMBL:AL035212) Streptomyces coelicolor hypothetical 8.2 kD protein, 77 aa; fasta scores: opt: 186 z-score: 270.2 E(): 1.1e-07; 60.0% identity in 55 aa overlap, to S. coelicolor SC2H4.17c, 81 aa; fasta scores: opt: 165 z-score: 212.0 E(): 2e-06; 50.0% identity in 60 aa overlap and to S. coelicolor…	SCO2382
SC9F2.05c_SC9F2.05c_at	0.553013	0.129143	0.00533367	0.516938	0.0825776	0.00275477	1.56785	up	1.16172	up	1.35245	up	1.0344	up	1.74096	down	1.22982	down	1.51128	down	-0.0462732	-0.695065	-0.262532	-0.481843	-0.0950658	0.104822	0.0359201	0.113924	SC9F2.05c, probable riboflavin kinase (FAD synthetase), len: 318 aa; similar to many e.g. SW:RIBF_CORAM riboflavin kinase from Corynebacterium ammoniagenes (338 aa) fasta scores; opt: 801, z-score: 904.5, E(): 0, (45.4% identity in 326 aa overlap)	SCO5711	Q9Z530
SCC54.01c_SCC22.23c_at	0.00149313	0.0461303	9.79077e-05	0.000527678	0.0231148	2.55121e-05	1.09204	down	1.27899	down	1.30094	down	1.13261	down	1.73837	down	1.37511	down	1.19693	down	-0.267086	-0.140062	0.087924	0.112463	-0.087437	0.657674	0.547467	0.371806	SCC54.01c, partial CDS, possible intergral membrane protein, len: >183aa; contains possible membrane spanning hydrophobic regions. SCC22.23c, partial CDS, possible integral membrane protein, len: >178aa; forms the C-terminal portion of TR:CAB38131 (EMBL:AL035591) partial CDS, possible integral membrane protein on the end of cosmid C54 from Streptomyces coelicolor.	SCO1941
SCH24.33_SCH24.33_at	0.539849	0.715144	0.00133827	0.500376	0.669483	0.000553535	1.04241	down	1.15748	down	1.07232	down	1.34518	down	1.73603	down	1.34695	down	1.47292	down	-0.44447	-0.384541	-0.233477	-0.343739	-0.0166677	0.411247	0.196221	0.214943	SCH24.33, dnaB, probable replicative DNA helicase, len: 491 aa; similar to many e.g. SW:DNAB_ECOLI (EMBL:K01174), DnaB, Escherichia coli replicative DNA helicase (471 aa), fasta scores; opt: 1144 z-score: 1233.0 E(): 0, 38.6% identity in 461 aa overlap. The position of the putative start codon is suggested with reference to GC frame plot and a potential RBS. Contains Pfam match to entry PF00772 D…	SCO3911	Q9X8U7
SCC22.18_SCC22.18_at	4.29709e-05	0.00403919	1.00778e-06	6.76137e-06	0.00119149	1.06919e-07	1.6753	up	1.20871	up	1.06486	up	1.19328	down	1.73515	down	1.27553	down	1.24376	down	-0.0540128	-0.79843	-0.327487	-0.144683	0.200917	-0.00337346	0.0236123	0.170028	SCC22.18, tal2, probable transaldolase, len: 372aa; similar to many both prokaryote and eukaryote egs. TR:O88018 (EMBL:AL031107) tal, transaldolase from Streptomyces coelicolor (381 aa) fasta scores; opt: 1699, z-score: 1924.8, E(): 0, (72.0% identity in 361 aa overlap) and TR:O04894 (EMBL:U95923) transaldolase from Solanum tuberosum (potato) (438 aa) fasta scores; opt: 978, z-score: 1109.7, E():…	SCO1936	Q9XAC0
SCGD3.09_SCGD3.09_at	0.0696122	0.0159468	3.49126e-05	0.0477804	0.00631585	7.38295e-06	1.25226	up	1.15449	up	1.10728	up	1.0089	up	1.73193	down	1.87071	down	2.06252	down	-0.109533	-0.434069	-0.316785	-0.256554	-0.122315	0.358314	0.5868	0.787851	SCGD3.09, hypothetical protein, len: 274 aa; unknown function, similar to TR:O05777 (EMBL:Z95150) Mycobacterium tuberculosis hypothetical protein (283 aa), fasta scores; opt: 384 z-score: 466.0 E(): 1.3e-18, 32.7% identity in 269 aa overlap	SCO3808
SC4B5.15_SC4B5.15_at	0.0043508	0.0247739	0.00317557	0.0018448	0.0107975	0.00149224	1.76786	up	1.28397	up	1.01809	up	1.1884	down	1.72963	down	1.23233	down	1.07105	up	0.077343	-0.744664	-0.283265	0.051476	0.326359	0.0457989	0.0181268	-0.0475473	SC4B5.15, probable transcriptional regulator, len: 225aa; similar to many hypothetical /putative transcriptional regulators e.g. TR:O50514 (EMBL:AL009204) probable transcriptional regulator from Streptomyces coelicolor (231 aa), fasta scores; opt: 322, z-score: 457.0, E(): 3.7e-18, (35.2% identity in 199 aa overlap) and TR:P77347 (EMBL:D90785) NTA operon transcriptional regulator from Escherichia…	SCO6565	Q9ZBV3
SCH63.13_SCH63.13_at	0.0719458	0.032524	7.70909e-05	0.0498463	0.0151079	1.9176e-05	1.54713	up	1.13655	up	1.24623	up	1.07369	down	1.72963	down	1.2524	down	1.65009	down	0.0134602	-0.616132	-0.171196	-0.304107	0.116031	0.174328	0.153498	0.418437	SCH63.13, hypothetical protein, len: 340 aa; highly similar to TR:Q9S1P4 (EMBL:AL109972) Streptomyces coelicolor hypothetical protein SCJ9A.26, 341 aa; fasta scores: opt: 1171 z-score: 1269.9 E(): 0; 61.8% identity in 340 aa overlap	SCO3766
SCD66.14_SCD66.14_at	0.000266383	0.504818	0.00464322	6.52114e-05	0.436785	0.00233159	3.03218	up	2.92148	up	2.22593	up	1.1448	down	1.72948	down	1.65129	down	1.34962	down	0.80874	-0.791616	-0.737959	-0.345672	1.00383	-0.00127697	-0.014369	0.0868835	SCD66.14, conserved hypothetical protein, len: 89 aa; similar to TR:CAB69735 (EMBL:AL137166) Streptomyces coelicolor hypothetical 10.2 kD protein SCC121.17, 96 aa; fasta scores: opt: 288 z-score: 395.7 E(): 1.4e-14; 50.0% identity in 78 aa overlap. Contains 2x degenerate repeat units: WRRSSYSN	SCO4177
adk_SC6G4.01_at	0.00155926	0.000271568	7.56401e-05	0.000554405	4.64293e-05	1.87338e-05	1.33749	up	1.17629	down	1.19828	down	1.1773	down	1.72809	down	1.00627	up	1.04317	down	-0.259446	-0.678978	-0.0252004	0.00152159	-0.0239693	0.110202	-0.0342194	0.0624949	SCD31.48, adk, adenylate kinase (fragment), len: >157 aa; identical to previously sequenced SW:KAD_STRCO (EMBL:X83011) Streptomyces coelicolor adenylate kinase (EC 2.7.4.3) (ATP-AMP transphosphorylase) Adk, 217 aa. Contains Pfam match to entry PF00406 adenylatekinase, Adenylate kinase and matches to Prosite entry PS00113 Adenylate kinase signature SC6G4.01, adk, adenylate kinase, partial CDS, len…	SCO4723	P43414
SC6E10.06c_SC6E10.06_at	0.000249648	0.197971	0.00820989	5.99513e-05	0.14007	0.00451397	3.00191	up	2.26707	up	1.93468	up	1.01103	up	1.72483	down	1.43079	down	1.23424	down	0.683256	-0.902626	-0.497571	-0.268836	0.66743	-0.116169	0.0192447	0.03479	SC6E10.06c, hypothetical protein, len: 215 aa; unknown function, similar to hypothetical proteins e.g. TR:O32103 (EMBL:Z99120) Bacillus subtilis hypothetical protein (198 aa), fasta scores; opt: 522 z-score: 625.8 E(): 1.5e-27, 40.6% identity in 192 aa overlap. Shares a short sequence motif from aa 150-160 with many oxidoreductases (sulfite oxidases and nitrate reductases). An alternative start c…	SCO2112	Q9S2N1
tyrS_SCI8.03_at	0.00212487	0.0517391	0.00163103	0.000802673	0.0266299	0.000692163	2.27393	up	1.78433	up	1.79639	up	1.08803	up	1.72362	down	1.50724	down	1.34972	down	0.625863	-0.559322	-0.209517	-0.219241	0.504148	0.226121	0.382389	0.213416	SCI8.03, tyrS, tyrosyl-tRNA synthetase (EC 6.1.1.1), len: 422 aa. Highly similar to many tyrosyl-tRNA synthetases e.g. Escherichia coli SW:SYY_ECOLI (EMBL: J01719) (423 aa), fasta scores opt: 1317 z-score: 1463.3 E():0 48.6% identity in 416 aa overlap and Mycobacterium tuberculosis SW:SYY_MYCTU (EMBL: Z98268) (424 aa), fasta scores opt: 1657 z-score: 1839.8 E():0 60.7% identity in 422 aa overlap.…	SCO1818	Q9RJ50
2SCD60.14c_2SCD60.14_at	0.00065312	6.64616e-05	9.13866e-07	0.000194531	8.44872e-06	9.46621e-08	1.0601	up	1.16441	up	1.03285	up	1.00038	up	1.72344	down	3.12518	down	1.38237	down	-0.142146	-0.226347	-0.361742	-0.188774	-0.142698	0.558945	1.2822	0.278375	2SCD60.14c, hypothetical protein, len: 241 aa; similar to TR:Q9RL28 (EMBL:AL121596) Streptomyces coelicolor hypothetical 28.7 kDa protein SCF51A.37, 259 aa; fasta scores: opt: 255 z-score: 307.0 E(): 1.5e-09; 30.2% identity in 225 aa overlap	SCO4048	Q9AK69
rplX_SCD31.38_r_at	0.000433729	0.000970698	4.84907e-06	0.000119548	0.000215711	7.19539e-07	1.64428	up	1.11627	up	1.22336	up	1.06188	down	1.72037	down	1.18455	down	1.2505	down	0.123202	-0.59425	-0.0354843	-0.167646	0.209826	0.18847	0.208853	0.154862	SCD31.38, rplX, 50S ribosomal protein L24, len: 107 aa; highly similar to SW:RL24_BACSU (EMBL:X15664) Bacillus subtilis 50S ribosomal protein L24 RplX, 103 aa; fasta scores: opt: 390 z-score: 475.1 E(): 4.9e-19; 62.9% identity in 105 aa overlap. Contains Pfam match to entry PF00467 Ribosomal_L24, KOW motif and match to Prosite entry PS01108 Ribosomal protein L24 signature	SCO4713	Q9L0C9
SC2G5.18c_SC2G5.18c_at	0.000802439	5.88666e-05	1.00661e-07	0.000248497	7.3003e-06	6.49423e-09	1.13949	up	2.27865	up	1.04076	down	1.18736	down	1.71346	down	4.79033	down	2.25963	down	-0.129242	-0.317636	-1.31742	-0.071599	0.118519	0.459276	0.942704	1.10449	SC2G5.18c, possible secreted protein, len: 180 aa; similar to TR:O87846 (EMBL:AL031013) putative secreted protein from Streptomyces coelicolor (168 aa) fasta scores; opt:476, z-score: 556.4, E(): 1e-23, (45.3% identity in 170 aa overlap). Contains possible N-terminal signal sequence	SCO6197
glyA2_SC2A11.04c_at	3.54771e-06	0.000816254	1.65746e-05	2.77204e-07	0.000174953	3.08324e-06	2.09189	up	1.67984	up	1.90219	up	1.05276	up	1.71039	down	1.27552	down	1.28816	down	0.609664	-0.455141	-0.13866	-0.317999	0.535488	0.319188	0.21243	0.0473096	SC2A11.04c, glyA2, probable serine hydroxymethyltransferase, len: 420 aa; highly similar to many e.g. GLYA_ECOLI serine hydroxymethyltransferase (EC 2.1.2.1) (417 aa), fasta scores; opt: 1530 z-score: 1748.7 E(): 0, 56.1% identity in 412 aa overlap. Contains PS00096 Serine hydroxymethyltransferase pyridoxal-phosphate attachment site and Pfam match to entry PF00464 SHMT, Serine hydroxymethyltransf…	SCO5470	O86565
SC9C5.24c_SC9C5.24c_at	0.00672163	0.000941917	1.98123e-06	0.00309339	0.000206425	2.42861e-07	1.43458	up	1.02579	up	1.15038	up	1.02116	down	1.709	down	1.27486	down	1.38666	down	-0.0073247	-0.52795	-0.0440602	-0.209433	0.0228828	0.245204	0.306281	0.262186	SC9C5.24c, hypothetical protein, len: 167 aa; similar to SW:YP54_MYCTU (EMBL:Z83863) Mycobacterium tuberculosis hypothetical 18.0 kD protein MTCY159.02, 170 aa; fasta scores: opt: 461 z-score: 543.2 E(): 8.7e-23; 54.7% identity in 150 aa overlap	SCO1500	Q9KXQ0
SC6A5.03_SC6A5.03_at	0.161192	0.00538887	1.43758e-05	0.125718	0.00166688	2.60723e-06	1.51845	up	1.24151	up	1.34331	up	1.02915	up	1.70773	down	1.48712	down	1.76032	down	-0.00867891	-0.611282	-0.320772	-0.434475	-0.0501324	0.160797	0.25175	0.381364	SC6A5.03, possible glycerol dehydrogenase, len: 340aa; similar to many eg. SW:GLDA_PSEPU glycerol dehydrogenase, GldA, from Pseudomonas putida (365 aa) fasta scores; opt: 261, z-score: 303.7, E(): 1.3e-09, (27.9% identity in 308 aa overlap).	SCO6754	Q9X7U9
SCD17A.03c_SCD17A.03_at	0.0160294	0.0431037	0.000200488	0.00849157	0.0212737	6.00028e-05	1.67313	up	1.27839	up	1.44889	up	1.04037	down	1.7049	down	1.26618	down	1.38916	down	0.186344	-0.556209	-0.167982	-0.348607	0.243434	0.21348	0.172506	0.12561	SCD17A.03c, conserved hypothetical protein, len: 271 aa; similar to TR:CAB84769 (EMBL:AL162756) Neisseria meningitidis conserved hypothetical protein NMA1542, 238 aa; fasta scores: opt: 716 z-score: 847.7 E(): 0; 49.5% identity in 222 aa overlap and to SW:MT04_ECOLI (EMBL:U28377) Escherichia coli hypothetical methyltransferase (EC 2.1.1.*) YggH or B2960, 239 aa; fasta scores: opt: 679 Z-score: 79…	SCO4111	Q9F305
SCI35.13_SCI35.13_at	0.00409279	0.0013056	0.0025916	0.0017154	0.00030464	0.00117597	1.57497	up	1.13201	up	1.14774	down	1.09021	down	1.70324	down	1.16921	down	1.15471	up	0.0155659	-0.639758	-0.163318	0.214363	0.140173	0.128525	0.0622196	0.00683244	SCI35.13, probable 3-hydroxyacyl-CoA dehydrogenase, len: 303 aa; similar to many e.g. SW:MMGB_BACSU probable 3-hydroxybutyryl-CoA dehydrogenase (287 aa), fasta scores; opt: 764 z-score: 1162.2 E(): 0, 45.6% identity in 283 aa overlap and SW:HBD_CLOAB 3-hydroxybutyryl-CoA dehydrogenase (282 aa), fasta scores; opt: 733 z-score: 1075.7 E(): 0, 43.6% identity in 282 aa overlap. Contains Pfam match to…	SCO1591	O88051
SC10G8.32c_SC10G8.32_i_at	0.0270814	0.375734	0.00433093	0.0158606	0.302607	0.00214218	1.83955	up	1.70073	up	1.79374	up	1.06771	down	1.70316	down	1.36965	down	1.54767	down	0.311795	-0.567559	-0.454364	-0.531179	0.406312	0.200653	-0.000555038	0.0989165	SC10G8.32c, unknown, len: 263 aa. Highly similar to a number of proteins of undefined function from Streptomyces coelicolor including: TR:O86541 (EMBL:AL031350) SC1F3.04 (261 aa), fasta scores opt: 1155 z-score: 1354.8 E():0 67.9% identity in 262 aa overlap and TR:O86718 (EMBL:AL031515) SC5C7.21C (271 aa), fasta scores opt: 894 z-score: 1050.3 E(): 0 54.0% identity in 272 aa overlap.	SCO7404
SC6D7A.05c_SC6D7A.05_i_at	3.22973e-06	0.000144604	0.00785915	2.48886e-07	2.19239e-05	0.00429014	3.02213	up	2.96653	up	1.21867	down	1.01531	up	1.70067	down	2.18977	down	1.6306	up	0.484993	-1.11057	-1.08378	0.770299	0.463077	-0.344468	0.0469977	0.0648925	SC6D7A.05c, possible integral membrane protein, len: 214 aa. Contains possible hydrophobic membrane spanning regions	SCO1442	Q9EWJ7
SC1A8A.25c_SC1A8A.25_at	0.0110939	0.0796976	4.40987e-05	0.00546343	0.0455619	9.62585e-06	1.62469	up	1.37989	up	1.57615	up	1.11122	down	1.69917	down	1.39708	down	1.58475	down	0.101645	-0.598518	-0.36291	-0.554761	0.253785	0.166312	0.119507	0.109493	SC1A8A.25c, possible heat shock protein (hsp90-family), len: 615aa; similar to many eg. TR:O43642 (EMBL:AF043254) heat shock protein 75 from Homo sapiens (Human) (649 aa) fasta scores; opt: 364, z-score: 416.0, E(): 9.7e-16, 25.5% identity in 639 aa overlap. Contains two Pfam matches to entry PF00183 HSP90, Hsp90 protein.	SCO1405	Q9KZM7
gluC_SC4H8.14c_at	0.000436319	0.000468692	2.16573e-06	0.000120418	8.86987e-05	2.73239e-07	1.50813	up	2.90162	up	1.8939	up	1.04228	up	1.69811	down	2.91575	down	1.87872	down	0.118139	-0.474623	-1.41872	-0.803222	0.0584021	0.289311	0.125148	0.106524	SC4H8.14c, gluC, probable glutamate permease, len: 222; similar to many members of the HisMQ subfamily of the binding-protein dependent transporters eg. GLUC_CORGL P48244 glutamate transport system permease protein from Corynebacterium glutamicum (225 aa), fasta scores; opt: 730 z-score: 1209.4 E(): 0, 58.8% identity in 199 aa overlap. Contains PS00402 Binding-protein-dependent transport systems …	SCO5775	O50493
SC1C3.14c_SC1C3.14c_at	0.0516013	0.346453	0.00418216	0.0337536	0.275051	0.00205061	1.78696	up	1.38462	up	1.59618	up	1.15866	down	1.69744	down	1.17969	down	1.64202	down	0.178991	-0.65852	-0.290494	-0.495633	0.391447	0.104838	-0.0520894	0.219838	SC1C3.14c, probable fatty acid oxidation complex alpha-subunit, similar to many e.g. FADB_ECOLI (729 aa), fasta scores; opt: 782 z-score: 863.1 E(): 0, 29.8% identity in671 aa overlap. Contains Pfam match to entry ECH PF00378, Enoyl-CoA hydratase/isomerase, score 49.78	SCO6026	O69856
SCE9.12c_SCE9.12c_i_at	0.000534139	0.000187491	0.00548595	0.000153732	2.98373e-05	0.00286093	1.65156	up	1.01327	down	1.24079	up	1.03839	up	1.69624	down	1.06603	up	1.01185	down	0.240287	-0.483542	0.259299	-0.0709729	0.185935	0.278796	0.167051	-0.0539767	SCE9.12c, hprT, probable hypoxanthine phosphoribosyltransferase, len: 187 aa; similar to many e.g. TR:O33799 (EMBL:AF008931), HprT, Salmonella typhimurium hypoxanthine phosphoribosyltransferase (178 aa), fasta scores; opt: 583 z-score: 711.2 E(): 2.7e-32, 54.2% identity in 166 aa overlap. The start codon is uncertain as there are 5 potential. Contains Pfam match to entry PF00156 Pribosyltran, Pur…	SCO3405	Q9X8I5
SC1A8A.22c_SC1A8A.22_at	0.238784	0.0518569	2.0685e-05	0.196505	0.0268164	4.0258e-06	1.35008	up	1.09554	up	1.23286	up	1.09244	down	1.69468	down	1.48836	down	1.53502	down	-0.0562196	-0.489268	-0.187866	-0.358226	0.0713352	0.271745	0.385853	0.260031	SC1A8A.22c, cvnA4, possible large secreted protein, len: 943aa; similar to others from Streptomyces coelicolor and Mycobacterium tuberculosis eg. TR:Q9X836 (EMBL:AL049727) putative large secreted protein from Streptomyces coelicolor (877 aa) fasta scores; opt: 1356, z-score: 1302.5, E(): 0, 34.5% identity in 887 aa overlap. Local genetic arrangement also seems to be conserved for the Streptomyces…	SCO1402	Q9KZN0
SC5G9.06_SC5G9.06_at	0.000111506	0.0487235	2.94678e-05	2.24771e-05	0.0248045	6.08367e-06	1.16334	up	1.04189	up	1.72533	down	1.22579	down	1.69361	down	1.93088	down	1.2555	down	-0.512304	-0.730574	-0.571511	0.274564	-0.218595	0.0295254	0.377749	0.602823	SC5G9.06, possible secreted protein, len: 425 aa; unknown function, probable CDS suggested by GC frameplot, positional base preference and amino acid composition. Contains a probable N-terminal signal sequence	SCO0297
SCE59.21c_SCE59.21c_at	0.0158482	0.000743839	1.87037e-07	0.00836148	0.000156233	1.35418e-08	1.46692	up	1.26885	up	1.27229	up	1.05714	down	1.6922	down	1.40497	down	1.55199	down	0.0948739	-0.457921	-0.248652	-0.252553	0.17504	0.300979	0.24189	0.381568	SCE59.21c, possible bi-functional transferase/deacetylase, len: 734 aa; similar to TR:Q9XAP6 (EMBL:AL078618) Streptomyces coelicolor putative bi-functional transferase/deacetylase SC10A7.29c, 743 aa; fasta scores: opt: 2045 z-score: 2233.4 E(): 0; 59.5% identity in 726 aa overlap and N-terminal region similar to SW:NODB_RHIME (EMBL:X01649) Rhizobium meliloti chitooligosaccharide deacetylase (EC 3…	SCO2962	Q9L1T3
SCC22.03c_SCC22.03c_at	0.0123297	0.0572611	0.00113188	0.00613833	0.030334	0.00045624	1.70488	up	1.27141	up	1.28814	up	1.07136	down	1.6898	down	1.23031	down	1.14782	down	0.140142	-0.629531	-0.206287	-0.225146	0.23959	0.127323	0.0927296	-0.026248	SCC22.03c, possible aminotransferase, len: 418 aa; similar to many proposed aminotransferase/nifS-like proteins e.g. TR:Q49690 (EMBL:U00013) NifS from Mycobacterium leprae (418 aa) fasta scores; opt: 1438, z-score: 1673.0, E(): 0, (53.4% identity in 414 aa overlap). Contains Pfam match to entry PF00266 aminotran_5, Aminotransferases class-V.	SCO1921	Q9XAD5
SC4A10.18c_SC4A10.18_at	0.0318437	0.00153037	0.00718329	0.0191519	0.000369154	0.00387228	1.65886	up	1.1014	up	1.15058	up	1.21628	up	1.68891	down	1.06592	down	1.20623	down	0.21881	-0.511378	0.0794702	0.0164466	-0.0636692	0.244714	0.171571	0.286955	SC4A10.18c, ftsW, probable cell division protein, len; 456 aa; previously sequenced as TR:Q9ZBA6 (EMBL:U10879), ftsW, Streptomyces coelicolor ftsW protein (456 aa) and identical to that sequence. Similar to many members of the ftsW/rodA/spoVE family e.g. SW:SP5E_BACSU (EMBL:X51419), spoVE, Bacillus subtilis stage V sporulation protein (366 aa), fasta scores; opt: 745 z-score: 788.4 E(): 0, 36.9% …	SCO2085	Q9ZBA6
SCC24.27c_SCC24.27c_at	0.117193	0.00923613	5.23669e-05	0.0868677	0.00321332	1.19186e-05	1.42741	up	1.33425	up	1.44145	up	1.03454	up	1.68567	down	1.37793	down	1.44604	down	0.213263	-0.300139	-0.202764	-0.31426	0.16428	0.453185	0.259736	0.217851	SCC24.27c, possible integral membrane protein, len: 146 aa; similar to SW:Y0B1_MYCTU (EMBL:Z77724) Mycobacterium tuberculosis hypothetical 13.7 kD protein CY227.01c, MTCY227.01c, 133 aa; fasta scores: opt: 241 z-score: 297.9 E(): 3.7e-09; 34.8% identity in 135 aa overlap. Contains possible hydrophobic membrane spanning regions	SCO2456
SCD72A.14c_SCD72A.14_at	0.0212997	0.109739	1.88082e-05	0.0119849	0.0671107	3.59311e-06	1.52135	up	1.17187	up	1.3256	up	1.18593	down	1.68498	down	1.33078	down	1.50972	down	0.0847755	-0.520573	-0.144036	-0.321875	0.3308	0.232157	0.268235	0.272402	SCD72A.14c, possible membrane protein, len: 513aa; similar to TR:Q9X871 (EMBL:AL049661) putative integral membrane protein from Streptomyces coelicolor (488 aa) fasta scores; opt: 220, z-score: 257.3, E(): 7.2e-07, 25.7% identity in 483 aa overlap. Contains possible membrane-spanning hydrophobic region.	SCO4128
gluD_SC4H8.13c_at	3.70261e-06	9.2974e-06	2.46695e-08	2.93455e-07	7.73117e-07	1.15832e-09	1.66792	up	3.12151	up	2.22502	up	1.03799	up	1.68344	down	2.89277	down	2.0808	down	0.251088	-0.486966	-1.39116	-0.902733	0.1973	0.264445	0.141298	0.154403	SC4H8.13c, gluD, probable glutamate permease, len: 299; similar to many members of the HisMQ subfamily of the binding-protein dependent transporters eg. GLUD_CORGL P48245 glutamate transport system permease protein from Corynebacterium glutamicum (273 aa), fasta scores; opt: 673 z-score: 843.4 E(): 0, 47.0% identity in 251 aa overlap. Contains PS00402 Binding-protein-dependent transport systems i…	SCO5774	O50492
SCI51.13c_SCI51.13c_at	1.30579e-05	0.0012257	0.000106093	1.46024e-06	0.000282042	2.83296e-05	2.96948	up	3.1211	up	2.81501	up	1.23464	up	1.68299	down	1.44429	down	2.35041	down	1.13689	-0.433324	-0.505167	-0.356252	0.832803	0.317699	0.0251923	0.876663	SCI51.13c, probable L-alanine dehydrogenase, len: 371 aa; similar to many alanine dehydrogenases e.g. SW:DHA_MYCTU (EMBL:X63069), ald, Mycobacterium tuberculosis L-alanine dehydrogenase (371 aa), fasta scores; opt: 1569 z-score: 1722.1 E(): 0, 65.8% identity in 371 aa overlap. Contains Pfam match to entry PF01262 AlaDh_PNT, Alanine dehydrogenase/pyridine nucleotide transhydrogenase and PS00836 Al…	SCO1773	Q9S227
SCI7.34c_SCI7.34c_r_at	0.0109832	0.00132487	0.00809955	0.0053932	0.000310723	0.00444169	1.56015	up	1.04153	up	1.04913	down	1.05946	up	1.68235	down	1.07148	down	1.03114	up	0.0384059	-0.60328	-0.0203004	0.107595	-0.0449282	0.147201	0.0793069	0.0633615	SCI7.34c, possible transferase, len: 329 aa; similar to many e.g. TR:BAA75911 (EMBL:AB024601) tetrahydrodipicolinate N-succinyltransferase from Pseudomonas aeruginosa (344 aa) fasta scores; opt: 1004, z-score: 1062.7, E(): 0, (54.4% identity in 307 aa overlap). Contains possible N-terminal signal sequence.	SCO1916	Q9X9V6
SC9B5.15_SC9B5.15_at	0.89056	0.0924267	0.000412731	0.881623	0.0543297	0.000142607	1.34649	up	1.15007	up	1.27745	up	1.04234	down	1.68041	down	1.29778	down	1.53039	down	-0.158518	-0.587721	-0.360234	-0.511779	-0.0986934	0.16109	0.0158178	0.102116	SC9B5.15, AraC-like transcriptional regulator, len: 313aa; similar to many members of the AraC family of transcriptional regulators eg. SW:MMSR_PSEAE mmsAB operon regulatory protein (307 aa) fasta scores; opt: 171, z-score: 257.7, E(): 4.6e-07, (34.6% identity in 78 aa overlap). Contains PS00041 Bacterial regulatory proteins, araC family signature and Pfam match to entry PF00165 HTH_2, Bacterial …	SCO6448	Q9ZBG5
afsQ1_2SCK8.33c_at	0.0356796	0.168401	0.00207084	0.0219184	0.115587	0.000911468	2.18392	up	2.08158	up	2.03575	up	1.01815	up	1.68028	down	1.83015	down	2.02813	down	0.259033	-0.867886	-0.798648	-0.76653	0.233089	-0.119184	0.0733124	0.25362	2SCK8.33c, afsQ1, transcriptional regulatory protein, len: 225 aa; identical to previously sequenced SW:AFQ1_STRCO (EMBL:D10654) Streptomyces coelicolor transcriptional regulatory protein AfsQ1, 225 aa and highly similar to TR:Q9K455 (EMBL:AL359215) Streptomyces coelicolor putative two-component system response regulator SC2H12.29, 229 aa; fasta scores: opt: 920 z-score: 981.8 E(): 0; 61.0% ident…	SCO4907	Q04942
SCF34.15c_SCF34.15c_at	0.0734845	0.00807006	4.91873e-05	0.0510704	0.00274498	1.10539e-05	1.0677	up	1.18132	up	1.17527	up	1.06934	up	1.67515	down	2.39388	down	2.00124	down	-0.06582	-0.160324	-0.306215	-0.298815	-0.162537	0.583969	0.953136	0.702076	SCF34.15c, probable iron-siderophore permease transmembrane protein, len: 368 aa; similar to SW:FEPG_ECOLI (EMBL:X57471), FepG, Escherichia coli ferric enterobactin transport protein (330 aa), fasta scores; opt: 741 z-score: 794.3 E(): 0, 38.7% identity in 326 aa overlap and to many other iron-siderophore permeases. Similar to others from S. coelicolor e.g. SCI51.26c (EMBL:AL109848) S. coelicolor…	SCO0496	Q9RK10
secY_SCD31.47_at	0.267734	0.0341705	0.00021735	0.223783	0.0160075	6.59841e-05	1.20439	up	1.07912	down	1.10213	down	1.15735	down	1.67307	down	1.16324	down	1.15983	down	-0.205651	-0.473956	-0.095799	-0.0653558	0.00517623	0.268539	0.122354	0.148552	SCD31.47, secY, preprotein translocase SecY subunit, len: 437 aa; identical to previously sequenced SW:SECY_STRCO (EMBL:X83011) Streptomyces coelicolor preprotein translocase SecY subunit, 437 aa. Contains Pfam match to entry PF00344 secY, eubacterial secY protein and matches to Prosite entries PS00755 Protein secY signature 1 and PS00756 Protein secY signature 2. Contains also possible hydrophob…	SCO4722	P46785
SCD8A.31_SCD8A.31_at	0.176	0.282252	0.0021008	0.138718	0.21397	0.000926157	1.65773	up	1.75936	up	1.41713	up	1.06497	down	1.67238	down	1.83872	down	1.4827	down	0.0403857	-0.688821	-0.774662	-0.462583	0.131199	0.0530809	0.104037	0.105647	SCD8A.31, possible hydrolytic protein, len: 485 aa; similar to TR:Q9ZBF7 (EMBL:AL035206) Streptomyces coelicolor putative hydrolytic protein SC9B5.23c, 464 aa; fasta scores: opt: 1832 z-score: 1766.1 E(): 0; 66.1% identity in 492 aa overlap. Contains possible hydrophobic membrane spanning region	SCO4258
glyS_SCC121.07c_r_at	5.49507e-05	0.0014381	2.97167e-07	9.12742e-06	0.000343287	2.42486e-08	1.72091	up	1.62422	up	1.46009	up	1.07936	down	1.67049	down	1.63395	down	1.3657	down	0.335032	-0.448139	-0.364711	-0.211022	0.445212	0.29213	0.343656	0.238616	SCC121.07c, glyS, glycyl-tRNA synthetase, len: 460 aa; similar to SW:SYG_MYCTU (EMBL:Z95208) Mycobacterium tuberculosis glycyl-tRNA synthetase (EC 6.1.1.14) (glycine--tRNA ligase) GlyS, 463 aa; fasta scores: opt: 2210 z-score: 2584.3 E(): 0; 68.3% identity in 457 aa overlap and to SW:SYG_BORBU (EMBL:AE001142) Borrelia burgdorferi glycyl-tRNA synthetase (EC 6.1.1.14) (glycine--tRNA ligase) GlyS, 4…	SCO2504	Q9L2H9
SCGD3.18c_SCGD3.18c_at	0.106875	0.126937	0.000142618	0.0782215	0.0807574	3.96673e-05	1.54155	up	1.35905	up	1.58367	up	1.10497	down	1.67011	down	1.46301	down	1.77569	down	-0.0623355	-0.686713	-0.504939	-0.725609	0.0816733	0.053229	0.0439962	0.10277	SCGD3.18c, bkdA1, probable branched-chain alpha keto acid dehydrogenase E1 alpha subunit, len: 417 aa; similar to E1 alpha subunits from pyruvate dehydrogenase complexes and branched-chain alpha keto acid dehydrogenases e.g. TR:Q53610 (EMBL:U26308) Streptomyces avermitilis branched-chain alpha-keto acid dehydrogenase E1-alpha subunit (406 aa), fasta scores; opt: 2177 z-score: 2466.3 E(): 0, 80.9%…	SCO3817	Q9XA60
pyk2_SC8F4.27c_i_at	1.73479e-06	9.41261e-06	0.00440913	1.113e-07	7.89445e-07	0.0021935	1.99099	up	1.33528	up	1.27532	up	1.04498	up	1.6685	down	1.00894	up	1.13385	up	0.465906	-0.527582	0.048759	0.115048	0.402437	0.210972	0.035917	-0.0661802	SC8F4.27c, pyk2, pyruvate kinase, len: 476 aa; strongly similar to many e.g. SW:Q46078 (KPYK_CORGL) pyruvate kinase from Corynebacterium glutamicum (Brevibacterium flavum) (475 aa) fasta scores; opt: 1693, z-score: 1907.7, E(): 0, 55.3% identity in 474 aa overlap and TRNEW:CAB52070 (EMBL:AL109732) pyruvate kinase from Streptomyces coelicolor (478 aa) fasta scores; opt: 2185, z-score: 2461.2, E():…	SCO5423	Q9L299
SC2A6.10_SC2A6.10_at	0.00531677	0.000766206	3.31504e-06	0.00234294	0.00016148	4.50323e-07	1.63869	up	1.26159	up	1.38288	up	1.05601	up	1.6683	down	1.3974	down	1.52177	down	0.0600781	-0.652467	-0.275162	-0.407594	-0.0185474	0.0859114	0.207578	0.198153	SC2A6.10, possible integral membrane protein, len: 178 aa; similar to TR:O32878 (EMBL:Z98271) Mycobacterium leprae hypothetical 9.6 kD protein MLCB1779.16c, 91 aa; fasta scores: opt: 148 z-score: 174.2 E(): 0.032; 27.5% identity in 80 aa overlap. Contains possible hydrophobic membrane spanning regions	SCO4825
nusG_SCD82.18_r_at	0.00144106	0.0067645	6.84295e-05	0.000505662	0.00220634	1.64574e-05	1.14992	up	1.21606	down	1.25192	down	1.11488	down	1.6683	down	1.14217	down	1.1483	down	-0.248297	-0.449833	0.033915	0.0758457	-0.0914097	0.288543	0.225691	0.275346	SCD82.18, nusG, transcription antitermination protein, len: 300aa; identical to previously sequenced SW:NUSG_STRCO (EMBL:D17465) Streptomyces coelicolor transcription antitermination protein NusG. Contains match to Prosite entry PS01014 Transcription termination factor nusG signature. Contains also possible coiled-coil region at aprox. residues 56..75	SCO4647	P36266
SC8D9.10_SC8D9.10_f_at	0.000114316	0.000373985	4.60647e-05	2.31091e-05	6.86309e-05	1.0154e-05	1.55887	up	1.06811	down	1.0117	up	1.0698	down	1.66765	down	1.04008	down	1.11798	down	0.0499825	-0.590514	0.145042	0.0331998	0.147328	0.147303	0.201743	0.194088	SC8D9.10, probable Glu-tRNA-Gln amidotransferase subunit C, gatC, len: 98aa; similar to many eg. TR:O06492 (EMBL:AF008553) Glu-tRNAGln amidotransferase subunit C, gatC, from Bacillus subtilis (101 aa) fasta scores; opt: 232. z-score: 294.8, E(): 4.1e-09, (42.1% identity in 95 aa overlap).	SCO5498	Q9Z581
SCI52.06c_SCI52.06_i_at	0.00115785	0.00472517	0.00679257	0.000390245	0.00143618	0.00363731	1.30479	up	1.43457	down	1.26987	down	1.17568	down	1.66677	down	1.0714	up	1.00826	up	-0.27347	-0.657283	0.247144	0.0712066	-0.0399704	0.079771	0.147644	0.0593417	SCI52.06, conserved hypothetical protein, len: 265 aa; similar to TR:O06242 (EMBL:Z95388) Mycobacterium tuberculosis hypothetical 28.3 kDa protein MTCY270.35, 262 aa; fasta scores: opt: 495 Z-score: 595.6 bits: 117.9 E(): 1.4e-25; 50.951% identity in 263 aa overlap	SCO1664	Q9ADA3
rplV_SCD31.32_i_at	0.0159291	0.00605487	0.00069885	0.008421	0.0019445	0.000263509	1.61078	up	1.15615	up	1.09456	up	1.02806	up	1.66621	down	1.20298	down	1.10798	down	0.264418	-0.42334	0.0550861	0.134065	0.22449	0.31323	0.3217	0.281992	SCD31.32, rplV, 50S ribosomal protein L22, len: 125 aa; highly similar to SW:RL22_BACST (EMBL:X54994) Bacillus stearothermophilus 50S ribosomal protein L22, RplV, 113 aa; fasta scores: opt: 441 z-score: 566.9 E(): 3.8e-24; 64.0% identity in 114 aa overlap. Contains Pfam match to entry PF00237 Ribosomal_L22, Ribosomal protein L22 and match to Prosite entry PS00464 Ribosomal protein L22 signature	SCO4707	Q9L0D5
StH24.05_StH24.05_at	0.804636	0.1281	0.000139232	0.787909	0.0817269	3.86256e-05	1.25374	up	1.0938	up	1.0795	up	1.15868	down	1.66574	down	1.40366	down	1.22977	down	-0.157445	-0.483688	-0.286795	-0.267809	0.05504	0.252479	0.2024	0.0305831	StH24.05, probable membrane protein, len: 431 aa; previously sequenced as TR:O54569 (EMBL:Y16311) Streptomyces coelicolor inner membrane protein (431 aa). Similar to many e.g. SW:SP3J_BACSU (EMBL:Z14225), SpoIIIJ, Bacillus subtilis stage III sporulation protein J precursor (259 aa), fasta scores; opt: 299 z-score: 305.0 E(): 1.1e-09, 30.9% identity in 236 aa overlap. Also similar to TR:O04665 (EM…	SCO3883	O54569
SCF34.11c_SCF3_part1_at	0.000234965	0.00072899	1.10873e-06	5.59201e-05	0.000151546	1.20013e-07	1.08525	down	1.01469	down	1.16362	down	1.04164	down	1.66512	down	2.40862	down	1.55963	down	-0.318995	-0.200968	-0.29795	-0.10038	-0.260145	0.534655	0.970256	0.540827	SCF34.11c, probable peptide synthetase, len: 3643 aa; similar to parts of many antibiotic peptide synthetases e.g. the C-terminal half of TR:Q9Z4X6 (EMBL:AL035640) Streptomyces coelicolor CDA peptide synthetase I (7463 aa), fasta scores; opt: 1948 z-score: 1929.3 E(): 0, 33.7% identity in 3723 aa overlap. Also similar to parts of putative peptide synthetases from the exochelin biosynthesis locus …	SCO0492	Q9RK14
narJ2_SCJ12.30_at	2.80788e-07	8.53782e-07	4.05739e-09	9.76217e-09	3.30496e-08	1.13596e-10	2.17764	down	1.22425	up	1.74999	down	1.1456	down	1.66398	down	11.2954	down	7.31933	down	-1.12277	0	-1.41466	-0.315422	-0.926658	0.734642	2.083	2.55629	SCJ12.30, narJ2, probable nitrate reductase delta chain, len: 267 aa. Similar to many e.g. Bacillus subtilis SW:NARJ_BACSU (EMBL:Z49884) nitrate reductase delta chain NarJ (EC 1.7.99.4) SC5C7.18c (184 aa), fasta scores: opt: 287 z-score: 314.9 E(): 3.5e-10 32.9% identity in 164 aa overlap and Streptomyces coelicolor TR:O86715 (EMBL:AL031515) nitrate reductase delta chain SC5C7.18c (164 aa), fasta…	SCO0218	Q9RI30
SCE59.20c_SCE59.20c_at	0.0480262	0.0924771	0.000376211	0.0310191	0.0543925	0.000127157	1.59324	up	1.5304	up	1.56854	up	1.01479	down	1.66373	down	1.43522	down	1.52719	down	0.226338	-0.445628	-0.38757	-0.423085	0.247522	0.288794	0.133701	0.187796	SCE59.20c, possible integral membrane protein, len: 401 aa; similar to TR:Q9XAP7 (EMBL:AL078618) Streptomyces coelicolor putative integral membrane transferase SC10A7.28c, 363 aa; fasta scores: opt: 397 z-score: 390.6 E(): 2.4e-14; 46.6% identity in 369 aa overlap. Contains possible hydrophobic membrane spanning regions and match to Prosite entry PS00038 Myc-type, 'helix-loop-helix' dimerization …	SCO2961	Q9L1T4
SC9C5.34_SC9C5.34_at	0.0200428	0.0309832	0.000152118	0.0111708	0.01427	4.29638e-05	1.31771	up	1.08209	down	1.06454	down	1.12168	down	1.66196	down	1.27867	down	1.1301	down	-0.177957	-0.57599	-0.0641427	-0.0877333	-0.0122957	0.156897	0.290506	0.08872	SC9C5.34, possible peptidyl-prolyl cis-trans isomerase, len: 277 aa; similar to SW:CYPB_MYCLE (EMBL:U00011) Mycobacterium leprae probable peptidyl-prolyl cis-trans isomerase PpiB or MLCB1259.10c, 295 aa; fasta scores: opt: 514 z-score: 573.6 E(): 1.8e-24; 40.0% identity in 295 aa overlap and to SW:CYPB_BACSU (EMBL:L09228) Bacillus subtilis peptidyl-prolyl cis-trans isomerase PpiB, 143 aa; fasta s…	SCO1510	Q9KXP0
SCE59.19c_SCE59.19c_at	0.773805	0.0506554	8.30408e-05	0.756055	0.0259631	2.09239e-05	1.20635	up	1.04705	up	1.01058	up	1.09724	down	1.66067	down	1.31632	down	1.25832	down	-0.1147	-0.385351	-0.181035	-0.129887	0.0191736	0.346414	0.215473	0.201616	SCE59.19c, possible integral membrane protein, len: 315 aa. Contains possible hydrophobic membrane spanning regions and proline rich C-terminal region	SCO2960
SCK7.02_SCK7.02_at	1.0352e-08	4.05834e-07	0.000898713	1.52126e-10	1.19277e-08	0.000348855	1.20986	up	1.49316	down	1.84831	down	1.09421	down	1.66036	down	1.06012	up	1.25057	up	-0.35322	-0.62806	0.225147	0.53299	-0.22333	0.103436	0.140924	0.210408	SCK7.02, possible secreted protein, len: 238 aa; similar to C-terminal region of TR:CAB93446 (EMBL:AL357591) Streptomyces coelicolor hypothetical 16.0 kDa protein SCC53.17, 154 aa; fasta scores: opt: 477 z-score: 484.5 E(): 1.6e-19; 64.4% identity in 101 aa overlap. Contains possible N-terminal region signal peptide sequence and possible coiled-coil region at aprox. residues 82..123	SCO5029
frr_SC6A9.40c_r_at	0.00228079	0.00139649	1.74259e-05	0.000873075	0.000330353	3.29155e-06	1.48865	up	1.04744	up	1.0679	up	1.11836	down	1.65789	down	1.14289	down	1.10542	down	-0.0291142	-0.60312	-0.0959768	-0.123896	0.132273	0.126229	0.0967146	0.0206928	SC6A9.40c, frr, ribosome recycling factor, len: 185 aa; highly similar to many e.g. RRF_ECOLI ribosome recycling factor (ribosome releasing factor) (185 aa), fasta scores; opt: 504 z-score: 841.1 E(): 0, 41.8% identity in 177 aa overlap	SCO5627	O86770
rplM_SC6G4.12_r_at	0.00129093	0.00157979	0.000633711	0.000439563	0.000383341	0.000235768	1.55295	up	1.05737	up	1.10107	down	1.09124	down	1.65636	down	1.13927	down	1.05358	up	-0.0739427	-0.708955	-0.154421	0.064961	0.0520213	0.0190608	0.0336873	-0.0103375	SC6G4.12, rplM, 50S ribosomal protein L13, len: 147 aa; identical to RL13_STRCO 50S ribosomal protein L13 (147 aa) and highly similar to many e.g. RL13_ECOLI (142 aa), fa sta scores; opt: 557 z-score: 970.2 E(): 0, 53.5% identity in 142 aa overlap. Contains PS00783 Ribosomal protein L13 s ignature and Pfam match to entry PF00572 L13, Ribosomal pro tein L13, score 252.90, E-value 4.4e-72	SCO4734	Q53874
SC9C5.14c_SC9C5.14c_i_at	0.133262	0.0208598	0.00834814	0.100738	0.00876263	0.00460195	1.82121	up	1.40925	up	1.30905	up	1.30441	up	1.65352	down	1.48415	down	1.39396	down	0.434556	-0.430344	-0.0603762	0.0460386	0.0511535	0.295194	0.509257	0.52523	SC9C5.14c, probable NusB-family protein, len: 142 aa; similar to SW:NUSB_ECOLI (EMBL:X00681) Escherichia coli N utilization substance protein B NusB, 139 aa; fasta scores: opt: 183 z-score: 251.7 E(): 1.5e-06; 30.0% identity in 130 aa overlap. Contains Pfam match to entry PF01029 NusB, NusB family	SCO1490	Q9KXR0
SCK7.21_SCK7.21_at	1.97954e-06	0.0195183	0.000454906	1.32512e-07	0.00804516	0.000160766	2.9929	up	2.44307	up	2.2581	up	1.05721	up	1.65326	down	1.40385	down	1.24904	down	0.960693	-0.620852	-0.328003	-0.214414	0.880437	0.104459	0.161385	0.106402	SCK7.21, possible secreted protein, len: 174 aa. Contains possible N-terminal signal peptide sequence	SCO5048
SCF42.11c_SCF42.11c_at	0.11536	0.405429	0.00243029	0.0852592	0.331821	0.00109233	1.81443	up	1.74759	up	1.88861	up	1.13675	down	1.65243	down	1.7202	down	2.05683	down	0.0439243	-0.815589	-0.761442	-0.8734	0.228844	-0.0909952	0.0211306	0.167026	SCF42.11c, unknown, len: 147 aa. Identical to the previously published Streptomyces coelicolor TR:Q53898(EMBL:X60316) pleiotropic regulatory locus AbaA, OrfB (147 aa), fasta scores opt: 958 z-score: 1195.2 E(): 0 99.3% identity in 147 aa overlap.	SCO0701
SC4G6.06c_SC4G6.06c_r_at	0.00343578	0.155911	6.25215e-05	0.00141249	0.104835	1.47052e-05	1.81519	up	1.65027	up	1.45992	up	1.15318	down	1.65029	down	1.71202	down	1.46135	down	0.244453	-0.615666	-0.47825	-0.301433	0.450074	0.107051	0.297448	0.245866	SC4G6.06c, trpB, tryptophan synthase beta subunit, len: 427 aa; previously sequenced therefore identical to TR:O05625 (EMBL:AF054585). Also similar to SW:TRPB_CAUCR tryptophan synthase beta chain from Caulobacter crescentus (406 aa) fasta scores; opt: 1660, z-score: 1848.0, E(): 0, (61.2% identity in 397 aa overlap). Contains Pfam match to entry PF00247 trp_syntB, Tryptophan synthases, beta chain…	SCO2037	O05625
StH24.07_StH24.07_at	0.0845691	0.0814495	0.00177241	0.0599259	0.0467386	0.000762325	1.66795	up	1.28259	up	1.47904	up	1.04403	up	1.65022	down	1.32378	down	1.40701	down	0.20422	-0.533856	-0.154839	-0.360438	0.142055	0.188807	0.249823	0.132194	StH24.07, conserved hypothetical GidB-family protein, len: 239 aa; previously sequenced as TR:O54571 (EMBL:Y16311) Streptomyces coelicolor gidB-like protein (239 aa). Similar to many members of the gidB family of hypothetical proteins e.g. TR:O53597 (EMBL:AL021426) Mycobacterium tuberculosis hypothetical protein (224 aa), fasta scores; opt: 654 z-score: 756.9 E(): 0, 48.0% identity in 221 aa over…	SCO3885	O54571
SC5F7.23c_SC5F7.23c_at	0.0088078	0.00119705	8.84897e-05	0.00423343	0.000272018	2.24237e-05	1.6446	up	1.2446	up	1.20855	up	1.10598	up	1.64834	down	1.26033	down	1.26311	down	0.149561	-0.56818	-0.16612	-0.123719	0.0042332	0.152831	0.167683	0.21326	SC5F7.23c, possible endo alpha-1,4 polygalactosaminidase, possibly secreted, len: 282 aa; similar to TR:Q52423 (EMBL:D14846) endo alpha-1,4 polygalactosaminidase from Pseudomonas sp.881 (294 aa) fasta scores; opt: 759, z-score: 748.2, E(): 0, (44.2% identity in 278 aa overlap). Contains possible N-terminal signal sequence	SCO2178
SC4G6.18c_SC4G6.18c_at	0.000106303	4.00967e-05	0.00119862	2.12226e-05	4.3977e-06	0.000487179	1.79902	up	1.14226	up	1.17113	up	1.16475	up	1.64652	down	1.01888	up	1.14452	down	0.264713	-0.582496	0.0728202	0.0368094	0.0446974	0.136922	0.0458377	0.231547	SC4G6.18c, conserved hypothetical protein, len: 134aa; previously sequenced therefore almost identical to SW:YHI2_STRCO. Also similar to many others eg. TR:O07205 (EMBL:Z96072) hypothetical protein from Mycobacterium tuberculosis (142 aa) fasta scores; opt: 225, z-score: 300.2, E(): 2.1e-09, (34.1% identity in 123 aa overlap).	SCO2049
SC1A8A.24c_SC1A8A.24_at	0.0126297	0.0399059	0.000451461	0.00632388	0.0193665	0.000159225	1.86544	up	1.57715	up	1.98564	up	1.06697	up	1.64385	down	1.48474	down	1.76621	down	0.367601	-0.531914	-0.289722	-0.622002	0.274078	0.185167	0.280491	0.198652	SC1A8A.24c, unknown, len: 1001aa; weakly similar to many other large proteins of undefined function eg. TR:Q9Z5A4 (EMBL:AL035478) putative secreted protein from Streptomyces coelicolor (1156 aa) fasta scores; opt: 210, z-score: 222.7, E(): 5.7e-05, 24.7% identity in 636 aa overlap.	SCO1404	Q9KZM8
SCC80.05c_SCC80.05c_i_at	1.30002e-05	1.94145e-05	3.69495e-06	1.44315e-06	1.83707e-06	5.12923e-07	1.52446	up	1.02163	up	1.0632	down	1.01367	down	1.6438	down	1.14263	down	1.04627	down	-0.0067482	-0.615044	-0.0376239	0.0816603	0.0128444	0.101992	0.154738	0.146922	SCC80.05c, probable cell division trigger factor, len: 468 aa; similar to SW:TIG_BACSU (EMBL:Z75208) Bacillus subtilis trigger factor (vegetative protein 2) Tig, 423 aa; fasta scores: opt: 861 z-score: 823.6 E(): 0; 35.9% identity in 412 aa overlap. Contains and match to Prosite entry	SCO2620	Q9F314
SCBAC8D1.11c_SCBAC8D_at	0.0655838	0.00542776	0.000300151	0.044454	0.00168474	9.66332e-05	1.23135	up	1.17986	down	1.06052	down	1.18672	down	1.6425	down	1.05551	down	1.05445	down	-0.127856	-0.428097	0.110761	-0.0430799	0.11912	0.287796	0.188706	0.0334066	SCBAC8D1.11c, conserved hypothetical protein, len: 308 aa; similar to TR:Q9HTH7 (EMBL:AE004951) Pseudomonas aeruginosa hypothetical protein PA5387, 294 aa; fasta scores: opt: 1301 Z-score: 1431.2 bits: 272.9 E(): 3.9e-72; 64.746% identity in 295 aa overlap	SCO6298
SCF34.08c_SCF34.08c_r_at	4.10968e-05	7.80834e-05	3.01333e-07	6.34865e-06	1.01872e-05	2.47331e-08	1.14975	down	1.01534	up	1.23537	down	1.03944	down	1.64211	down	2.52594	down	1.38078	down	-0.374399	-0.173077	-0.396356	-0.0694518	-0.31859	0.542474	0.940465	0.396032	SCF34.08c, conserved hypothetical protein, len: 70 aa; unknown function, similar to hypothetical proteins from several bacteria e.g. SW:MBTH_MYCTU (EMBL:Z95208), MbtH, Mycobacterium tuberculosis hypothetical protein (71 aa), fasta scores; opt: 329 z-score: 486.3 E(): 9.9e-20, 70.3% identity in 64 aa overlap. Also similar to TR:Q9Z388 (EMBL:AL035654) Streptomyces coelicolor small conserved hypothe…	SCO0489
SCM10.16c_SCM10.16c_at	0.0162039	0.00541166	0.000144149	0.00860144	0.00167781	4.01963e-05	1.34062	up	1.04486	up	1.06318	up	1.13267	up	1.64163	down	1.40203	down	1.55003	down	0	-0.4229	-0.0633054	-0.088388	-0.179729	0.29223	0.424209	0.543904	SCM10.16c, hypothetical protein, len: 714 aa; similar to C-terminal region of TR:Q55576 (EMBL:D63999) Synechocystis sp. hypothetical 141.7 kD protein, 1244 aa; fasta scores: opt: 1179 z-score: 1354.7 E(): 0; 37.6% identity in 574 aa overlap and to S. coelicolor SC8D9.07 putative phosphodiesterase, 746 aa; fasta scores: opt: 817 z-score: 782.4 E(): 0; 41.8% identity in 452 aa overlap. Contains Pfa…	SCO0928	Q9RCY2
SC4H2.30_SC4H2.30_at	0.555381	0.467142	0.00427702	0.519351	0.394978	0.00211092	1.51299	up	1.41721	up	1.61474	up	1.12361	down	1.64005	down	1.61254	down	1.97298	down	-0.137527	-0.734933	-0.640577	-0.828834	0.0306114	-0.0211948	0.0487623	0.151542	SC4H2.30, possible hydrolase, len: 301 aa; some similarity to several e.g. DRAG_RHORU P14300 adp-ribosylglycohydrolase (294 aa), fasta scores; opt: 92 z-score: 265.8 E(): 1.4e-07, 25.3% identity in 296 aa overlap	SCO5809	O69985
SCJ4.07_SCJ4.07_at	0.00620517	0.0071949	0.000580343	0.00282013	0.00238283	0.00021196	1.36094	up	1.00266	up	1.14721	down	1.02777	down	1.63955	down	1.13536	down	1.09788	down	-0.117352	-0.561956	-0.121183	0.0807796	-0.0778395	0.151345	0.0619618	0.215499	SCJ4.07, possible secreted protein, len: 171 aa; Contains possible N-terminal signal sequence. Also contains PS00013 Prokaryotic membrane lipoprotein lipid attachment site.	SCO0026
infC_SCI35.22c_at	5.09868e-06	8.91867e-05	1.18751e-06	4.54613e-07	1.24989e-05	1.3152e-07	1.60338	up	1.04635	down	1.11745	up	1.04317	down	1.63896	down	1.10014	down	1.24281	down	-0.0192976	-0.700415	0.0460668	-0.179505	0.0416816	0.012366	0.183749	0.134099	SCI35.22c, infC, translation initiation factor IF-3, len: 217 aa; highly similar to many e.g. IF3_ECOLI translation initiation factor IF-3 (180 aa), fasta scores; opt: 566 z-score: 818.0 E(): 0, 51.2% identity in 172 aa overlap. Uses an ATC initiation codon, in common with Myxococcus xanthus. E. coli and B. subtilis infC begin with ATT. Contains PS00017 ATP /GTP-binding site motif A (P-loop) and …	SCO1600	O88060
SCC121.27c_SCC121.27_at	0.0515605	0.00191394	7.04186e-07	0.0336965	0.000481572	6.76422e-08	1.37073	up	1.42954	up	1.32993	up	1.10999	down	1.63477	down	2.05294	down	2.41677	down	-0.074826	-0.529773	-0.590373	-0.48618	0.075723	0.179314	0.447319	0.786899	SCC121.27c, unknown, len: 614 aa	SCO2524
SCH44.03c_SCH44.03c_at	0.0446341	0.0070838	0.000172527	0.0283643	0.00233841	4.98411e-05	1.61696	up	1.42087	up	1.30013	up	1.08541	up	1.63288	down	1.38164	down	1.30333	down	0.327643	-0.365645	-0.179132	-0.0510116	0.209401	0.341777	0.28725	0.331196	SCH44.03c, possible membrane protein, len: 63 aa. Contains possible hydrophobic membrane spanning regions	SCO3663
SC8D9.13_SC8D9.13_at	0.00311378	0.0686465	9.2201e-05	0.00125424	0.0380139	2.37607e-05	1.73032	up	1.29192	up	1.53174	up	1.07117	down	1.63266	down	1.31567	down	1.47612	down	0.107378	-0.683664	-0.262141	-0.507791	0.206571	0.0235583	0.13366	0.0540168	SC8D9.13, probable Glu-tRNA-Gln amidotransferase subunit B, gatB, len: 504aa; similar to many eg. TR:O30509 (EMBL:AF008553) Glu-tRNA-Gln amidotransferase subunit B, gatB, from Bacillus subtilis (476 aa) fasta scores; opt: 886, z-score: 983.5, E(): 0, (42.9% identity in 485 aa overlap).	SCO5501	Q9Z578
SC6D11.16c_SC6D11.16_at	0.550898	0.783292	0.00417909	0.514369	0.749602	0.00204311	1.32657	up	1.25134	up	1.39909	up	1.40209	down	1.63241	down	1.40001	down	1.90811	down	-0.145141	-0.552837	-0.468617	-0.629626	0.34244	0.154165	0.0168227	0.302521	SC6D11.16c, cvnC10, unknown, len: 115 aa. Highly similar to many proteins of undefined function from Streptomyces coelicolor including: TR:CAB61280 (EMBL:AL132991) SCF55.10c. (113 aa), fasta scores opt: 407 z-score: 530.3 E(): 4.1e-22 63.1% identity in 111 aa overlap and TR:Q9X834 (EMBL:AL049727) SC9B1.14C (119 aa), fasta scores opt: 249 z-score: 330.7 E(): 5.3e-11 46.2% identity in 117 aa overla…	SCO7420
SCE6.19_SCE6.19_r_at	0.00033914	8.78277e-05	8.16841e-09	8.7763e-05	1.21729e-05	2.78136e-10	1.08248	up	1.03675	up	1.05964	up	1.10898	down	1.63239	down	1.73619	down	2.02707	down	-0.178758	-0.293103	-0.23082	-0.262332	-0.0295267	0.413883	0.565106	0.757067	SCE6.19, cvnD12, possible ATP/GTP-binding protein, len: 182 aa. Highly similar to many other ATP/GTP-binding proteins from Streptomyces coelicolor including: TR:CAB59480 (EMBL:AL132648) SCI41.10C (176 aa), fasta scores opt: 618 z-score: 748.9 E(): 0 58.4% identity in 166 aa overlap and TR:Q9X833 (EMBL:AL049727) SC9B1.13C (181 aa), fasta scores opt: 588 z-score: 712.9 E(): 2.8e-32 53.4% identity i…	SCO2882	Q9KZR9
SC4A7.23c_SC4A7.23c_at	0.0313356	0.186726	0.00065552	0.0187789	0.130909	0.000245996	1.71214	up	1.63886	up	1.32478	up	1.04843	down	1.63227	down	1.58668	down	1.47691	down	0.138633	-0.637169	-0.574058	-0.267121	0.206864	0.0697098	0.0919536	0.295465	SC4A7.23c, possible integral membrane protein, len: 274 aa; low similarities to SW:CYSZ_ECOLI (EMBL:AE000329) Escheichia coli CysZ protein, 253 aa; fasta scores: opt: 258 z-score: 295.2 E(): 4.6e-09; 25.8% identity in 244 aa overlap	SCO2395	Q9RDP2
SCF34.14c_SCF34.14c_at	0.00311744	0.00190406	0.000100302	0.00125815	0.00047772	2.63517e-05	1.28259	up	1.03512	up	1.1757	down	1.03402	up	1.63211	down	1.62629	down	1.0704	down	-0.0761313	-0.435192	-0.125932	0.157391	-0.124393	0.271547	0.575656	0.255542	SCF34.14c, probable iron-siderophore ABC-transporter ATP-binding protein, len: 287 aa; similar to SW:FEPC_ECOLI (EMBL:X57471), FepC, Escherichia coli ferric enterobactin transport ATP-binding protein (271 aa), fasta scores; opt: 946 z-score: 1003.1 E(): 0, 52.3% identity in 262 aa overlap and to many other iron-siderophore ATP-binding proteins. Similar to many others from S. coelicolor e.g. SCI51…	SCO0495	Q9RK11
SC6E10.09c_SC6E10.09_i_at	1.3991e-05	0.00050245	0.00595948	1.61473e-06	9.6708e-05	0.0031378	1.95119	up	1.22235	up	1.01228	down	1.00014	up	1.62871	down	1.05992	down	1.10229	up	0.230592	-0.733761	-0.0590606	0.248201	0.230383	-0.0300283	0.0248992	0.107693	SC6E10.09c, aroH, probable 2-dehydro-3-deoxyphosphoheptonate aldolase, len: 450 aa; highly similar to many, especially those from plants e.g. SW:AROF_ARATH (EMBL:M74819), Dhs1, Arabidopsis thaliana phospho-2-dehydro-3-deoxyheptonate aldolase 1 precursor (525 aa), fasta scores; opt: 1633 z-score: 1839.4 E(): 0, 53.8% identity in 437 aa overlap. The N-terminus is similar (but not identical) to the …	SCO2115	P80574
SCE59.22c_SCE59.22c_at	0.59198	0.0667007	0.000170781	0.559517	0.0364583	4.92756e-05	1.37771	up	1.26955	up	1.27647	up	1.02102	down	1.62851	down	1.65491	down	1.82157	down	0.119005	-0.343267	-0.22531	-0.233158	0.149018	0.360289	0.501442	0.632024	SCE59.22c, putative membrane protein, len: 494 aa. Contains C-terminal region rich in proline and glycine. Contains possible hydrophobic membrane spanning region	SCO2963
SCF51A.04_SCF51A.04_i_at	0.0959632	0.0349152	0.000139232	0.0693008	0.0164689	3.86193e-05	1.09024	up	1.17256	up	1.23878	down	1.13338	down	1.62637	down	2.14228	down	1.2494	down	-0.230324	-0.354976	-0.459984	0.0786004	-0.0496887	0.346683	0.63916	0.39984	SCF51A.04, unknown, len: 76 aa.	SCO0426
SCC75A.16c_SCC75A.16_at	0.000185842	0.000105962	1.63911e-06	4.18311e-05	1.52677e-05	1.93286e-07	1.03579	down	1.06408	up	1.09454	up	1.06207	up	1.62622	down	4.89101	down	2.34294	down	-0.0856736	-0.0349412	-0.175285	-0.215993	-0.172554	0.666584	2.11485	1.01232	SCC75A.16c, possible membrane protein, len: 539 aa. Contains a possible N-terminal signal sequence, a possible membrane spanning hydrophobic domain and is rich in amino acids Ala, Gly and Thr.	SCO2270
ung_2SCG38.07_at	0.00012353	0.00265198	0.00123246	2.5326e-05	0.000721452	0.000503142	2.50363	up	1.59667	up	1.69602	up	1.27939	up	1.62611	down	1.36748	down	1.3982	down	0.624765	-0.699257	-0.0503051	-0.137387	0.269304	0.0021685	0.401217	0.346183	2SCG38.07, ung, uracil DNA glycosylase, len: 225 aa; similar to SW:UNG_STRPN (EMBL:X55651) Streptococcus pneumoniae uracil DNA glycosylase (EC 3.2.2.-) Ung, 217 aa; fasta scores: opt: 519 z-score: 609.6 E(): 1.6e-26; 41.7% identity in 211 aa overlap. Contains Pfam match to entry PF00315 UNG, Uracil-DNA glycosylase and match to Prosite entry PS00130 Uracil-DNA glycosylase signature	SCO1114	Q9EX12
2SCI34.12c_2SCI34.12_r_at	0.0827716	0.0480457	6.82665e-06	0.0585631	0.0243501	1.08718e-06	1.30911	up	1.04132	up	1.12609	up	1.12194	down	1.62578	down	1.4209	down	1.43673	down	-0.037818	-0.42641	-0.0962319	-0.209144	0.128172	0.274723	0.410575	0.313649	2SCI34.12c, possible transferase, len: 220 aa; similar to TR:O67841 (EMBL:AE000770) Aquifex aeolicus 2-acylglycerophosphoethanolamine acyltransferase Aas, 211 aa; fasta scores: opt: 325 z-score: 388.0 E(): 3.6e-14; 33.3% identity in 189 aa overlap. Contains Pfam match to entry PF01553 Acyltransferase, Acyltransferase	SCO1759	Q9EWW7
rplR_SCD31.43_r_at	0.00780451	0.0138254	0.00942142	0.00367288	0.00527742	0.0052583	1.69816	up	1.1477	up	1.16339	up	1.00531	down	1.62463	down	1.06977	down	1.02371	down	0.162797	-0.601174	-0.035953	-0.0555429	0.170435	0.0989367	0.061353	-0.0217304	SCD31.43, rplR, 50S ribosomal protein L18, len: 127 aa; identical to previously sequenced SW:RL18_STRCO (EMBL:X83011) Streptomyces coelicolor 50S ribosomal protein L18 RplR, 127 aa. Contains Pfam match to entry PF00861 Ribosomal_L18p, Ribosomal L18p/L5e family and match to Prosite entry PS00358 Ribosomal protein L5 signature	SCO4718	P46788
SCH63.17_SCH63.17_at	0.684678	0.101927	0.000236876	0.659646	0.0614122	7.30154e-05	1.18411	up	1.00114	up	1.14291	up	1.1597	down	1.62403	down	1.22862	down	1.83464	down	-0.229107	-0.47291	-0.230745	-0.421816	-0.0153575	0.226667	0.0662926	0.453683	SCH63.17, probable cytochrome P450 oxidoreductase, len: 394 aa; similar to SW:CPXK_SACER (EMBL:M83110) Saccharopolyspora erythraea cytochrome P450 107B1 (EC 1.14.-.-) (P450CVIIB1) Cyp107B1, 405 aa; fasta scores: opt: 1038 z-score: 1154.8 E(): 0; 46.9% identity in 373 aa overlap. Contains Pfam match to entry PF00067 p450, Cytochrome P450 and match to Prosite entry PS00211 ABC transporters family s…	SCO3770	Q9F2L1
aroK_SC9C5.19c_at	0.00326718	0.00939495	5.11975e-05	0.00133029	0.00327644	1.15317e-05	1.79769	up	1.41195	up	1.43646	up	1.04765	up	1.62285	down	1.41797	down	1.48854	down	0.115555	-0.730591	-0.382138	-0.406959	0.048392	-0.0320616	0.121684	0.166941	SC9C5.19c, aroK, shikimate kinase I, len: 171 aa; similar to SW:AROK_ECOLI (EMBL:X80167) Escherichia coli shikimate kinase I (EC 2.7.1.71) AroK, 172 aa; fasta scores: opt: 331 z-score: 376.4 E(): 1.7e-13; 38.6% identity in 166 aa overlap. Contains Pfam match to entry PF01202 SKI, Shikimate kinase and matches to Prosite entries PS00017 ATP/GTP-binding site motif A (P-loop) and PS01128 Shikimate ki…	SCO1495	Q9KXQ5
SCE33.17_SCE33.17_at	0.157751	0.554655	0.00269455	0.122639	0.490045	0.00123138	1.48598	up	1.40585	up	1.38913	up	1.15438	down	1.62218	down	1.34568	down	1.45795	down	0.0540812	-0.51733	-0.437357	-0.420097	0.261201	0.180603	-0.00901842	0.123847	SCE33.17, possible integral membrane protein, len: 462 aa; similar to TR:O69657 (EMBL:AL022121) Mycobacterium tuberculosis hypothetical 46.4 kD protein MTV025.037, 451 aa; fasta scores: opt: 730 z-score: 506.4 E(): 9.5e-21; 38.1% identity in 412 aa overlap. Contains possible hydrophobic membrane spanning regions and high content in proline and glycine amino acid residues	SCO3015
SC4G6.29c_SC4G6.29c_at	0.0676398	0.00785007	0.000882538	0.0461357	0.00264764	0.000341944	1.65058	up	1.3298	up	1.46684	up	1.13359	up	1.62196	down	1.2058	down	1.39791	down	0.241801	-0.481173	-0.169407	-0.31091	0.0608999	0.216562	0.100583	0.172364	SC4G6.29c, possible integral membrane transport protein, len: 306aa; weakly similar to many eg. TR:CAB42664 (EMBL:AL049819) putative integral membrane protein from Streptomyces coelicolor (266 aa) fasta scores; opt: 163, z-score: 184.2, E(): 0.0061, (25.3% identity in 273 aa overlap). Contains possible membrane spanning hydrophobic regions. Location directly downstream of a possible ABC transport…	SCO2060	Q9S2S9
gcvH_SC2A11.05c_r_at	0.000276247	0.239962	0.00681163	6.84182e-05	0.176144	0.00364996	2.12447	up	2.25836	up	1.95969	up	1.10393	down	1.62077	down	1.48329	down	1.084	down	0.701367	-0.385738	-0.473906	-0.269259	0.844018	0.310941	0.0948966	-0.152891	SC2A11.05c, gcvH, probable glycine cleavage system H protein, len: 125 aa; highly similar to e.g. GCSH_ECOLI glycine cleavage system H protein (129 aa), fasta scores; opt: 460 z-score: 754.1 E(): 0, 56.0% identity in 125 aa overlap. Contains PS00189 2-oxo acid dehydrogenases acyltransferase component lipoyl binding site	SCO5471	O86566
SCC123.13c_SCC123.13_at	0.0013453	0.0532974	0.000501715	0.000461451	0.0277567	0.000179107	2.15036	up	2.19962	up	1.98038	up	1.06184	up	1.61891	down	1.64462	down	1.65088	down	0.523894	-0.580685	-0.613357	-0.461885	0.437321	0.114337	0.104399	0.261352	SCC123.13c, doubtful CDS, len: 75 aa.	SCO2575
SC10A5.06_SC10A5.06_i_at	0.206372	0.128704	0.00146613	0.166725	0.0821584	0.000612726	1.41625	up	1.01426	up	1.19412	up	1.04757	down	1.61292	down	1.19117	down	1.35939	down	0.0801339	-0.421944	0.0597012	-0.175819	0.147178	0.267734	0.312086	0.267135	SC10A5.06, unknown, len: 458; similar to M. tuberculosis hypothetical protein TR:O07191 (EMBL:Z96072) MTCY05A6. 10C (405 aa), fasta scores; opt: 455 z-score: 878.5 E(): 0, 38.4% identity in 417 aa overlap, and weakly similar to several putative RNA methyltransferases eg. YGCA_ECOLI P5513 5 hypothetical RNA methyltransferase (433 aa), fasta scores ; opt: 358 z-score: 331.2 E(): 3e-11, 27.4% identi…	SCO5901	O54099
htpG_SCBAC25F8.08_at	0.0506804	0.0371023	0.000307404	0.0329695	0.0177399	9.96032e-05	1.5019	up	1.08986	up	1.17733	up	1.04758	down	1.60925	down	1.14652	down	1.36406	down	-0.00358152	-0.59037	-0.127725	-0.239098	0.0634797	0.0960166	0.0695362	0.208812	SCBAC25F8.08, htpG, heat shock protein, len: 638 aa; similar to SW:HTPG_ECOLI (EMBL:M38777) Escherichia coli heat shock protein HtpG, 624 aa; fasta scores: opt: 1304 Z-score: 1419.3 bits: 272.8 E(): 1.9e-71; 46.552% identity in 638 aa overlap. Contains Pfam match to entry PF02518 HATPase_c, Histidine kinase-, DNA gyrase B-, phytochrome-like ATPase and 2x PF00183 HSP90, Hsp90 protein and match to …	SCO7516	P58481
nrdJ_SC4H2.26_at	0.000547051	0.0493199	0.000355323	0.000158625	0.0251549	0.000118568	1.38445	up	1.1007	down	2.02803	up	1.1113	down	1.60826	down	1.15015	down	1.8668	down	0.148836	-0.320476	0.287253	-0.871243	0.301079	0.365027	0.489072	0.0293233	SC4H2.26, nrdJ, ribonucleotide reductase, len: 967 aa; highly similar to Streptomyces clavuligerus TR:E1258368(EMBL:AJ224870) vitamin B12-dependent ribonucleotide reductase (951 aa), fasta scores; opt: 5800 z-score: 5797.4 E():0, 91.3% identity in 958 aa overlap. Contains 2x match to Pfam match to entry ribonucleo_red PF00317, Ribonucleotide reductase, scores 75.54 and 86.71	SCO5805	O69981
SCH17.05_SCH17.05_r_at	0.0793722	0.366342	0.0029665	0.055845	0.29373	0.00137905	1.47527	up	1.05001	up	1.60025	up	1.34134	down	1.60765	down	1.10191	down	1.72763	down	-0.154082	-0.715062	-0.224486	-0.832381	0.269593	-0.0301127	-0.0844741	-0.0435832	SCH17.05, probable transcriptional regulator, len: 224 aa; similar to many, especially cAMP-binding receptors, e.g. TR:O34015 (EMBL:U87623), Crp, Vibrio cholerae cyclic AMP receptor protein (210 aa), fasta scores; opt: 314 z-score: 381.1 E(): 6.7e-14, 30.6% identity in 180 aa overlap. Highly similar to TR:O69644 (EMBL:AL022121) Mycobacterium tuberculosis putative transcriptional regulator (224 aa…	SCO3571	Q9XA42
SCF34.09_SCF34.09_at	0.0180389	0.133084	0.000316594	0.00978886	0.0860513	0.000103602	1.15703	down	1.20107	down	1.07465	down	1.1202	down	1.60433	down	2.27484	down	1.92981	down	-0.448176	-0.237751	-0.183861	-0.344313	-0.284424	0.444223	1.0019	0.604145	SCF34.09, possible esterase, len: 363 aa; similar to enterochelin esterases e.g. SW:FES_ECOLI (EMBL:J04216), Fes, Escherichia coli enterochelin esterase (374 aa), fasta scores; opt: 422 z-score: 474.2 E(): 4.7e-19, 32.5% identity in 332 aa overlap	SCO0490
SCH24.12c_SCH24.12c_at	0.00194509	0.00712497	0.00853744	0.000721564	0.00235711	0.00472497	1.77557	up	1.00158	down	1.18184	up	1.06555	up	1.6038	down	1.07031	up	1.32803	down	0.35288	-0.4754	0.355154	0.111848	0.261277	0.206095	0.257125	0.52114	SCH24.12c, trxB, thioredoxin reductase (NADPH), len: 322 aa; previously sequenced as SW:TRXB_STRCO (EMBL:AJ007313), TrxB. Contains PS00573 Pyridine nucleotide-disulphide oxidoreductases class-II active site	SCO3890	P52215
nuoL2_SCD39.06_at	0.0711258	0.0110939	0.000309008	0.0490997	0.00405188	0.000100234	1.40646	up	1.24515	up	1.05136	up	1.11013	up	1.60175	down	1.47031	down	1.34528	down	0.364926	-0.127146	0.0486097	0.292666	0.214201	0.552507	0.604725	0.720572	SCD39.06, nuoL2, NADH dehydrogenase subunit, len: 664 aa; similar to SW:NU5C_SYNP2 (EMBL:M99378) Synechococcus sp. NADH-plastoquinone oxidoreductase chain 5 (EC 1.6.5.3) NdhF, 664 aa; fasta scores: opt: 997 z-score: 1098.6 E(): 0; 33.7% identity in 701 aa overlap and to TR:Q9XAR5 (EMBL:AL078618) Streptomyces coelicolor SCD16A.10c, NuoL, NADH dehydrogenase subunit, 654 aa; fasta scores: opt: 902 z…	SCO4606	Q9F2V5
SC7A1.14_SC7A1.14_at	0.850426	0.0119776	0.00651817	0.838234	0.00446047	0.00347168	1.34027	up	1.07686	up	1.04587	up	1.04182	up	1.60077	down	1.14699	down	1.03395	down	-0.0462418	-0.468761	-0.153069	-0.110949	-0.105352	0.210007	0.0447833	-0.0627817	SC7A1.14, unknown, len: 217 aa; similar to Y06F_MYCTU hypothetical protein from Mycobacterium tuberculosis (207 aa) fasta scores; opt: 244, z-score: 699.9, E(): 1.1e-31, (45.5% identity in 189 aa overlap).	SCO5570
SCC22.05c_SCC22.05c_r_at	1.82611e-05	2.09988e-05	7.33336e-05	2.27118e-06	2.02461e-06	1.79786e-05	1.47082	up	1.03118	down	1.18199	down	1.0895	down	1.59933	down	1.06739	down	1.0969	up	-0.0060854	-0.56271	0.0382161	0.235138	0.117587	0.114761	0.132299	0.101702	SCC22.05c, possible dioxygenase ferredoxin subunit, len: 105 aa; similar to many e.g. SW:BEDB_PSEPU benzene dioxygenase from Pseudomonas putida ML2 (107 aa) fasta scores; opt: 286, z-score: 390.9, E(): 1.9e-14, (40.6% identity in 101 aa overlap)	SCO1923	Q9XAD3
SC5F7.05_SC5F7.05_r_at	0.00607063	0.00367445	0.00361579	0.00274593	0.00106546	0.00172884	1.70409	up	1.3204	up	1.19257	up	1.0892	up	1.59767	down	1.1763	down	1.03945	down	0.248687	-0.520315	-0.152287	-0.00539112	0.12542	0.155658	0.0819734	0.0504243	SC5F7.05, possible integral membrane protein, len: 234aa; similar to SW:Y00U_MYCTU hypothetical protein from Mycobacterium tuberculosis (250 aa) fasta scores; opt: 574, z-score: 642.0, E(): 2e-28, (39.4% identity in 226 aa overlap). Contains possible membrane spanning hydrophobic regions.	SCO2196
rspL_SCD40A.05_i_at	0.000755177	0.00101197	0.00981483	0.000229139	0.000225608	0.00550193	1.60179	up	1.01391	down	1.01391	down	1.05859	up	1.59667	down	1.0225	down	1.00972	up	0.109306	-0.570375	0.12923	0.12923	0.0271597	0.104688	0.161326	0.115277	SCD40A.05, rpsL, 30S ribosomal protein S12, len: 123 aa; highly similar to TR:P97222 (EMBL:D83746) Streptomyces lividans ribosomal protein S12 RpsL, 123 aa; fasta scores: opt: 793 z-score: 1011.4 E(): 0; 99.2% identity in 123 aa overlap and to SW:RS12_MYCTU (EMBL:) Mycobacterium tuberculosis 30S ribosomal protein S12, RpsL, 124 asa; fasta scores: opt: 731 z-score: 933.6 E(): 0; 90.2% identity in …	SCO4659	P0A4A3
SCE9.10c_SCE9.10c_i_at	0.0176881	0.564021	0.00176081	0.00954779	0.500746	0.000756708	1.78799	up	1.80147	up	1.67707	up	1.17206	down	1.59511	down	1.50213	down	1.66798	down	0.270833	-0.567506	-0.578345	-0.47511	0.499881	0.106154	0.00866397	0.262994	SCE9.10c, folE, probable GTP cyclohydrolase I, len: 201 aa; similar to many e.g. SW:GCH1_BACSU (EMBL:M37320), MtrA, Bacillus subtilis GTP cyclohydrolase I (190 aa), fasta scores; opt: 728 z-score: 880.0 E(): 0, 58.9% identity in 185 aa overlap. Contains Pfam match to entry PF01227 GTP_cyclohydroI, GTP cyclohydrolase I, score 351.80, E-value 7.2e-102, PS00859 GTP cyclohydrolase I signature 1 and P…	SCO3403	Q9X8I3
SC10A9.20c_SC10A9.20_at	5.04972e-05	0.00272928	0.00019254	8.2171e-06	0.000748351	5.72099e-05	2.22357	up	1.53095	up	1.65224	up	1.11953	up	1.59238	down	1.19374	down	1.49699	down	0.567973	-0.584909	-0.0464575	-0.156455	0.405077	0.0862718	0.209028	0.425614	SC10A9.20c, probable glycine dehydrogenase, len: 961 aa; similar to SW:GCSP_ECOLI (EMBL:L20872) Escherichia coli glycine dehydrogenase [decarboxylating] (EC 1.4.4.2) GcvP, 956 aa; fasta scores: opt: 3621 z-score: 3847.9 E(): 0; 56.5% identity in 960 aa overlap. Contains Pfam match to entry PF02347 GDC-P	SCO1378	Q9AK84
hisG_SC6D7A.01c_r_at	0.00102313	0.0195183	3.69495e-06	0.000332609	0.00804244	5.15174e-07	1.48102	up	1.22602	up	1.02469	up	1.20106	down	1.59124	down	1.42561	down	1.15628	down	0.0130935	-0.5535	-0.280891	-0.022099	0.277402	0.116656	0.230691	0.187387	SC6D7.01, hisG, ATP phosphoribosyltransferase (EC 2.4.2.17), partial CDS, len: > 104 aa. Highly similar to many ATP phosphoribosyltransferases including: Escherichia coli SW:HIS1_ECOLI(EMBL:X13462) (299 aa), fasta scores opt: 167 z-score: 232.6 E(): 1.4e-05 34.3% identity in 102 aa overlap and Mycobacterium tuberculosis SW:HIS1_MYCTU(EMBL:Z97559) (284 aa), fasta scores opt: 335 z-score: 457.3 E()…	SCO1438	Q8CK28
SC4A10.09_SC4A10.09_at	0.00720183	0.0487235	0.00158799	0.00335311	0.0248158	0.000672191	1.81599	up	1.2807	up	1.67226	up	1.01855	up	1.59109	down	1.13854	down	1.53132	down	0.346676	-0.514082	-0.0102584	-0.395126	0.320158	0.155934	0.176928	0.219647	SC4A10.09, probable isoleucyl-tRNA synthetase, len: 1047 aa; similar to many e.g. SW:SYIP_STAAU (EMBL:X75439), mupR, Staphylococcus aureus isoleucyl-tRNA synthetase conferring mupirocin resistance (1024 aa), fasta scores; opt: 2453 z-score: 2768.9 E(): 0, 38.2% identity in 985 aa overlap and SW:SYI_THETH, ileS, Thermus aquaticus isoleucyl-tRNA synthetase (821 aa) (49.1% identity in 831 aa overlap…	SCO2076	Q9S2X5
rpsQ_SCD31.36_r_at	0.00296284	0.0155891	7.77361e-06	0.00117983	0.00613507	1.25381e-06	1.45325	up	1.11762	up	1.0963	up	1.15352	down	1.59057	down	1.19077	down	1.23894	down	0.101914	-0.43737	-0.0585165	-0.0307331	0.307951	0.232176	0.193379	0.278373	SCD31.36, rpsQ, 30S ribosomal protein S17, len: 95 aa; highly similar to SW:RS17_BACSU (EMBL:X15664) Bacillus subtilis 30S ribosomal protein S17 RpsQ, 86 aa; fasta scores: opt: 316 z-score: 456.1 E(): 5.7e-18; 61.7% identity in 81 aa overlap. Contains Pfam match to entry PF00366 Ribosomal_S17, Ribosomal protein S17 and match to Prosite entry PS00056 Ribosomal protein S17 signature	SCO4711	Q9L0D1
rpsH_SCD31.41_f_at	1.41766e-05	3.85199e-06	1.23344e-05	1.64631e-06	2.44373e-07	2.12205e-06	1.53458	up	1.00106	up	1.042	up	1.05692	up	1.59053	down	1.00904	down	1.11085	down	0.0896888	-0.528151	0.0881538	0.0303354	0.00982443	0.141355	0.10113	0.182001	SCD31.41, rpsH, 30S ribosomal protein S8, len: 147 aa; identical to C-terminal part of SW:RS8_STRCO (EMBL:X83011) Streptomyces coelicolor 30S ribosomal protein S8 RpsH (fragment), 121 aa and highly similar to SW:RS8_BACHD (EMBL:AB017508) Bacillus halodurans 30S ribosomal protein S8 RpsH, 131 aa; fasta scores: opt: 526 z-score: 661.3 E(): 2.1e-29; 61.8% identity in 131 aa overlap. Contains Pfam ma…	SCO4716	P49399
SCD69.09c_SCD69.09c_at	0.00108626	0.819191	0.00461081	0.000357414	0.789829	0.00231202	2.3352	up	2.07031	up	2.179	up	1.23161	down	1.5894	down	1.41884	down	1.50788	down	0.529258	-0.694288	-0.520591	-0.594406	0.829798	-0.0258034	-0.0158803	-0.00188557	SCD69.09c, putative membrane protein, len: 100 aa. Contains possible hydrophobic membrane spanning regions	SCO4489
rpmE_2SC6G5.03_r_at	0.000795152	0.00127875	0.00529834	0.000244816	0.00029748	0.00273463	1.56217	up	1.01158	down	1.04411	down	1.01574	up	1.58791	down	1.0167	down	1.00143	up	0.00431347	-0.639242	0.0209184	0.0665913	-0.0182174	0.0278912	0.0448103	0.0645278	2SC6G5.03, rpmE3, 50S ribosomal protein L31, len: 74 aa; strongly similar to many eg. SW:P02432 (RL31_ECOLI) 50S ribosomal protein L31 from Escherichia coli (70 aa) fasta scores; opt: 252, z-score: 365.9, E(): 6.6e-13, 50.7% identity in 73 aa overlap. Contains Pfam match to entry PF01197 Ribosomal_L31, Ribosomal protein L31 and Prosite match to PS01143 Ribosomal protein L31 signature.	SCO5359	Q9K4E5
2SC3B6.02_2SC3B6.02_r_at	3.49058e-06	0.000922672	5.40844e-06	2.7149e-07	0.0002014	8.27743e-07	2.49078	up	2.41929	up	1.60469	up	1.10238	up	1.58745	down	1.80338	down	1.768	down	0.668225	-0.64837	-0.606356	-0.0140724	0.527604	0.0183372	0.244347	0.808042	2SC3B6.02, possible sulfurylase, len: 392 aa; similar to TR:AAF33130 (EMBL:AF196567) Pseudomonas stutzeri putative sulfurylase, 391 aa; fasta scores: opt: 1433 z-score: 1624.0 E(): 0; 56.2% identity in 395 aa overlap and to SW:MOEB_ECOLI (EMBL:M21151) Escherichia coli molybdopterin biosynthesis MoeB protein, 249 aa; blastp socres: Score = 526 (185.2 bits), Expect = 1.1e-50, P = 1.1e-5, Identities…	SCO5178	Q9FCL0
SCE68.01c_SCE15.20c_at	0.00026588	0.0348796	0.000190721	6.48976e-05	0.0164397	5.64001e-05	2.12392	up	1.67789	up	1.97415	up	1.00141	up	1.58723	down	1.31666	down	1.67579	down	0.501641	-0.585086	-0.245004	-0.479589	0.499605	0.0814238	0.151876	0.265254	SCE68.01c, possible lysyl-tRNA synthetase, len: >76 aa; similar to SW:SYK_METMP (EMBL:AF009824) LysS, Methanococcus maripaludis lysyl-tRNA synthetase (533 aa), fasta scores; opt: 114 z-score: 145.7 E(): 0.86, 44.7% identity in 38 aa overlap and to many hypothetical lysyl-tRNA synthetases. The remainder of this CDS is SCE15.20c, partial CDS, possible lysyl-tRNA in EMBL:AL049707 SCE15.20c, partial …	SCO3303	Q9X895
SCM1.41_SCM1.41_at	0.0228445	0.106282	0.00732706	0.0129534	0.0647212	0.00395766	1.77023	up	1.22434	up	1.38008	up	1.02775	up	1.58268	down	1.14148	down	1.29658	down	0.236104	-0.587832	-0.055898	-0.228651	0.196618	0.0745408	0.135009	0.146058	SCM1.41, unknown, len: 154 aa. Similar to the C-terminus of a protein of unknown function in Mycobacterium tuberculosis TR:P71738(EMBL:Z81368) (189 aa), fasta scores opt: 451 z-score: 544.4 E(): 5.6e-23 48.7% identity in 154 aa overlap	SCO0908	Q9RD03
rpsE_SCD31.44_f_at	0.000170092	7.89088e-05	5.17988e-06	3.70922e-05	1.03524e-05	7.8348e-07	1.50656	up	1.09142	up	1.11317	up	1.05419	down	1.58192	down	1.03519	down	1.15453	down	0.0818586	-0.509399	-0.0443482	-0.072813	0.157997	0.152275	0.0055453	0.134499	SCD31.44, rpsE, 30S ribosomal protein S5, len: 201 aa; identical to previously sequenced SW:RS5_STRCO (EMBL:X83011) Streptomyces coelicolor 30S ribosomal protein S5 RpsE, 201 aa. Contains Pfam match to entry PF00333 Ribosomal_S5, Ribosomal protein S5 and match to Prosite entry PS00585 Ribosomal protein S5 signature	SCO4719	P46790
SC1C3.08c_SC1C3.08c_at	0.178165	0.0182677	0.000601347	0.14068	0.00741185	0.000220925	1.26626	up	1.00485	up	1.0537	up	1.20187	down	1.57979	down	1.08752	down	1.04091	down	-0.0978482	-0.438422	-0.104824	-0.173308	0.167431	0.221311	0.0162155	-0.115461	SC1C3.08c, possible transcriptional regulator, len: 366 aa; some similarity to many putative transcriptional regulators, e.g. TR:P96499 (EMBL:U56901) B. subtilis putative transcriptional regulator YVHJ (391 aa), fasta scores; opt:283 z-score: 276.9 E(): 3.4e-08, 28.2% identity in 365 aaoverlap. Contains Highly basic N-terminus, followed by hydrophobic region (possibly transmembrane)	SCO6020
SCC75A.21_SCC75A.21_r_at	0.0401127	0.000470571	0.00496646	0.0250597	8.93915e-05	0.00253663	1.41962	up	1.46541	up	1.04465	up	1.03248	up	1.57793	down	1.43244	down	1.24273	up	0.301339	-0.204166	-0.249967	0.238317	0.255224	0.453867	0.268505	-0.0751921	SCC75A.21, possible lipoprotein, len: 384 aa. Similar to several proteins of undefined function including: Escherichia coli TR:BAA35799(EMBL:D90739) (362 aa), fasta scores opt: 783 z-score: 851.0 E():0 39.2% identity in 365 aa overlap and Bacillus subtilis SW:YWBM_BACSU(EMBL:X73124) (385 aa), fasta scores opt: 675 z-score: 734.3 E():0 34.9% identity in 387 aa overlap. Contains a N-terminal signal…	SCO2275
SCH35.51c_SCH35.51c_at	0.0372983	0.512554	0.00268921	0.0230608	0.444765	0.00122798	1.5585	up	1.34588	up	1.62424	up	1.22083	down	1.57719	down	1.20493	down	1.56967	down	0.087543	-0.552612	-0.341007	-0.612221	0.375409	0.104744	-0.0720609	0.0382392	SCH35.51c, probable iron-sulphur-binding reductase, len: 433 aa; similar to many eg. TR:P96797 (EMBL:Y09870) heterodisulphide reductase from Methanosarcina barkeri (409 aa) fasta scores; opt: 427, z-score: 463.9, E(): 1.6e-18, (28.9% identity in 443 aa overlap). Contains 2 Pfam matches to entry PF00037 fer4, 4Fe-4S ferredoxins and related iron-sulfur cluster binding domains and 2 Prosite matches …	SCO3673	Q9X8V5
SCF6.09_SCF6.09_at	0.300652	0.116437	0.00114145	0.256901	0.0726582	0.00046067	1.46382	up	1.32019	up	1.20569	up	1.0224	up	1.5751	down	1.43497	down	1.49586	down	0.0684543	-0.481284	-0.332292	-0.201411	0.0364971	0.174156	0.188731	0.379562	SCF6.09, integral membrane protein, len: 363 aa. Similar to a number of hypothetical integral membrane proteins e.g. Escherichia coli SW:PERM_ECOLI (EMBL; AE000335) putative permease PerM (353 aa), fasta scores opt: 383 z-score: 425.2 E(): 2.6e-16 27.5% identity in 346 aa overlap and Mycobacterium tuberculosis TR:O53656 (EMBL; AL021928) hypothetical 38.0 KD protein (367 aa), fasta scores opt: 687…	SCO0513
SC5F7.22_SC5F7.22_i_at	0.0172866	0.0733765	0.00248617	0.00930625	0.0411592	0.00111922	1.65509	up	1.16047	up	1.41917	up	1.03447	down	1.57281	down	1.07778	down	1.35935	down	0.162587	-0.564325	-0.0521231	-0.342459	0.211477	0.089022	0.0559463	0.100456	SC5F7.22, probable aminopeptidase, len: 517aa; similar to SW:AMPA_ECOLI aminopeptidase from Escherichia coli (503 aa) fasta scores; opt: 844, z-score: 868.2, E(): 0, (34.7% identity in 522 aa overlap). Contains Pfam match to entry PF00883 Peptidase_M17, Cytosol aminopeptidase family and Prosite match to PS00631 Cytosol aminopeptidase signature.	SCO2179	Q9S2Q7
SC3C3.21_SC3C3.21_at	0.0666024	0.121174	0.000582048	0.0453087	0.0761792	0.000212834	1.52939	up	1.27213	up	1.27203	up	1.04972	down	1.57191	down	1.35528	down	1.24769	down	0.0794306	-0.533522	-0.26782	-0.267707	0.149432	0.118996	0.170767	0.0515509	SC3C3.21, probable integral membrane protein, len: 491 aa; similar to hypothetical membrane protein from M. tuberculosis TR:O06265 (EMBL:Z95389) MTCY77.20 Rv3448 (467 aa), fasta scores; opt: 192 z-score: 322.0 E(): 1.1e-10, 26.9% identity in 495 aa overlap	SCO5735
SCD72A.13c_SCD72A.13_at	0.0190945	0.184542	0.000183231	0.0104643	0.129163	5.37215e-05	1.55659	up	1.29891	up	1.25112	up	1.11832	down	1.57122	down	1.35861	down	1.29328	down	0.0772853	-0.561107	-0.300011	-0.245929	0.238614	0.0907752	0.142119	0.125109	SCD72A.13c, possible ATP/GTP-binding protein, len: 471 aa; similar to TR:CAB72383 (EMBL:AL138977) putative ATP-binding protein from Streptomyces coelicolor (507 aa) fasta scores; opt: 618, z-score: 740.6, E(): 0, 32.9% identity in 434 aa overlap. Contains Prosite match to PS00017 ATP/GTP-binding site motif A (P-loop)	SCO4127
SCC24.06_SCC24.06_at	0.472633	0.0294996	0.0015409	0.43096	0.0133753	0.000649496	1.53919	up	1.23573	up	1.51447	up	1.13035	up	1.56695	down	1.3471	down	1.88268	down	0.144475	-0.477695	-0.160886	-0.454334	-0.0322885	0.170265	0.268966	0.458453	SCC24.06, unknown, len: 175 aa; similar to TR:Q9F1V4 (EMBL:AB041825) Streptomyces ambofaciens ORF1 (genes for calcium binding) hypothetical protein, 131 aa; fasta scores: opt: 452 Z-score: 555.1 E(): 2.8e-23; 64.655% identity in 116 aa overlap	SCO2435
SC7E4.21c_SC7E4.21c_at	0.00548693	0.0353936	0.000586853	0.00243274	0.01672	0.000214969	1.13931	up	1.11131	down	1.37119	up	1.07371	up	1.5666	down	1.36262	down	1.54392	down	0.0266314	-0.161531	0.178893	-0.428799	-0.0759726	0.486107	0.625281	0.1978	SC7E4.21c, probable araC-family transcriptional regulator, len: 322 aa; similar to TR:Q9S166 (EMBL:AB023785) Streptomyces griseus transcriptional activator for strR, AdpA, 405 aa; fasta scores: opt: 1005 z-score: 1177.5 E(): 0; 49.2% identity in 325 aa overlapand to TR:CAB87229 (EMBL:AL163641) Streptomyces coelicolor araC-family transcriptional regulator AdpA, 398 aa; fasta scores: opt: 990 z-sco…	SCO5224	Q9K497
SCD31.12c_SCD31.12c_at	0.576481	0.157122	0.000993215	0.543007	0.105818	0.00039159	1.35449	up	1.44984	up	1.2501	up	1.01746	down	1.56591	down	1.62199	down	1.4162	down	0.096487	-0.341259	-0.439409	-0.225558	0.121454	0.30574	0.258359	0.276471	SCD31.12c, unknown, len: 119 aa	SCO4687
SCJ9A.26_SCJ9A.26_at	0.00180004	0.000326369	3.14218e-07	0.000655498	5.73192e-05	2.62412e-08	1.40216	up	1.05812	up	1.20975	up	1.03725	down	1.56561	down	1.26063	down	1.67376	down	-0.0658989	-0.553552	-0.147409	-0.340606	-0.0131292	0.0931765	0.18674	0.402484	SCJ9A.26, unknown, possibly membrane associated, len: 341aa; similar to TR:P71088 (EMBL:Z82044) hypothetical protein from Bacillus subtilis (258 aa) fasta scores; opt: 452, z-score: 475.1, E(): 4.2e-19, (36.6% identity in 262 aa overlap). Also similar to TR:CAB45285 (EMBL:AL079332) hypothetical protein from Streptomyces coelicolor (195 aa) fasta scores; opt: 572, z-score: 600.1, E(): 4.6e-26, (50…	SCO0247
gluB_SC4H8.15c_at	1.10579e-05	5.64831e-05	7.36758e-08	1.16128e-06	6.863e-06	4.51561e-09	1.58826	up	2.17543	up	1.70943	up	1.01801	up	1.56294	down	1.99189	down	1.62621	down	0.132699	-0.534748	-0.988604	-0.640816	0.106941	0.109515	0.0055329	0.060695	SC4H8.15c, gluB, probable glutamate binding protein, len: 278 aa; similar to many members of the periplasmic solute-binding family 3 eg. GLUB_CORGL P48242 glutamate-binding protein precursor from Corynebacterium glutamicum (295 aa), fasta scores; opt: 733 z-score: 768.3 E(): 0, 46.9% identity in 277 aa overlap. Contains N-terminal signal sequence and appropriately positioned PS00013 Prokaryotic m…	SCO5776	O50494
SCQ11.11_SCQ11.11_at	2.96178e-05	0.0289524	0.000193288	4.16135e-06	0.0130753	5.75706e-05	2.15631	up	4.04389	up	3.83584	up	1.03291	up	1.56194	down	2.13848	down	2.14948	down	0.682124	-0.426443	-1.33362	-1.25742	0.635411	0.216894	-0.237035	-0.153429	SCQ11.11, thiC, probable thiamine biosynthesis protein, len: 612 aa; similar to many e.g. SW:THIC_ECOLI (EMBL:M88701), ThiC, Escherichia coli protein required for the synthesis of the hydroxymethylpyrimidine moiety of thiamine (631 aa), fasta scores; opt: 2216 z-score: 2538.6 E(): 0, 60.7% identity in 639 aa overlap. The C-terminal 49 residues are repeated (with slight divergence) as SCD78.05, th…	SCO3928	Q9X9U0
StBAC16H6.17c_SCBAC1_at	1.51683e-05	0.00779843	7.32013e-05	1.80691e-06	0.00261625	1.78703e-05	2.29745	up	2.09999	up	2.29267	up	1.06934	up	1.56011	down	1.38098	down	1.67305	down	0.830912	-0.369124	-0.239474	-0.366119	0.734185	0.272526	0.226219	0.376359	SCBAC16H6.17c, possible regulator, len: 281 aa: weakly similar to SW:P76086 (PAAX_ECOLI) phenylacetic acid degradation repressor protein from Escherichia coli (316 aa) fasta scores; opt: 266, Z-score: 305.3, 26.071% identity (28.077% ungapped) in 280 aa overlap.	SCO5982
SCH44.07c_SCH44.07c_at	0.0100729	0.082491	7.32013e-05	0.00488843	0.0475137	1.7864e-05	1.21845	up	2.02999	up	1.35146	up	1.24048	down	1.55974	down	2.24519	down	1.43715	down	-0.0789313	-0.363981	-1.1004	-0.513445	0.231965	0.277322	0.0664323	0.00976276	SCH44.07c, probable secreted solute-binding protein, len: 372 aa; similar to TR:O50503 (EMBL:AL009199) Streptomyces coelicolor possible solute-binding protein SC7B7.06, 371 aa; fasta scores: opt: 1441 z-score: 1539.7 E(): 0; 60.6% identity in 376 aa overlap and to SW:XYLF_ECOLI (EMBL:U00039) Escherichia coli D-xylose-binding periplasmic protein precursor XylF, 330 aa; fasta scores: opt: 559 z-sco…	SCO3667
ahpD_SCK7.04c_r_at	0.00669364	0.0124394	0.000639944	0.00307572	0.00465474	0.000238775	1.70148	up	1.34904	up	1.14654	up	1.03662	up	1.55826	down	1.51062	down	1.08932	down	0.210584	-0.556204	-0.221352	0.0132947	0.158701	0.0837329	0.373784	0.136719	SCK7.04c, ahpD, alkyl hydroperoxide reductase system hypothetical protein, len: 178 aa; identical to previously sequenced TR:Q9RN73 (EMBL:AF186371) Streptomyces coelicolor A3(2) AhpD, 178 aa	SCO5031	Q7AKI6
rplP_SCD31.34_r_at	2.40243e-05	0.000136238	6.23665e-07	3.22907e-06	2.03624e-05	5.84746e-08	1.52157	up	1.12156	up	1.12767	up	1.081	down	1.55474	down	1.11451	down	1.17632	down	0.150183	-0.455381	-0.0153289	-0.0231609	0.26255	0.181296	0.141074	0.211122	SCD31.34, rplP, 50S ribosomal protein L16, len: 139 aa; highly similar to SW:RL16_BACSU (EMBL:D50302) Bacillus subtilis 50S ribosomal protein L16 RplP, 144 aa; fasta scores: opt: 625 z-score: 768.2 E(): 0; 63.8% identity in 141 aa overlap. Contains Pfam match to entry PF00252 Ribosomal_L16, Ribosomal protein L16 and match to Prosite entry PS00701 Ribosomal protein L16 signature 2	SCO4709	Q9L0D3
nuoJ2_SCD39.04_r_at	0.00301466	0.0974589	5.58872e-06	0.00120586	0.0580911	8.57338e-07	1.51298	up	1.60149	up	1.58834	up	1.20853	down	1.55139	down	1.63055	down	1.78515	down	0.136551	-0.46084	-0.542866	-0.530966	0.40981	0.172718	0.162493	0.305077	SCD39.04, nuoJ2, NADH dehydrogenase subunit, len: 197 aa; similar to SW:NU6C_SYNY3 (EMBL:X62517) Synechocystis sp. NADH-plastoquinone oxidoreductase chain 6 (EC 1.6.5.3) NdhG, 198 aa; fasta scores: opt: 311 z-score: 383.0 E(): 7.2e-14; 35.7% identity in 185 aa overlap and to TR:Q9XAR3 (EMBL:AL078618) Streptomyces coelicolor SCD16A.12c NuoJ, NADH dehydrogenase subunit, 285 aa; fasta scores: opt: 2…	SCO4604	Q9F2V7
SCL11.12c_SCL11.12c_at	0.00504256	0.0164437	0.00128621	0.00219234	0.00654801	0.000527951	1.31098	up	1.1654	down	1.11495	down	1.09049	down	1.55097	down	1.05363	down	1.08754	down	-0.156979	-0.547628	0.0638514	4.76837e-07	-0.0319967	0.0855411	0.139222	0.12107	SCL11.12c, possible acetyltransferase, len: 232 aa; similar to TR:CAB59477 (EMBL:AL132648) Streptomyces coelicolor putative acetyltransferase SCI41.07c, 196 aa; fasta scores: opt: 245 z-score: 310.5 E(): 7.1e-10; 33.7% identity in 175 aa overlap. Contains Pfam match to entry PF00583 Acetyltransf, Acetyltransferase (GNAT) family	SCO1556	Q9L1C6
rplC_SCD31.27_r_at	0.00101006	0.00319833	0.00123799	0.000327274	0.000902182	0.000505846	1.50461	up	1.01027	down	1.01946	down	1.05278	down	1.5456	down	1.05121	down	1.02271	down	-0.00999308	-0.599385	0.00474358	0.0178094	0.0642176	0.0287816	0.076801	0.0502055	SCD31.27, rplC, 50S ribosomal protein L3, len: 214 aa; highly similar to SW:RL3_ECOLI (EMBL:V00344) Escherichia coli 50S ribosomal protein L3, RplC, 209 aa; fasta scores: opt: 683 z-score: 783.3 E(): 0; 51.9% identity in 206 aa overlap. Contains Pfam match to entry PF00297 Ribosomal_L3, Ribosomal protein L3 and match to Prosite entry PS00474 Ribosomal protein L3 signature	SCO4702	Q9L0E0
SCD65.18_SCD65.18_at	0.0926831	0.438813	0.00735347	0.0664985	0.365835	0.00397456	1.66568	up	2.15128	up	1.76389	up	1.08256	down	1.54358	down	1.98001	down	1.56337	down	0.241889	-0.494224	-0.863305	-0.576874	0.356337	0.132057	0.1222	0.0677822	SCD65.18, possible cytochrome biogenesis related protein, len: 380 aa; similar to SW:CCSA_GUITH (EMBL:X52159) Guillardia theta cytochrome biogenesis protein CcsA, 301 aa; fasta scores: opt: 455 z-score: 519.0 E(): 1.9e-21; 35.6% identity in 253 aa overlap. Contains Pfam match to entry PF01578 CytC_asm, Cytochrome C assembly protein and possible hydrophobic membrane spanning regions	SCO4475	Q9F2R4
SCBAC25E3.16_SCBAC25_at	0.031544	0.178255	0.00361348	0.0189377	0.124076	0.00172644	1.55605	up	1.17761	up	1.07199	up	1.11937	down	1.54144	down	1.27657	down	1.06993	down	-0.00892591	-0.646818	-0.244784	-0.109213	0.153755	-0.0225441	0.10749	-0.0116928	SCBAC25E3.16, possible TetR-family transcriptional regulator, len: 196 aa: similar to many from Streptomyces coelicolor e.g. TR:Q9RK21 (EMBL:AL109974) putative TetR-family transcriptional regulator SCF34.04 (203 aa) fasta scores; opt: 497, Z-score: 587.5, 43.750% identity (44.681% ungapped) in 192 aa overlap. Contains Pfam match to entry PF00440 tetR, Bacterial regulatory proteins, tetR family.	SCO3979	Q93J28
SC1C2.24c_SC1C2.24c_r_at	0.00141609	0.00393445	7.70909e-05	0.000494754	0.00115354	1.91487e-05	1.53061	up	1.35144	up	1.00753	down	1.03356	down	1.5413	down	1.43829	down	1.04886	down	0	-0.614103	-0.4345	0.0108213	0.0476281	0.0100412	0.0898514	0.079649	SC1C2.24c, cvnB1, unknown, len: 137 aa; M. tuberculosis hypothetical protein TR:O50393 (EMBL:AL009198) MTV004.21c (130 aa), fasta scores; opt: 466 z-score: 804.8 E(): 0, 58.6% identity in 116 aa overlap. 94.2% identical to downstream gene SC1C2.20c	SCO5543
SCI30A.12c_SCI30A.12_at	0.165444	0.02081	0.00010256	0.12939	0.00872679	2.71677e-05	1.36355	up	1.19546	up	1.08124	up	1.03837	down	1.54089	down	1.29024	down	1.16795	down	0.0288544	-0.418513	-0.22871	-0.0838387	0.0831688	0.20525	0.138931	0.140143	SCI30A.12c, possible tetR transcriptional regulator, len: 251 aa; similar to many e.g. SW:BM3R_BACME transcriptional repressor from Bacillus megaterium (192 aa) fasta scores; opt: 190, z-score: 227.2, E(): 2.5e-05, (26.7% identity in 176 aa overlap). Contains Pfam match to entry PF00440 tetR, Bacterial regulatory proteins, tetR family and Prosite match to PS01081 Bacterial regulatory proteins, te…	SCO1691	Q9S261
StH24.03_StH24.03_at	0.000460823	0.0109015	5.40021e-05	0.000128172	0.00395815	1.23137e-05	1.03902	up	1.26792	down	1.30402	down	1.1484	down	1.53966	down	1.17437	down	1.07919	down	-0.232491	-0.287709	0.109974	0.150474	-0.0328709	0.334899	0.341864	0.260421	StH24.03, rnpA, probable ribonuclease P component, len: 123 aa; previously sequenced as SW:RNPA_STRCO (EMBL:M82836), RnpA. Similar to SW:RNPA_STRBI (EMBL:M83112), rnpA, Streptomyces bikiniensis ribonuclease P protein component (123 aa), fasta scores; opt: 704 z-score: 879.0 E(): 0, 88.6% identity in 123 aa overlap .Contains Pfam match to entry PF00825 Ribonuclease_P, Ribonuclease P, score 179.50,…	SCO3881	P48206
SC4G2.01_SC1F2.24_at	0.0159291	0.0387748	0.000578799	0.00842508	0.0187342	0.000210774	1.69332	up	1.44111	up	1.39517	up	1.05021	up	1.53953	down	1.28939	down	1.52199	down	0.260753	-0.4991	-0.266425	-0.219683	0.190078	0.123395	0.100269	0.386278	SC4G2.01, unknown, partial CDS, len: >378 aa; continuation of SC1F2.24 SC1F2.24, unknown, partial CDS, len: >862 aa; contains short segment of similarity to a Helicobacter pylori gene described as TR:O26046 (EMBL:AE000649) type IIS restriction enzyme R and M protein (1279 aa), fasta scores; opt: 92 z-score: 267.0 E(): 1.3e-07, 30.5% identity in 118 aa overlap. Also contains PS00092 N-6 Adenine-sp…	SCO6627	Q8CJM2
SC1C2.27_SC1C2.27_r_at	0.02047	0.150046	0.00151796	0.0114383	0.100138	0.00063874	1.52123	up	1.16741	up	1.48867	up	1.13286	down	1.53839	down	1.07674	down	1.4314	down	0.109565	-0.49567	-0.113746	-0.464455	0.289539	0.125746	-0.00707372	0.0529744	SC1C2.27, unknown, len: 261 aa; similar to hypothetical proteins e.g. E. coli TR:P76004 (EMBL:AE000216) O219 (219 aa), fasta scores; opt: 555 z-score: 764.8 E(): 0, 45.7% identity in 208 aa overlap and to e.g. HPCE_ECOLI 2-hydroxyhepta-2,4-diene-1,7-dioate isomerase (405 aa), fasta scores; opt: 389 z-score: 507.2 E(): 5.3e-21, 33.9% identity in 218 aa overlap	SCO5546	O86527
SCJ11.32_SCJ11.32_at	0.578848	0.0840549	4.61688e-05	0.545652	0.0485952	1.01935e-05	1.31722	up	1.39174	up	1.35202	up	1.11615	down	1.53696	down	1.79454	down	1.7505	down	-0.111164	-0.508661	-0.588053	-0.546275	0.0473681	0.11142	0.255561	0.261489	SCJ11.32, probable flavohemoprotein, len: 435aa; C-terminal region similar to many with reductase and dioxygenase activities, typical of flavohemoproteins e.g. TR:Q9ZI75 (EMBL:AF039533) naphthalene dioxygenase reductase from Pseudomonas stutzeri (328 aa) fasta scores; opt: 369, z-score: 419.0, E(): 5.6e-16, (28.6% identity in 241 aa overlap). Also typical of flavohemoprotein, C-terminal region co…	SCO0103	Q9RI74
gluA_SC4H8.16c_at	0.000294396	7.86706e-05	6.0994e-07	7.42849e-05	1.0292e-05	5.68403e-08	1.335	up	2.07739	up	1.32807	up	1.0402	up	1.5367	down	2.19651	down	1.40026	down	0.00964451	-0.407197	-1.04512	-0.399683	-0.047218	0.212639	0.0900888	0.0860112	SC4H8.16c, gluA, probable glutamate uptake system ATP-binding protein, len: 258 aa; highly similar to many amino-acid uptake ATP-binding proteins eg. GLUA_CORGL P48243 glutamate transport atp-binding protein from Corynebacterium gluamicum (242 aa), fasta scores; opt: 1152 z-score: 1564.5 E(): 0, 71.5% identity in 242 aa overlap. Contains PS00017 ATP/GTP-binding site motif A (P-loop) and PS00211 A…	SCO5777	O50495
SCC121.26c_SCC121.26_at	0.412011	0.0923179	1.28973e-05	0.368004	0.0541995	2.25124e-06	1.24935	up	1.28424	up	1.24159	up	1.23083	down	1.53319	down	1.80184	down	1.98373	down	-0.0677135	-0.38889	-0.428631	-0.379902	0.231917	0.227642	0.420838	0.608317	SCC121.26c, unknown, len: 305 aa	SCO2523	Q9L2G0
SCD8A.29_SCD8A.29_at	0.00854961	0.00221673	0.000683818	0.00409094	0.000572941	0.000257351	1.69833	up	1.71033	up	1.3522	up	1.13571	up	1.53262	down	1.63234	down	1.07018	down	0.252159	-0.511957	-0.522119	-0.183147	0.0685584	0.10404	0.18482	-0.0852957	SCD8A.29, possible hydrolytic protein, len: 479 aa; similar to TR:Q9ZBF7 (EMBL:AL035206) Streptomyces coelicolor putative hydrolytic protein SC9B5.23c, 464 aa; fasta scores: opt: 1820 z-score: 1645.7 E(): 0; 70.9% identity in 423 aa overlap. Contains possible hydrophobic membrane spanning region	SCO4256
SCI7.25c_SCI7.25c_at	0.387353	0.115504	0.000389734	0.342925	0.0718277	0.000132845	1.25911	up	1.03629	down	1.20836	up	1.09685	down	1.53249	down	1.20001	down	1.60314	down	-0.18662	-0.519024	-0.135199	-0.459671	-0.0532506	0.096851	0.127846	0.22123	SCI7.25c, unknown, len: 475aa; contains Prosite match to PS00213 Lipocalin signature. Similar to TR:Q9RJ26 (EMBL:AL132644) SCI8.27C hypothetical protein from Streptomyces coelicolor (447 aa) fasta scores; opt: 380, Z-score: 401.6, E(): 9.7e-15, 32.114% identity (38.257% ungapped) in 492 aa overlap.	SCO1907
SCE19A.20c_SCE19A.20_at	8.11277e-06	2.43261e-05	1.79151e-07	7.93492e-07	2.40645e-06	1.27781e-08	1.38144	up	2.56065	up	2.00685	up	1.03334	up	1.53246	down	2.67289	down	1.5952	down	0.326717	-0.139458	-1.0298	-0.678218	0.279398	0.476388	0.388605	-0.00447623	SCE19A.20c, probable secreted protease, len: 781 aa; similar to SW:INA_BACTL (EMBL:X55436), Ina, Bacillus thuringiensis inhibitor A (a protease) (687 aa), fasta scores; opt: 924 z-score: 991.3 E(): 0, 32.9% identity in 747 aa overlap and TR:O07351 (EMBL:Y00557), PrtV, Vibrio cholerae protease precursor (919 aa) (33.2% identity in 794 aa overlap). Contains probable N-terminal signal sequence and P…	SCO2920	Q9S2G1
SCH10.39c_SCH44.01c_i_at	0.000324618	0.0112407	5.87525e-05	8.35396e-05	0.00411352	1.36457e-05	1.72263	up	2.11108	up	2.58478	up	1.05029	up	1.53123	down	1.83662	down	1.924	down	0.374297	-0.410318	-0.703685	-0.995742	0.303514	0.204377	0.173372	-0.05163	clpB, SCH10.39c, probable clp-family ATP-binding subunit, partial CDS, len: >853 aa; similar to many e.g. SW:CLPB_ECOLI (EMBL:M29364) Escherichia coli ATP-dependent protease regulatory subunit (857 aa), fasta scores; opt: 3039 z-score: 2963.3 E(): 0, 56.5% identity in 844 aa overlap. Similar to TR:O69936 (EMBL:AL023861), SC3C8.27c, clpA, Streptomyces coelicolor probable clp protease ATP-binding s…	SCO3661	Q8CJV9
SCD19.21c_SCD19.21_r_at	2.66461e-07	9.47225e-05	2.48681e-07	8.78652e-09	1.34105e-05	1.97875e-08	2.61793	up	3.29581	up	1.899	up	1.00995	up	1.52979	down	2.41202	down	1.74951	down	0.413367	-0.975062	-1.30727	-0.511872	0.399083	-0.36173	-0.0370232	0.295082	SCD19.21, possible phosphoserine aminotransferase, len: 363 aa; similar to SW:SERC_MYCTU (EMBL:Z73101) Mycobacterium tuberculosis putative phosphoserine aminotransferase (EC 2.6.1.52) Serc or MTCY31.12c, 376 aa; fasta scores: opt: 1693 z-score: 1994.6 E(): 0; 66.9% identity in 363 aa overlap	SCO4366	Q9F2Y1
vdh_SCD25.25c_at	0.0868122	0.096133	0.000418821	0.0616398	0.0570596	0.000145461	1.60099	up	1.30622	up	1.62523	up	1.04577	down	1.52955	down	1.42596	down	1.87759	down	-0.0281734	-0.70714	-0.413576	-0.728817	0.0363928	-0.0940336	0.0983572	0.180063	SCD25.25c, valine dehydrogenase (EC 1.4.1.-), len: 364 aa. Previously sequenced and characterised Streptomyces coelicolor SW:VDH_STRCO (EMBL; L13455) valine dehydrogenase (EC 1.4.1.-) (VALDH). Contains Pfam match to entry PF00208 GLFV_dehydrog, Glutamate/Leucine/Phenylalanine/Valine dehydrogenase and a Prosite hit to PS00074 Glu / Leu / Phe	SCO4089	Q06539
SCG11A.22c_SCG11A.22_i_at	0.762483	0.902919	0.00549474	0.744446	0.888356	0.00287124	1.15258	up	1.12569	up	1.01141	down	1.51443	down	1.52854	down	1.47922	down	1.26252	down	-0.217151	-0.422022	-0.387966	-0.200784	0.381625	0.190136	0.176874	0.135519	SCG11A.22c, possible marR-family transcriptional regulator, len: 157 aa; low similarity to TR:CAB48917 (EMBL:AL096837) Streptomyces coelicolor putative marR-family transcriptional regulator SCF43A.30c, 169 aa; fasta scores: opt: 125 z-score: 167.7 E(): 0.058; 30.6% identity in 147 aa overlap	SCO1191	Q9RJX9
SC3C3.20c_SC3C3.20c_at	0.111234	0.144963	0.000190721	0.0816915	0.0958546	5.64645e-05	1.47555	up	1.34413	up	1.41636	up	1.07601	down	1.52636	down	1.42147	down	1.59453	down	-0.0462689	-0.607517	-0.47294	-0.548452	0.0594203	0.00257556	0.0344394	0.124682	SC3C3.20c, unknown ATP/GTP binding protein (putative membrane protein), len: 1321 aa; similar to several in M. tuberculosis and M. leprae e.g. M. tuberculosis TR:O06264 (EMBL:Z95389) MTCY77.19c, Rv3447c (1236 aa), fasta scores; opt: 1186 z-score: 3117.9 E(): 0, 42.9% identity in 1312 aa overlap. Contains 3x, PS00017 ATP /GTP-binding site motif A (P-loop), and a possible transmembrane domain near …	SCO5734	O86653
SC7H2.11c_SC7H2.11c_at	0.000475849	0.00820064	0.0011284	0.000132863	0.00280115	0.000454192	1.60055	up	1.04722	up	1.02501	up	1.05238	up	1.52618	down	1.04695	down	1.8499	down	-0.0590339	-0.737597	-0.125595	-0.0946722	-0.132694	-0.127669	-0.0594009	0.792772	SC7H2.11c, unknown, len: 312 aa; similar to TR:O07213 (EMBL:Z96072) hypothetical protein from Mycobacterium tuberculosis (324 aa) fasta scores; opt: 770, z-score: 866.1, E(): 0, (40.9% identity in 286 aa overlap)	SCO1997
2SCG61.16_2SCG61.16_at	0.559906	0.776827	0.00143363	0.524184	0.741381	0.000598117	1.09541	up	1.07146	up	1.09889	down	1.23998	down	1.52496	down	1.44135	down	1.33079	down	-0.136173	-0.267648	-0.235756	-0.000123978	0.174146	0.341127	0.291666	0.412156	2SCG61.16, unknown, len: 59aa	SCO1334
scoF1_SCH22A.09_f_at	0.000478677	0.0320884	0.000103709	0.000134338	0.0148772	2.75922e-05	1.60282	up	1.24437	up	1.18749	up	1.12917	down	1.52357	down	1.22699	down	1.09957	down	0.105697	-0.57492	-0.209714	-0.142214	0.280956	0.0325321	0.0854114	-0.00527255	SCH22A.09, scoF1, cold-shock protein, len: 67 aa; highly similar to TR:O54117 (EMBL:AL021529) Streptomyces coelicolor cold-shock domain protein SC10A5.26c, 67 aa and to SW:CSPF_STRCO (EMBL:X92686) Streptomyces coelicolor cold shock protein ScoF, 67 aa. Contains Pfam match to entry PF00313 CSD, 'Cold-shock' DNA-binding domain and match to Prosite entry PS00352 'Cold-shock' DNA-binding domain signa…	SCO3731	Q9L0X3
malE_SC10B7.26c_at	0.00887433	0.00969008	0.00029844	0.00426858	0.003428	9.57703e-05	1.36014	up	1.26852	up	1.19482	up	1.0608	down	1.52232	down	1.20957	down	1.04076	down	0.187799	-0.255961	-0.155347	-0.0689909	0.272957	0.350307	0.119143	-0.0113575	SC10B7.26c, malE, putative maltose-binding protein, len: 423 aa; identical to previously sequenced TR:P72397 (EMBL:Y07706) Streptomyces coelicolor putative maltose-binding protein MalE, 423 aa and similar to SW:MALX_STRPN (EMBL:L08611) Streptococcus pneumoniae maltose/maltodextrin-binding protein precursor MalX, 423 aa; fasta scores: opt: 431 z-score: 470.1 E(): 8.4e-19; 28.1% identity in 434 aa …	SCO2231	P72397
SCM10.17c_SCM10.17c_at	0.000284884	0.00355058	1.1385e-06	7.12721e-05	0.00102318	1.2446e-07	1.25309	up	1.01824	down	1.00859	down	1.04507	down	1.52103	down	1.43258	down	1.61218	down	-0.0737967	-0.399292	-0.0477219	-0.0614615	-0.0102011	0.205759	0.47089	0.627555	SCM10.17c, hypothetical protein, len: 270 aa; similar to various S. coelicolor hypothetical proteins, e.g. TR:O86540 (EMBL:AL031350) Streptomyces coelicolor hypothetical 32.8 kD protein SC1F2.03c, 300 aa; fasta scores: opt: 713 z-score: 830.1 E(): 0; 45.0% identity in 262 aa overlap	SCO0929
SC9F2.07c_SC9F2.07c_at	0.0378611	0.0631659	0.0047381	0.0234495	0.0341186	0.00239622	1.48477	up	1.02936	up	1.72948	up	1.03954	up	1.51887	down	1.11117	down	1.70787	down	0.221887	-0.348356	0.180146	-0.56845	0.165947	0.254647	0.332231	0.203745	SC9F2.07c, probable tRNA pseudouridine synthase, len: 301 aa; similar to many e.g. SW:TRUB_ECOLI tRNA pseudouridine synthase B from Escherichia coli (314 aa) fasta scores; opt: 357, z-score: 415.7, E(): 7.6e-16, (37.6% identity in 234 aa overlap).	SCO5709	Q9Z528
StBAC16H6.30_SCBAC16_at	0.0970092	0.00278071	2.44868e-06	0.0701665	0.000766527	3.15081e-07	1.24505	up	1.22545	up	1.18811	up	1.02052	down	1.51775	down	1.66884	down	1.87964	down	-0.00397229	-0.320173	-0.297279	-0.252645	0.0253388	0.281762	0.441568	0.657813	SCBAC16H6.30, possible secreted protein, len: 240aa: similar to TR:Q9KYR3 (EMBL:AL355913) putative lipoprotein SC5H4.26c from Streptomyces coelicolor (187 aa) fasta scores; opt: 133, Z-score: 148.7, 31.783% identity (36.607% ungapped) in 129 aa overlap. Contains a possible N-terminal signal sequence. Also contains TTA leucine codon. Possible target for bldA regulation.	SCO5995
SCE41.12c_SCE41.12c_at	0.846648	0.829828	0.00461663	0.833599	0.80187	0.00231659	1.04971	up	1.0248	down	1.0973	down	1.29065	down	1.51773	down	1.25948	down	1.2851	down	-0.298222	-0.368213	-0.262875	-0.164258	0.0698719	0.233699	0.0699503	0.197621	SCE41.12c, possible integral membrane protein, len: 201 aa. Contains possible hydrophobic membrane spanning regions	SCO3103
SC6D11.18c_SC6D11.18_at	0.212656	0.523016	0.00011223	0.172564	0.455816	3.02096e-05	1.29789	up	1.04999	up	1.19262	up	1.26539	down	1.51734	down	1.37797	down	1.61955	down	-0.173464	-0.549635	-0.243844	-0.427597	0.166113	0.0519102	0.218705	0.267999	SC6D11.18c, cvnA10, possible sensor histidine-kinase, len: 543 aa. Similar to several from Streptomyces coelicolor including: TR:CAB61282 (EMBL:AL132991) putative sensor kinase, SCF55.12c (575 aa), fasta scores opt: 969 z-score: 843.9 E(): 0 42.9% identity in 501 aa overlap and TR:CAB59483 (EMBL:AL132648) putative integral membrane protein, SCI41.13c (541 aa), fasta scores opt: 630 z-score: 552.6…	SCO7422	Q9L137
SC7F9.14c_SC7F9.14c_at	0.00037808	0.00592587	0.000256363	0.000101092	0.00189168	8.00331e-05	1.74229	up	1.58655	up	1.34344	up	1.0903	up	1.51664	down	1.27305	down	1.26052	down	0.442091	-0.358895	-0.223802	0.0161567	0.317368	0.241984	0.124487	0.350176	SC7F9.14c, unknown, len: 114 aa.	SCO6862
SC8F11.27c_SC8F11.27_at	0.455328	0.141912	0.000155382	0.412243	0.0933872	4.40032e-05	1.09212	up	1.06535	up	1.02155	up	1.07035	down	1.51432	down	1.3999	down	1.38851	down	-0.0315163	-0.158643	-0.122848	-0.0622773	0.066573	0.440027	0.362478	0.411256	SC8F11.27c, possible integral membrane protein, len: 353 aa. Similar to many proteins of undefined function including: Methanococcus jannaschii SW:Y170_METJA(EMBL:U67474) (350 aa), fasta scores opt: 410 z-score: 451.3 E(): 1e-17 26.3% identity in 335 aa overlap. Contains multiple possible membrane spanning hydrophobic domains and a possible N-terminal signal sequence. Also contains a Pfam match t…	SCO7001	Q9KZF2
SCE68.21_SCE68.21_r_at	0.00114104	0.0203701	1.46549e-06	0.000382252	0.00848712	1.68776e-07	1.0485	down	1.05507	up	1.14831	down	1.19074	down	1.51407	down	1.78141	down	1.92545	down	-0.22521	-0.156881	-0.30255	-0.0257015	0.0266447	0.441549	0.530473	0.919491	SCE68.21, probable RNA polymerase sigma factor, len: 177 aa; similar to many members of the extracytoplasmic function sigma factor family e.g. SW:CARQ_MYXXA (EMBL:X71062), CarQ, Myxococcus xanthus RNA polymerase sigma factor (174 aa), fasta scores; opt: 237 z-score: 281.3 E(): 2.4e-08, 32.0% identity in 169 aa overlap. Similar to others from S. coelicolor e.g. TR:O54163 (EMBL:AL021411), SC7H1.04,…	SCO3323	Q9WX11
SCD78.29c_SCD78.29c_at	0.0170362	0.360172	0.00367675	0.0091409	0.287879	0.00176194	1.85631	up	1.67817	up	1.5756	up	1.03533	down	1.5128	down	1.44178	down	1.48465	down	0.276783	-0.615653	-0.470103	-0.379116	0.326871	-0.0184285	0.0577477	0.191008	SCD78.29c, pheA, prephenate dehydratase, len: 310 aa, similar to many eg. PHEA_AMYME (EMBL:L47666) prephenate dehydratase from Amycolatopsis methanolica (304 aa), fasta scores; opt: 821, z-score: 1164.7, E(): 0, 46.9% identity in 305 aa overlap. Contains PS00857 Prephenate dehydratase signature 1 and Pfam match to entry PF00800 PDT, Prephenate dehydratase, score 354.80, E-value 9.5e-103. Note: Ca…	SCO3962	Q9ZBX0
SCE9.16_SCE9.16_f_at	3.08636e-05	0.00135795	0.000209623	4.41382e-06	0.000320748	6.31875e-05	1.7119	up	1.13906	up	1.17847	up	1.00599	down	1.51236	down	1.06536	down	1.1076	down	0.20067	-0.574925	0.0128298	-0.0362501	0.209284	0.0218738	0.104172	0.111181	SCE9.16, ppa, probable inorganic pyrophosphatase, len: 163 aa; similar to many e.g. SW:IPYR_SULAC (EMBL:X81842), ppa, Sulfolobus acidocaldarius inorganic pyrophosphatase (173 aa), fasta scores; opt: 483 z-score: 617.4 E(): 4.6e-27, 46.4% identity in 166 aa overlap. Contains Pfam match to entry PF00719 Pyrophosphatase, Inorganic pyrophosphatase, score 163.70, E-value 3e-45 and PS00387 Inorganic py…	SCO3409	Q9X8I9
pheS_SCI35.17c_r_at	0.000192871	0.009603	6.34473e-05	4.41047e-05	0.00338687	1.5009e-05	1.59206	up	1.14953	up	1.24626	up	1.08629	down	1.51123	down	1.10568	down	1.17057	down	0.221971	-0.448921	0.0209284	-0.0956402	0.341379	0.146802	0.165862	0.131573	SCI35.17c, pheS, probable phenylalanyl-tRNA synthetase alpha chain, len: 373 aa; similar to many e.g. SYFA_ECOLI phenylalanyl-tRNA synthetase alpha chain (EC 6.1.1.20) (327 aa), fasta scores; opt: 682 z-score: 1248.8 E(): 0, 43.1% identity in 343 aa overlap. Contains PS00179 and PS00339 Aminoacyl-transfer RNA synthetases class-II signatures 1 and 2	SCO1595	O88055
narI2_SCJ12.31_at	4.14415e-06	3.44308e-06	3.07662e-08	3.43118e-07	2.11028e-07	1.63204e-09	1.60231	down	1.11677	up	1.23093	down	1.02374	down	1.50785	down	7.82297	down	6.67005	down	-0.680156	-2.38419e-07	-0.839486	-0.380403	-0.646305	0.59249	2.12823	2.3573	SCJ12.31, narI2, possible nitrate reductase gamma chain, len: 256 aa. Similar to many including: Streptomyces coelicolor TR:O86714 (EMBL:AL031515) putative nitrate reductase gamma chain NarI SC5C7.17c (240 aa), fasta scores: opt: 755 z-score: 891.5 E(): 0 46.8% identity in 235 aa overlap and Bacillus subtilis SW:NARI_BACSU (EMBL:Z49884) nitrate reductase gamma chain (EC 1.7.99.4) (223 aa), fasta …	SCO0219	Q9RI29
SC9C5.27c_SC9C5.27c_r_at	0.00582366	0.011351	2.42392e-05	0.00261125	0.00416205	4.89998e-06	1.34587	up	1.02705	down	1.05316	up	1.12035	down	1.50718	down	1.10156	down	1.21523	down	0.0340023	-0.394536	0.0725021	-0.0407162	0.197949	0.197318	0.212044	0.240519	SC9C5.27c, possible secreted protein, len: 149 aa. Contains possible N-terminal region signal peptide sequence	SCO1503
SCL2.11c_SCL2.11c_r_at	0.0655718	0.320507	0.000567053	0.0444196	0.250892	0.000205074	1.44644	up	1.35532	up	1.46195	up	1.09903	down	1.50637	down	1.36743	down	1.45977	down	0.0645919	-0.467917	-0.37404	-0.483297	0.200818	0.123163	0.0774314	0.0624418	SCL2.11c, hypothetical protein, len: 250 aa; similar to various hypothetical proteins, e.g. TR:YQ03_MYCTU (EMBL:Z98045) Mycobacterium tuberculosis hypothetical 26.8 kD protein RV2603c, 251 aa; fasta scores: opt: 1268 z-score: 1388.1 E(): 0; 76.7% identity in 249 aa overlap. Contains Pfam match to entry PF01709 DUF28, Domain of unknown function	SCO1521
SCJ11.33_SCJ11.33_at	0.331312	0.061656	8.50481e-05	0.287612	0.0329937	2.14906e-05	1.33064	up	1.34377	up	1.65919	up	1.10629	down	1.50605	down	1.70562	down	2.10142	down	0.122504	-0.289617	-0.303779	-0.607973	0.268238	0.301158	0.466518	0.463393	SCJ11.33, possible hydrolase, len: 223aa; similar to TR:O54126 (EMBL:AL021529) putative NTP pyrophosphohydrolase from Streptomyces coelicolor (359 aa) fasta scores; opt: 223, z-score: 267.6, E(): 1.5e-07, (29.4% identity in 194 aa overlap).	SCO0104	Q9RI73
SCC22.06c_SCC22.06c_r_at	0.000693179	4.02181e-05	0.000158655	0.000207457	4.43985e-06	4.53219e-05	1.50692	up	1.119	up	1.10486	up	1.09899	up	1.50582	down	1.08646	down	1.0615	down	0.13082	-0.460785	-0.0313959	-0.0130486	-0.00535742	0.12976	0.0882425	0.0730581	SCC22.06c, conserved hypothetical protein, len: 394aa; similar to many eg. TR:O53153 (EMBL:AL021184) hypothetical protein from Mycobacterium tuberculosis (397 aa) fasta scores; opt: 1446, z-score: 1649.9, E(): 0, (58.0% identity in 388 aa overlap). Contains Pfam match to entry PF01458 UPF0051, Uncharacterized protein family (UPF0051).	SCO1924	Q9XAD2
SCC123.18c_SCC123.18_r_at	0.442594	0.150023	0.00257733	0.398651	0.100069	0.00116858	1.31301	up	1.12394	up	1.08226	up	1.07135	down	1.50477	down	1.14262	down	1.18203	down	0.0959859	-0.296896	-0.0725741	-0.018055	0.195418	0.292648	0.119769	0.223211	SCC123.18c, possible membrane protein, len: 55 aa. Contains a possible membrane spanning hydrophobic domain.	SCO2580
secD_SCL2.06c_at	0.00297155	0.0182893	0.00265025	0.00118649	0.00742716	0.00120639	1.56382	up	1.16938	up	1.71388	up	1.0808	up	1.50357	down	1.08167	down	1.41088	down	0.253902	-0.391171	0.0281572	-0.523366	0.141806	0.197224	0.141412	-0.0267674	SCL2.06c, secD, protein-export membrane protein, len: 570 aa; identical to previously sequenced SW:SECD_STRCO (EMBL:X85969) Streptomyces coelicolor protein-export membrane protein SecD, 570 aa and similar to SW:SECD_RHOCA (EMBL:U69979) Rhodobacter capsulatus protein-export membrane protein SecD, 554 aa; fasta scores: opt: 483 z-score: 472.1 E(): 6.6e-19; 28.1% identity in 498 aa overlap. Contains…	SCO1516	Q53955
rplQ_SC6G4.08_at	1.94754e-05	0.000180542	1.92673e-07	2.47107e-06	2.8602e-05	1.40188e-08	1.38948	up	1.09102	up	1.26569	up	1.13315	down	1.50335	down	1.08288	down	1.21887	down	0.106173	-0.368373	-0.0195098	-0.233749	0.28651	0.219804	0.0953604	0.0517941	SC6G4.08, rplQ, 50S ribosomal protein L17, len: 168 aa; highly similar to many e.g. RL17_BACST 50S ribosomal protein L17 (119 aa), fasta scores; opt: 339 z-score: 597.2 E (): 5.3e-26, 47.4% identity in 116 aa overlap. Contains approx 50 aa C-terminal extension, not present in other RplQ	SCO4730	O86775
SCC54.06c_SCC54.06c_r_at	0.160909	0.0194638	0.00257176	0.12544	0.00800877	0.00116513	1.39174	up	1.15735	up	1.0152	up	1.0537	up	1.5033	down	1.32842	down	1.06346	down	0.00710964	-0.46978	-0.20371	-0.0146499	-0.0683591	0.118354	0.206002	0.0741189	SCC54.06c, pgk, phosphoglycerate kinase, len: 403 aa; member of a family of proteins highly conserved across prokaryotes and eukaryotes, e.g. SW:PGK_BACSU Pgk, phosphoglycerate kinase from Bacillus subtilis (394 aa) fasta scores; opt: 1263, z-score: 1322.3, E(): 0, (51.2% identity in 404 aa overlap) and SW:PGKH_SPIOL phosphoglycerate kinase from Spinacia oleracea (Spinach) (433 aa) fasta scores; …	SCO1946	Q9Z519
SCD82.10_SCD82.10_at	0.279342	0.954232	0.000371717	0.234987	0.94534	0.000125371	1.25384	up	1.17316	up	1.15522	up	1.36835	down	1.50281	down	1.37251	down	1.43031	down	-0.250409	-0.576763	-0.480809	-0.458581	0.20203	0.0108948	-0.023994	0.0577445	SCD82.10, hypothetical protein, len: 201 aa; similar to TR:CAB52009 (EMBL:AL109663) Streptomyces coelicolor putative transcriptional regulator SC4A10.33, 209 aa; fasta scores: opt: 138 z-score: 174.2 E(): 0.028; 30.3% identity in 165 aa overlap	SCO4639	Q9L0M1
SC3C3.04_SC3C3.04_at	0.0745991	0.278669	0.00511307	0.0520322	0.21055	0.00262251	1.51669	up	1.53351	up	1.93685	up	1.03504	down	1.50225	down	1.34924	down	1.80861	down	0.225077	-0.375847	-0.391757	-0.728632	0.274762	0.211275	0.0403856	0.12625	SC3C3.04, putative secreted protein, len: 524 aa; may contain N-terminal signal sequence with long leader	SCO5718

## Sheet: t30 1.5 UP
Probesets	Corrected p-value(Time)	Corrected p-value(Time-Drug)	Corrected p-value(Drug)	p-value(Time)	p-value(Time-Drug)	p-value(Drug)	Fold change([Bac-0] vs [Bac-30])	Regulation([Bac-0] vs [Bac-30])	Fold change([Bac-0] vs [Bac-60])	Regulation([Bac-0] vs [Bac-60])	Fold change([Bac-0] vs [Bac-90])	Regulation([Bac-0] vs [Bac-90])	Fold change([Bac-0] vs [none-0])	Regulation([Bac-0] vs [none-0])	Fold change([Bac-30] vs [none-30])	Regulation([Bac-30] vs [none-30])	Fold change([Bac-60] vs [none-60])	Regulation([Bac-60] vs [none-60])	Fold change([Bac-90] vs [none-90])	Regulation([Bac-90] vs [none-90])	[Bac, 0](normalized)	[Bac, 30](normalized)	[Bac, 60](normalized)	[Bac, 90](normalized)	[none, 0](normalized)	[none, 30](normalized)	[none, 60](normalized)	[none, 90](normalized)	GeneBank_Annotation	LOCUS_ID	UNIPROT_ID
SCE25.30_SCE25.29c_at	4.3353e-08	2.47561e-08	1.88056e-11	1.02556e-09	3.99754e-10	1.34807e-13	128.073	down	18.6623	down	53.3332	down	1.08431	down	131.615	up	21.2874	up	67.9946	up	-0.551547	6.44927	3.67051	5.18541	-0.434769	-0.590907	-0.741416	-0.901934	SCE25.30 probable ABC transporter ATP-binding protein, len: 256 aa; similar to TR:CAB81857 (EMBL:AL16169) Streptomyces coelicolor putative ABC transporter ATP-binding protein SCD40A.12c, 246 aa; fasta scores: opt: 922 z-score: 1039.0 E(): 0; 58.4% identity in 238 aa overlap. Contains Pfam match to entry PF00005 ABC_tran, ABC transporter and matches to Prosite entries PS00017 ATP/GTP-binding site …	SCO3089	Q9KZ60
SCE41.20c_SCE41.20c_i_at	4.86457e-06	6.93861e-07	8.63355e-10	4.25432e-07	2.41235e-08	1.70195e-11	92.8544	down	22.6514	down	32.9774	down	1.46189	down	92.0574	up	31.6152	up	52.0812	up	-0.687283	5.84962	3.81425	4.35612	-0.13945	-0.674847	-1.1683	-1.34657	SCE41.20c, possible ABC transport system ATP-binding protein, len: 262 aa; similar to TR: CAB89461(EMBL:AL354048) Streptomyces coelicolor putative ABC transporter ATP-binding protein SCE25.31, 256 aa; fasta scores: opt: 1240 z-score: 1356.4 E(): 0; 75.2% identity in 246 aa overlap. Contains Pfam match to entry PF00005 ABC_tran, ABC transporter and match to Prosite entry PS00017 ATP/GTP-binding si…	SCO3111	Q9F2N9
SC6A9.07_SC6A9.07_at	3.12289e-10	5.72868e-10	2.7206e-12	1.11932e-12	1.64263e-12	5.34078e-15	65.7608	down	8.16654	down	3.38908	down	1.05661	up	66.1842	up	9.38306	up	3.90692	up	0.0846951	6.12385	3.11442	1.84559	0.0052549	0.0754348	-0.115637	-0.120444	SC6A9.07, probable secreted peptidase, len: 386 aa; similar to e.g. DAC_STRSQ D-alanyl-D-alanine carboxypeptidase precursor (406 aa), fasta scores; oopt: 544 z-score: 500.9 E(): 1.2e-20, 33.2% identity in 365 aa overlap. Contains N-terminal signal sequence and PS00017 ATP /GTP-binding site motif A (P-loop)	SCO5660
SCD19.23c_SCD19.23c_at	2.55397e-09	3.86564e-09	8.39827e-12	1.92234e-11	3.65543e-11	4.07113e-14	64.0428	down	8.55393	down	7.75491	down	1.04855	up	59.9652	up	8.02868	up	7.12334	up	-0.116256	5.88471	2.98033	2.83885	-0.184648	-0.0213455	-0.0248303	0.0062995	SCD19.23c, possible lipase (putative secreted protein), len: 386 aa; similar to TR:Q9Z360 (EMBL:AL035654) Streptomyces coelicolor putative lipase SCE8.12c, 391 aa; fasta scores: opt: 867 z-score: 923.3 E(): 0; 44.3% identity in 393 aa overlap. Contains possible N-terminal region signal peptide sequence	SCO4368	Q9F2X9
SCD20.15c_SCD20.15c_at	3.10473e-09	3.46106e-09	1.27766e-10	2.44817e-11	2.78503e-11	1.46541e-12	62.5344	down	5.11073	down	2.13059	down	1.05715	down	59.2085	up	5.02565	up	2.14687	up	-0.115336	5.85124	2.23819	0.975913	-0.0351599	-0.0364916	-0.0911169	-0.126323	SCD20.15c, possible two-component system sensor kinase, len: 455 aa; similar to TR:CAB81858 (EMBL:AL161691) Streptomyces coelicolor putative two-component sensor kinase SCD40A.13, 431 aa; fasta scores: opt: 754 z-score: 831.1 E(): 0; 40.2% identity in 433 aa overlap and to Streptomyces coelicolor putative two-component system sensor kinase SCD20.16c, 407 aa; fasta scores: opt: 1179 z-score: 1127.…	SCO4597	Q9F2W4
2SCK8.29c_2SCK8.29c_f_at	3.99393e-09	1.58113e-09	2.7206e-12	3.57879e-11	9.0674e-12	5.31149e-15	41.6669	down	9.10996	down	5.69318	down	1.0052	up	50.9448	up	13.1501	up	7.39956	up	-0.00863409	5.3722	3.17881	2.5006	-0.0161155	-0.298666	-0.53819	-0.386841	2SCK8.29c, possible membrane protein, len: 67aa; similar to TR:O34719 (EMBL:AF017113) Bacillus subtilis YvlC protein, 65 aa; fasta scores: opt: 107 z-score: 169.7 E(): 0.069; 33.9% identity in 62 aa overlap. Contains possible hydrophobic membrane spanning region	SCO4903
SCD95A.22_SCD95A.22_at	4.81959e-10	8.60124e-10	2.7206e-12	2.41843e-12	4.00775e-12	3.00474e-15	43.2511	down	9.08993	down	4.88998	down	1.12261	up	44.5583	up	9.63302	up	5.06555	up	-0.785461	4.6492	2.39881	1.50437	-0.952319	-0.828418	-0.869179	-0.836351	SCD95A.22, possible secreted protein, len: 160 aa. Contains correctly situated match to Prosite entry PS00013 Prokaryotic membrane lipoprotein lipid attachment site and possible N-terminal region signal peptide sequence	SCO4289
SCBAC1A6.15c_SCBAC1A_at	3.12289e-10	4.73121e-10	1.1097e-11	1.02435e-12	8.47888e-13	5.96613e-14	38.5564	down	3.10782	down	1.60611	down	1.05264	up	43.5097	up	3.58829	up	1.86544	up	0.0639415	5.33284	1.69985	0.747516	-0.0100729	-0.110428	-0.143451	-0.152003	SCBAC1A6.15c, probable integral membrane protein, len: 756 aa; similar to SW:MMLB_MYCTU (EMBL:AL021928) Mycobacterium tuberculosis putative membrane protein MmpL11 or MTV033.10c, 966 aa; fasta scores: opt: 1132 z-score: 1196.3 E(): 0; 32.6% identity in 723 aa overlap. Contains possible hydrophobic membrane spanning regions	SCO6091	Q9ADH2
SCD20.03_SCD20.03_at	5.30442e-09	9.56473e-09	7.24415e-12	6.46417e-11	1.13684e-10	2.82887e-14	47.332	down	19.0381	down	16.8394	down	1.05147	down	41.4181	up	17.2938	up	14.0361	up	-0.820355	4.74439	3.43046	3.25341	-0.747946	-0.627802	-0.681724	-0.557658	SCD20.03, probable ABC transporter ATP-binding protein, len: 327 aa; similar to SW:BCRA_BACLI (EMBL:L20573) Bacillus licheniformis bacitracin transport ATP-binding protein BcrA, 306 aa; fasta scores: opt: 636 z-score: 662.0 E(): 2.1e-29; 39.6% identity in 308 aa overlap. Contains Pfam match to entry PF00005 ABC_tran, ABC transporter and matches to Prosite entries PS00017 ATP/GTP-binding site moti…	SCO4585	Q9F2X6
SCE25.27_SCE25.27_at	1.43825e-09	1.68584e-09	1.96789e-11	9.27902e-12	1.02722e-11	1.55174e-13	40.0579	down	4.45967	down	2.79951	down	1.04035	down	38.3858	up	4.58121	up	2.79929	up	-0.302805	5.02121	1.85413	1.18237	-0.24573	-0.241291	-0.341597	-0.302691	SCE25.27, possible lipoprotein, len: 259 aa. Contains matches to Prosite entries PS00013 Prokaryotic membrane lipoprotein lipid attachment site (correctly situated) and PS00017 ATP/GTP-binding site motif A (P-loop), possible N-terminal region signal peptide sequence and high content in alanine and glycine amino acid residues	SCO3086
SCD78.24_SCD78.24_at	8.44183e-06	3.64725e-06	9.59596e-09	8.41158e-07	2.28826e-07	3.43941e-10	34.3794	down	5.17552	down	8.0775	down	1.1558	down	35.749	up	6.11035	up	10.744	up	-0.237178	4.86629	2.13453	2.77673	-0.0282838	-0.293538	-0.476729	-0.648723	SCD78.24, possible integral membrane protein, len: 293 aa, possible membrane spanning hydrophobic regions	SCO3957
SCD20.04_SCD20.04_at	8.1215e-08	1.26568e-07	4.13203e-10	2.15409e-09	3.08482e-09	6.36836e-12	37.0334	down	5.72429	down	5.31839	down	1.00573	down	34.7875	up	5.4974	up	5.05432	up	-0.241782	4.96897	2.27531	2.16921	-0.233538	-0.151525	-0.183435	-0.168309	SCD20.04, possible ABC transporter integral membrane protein, len: 309 aa; similar to TR:CAB75311 (EMBL:AL139164) Streptomyces coelicolor putative integral membrane protein SCC46.07c, 299 aa; fasta scores: opt: 412 z-score: 436.8 E(): 7.3e-17; 27.6% identity in 297 aa overlap. Contains possible hydrophobic membrane spanning regions	SCO4586
SCE25.31_SCE25.31_at	4.81959e-10	6.16324e-10	8.63798e-13	2.31891e-12	2.42995e-12	3.09605e-16	30.0963	down	7.29742	down	11.837	down	1.16063	up	34.7658	up	8.99175	up	13.5577	up	0.00488806	4.9164	2.87227	3.57012	-0.210017	-0.203192	-0.296328	-0.190918	SCE25.31, possible ABC transporter integral membrane protein, len: 843 aa; similar to TR:CAB77000 (EMBL:AL159178) Streptomyces coelicolor putative integral membrane protein SCH22A.31, 850 aa; fasta scores: opt: 675 z-score: 676.0 E(): 3.4e-30; 26.4% identity in 879 aa overlap. Contains possible hydrophobic membrane spanning regions	SCO3090	Q9KZ59
SCH35.52_SCH35.52_at	6.13741e-05	4.70683e-05	8.03276e-07	1.06548e-05	5.53348e-06	8.02251e-08	33.0607	down	3.7392	down	3.87523	down	1.24749	down	31.5251	up	4.57637	up	3.95121	up	-1.10499	3.94206	0.797742	0.849294	-0.785956	-1.03637	-1.39646	-1.133	SCH35.52, possible cell surface biosynthesis associated protein, len: 411 aa; previously sequenced therefore almost identical to SW:YDNK_STRCO hypothetical protein from Streptomyces coelicolor (411 aa) fasta scores; opt: 2635, z-score: 2739.7, E(): 0, (99.8% identity in 411 aa overlap). Also similar to many involved in cell surface biosynthesis e.g. SW:RFE_ECOLI putative undecaprenyl-phosphate al…	SCO3672	P40180
SCE25.17_SCE25.17_at	4.96841e-10	5.94819e-10	2.45123e-11	2.67119e-12	1.91877e-12	2.02157e-13	31.0373	down	2.77307	down	2.24669	down	1.06112	down	30.4421	up	2.68453	up	2.05647	up	-0.10582	4.85011	1.36566	1.06198	-0.020236	-0.0778839	-0.0590068	0.0218104	SCE25.17, possible integral membrane protein, len: 156 aa. Contains possible hydrophobic membrane spanning regions	SCO3076
SCC8A.13_SCC8A.13_at	1.69506e-10	2.70554e-10	1.43834e-11	3.03774e-13	3.87891e-13	9.22306e-14	30.9064	down	2.48519	down	1.67072	down	1.01253	up	29.7753	up	2.33734	up	1.65266	up	-0.0269258	4.92291	1.28643	0.713547	-0.0448934	0.026862	0.0615627	-0.0112454	SCC8A.13, possible lipoprotein, len: 256aa; contains an appropriately positioned Prosite match to PS00013 Prokaryotic membrane lipoprotein lipid attachment site	SCO2355
SCC121.19_SCC121.19_at	7.85544e-07	7.27405e-07	6.34984e-08	3.91625e-08	2.6854e-08	3.86908e-09	29.2573	down	3.53189	down	1.66663	down	1.05877	down	29.0069	up	3.38177	up	1.55658	up	-0.0676358	4.80309	1.75281	0.669299	0.0147503	-0.0552395	-0.00497421	0.0309157	SCC121.19, possible secreted protein, len: 499 aa; similar to TR:O69831 (EMBL:AL023517) Streptomyces coelicolor putative secreted protease SC1B5.03C, 543 aa; fasta scores: opt: 772 z-score: 821.6 E(): 0; 32.2% identity in 537 aa overlap. Contains possible N-terminal region signal peptide sequence	SCO2516
SCE41.19c_SCE41.19c_at	4.9245e-08	4.66254e-08	2.45123e-11	1.20024e-09	8.69004e-10	2.10859e-13	28.5912	down	7.96519	down	7.69701	down	1.01172	up	28.7559	up	9.33339	up	10.9536	up	-0.0945072	4.74299	2.8992	2.84979	-0.111319	-0.102796	-0.323198	-0.603536	SCE41.19c, possible ABC transport system integral membrane protein, len: 854 aa; similar to TR:CAB96016 (EMBL:AL360055) Streptomyces coelicolor putative ABC transport system integral membrane protein SCG20A.11c, 855 aa; fasta scores: opt: 1429 z-score: 1454.6 E(): 0; 34.0% identity in 871 aa overlap. Contains possible hydrophobic membrane spanning regions	SCO3110	Q9F2P0
SCD20.02_SCD20.02_at	4.05928e-09	3.46106e-09	2.7206e-12	3.78284e-11	2.81515e-11	5.85075e-15	26.699	down	11.0896	down	11.0624	down	1.02657	down	26.4155	up	11.8653	up	11.3379	up	-0.596474	4.14224	2.87467	2.87111	-0.558636	-0.581072	-0.694004	-0.631968	SCD20.02, possible membrane protein, len: 420 aa. Contains possible hydrophobic membrane spanning region	SCO4584
SCE7.09c_SCE7.09c_at	3.99393e-09	3.46106e-09	1.96789e-11	3.44091e-11	2.8532e-11	1.5147e-13	24.2401	down	4.49148	down	2.96644	down	1.00625	down	24.7845	up	4.43711	up	3.01107	up	-0.73517	3.86416	1.43202	0.833565	-0.726174	-0.76721	-0.717598	-0.756713	SCE7.09c, possible glycine-rich secreted protein, len: 224aa; Contains a possible N-terminal signal sequence. Also contains Prosite match to PS00013 Prokaryotic membrane lipoprotein lipid attachment site.	SCO3342
SCD20.16c_SCD20.16c_at	1.01936e-08	1.59689e-08	1.04758e-08	1.46145e-10	2.23221e-10	3.86742e-10	26.7479	down	2.05086	down	1.2192	down	1.0154	down	24.3477	up	1.91484	up	1.15491	up	-0.074575	4.66678	0.961653	0.211362	-0.0525327	0.0610698	0.0244288	0.0035855	SCD20.16c, possible two-component system sensor kinase, len: 407 aa; similar to TR:CAB81858 (EMBL:AL161691) Streptomyces coelicolor putative two-component sensor kinase SCD40A.13, 431 aa; fasta scores: opt: 659 z-score: 729.4 E(): 0; 37.0% identity in 427 aa overlap and to Streptomyces coelicolor putative two-component system sensor kinase SCD20.15c, 455 aa; fasta scores: opt: 1179 z-score: 1124.…	SCO4598	Q9F2W3
SCD78.23_SCD78.23_at	3.9115e-08	5.99435e-09	6.7655e-12	8.76576e-10	6.87524e-11	2.05821e-14	21.2341	down	7.08039	down	9.54051	down	1.10368	down	23.1464	up	9.42113	up	16.3943	up	-0.144392	4.26392	2.67944	3.10968	-0.00206916	-0.268794	-0.556464	-0.925446	SCD78.23, putative ABC transporter ATP-binding protein, similar to YHCH_BACSU (EMBL:X96983) hypothetical ABC transporter ATP-binding protein from Bacillus subtilis, fasta scores; opt: 438, z-score: 522.7, E(): 7.2e-22, (33.6% identity in 220 aa overlap) and YHIH_ECOLI (EMBL:U00039) ABC transporter ATP-binding protein from Escherichia coli fasta scores; opt: 445, z-score: 530.5, E(): 2.6e-22, (30.…	SCO3956	Q9ZBX6
SCD63A.02_SCD63A.02_at	6.49682e-07	1.27242e-06	1.02242e-07	3.09705e-08	5.33595e-08	6.66953e-09	25.8704	down	3.98716	down	1.71622	down	1.12174	down	21.4655	up	3.50064	up	1.53753	up	-0.510825	4.1824	1.48454	0.268407	-0.345081	-0.241544	-0.323083	-0.352205	SCD63A.02, possible two-component system sensor kinase, len: 430 aa; C-terminal domain similar to TR:CAB51969 (EMBL:AL109661) Streptomyces coelicolor putative two-component system sensor kinase SC6E10.15c, 413 aa; fasta scores: opt: 168 z-score: 198.3 E(): 0.0014; 32.7% identity in 248 aa overlap. Contains possible hydrophobic membrane regions in N-terminal domain	SCO4791	Q9KY73
SCD78.26_SCD78.26_at	1.12264e-06	8.12265e-07	1.83664e-09	6.39782e-08	3.08602e-08	4.67388e-11	21.5036	down	4.14947	down	6.27968	down	1.08675	down	21.4338	up	4.21397	up	7.06977	up	-0.180748	4.24576	1.87218	2.46994	-0.0607271	-0.176055	-0.203	-0.351721	SCD78.26, possible integral membrane protein, len: 239 aa, possible membrane spanning regions	SCO3959
SCM11.28_SCM11.28_at	9.51263e-09	1.396e-09	6.7655e-12	1.30575e-10	7.00504e-12	2.18242e-14	14.1798	down	2.19307	down	3.90851	down	1.01542	down	20.2993	up	2.93226	up	5.18715	up	-0.00620794	3.81955	1.12674	1.96041	0.0158714	-0.523806	-0.425268	-0.414531	SCM11.28, probable integral membrane protein, len: 419 aa; similar to various putative integral membran proteins, e.g. TR:Q9XAN8 (EMBL:AL079355) Streptomyces coelicolor putative integral membrane protein SC4C6.02c, 317 aa; fasta scores: opt: 674 z-score: 607.8 E(): 1.8e-26; 43.6% identity in 326 aa overlap	SCO0973
SCE22.11_SCE22.11_at	8.03474e-07	6.03166e-07	1.07376e-09	4.11817e-08	1.96732e-08	2.15522e-11	16.9944	down	3.86054	down	3.18081	down	1.06663	up	20.1195	up	4.85539	up	3.94801	up	-1.6275	2.45948	0.321299	0.0418878	-1.72057	-1.87104	-1.95829	-1.93924	SCE22.11, possible lipoprotein, len: 407 aa; similar to TR:CAB76012 (EMBL:AL157916) Streptomyces coelicolor putative lipoprotein SC3D11.15, 400 aa; fasta scores: opt: 1416 z-score: 1518.4 E(): 0; 52.4% identity in 403 aa overlap. Contains correctly situated match to Prosite entry PS00013 Prokaryotic membrane lipoprotein lipid attachment site and possible N-terminal domain signal peptide sequence	SCO3194
SC8G12.12_SC8G12.12_at	1.51042e-07	2.11901e-07	5.86097e-09	4.33095e-09	5.92411e-09	1.85073e-10	19.8242	down	1.86881	down	3.45202	down	1.00078	down	18.9458	up	1.82878	up	3.38047	up	-0.113266	4.19592	0.788852	1.67418	-0.112143	-0.0478786	-0.0820278	-0.083049	SC8G12.12, possible integral membrane protein, len: 739 aa. Highly similar to many putative Streptomyces coelicolor membrane proteins including: TR:CAB59662(EMBL:AL132674) SCE87.17C (745 aa), fasta scores opt: 1860 z-score: 1926.0 E():0 66.5% identity in 740 aa overlap and SW:MMLC_STRCO(EMBL:AL031107) SC5A7.16C (705 aa), fasta scores opt: 596 z-score: 618.6 E(): 5.4e-27 38.7% identity in 744 aa o…	SCO7536	Q9KYZ3
SCQ11.08_SCQ11.08_at	4.07395e-10	8.23727e-10	1.31944e-10	1.75224e-12	3.54291e-12	1.56062e-12	20.9895	down	2.29971	down	1.35187	down	1.00105	up	18.881	up	2.24992	up	1.28176	up	-0.0764461	4.31515	1.12501	0.35851	-0.0779607	0.0762812	-0.0448656	0.000385443	SCQ11.08, probable transcriptional regulator, len: 241 aa; similar to many transcriptional regulators e.g. TR:Q43992 (EMBL:L05770), pobR, Acinetobacter calcoaceticus ADP1 transcriptional activator regulating expression of p-hydroxybenzoate hydroxylase (PobA) (271 aa), fasta scores; opt: 223 z-score: 262.9 E(): 2.6e-07, 25.9% identity in 239 aa overlap. Also similar to TR:O88025 (EMBL:AL031107) S.…	SCO3925	Q9X9U3
SCD78.25_SCD78.25_i_at	2.66461e-07	3.02277e-08	3.68395e-11	8.73988e-09	5.20046e-10	3.30103e-13	18.9948	down	6.26155	down	8.76232	down	1.25336	down	18.8671	up	8.50992	up	13.0438	up	-0.22533	4.0222	2.42119	2.90598	0.100472	-0.215594	-0.667955	-0.799304	SCD78.25, ABC transporter ATP-binding protein, len: 303 aa; similar to TR:Q45404 (EMBL:U09819) SpaFABC transporter ATP-binding protein (247 aa) from Bacillus subtilis, fasta scores;opt: 524, z-score: 615.6, E(): 4.8e-27, (39.3% identity in 234 aa overlap). Contains Pfam match to entry PF00005 ABC_tran, ABC transporters, score 161.50, E-value 1.4e-44 and Prosite matches to PS00017 ATP /GTP-binding…	SCO3958	Q9ZBX4
2SC10A7.09_2SC10A7.0_r_at	4.30289e-09	3.84413e-09	1.44903e-11	4.35794e-11	3.30678e-11	9.86798e-14	16.311	down	2.31342	down	3.5135	down	1.05472	up	18.2115	up	2.7491	up	4.20676	up	0.0491204	4.07689	1.25915	1.86203	-0.027744	-0.109891	-0.199813	-0.210678	2SC10A7.09, probable RNA polymerase sigma factor, len: 157 aa; similar to SW:RPOE_STRCO (EMBL:L29636) Streptomyces coelicolor RNA polymerase sigma-E factor SigE, 176 aa; fasta scores: opt: 451 z-score: 556.7 E(): 1.7e-23; 48.7% identity in 150 aa overlap. Contains Pfam match to entry PF00776 Sigma70_ECF, Sigma-70 factor (ECF subfamily) and possible helix-turn-helix motif at residues 120..141 (+3.…	SCO4005	Q9ADQ0
SC4G1.14c_SC4G1.14c_at	2.66479e-10	4.87677e-10	2.14181e-10	7.64099e-13	1.22356e-12	2.76362e-12	18.7289	down	1.5503	down	1.3098	down	1.09873	up	17.5838	up	1.39437	up	1.20555	up	0.013057	4.24025	0.645601	0.402408	-0.122783	0.104074	0.165989	0.132718	SC4G1.14c, probable delta fatty acid desaturase, len: 347 aa; similar to TR:Q9X8W4 (EMBL:AL078610) Streptomyces coelicolor putative delta fatty acid desaturase SCH35.42c, 345 aa; fasta scores: opt: 1352 z-score: 1620.0 E(): 0; 60.1% identity in 343 aa overlap and to TR:Q9ZNW2 (EMBL:AJ22298) Physcomitrella patens delta 6-acyl-lipid desaturase Des6, 525 aa; fasta scores: opt: 425 z-score: 510.0 E()…	SCO7048	Q9FC35
SCD65.14_SCD65.14_at	6.34085e-05	3.24104e-06	8.43552e-08	1.12044e-05	1.93998e-07	5.2911e-09	11.0766	down	1.91624	down	2.34321	down	1.13972	down	16.6969	up	2.66135	up	2.69474	up	-1.17952	2.28993	-0.241244	0.0489631	-0.990843	-1.77158	-1.6534	-1.38118	SCD65.14, possible secreted protein, len: 432 aa; similar to TR:Q9X926 (EMBL:AL035636) Streptomyces coelicolor putative secreted protein SCH5.24c, 431 aa; fasta scores: opt: 1505 z-score: 1459.2 E(): 0; 50.0% identity in 438 aa overlap. Contains correctly situated match to Prosite entry PS00013 Prokaryotic membrane lipoprotein lipid attachment site and possible N-terminal region signal peptide se…	SCO4471	Q9F2R8
SCC8A.14_SCC8A.14_at	4.3353e-08	9.56473e-09	1.02894e-08	1.02058e-09	1.16892e-10	3.76172e-10	11.4914	down	1.1897	down	1.0997	up	1.0333	down	16.6644	up	1.6221	up	1.10328	up	0.0112233	3.5337	0.261815	-0.12589	0.0584761	-0.525001	-0.43605	-0.267689	SCC8A.14, possible membrane protein, len: 467aa; contains a possible membrane-spanning hydrophobic region close to the N-terminus.	SCO2356
SCH10.20c_SCH10.20c_at	3.9115e-08	7.77203e-08	5.21662e-09	8.45845e-10	1.64355e-09	1.58929e-10	16.8481	down	2.38823	down	1.65165	down	1.0449	up	15.7233	up	2.3447	up	1.55024	up	-0.0637534	4.01076	1.19219	0.660155	-0.127112	0.0359305	-0.0372156	0.0276612	SCH10.20c, hypothetical membrane protein, len: 420 aa; unknown function, probable CDS suggested by positional base preference, GC frame analysis and amino acid composition. Contains several hydrophobic, probable membrane-spanning regions. Contains PS00133 Zinc carboxypeptidases, zinc-binding region 2 signature	SCO3642	Q9X8Q9
SCL2.33c_SCL2.33c_at	1.17986e-05	1.45438e-05	1.98552e-05	1.26287e-06	1.30321e-06	3.83582e-06	16.6009	down	1.6005	down	1.17141	down	1.18107	down	15.6188	up	1.62393	up	1.21564	up	-0.367313	3.68588	0.311206	-0.139072	-0.127216	-0.27933	-0.38828	-0.420791	SCL2.33c, putative membrane protein, len: 153 aa. Contains possible hydrophobic membrane spanning regions	SCO1543
SCQ11.07_SCQ11.07_at	6.15092e-07	1.3506e-06	4.71744e-09	2.86602e-08	5.85743e-08	1.4203e-10	15.3828	down	3.04764	down	2.356	down	1.03738	up	15.5868	up	3.64853	up	3.12981	up	-0.0496716	3.89358	1.55802	1.18667	-0.102611	-0.0686747	-0.309294	-0.459408	SCQ11.07, possible membrane protein, len: 70 aa; previously sequenced as SW:YPT1_STRCO (EMBL:U37580) hypothetical protein in PtpA 5' region (64 aa), with different putative stop codon. Probable hydrophobic CDS suggested by GC frameplot and positional base preference. Contains possible hydrophobic membrane spanning regions	SCO3924	Q53866
SCH35.12c_SCH35.12c_at	1.69506e-10	2.70554e-10	7.24415e-12	1.86678e-13	2.074e-13	2.85612e-14	14.1293	down	2.20802	down	1.61719	down	1.04159	up	13.9661	up	2.02077	up	1.53881	up	-0.505608	3.31501	0.637147	0.187884	-0.564391	-0.488842	-0.377759	-0.433927	SCH35.12c, possible hydrolase, len: 278aa; similar to many polysaccharide deacetylases from Rhizobia spp. eg. SW:NODB_RHIME chito-oligosaccharide deacetylase from Rhizobium meliloti (217 aa) fasta scores; opt: 399, z-score: 428.0, E(): 1.6e-16, (36.9% identity in 187 aa overlap).	SCO3712	Q9X8Z4
SCD63A.01c_SCD63.22c_at	1.81266e-12	2.67983e-12	1.88506e-12	6.497e-16	9.60514e-16	1.3513e-15	15.4738	down	2.12896	down	1.34007	down	1.07512	down	13.3658	up	1.88741	up	1.15694	up	-0.193849	3.75791	0.896298	0.228457	-0.0893456	0.0174311	-0.0201069	0.0181378	SCD63A.01c, possible integral membrane protein (fragment), len: >35 aa SCD63.22c, possible integral membrane protein (fragment), len: 171 aa. Contains possible hydrophobic membrane spanning regions	SCO4790
SCE19A.03c_SCE19A.03_i_at	1.2631e-06	2.32497e-06	2.8028e-08	7.7416e-08	1.29978e-07	1.40598e-09	14.5347	down	2.95205	down	2.70271	down	1.17603	down	12.1552	up	3.0787	up	2.81172	up	-0.607725	3.25371	0.95399	0.826683	-0.3738	-0.34979	-0.668333	-0.664771	SCE19A.03c, possible secreted protein, len: 134 aa; unknown function, probable CDS suggested by GC frameplot, positional base preference and amino acid composition. Contains probable N-terminal signal sequence and appropriately positioned PS00013 Prokaryotic membrane lipoprotein lipid attachment site, so may be a lipoprotein	SCO2903
SCD39.13_SCD39.13_at	5.49248e-06	5.9109e-06	1.88923e-08	4.99933e-07	4.32195e-07	8.19342e-10	9.87358	down	2.33792	down	2.85419	down	1.19814	up	12.0954	up	2.92835	up	2.49231	up	-1.02063	2.28295	0.204602	0.492457	-1.28142	-1.31344	-1.34548	-0.825028	SCD39.13, possible integral membrane protein, len: 88 aa; similar to SW:YEAQ_ECOLI (EMBL:AE000274) Escherichia coli hypothetical 8.7 kDa protein in GapA-Rnd intergenic region YeaQ, 82 aa; fasta scores: opt: 233 z-score: 300.6 E(): 2.8e-09; 42.5% identity in 80 aa overlap. Contains possible hydrophobic membrane spanning regions	SCO4613	Q9F2U8
SCE7.08c_SCE7.08c_at	4.30289e-09	2.7996e-09	6.26338e-11	4.60741e-11	1.80619e-11	6.09488e-13	9.23513	down	1.95707	down	1.13662	down	1.01312	up	12.0446	up	2.71203	up	1.62902	up	0	3.20713	0.968697	0.184747	-0.0188084	-0.383188	-0.470676	-0.51926	SCE7.08c, possible integral membrane protein, len: 167aa; Contains possible membrane spanning hydrophobic regions.	SCO3341
SCE126.08c_SCE126.08_at	9.15804e-06	5.71068e-06	5.02706e-08	9.35498e-07	4.13461e-07	2.90092e-09	9.96737	down	1.74354	down	2.4356	down	1.0115	up	11.5292	up	2.05711	up	3.44083	up	0.0407777	3.35799	0.842794	1.32505	0.0242783	-0.169232	-0.197826	-0.457701	SCE126.08c, possible two component sensor kinase, len: 401 aa; similar to many, often from Streptomyces coelicolor e.g. TR:O88024 (EMBL:AL031107) putative two component sensor (405 aa) fasta scores; opt: 718, z-score: 796.4, E(): 0, (42.2% identity in 313 aa overlap). Also similar to SW:DEGS_BACBR sensor protein DegS from Bacillus brevis (386 aa) fasta scores; opt: 320, z-score: 358.3, E(): 1.2e-…	SCO3390	Q9X851
SCD20.14c_SCD20.14c_at	3.71684e-06	4.1805e-06	2.6249e-05	2.97081e-07	2.70726e-07	5.40034e-06	12.0997	down	1.34111	down	1.01336	up	1.07031	down	11.461	up	1.24467	up	1.07078	down	-0.00564814	3.59125	0.417774	-0.0247931	0.0923761	0.0725953	0.102014	0.07387	SCD20.14c, possible two-component system response regulator, len: 252 aa; similar to TR:CAB92834 (EMBL:AL356892) Streptomyces coelicolor putative two-component response regulator SCC8A.16c, 212 aa; fasta scores: opt: 831 z-score: 957.0 E(): 0; 62.7% identity in 217 aa overlap. Contains Pfam match to entry PF00072 response_reg, Response regulator receiver domain and PF00196 GerE, Bacterial regulat…	SCO4596	Q9F2W5
SC9B10.23_SC9B10.23_at	1.34318e-08	4.18251e-09	4.65948e-12	2.02199e-10	4.34742e-11	1.16904e-14	9.80257	down	6.55603	down	3.34629	down	1.06026	up	11.3918	up	8.61428	up	3.69588	up	-1.27271	2.02045	1.44012	0.469853	-1.35713	-1.48948	-1.66662	-1.41606	SC9B10.23, unknown ATP/GTP binding protein (putative membrane protein), len: 294 aa; contains PS00017 ATP/GTP-binding site motif A (P-loop). Contains possible hydrophobic membrane spanning regions	SCO5856
SCAC2.01_SCAC2.01_f_at	1.66118e-08	1.79289e-08	4.47511e-10	2.68195e-10	2.63471e-10	7.21791e-12	11.4112	down	2.53377	down	1.66083	down	1.07746	down	11.1912	up	2.90529	up	1.79548	up	-0.402433	3.10995	0.938851	0.32947	-0.294799	-0.374342	-0.599833	-0.514899	SCAC2.01, conserved hypothetical protein, len: 121 aa; similar to TR:O34593 (EMBL:Z99110) Bacillus subtilis YjqA protein, 125 aa; fasta scores: opt: 459 z-score: 636.3 E(): 6.2e-28; 60.5% identity in 114 aa overlap	SCO3793
SCBAC19G2.03c_SCBAC1_at	5.01827e-06	7.83339e-06	4.97101e-06	4.4427e-07	6.20494e-07	7.42978e-07	12.8584	down	2.18953	down	1.36356	down	1.18053	down	10.7998	up	1.84797	up	1.24621	up	-0.626145	3.05849	0.504473	-0.178769	-0.386707	-0.374444	-0.381472	-0.49632	SCBAC19G2.03c, possible membrane protein, len: 397aa: similar to TR:O69850 (EMBL:AL023702) putative transcriptional regulator from Streptomyces coelicolor (366 aa) fasta scores; opt: 615, Z-score: 578.6, 34.694% identity (37.072% ungapped) in 343 aa overlap. Contains possible membrane-spanning hydrophobic region. Also has region of similarity with adjacent CDS SCBAC19F3.02.	SCO3048
SCH10.19c_SCH10.19c_at	4.30289e-09	3.86564e-09	8.55084e-10	4.62676e-11	3.75367e-11	1.655e-11	9.97576	down	1.87566	down	1.15911	down	1.01405	up	10.2678	up	2.02924	up	1.1457	up	0.148557	3.46698	1.05596	0.361573	0.128433	0.106926	0.0350161	0.165347	SCH10.19c, probable two-component system sensor kinase, len: 459 aa; similar to many e.g. TR:Q53893 (EMBL:U51332), AbsA1, Streptomyces coelicolor histidine kinase homolog involved in negative regulation of antibiotic synthesis (571 aa), fasta scores; opt: 332 z-score: 342.7 E(): 8.9e-12, 30.6% identity in 402 aa overlap. Contains hydrophobic, probable membrane-spanning regions. Similar to many ot…	SCO3641	Q9X8Q8
SCI39.22_SCI39.22_at	2.61851e-07	6.43171e-08	7.84569e-09	8.28635e-09	1.29095e-09	2.64335e-10	9.65584	down	2.84167	down	1.28766	down	1.31893	down	10.0555	up	3.24124	up	1.42788	up	-0.699194	2.57221	0.807547	-0.334445	-0.299821	-0.7577	-0.888997	-0.848317	SCI39.22, possible secreted penicillin-binding protein, len: 484 aa; similar to TR:Q9L656 (EMBL:AF241575) Streptomyces griseus PbpA, 485 aa; fasta scores: opt: 1581 Z-score: 1674.1 bits: 319.2 E(): 1.2e-85; 51.633% identity in 490 aa overlap and to TR:Q9XA17 (EMBL:AL079308) Streptomyces coelicolor putative penicillin binding protein SCH69.17, 490 aa; fasta scores: opt: 1649 Z-score: 1745.9 bits: …	SCO1875	Q93RV1
SC6A9.15_SC6A9.15_at	5.01261e-09	5.46411e-09	2.78515e-10	5.56956e-11	6.07123e-11	3.89322e-12	9.49224	down	2.33877	down	1.35761	down	1.03587	up	9.57222	up	2.49269	up	1.33915	up	-0.442339	2.80441	0.783414	-0.0012722	-0.493181	-0.454444	-0.534287	-0.422589	SC6A9.15, conserved hypothetical protein, len: 135 aa; similar to TR:Q98D71 (EMBL:AP003005) hypothetical protein from Rhizobium loti (134 aa) fasta scores; opt: 401, Z-score: 482.3, E(): 3.1e-19, 46.212% identity (46.565% ungapped) in 132 aa overlap.	SCO5652
SC66T3.18c_SC66T3.18_at	3.9115e-08	2.47561e-08	1.54482e-10	8.85106e-10	3.9356e-10	1.88258e-12	7.3604	down	1.85943	down	1.47996	down	1.15768	up	9.46909	up	2.55605	up	1.86132	up	-0.679825	2.19996	0.215039	-0.114269	-0.891066	-1.04327	-1.13888	-1.0106	SC66T3.18c, possible secreted protein, len: 489 aa; unknown function, similar to SW:YUAG_BACSU (EMBL:Z99119) Bacillus subtilis hypothetical protein (509 aa), fasta scores; opt: 618 z-score: 592.7 E(): 1.1e-25, 36.8% identity in 503 aa overlap. Also similar to many eukaryotic flotillins (epidermal surface antigens) e.g. TR:O75955 (EMBL:AF089750) Homo sapiens flotillin-1 (427 aa) (34.8% identity in…	SCO3607
SC10B7.28_SC10B7.28_at	2.61851e-07	2.11901e-07	3.98946e-07	8.35294e-09	5.90987e-09	3.51759e-08	8.90293	down	1.52428	down	1.00788	up	1.05082	down	8.98292	up	1.43597	up	1.00815	up	-0.165818	2.98846	0.442307	-0.177143	-0.0943058	-0.178723	-0.0797184	-0.18886	SC10B7.28, probable integral membrane protein, len: 287 aa; similar to TR:Q9XAN7 (EMBL:AL079355) Streptomyces coelicolor putative membrane protein SC4C6.03c, 271 aa; fasta scores: opt: 489 z-score: 586.3 E(): 2.8e-25; 38.0% identity in 255 aa overlap. Contains possible hydrophobic membrane spanning regions	SCO2233
SCD12A.15c_SCD12A.15_at	2.25574e-08	1.27534e-08	4.54374e-10	4.12339e-10	1.69131e-10	7.65433e-12	8.04879	down	1.63125	down	1.98084	down	1.0353	up	8.81251	up	1.6073	up	1.98736	up	-0.0250061	2.98377	0.680968	0.961104	-0.0750613	-0.155787	-0.00367308	-0.0297469	SCD12A.15c, possible integral membrane ATPase, len: 802 aa; similar to TR:Q9Z4W5 (EMBL:AL035654) Streptomyces coelicolor putative integral membrane ATPase SCE8.09, 796 aa; fasta scores: opt: 3320 z-score: 3591.6 E(): 0; 67.0% identity in 796 aa overlap and to TR:O93862 (EMBL:AF043332) Aspergillus nidulans plasma membrane H(+)ATPase PmaA, 990 aa; fasta scores: opt: 504 z-score: 543.3 E(): 8.4e-23;…	SCO4332	Q9KXM5
SCH10.17c_SCH10.17c_at	1.22077e-09	1.48993e-09	1.58641e-09	7.00084e-12	8.01039e-12	3.7528e-11	8.65185	down	1.20791	down	1.09215	down	1.02037	up	8.76036	up	1.23919	up	1.12318	up	0	3.11301	0.272508	0.127171	-0.0290979	-0.0179825	-0.0368923	-0.0404189	SCH10.17c, probable two-component system sensor kinase, len: 472 aa; similar to many e.g. TR:Q53893 (EMBL:U51332), AbsA1, Streptomyces coelicolor histidine kinase homolog involved in negative regulation of antibiotic synthesis (571 aa), fasta scores; opt: 370 z-score: 410.4 E(): 1.5e-15, 29.6% identity in 375 aa overlap. Also similar to SW:NARX_ECOLI (EMBL:X13360), NarX, NarR, Escherichia coli ni…	SCO3639	Q9X8Q6
SC1F2.18_SC1F2.18_at	3.13036e-10	6.13421e-10	6.26338e-11	1.23419e-12	2.19864e-12	5.88387e-13	9.025	down	1.69154	down	1.40505	down	1.00076	up	8.53753	up	1.68401	up	1.37541	up	-0.0581265	3.1158	0.700213	0.432491	-0.0592208	0.0219819	-0.0516904	-0.027372	SC1F2.18, unknown, len: 424 aa; some similarity to C-terminus of TR:O54229 (EMBL:AJ223176) Streptomyces granaticolor Ser/Thr protein kinase (780 aa), fasta scores; opt: 260 z-score: 221.0 E(): 4.5e-05, 27.8% identity in 439 aa overlap	SCO6621
2SCK8.30c_2SCK8.30c_at	4.59339e-05	7.58021e-05	0.00013512	7.34284e-06	9.80808e-06	3.72428e-05	11.9454	down	2.11874	down	1.77827	down	1.31868	down	8.50011	up	1.63056	up	1.17243	up	-0.920867	2.65752	0.162338	-0.0903926	-0.52177	-0.429967	-0.543029	-0.319895	2SCK8.30c, possible integral membrane protein, len: 183 aa; similar to TR:CAC14351 (EMBL:AL445945) Streptomyces coelicolor putative integral membrane protein 2SCF60.18, 179 aa; fasta scores: opt: 193 z-score: 230.8 E(): 2.7e-05; 32.0% identity in 153 aa overlap. Contains possible hydrophobic membrane spanning regions	SCO4904
2SCC13.15_2SCC13.15_at	1.131e-06	1.3506e-06	2.84966e-08	6.48603e-08	5.75525e-08	1.44015e-09	8.56181	down	1.87536	down	2.09717	down	1.03246	down	8.47313	up	1.85843	up	2.16073	up	-0.627047	2.47087	0.280123	0.441396	-0.580966	-0.612027	-0.613964	-0.670125	2SCC13.15, possible integral membrane protein, len: 329 aa; similar to TR:CAB90881 (EMBL:AL355752) Streptomyces coelicolor putative integral membrane protein SC10B7.28, 287 aa; fasta scores: opt: 598 z-score: 630.9 E(): 1.2e-27; 37.7% identity in 284 aa overlap. Contains possible hydrophobic membrane spanning regions	SCO2807
SCH10.16c_SCH10.16c_i_at	3.9115e-08	5.24751e-08	2.07948e-07	8.97263e-10	9.96839e-10	1.55278e-08	8.07627	down	1.18972	down	1.06546	up	1.01907	up	8.12392	up	1.19548	up	1.04611	down	0.0106056	3.02429	0.261228	-0.0808718	-0.0166534	0.00211827	0.00364113	-0.0158332	SCH10.16c, probable two-component system regulator, len: 221 aa; similar to many e.g. TR:Q53894 (EMBL:U51332), AbsA2, Streptomyces coelicolor two-component system regulator homolog involved in negative regulation of antibiotic synthesis (222 aa), fasta scores; opt: 610 z-score: 722.5 E(): 6.2e-33, 48.1% identity in 216 aa overlap. Similar to many other putative two-component system regulators fro…	SCO3638	Q9X8Q5
SCI28.04c_SCI28.04c_r_at	2.55397e-09	3.86564e-09	7.28228e-10	1.83761e-11	3.87949e-11	1.30824e-11	8.64366	down	1.90981	down	1.33692	down	1.03218	down	7.75699	up	1.8271	up	1.2505	up	-0.100086	3.01156	0.833344	0.318828	-0.0543842	0.0560598	-0.0362116	-0.00367641	SCI28.04c, putative membrane protein, len: 68 aa. Contains possible hydrophobic membrane spanning regions	SCO1810
SC2A11.21c_SC2A11.21_at	2.28393e-05	1.08898e-05	1.27053e-05	3.02886e-06	9.44567e-07	2.19952e-06	7.57682	down	2.29126	down	1.04175	up	1.12687	down	7.45963	up	2.36242	up	1.16695	down	-0.507372	2.41422	0.688767	-0.566378	-0.33505	-0.484883	-0.5515	-0.343637	SC2A11.21c, unknown, len: 242 aa; some similarity in C-terminus to enterobacterial ampD genes e.g. AMPD_ECOLI AMPD protein (183 aa), fasta scores; opt: 210 z-score: 212.6 E(): 0.00014, 31.5% identity in 149 aa overlapand Enterobacter cloacae TR:Q46957 (EMBL:U40785) anhydro-n-acetylmuramyl-tripeptide amidase (187 aa), fasta scores; opt: 207 z-score: 192.0 E(): 0.0019, 31.6% identity in 155 aa over…	SCO5487	O86582
SCQ11.09_SCQ11.09_at	4.37282e-07	7.20409e-07	2.9296e-06	1.70838e-08	2.5813e-08	3.86413e-07	7.82072	down	1.18018	down	1.00165	up	1.07975	down	7.43583	up	1.2208	up	1.01346	up	-0.0621846	2.90512	0.176826	-0.0645638	0.048515	0.010622	-0.111005	-0.0838515	SCQ11.09, ssgA, probable regulator, len: 136 aa; highly similar to TR:P95753 (EMBL:D50051), SsgA, Streptomyces griseus protein associated with sporulation and cell division (136 aa), fasta scores; opt: 715 z-score: 896.6 E(): 0, 77.9% identity in 136 aa overlap and similar to others from S.coelicolor e.g. SC5F2A.05c (EMBL:AL049587) possible regulator (138 aa) (35.7% identity in 115 aa overlap) an…	SCO3926
2SCI34.02_2SCI34.02_at	0.00657165	0.00605487	0.00275817	0.00301024	0.00194435	0.0012618	5.35778	down	1.03949	up	1.11286	up	1.19824	down	7.40316	up	1.60811	up	1.35716	up	-0.603131	1.8185	-0.659006	-0.757405	-0.342215	-1.06964	-1.34437	-1.198	2SCI34.02, conserved hypothetical protein, len: 146 aa; similar to TR:O06229 (EMBL:Z95388) Mycobacterium tuberculosis hypothetical 27.6 kDa protein MTCY270.21, 241 aa; fasta scores: opt: 311 z-score: 378.3 E(): 1.3e-13; 41.8% identity in 141 aa overlap	SCO1749	Q9EWX7
SCD84.24c_SCD84.24c_at	1.73512e-07	2.07805e-06	6.18117e-06	5.22401e-09	1.09968e-07	9.65547e-07	6.43675	down	1.11418	down	2.137	up	1.22319	down	7.13769	up	1.94886	up	1.1551	down	-0.0394721	2.64686	0.116516	-1.13506	0.251176	-0.188596	-0.846114	-0.927045	SCD84.24c, probable protease, len: 347 aa; similar to C-terminal region of TR:O06291(EMBL:Z98260) Mycobacterium tuberculosis HtrA, 549 aa; fasta scores: opt: 426 z-score: 370.9 E(): 3.4e-13; 38.4% identity in 328 aa overlap and C-terminal region similar to C-terminal region of SW:HTRA_ECOLI (EMBL:M36536) Escherichia coli protease do precursor HtrA, 474 aa; fasta scores: opt: 329 z-score: 290.0 E(…	SCO4157	Q9KZU4
SCBAC31E11.01_SCBAC3_at	9.25576e-09	1.85889e-08	3.77726e-10	1.22747e-10	2.79833e-10	5.6862e-12	7.92768	down	2.59067	down	1.70874	down	1.01039	down	7.05817	up	2.59081	up	1.49866	up	-0.689727	2.29717	0.683598	0.0832028	-0.674819	-0.522124	-0.689803	-0.50047	SCBAC31E11.01, possible membrane protein, len: 410 aa. Contains possible hydrophobic membrane spanning region	SCO5105	Q93IV0
SCE6.34_SCE6.34_at	8.3033e-07	1.26568e-07	3.11628e-10	4.37486e-08	3.08007e-09	4.57948e-12	5.87322	down	2.51179	down	2.14634	down	1.05014	down	6.86834	up	3.28551	up	2.47099	up	-0.977984	1.57617	0.350734	0.123893	-0.907398	-1.20379	-1.36538	-1.18119	SCE6.34, probable secreted penicillin-binding protein, len: 756 aa. Similar to many including: Bacillus subtilis SW:PBPD_BACSU(EMBL:U11882) penicillin-binding protein 4 precursor (624 aa), fasta scores opt: 550 z-score: 456.8 E(): 5.5e-18 28.1% identity in 572 aa overlap and Helicobacter pylori TR:O25319(EMBL:AE000573) penicillin-binding protein 1A (659 aa), fasta scores opt: 750 z-score: 619.0 E…	SCO2897	Q9KZQ6
SCF43.08_SCF43.08_at	6.70144e-08	1.30955e-07	1.10626e-09	1.65734e-09	3.23868e-09	2.3394e-11	7.39419	down	3.19409	down	1.91074	down	1.04405	up	6.84365	up	3.07476	up	1.53225	up	-1.06953	1.81686	0.605878	-0.135399	-1.13171	-0.957902	-1.0146	-0.751053	SCF43.08, possible integral membrane protein, len: 350 aa. Contains possible membrane spanning hydrophobic domains and a TTA /leucine codon, possible target for bldA regulation.	SCO0797
SC5F7.37c_SC6G10A.02_at	7.85544e-07	2.08908e-06	6.01919e-07	3.9418e-08	1.12717e-07	5.56614e-08	6.3763	down	1.06007	up	1.52426	down	1.13523	up	6.46589	up	1.02206	up	1.63827	up	0.038312	2.71103	-0.0458493	0.646417	-0.14467	0.0181828	-0.0773344	-0.0657539	SC5F7.37c, possible integral membrane efflux protein, len: >822aa; similar to SW:ACRD_ECOLI acriflavin resistance efflux protein from Escherichia coli (1037 aa) fasta scores; opt: 628, z-score: 629.0, E(): 1.1e-27, (22.9% identity in 853 aa overlap). Also similar to TR:O31501 (EMBL:Z99107) hypothetical protein from Bacillus subtilis (1065 aa) fasta scores; opt: 968, z-score: 969.5, E(): 0, (29.4%…	SCO2164	Q8CK05
SCL11.06c_SCL11.06c_r_at	4.40553e-06	1.51295e-06	1.78195e-08	3.74233e-07	7.12303e-08	7.53658e-10	5.37536	down	1.43835	down	2.08434	down	1.00311	up	6.29028	up	1.63461	up	2.41941	up	0.0244136	2.45077	0.54883	1.084	0.0199308	-0.202348	-0.16012	-0.190653	SCL11.06c, possible small membrane protein, len: 60 aa. Contains possible hydrophobic membrane spanning regions	SCO1550
SC8F4.11c_SC8F4.11c_at	4.66651e-08	1.46607e-07	2.19004e-07	1.12063e-09	3.73087e-09	1.67197e-08	6.12889	down	1.12538	down	1.11996	up	1.09913	up	6.1337	up	1.23621	up	1.01621	down	0.0395937	2.65522	0.21001	-0.123857	-0.09677	0.0384639	-0.0959188	-0.100662	SC8F4.11c, hypothetical protein, len: 219 aa; weakly similar to many e.g. TR:AAF10203 (EMBL:AE00192) hypothetical protein from Deinococcus radiodurans (254 aa) fasta scores; opt: 388, z-score: 453.5, E(): 7.5e-18, 36.9% identity in 214 aa overlap. Also weakly similar to the neighbouring hypothetical CDSs SC8F4.10c and SC8F4.12c	SCO5407
SC4H2.19c_SC4H2.19c_at	2.02149e-06	2.6189e-06	6.20396e-06	1.37664e-07	1.52065e-07	9.71731e-07	6.77583	down	1.69304	down	1.09002	down	1.06399	down	6.12636	up	1.38693	up	1.02145	down	-0.282126	2.47827	0.477494	-0.157766	-0.192638	-0.136757	0.00559807	-0.127143	SC4H2.19c, probable secreted protein, len: 409 aa; Contains probable N-terminal signal sequence and appropriately positioned PS00013 Prokaryotic membrane lipoprotein lipid attachment site. Highly similar to downstream CDS SC4H2.18c (405 aa), fasta scores; E(): 0, 61.8% identity in 406 aa overlap	SCO5798	O69974
SCJ9A.04c_SCJ9A.04c_at	3.5264e-07	7.20409e-07	8.01714e-08	1.32714e-08	2.63375e-08	4.9712e-09	6.0197	down	1.25835	down	1.40147	down	1.03736	up	6.03755	up	1.33013	up	1.52648	up	-0.482953	2.10674	-0.151422	0.00398898	-0.535872	-0.487226	-0.562993	-0.60622	SCJ9A.04c, unknown, len: 144aa; predicted by amino acid usage.	SCO0225
SC6A5.25_SC6A5.25_at	2.44679e-05	9.24193e-06	2.36707e-07	3.31501e-06	7.65192e-07	1.83257e-08	5.4592	down	2.17004	down	1.40764	down	1.0532	down	5.95772	up	2.47742	up	1.49847	up	-0.204088	2.2446	0.913636	0.289188	-0.129309	-0.330161	-0.395203	-0.2943	SC6A5.25, unknown, len: 370 aa; similar to SW:YZ34_MYCTU hypothetical protein from Mycobacterium tuberculosis (372 aa) fasta scores; opt: 1125, z-score: 1301.0, E(): 0, (51.3% identity in 335 aa overlap). Contains Prosite match to PS00017 ATP/GTP-binding site motif A (P-loop)	SCO6776
SCC75A.01c_SC1G2.17c_at	2.26327e-07	6.54878e-07	7.17317e-07	7.05751e-09	2.20828e-08	6.94527e-08	7.23281	down	1.66209	down	1.35856	down	1.0229	down	5.88767	up	1.29924	up	1.09489	up	-0.51172	2.34284	0.221279	-0.0696411	-0.479055	-0.214861	-0.156394	-0.200428	SCC75A.01c, possible membrane protein, partial CDS, len: > 268 aa. Highly similar to another putative membrane protein from Streptomyces coelicolor TR:CAB45459(EMBL:AL079348) SC66T3.03 (330 aa), fasta scores opt: 695 z-score: 823.4 E():0 54.8% identity in 241 aa overlap. Contains possible membrane spanning hydrophobic domains. SC1G2.17c, unknown, partial CDS, len: > 116 aa. Highly similar to the …	SCO2255
SCK7.03_SCK7.03_at	4.33055e-05	0.000108603	3.88316e-06	6.84013e-06	1.5765e-05	5.48387e-07	6.21384	down	2.09504	down	1.5806	down	1.01966	up	5.75243	up	1.95059	up	1.46097	up	-0.650479	1.98501	0.416501	0.00999069	-0.678564	-0.539166	-0.547413	-0.536936	SCK7.03, possible integral membrane protein, len: 465 aa; similar to SW:Y205_MYCTU (EMBL:AL021928) Mycobacterium tuberculosis hypothetical 38.0 kDa protein MTV033.13, 367 aa; fasta scores: opt: 892 z-score: 833.4 E(): 0; 41.1% identity in 343 aa overlap. Contains Pfam match to entry PF01594 UPF0118, Domain of unknown function DUF20 and possible hydrophobic membrane spanning regions	SCO5030
SCD20.06_SCD20.06_at	2.86028e-07	4.58928e-07	2.46436e-08	1.00469e-08	1.36527e-08	1.14827e-09	5.27094	down	1.36525	down	1.25918	down	1.15373	up	5.72503	up	1.48973	up	1.31893	up	0.0491703	2.44723	0.49834	0.381655	-0.15713	-0.0700542	-0.0767142	-0.0177108	SCD20.06, unknown, len: 508 aa	SCO4588
SCJ9A.05c_SCJ9A.05c_at	1.51683e-05	7.00435e-06	2.29539e-08	1.80297e-06	5.38148e-07	1.04485e-09	4.87193	down	1.69945	down	2.02515	down	1.05724	up	5.72189	up	2.01898	up	2.33479	up	-0.932877	1.35162	-0.16781	0.0851521	-1.01317	-1.16487	-1.18144	-1.13814	SCJ9A.05c, possible membrane protein, len: 234aa; contains possible peripheral membrane hydrophobic region.	SCO0226
SCE25.29c_SCE25.29c_at	2.86348e-07	7.47408e-07	2.64197e-07	1.02634e-08	2.78604e-08	2.12115e-08	5.9197	down	1.25665	down	1.18592	down	1.02029	up	5.70444	up	1.28617	up	1.27063	up	-0.00195694	2.56357	0.327626	0.244054	-0.0309291	0.0514805	-0.03545	-0.101488	SCE25.29c, doubtful CDS, function unknown, len: 81 aa. Hig content in alanine and glycine amino acid residues	SCO3088
SCD6.02_SCD6.02_at	8.05724e-09	1.01491e-08	1.27072e-08	1.03964e-10	1.30956e-10	4.87337e-10	6.04434	down	1.55255	down	1.09145	down	1.0315	down	5.63669	up	1.39825	up	1.02372	up	-0.105179	2.4904	0.529458	0.02107	-0.0604343	-0.00444222	0.045831	-0.0127494	SCD6.02, possible secreted protein, len: 176 aa; almost identical to TR:Q53910 (EMBL:D45382) Streptomyces coelicolor ORFB, 175 aa. Contains possible N-terminal region signal peptide sequence	SCO4424
SC8F4.12c_SC8F4.12c_at	1.77787e-08	1.72278e-08	3.4511e-08	2.99498e-10	2.46994e-10	1.8678e-09	5.32198	down	1.11904	down	1.00046	up	1.02081	up	5.56931	up	1.19081	up	1.02042	up	-0.00224543	2.40972	0.160022	-0.00290465	-0.0319559	-0.0677813	-0.091922	-0.0320644	SC8F4.12c, hypothetical protein, len: 239 aa; weakly similar to many e.g. TR:AAF10203 (EMBL:AE00192) hypothetical protein from Deinococcus radiodurans (254 aa) fasta scores; opt: 441, z-score: 528.2, E(): 5.1e-22, 33.2% identity in 202 aa overlap. Also weakly similar to the neighbouring hypothetical CDSs SC8F4.10c and SC8F4.11c	SCO5408
whiB_SCE34.15c_f_at	2.00992e-06	1.45857e-06	1.30019e-09	1.36156e-07	6.62847e-08	2.84272e-11	4.32643	down	1.92267	down	2.27317	down	1.19056	up	5.4733	up	2.09737	up	2.25639	up	-0.344941	1.76824	0.598173	0.839764	-0.596581	-0.684175	-0.470409	-0.33425	SCE34.15c, whiB, sporulation regulatory protein, len: 87 aa; identical to previously sequenced TR:Q53963 (EMBL:X62287) Streptomyces coelicolor regulatory protein WhiB, 87 aa also highly similar to TR:Q9XAL5 (EMBL:AL079355) Streptomyces coelicolor probable transcriptional regulator SC4C6.25, 81 aa; fasta scores: opt: 336 z-score: 473.5 E(): 7.3e-21; 61.1% identity in 72 aa overlap	SCO3034
pkaJ_SCD63.11_at	1.01604e-07	1.80645e-07	2.07948e-07	2.76771e-09	4.92079e-09	1.54955e-08	6.36825	down	1.5151	down	1.35497	down	1.1038	down	5.42134	up	1.29295	up	1.18873	up	-0.396165	2.27473	0.203249	0.0420938	-0.253681	-0.163919	-0.16742	-0.207331	SCD63.11, pkaJ, serine/threonine protein kinase, len: 548 aa; N-terminal region similar to TR:CAB50939 (EMBL:AL096849) Streptomyces coelicolor putative protein serine/threonine kinase SCI11.13, 550 aa; fasta scores: opt: 1006 z-score: 815.3 E(): 0; 56.9% identity in 297 aa overlap and to TR:AAD47061 (EMBL:AF159501) Myxococcus xanthus Pkn4, 643 aa; fasta scores: opt: 639 z-score: 521.3 E(): 1.4e-2…	SCO4779	Q9L0H8
SCC123.20_SCC123.20_at	9.95156e-07	6.54878e-07	5.28213e-09	5.52865e-08	2.22987e-08	1.62818e-10	5.59208	down	2.75456	down	1.70733	down	1.10432	down	5.37232	up	3.10224	up	1.72747	up	-0.686229	1.79715	0.775593	0.0855103	-0.543065	-0.62839	-0.857717	-0.70315	SCC123.20, unknown, len: 402 aa. Similar to Mycobacterium tuberculosis TR:O53978(EMBL:AL022073) hypothetical 38.3 KD protein (348 aa), fasta scores opt: 1044 z-score: 981.9 E():0 49.5% identity in 319 aa overlap and Synechocystis sp. (strain PCC 6803) TR:P73529(EMBL:D90907) hypothetical 34.0 KD protein (303 aa), fasta scores opt: 568 z-score: 540.3 E(): 1.1e-22 37.5% identity in 269 aa overlap.	SCO2582	Q9RDK4
SCE56.03c_SCE56.03c_at	1.7045e-05	2.00587e-05	6.00096e-08	2.08939e-06	1.91241e-06	3.63499e-09	4.72053	down	1.68054	down	1.79161	down	1.10756	up	5.29997	up	1.86835	up	2.14824	up	0.016129	2.25508	0.765052	0.857384	-0.13125	-0.150907	-0.136713	-0.245774	SCE56.03c, unknown, len: 260 aa	SCO2939
SCE66.25c_SCE66.25c_at	3.07844e-08	1.02562e-07	2.71973e-08	6.28929e-10	2.31592e-09	1.32575e-09	5.50633	down	1.44706	down	1.01724	down	1.01385	down	5.28906	up	1.56443	up	1.13916	up	-0.0471478	2.41394	0.485978	-0.0224857	-0.0272989	0.0109323	-0.159661	-0.210455	SCE66.25c, possible secreted protein, len: 490 aa; similar to TR:Q9K3R9 (EMBL:AL359989) Streptomyces coelicolor putative membrane protein SCE66.24c, 497 aa; fasta scores: opt: 430 Z-score: 454.0 E(): 1.2e-17; 33.140% identity) in 516 aa overlap. Contains possible N-terminal signal sequence	SCO3146
SCI5.01_SCI51.33_at	4.86457e-06	2.32497e-06	5.98115e-09	4.23903e-07	1.29999e-07	1.9294e-10	4.74344	down	3.99441	down	1.54549	down	1.03452	up	5.27385	up	4.87627	up	1.81268	up	-0.965438	1.2805	1.03255	-0.33737	-1.0144	-1.11836	-1.25323	-1.19549	SCI5.01, partial CDS, unknown, len: >195aa; similar to TR:O87735 (EMBL:D89936) sporulation control protein Spo0M from Bacillus subtilis (258 aa) fasta scores; opt: 283, z-score: 342.4, E(): 9.7e-12, (32.7% identity in 153 aa overlap). SCI51.33, hypothetical protein, partial CDS, len: >98 aa; unknown function, similar to TR:O87735 (EMBL:D89936), Spo0M, Bacillus subtilis sporulation-control protein…	SCO1793
SCE15.03c_SCE15.03_at	1.2316e-07	1.00976e-07	4.15291e-10	3.39903e-09	2.17152e-09	6.54939e-12	4.70159	down	1.91771	down	1.41366	down	1.01182	up	5.2291	up	2.43959	up	1.77999	up	0.00249672	2.23565	0.941885	0.501935	-0.0144548	-0.150917	-0.344752	-0.329933	SCE15.03, putative secreted protein, len: 677 aa; weak similarity to SW:YQIK_ECOLI hypothetical protein from Escherichia coli (553 aa) fasta scores; opt: 542, z-score: 501.2, E(): 1.3e-20, (27.0% identity in 504 aa overlap). Contains possible N-terminal region signal peptide sequence also contains a highly hidrophilic central part of the protein	SCO3286
2SC3B6.22c_2SC3B6.22_at	0.000203222	8.13651e-05	1.488e-05	4.72001e-05	1.09761e-05	2.71467e-06	4.8268	down	3.31082	down	1.04692	up	1.15036	down	5.17081	up	3.56974	up	1.01881	up	-0.457744	1.81332	1.26945	-0.523897	-0.25566	-0.557069	-0.566371	-0.550777	2SC3B6.22c, hypothetical protein, len: 171 aa; low similarity to TR:Q9S2D5 (EMBL:AL110470) Streptomyces coelicolor MutT domain containing protein, 204 aa; fasta scores: opt: 139 z-score: 184.0 E(): 0.0088; 30.8% identity in 120 aa overlap	SCO5198	Q9FCJ0
SCE25.28c_SCE25.29c_at	5.15638e-09	9.56473e-09	2.93571e-08	6.09895e-11	1.19988e-10	1.49416e-09	5.38336	down	1.12158	down	1.0313	down	1.02375	down	5.12907	up	1.15933	up	1.02625	up	-0.115715	2.31279	0.049819	-0.0712557	-0.0818461	-0.0459059	-0.163471	-0.10864	SCE25.29c, possible pseudogene, 646 bp; similar to SW:YHIM_ECOLI (EMBL:U00039) Escherichia coli hypothetical 39.2 kD protein in RhsB-Pit intergenic region YhiM, 364 aa; fasta scores: opt: 284 z-score: 377.0 E(): 1.5e-1; 61.6% identity in 73 aa overlap	SCO3087
SCC80.01_SCC88.27_at	5.41415e-06	7.45611e-06	0.000386755	4.8902e-07	5.85265e-07	0.000131552	4.52053	down	1.06941	up	1.63436	up	1.03727	up	5.01873	up	1.10632	up	1.44105	down	0.0866408	2.26313	-0.0101771	-0.622085	0.0338551	-0.0641921	-0.155951	-0.0949612	SCC80.01, unknown (fragment), len: >142 aa SCC88.27, possible membrane protein, len: >225 aa. Rich in proline and glycine. Contains possible hydrophobic membrane spanning region and the following repeats at the N-terminal region: 4x(QPGPYG) and 4x(PPYGQQ)	SCO2616
SCC57A.33c_SCC57A.33_at	8.2732e-06	3.99783e-05	8.81771e-07	8.21389e-07	4.35605e-06	9.07054e-08	4.71675	down	1.2044	down	1.32928	down	1.23789	up	5.01629	up	1.35225	up	1.56107	up	0.0294402	2.26723	0.297752	0.440083	-0.278439	-0.0593874	-0.137611	-0.202453	SCC57A.33c, possible secreted protein, len: 130 aa. Similar to Streptomyces coelicolor TR:CAB59706(EMBL:AL132707) spore-associated protein precursor (154 aa), fasta scores opt: 113 z-score: 146.1 E(): 0.95 30.6% identity in 121 aa overlap. Contains a possible N-terminal signal sequence.	SCO2762
2SCK8.34_2SCK8.34_r_at	2.91096e-07	1.86884e-06	9.50893e-08	1.05379e-08	9.51164e-08	6.06663e-09	6.47591	down	2.03953	down	1.85893	down	1.07316	down	4.95268	up	1.78755	up	1.47048	up	-0.969739	1.72534	0.0585012	-0.0752673	-0.867872	-0.582866	-0.779481	-0.631558	2SCK8.34, probable RNA polymerase sigma factor (fragment), len: 196 aa; similar to SW:RPOE_STRCO (EMBL:L29636) Streptomyces coelicolor RNA polymerase sigma factor SigE, 176 aa; fasta scores: opt: 377 z-score: 396.4 E(): 1.7e-14; 44.6% identity in 148 aa overlap. Contains Pfam match to entry PF00776 Sigma70_ECF, Sigma-70 factor (ECF subfamily) and possible helix-turn-helix motif at residues 148..1…	SCO4908	Q8R5N3
SCE66.24c_SCE66.24c_at	1.26082e-06	4.85001e-06	2.61837e-05	7.58655e-08	3.28549e-07	5.34935e-06	3.95163	down	1.18051	up	1.59098	up	1.05376	down	4.94601	up	1.08812	up	1.04091	up	0.119264	2.10171	-0.120142	-0.550654	0.194815	-0.204555	-0.241978	-0.608505	SCE66.24c, possible secreted protein, len: 497 aa; similar to TR:Q9K3R8 (EMBL:AL359989) Streptomyces coelicolor putative membrane protein SCE66.25c, 490 aa; fasta scores: opt: 430 Z-score: 424.1 E(): 5.4e-16; 33.012% identity in 518 aa overlap. Contains possible N-terminal signal sequence	SCO3145
SCE94.10_SCE94.10_at	2.89084e-06	1.02188e-06	4.99899e-08	2.11373e-07	4.10216e-08	2.8668e-09	4.30518	down	1.71696	down	1.38616	down	1.09506	up	4.90169	up	1.60333	up	1.26309	up	-0.555602	1.55047	0.224255	-0.0845113	-0.686607	-0.742808	-0.456815	-0.421472	SCE94.10, cseC, sensory histidine kinase, len: 507 aa; previously sequenced therefore identical to TR:E1358528 (EMBL:AJ131213) CseC, sensory histidine kinase from Streptomyces coelicolor (507 aa) fasta scores; opt: 3298, z-score: 3217.4, E(): 0, (100.0% identity in 507 aa overlap). Also similar to many others eg. SW:AFQ2_STRCO sensor protein, part of a putative two-component regulatory system inv…	SCO3359	Q9ZEP3
2SC10A7.03_2SC10A7.0_at	2.60135e-06	1.51295e-06	6.67072e-07	1.8368e-07	7.21227e-08	6.33599e-08	4.85644	down	1.25914	down	1.51831	down	1.10346	down	4.87195	up	1.30073	up	1.3671	up	-0.488428	1.79147	-0.155991	0.114035	-0.346397	-0.493028	-0.535316	-0.337084	2SC10A7.03, possible lipoprotein, len: 376 aa. Contains match to Prosite entry PS00017 ATP/GTP-binding site motif A (P-loop) and correctly situated match to Prosite entry PS00013 Prokaryotic membrane lipoprotein lipid attachment site. Also contains possible N-terminal region signal peptide sequence	SCO3999
SCC123.08c_SCC123.08_at	3.1581e-08	3.17904e-08	1.3604e-09	6.67843e-10	5.58327e-10	3.02312e-11	4.97963	down	2.32636	down	1.32639	down	1.05697	down	4.86991	up	2.1421	up	1.30161	up	-0.121533	2.19451	1.09654	0.285971	-0.0415935	-0.0893901	-0.00248464	-0.0943286	SCC123.08c, possible secreted protein, len: 258 aa. Contains a possible N-terminal signal sequence.	SCO2570
2SCG4.05c_2SCG4.05c_at	0.000179345	0.00022339	3.41949e-06	3.99186e-05	3.72317e-05	4.69414e-07	5.02092	down	2.92053	down	2.32575	down	1.04724	down	4.83408	up	2.57459	up	1.53502	up	-0.93856	1.38939	0.60767	0.279136	-0.871973	-0.883848	-0.756673	-0.33912	2SCG4.05c, unknown, len: 467 aa. High content in alanine, asparagine and valine amino acid residues	SCO1089
SCD84.30_SCD84.30_at	9.09957e-05	6.24853e-05	0.000783759	1.75507e-05	7.81627e-06	0.000301143	5.66993	down	1.48961	down	1.36579	down	1.23906	down	4.69314	up	1.20661	up	1.04384	down	-0.698554	1.80478	-0.123617	-0.248816	-0.389306	-0.425777	-0.394579	-0.186912	SCD84.30, possible secreted protein, len: 245 aa. Contains possible N-terminal region signal peptide sequence	SCO4163
2SC3B6.21_2SC3B6.21_at	0.000387589	0.00013956	0.00742715	0.00010433	2.0959e-05	0.00401971	4.77035	down	1.0722	down	1.02459	down	1.35085	down	4.65615	up	1.01246	down	1.02719	down	-0.339205	1.91489	-0.238633	-0.30416	0.0946576	-0.304247	-0.220768	-0.26545	2SC3B6.21, conserved hypothetical protein, len: 251 aa; similar to TR:CAB93731 (EMBL:AL357613) Streptomyces coelicolor hypothetical 23.8 kD protein SC5F8.03c, 225 aa; fasta scores: opt: 449 z-score: 539.1 E(): 1.5e-22; 35.7% identity in 230 aa overlap	SCO5197
2SC3B6.05c_2SC3B6.05_at	7.55033e-08	1.76397e-07	4.38187e-09	1.92141e-09	4.67864e-09	1.28177e-10	5.04902	down	1.66722	down	1.65627	down	1.03604	down	4.64537	up	1.61964	up	1.67191	up	-0.246154	2.08985	0.491292	0.481784	-0.195079	-0.125946	-0.204379	-0.259713	2SC3B6.05c, possible integral membrane protein, len: 925 aa; similar to TR:O53781 (EMBL:AL021942) Mycobacterium tuberculosis hypothetical 84.0 kD protein RV0585c, 795 aa; fasta scores: opt: 618 z-score: 636.0 E(): 5.9e-28; 28.1% identity in 884 aa overlap. Contains possible hydrophobic membrane spanning regions	SCO5181
SCD49.04_SCD49.04_at	0.00160434	5.82205e-05	6.05294e-07	0.000576756	7.13671e-06	5.61904e-08	3.00418	down	1.1622	down	1.40158	down	1.17598	up	4.6153	up	1.52366	up	1.6257	up	-0.315802	1.27117	-0.098949	0.171252	-0.549669	-0.935256	-0.70649	-0.529811	SCD49.04, possible transcriptional regulatory protein, len: 1251 aa; N-terminal domain similar to TR:Q9RD3 (EMBL:AL133422) Streptomyces coelicolor putative transcriptional regulatory protein SCM1.10, 888 aa; blastp scores: Score = 154 (54.2 bits), Expect = 5.7e-15, Sum P(2) = 5.7e-15 Identities = 120/425 (28%), Positives = 176/425 (41%) and C-terminal domain similar to TR:Q9ZGI0 (EMBL:AF079139) S…	SCO4263	Q9K4E9
2SC3B6.23c_2SC3B6.23_at	1.97954e-06	1.3506e-06	5.86097e-09	1.31927e-07	5.81855e-08	1.83331e-10	3.74537	down	3.01584	down	1.09623	down	1.08807	up	4.44059	up	3.83487	up	1.39081	up	-0.0347443	1.87036	1.55781	0.0978003	-0.156512	-0.28039	-0.381362	-0.378124	2SC3B6.23c, conserved hypothetical protein, len: 487 aa; similar to TR:O53341 (EMBL:AL021646) Mycobacterium tuberculosis hypothetical 49.4 kD protein, 472 aa; fasta scores: opt: 1382 z-score: 1331.8 E(): 0; 46.2% identity in 489 aa overlap	SCO5199
SCC46.08c_SCC46.08c_at	6.28636e-05	0.000150087	3.15512e-07	1.10323e-05	2.28628e-05	2.64623e-08	4.05121	down	1.72342	down	1.76515	down	1.15307	up	4.40238	up	1.86393	up	1.8756	up	0.0748553	2.09321	0.860127	0.894646	-0.130624	-0.0450745	-0.0382188	-0.0127064	SCC46.08c, probable ABC transporter ATP-binding protein, len: 866 aa; C-terminal region similar to SW:YHCH_BACSU (EMBL:X96983) Bacillus subtilis hypothetical ABC transporter ATP-binding protein 2 in GlpD-CspB intergenic region, YhcH, 305 aa; fasta scores: opt: 597 z-score: 577.6 E(): 9.3e-25; 36.6% identity in 303 aa overlap and to SW:BCRA_BACLI (EMBL:L20573) Bacillus licheniformis bacitracin tra…	SCO2723	Q9L1J3
2SC3B6.19_2SC3B6.19_at	1.16937e-05	2.61338e-05	0.00165584	1.23643e-06	2.66958e-06	0.000703878	5.22436	down	1.10952	down	1.0665	up	1.17048	down	4.38688	up	1.06788	up	1.21467	down	-0.2984	2.08686	-0.148462	-0.391278	-0.0713011	-0.0463409	-0.243211	-0.11071	2SC3B6.19, hypothetical protein, len: 584 aa; N-terminal region similar to N-terminal region of TR:Q9RSA4 (EMBL:AE002055) Deinococcus radiodurans tellurium resistance protein TerA DR2223, 400 aa; fasta scores: opt: 552 z-score: 357.3 E(): 1.9e-12; 40.6% identity in 239 aa overlap and C-terminal region similar to TR:Q9RWP1 (EMBL:AE001920) Deinococcus radiodurans conserved hypothetical protein DR06…	SCO5195	Q9FCJ3
2SC6G5.02_2SC6G5.02_at	7.22051e-06	5.61198e-06	1.76147e-08	6.83231e-07	4.02292e-07	7.19741e-10	4.39138	down	1.87588	down	2.49867	down	1.0566	down	4.38671	up	2.07997	up	2.49628	up	-0.782707	1.35197	0.124863	0.538451	-0.703274	-0.781174	-0.931698	-0.781329	2SC6G5.02, possible membrane protein, len: 382 aa; regions similar to many of undefined function e.g. TR:O68907 (EMBL:AF058302) FrnA from Streptomyces roseofulvus (770 aa) fasta scores; opt: 747, z-score: 793.3, E(): 0, 40.8% identity in 304 aa overlap. Also similar to others from Streptomyces coelicolor e.g. TR:O69850 (EMBL:AL023702) putative transcriptional regulator (366 aa) fasta scores; opt:…	SCO5358
SCH35.48c_SCH35.48c_at	3.41375e-05	2.49471e-05	4.60101e-06	4.99215e-06	2.49471e-06	6.72836e-07	3.67759	down	1.29969	down	1.11424	up	1.0114	down	4.38149	up	1.71548	up	1.1049	up	-0.00303984	1.87572	0.375129	-0.159095	0.0133158	-0.255701	-0.403484	-0.303012	SCH35.48c, possible integral membrane protein, len: 350aa; Contains possible membrane spanning hydrophobic regions in the C-terminal half and a hydrophobic N-terminal half.	SCO3676
SCE94.07_SCE94.07_r_at	1.85089e-08	3.86564e-09	1.43834e-11	3.18889e-10	3.80527e-11	9.27962e-14	3.93792	down	2.04189	down	1.81442	down	1.02417	down	4.35403	up	2.13492	up	1.88817	up	-0.545806	1.43163	0.484096	0.313706	-0.511351	-0.690726	-0.610088	-0.603284	SCE94.07, sigE, ECF sigma factor, len: 177 aa; previously sequenced therefore identical to TR:E1358525 (EMBL:AJ131213) SigE, ECF sigma factor from Streptomyces coelicolor (177 aa) fasta scores; opt: 1140, z-score: 1336.4, E(): 0, (100.0% identity in 177 aa overlap). Member of ECF sigma factors. Contains Prosite match to PS01063 Sigma-70 factors ECF subfamily signature. Also contains a possible he…	SCO3356	P38133
SCE94.08_SCE94.08_at	1.8926e-06	1.7967e-06	1.06021e-08	1.2346e-07	9.04069e-08	3.95202e-10	3.97377	down	1.7135	down	1.48768	down	1.07844	up	4.34271	up	1.8873	up	1.56746	up	-0.504027	1.48648	0.272917	0.0690398	-0.612976	-0.632118	-0.643408	-0.57939	SCE94.08, unknown, len: 202aa; previously sequenced therefore identical to TR:e1358526 (EMBL:AJ131213) hypothetical protein from Streptomyces coelicolor (202 aa) fasta scores; opt: 1347, z-score: 1386.9, E(): 0, (99.5% identity in 202 aa overlap). Note conflict in first codon, GTG rather than ATG.	SCO3357	Q9ZEP5
SC9A10.06c_SC9A10.06_i_at	1.42826e-06	2.66235e-08	8.39827e-12	8.85625e-08	4.48497e-10	4.21418e-14	3.1966	down	2.39287	down	1.84154	down	1.08174	up	4.3316	up	3.61223	up	2.54738	up	-0.239464	1.43708	1.01928	0.641451	-0.352822	-0.677825	-0.833611	-0.707563	SC9A10.06c, putative membrane protein, len: 79 aa. Contains possible hydrophobic membrane spanning region	SCO5742
SCE126.07c_SCE126.07_r_at	9.15804e-06	2.49471e-05	1.17447e-07	9.34113e-07	2.49357e-06	7.7877e-09	4.4978	down	1.657	down	1.94942	down	1.02036	up	4.32234	up	1.72338	up	2.1258	up	-0.0352755	2.13395	0.6933	0.92777	-0.0643546	0.0221341	-0.0919409	-0.160235	SCE126.07c, probable two component system response regulator, len: 224aa; similar to many, particularly others from Streptomyces coelicolor eg. TR:O86632 (EMBL:AL031155) putative two component regulator (222 aa) fasta scores; opt: 784, z-score: 897.1, E(): 0, (57.7% identity in 215 aa overlap). Also similar to SW:DEGU_BACSU transcriptional regulator protein DegU from Bacillus subtilis (229 aa) fa…	SCO3389	Q9X850
3SC5B7.14c_3SC5B7.14_at	0.000231763	1.35797e-06	1.8853e-09	5.49087e-05	5.9381e-08	4.93286e-11	3.08892	down	1.74575	down	2.15174	down	1.05743	down	4.24652	up	2.37207	up	2.65518	up	-0.756723	0.870378	0.047122	0.348784	-0.676156	-1.2159	-1.19903	-1.06003	3SC5B7.14c, possible secreted protein, len: 231 aa. Contains possible N-terminal region cleavable signal peptide sequence	SCO0736
SC5F2A.05c_SC5F2A.05_r_at	0.000305184	7.34784e-06	1.3983e-08	7.74445e-05	5.74132e-07	5.51302e-10	3.03112	down	1.54776	down	2.23507	down	1.00185	down	4.22416	up	2.00279	up	2.55423	up	-0.712288	0.887564	-0.0821075	0.448034	-0.709619	-1.1911	-1.08412	-0.904855	SC5F2A.05c, possible regulator, len: 138aa; similar to TR:P95753 (EMBL:D50051) SsgA protein associated with sporulation and cell division in Streptomyces griseus (136 aa) fasta scores; opt: 233, z-score: 312.5, E(): 4.3e-10, (33.9% identity in 115 aa overlap).	SCO6722
yjr2_SCD82.22_at	3.04559e-06	3.64725e-06	2.23462e-07	2.28147e-07	2.30077e-07	1.71401e-08	3.24423	down	1.02451	down	1.07426	up	1.0483	up	4.19304	up	1.50939	up	1.29389	up	-0.0810289	1.61685	-0.0460978	-0.184367	-0.149075	-0.451148	-0.640066	-0.556079	SCD82.22, yjr2, possible lipoprotein, len: 282 aa; identical to previously sequenced SW:YRJ2_STRCO (EMBL:L24552) Streptomyces coelicolor hypothetical 30.0 kD protein in rplJ 5' region (ORF2), 282 aa. Contains correctly situated match to Prosite entry PS00013 Prokaryotic membrane lipoprotein lipid attachment site and to entry PS00017 ATP/GTP-binding site motif A (P-loop), also contains possible N-…	SCO4651	P41109
SC8F4.10c_SC8F4.10c_at	1.17986e-05	1.06142e-05	6.18175e-05	1.2729e-06	9.16854e-07	1.44462e-05	4.25107	down	1.05867	down	1.12096	down	1.01852	down	4.18619	up	1.0173	up	1.05844	up	-0.0949223	1.9929	-0.0126629	0.0698154	-0.0684497	-0.0727344	-0.0374115	-0.0121284	SC8F4.10c, hypothetical protein, len: 258 aa; similar to TR:AAF10203 (EMBL:AE001920) hypothetical protein from Deinococcus radiodurans (254 aa) fasta scores; opt: 157, z-score: 174.0, E(): 0.028, 27.8% identity in 245 aa overlap. Also weakly similar to the neighbouring hypothetical CDSs SC8F4.11c and SC8F4.12c.	SCO5406
SCE6.29_SCE6.29_at	0.00334734	0.000219264	1.63519e-05	0.00136934	3.62844e-05	3.03008e-06	3.27419	down	1.31838	down	1.43438	down	1.02932	down	4.14424	up	1.5748	up	1.37388	up	-0.513971	1.19717	-0.115205	0.00645304	-0.472278	-0.853941	-0.770375	-0.451807	SCE6.29, possible secreted protein, len: 454 aa. Similar to another putative secreted protein from Streptomyces coelicolor: TR:CAB56661(EMBL:AL121596) SCF51A.09C (442 aa), fasta scores opt: 614 z-score: 649.3 E(): 9.8e-29 31.3% identity in 454 aa overlap. Contains a possible N-terminal signal sequence.	SCO2892	Q9KZR1
SCC46.07c_SCC46.07c_i_at	3.92365e-06	5.31268e-06	2.0256e-06	3.19236e-07	3.7263e-07	2.51645e-07	3.79343	down	1.1978	down	1.00257	up	1.10963	up	4.098	up	1.2541	up	1.09092	up	-0.0831389	1.84036	0.177254	-0.0868421	-0.233215	-0.194557	-0.149402	-0.212386	SCC46.07c, possible integral membrane protein, len: 299 aa. Contains possible hydrophobic membrane spanning regions	SCO2722
hrdD_SCE22.19c_r_at	1.43321e-05	4.85001e-06	2.67624e-08	1.66951e-06	3.28269e-07	1.27577e-09	3.7422	down	1.94934	down	1.61366	down	1.00836	down	4.09176	up	2.09733	up	1.67687	up	-0.113118	1.79077	0.849869	0.57722	-0.101108	-0.241953	-0.218683	-0.168549	SCE22.19c, hrdD, RNA polymerase principal sigma factor, len: 332 aa; identical to previously sequenced SW:HRDD_STRCO (EMBL:X52982) Streptomyces coelicolor RNA polymerase principal sigma factor HrdD, 332 aa. Contains Pfam match to entry PF00140 sigma70, Sigma-70 factor and matches to Prosite entries PS00715 Sigma-70 factors family signature 1 and PS00716 Sigma-70 factors family signature 2. Contai…	SCO3202	P18249
2SC3B6.20_2SC3B6.20_at	3.77036e-06	1.5135e-05	5.21063e-05	3.0271e-07	1.37246e-06	1.18328e-05	4.30164	down	1.01678	up	1.00912	up	1.05033	up	4.07799	up	1.03056	up	1.0379	up	-0.0404038	2.06448	-0.064414	-0.0535011	-0.111247	0.0366255	-0.107843	-0.107165	2SC3B6.20, conserved hypothetical protein, len: 226 aa; similar to TR:CAB93731 (EMBL:AL357613) Streptomyces coelicolor hypothetical 23.8 kD protein SC5F8.03c, 225 aa; fasta scores: opt: 439 z-score: 523.3 E(): 1.1e-21; 37.8% identity in 222 aa overlap	SCO5196
SCH35.14c_SCH35.14c_at	4.16136e-07	5.63531e-07	1.33162e-08	1.59593e-08	1.77744e-08	5.20239e-10	3.09271	down	1.1306	down	1.15094	up	1.18922	up	4.0598	up	1.50919	up	1.22423	up	0.256023	1.8849	0.433108	0.0532093	0.00600179	-0.136513	-0.16067	-0.23866	SCH35.14c, possible large integral membrane protein, len: 544aa; Contains possible membrane spanning hydrophobic regions. Region (282-346aa) of similarity to SW:YZ25_MYCTU hypothetical protein from from Mycobacterium tuberculosis (535aa) blast scores: Identities = 32/69 (46%), Positives = 37/69 (53%).	SCO3710
SCE9.03c_SCE9.03c_at	2.0847e-05	2.61338e-05	4.59273e-08	2.68246e-06	2.63917e-06	2.6009e-09	3.70517	down	1.53155	down	1.89175	down	1.0661	up	4.00151	up	1.76733	up	2.241	up	-0.480993	1.40855	0.133998	0.438726	-0.57334	-0.591998	-0.687571	-0.725417	SCE9.03c, possible membrane protein, len: 370 aa; unknown function, similar to SW:YLI2_CORGL (EMBL:X60312) Corynebacterium glutamicum hypothetical protein (426 aa), fasta scores; opt: 274 z-score: 307.1 E(): 8.8e-10, 23.9% identity in 351 aa overlap and TR:P94973 (EMBL:Z85982) Mycobacterium tuberculosis hypothetical protein (489 aa) (23.1% identity in 386 aa overlap). Contains hydrophobic regions…	SCO3396
SC4H2.18c_SC4H2.18c_at	1.92736e-05	0.000111567	7.28268e-07	2.41551e-06	1.62352e-05	7.09996e-08	4.18446	down	1.91956	down	1.48287	down	1.0568	up	3.95549	up	1.84278	up	1.60654	up	-0.0844941	1.98055	0.85628	0.483894	-0.164201	-0.00330957	-0.0256033	-0.200062	SC4H2.18c, probable secreted protein, len: 405 aa; Contains probable N-terminal signal sequence and appropriately positioned PS00013 Prokaryotic membrane lipoprotein lipid attachment site. Highly similar to upstream CDS SC4H2.19c (409 aa), fasta scores; E(): 0, 61.8% identity in 406 aa overlap	SCO5797	O69973
SCE34.25_SCE34.25_at	6.94146e-05	4.73659e-06	2.38989e-08	1.25643e-05	3.1747e-07	1.10001e-09	2.83805	down	1.20973	down	1.42802	down	1.00287	up	3.89135	up	1.7524	up	1.86157	up	-0.425382	1.07952	-0.150702	0.0886369	-0.429521	-0.88075	-0.960034	-0.807883	SCE34.25, conserved hypothetical protein, len: 507 aa; similar to TR:O68907 (EMBL:AF05830) Streptomyces roseofulvus FrnA, 770 aa; fasta scores: opt: 711 z-score: 770.7 E(): 0; 33.9% identity in 508 aa overlap, to Streptomyces coelicolor SCE34.27 (fagment), >356 aa; fasta scores: opt: 1210 z-score: 1128.7 E(): 0; 51.5% identity in 359 aa overlap, to SCE34.26, 507 aa; fasta scores: opt: 739 z-score…	SCO3044
SCP8.10_SCP8.10_r_at	2.17832e-06	3.80189e-07	6.62149e-09	1.50687e-07	1.10377e-08	2.18343e-10	3.22082	down	1.91744	down	1.03803	down	1.03789	down	3.83539	up	2.56646	up	1.26105	up	-0.166705	1.52072	0.772479	-0.112852	-0.11305	-0.418652	-0.587301	-0.447479	SCP8.10, probable ECF-subfamily sigma factor, len: 223 aa; similar to TR:O05735 (EMBL:U87308) Mycobacterium avium extracytoplasmic function alternative sigma factor SigE, 251 aa; fasta scores: opt: 852 z-score: 1013.1 E(): 0; 62.5% identity in 216 aa overlap and to SW:CARQ_MYXXA (EMBL:X71062) Myxococcus xanthus RNA polymerase sigma factor CarQ, 174 aa; fasta scores: opt: 285 z-score: 347.6 E(): 6…	SCO5147	Q9FBL1
SC1A8A.05c_SC1A8A.05_at	0.000231763	8.13651e-05	2.27042e-06	5.47539e-05	1.09594e-05	2.88074e-07	3.52541	down	1.5535	down	1.4847	down	1.0309	down	3.80773	up	1.72557	up	1.44707	up	-0.547404	1.27039	0.0881195	0.0227675	-0.5035	-0.658544	-0.69895	-0.510371	SC1A8A.05c, putative membrane protein, len: 284 aa; similar to SW:Q50608 (Y0DI_MYCTU) hypothetical protein from Mycobacterium tuberculosis (292 aa) fasta scores; opt: 421, z-score: 440.5, E(): 4.2e-17, 33.6% identity in 277 aa overlap. Contains potential coiled-coil region 106-140 aa. Contains possible hydrophobic membrane spanning region	SCO1385
SCH10.21c_SCH10.21c_r_at	4.41401e-06	5.02648e-06	2.76765e-06	3.76536e-07	3.45908e-07	3.60093e-07	4.00188	down	1.41649	down	1.22463	down	1.07782	down	3.78115	up	1.33668	up	1.17612	up	-0.0561552	1.94452	0.446169	0.236189	0.0519571	0.0256999	0.0275103	0.00215848	SCH10.21c, hypothetical protein, len: 329 aa; unknown function, weakly similar to SW:YT11_MYCTU (EMBL:Z79700) Mycobacterium tuberculosis hypothetical protein (266 aa), fasta scores; opt: 183 z-score: 199.4 E(): 0.00086, 30.7% identity in 225 aa overlap	SCO3643
SCE9.04_SCE9.04_i_at	0.000974442	0.000232981	1.442e-06	0.000312939	3.89971e-05	1.65391e-07	3.41213	down	1.81381	down	2.29118	down	1.08645	down	3.71778	up	1.93433	up	2.13017	up	-0.752629	1.01804	0.106392	0.443465	-0.633011	-0.876398	-0.845446	-0.647503	SCE9.04, possible integral membrane lysyl-tRNA synthetase, len: 601 aa; unknown function, similar to hypothetical proteins e.g. N-terminal half of SW:P94974 (SYK2_MYCTU) Mycobacterium tuberculosis probable lysyl-tRNA synthetase (1172 aa), fasta scores; opt: 1245 z-score: 1445.4 E(): 0, 39.9% identity in 604 aa overlap and TR:O69916 (EMBL:AL023861) S.coelicolor putative integral membrane protein (…	SCO3397	Q9X8H7
SCC88.12c_SCC88.12c_at	4.87623e-06	8.77203e-06	4.93451e-06	4.29947e-07	7.12366e-07	7.33986e-07	4.26163	down	1.718	down	1.25477	down	1.08621	down	3.69876	up	1.51578	up	1.07255	up	-0.399541	1.69186	0.381186	-0.0721221	-0.280241	-0.19518	-0.218871	-0.173171	SCC88.12c, possible integral membrane protein, len: 358 aa. Contain possible hydrophobic membrane spanning regions	SCO2601
redZ_SC3F7.01c_at	9.62488e-06	2.96409e-06	1.79923e-08	9.93536e-07	1.76358e-07	7.73862e-10	2.93493	down	1.3401	down	1.25537	down	1.17043	up	3.67198	up	1.6673	up	1.35837	up	-0.00386477	1.54946	0.418474	0.324246	-0.230901	-0.327099	-0.319036	-0.117631	SC2E9.22c, redZ, response regulator, partial CDS, len: >67 aa; identical to TR:P72402 (EMBL:Y07902) RedZ gene (217 aa). Contains probable helix-turn-helix motif at aa 12 to 33 (Score 1209, +3.30 SD) SC3F7.01c, redZ, response regulator, partial CDS, len >184 aa; identical to TR:P72402 (EMBL:Y07902) redZ gene (217 aa), and similar to many two-component regulators e.g. UVRY_ECOLI P07027 UvrY protein…	SCO5881	P72402
SC66T3.19c_SC66T3.19_r_at	1.17171e-05	2.64349e-06	2.23349e-08	1.24392e-06	1.54441e-07	1.00867e-09	2.84489	down	1.29525	down	1.1612	down	1.06751	up	3.60479	up	1.67097	up	1.4527	up	-0.126818	1.38156	0.246414	0.0888038	-0.22107	-0.468361	-0.494276	-0.449935	SC66T3.19c, hypothetical protein, len: 169 aa; unknown function, weakly similar to TR:O32077 (EMBL:Z99119), YuaF, Bacillus subtilis hypothetical protein (174 aa), fasta scores; opt: 142 z-score: 164.3 E(): 0.08, 28.0% identity in 161 aa overlap. Contains 5x (V/L)(F/L)(D/E)G repeats near the N-terminus	SCO3608
SCD63A.03_SCD63A.03_r_at	1.58126e-07	1.46607e-07	2.70425e-08	4.59076e-09	3.69026e-09	1.30851e-09	3.53505	down	1.55051	down	1.1783	down	1.03261	down	3.44572	up	1.48863	up	1.12797	up	-0.0574927	1.76424	0.575251	0.179211	-0.011192	-0.0205666	0.00126934	0.00548013	SCD63A.03, probable two-component system DNA-binding response regulator, len: 251 aa; similar to SW:NARL_ECOLI (EMBL:X13360) Escherichia coli nitrate/nitrite response regulator protein NarL, 216 aa; fasta scores: opt: 428 z-score: 490.1 E(): 7.8e-20; 34.1% identity in 214 aa overlap and to TR:CAB51968 (EMBL:AL109661) Streptomyces coelicolor putative two-component system regulator SC6E10.14c, 215 …	SCO4792	Q9KY72
SCI5.02_SCI5.02_at	4.43474e-06	5.31456e-07	2.91363e-10	3.79893e-07	1.61913e-08	4.17725e-12	2.75261	down	2.40042	down	1.4373	down	1.08523	up	3.43401	up	3.11067	up	1.77854	up	-0.590398	0.870403	0.672891	-0.0670395	-0.708403	-0.909493	-0.964335	-0.897734	SCI5.02, conserved hypothetical protein, len: 179 aa; similar to many eg. TR:O06235 (EMBL:Z95388) hypothetical protein from Mycobacterium tuberculosis (176 aa) fasta scores; opt: 581, z-score: 658.0, E(): 2.6e-29, (52.9% identity in 172 aa overlap)	SCO1794
SC4G6.34_SC4G6.34_at	8.9447e-05	5.74975e-05	2.00051e-05	1.712e-05	7.00687e-06	3.87195e-06	2.85291	down	2.93679	down	1.43675	up	1.05902	down	3.39911	up	3.4488	up	1.173	down	-0.103752	1.40868	1.45049	-0.62656	-0.0210169	-0.356477	-0.335607	-0.396351	SC4G6.34, unknown, len: 446 aa; weakly similar to two other hypothetical proteins from Streptomyces coelicolor; TR:CAB45208 (EMBL:AL079308) (509 aa) fasta scores; opt: 382, z-score: 443.7, E(): 2.2e-17, (33.3% identity in 448 aa overlap) and TR:O86499 (EMBL:AL031232) (469 aa) fasta scores; opt: 222, z-score: 259.2, E(): 4.1e-07, (27.7% identity in 437 aa overlap)	SCO2065
SC5F7.33c_SC5F7.33c_r_at	2.82689e-05	1.9114e-05	2.30576e-06	3.94143e-06	1.79493e-06	2.94212e-07	2.87148	down	1.12233	down	1.05129	down	1.01756	down	3.31862	up	1.33891	up	1.28702	up	-0.00768805	1.51411	0.158803	0.0644722	0.0174249	-0.216475	-0.262257	-0.299562	SC5F7.33c, unknown, possible hydrophilic protein, len: 259aa; some similartity to others of undefined function eg. SW:Y617_SYNY3 hypothetical protein from Synechocystis sp. strain PCC6803 (267 aa) fasta scores; opt: 313, z-score: 322.8, E(): 1.2e-10, (30.6% identity in 232 aa overlap). Contains probable coiled coil regions approx. 35-55aa and 45-110aa.	SCO2168
2SCD60.20_2SCD60.20_at	0.00243292	0.00648432	1.93727e-05	0.00094003	0.00209869	3.7079e-06	1.7057	down	1.31601	up	1.52578	up	1.47493	up	3.28658	up	1.53986	up	1.28284	up	0.721074	1.49144	0.324906	0.111526	0.160429	-0.225152	-0.297893	-0.247813	2SCD60.20, possible integral membrane protein, len: 228 aa. Contains possible hydrophobic membrane spanning regions	SCO4054
SC6A9.08c_SC6A9.08c_r_at	1.31039e-05	6.88682e-06	0.00156877	1.47008e-06	5.25768e-07	0.000662932	3.46131	down	1.01617	down	1.01951	down	1.12735	down	3.2391	up	1.14183	down	1.08832	down	-0.142993	1.64833	-0.119851	-0.115114	0.0299397	-0.0472662	0.0715011	0.00698296	SC6A9.08c, possible integral membrane protein, len: 179 aa; contains four possible transmembrane domains	SCO5659
SCD84.01c_SCD72A.20_at	7.77425e-06	2.56154e-06	3.39257e-06	7.4956e-07	1.4598e-07	4.64503e-07	3.12524	down	1.15759	down	1.2588	down	1.05149	down	3.22014	up	1.15051	up	1.13067	up	-0.30025	1.34372	-0.0891275	0.0317953	-0.227821	-0.343404	-0.291396	-0.145382	SCD84.01c, possible lipoprotein, len: >160 aa; similar to N-terminal region of TR:Q9X5Q4 (EMBL:AF127374) Streptomyces lavendulae MitR, 514 aa; fasta scores: opt: 274 z-score: 307.9 E(): 1.1e-09; 34.6% identity in 133 aa overlap. Contains correctly situated match to Prosite entry PS00013 Prokaryotic membrane lipoprotein lipid attachment site and possible N-terminal region signal peptide sequence S…	SCO4134	Q8CJU6
SCH10.18c_SCH10.18c_r_at	7.05884e-06	1.94741e-05	3.87124e-05	6.60823e-07	1.84969e-06	8.26975e-06	3.66336	down	1.2669	down	1.16015	down	1.11918	down	3.21742	up	1.14068	up	1.17342	up	-0.0856814	1.78749	0.255625	0.128632	0.0767619	0.101582	0.0657285	-0.102088	SCH10.18c, probable two-component system regulator, len: 228 aa; similar to many e.g. TR:Q53894 (EMBL:U51332), AbsA2, Streptomyces coelicolor two-component system regulator homolog involved in negative regulation of antibiotic synthesis (222 aa), fasta scores; opt: 616 z-score: 718.4 E(): 1.1e-32, 46.6% identity in 219 aa overlap. Similar to many other putative two-component system regulators fro…	SCO3640	Q9X8Q7
SCC8A.25c_SCC8A.25c_at	0.000238234	6.84401e-05	8.81771e-07	5.69541e-05	8.7574e-06	9.0235e-08	3.14586	down	2.28027	down	1.24422	down	1.11198	down	3.18824	up	3.00392	up	1.4838	up	-0.43331	1.22014	0.755897	-0.118067	-0.280177	-0.452617	-0.83095	-0.687363	SCC8A.25c, conserved hypothetical protein, len: 191aa; similar to proteins associated with resistance to tellurium salts e.g. SW:Q52357 (TERD_SERMA) tellurium resistance protein TerD from Serratia marcescens (192 aa) fasta scores; opt: 853, z-score: 1006.2, E(): 0, 67.2% identity in 192 aa overlap. Also strongly similar to others from Streptomyces coelicolor e.g. TR:CAB62770 (EMBL:AL356892) and n…	SCO2367	Q9KY23
SCF42.04_SCF42.04_at	0.00105897	0.000542526	2.14782e-06	0.000346916	0.000105588	2.7021e-07	2.72861	down	2.21887	down	1.18069	down	1.09463	up	3.16872	up	2.65249	up	1.34315	up	-0.0813131	1.36685	1.06851	0.158317	-0.211759	-0.297046	-0.33884	-0.267302	SCF42.04, unknown, len: 62 aa.	SCO0694
SCI39.11_SCI39.11_at	0.000456792	0.00912212	0.000141686	0.000126887	0.00316822	3.93572e-05	2.00042	down	1.61905	up	1.55995	down	1.169	down	3.1019	up	1.79441	up	2.71881	up	-0.245267	0.75504	-0.940412	0.39623	-0.0199925	-0.878111	-1.78392	-1.04675	SCI39.11, probable acetyltransferase, len: 170 aa; similar to SW:ECTA_MARHA (EMBL:U66614) Marinococcus halophilus L-2,4-diaminobutyric acid acetyltransferase (EC 2.3.1.*) EctA, 172 aa; fasta scores: opt: 443 Z-score: 540.9 bits: 106.5 E(): 1.5e-22; 42.675% identity in 157 aa overlap. Contains Pfam match to entry PF00583 Acetyltransf, Acetyltransferase (GNAT) family	SCO1864	Q93RW2
SC1A8A.23_SC1A8A.23_at	0.000128074	8.77203e-06	4.39601e-08	2.64871e-05	7.16854e-07	2.45798e-09	2.47499	down	2.6974	down	1.30619	down	1.11916	up	2.99092	up	3.37727	up	1.24354	up	-0.155547	1.15188	1.27602	0.229814	-0.317962	-0.428714	-0.479837	-0.0846351	SC1A8A.23, possible membrane protein, len: 180aa; contains possible membrane-spanning hydrophobic regions.	SCO1403
SC1H10.06c_SC1H10.06_at	1.51683e-05	4.96952e-05	3.69495e-06	1.81041e-06	5.94918e-06	5.14051e-07	3.12209	down	1.3492	down	1.31356	down	1.06374	up	2.99045	up	1.29535	up	1.22475	up	-0.383376	1.25914	0.0487235	0.0101097	-0.472528	-0.321227	-0.324614	-0.282379	SC1H10.06c, possible membrane protein, len: 297 aa. Similar to several including: Streptomyces coelicolor TR:Q9XAL0 (EMBL:AL079348) putative membrane protein, SC66T3.03 (330 aa), fasta scores opt: 561 z-score: 634.9 E(): 6.4e-28 50.8% identity in 315 aa overlap. Contains possible membrane spanning hydrophobic domains	SCO7017
SCP8.11_SCP8.11_at	2.00992e-06	4.20136e-06	8.61391e-09	1.35856e-07	2.77733e-07	3.02568e-10	2.84161	down	1.82886	down	1.14421	down	1.04623	up	2.98456	up	2.41875	up	1.46379	up	-0.124484	1.38223	0.746461	0.0698733	-0.189682	-0.195295	-0.527803	-0.479834	SCP8.11, possible membrane protein, len: 329 aa. Contains possible hydrophobic membrane spanning region	SCO5148
afsR2_SCD6.03c_at	5.88781e-07	2.4314e-05	5.18386e-08	2.68012e-08	2.39654e-06	3.02856e-09	4.04992	down	5.14061	down	3.47034	down	1.0921	down	2.9777	up	3.41542	up	2.10501	up	-0.714096	1.3038	1.64784	1.08098	-0.586991	-0.270399	-0.124221	0.0071551	SCD6.03c, afsR2, regulator of antibiotic production, len: 63 aa; identical to previously sequenced TR:Q57058 (EMBL:D45382) Streptomyces coelicolor AfsR2, 63 aa	SCO4425
SCC54.24c_SCC54.24c_at	3.50444e-05	5.97602e-05	0.00249074	5.18758e-06	7.43254e-06	0.00112307	3.7432	down	1.27897	down	1.22089	down	1.2266	down	2.97363	up	1.08124	up	1.05423	down	-0.541806	1.36246	-0.186827	-0.253868	-0.247147	-0.209761	-0.299509	-0.17768	SCC54.24c, possible export associated protein, len: 671aa; prediction based on the predicted function of surrounding genes and the short region (67-162aa) of similarity to TR:Q52357 (EMBL:L38824) terD, associated with phage inhibition, colicin resistance and tellurite resistance from Serratia marcescens IncHI2 plasmid R478 blast scores; E=2.1e-12, Identities = 40/98 (40%), Positives = 55/98 (56%)…	SCO1964	Q9Z502
SCE87.18c_SCE87.18c_at	6.46779e-05	5.54217e-06	0.000124778	1.15745e-05	3.95302e-07	3.40793e-05	2.60124	down	1.07445	down	1.1134	up	1.10716	down	2.96905	up	1.20514	up	1.1611	down	-0.107959	1.27124	-0.00436759	-0.262931	0.0388993	-0.298762	-0.27357	-0.0474432	SCE87.18c, possible tetR-family transcriptional regulator, len: 199 aa. Similar to many including: Propionibacterium freudenreichii TR:P72185(EMBL:U51164) repressor protein (HemR protein) (259 aa), fasta scores opt: 222 z-score: 276.8 E(): 4.8e-08 30.6% identity in 196 aa overlap and Streptomyces coelicolor TR:CAB45568(EMBL:AL079355) putative transcriptional regulator (fragment) SC4C6.04 (204 aa)…	SCO3167	Q9RKC0
SCF43.09_SCF43.09_at	1.66068e-07	1.55283e-07	9.93448e-09	4.88086e-09	4.00731e-09	3.59635e-10	2.97459	down	1.60017	down	1.31307	down	1.00002	up	2.94995	up	1.39109	up	1.22737	up	-0.459035	1.11366	0.219194	-0.0660889	-0.459064	-0.447034	-0.257025	-0.361662	SCF43.09, putative secreted protein, len: 411 aa. Weakly similar to several proteins of undefined function e.g. Lactococcus lactis TR:O86271(EMBL:AJ001008) OrfB (341 aa), fasta scores opt: 579 z-score: 550.5 E(): 2.8e-23 31.1% identity in 347 aa overlap.	SCO0798
SCBAC25E3.14_SCBAC25_at	1.825e-07	1.09026e-06	4.05739e-09	5.62546e-09	4.41575e-08	1.14887e-10	2.97971	down	1.74115	down	1.15037	down	1.04255	up	2.93246	up	1.96933	up	1.35546	up	-0.207067	1.3681	0.59297	-0.00496721	-0.267177	-0.184008	-0.384738	-0.44375	SCBAC25E3.14, possible protease (putative secreted protein), len: 519aa: similar to many eg. TR:Q9FBK9 (EMBL:AL390975) putative protease SCP8.12 from Streptomyces coelicolor (542 aa) fasta scores; opt: 1265, Z-score: 796.4, 43.636% identity (47.431% ungapped) in 550 aa overlap and TR:O06291 (EMBL:Z98260) HtrA from Mycobacterium tuberculosis (549 aa) fasta scores; opt: 614, Z-score: 396.6, 34.870%…	SCO3977	Q93J30
SC6D10.06_SC6D10.06_at	4.21377e-06	9.38154e-06	1.70841e-05	3.51902e-07	7.83476e-07	3.21475e-06	3.39268	down	1.86051	down	1.19969	down	1.08575	up	2.90644	up	1.54939	up	1.27055	down	-0.750774	1.01165	0.144926	-0.488112	-0.86947	-0.527603	-0.486775	-0.142662	SC6D10.06, possible secreted protein, len: 429 aa; similar to TR:P96258 (EMBL:Z84724) Mycobacterium tuberculosis hypothetical 47.1 kD protein MTCY22G10.08c, 439 aa; fasta scores: opt: 430 z-score: 482.8 E(): 1.8e-19; 30.9% identity in 427 aa overlap and to TR:Q9ZBL6 (EMBL:AL035159) Mycobacterium leprae putative membrane protein MLCB1450.21c, 403 aa; fasta scores: opt: 412 z-score: 463.3 E(): 2.1e…	SCO2663
SCD39.10_SCD39.10_at	0.00269475	0.000170092	0.000173331	0.00106052	2.63369e-05	5.03333e-05	1.96595	down	1.82497	down	1.76184	up	1.13338	up	2.87137	up	2.68283	up	1.48048	down	0.15487	1.1301	1.02274	-0.662216	-0.0257575	-0.391641	-0.401017	-0.0961515	SCD39.10, possible integral membrane protein, len: 138 aa; similar to TR:O53882 (EMBL:AL022004) Mycobacterium tuberculosis hypothetical 13.7 kDa protein MTV043.63c, 129 aa; fasta scores: opt: 509 z-score: 623.4 E(): 3e-27; 63.1% identity in 122 aa overlap. Contains possible hydrophobic membrane spanning regions	SCO4610
SC3C9.17c_SC3C9.17c_r_at	0.00119875	0.00254988	0.000162452	0.000406458	0.000684537	4.66396e-05	2.86196	down	1.24424	down	1.29816	down	1.03362	up	2.86239	up	1.25602	up	1.34737	up	0.000246525	1.51725	0.315507	0.376714	-0.0474618	2.89281e-05	-0.0133502	-0.0534296	SC3C9.17c, hypothetical protein, len: 60 aa; similar to SCP1 borne TR:Q9AD30 (EMBL:AL590463) Streptomyces coelicolor hypothetical 6.3 kDa protein SCP1.120, 59 aa; fasta scores: opt: 224 Z-score: 325.4 bits: 63.6 E(): 1.6e-10; 66.667% identity in 45 aa overlap	SCO1982
SCG20A.03_SCG20A.03_at	6.97119e-05	0.000180542	5.3065e-06	1.26681e-05	2.85984e-05	8.08337e-07	2.7039	down	4.78162	down	1.80833	down	1.0907	up	2.80854	up	4.20689	up	1.08727	up	-0.9193	0.51574	1.3382	-0.0646443	-1.04456	-0.974078	-0.734556	-0.185348	SCG20A.03, possible membrane protein, len: 202 aa; similar to TR:Q9RIY8 (EMBL:AL109962) Streptomyces coelicolor hypothetical 20.8 kD protein, SCJ1.26, 193 aa; fasta scores: opt: 201 z-score: 245.7 E(): 3.3e-06; 35.4% identity in 195 aa overlap. Contains possible hydrophobic membrane spanning regions	SCO1023
2SCG4.04c_2SCG4.04c_at	0.000477066	0.000324871	8.77013e-06	0.000133373	5.69397e-05	1.44283e-06	3.25152	down	2.38595	down	1.95859	down	1.21476	down	2.80746	up	2.05983	up	1.61713	up	-0.798554	0.902562	0.456012	0.171261	-0.51788	-0.586703	-0.586511	-0.522172	2SCG4.04c, possible oxidoreductase, len: 272 aa; similar to TR:Q9X4X1 (EMBL:AF119621) Pseudomonas abietaniphila hypothetical protein; short-chain dehydrogenase/reductase family (SDR) DitG, 244 aa; fasta scores: opt: 251 z-score: 280.0 E(): 4.1e-08; 28.7% identity in 254 aa overlap and to SW:FABG_VIBHA (EMBL:U39441) Vibrio harveyi 3-oxoacyl-[acyl-carrier protein] reductase (EC 1.1.1.100) FabG, 244…	SCO1088	Q9K3R0
SCE59.29_SCE59.29_at	0.000294396	6.13799e-06	3.82446e-07	7.42754e-05	4.59799e-07	3.34469e-08	2.41239	down	2.20977	down	1.12002	down	1.04261	down	2.80707	up	2.51299	up	1.05979	up	-0.120373	1.15009	1.02352	0.043149	-0.0601689	-0.338972	-0.305878	-0.0406278	SCE59.29, putative membrane protein, len: 64 aa. Contains possible hydrophobic membrane spanning region	SCO2970
SCE19A.02c_SCE19A.02_r_at	5.62677e-07	1.75007e-06	1.23478e-06	2.50079e-08	8.65626e-08	1.37198e-07	2.94143	down	1.14119	down	1.10721	down	1.01999	up	2.79831	up	1.08961	up	1.14136	up	-0.0723434	1.48418	0.118197	0.0745859	-0.100901	-0.000382423	-0.00561428	-0.116174	SCE19A.02c, conserved hypothetical protein, len: 200 aa; unknown function, similar to many e.g. SW:Y03Q_MYCTU (EMBL:Z73902) Mycobacterium tuberculosis hypothetical protein (204 aa), fasta scores; opt: 633 z-score: 743.6 E(): 0, 52.0% identity in 200 aa overlap. Similar to SW:YGGV_ECOLI (EMBL:U28377), yggV, Escherichia coli hypothetical protein (197 aa) (49.5% identity in 198 aa overlap)	SCO2902	Q9S2H9
SC5F7.34c_SC5F7.34c_r_at	1.55048e-05	3.39274e-05	3.00857e-08	1.8728e-06	3.59947e-06	1.57438e-09	2.60125	down	1.41331	down	1.42899	down	1.07957	up	2.79475	up	1.65581	up	1.72548	up	0.0444164	1.42362	0.543494	0.559416	-0.0660356	-0.0590998	-0.184043	-0.227585	SC5F7.34c, unknown, len: aa	SCO2167
SCE15.02c_SCE1_part1_at	4.2758e-05	3.78414e-05	1.81363e-06	6.71255e-06	4.08253e-06	2.17115e-07	2.58151	down	1.29722	down	1.13149	down	1.04773	up	2.78181	up	1.35909	up	1.21193	up	-0.0225098	1.34571	0.352913	0.155717	-0.0897748	-0.130318	-0.089725	-0.121592	SCE15.02c, large glycine/alanine rich protein, len: 1772aa	SCO3285
SC66T3.32c_SC66T3.32_at	1.23495e-05	1.5135e-05	0.000636732	1.35446e-06	1.37063e-06	0.00023712	3.01238	down	1.13208	down	1.03872	up	1.03661	down	2.78076	up	1.0394	up	1.16511	down	-0.223219	1.36768	-0.0442429	-0.27802	-0.171343	-0.107793	-0.099992	-0.0575506	SC66T3.32c, probable serine-threonine protein kinase, len: 783 aa; N-terminal half similar to the corresponding region of several serine-threonine protein kinases e.g. SW:AFSK_STRCO (EMBL:D15062), afsK, S.coelicolor serine-threonine protein kinase (799 aa), fasta scores; opt: 944 z-score: 519.3 E(): 1.3e-21, 45.6% identity in 379 aa overlap. The central region contains 26x slightly degenerate GG(…	SCO3621	Q9XAI1
2SC3B6.06_2SC3B6.06_i_at	1.97704e-05	9.05382e-06	1.96665e-06	2.51559e-06	7.43127e-07	2.40369e-07	2.95459	down	1.72414	down	1.37741	down	1.15004	down	2.74629	up	1.4896	up	1.22912	up	-0.295272	1.26768	0.490607	0.166683	-0.0935912	-0.189798	-0.0843156	-0.130947	2SC3B6.06, conserved hypothetical protein, len: 183 aa; similar to TR:Q9RX87 (EMBL:AE001902) Deinococcus radiodurans conserved hypothetical protein DR0428, 139 aa; fasta scores: opt: 187 z-score: 230.6 E(): 2.2e-05; 35.2% identity in 122 aa overlap	SCO5182	Q9FCK6
SC5H4.07_SC5H4.07_at	1.43431e-05	4.70683e-05	3.28145e-06	1.68108e-06	5.50196e-06	4.43407e-07	2.89316	down	1.15696	down	1.39397	down	1.00766	up	2.74624	up	1.13077	up	1.52255	up	-0.0316014	1.50105	0.178733	0.447594	-0.0426143	0.043589	0.00142654	-0.158891	SC5H4.07, probable two-component system sensor kinase, len: 398 aa; similar to TR:Q9X851 (EMBL:AL049630) Streptomyces coelicolor putative two-component sensor kinase SCE126.08c, 401 aa; fasta scores: opt: 581 z-score: 640.5 E(): 3.2e-28; 36.8% identity in 361 aa overlap and to TR:BAA88406 (EMBL:AB016841) Streptomyces thermoviolaceus ChiS protein, 448 aa; fasta scores: opt: 445 z-score: 491.3 E():…	SCO5683	Q9KYT2
SCE94.09_SCE94.09_r_at	1.75218e-07	1.1127e-06	2.38989e-08	5.33819e-09	4.58639e-08	1.105e-09	2.86854	down	1.45427	down	1.25808	down	1.06756	up	2.71553	up	1.34892	up	1.25217	up	-0.216997	1.30332	0.323297	0.114225	-0.311312	-0.137913	-0.108506	-0.210201	SCE94.09, cseB, two-component system response regulator, len: 234 aa; previously sequenced therefore identical to TR:E1358527 (EMBL:AJ131213) CseB, response regulator, positive regulator of sigE transcription from Streptomyces coelicolor (234 aa) fasta scores; opt: 1529, z-score: 1731.2, E(): 0, (100.0% identity in 234 aa overlap). Also similar to many others eg. SW:PHOP_BACSU PhoP, response regu…	SCO3358	Q9ZEP4
SC8D11.15c_SC8D11.15_at	1.50069e-06	5.92934e-06	6.23665e-07	9.41293e-08	4.35668e-07	5.85664e-08	2.90044	down	1.15056	down	1.39334	down	1.01799	up	2.71309	up	1.12174	up	1.3946	up	-0.252584	1.28369	-0.0502527	0.225966	-0.278306	-0.15625	-0.215989	-0.253887	SC8D11.15c, hypothetical protein, len: 471 aa; similar to TR:Q9WX25 (EMBL:AL079345) Streptomyces coelicolor putative membrane protein SCE68.06c, 464 aa; fasta scores: opt: 428 z-score: 361.4 E(): 1.4e-12; 40.4% identity in 478 aa overlap	SCO7724
SCE126.06c_SCE126.06_at	1.15539e-06	2.38728e-06	1.41618e-06	6.66733e-08	1.34338e-07	1.61922e-07	2.8855	down	1.24133	down	1.18984	down	1.01069	down	2.70298	up	1.17097	up	1.11544	up	-0.102226	1.4266	0.209666	0.14854	-0.086889	-0.00795348	-0.0180321	-0.00907771	SCE126.06c, TmrB-like protein, len: 213aa; similar to SW:TMRB_BACSU tunicamycin resistance protein (binds tunicamycin) from Bacillus subtilis (197 aa) fasta scores; opt: 335, z-score: 416.0, E(): 7.3e-16, (38.9% identity in 203 aa overlap).	SCO3388
SC10A9.06c_SC10A9.06_i_at	2.73073e-05	3.04105e-05	1.49702e-05	3.76821e-06	3.19365e-06	2.73649e-06	2.50302	down	1.01411	down	1.05036	down	1.00815	down	2.69553	up	1.11872	up	1.18931	up	-0.0012846	1.32239	0.0189347	0.0695927	0.0104254	-0.108181	-0.142912	-0.180535	SC10A9.06c, unknown, len: 179 aa	SCO1364	Q9AK98
SCK13.26_SCK13.26_at	3.90551e-06	1.78557e-07	1.07897e-09	3.1636e-07	4.79991e-09	2.24302e-11	2.47348	down	1.89613	down	1.83702	down	1.11313	down	2.68943	up	1.98834	up	1.60667	up	-0.832739	0.473804	0.0903173	0.0446272	-0.678119	-0.953499	-0.901248	-0.639446	SCK13.26, possible lipoprotein, len: 414 aa; similar to TR:Q9KYV1 (EMBL:AL355832) Streptomyces coelicolor putative lipoprotein SCE22.11, 407 aa; fasta scores: opt: 1603 z-score: 1740.6 E(): 0; 60.5% identity in 415 aa overlap. Contains correctly situated match to Prosite entry PS00013 Prokaryotic membrane lipoprotein lipid attachment site	SCO4934
SCC54.25c_SCC54.25c_r_at	6.34196e-05	0.000157483	2.04915e-05	1.12291e-05	2.41587e-05	3.97345e-06	2.78122	down	1.22113	down	1.20481	down	1.06929	down	2.68765	up	1.23642	up	1.38321	up	-0.212606	1.26311	0.0756092	0.0562043	-0.11595	-0.163231	-0.230562	-0.411813	SCC54.25c, possible export associated protein, len: 192aa; similar to many associated with plasmid borne resistance export systems egs. TR:Q52353 (EMBL:L38824) from the IncHI2 plasmid R478 of Serratia marcescens (193 aa) fasta scores; opt: 497, z-score: 593.2, E(): 9.8e-26, (42.2% identity in 192 aa overlap) and SW:TERD_ALCSP terD, tellurium resistance protein from the pMER610 plasmid of Alcalige…	SCO1965	Q9Z501
2SCD46.12_2SCD46.12_r_at	7.93932e-07	1.96788e-06	1.48173e-09	4.01234e-08	1.01568e-07	3.34584e-11	2.39099	down	3.02117	down	2.125	down	1.08012	up	2.68401	up	3.14771	up	1.64478	up	-0.307105	0.950501	1.288	0.780358	-0.41829	-0.473886	-0.366301	0.0624603	2SCD46.12, probable DNA-binding protein, len: 141 aa; N-terminal region similar to many eg. TR:O53759 (EMBL:AL021933) putative regulatory protein from Mycobacterium tuberculosis (140 aa) fasta scores; opt: 412, z-score: 503.0, E(): 1.6e-20, 56.6% identity in 113 aa overlap. Contains Pfam match to entry PF01381 HTH_3, Helix-turn-helix and two helix-turn-helix motifs; (Score 979 (+2.52 SD)) at resi…	SCO4198	Q9FCH1
gvpF_SC1E6.10_at	9.09957e-05	9.28977e-05	1.63268e-07	1.75618e-05	1.30856e-05	1.13527e-08	2.23491	down	1.40178	down	1.02191	down	1.08439	up	2.67108	up	2.68277	up	1.42575	up	-0.18616	0.974056	0.301096	-0.154888	-0.30304	-0.443366	-1.12263	-0.666604	SC1E6.10, gvpF, probable gas vesicle synthesis protein, len: 257 aa; some similarity to GVF2_HALSA GVPF protein, chromosomal (217 aa), fasta scores; opt: 143 z-score: 191.0 E(): 0.0023, 27.1% identity in 247 aa overlap	SCO6501	Q9ZC12
SC6D10.08_SC6D10.08_at	0.00100112	0.000826462	0.00568117	0.000323658	0.000178287	0.00297905	3.04568	down	1.55934	down	1.10893	down	1.1053	down	2.65628	up	1.30423	up	1.18028	down	-0.473979	1.13278	0.166952	-0.324817	-0.329537	-0.276622	-0.216245	-0.0856846	SC6D10.08, unknown, len: 444 aa. Contains possible coiled-coil region	SCO2665
SCE7.10c_SCE7.10c_at	0.014264	0.00251976	1.98424e-05	0.00736717	0.000674646	3.82624e-06	2.51344	down	2.23272	down	1.56576	down	1.12653	down	2.63004	up	2.30537	up	1.75773	up	-0.218605	1.11106	0.940195	0.428258	-0.0467224	-0.284026	-0.264803	-0.385454	SCE7.10c, unknown, len: 124 aa; similar to SW:YRAI_BACSU hypothetical protein from Bacillus subtilis (144 aa) fasta scores; opt: 252, z-score: 308.2, E(): 7.6e-10, (42.4% identity in 92 aa overlap).	SCO3343
[truncated: 154 more rows]

## Sheet: t60 1.5 DOWN
Probesets	Corrected p-value(Time)	Corrected p-value(Time-Drug)	Corrected p-value(Drug)	p-value(Time)	p-value(Time-Drug)	p-value(Drug)	Fold change([Bac-0] vs [Bac-30])	Regulation([Bac-0] vs [Bac-30])	Fold change([Bac-0] vs [Bac-60])	Regulation([Bac-0] vs [Bac-60])	Fold change([Bac-0] vs [Bac-90])	Regulation([Bac-0] vs [Bac-90])	Fold change([Bac-0] vs [none-0])	Regulation([Bac-0] vs [none-0])	Fold change([Bac-30] vs [none-30])	Regulation([Bac-30] vs [none-30])	Fold change([Bac-60] vs [none-60])	Regulation([Bac-60] vs [none-60])	Fold change([Bac-90] vs [none-90])	Regulation([Bac-90] vs [none-90])	[Bac, 0](normalized)	[Bac, 30](normalized)	[Bac, 60](normalized)	[Bac, 90](normalized)	[none, 0](normalized)	[none, 30](normalized)	[none, 60](normalized)	[none, 90](normalized)	GeneBank_Annotation	LOCUS_ID	UNIPROT_ID
[truncated: 350 more rows]

[truncated: 4 more sheets: t60 1.5 UP, t90 1.5 DOWN, t90 1.5 UP, Bac ANOVA drug]
