# Supplementary material for: Genome-wide dynamics of a bacterial response to antibiotics that target the cell envelope
Source: BMC Genomics. 2011 May 11;12:226. doi: 10.1186/1471-2164-12-226 (PMC3123327; doi:10.1186/1471-2164-12-226)
Supplement: Additional file 3 — Summary of transcriptome analysis of genes significantly differently expressed in response to moenomycin treatment. [file 1471-2164-12-226-S3.XLSX]

## Sheet: t30 1.5 DOWN
Probesets	Corrected p-value(Time)	Corrected p-value(Time-Drug)	Corrected p-value(Drug)	p-value(Time)	p-value(Time-Drug)	p-value(Drug)	Fold change([Moe-0] vs [Moe-30])	Regulation([Moe-0] vs [Moe-30])	Fold change([Moe-0] vs [Moe-60])	Regulation([Moe-0] vs [Moe-60])	Fold change([Moe-0] vs [Moe-90])	Regulation([Moe-0] vs [Moe-90])	Fold change([Moe-0] vs [none-0])	Regulation([Moe-0] vs [none-0])	Fold change([Moe-30] vs [none-30])	Regulation([Moe-30] vs [none-30])	Fold change([Moe-60] vs [none-60])	Regulation([Moe-60] vs [none-60])	Fold change([Moe-90] vs [none-90])	Regulation([Moe-90] vs [none-90])	[Moe, 0](normalized)	[Moe, 30](normalized)	[Moe, 60](normalized)	[Moe, 90](normalized)	[none, 0](normalized)	[none, 30](normalized)	[none, 60](normalized)	[none, 90](normalized)	GeneBank_Annotation	LOCUS_ID	UNIPROT_ID
SC2A11.12_SC2A11.12_at	3.08295e-12	1.06042e-12	2.0538e-14	9.94499e-15	1.14024e-15	2.94451e-17	20.4188	up	10.8077	up	1.9308	up	1.01211	up	21.8776	down	9.91574	down	1.24645	down	0.888321	-3.4635	-2.54567	-0.0608803	0.870957	0.98788	0.764055	0.256941	SC2A11.12, probable oligopeptide transport system integral membrane protein, len: 332 aa; similar to many e.g. OPPB_ECOLI oligopeptide transport system permease protein (306 aa), fasta scores; opt: 568 z-score: 807.4 E(): 0, 35.0% identity in 337 aa overlap Also similar to S. coelicolor TR:P72408 (EMBL:U68036) bldKC (323 aa), fasta scores; opt: 875 z-score: 1186.1 E(): 0 42.4% identity in 337 aa …	SCO5478	O86573
SC2A11.10_SC2A11.10_at	5.8785e-11	5.0213e-12	9.6684e-13	3.79258e-13	1.25982e-14	5.19807e-15	12.9953	up	8.48905	up	1.85047	up	1.27332	up	12.9567	down	6.30926	down	1.03115	down	0.851456	-2.84846	-2.23415	-0.0364316	0.502864	0.847164	0.423323	0.00782426	SC2A11.10, probable oligopeptide transport integral membrane protein, len: 335 aa; similar to mnay e.g. APPC_BACSU oligopeptide transport permease protein appC (303 aa), fasta scores; opt: 465 z-score: 1038.5 E(): 0, 41.4% identity in 309 aa overlap. Also similar to S. coelicolor TR:P72406 (EMBL:U68036) bldKA (335 aa), fasta scores; opt: 912 z-score: 1192.3 E(): 0, 42.1% identity in 330 aa overla…	SCO5476	O86571
bldKC_SCBAC31E11.10_at	8.47349e-10	4.60939e-10	3.23204e-09	1.79188e-11	4.4607e-12	2.25895e-10	9.68304	up	4.33239	up	1.34356	up	1.13904	down	9.15259	down	2.50962	down	1.80496	up	0.867632	-2.40783	-1.24753	0.441571	1.05545	0.786351	0.0799379	-0.410394	SCBAC31E11.10, bldKC, possible ABC transport system integral membrane protein, len: 325 aa; almost identical to previously sequenced TR:P72408 (EMBL:U68036) Streptomyces coelicolor BldKC, 323 aa. Contains Pfam match to entry PF00528 BPD_transp, Binding-protein-dependent transport systems inner membrane component. Also contains possible hydrophobic membrane spanning regions	SCO5114	Q93IU1
SCC61A.03c_SCC61A.03_at	2.55927e-09	3.95747e-11	7.57281e-13	7.61361e-11	2.12767e-13	3.25712e-15	8.95472	up	6.5678	up	2.80538	up	1.61922	up	8.35671	down	6.32796	down	2.57753	down	1.59481	-1.56784	-1.1206	0.106613	0.89951	1.4951	1.54114	1.4726	SCC61A.03c, possible membrane protein, len: 470 aa; contains possible membrane-spanning hydrophobic regions.	SCO2682	Q9KYJ0
SC7H2.22_SC7H2.22_at	2.61341e-10	1.97228e-10	1.12955e-12	4.21517e-12	1.69658e-12	6.88258e-15	7.55268	up	7.32333	up	1.36037	up	1.06306	down	8.21564	down	8.0869	down	1.36244	down	0.170626	-2.74636	-2.70187	-0.273376	0.258851	0.292009	0.313711	0.172818	SC7H2.22, possible branched chain amino acid binding protein, len: 481aa; similar to many eg. SW:LIVK_ECOLI leucine-specific binding protein from Escherichia coli (369 aa) fasta scores; opt: 360, z-score: 374.0, E(): 1.6e-13, (28.4% identity in 352 aa overlap). Contains possible N-terminal signal sequence.	SCO2008
bldKA_SCBAC31E11.08_at	1.54584e-09	4.36249e-11	7.15925e-09	4.26629e-11	2.50179e-13	5.85057e-10	7.27978	up	2.74348	up	1.1519	up	1.03047	up	7.73048	down	1.75032	down	1.82477	up	0.381962	-2.48193	-1.07404	0.17795	0.338653	0.468626	-0.266422	-0.689765	SCBAC31E11.08, bldKA, possible ABC transport system integral membrane protein, len: 343 aa; identical to previously sequenced TR:P72406 (EMBL:U68036) Streptomyces coelicolor BldKA, 335 aa. Methionine start codon 9 amino acids upstream from the previous sequence start; possible frameshift from frame 2 into frame 1 in the previously sequenced DNA. Contains Pfam match to entry PF00528 BPD_transp, Bi…	SCO5112	Q93IU3
SC7H2.23_SC7H2.23_at	1.4479e-08	3.60667e-09	4.53583e-11	7.42114e-10	8.29155e-11	1.12176e-12	7.378	up	7.88882	up	1.59651	up	1.07727	up	7.39428	down	8.26641	down	1.34603	down	0.683492	-2.19974	-2.29632	0.00857067	0.576118	0.686672	0.750944	0.437279	SC7H2.23, probable branched chain amino acid transport permease, len: 310aa; similar to many eg. SW:LIVH_SALTY high affinity branched chain amino acid transport permease from Salmonella typhimurium (308 aa) fasta scores; opt: 711, z-score: 782.4, E(): 0, (43.5% identity in 306 aa overlap). Contains possible membrane spanning hydrophobic regions.	SCO2009	Q9S2J4
SC7A8.31_SC7A8.31_i_at	7.45026e-07	1.90713e-08	2.43525e-10	8.43829e-08	7.58752e-10	1.04742e-11	4.73009	up	4.24134	up	1.08042	down	1.03471	up	6.82145	down	6.61413	down	1.26379	down	0.382435	-1.85943	-1.70209	0.494027	0.333211	0.910646	1.02347	0.831781	SC7A8.31, possible membrane protein, len: 157 aa. Contains possible N-terminal region signal peptide sequence and C-terminal region possible hydrophobic membrane spanning region	SCO2492	Q9L2C7
SC2A11.11_SC2A11.11_at	1.93402e-13	2.39055e-13	2.65316e-16	6.93196e-17	8.56828e-17	9.50954e-20	5.86733	up	8.90842	up	1.94289	up	1.0868	down	5.88594	down	8.65128	down	1.57215	down	0.597102	-1.9556	-2.55807	-0.361099	0.717184	0.601673	0.554847	0.291643	SC2A11.11, probable oligopeptide-binding lipoprotein, len: 600 aa; similar to e.g. OPPA_BACSU oligopeptide-binding protein oppA precursor (545 aa), fasta scores; opt: 401 z-score: 242.5 E(): 3e-06, 25.5% identity in 554 aa overlap Also similar to S. coelicolor TR:P72407 (EMBL:U68036) bldKB (602 aa), fasta scores; opt: 702 z-score: 583.5 E(): 3e-25, 29.3% identity in 614 aa overlap. Contains N-ter…	SCO5477	O86572
SC2A11.13_SC2A11.13_r_at	3.7387e-12	2.26084e-12	7.42842e-15	1.34003e-14	3.24134e-15	5.32503e-18	4.71304	up	4.53451	up	1.71969	up	1.05548	down	4.99667	down	4.60635	down	1.37008	down	0.618572	-1.61809	-1.56238	-0.163579	0.696476	0.70288	0.641247	0.290681	SC2A11.13, probable oligopeptide ABC transporter ATP-binding protein, len: 365 aa; similar to many e.g. OPPD_BACSU oligopeptide transport ATP-binding protein (336 aa), fasta scores; opt: 1089 z-score: 1413.1 E(): 0, 52.3% identity in 323 aa overlap Also similar to S. coelicolor TR:P72409 (EMBL:U68036) bldKD (353 aa), fasta scores; opt: 1396 z-score: 1731.9 E(): 0, 58.4% identity in 365 aa overlap…	SCO5479	O86574
SC2A6.07c_SC2A6.07c_at	2.92134e-09	3.43145e-08	6.7122e-10	8.90014e-11	1.62348e-09	3.46436e-11	4.5412	up	2.99218	up	2.19583	up	1.08876	down	4.3441	down	2.08951	down	1.13326	down	1.20294	-0.980135	-0.378261	0.0681744	1.32562	1.13892	0.684902	0.248658	SC2A6.07c, possible integral membrane protein, len: 195 aa. Contains possible hydrophobic membrane spanning regions	SCO4822
SC7B7.07_SC7B7.07_at	3.32322e-09	1.19882e-09	4.75704e-12	1.09583e-10	1.63712e-11	5.71078e-14	2.95973	up	2.26931	up	1.272	up	1.56508	down	4.24709	down	2.40913	down	1.08156	up	0.138973	-1.42649	-1.04328	-0.208131	0.785213	0.65998	0.225235	-0.321239	SC7B7.07, probable ABC-transport system ATP binding protein, len: 260 aa; similar to many eg. XYLG_ECOLI P37388 d-xylose transport atp-binding protein (513 aa), fasta scores; opt: 567 z-score: 580.0 E(): 3.8e-25, 36.5% identity in 255 aa overlap. Contains PS00017 ATP/GTP-binding site motif A (P-loop) and PS00211 ABC transporters family signature. Possible alternative start 9 bp upstream.	SCO6010	O50504
SC2A11.14_SC2A11.14_at	4.84718e-11	5.49975e-10	4.54239e-11	2.80773e-13	5.71659e-12	1.13967e-12	5.94727	up	5.22129	up	2.07688	up	1.18493	up	4.04661	down	3.18507	down	1.09884	down	0.963103	-1.60912	-1.4213	-0.091314	0.718306	0.40759	0.250024	0.044666	SC2A11.14, probable oligopeptide ABC transporter ATP-binding protein, len: 496 aa; similar to many e.g. APPF_BACSU oligopeptide transport ATP-binding protein (329 aa), fasta scores; opt: 1284 z-score: 1056.3 E(): 0, 56.4% identity in 326 aa overlap Also similar to S. coelicolor TR:P72410 (EMBL:U68036) bldKE (284 aa), fasta scores; opt: 1114 z-score: 1091.6 E(): 0, 59.3% identity in 280 aa overlap…	SCO5480	O86575
bldKD_SCBAC31E11.11_at	7.19656e-11	2.87323e-11	6.51898e-11	5.73121e-13	1.44176e-13	1.75241e-12	3.84449	up	3.08893	up	1.39654	up	1.06181	down	3.86077	down	2.21657	down	1.41288	up	0.533936	-1.40886	-1.09317	0.0520795	0.620459	0.540032	0.0551567	-0.446562	SCBAC31E11.11, bldKD, putative ABC transporter intracellular ATPase subunit, len: 353 aa; almost identical to previously sequenced TR:P72409 (EMBL:U680360) Streptomyces coelicolor BldKD putative ABC transporter intracellular ATPase subunit, 353 aa and similar to TR:O86574 (EMBL:AL031184) Streptomyces coelicolor SC2A11.13, 366 aa; fasta scores: opt: 1427 Z-score: 1344.1 bits: 257.3 E(): 3.8e-69; 6…	SCO5115	Q93IU0
SC7B7.06_SC7B7.06_at	7.19656e-11	5.0213e-12	1.20449e-13	5.68913e-13	1.08573e-14	2.59031e-16	2.7121	up	1.97562	up	1.05804	up	1.46483	down	3.63825	down	2.20409	down	1.19421	up	-0.0783218	-1.51773	-1.06063	-0.159712	0.472414	0.345512	0.079552	-0.415769	SC7B7.06, probable solute-binding protein of transmembrane transport system, len: 403 aa; similar to many eg. XYLF_ECOLI P37387 d-xylose-binding periplasmic protein precursor (330 aa), fasta scores; opt: 619 z-score: 573.4 E(): 8.9e-25, 35.7% identity in 325 aa overlap. Contains N-terminal signal sequence and appropriately positioned PS00013 Prokaryotic membrane lipoprotein lipid attachment site	SCO6009
SC6G9.41c_SC6G9.41c_at	4.28113e-08	3.49547e-09	1.82881e-10	2.68529e-09	7.76771e-11	7.0137e-12	3.54696	up	1.88893	up	1.27644	up	1.35154	up	3.51662	down	2.42796	down	1.52987	down	0.772677	-1.05391	-0.144891	0.42055	0.33807	0.760284	1.13485	1.03396	SC6G9.41c, cvnD5, possible ATP/GTP-binding protein, len: 191 aa; highly similar to others from S.coelicolor e.g. TR:O86519 (EMBL:AL031124) S.coelicolor possible ATP/GTP-binding protein (174 aa), fasta scores; opt: 766 z-score: 918.0 E(): 0, 68.0% identity in 169 aa overlap. Although many of the presumed homologues start at the equivalent of codon 18 in this CDS, there is no possible initiation co…	SCO5292	Q9XAE1
SC5C7.29_SC5C7.29_at	4.56094e-10	1.33872e-08	1.97443e-12	8.50068e-12	4.79827e-10	1.62767e-14	3.32557	up	3.00977	up	1.59825	up	1.2022	down	3.47784	down	2.70524	down	1.47667	down	0.673253	-1.06035	-0.916402	-0.00323931	0.938924	0.737844	0.519356	0.559107	SC5C7.29, possible membrane protein, len: 226 aa; contains possible transmembrane domain around aa 40	SCO6544
bldKB_SCBAC31E11.09_at	3.22468e-09	2.77018e-09	8.45693e-11	1.02866e-10	5.58828e-11	2.39461e-12	3.20147	up	3.11143	up	1.18045	up	1.16479	down	3.47428	down	2.84547	down	1.10781	up	0.174028	-1.50471	-1.46355	-0.0653105	0.394093	0.292009	0.0451183	-0.213024	SCBAC31E11.09, bldKB, possible ABC transport system lipoprotein, len: 600 aa; almost identical to TR:P72407 (EMBL:U68036) Streptomyces coelicolor BldKB, 602 aa. Contains 4x Pfam matches to entry PF00496 SBP_bac_5, Bacterial extracellular solute-binding proteins, family 5, match to Prosite entry PS00017 ATP/GTP-binding site motif A (P-loop) and correctly situated match to Prosite entry PS00013 Pro…	SCO5113	Q93IU2
SCC105.19_SCC105.19_at	0.0073927	4.61742e-06	0.000117846	0.0041574	6.45445e-07	4.25343e-05	2.5833	up	1.59468	up	1.07511	down	1.36475	up	3.41011	down	1.66365	down	1.0644	up	0.493293	-0.875922	-0.179971	0.597775	0.0446593	0.893898	0.554384	0.507737	SCC105.19, unknown, len: 85 aa	SCO2788
SC9E12.01_SCBAC31E11_at	1.56183e-10	1.03341e-09	3.23204e-09	1.84732e-12	1.25727e-11	2.24768e-10	3.70673	up	2.92976	up	1.38059	up	1.16445	down	3.27365	down	1.92909	down	1.47387	up	0.671226	-1.21892	-0.879558	0.205938	0.890873	0.491981	0.0683597	-0.353672	SC9E12.01, probable peptide transport system ATP-binding protein (fragment), len: >142 aa; similar to SW:OPPF_ECOLI (EMBL:AE000223) Escherichia coli oligopeptide transport protein ATP-binding protein OppF, 334 aa; fasta scores: opt: 344 z-score: 423.0 E(): 4.3e-16; 56.5% identity in 92 aa overlap and to TR:O86575 (EMBL:AL031184) Streptomyces coelicolor oligopeptide ABC transporter ATP-binding pro…	SCO5116	Q8CJS2
SC7H2.24_SC7H2.24_at	2.12612e-07	1.21748e-06	1.25951e-09	1.97371e-08	1.29602e-07	7.40359e-11	3.36016	up	3.58755	up	1.5934	up	1.05328	down	3.21422	down	3.28875	down	1.42508	down	0.372865	-1.37566	-1.47013	-0.299246	0.447751	0.308803	0.247404	0.211802	SC7H2.24, probable branched chain amino acid transport permease, len: 310aa; region from 200-608aa similar to many eg. SW:LIVM_SALTY high affinity branched chain amino acid transport permease from Salmonella typhimurium (425 aa) fasta scores; opt: 633, z-score: 702.7, E(): 8.1e-32, (36.8% identity in 400 aa overlap).	SCO2010	Q9S2J3
SC1C2.01_SC8D9.32_at	1.34421e-06	3.2702e-05	5.68747e-07	1.76735e-07	6.54039e-06	9.62181e-08	4.60761	up	3.93965	up	3.19444	up	1.27946	up	3.1954	down	2.40056	down	1.78495	down	1.72708	-0.476936	-0.250987	0.0515175	1.37155	1.19906	1.01238	0.887403	SC1C2.01, probable delta-1-pyrroline-5-carboxylate dehydrogenase, partial CDS, len >408 aa; similar to many e.g. TR:O50443 (EMBL:AL010186) delta-1-pyrroline-5-carboxylate dehydrogenase (M. tuberculosis) (543 aa), fasta scores; opt: 1753 z-score: 2214.2 E(): 0, 65.1% identity in 407 aa overlap, and PUT2_HUMAN delta-1-pyrroline-5-carboxylate dehydrogenase (563 aa), fasta scores; opt: 1273 z-score: …	SCO5520	Q8CJR1
SC7B7.08_SC7B7.08_at	1.02835e-08	1.77847e-07	5.17596e-06	4.43263e-10	1.22389e-08	1.17247e-06	4.30215	up	3.67456	up	1.5338	up	1.12979	down	2.98877	down	2.25552	down	1.71246	up	1.27691	-0.828143	-0.600659	0.659806	1.45296	0.751407	0.572804	-0.116265	SC7B7.08, probable ABC-type trans- membrane transport protein, len: 430 aa; similar to many others of the ARAH/RBSC subfamily of the binding-protein dependent transport systems eg. XYLH_ECOLI P37389 xylose transport permease protein xylH (393 aa), fasta scores; opt: 695 z-score: 690.3 E(): 2.7e-31, 34.2% identity in 377 aa overlap. Possible alternative start site 33 aa downstream	SCO6011	O50505
SC6G9.40c_SC6G9.40c_at	1.48863e-06	6.97477e-08	8.2836e-10	1.98484e-07	3.92487e-09	4.36448e-11	2.99253	up	1.88952	up	1.42639	up	1.28649	up	2.97732	down	2.23345	down	1.83417	down	0.593003	-0.988364	-0.325019	0.0806357	0.229567	0.58565	0.834258	0.955762	SC6G9.40c, possible oxygenase subunit, len: 420 aa; similar to Pseudomonas spp. styrene monoxygenase large subunits e.g. TR:O06834 (EMBL:Z92524), styA, Pseudomonas fluorescens main component of styrene monooxygenase (415 aa), fasta scores; opt: 481 z-score: 542.1 E(): 7.3e-23, 31.2% identity in 417 aa overlap. It has no neighbouring CDS similar to the monoxygenase small subunit. The C-terminus ov…	SCO5293	Q9XAE2
SCD6.18_SCD6.18_i_at	0.000218479	7.63506e-06	1.97848e-06	7.2983e-05	1.17126e-06	3.9286e-07	2.17449	up	1.83244	up	1.11826	down	1.0809	down	2.92546	down	1.79577	down	1.10955	up	0.250049	-0.87063	-0.623714	0.411309	0.362277	0.678035	0.220887	0.261335	SCD6.18, hypothetical protein, len: 252 aa; similar to TR:Q9X7M7 (EMBL:AL049587) Streptomyces coelicolor putative integral membrane protein SC5F2A.04, 302 aa; fasta scores: opt: 228 z-score: 237.1 E(): 9.5e-06; 32.6% identity in 224 aa overlap	SCO4440
SCI28.09c_SCI28.09c_r_at	1.38867e-09	2.32483e-11	1.84713e-09	3.73888e-11	9.99928e-14	1.17846e-10	3.28598	up	1.8919	up	1.26029	up	1.57231	up	2.79812	down	1.69784	down	1.05341	down	0.767355	-0.948968	-0.152479	0.433594	0.114468	0.535492	0.611217	0.508656	SCI28.09c, fabG, probable 3-oxacyl-(acyl-carrier-protein) reductase, len: 234 aa; similar to many e.g. SW:FABG_MYCTU 3-oxacyl-(acyl-carrier-protein) reductase from Mycobacterium tuberculosis (247 aa) fasta scores; opt: 906, z-score: 997.3, E(): 0, (57.3% identity in 234 aa overlap). Contains Pfam match to entry PF00678 adh_short_C2, Short chain dehydrogenase/reductase C-terminus and to entry PF00…	SCO1815	Q9S274
SC6G4.17_SC6G4.17_at	5.87599e-08	3.60667e-09	1.92213e-10	4.04369e-09	8.40264e-11	7.71608e-12	3.25521	up	2.92128	up	2.05641	up	1.37991	up	2.72166	down	2.45397	down	1.57464	down	1.10668	-0.596071	-0.439917	0.0665542	0.642102	0.848415	0.855202	0.72158	SC6G4.17, probable lipoprotein, len: 268 aa; contain s N-terminal signal sequence and appropriately positioned P S00013 Prokaryotic membrane lipoprotein lipid attachment si te	SCO4739
fabH_SC4A7.16_at	3.40428e-06	5.31486e-09	1.76094e-06	5.49077e-07	1.39063e-10	3.45246e-07	2.70013	up	1.50076	up	1.12365	up	1.60363	up	2.71877	down	1.52762	down	1.07557	down	0.760412	-0.672615	0.174722	0.592219	0.0790742	0.770338	0.786003	0.697315	SC4A7.16, fabH, 3-oxoacyl-[acyl-carrier-protein] synthase III, len: 343 aa; identical to previously sequenced TR:P72392 (EMBL:X86475) Streptomyces coelicolor beta-ketoacyl-acyl carrier protein synthase III FabH, 343 aa and similar to SW:FABH_MYCTU (EMBL:Z95558) Mycobacterium tuberculosis 3-oxoacyl-[acyl-carrier-protein] synthase III (EC 2.3.1.41) (KAS III) FabH, 335 aa; fasta scores: opt: 659 z-s…	SCO2388	P72392
SC8D9.31_SC8D9.31_i_at	7.52413e-07	0.00120996	3.69712e-08	8.54892e-08	0.000418066	3.97539e-09	3.33959	up	2.74651	up	2.40494	up	1.16869	down	2.68959	down	2.29637	down	1.77468	down	1.27417	-0.465501	-0.183431	0.00816631	1.49906	0.961882	1.01592	0.835727	SC8D9.31, unknown, len: 308aa; similar to proteins of undefined function eg. TR:O50444 (EMBL:AL010186) from Mycobacterium tuberculosis (329 aa) fasta scores; opt: 984, z-score: 1121.1, E(): 0, (50.0% identity in 312 aa overlap).	SCO5519	Q9Z560
SC9B1.15c_SC9B1.15c_at	2.14799e-07	7.96125e-06	1.15626e-08	2.00315e-08	1.227e-06	1.02875e-09	3.74677	up	3.12691	up	2.03285	up	1.08918	up	2.6352	down	2.68976	down	1.67306	down	1.06153	-0.844118	-0.583206	0.0380267	0.93829	0.553796	0.844271	0.78052	SC9B1.15c, cvnB6, unknown, len: 119 aa; similar to other hypothetical proteins egs. two from Streptomyces coelicolor: TR:O86521 (EMBL:AL031124) (140 aa) fasta scores; opt: 331, z-score: 424.2, E(): 2.6e-16, (41.5% identity in 130 aa overlap) and TR:O86524 (EMBL:AL031124) (137 aa) fasta scores; opt: 325, z-score: 416.9, E(): 6.7e-16, (44.3% identity in 122 aa overlap), and TR:O50393 (EMBL:AL009198…	SCO6068
SCI28.08c_SCI28.08c_r_at	6.71947e-06	1.90713e-08	3.2669e-08	1.24274e-06	7.58065e-10	3.42743e-09	2.39431	up	1.61283	up	1.11562	up	1.24272	up	2.52084	down	1.71462	down	1.06606	down	0.334422	-0.925185	-0.35517	0.176578	0.0209252	0.408722	0.422716	0.268869	SCI28.08c, inhA, probable enoyl-(acyl-carrier-protein) reductase, len: 269 aa; similar to many e.g. SW:INHA_MYCSM enoyl-(acyl-carrier-protein) reductase involved from Mycobacterium smegmatis (269 aa) fasta scores; opt: 740, z-score: 852.1, E(): 0, (51.3% identity in 263 aa overlap). Contains Pfam match to entry PF00106 adh_short, short chain dehydrogenase.	SCO1814	Q9S275
SCE19A.14c_SCE19A.14_at	1.12756e-07	2.77726e-07	3.80711e-07	8.97195e-09	2.15014e-08	6.15415e-08	2.97575	up	2.31492	up	1.21148	up	1.16909	up	2.51119	down	1.78578	down	1.00877	up	0.642151	-0.931101	-0.568809	0.365375	0.416767	0.397273	0.267742	0.352773	SCE19A.14c, probable amino acid permease, len: 475 aa; similar to many amino acid permeases e.g. SW:ANSP_SALTY (EMBL:U04851), ansP, Salmonella typhimurium L-asparagine permease (497 aa), fasta scores; opt: 1360 z-score: 1551.0 E(): 0, 44.4% identity in 455 aa overlap. Similar to SC5F2A.17 (EMBL:AL049587) probable amino acid permease (489 aa) (44.9% identity in 465 aa overlap). Contains hydrophobi…	SCO2914	Q9S2G7
SC6G9.42c_SC6G9.42c_r_at	1.23461e-08	1.51294e-09	5.95466e-11	5.83831e-10	2.22332e-11	1.55803e-12	2.39263	up	1.46937	up	1.19184	up	1.23564	up	2.43683	down	1.72071	down	1.43298	down	0.429322	-0.829276	-0.125878	0.176132	0.124059	0.455729	0.657122	0.695153	SC6G9.42c, cvnC5, conserved hypothetical protein, len: 150 aa; similar to hypothetical proteins of varying length (divergent at the N-terminus) from S. coelicolor and Mycobacterium tuberculosis e.g. TR:O86523 (EMBL:AL031124) S.coelicolor hypothetical protein (132 aa), fasta scores; opt: 250 z-score: 312.1 E(): 4.7e-10, 43.7% identity in 135 aa overlap and TR:O50392 (EMBL:AL009198) Mycobacterium t…	SCO5291
SCCB12.13_SC6G9.44c_at	1.23787e-08	3.86063e-09	4.53025e-11	5.90097e-10	9.27104e-11	1.08791e-12	2.29102	up	1.42624	up	1.19652	up	1.21684	up	2.4118	down	1.66678	down	1.74182	down	0.457301	-0.738691	-0.0549177	0.19846	0.174157	0.531418	0.682149	0.999054	SCCB12.13, cvnA5, hypothetical protein (fragment), len: >191 aa; similar to C-terminal region of TR:O86525 (EMBL:AL031124) Streptomyces coelicolor hypothetical 139.7 kDa protein SC1C2.25c, 1329 aa; fasta scores: opt: 146 z-score: 152.5 E(): 0.5; 25.3% identity in 186 aa overlap. Contains possible hydrophobic membrane spanning region SC6G9.44c, possible sensor kinase, len: 806 aa; weak similarity …	SCO5289	Q8CJR8
glyA1_SC5G8.05_at	6.79861e-08	2.01056e-08	2.79627e-10	4.75172e-09	8.14313e-10	1.24279e-11	3.27543	up	2.76207	up	2.94207	up	1.37408	up	2.26582	down	2.18338	down	2.69081	down	1.49753	-0.214152	0.0317847	-0.0593001	1.03906	0.965882	1.15835	1.36874	SC5G8.05, glyA1, serine hydroxymethyltransferase, len: 481 aa; strongly similar to many e.g. SW:P34895 (GLYA_HYPME) serine hydroxymethyltransferase from Hyphomicrobium methylovorum (434 aa) fasta scores; opt: 912, z-score: 1044.8, E(): 0, 44.2% identity in 459 aa overlap. Contains two Pfam matches to entry PF00464 SHMT, Serine hydroxymethyltransferase.	SCO4837	Q9KZA9
SCD63.16c_SCD63.16c_i_at	1.69898e-09	0.00109787	6.91951e-06	4.74984e-11	0.000373038	1.61207e-06	9.80143	up	12.6368	up	12.671	up	1.10575	up	2.232	down	3.92706	down	1.86628	down	3.29094	-0.0020558	-0.36862	-0.372516	3.14591	1.15628	1.60483	0.527646	SCD63.16c, hypothetical protein, len: 110 aa; similar to SW:Y948_MYCTU (EMBL:Z79700) Mycobacterium tuberculosis hypothetical 11.8 kD protein RV0984c, MTCY10D7.26, 105 aa; fasta scores: opt: 195 z-score: 252.8 E(): 1.2e-06; 47.2% identity in 72 aa overlap	SCO4784	Q9L0H3
SC1C2.17_SC1C2.17_r_at	0.00128959	1.11182e-06	7.61137e-05	0.000554661	1.15566e-07	2.58896e-05	2.02699	up	1.32434	up	1.00921	up	1.24283	up	2.22621	down	1.36442	down	1.06226	up	0.297237	-0.722104	-0.108039	0.284007	-0.0163883	0.432484	0.340251	0.196867	SC1C2.17, unknown, len: 65 aa	SCO5536
SCH24.19c_SCH24.19c_at	7.97578e-07	1.12615e-06	2.41784e-10	9.11926e-08	1.17458e-07	1.02817e-11	2.05793	up	2.34812	up	1.51542	up	1.05996	down	2.18535	down	2.38932	down	1.41955	down	0.144639	-0.896557	-1.08687	-0.455076	0.228652	0.231308	0.169733	0.0503575	SCH24.19c, hypothetical protein, len: 197 aa; unknown function, probable CDS suggested by positional base preference, GC frame analysis and amino acid composition. Contains proline/glutamine-rich region from residues 24-87 approx. and TTA (leucine) codon, possible target for bldA regulation, near N-terminus	SCO3897
2SCG38.11c_2SCG38.11_at	7.12109e-08	6.17407e-07	5.13583e-07	5.02815e-09	5.75361e-08	8.57812e-08	4.0519	up	3.31697	up	1.72114	up	1.7133	up	2.17677	down	2.42108	down	2.09158	down	0.906675	-1.11192	-0.82319	0.12331	0.1299	0.0102682	0.452459	1.1879	2SCG38.11c, possible integral membrane protein, len: 496 aa; low similarity to TR:AAG03843 (EMBL:AE004483) Pseudomonas aeruginosa conserved hypothetical protein PA0454, 733 aa; fasta scores: opt: 224 z-score: 245.0 E(): 3.3e-06; 28.0% identity in 300 aa overlap. Contains possible hydrophobic membrane spanning regions	SCO1118
SC9B1.17c_SC9B1.17c_at	1.17203e-06	9.07824e-09	8.97435e-10	1.47448e-07	2.92265e-10	4.82492e-11	2.09905	up	1.83872	up	1.45581	up	1.16307	up	2.11626	down	1.73768	down	1.16977	down	0.556339	-0.513394	-0.322361	0.0145152	0.338402	0.568121	0.474802	0.240746	SC9B1.17c, possible secreted solute binding protein, len: 337aa; similarity to many eg. SW:RBSB_BACSU D-ribose binding protein from Bacillus subtilis (305 aa) fasta scores; opt: 251, z-score: 270.5, E(): 9.6e-08, (26.4% identity in 288 aa overlap). Contains possible N-terminal signal sequence and Prosite match to PS00013 Prokaryotic membrane lipoprotein lipid attachment site.	SCO6070
SC6G9.43c_SC6G9.43c_r_at	1.79043e-07	7.98118e-09	1.7936e-07	1.56583e-08	2.43154e-10	2.54576e-08	2.38191	up	1.51745	up	1.21152	up	1.43702	up	2.10532	down	1.459	down	1.2236	down	0.557304	-0.694814	-0.0443487	0.280484	0.034228	0.379227	0.500634	0.571615	SC6G9.43c, cvnB5, conserved hypothetical protein, len: 150 aa; similar to hypothetical proteins from S. coelicolor and Mycobacterium tuberculosis e.g. TR:O86524 (EMBL:AL031124) S.coelicolor hypothetical protein (173 aa), fasta scores; opt: 316 z-score: 394.7 E(): 1.2e-14, 48.1% identity in 131 aa overlap and TR:O50393 (EMBL:AL009198) Mycobacterium tuberculosis hypothetical protein (130 aa) (36.7%…	SCO5290
SCE87.27c_SCE87.27c_at	5.63071e-09	9.94093e-05	5.83117e-06	2.11909e-10	2.33024e-05	1.33971e-06	3.25895	up	3.51671	up	2.24988	up	1.02609	up	2.1026	down	1.73595	down	1.05741	down	1.2028	-0.50161	-0.611431	0.0329504	1.16563	0.570564	0.184294	0.113488	SCE87.27c, possible membrane protein, len: 583 aa. Contains possible membrane spanning hydrophobic domains and a possible N-terminal signal sequence.	SCO3176
SC5F7.18_SC5F7.18_at	2.17e-10	2.03754e-06	4.53583e-11	3.11754e-12	2.38809e-07	1.11881e-12	2.18611	up	2.49786	up	2.54251	up	1.07638	down	2.08854	down	1.96408	down	1.62761	down	1.02566	-0.102701	-0.295026	-0.320591	1.13185	0.959793	0.678826	0.382161	SC5F7.18, aceE1, probable pyruvate dehydrogenase E1 component, len: 899 aa; similar to many eg. SW:ODP1_ALCEU pyruvate dehydrogenase E1 component from Alcaligenes eutrophus fasta scores; opt: 2508, z-score: 2834.4, E(): 0, (51.3% identity in 887 aa overlap).	SCO2183	Q9S2Q3
SCD39.14c_SCD39.14c_r_at	2.35985e-06	5.47052e-06	1.90227e-07	3.55246e-07	7.89037e-07	2.72046e-08	2.29829	up	1.42557	up	1.38161	up	1.10891	up	2.05947	down	1.28856	down	1.44061	down	0.413483	-0.787075	-0.0980542	-0.0528631	0.264343	0.255196	0.267701	0.473819	SCD39.14c, conserved hypothetical protein, len: 162 aa; highly similar to TR:O53763 (EMBL:AL021942) Mycobacterium tuberculosis hypothetical 18.1 kDa protein MTV039.04c, 163 aa; fasta scores: opt: 705 z-score: 803.7 E(): 0; 64.4% identity in 163 aa overlap	SCO4614
SC9B1.16c_SC9B1.16c_at	5.00977e-05	8.42153e-05	1.53e-07	1.27848e-05	1.92502e-05	2.13322e-08	2.06646	up	1.97517	up	1.59112	up	1.02772	up	2.05834	down	1.8143	down	1.34436	down	0.699116	-0.348048	-0.282859	0.0290726	0.659675	0.69343	0.576557	0.455992	SC9B1.16c, cvnA6, possible large secreted protein, len: 877aa; similar to two neighbouring hypothetical proteins from Streptomyces coelicolor TR:O86525 (EMBL:AL031124) (1329 aa) fasta scores; opt: 1056, z-score: 919.5, E(): 0, (30.4% identity in 891 aa overlap) TR:O86522 (EMBL:AL031124) (1111 aa) fasta scores; opt: 804, z-score: 701.8, E(): 9e-32, (28.4% identity in 849 aa overlap). Contains poss…	SCO6069	Q9X836
fabD_SC4A7.15_at	1.13542e-08	7.97531e-11	1.47488e-05	5.16842e-10	5.71707e-13	3.93302e-06	2.02814	up	1.25081	up	1.00679	down	1.67704	up	2.05128	down	1.30391	down	1.0259	down	0.597799	-0.422361	0.274942	0.607557	-0.148118	0.614163	0.657787	0.644443	SC4A7.15, fabD, malonyl CoA:acyl carrier protein malonyltransferase, len: 316 aa; identical to previously sequenced TR:P72391 (EMBL:X86475) Streptomyces coelicolor malonyl CoA:acyl carrier protein malonyltransferase, FabD, 316 aa and similar to SW:FABD_ECOLI (EMBL:M87040) Escherichia coli malonyl CoA-acyl carrier protein transacylase (EC 2.3.1.39) FabD, 308 aa; fasta scores: opt: 524 z-score: 551…	SCO2387	P72391
nuoL2_SCD39.06_at	0.0123642	3.32371e-06	3.05116e-09	0.00750716	4.34371e-07	2.08522e-10	1.79033	up	1.52773	up	1.47041	up	1.10606	up	2.04641	down	1.81061	down	1.88839	down	0.359632	-0.480591	-0.251754	-0.196586	0.214201	0.552507	0.604725	0.720572	SCD39.06, nuoL2, NADH dehydrogenase subunit, len: 664 aa; similar to SW:NU5C_SYNP2 (EMBL:M99378) Synechococcus sp. NADH-plastoquinone oxidoreductase chain 5 (EC 1.6.5.3) NdhF, 664 aa; fasta scores: opt: 997 z-score: 1098.6 E(): 0; 33.7% identity in 701 aa overlap and to TR:Q9XAR5 (EMBL:AL078618) Streptomyces coelicolor SCD16A.10c, NuoL, NADH dehydrogenase subunit, 654 aa; fasta scores: opt: 902 z…	SCO4606	Q9F2V5
2SCK8.11_2SCK8.11_at	5.16997e-09	0.000408034	1.7601e-07	1.90863e-10	0.000119193	2.4919e-08	2.68036	up	2.00837	up	1.41381	up	1.68721	down	2.03248	down	1.46746	down	1.00912	down	0.507568	-0.914857	-0.498458	0.00798051	1.26221	0.108385	0.0548673	0.0210802	2SCK8.11, probable lipoprotein, len: 348 aa; similar to SW:YUFN_BACSU (EMBL:Z93937) Bacillus subtilis hypothetical lipoprotein precursor YufN, 350 aa; fasta scores: opt: 663 z-score: 689.2 E(): 8e-31; 36.8% identity in 334 aa overlap, to TR:CAC14304 (EMBL:AJ276209) Clostridium sticklandii putative substrate binding lipoprotein precursor of an ABC transporter BmpA, 349 aa; fasta scores: opt: 560 z…	SCO4885	Q9AK41
SCC121.28c_SCC121.28_at	8.04798e-05	1.15263e-07	1.1917e-06	2.21536e-05	7.43629e-09	2.19974e-07	1.77657	up	1.40368	up	1.14769	up	1.57904	up	1.99838	down	1.63688	down	1.5077	down	0.706403	-0.122688	0.21719	0.507663	0.0473544	0.876144	0.928138	1.10001	SCC121.28c, unknown, len: 257 aa	SCO2525	Q9L2F8
SCIF3.12_SCIF3.12_at	0.000960171	1.53858e-05	1.61544e-07	0.00040162	2.67459e-06	2.26972e-08	2.01146	up	2.11253	up	1.91396	up	1.21888	up	1.95511	down	2.05761	down	1.70285	down	0.883528	-0.124718	-0.195442	-0.0530287	0.597969	0.842535	0.845529	0.714924	SCIF3.12, probable cytochrome P450, len: 447 aa; similar to SW:CPXG_STRSQ (EMBL:M31939) Streptomyces sp. cytochrome P450 105C1 (EC 1.14.-.-) ChoP, 381 aa; fasta scores: opt: 301 z-score: 318.8 E(): 3.2e-10; 28.8% identity in 386 aa overlap. Contains Pfam match to entry PF00067 p450, Cytochrome P450	SCO6310	Q93RT1
SC6A9.17_SC6A9.17_at	2.12127e-08	8.689e-09	3.76208e-11	1.17088e-09	2.6834e-10	8.36017e-13	1.94732	up	1.79157	up	1.05389	up	1.028	up	1.94766	down	2.16464	down	1.21279	down	0.151044	-0.810445	-0.690178	0.0753218	0.111203	0.151299	0.423951	0.353646	SC6A9.17, possible membrane protein, len: 234 aa. Contains possible hydrpphobic membrane spanning regions	SCO5650
SCI51.16c_SCI51.16c_at	4.83137e-08	1.75624e-06	1.92677e-08	3.15165e-09	2.01432e-07	1.89915e-09	2.19996	up	1.70648	up	1.70659	up	1.05332	up	1.94549	down	1.38133	down	1.26658	down	0.730598	-0.406882	-0.0404243	-0.0405169	0.65565	0.553252	0.42563	0.30042	SCI51.16c, pyrG, probable CTP synthetase, len: 549 aa; highly similar to many CTP synthetases e.g. SW:PYRG_MYCTU (EMBL:Z98268, U88301), pyrG, Mycobacterium tuberculosis and Mycobacterium bovis CTP synthetase (586 aa), fasta scores; opt: 2622 z-score: 2909.4 E(): 0, 70.3% identity in 552 aa overlap. Contains PS00442 Glutamine amidotransferases class-I active site	SCO1776	Q9S224
SC7E4.27c_SC7E4.27c_at	0.000184736	3.65814e-06	3.04536e-06	5.95922e-05	4.87752e-07	6.41818e-07	1.65039	up	1.47515	up	1.08118	down	1.16987	down	1.92814	down	1.50707	down	1.22577	up	0.268334	-0.454469	-0.292532	0.380947	0.494683	0.492743	0.299218	0.0872621	SC7E4.27c, possible integral membrane protein, len: 94 aa. Contains possible hydrophobic membrane spanning regions	SCO5230
2SCG38.31_2SCG38.31_at	1.97402e-08	0.000731778	4.13198e-10	1.07545e-09	0.000234221	2.02897e-11	1.58092	up	1.70988	up	1.834	up	1.25456	down	1.92517	down	1.63972	down	1.43466	down	0.370911	-0.289848	-0.402984	-0.504084	0.698088	0.655137	0.310469	0.0166206	2SCG38.31, possible secreted protein, len: 332 aa; similar to TR:AAG04143 (EMBL:AE004510) Pseudomonas aeruginosa hypothetical 34.9 kD protein PA0754, 327 aa; fasta scores: opt: 503 z-score: 536.4 E(): 2e-22; 29.0% identity in 328 aa overlap. Contains possible N-terminal region signal peptide sequence	SCO1138	Q9EWY8
2SCG1.05c_2SCG1.05c_at	1.35889e-08	3.50975e-08	1.79109e-05	6.67269e-10	1.67311e-09	4.87253e-06	1.9987	up	1.90837	up	1.19477	down	1.30912	down	1.91287	down	1.48961	down	1.67818	up	0.315054	-0.684008	-0.617286	0.571792	0.703646	0.251732	-0.0423559	-0.175108	2SCG1.05c, possible secreted tripeptidylaminopeptidase, len: 541 aa; almost identical to TR:Q54410 (EMBL:L27466) Streptomyces lividans tripeptidylaminopeptidase precursor, 537 aa and to TR:CAA18977 (EMBL:AL023517) Streptomyces coelicolor putative secreted protease SC1B5.03c, 543 aa; fasta scores: opt: 1804 z-score: 1664.4 E(): 0; 51.0% identity in 547 aa overlap. Contains Pfam match to entry PF00…	SCO1230	Q9FCD7
rplT_SCI35.20c_r_at	0.114489	0.046943	9.39869e-07	0.0920836	0.0292896	1.69109e-07	1.57138	up	1.44843	up	1.50541	up	1.18275	down	1.91211	down	1.86509	down	1.85907	down	0.0174964	-0.634537	-0.516992	-0.572658	0.259641	0.300632	0.382256	0.32192	SCI35.20c, rplT, 50S ribosomal protein L20, len: 127 aa; highly similar to many e.g. RL20_ECOLI 50S ribosomal protein L20 (117 aa), fasta scores; opt: 431 z-score: 854.1 E(): 0, 60.3% identity in 116 aa overlap. Contains Pfam match to entry PF00453 L20, Ribosomal protein L20, score 174.80, E-value 1.6e-54	SCO1598	O88058
SCC75A.23_SCC75A.23_at	5.58544e-08	1.05533e-06	8.58373e-06	3.72363e-09	1.07802e-07	2.07055e-06	2.58919	up	2.76582	up	2.86401	up	1.50542	up	1.85321	down	1.75129	down	1.35186	down	1.13904	-0.233464	-0.328673	-0.378998	0.548869	0.656561	0.479749	0.0559476	SCC75A.23, possible membrane protein, len: 290 aa. Highly similar to many proteins of undefined function including: Escherichia coli SW:YCDN_ECOLI(EMBL:AE000203) YcdN (276 aa), fasta scores opt: 693 z-score: 817.1 E():0 41.6% identity in 267 aa overlap and Synechocystis sp. (strain PCC 6803) SW:Y964_SYNY3(EMBL:D90901) (308 aa), fasta scores opt: 363 z-score: 431.0 E(): 1.2e-16 30.4% identity in 3…	SCO2277	Q9RKQ1
rplF_SCD31.42_i_at	3.29324e-05	3.99461e-05	1.3293e-07	7.86129e-06	8.24008e-06	1.80099e-08	1.77795	up	1.81723	up	1.68835	up	1.08754	up	1.84285	down	1.57596	down	1.42568	down	0.536955	-0.293262	-0.324782	-0.218661	0.415892	0.588679	0.331447	0.292986	SCD31.42, rplF, 50S ribosomal protein L6, len: 179 aa; identical to previosuly sequenced SW:RL6_STRCO (EMBL:X83011) Streptomyces coelicolor 50S ribosomal protein L6 RplF, 179 aa. Contains Pfam match to entry PF00347 Ribosomal_L6, Ribosomal protein L6 and match to Prosite entry PS00525 Ribosomal protein L6 signature 1	SCO4717	P46786
SCI41.38c_SCI41.38c_at	0.000153661	3.22612e-05	7.95792e-05	4.75302e-05	6.42911e-06	2.72965e-05	2.44863	up	2.82052	up	1.68683	up	1.43094	up	1.82532	down	2.1647	down	1.25024	down	0.83847	-0.453506	-0.657493	0.0841522	0.321509	0.414642	0.456672	0.406355	SCI41.38c, probable lipoprotein oligopeptide binding protein, len: 534 aa. Similar to TR:O54107 (EMBL:AL021529) Streptomyces coelicolor SC10A5.16C periplasmic oligopeptide binding protein, 521 aa; fasta scores: opt: 1101 z-score: 1218.9 E(): 0; 36.0% identity in 528 aa overlap. Contains two Pfam matches to entry PF00496 SBP_bac_5, Bacterial extracellular solute-binding proteins, family 5, N-termi…	SCO1655	Q9RJ53
SC7H2.26_SC7H2.26_r_at	1.58851e-05	9.00954e-05	2.80671e-10	3.44462e-06	2.08931e-05	1.25749e-11	1.6575	up	1.78796	up	1.34282	up	1.20048	down	1.82128	down	2.10814	down	1.50189	down	-0.0446326	-0.773645	-0.882944	-0.469896	0.218973	0.0913111	0.193027	0.116878	SC7H2.26, probable branched chain amino acid transport ATP-binding protein, len: 238aa; similar to many eg. SW:LIVF_ECOLI branched chain amino acid transport ATP-binding protein from Escherichia coli (237 aa) fasta scores; opt: 774, z-score: 860.8, E(): 0, (52.4% identity in 233 aa overlap). Contains Pfam match to entry PF00005 ABC_tran, ABC transporter and Prosite matches to PS00017 ATP/GTP-bind…	SCO2012	Q9S2J1
gluD_SC4H8.13c_at	3.10074e-07	3.39149e-07	1.38017e-10	3.08962e-08	2.74723e-08	4.52365e-12	1.55655	up	1.83918	up	1.07057	up	1.11518	down	1.81852	down	1.97292	down	1.1589	down	0.0400295	-0.598322	-0.839032	-0.0583547	0.1973	0.264445	0.141298	0.154403	SC4H8.13c, gluD, probable glutamate permease, len: 299; similar to many members of the HisMQ subfamily of the binding-protein dependent transporters eg. GLUD_CORGL P48245 glutamate transport system permease protein from Corynebacterium glutamicum (273 aa), fasta scores; opt: 673 z-score: 843.4 E(): 0, 47.0% identity in 251 aa overlap. Contains PS00402 Binding-protein-dependent transport systems i…	SCO5774	O50492
gluC_SC4H8.14c_at	0.000502044	4.29754e-05	2.85227e-07	0.00019272	9.01098e-06	4.39597e-08	1.55778	up	1.85489	up	1.13317	up	1.00961	up	1.81078	down	1.92423	down	1.16046	down	0.0721982	-0.567297	-0.819135	-0.108169	0.0584021	0.289311	0.125148	0.106524	SC4H8.14c, gluC, probable glutamate permease, len: 222; similar to many members of the HisMQ subfamily of the binding-protein dependent transporters eg. GLUC_CORGL P48244 glutamate transport system permease protein from Corynebacterium glutamicum (225 aa), fasta scores; opt: 730 z-score: 1209.4 E(): 0, 58.8% identity in 199 aa overlap. Contains PS00402 Binding-protein-dependent transport systems …	SCO5775	O50493
SCG20A.01_2SCG2.35_i_at	5.00977e-05	1.35337e-05	1.19042e-05	1.2773e-05	2.31383e-06	3.00804e-06	1.55347	up	1.28386	up	1.14406	up	1.17639	down	1.80961	down	1.15648	down	1.10875	up	0.28938	-0.346112	-0.0711117	0.0952155	0.523744	0.509564	0.138625	-0.0537195	SCG20A.01, unknown (fragment), len: >110 aa 2SCG2.35, unknown (fragment), len: >72 aa	SCO1021
2SCK36.15_2SCK36.15_at	7.0163e-06	8.01482e-07	4.62971e-09	1.31524e-06	7.72755e-08	3.6112e-10	1.65658	up	1.37633	up	1.06413	up	1.05299	down	1.80936	down	1.44001	down	1.07012	down	0.123614	-0.60459	-0.337215	0.033941	0.198109	0.25089	0.188863	0.131709	2SCK36.15, unknown, len: 214 aa. High content of alanine and glutamic amino acid residues in C-terminal region	SCO4992
gluA_SC4H8.16c_at	0.000740024	2.16378e-05	4.7748e-07	0.000299565	4.08714e-06	7.88954e-08	1.48449	up	1.50016	up	1.07151	down	1.01671	down	1.80718	down	1.67753	down	1.04066	down	-0.0711308	-0.641099	-0.656246	0.028512	-0.047218	0.212639	0.0900888	0.0860112	SC4H8.16c, gluA, probable glutamate uptake system ATP-binding protein, len: 258 aa; highly similar to many amino-acid uptake ATP-binding proteins eg. GLUA_CORGL P48243 glutamate transport atp-binding protein from Corynebacterium gluamicum (242 aa), fasta scores; opt: 1152 z-score: 1564.5 E(): 0, 71.5% identity in 242 aa overlap. Contains PS00017 ATP/GTP-binding site motif A (P-loop) and PS00211 A…	SCO5777	O50495
SCH35.46_SCH35.46_i_at	0.00567756	6.12186e-05	4.33324e-08	0.00306263	1.33847e-05	4.76812e-09	1.60481	up	1.33178	up	1.25257	up	1.0646	up	1.79108	down	1.65114	down	1.66922	down	0.281623	-0.400775	-0.131736	-0.0432638	0.191318	0.440052	0.591728	0.695909	SCH35.46, deoxynucleotide triphosphate deaminase, len: 191 aa; highly similar to many e.g. TR:O07247 (EMBL:Z96800) Dcd from Mycobacterium tuberculosis (190 aa) fasta scores; opt: 981, z-score: 1187.0, E(): 0, (74.6% identity in 189 aa overlap) and SW:DCD_ECOLI dCTP deaminase from Escherichia coli (193 aa) fasta scores; opt: 405, z-score: 496.7, E(): 2.5e-20, (43.9% identity in 189 aa overlap). Co…	SCO3678	Q9X8W0
SCBAC14E8.05_SCBAC14_at	9.51153e-05	1.83699e-05	1.14527e-07	2.70346e-05	3.35135e-06	1.5024e-08	2.07413	up	2.05039	up	2.01632	up	1.1851	up	1.78906	down	1.92895	down	1.79159	down	0.96843	-0.0840759	-0.0674648	-0.0432946	0.723427	0.755125	0.88035	0.797947	SCBAC14E8.05, cvnC13, hypothetical protein, len: 125 aa; similar to TR:Q9X834 (EMBL:AL049727) Streptomyces coelicolor hypothetical 12.8 kDa protein SC9B1.14c, 119 aa; fasta scores: opt: 288 Z-score: 370.8 bits: 74.1 E(): 4.5e-13; 45.082% identity in 122 aa overlap. Contains a TTA leucine codon, possible target for bldA regulation	SCO7465
SCC24.29c_SCC24.29c_at	0.125242	7.47451e-06	0.000278891	0.101664	1.14092e-06	0.000112556	1.66926	up	1.73478	up	1.35309	up	1.44749	up	1.75154	down	1.56084	down	1.16353	down	0.677359	-0.061849	-0.117395	0.241099	0.143808	0.746771	0.524925	0.459602	SCC24.29c, hypothetical protein, len: 172 aa; similar to TR:Q9X8S3 (EMBL:AL049754) Streptomyces coelicolor hypothetical 20.1 kD protein SCH10.34c, 185 aa; fasta scores: opt: 412 z-score: 505.6 E(): 1e-20; 40.7% identity in 172 aa overlap	SCO2458
atpI_2SC6G5.10_at	0.00306926	1.15233e-06	2.76486e-09	0.00150493	1.21428e-07	1.83333e-10	1.62875	up	1.42299	up	1.4946	up	1.11602	up	1.74985	down	1.62908	down	1.55004	down	0.448529	-0.255238	-0.0603971	-0.131235	0.290171	0.551998	0.643661	0.501066	2SC6G5.10, atpI, ATP synthase protein I, len: 144 aa; identical to SW:P50015 (ATPZ_STRLI) ATP synthase protein I from Streptomyces lividans (144 aa). Contains possible membrane-spanning hydrophobic regions	SCO5366	P0A302
SC9C5.09c_SC9C5.09c_at	8.17084e-08	3.55657e-07	3.7448e-05	6.09152e-09	2.93194e-08	1.15163e-05	4.77267	up	3.44758	up	2.35394	up	2.02871	up	1.74424	down	2.49367	down	1.6583	down	1.53669	-0.718104	-0.248893	0.301614	0.516132	0.0844955	1.06938	1.03132	SC9C5.09c, possible integral membrane protein, len: 191 aa; similar to TR:P71810 (EMBL:Z81011) Mycobacterium tuberculosis hypothetical 18.2 kD protein, 165 aa; fasta scores: opt: 301 z-score: 362.9 E(): 9.7e-13; 33.1% identity in 148 aa overlap. Contains possible hydrophobic membrane spanning region	SCO1485
SC9B1.14c_SC9B1.14c_r_at	0.03479	3.48235e-05	6.58152e-08	0.0239041	7.06456e-06	7.85536e-09	1.50834	up	1.47918	up	1.36704	up	1.05805	up	1.7288	down	1.65725	down	1.34902	down	0.16228	-0.430684	-0.402514	-0.288779	0.0808671	0.359088	0.326278	0.143132	SC9B1.14c, cvnC6, unknown, len: 119 aa; similar to other hypothetical proteins egs. two from Streptomyces coelicolor: TR:O86520 (EMBL:AL031124) (190 aa) fasta scores; opt: 242, z-score: 321.0, E(): 1.5e-10, (39.8% identity in 118 aa overlap) and TR:O86523 (EMBL:AL031124) (132 aa) fasta scores; opt: 228, z-score: 305.7, E(): 1e-09, (39.3% identity in 112 aa overlap), and TR:O50392 (EMBL:AL009198) …	SCO6067
crtB_SCJ1.34_at	0.118166	0.0717416	3.32978e-09	0.0952106	0.047753	2.35114e-10	1.19385	down	1.06464	down	1.02996	up	2.43594	down	1.72432	down	1.67041	down	1.99306	down	-0.842343	-0.586718	-0.751983	-0.884937	0.442139	0.199309	-0.0117811	0.110046	SCJ1.34, crtB, possible geranylgeranyl pyrophosphate synthase, len: 392 aa. Shares a high level of similarity with Streptomyces griseus TR:Q54193 (EMBL:L37405) geranylgeranyl pyrophosphate synthase (425 aa), fasta scores: opt: 964 z-score: 1076.9 E(): 0 48.0% identity in 381 aa overlap and Mycobacterium tuberculosis TR:O53507 (EMBL:AL021957) geranylgeranyl pyrophosphate synthase (352 aa), fasta s…	SCO0185	Q9RIY0
SCC75A.22_SCC75A.22_at	7.67468e-07	2.45526e-06	8.97449e-10	8.74749e-08	2.97448e-07	4.861e-11	1.56668	up	1.70471	up	1.91992	up	1.05358	up	1.71436	down	1.77997	down	1.61038	down	0.0896333	-0.558075	-0.679896	-0.851415	0.0143388	0.219599	0.151956	-0.164014	SCC75A.22, possible membrane protein, len: 420 aa. Similar to several proteins of undefined function including: Bacillus subtilis SW:YWBN_BACSU(EMBL:X73124) (416 aa), fasta scores opt: 1076 z-score: 1183.4 E(): 0 42.7% identity in 405 aa overlap and Streptomyces coelicolor TR:Q9ZBW9(EMBL:AL034355) SCD78.30c (445 aa), fasta scores opt:584 z-score: 643.8 E(): 1.7e-28 43.2% identity in 428 aa overla…	SCO2276	Q9RKQ2
SCD66.08_SCD66.08_at	1.49804e-07	0.00240908	2.81016e-08	1.25105e-08	0.000929957	2.87059e-09	1.82041	up	1.76556	up	1.46136	up	1.2341	down	1.71345	down	1.55427	down	1.19321	down	0.161525	-0.702738	-0.658599	-0.38579	0.464987	0.0741688	-0.0223595	-0.130944	SCD66.08, possible secreted protein, len: 250 aa. Contains possible N-terminal region signal peptide sequence and high content in alanine and glycine amino acid residues	SCO4171
gluB_SC4H8.15c_at	2.51696e-06	1.27791e-05	1.06748e-09	3.80702e-07	2.15733e-06	6.01281e-11	1.54497	up	1.63244	up	1.1253	up	1.10625	down	1.71217	down	1.68331	down	1.20559	down	-0.0387367	-0.666314	-0.745766	-0.209042	0.106941	0.109515	0.0055329	0.060695	SC4H8.15c, gluB, probable glutamate binding protein, len: 278 aa; similar to many members of the periplasmic solute-binding family 3 eg. GLUB_CORGL P48242 glutamate-binding protein precursor from Corynebacterium glutamicum (295 aa), fasta scores; opt: 733 z-score: 768.3 E(): 0, 46.9% identity in 277 aa overlap. Contains N-terminal signal sequence and appropriately positioned PS00013 Prokaryotic m…	SCO5776	O50494
2SCK8.10_2SCK8.10_i_at	0.0761288	0.103349	4.45559e-09	0.0585837	0.0732164	3.35367e-10	1.25021	up	1.22928	up	1.07214	up	1.35519	down	1.69661	down	1.65454	down	1.46169	down	-0.439186	-0.761352	-0.736999	-0.539677	-0.000687599	0.00130542	-0.0105661	0.00796334	2SCK8.10, probable lipoprotein, len: 347 aa; similar to SW:YUFN_BACSU (EMBL:Z93937) Bacillus subtilis hypothetical lipoprotein precursor YufN, 350 aa; fasta scores: opt: 690 z-score: 727.5 E(): 0; 37.4% identity in 348 aa overlap, to TR:CAC14304 (EMBL:AJ276209) Clostridium sticklandii putative substrate binding lipoprotein precursor of an ABC transporter BmpA, 349 aa; fasta scores: opt: 557 z-sco…	SCO4884	Q9AK42
SCI51.30c_SCI51.30c_r_at	0.000730136	0.000493322	1.04177e-07	0.000294933	0.000147643	1.35915e-08	1.45478	up	1.3901	up	1.47767	up	1.02068	down	1.69451	down	1.42093	down	1.39079	down	0.0825377	-0.458261	-0.392646	-0.480783	0.112066	0.302611	0.114191	-0.00487328	SCI51.30c, conserved hypothetical protein, len: 210 aa; unknown function, similar to part of TR:O33193 (EMBL:Z98268) Mycobacterium tuberculosis hypothetical protein (250 aa), fasta scores; opt: 560 z-score: 665.7 E(): 1e-29, 49.7% identity in 185 aa overlap. The start codon is uncertain	SCO1790	Q9S210
rplV_SCD31.32_i_at	0.0594541	0.00701802	2.39552e-08	0.0442177	0.00319458	2.39552e-09	1.38568	up	1.34282	up	1.35608	up	1.14746	down	1.69088	down	1.64822	down	1.61931	down	0.0260528	-0.444543	-0.399211	-0.413387	0.22449	0.31323	0.3217	0.281992	SCD31.32, rplV, 50S ribosomal protein L22, len: 125 aa; highly similar to SW:RL22_BACST (EMBL:X54994) Bacillus stearothermophilus 50S ribosomal protein L22, RplV, 113 aa; fasta scores: opt: 441 z-score: 566.9 E(): 3.8e-24; 64.0% identity in 114 aa overlap. Contains Pfam match to entry PF00237 Ribosomal_L22, Ribosomal protein L22 and match to Prosite entry PS00464 Ribosomal protein L22 signature	SCO4707	Q9L0D5
SCD39.01_SCD39.01_at	1.38685e-05	0.00016074	7.03921e-05	2.93773e-06	4.03884e-05	2.36406e-05	2.05107	up	1.63958	up	1.48055	up	1.13455	up	1.68961	down	1.31221	down	1.13079	down	0.603423	-0.432951	-0.109905	0.0372906	0.421298	0.323739	0.28209	0.214617	SCD39.01, possible dehydrogenase, len: 453 aa; N-terminal region similar to SW:NUC1_RHIME (EMBL:AF055637) Rhizobium meliloti NADH dehydrogenase I chain C1 (EC 1.6.5.3) NuoC, 201 aa; blastp scores: Score = 201 (70.8 bits), Expect = 1.7e-15, P = 1.7e-15; Identities = 49/134 (36%), Positives = 69/134 (51%). Contains Pfam match to entry PF00329 complex1_30Kd, Respiratory-chain NADH dehydrogenase, 30 …	SCO4601	Q8R5N2
SCBAC31E11.07_SCBAC3_at	8.82095e-07	4.1606e-06	2.29623e-07	1.03702e-07	5.65185e-07	3.39909e-08	1.95773	up	2.0025	up	2.24025	up	1.24532	up	1.6718	down	1.60949	down	1.58181	down	0.735898	-0.233286	-0.265901	-0.427762	0.419379	0.508115	0.420699	0.233812	SCBAC31E11.07, possible GTP-binding protein, len: 635 aa; similar to SW:TYPA_ECOLI (EMBL:L19201) Escherichia coli GTP-binding protein TypA/BipA (tyrosine phosphorylated protein A) TypA or BipA or B3871, 591 aa; fasta scores: opt: 915 Z-score: 968.6 bits: 189.3 E(): 2.5e-46; 48.039% identity in 612 aa overlap. Contains Pfam match to entry PF00009 GTP_EFTU, Elongation factor Tu family and matches t…	SCO5111	Q93IU4
SC1A9.21c_SC1A9.21c_at	0.00356141	5.67851e-06	2.43677e-07	0.00178782	8.243e-07	3.62458e-08	2.05114	up	2.50669	up	2.39243	up	1.34347	up	1.66556	down	2.68601	down	2.36703	down	1.08085	0.0444234	-0.244938	-0.17763	0.654887	0.780431	1.18053	1.06545	SC1A9.21c, possible transmembrane protein, len: 354 aa; contains possible membrane spanning hydrophobic domains in the N-terminal region and possible coiled-coil from 221 to 250 (30 residues) Max score: 1.449 (probability 0.87)	SCO6157	Q9ZBT1
SCE68.21_SCE68.21_r_at	0.000232719	6.82225e-05	2.95025e-06	7.91579e-05	1.51741e-05	6.19658e-07	1.44164	up	1.03751	up	1.09386	up	1.15463	up	1.66461	down	1.27414	down	1.75911	down	0.234075	-0.293631	0.180947	0.104648	0.0266447	0.441549	0.530473	0.919491	SCE68.21, probable RNA polymerase sigma factor, len: 177 aa; similar to many members of the extracytoplasmic function sigma factor family e.g. SW:CARQ_MYXXA (EMBL:X71062), CarQ, Myxococcus xanthus RNA polymerase sigma factor (174 aa), fasta scores; opt: 237 z-score: 281.3 E(): 2.4e-08, 32.0% identity in 169 aa overlap. Similar to others from S. coelicolor e.g. TR:O54163 (EMBL:AL021411), SC7H1.04,…	SCO3323	Q9WX11
SC10A9.20c_SC10A9.20_at	1.73579e-07	1.57129e-05	7.56372e-08	1.48693e-08	2.74272e-06	9.3801e-09	2.2804	up	1.72824	up	1.89978	up	1.1017	up	1.6595	down	1.36938	down	1.74913	down	0.544811	-0.644476	-0.244492	-0.381022	0.405077	0.0862718	0.209028	0.425614	SC10A9.20c, probable glycine dehydrogenase, len: 961 aa; similar to SW:GCSP_ECOLI (EMBL:L20872) Escherichia coli glycine dehydrogenase [decarboxylating] (EC 1.4.4.2) GcvP, 956 aa; fasta scores: opt: 3621 z-score: 3847.9 E(): 0; 56.5% identity in 960 aa overlap. Contains Pfam match to entry PF02347 GDC-P	SCO1378	Q9AK84
SCBAC14E8.04_SCBAC14_at	2.30925e-06	8.65304e-07	5.63151e-08	3.45146e-07	8.46695e-08	6.45772e-09	2.12988	up	2.25797	up	1.94665	up	1.28445	up	1.65866	down	1.85358	down	1.63615	down	0.986552	-0.104217	-0.188476	0.025561	0.625401	0.625801	0.701836	0.735864	SCBAC14E8.04, cvnB13, hypothetical protein, len: 133 aa; similar to TR:Q9L138 (EMBL:AL158061) Streptomyces coelicolor hypothetical 14.a kDa protein SC6D11.17c, 135 aa; fasta scores: opt: 321 Z-score: 425.0 bits: 84.4 E(): 4.3e-16; 40.476% identity in 126 aa overlap	SCO7464
SCC75A.21_SCC75A.21_r_at	1.72108e-06	8.9872e-05	1.16288e-07	2.41816e-07	2.07769e-05	1.52967e-08	1.51884	up	1.60668	up	1.82088	up	1.05179	up	1.65722	down	1.5417	down	1.37685	down	0.328071	-0.2749	-0.356013	-0.536567	0.255224	0.453867	0.268505	-0.0751921	SCC75A.21, possible lipoprotein, len: 384 aa. Similar to several proteins of undefined function including: Escherichia coli TR:BAA35799(EMBL:D90739) (362 aa), fasta scores opt: 783 z-score: 851.0 E():0 39.2% identity in 365 aa overlap and Bacillus subtilis SW:YWBM_BACSU(EMBL:X73124) (385 aa), fasta scores opt: 675 z-score: 734.3 E():0 34.9% identity in 387 aa overlap. Contains a N-terminal signal…	SCO2275
hisE_SC6D7A.02c_i_at	0.0435888	0.0180599	0.0004455	0.0310278	0.00952189	0.000192731	1.79406	up	1.41866	up	1.4254	up	1.11886	up	1.65437	down	1.40586	down	1.48434	down	0.36322	-0.480008	-0.141306	-0.148148	0.20119	0.246275	0.350149	0.421672	SC6D7A.02c, hisE, phosphoribosyl-ATP pyrophosphatase, len: 90 aa; similar to SW:HIS2_SULSO (EMBL:U82227) Sulfolobus solfataricus phosphoribosyl-ATP pyrophosphatase HisE (EC 3.6.1.31), 94 aa; fasta scores: opt: 175 z-score: 245.2 E(): 4e-06; 33.3% identity in 90 aa overlap and to SW:HIS2_MYCTU (EMBL:Z97559) Mycobacterium tuberculosis phosphoribosyl-ATP pyrophosphatase HisE (EC 3.6.1.31), 93 aa; fa…	SCO1439	Q9EWK0
2SCG18.09c_2SCG18.09_at	0.00909195	0.0220983	0.00244781	0.00527594	0.0120392	0.00126284	1.47297	up	1.21683	up	1.13031	down	1.23919	down	1.65051	down	1.1776	down	1.06922	up	-0.02237	-0.581095	-0.305496	0.154347	0.287033	0.141813	-0.0696475	0.0577943	2SCG18.09c, probable gntR-family transcriptional regulator, len: 253 aa; similar to TR:Q9RKT6 (EMBL:AL132824) Streptomyces coelicolor putative transcriptional regulator SCAH10.21, 245 aa; fasta scores: opt: 306 z-score: 352.0 E(): 4e-12; 32.0% identity in 241 aa overlap and to SW:FARR_ECOLI (EMBL:X15790) Escherichia coli fatty acyl responsive regulator (P30 protein) FarR, 240 aa; fasta scores: op…	SCO1262	Q9K3H8
SCD35.31_SCD35.31_at	0.418533	0.000179556	4.13285e-06	0.38748	4.58222e-05	9.12485e-07	1.31798	up	1.30243	up	1.21163	up	1.11559	up	1.64827	down	1.37315	down	1.32325	down	0.217429	-0.180897	-0.163781	-0.0595188	0.0596164	0.540056	0.293713	0.344562	SCD35.31, putative membrane protein, len: 239 aa. Contains possible hydrophobic membrane spanning region	SCO4524
atrA_2SC7G11.22c_at	5.66628e-09	3.06714e-06	8.75274e-07	2.15278e-10	3.93561e-07	1.56232e-07	2.34535	up	2.40137	up	1.85859	up	1.16344	up	1.64565	down	1.6263	down	1.1279	down	0.846907	-0.382897	-0.416951	-0.0472987	0.628514	0.335763	0.284639	0.126338	2SC7G11.22c, atrA, secreted protein, len: 321 aa; identical to previously sequenced TR:Q9RGW8 (EMBL:AF104994) Streptomyces coelicolor A3(2) periplasmic binding protein AtrA, 321 aa. Contains Pfam match to entry PF00497 SBP_bac_3, Bacterial extracellular solute-binding proteins, family 3 and correctly situated match to Prosite entry PS00013 Prokaryotic membrane lipoprotein lipid attachment site. A…	SCO5260	Q9F3K5
SC5H4.27_SC5H4.27_at	0.00117607	0.0124689	0.00578292	0.000502886	0.006177	0.00327699	1.89789	up	1.60048	up	1.70394	up	1.1475	up	1.6374	down	1.19536	down	1.21287	down	0.686679	-0.237719	0.00816981	-0.0821934	0.488183	0.473686	0.265613	0.19623	SC5H4.27, hypothetical protein, len: 177 aa; similar to TR:O05817 (EMBL:Z95207) Mycobacterium tuberculosis hypothetical 19.5 kD protein MTCY24A1.15, 183 aa; fasta scores: opt: 288 z-score: 348.5 E(): 6e-12; 37.2% identity in 148 aa overlap	SCO5703	Q9KYR2
SC6G10.29c_SC6G10.29_at	2.07682e-05	9.15114e-06	3.0881e-10	4.67471e-06	1.45631e-06	1.43676e-11	1.49423	up	1.23466	up	1.2366	up	1.06908	down	1.62823	down	1.32887	down	1.29546	down	0.292666	-0.286741	-0.0114498	-0.0137132	0.38904	0.416563	0.398755	0.359748	SC6G10.29c, cox2, cytochrome c oxidase subunit II, len: 319aa; similar to many eg. SW:COX2_MYCTU cox2, PUTATIVE cytochrome c oxidase subunit II from Mycobacterium tuberculosis (363 aa) fasta scores; opt: 417, z-score: 477.1, E(): 2.8e-19, (35.4% identity in 308 aa overlap). Contains two Pfam match to entry PF00116 COX2, Cytochrome C oxidase subunit II and Prosite match to PS00078 CO II and nitrou…	SCO2156	Q9X814
SC5H4.28_SC5H4.28_at	5.10669e-07	8.97844e-06	1.12101e-09	5.47276e-08	1.42481e-06	6.46894e-11	1.7476	up	1.53807	up	1.61608	up	1.00815	up	1.6198	down	1.51681	down	1.47813	down	0.581841	-0.223536	-0.039278	-0.110656	0.570125	0.472283	0.561766	0.453122	SC5H4.28, probable transcriptional termination/antitermination factor, len: 340 aa; highly similar to TR:Q9Z5J1 (EMBL:AL035472) Mycobacterium leprae putative transcriptional termination/antitermination factor NusA, 347 aa; fasta scores: opt: 1292 z-score: 1449.3 E(): 0; 60.8% identity in 344 aa overlap and similar to SW:NUSA_ECOLI (EMBL:X00513) Escherichia coli N utilization substance protein A (…	SCO5704	Q9KYR1
SCD8A.04c_SCD8A.04c_at	7.50386e-08	0.00111582	4.75271e-09	5.37911e-09	0.000381139	3.73062e-10	1.68391	up	1.51382	up	1.45818	up	1.16349	down	1.61731	down	1.39352	down	1.24166	down	0.52147	-0.230342	-0.0767272	-0.0226955	0.739926	0.463255	0.402003	0.289571	SCD8A.04c, possible lipoprotein, len: 241 aa. Contains correctly situated match to Prosite entry PS00013 Prokaryotic membrane lipoprotein lipid attachment site and possible N-terminal region signal peptide sequence	SCO4231
pyrH_SC2E1.43_at	0.511591	0.00034383	1.27988e-07	0.483352	9.7357e-05	1.7111e-08	1.35883	up	1.26529	up	1.30617	up	1.01585	up	1.61727	down	1.41361	down	1.51652	down	0.303267	-0.139095	-0.0362053	-0.0820732	0.280584	0.554463	0.463182	0.518696	SC2E1.43, pyrH, uridylate kinase, len: 253 aa; highly similar to many e.g. PYRH_ECOLI uridylate kinase (EC 2.7.4.-) (240 aa), fasta scores; opt: 668 z-score: 968.6 E(): 0, 45.9% identity in 233 aa overlap	SCO5626	O69913
SCE66.03_SCE66.03_at	1.76887e-05	2.66351e-08	9.38475e-12	3.88643e-06	1.17423e-09	1.48003e-13	1.4958	up	1.40594	up	1.39441	up	1.03826	up	1.61434	down	1.57528	down	1.41457	down	0.407773	-0.173139	-0.0837666	-0.0718832	0.353601	0.517806	0.571842	0.428483	SCE66.03, ribosomal L25p family protein, len: 198 aa; similar to many members of the ribosomal L25p family (includes ribosomal protein, general stress proteins and glutaminyl-tRNA synthetases) eg. SW:P14194 (CTC_BACSU) general stress protein from Bacillus subtilis (203 aa) fasta scores; opt: 327, z-score: 393.9, E(): 1.8e-14, 31.6% identity in 196 aa overlap. Contains Pfam match to entry PF01386 …	SCO3124	Q9K3T9
SC9C5.14c_SC9C5.14c_i_at	0.113361	0.000725975	0.000159443	0.0910953	0.000231584	6.01199e-05	1.79639	up	1.67467	up	1.51049	up	1.32083	up	1.61071	down	1.74175	down	1.58848	down	0.452598	-0.392501	-0.29128	-0.142417	0.0511535	0.295194	0.509257	0.52523	SC9C5.14c, probable NusB-family protein, len: 142 aa; similar to SW:NUSB_ECOLI (EMBL:X00681) Escherichia coli N utilization substance protein B NusB, 139 aa; fasta scores: opt: 183 z-score: 251.7 E(): 1.5e-06; 30.0% identity in 130 aa overlap. Contains Pfam match to entry PF01029 NusB, NusB family	SCO1490	Q9KXR0
2SCD46.18_2SCD46.18_at	8.48628e-07	1.81248e-05	0.000102488	9.82461e-08	3.28066e-06	3.64768e-05	1.5987	up	1.03008	down	1.05324	down	1.08428	up	1.60346	down	1.0548	up	1.31194	down	0.191282	-0.48562	0.234031	0.26611	0.0745484	0.195564	0.157067	0.657814	2SCD46.18, possible glycosyltransferase, len: 496aa; strongly similar to SW:Q11152 (Y486_MYCTU) hypothetical protein from Mycobacterium tuberculosis (480 aa) fasta scores; opt: 932, z-score: 1025.3, E(): 0, 58.2% identity in 431 aa overlap. Also similar to proposed tranferases eg. TR:Q9Z5B7 (EMBL:AL035478) putative transferase from Streptomyces coelicolor (406 aa) fasta scores; opt: 438, z-score:…	SCO4204	Q9FCG5
SCD66.15_SCD66.15_f_at	0.000344217	0.00907881	8.31405e-08	0.000125349	0.00430186	1.04894e-08	1.59471	up	1.42973	up	1.30673	up	1.11436	down	1.60274	down	1.52045	down	1.618	down	0.342574	-0.330718	-0.173171	-0.043388	0.498795	0.34982	0.43133	0.650822	SCD66.15, putative small membrane protein, len: 32 aa. Contains possible hydrophobic membrane spanning regions	SCO4178
aspS_SCAC2.03c_at	1.33032e-05	6.96496e-05	1.22747e-10	2.79414e-06	1.55526e-05	3.77611e-12	1.45921	up	1.45676	up	1.47368	up	1.11378	down	1.60262	down	1.61891	down	1.54837	down	0.132256	-0.41293	-0.410508	-0.427167	0.287718	0.267502	0.284515	0.203587	SCAC2.03c, aspS, aspartyl-tRNA synthetase, len: 587 aa; similar to SW:SYD_ECOLI (EMBL:X53863) Escherichia coli aspartyl-tRNA synthetase (EC 6.1.1.12) AspS, 590 aa; fasta scores: opt: 1514 z-score: 1745.0 E(): 0; 42.0% identity in 590 aa overlap. Contains Pfam match to entry PF01336 tRNA_anti, tRNA synthetase anti-codon binding domain and PF00152 tRNA-synt_2, tRNA synthetases class II (D, K and N)	SCO3795	Q9F323
SC4G2.12c_SC4G2.12c_at	2.82657e-05	0.000134729	9.27598e-05	6.59533e-06	3.3127e-05	3.24493e-05	1.67598	up	1.28771	up	1.05343	up	1.11259	up	1.60225	down	1.15313	down	1.16375	down	0.253647	-0.491359	-0.111166	0.178546	0.0997206	0.188742	0.0943896	0.397324	SC4G2.12c, unknown, len: 605 aa; identical to partial S. coelicolor sequence TR:Q53945 (EMBL:L37531) ORF4 downstream of PglZ (>302 aa) and weakly similar to Y686_METJA hypothetical protein MJ0686 (Methanococcus jannaschii) (580 aa), fasta scores; opt: 260 z-score: 416.1 E(): 6.2e-16, 23.3% identity in 601 aa overlap. Contains TTA Leu codon; possible target for action of bldA	SCO6638
SC4G6.03c_SC4G6.03c_at	1.373e-05	5.39759e-08	2.77059e-05	2.89855e-06	2.8052e-09	8.13302e-06	1.55438	up	1.20121	up	1.00718	up	1.02031	up	1.6021	down	1.12781	down	1.16193	up	0.0571518	-0.579188	-0.207331	0.0468289	0.0281455	0.100777	-0.0338128	-0.169689	SC4G6.03c, possible prolipoprotein diacyleglyceryl transferase, len: 343aa; similar to many eg. SW:LGT_STAAU prolipoprotein diacyleglyceryl transferase from Staphylococcus aureus (279 aa) fasta scores; opt: 434, z-score: 465.7, E(): 1.3e-18, (32.4% identity in 250 aa overlap). Also similar to TR:O06131 (EMBL:Z95554) hypothetical protein from Mycobacterium tuberculosis (468 aa) fasta scores; opt: …	SCO2034	Q9S2U8
SCH24.12c_SCH24.12c_at	0.00656262	0.0363153	3.32443e-08	0.00361297	0.0216069	3.50316e-09	1.3486	up	1.16283	up	1.13953	up	1.22926	down	1.59556	down	1.4253	down	1.67724	down	-0.0365095	-0.467968	-0.254145	-0.224951	0.261277	0.206095	0.257125	0.52114	SCH24.12c, trxB, thioredoxin reductase (NADPH), len: 322 aa; previously sequenced as SW:TRXB_STRCO (EMBL:AJ007313), TrxB. Contains PS00573 Pyridine nucleotide-disulphide oxidoreductases class-II active site	SCO3890	P52215
atpH_2SC6G5.14_at	0.000848284	0.000102899	7.90285e-07	0.000351171	2.4268e-05	1.39639e-07	1.71429	up	1.51284	up	1.44308	up	1.10854	up	1.59257	down	1.58253	down	1.35544	down	0.492037	-0.285578	-0.105222	-0.0371122	0.343383	0.385779	0.557011	0.401652	2SC6G5.14, atpH, ATP synthase delta chain (EC 3.6.1.34), len: 274aa; similar to many eg. SW:P00831 (ATPD_ECOLI) ATP synthase delta chain from Escherichia coli (177 aa) fasta scores; opt: 184, z-score: 217.1, E(): 0.00013, 27.0% identity in 141 aa overlap. Almost identical to SW:P50008 (ATPD_STRLI) ATP synthase delta chain from Streptomyces lividans (272 aa) fasta scores; opt: 1515, z-score: 1684.…	SCO5370	Q9K4D6
SCE59.27c_SCE59.27c_at	0.00148249	6.43825e-05	0.000124557	0.000652507	1.41918e-05	4.52786e-05	1.75237	up	1.54755	up	1.24519	up	1.23345	up	1.58681	down	1.40508	down	1.15692	down	0.556479	-0.252828	-0.0735076	0.240115	0.25378	0.413297	0.417141	0.450405	SCE59.27c, possible cell division protein, len: 305 aa; similar to TR:P96293 (EMBL:X70031) Mycobacterium tuberculosis FtsX, 297 aa; fasta scores: opt: 591 z-score: 681.4 E(): 1.5e-30; 34.9% identity in 304 aa overlap and to SW:FTSX_ECOLI (EMBL:X04398) Escherichia coli cell division protein FtsX, 352 aa; fasta scores: opt: 194 z-score: 228.3 E(): 2.7e-05; 23.4% identity in 295 aa overlap. Contains…	SCO2968	Q9L1S7
nuoM2_SCD39.07_at	0.000265594	0.000710782	0.00281352	9.18633e-05	0.000226433	0.00147231	2.07004	up	1.86054	up	1.51934	up	1.30599	up	1.58489	down	1.33575	down	1.22762	down	0.725181	-0.324475	-0.170542	0.121736	0.340034	0.339903	0.247111	0.4176	SCD39.07, nuoM2, NADH dehydrogenase subunit, len: 534 aa; similar to SW:NUOM_ECOLI (EMBL:X68301) Escherichia coli NADH dehydrogenase I chain M (EC 1.6.5.3) NuoM, 509 aa; fasta scores: opt: 721 z-score: 798.7 E(): 0; 33.9% identity in 528 aa overlap and to TR:Q9XAR6 (EMBL:AL078618) Streptomyces coelicolor SCD16A.09c, NuoM, NADH dehydrogenase subunit, 523 aa; fasta scores: opt: 462 z-score: 441.4 E…	SCO4607	Q9F2V4
guaA_SCD63.17_r_at	2.09e-07	3.75279e-06	7.94898e-09	1.92583e-08	5.04407e-07	6.66689e-10	1.81581	up	1.69054	up	1.9101	up	1.08241	up	1.57989	down	1.38729	down	1.66132	down	0.760692	-0.0999174	0.0032053	-0.172955	0.646449	0.559906	0.475478	0.559371	SCD63.17, guaA, GMP synthase, len: 526 aa; highly similar to SW:GUAA_CORAM (EMBL:Y10499) Corynebacterium ammoniagenes GMP synthase [glutamine-hydrolyzing] (EC 6.3.5.2) GuaA, 522 aa; fasta scores: opt: 2191 z-score: 2442.9 E(): 0; 65.7% identity in 528 aa overlap. Contains Pfam matches to entries PF00117 GATase, Glutamine amidotransferase class-I and PF00958 GMP_synt_C, GMP synthase C terminal dom…	SCO4785	Q9L0H2
SC4H8.17_SC4H8.17_at	0.0570695	1.21967e-05	7.90285e-07	0.0421169	2.0343e-06	1.39645e-07	1.4781	up	1.50542	up	1.33349	up	1.1637	up	1.57742	down	1.54435	down	1.26741	down	0.146808	-0.416933	-0.443358	-0.268404	-0.0719061	0.240631	0.183637	0.0734843	SC4H8.17, two-component system transcriptional regulator, len: 228 aa; similar to many eg. VANR_ENTFA Q47744 regulatory protein VanR from enterococcuus faecalis (220 aa), fasta scores; opt: 469 z-score: 742.2 E(): 0, 37.1% identity in 224 aa overlap	SCO5778	O50496
SC8D9.23_SC8D9.23_at	9.14534e-05	1.78337e-05	0.00466887	2.57643e-05	3.20746e-06	0.00259047	1.19087	up	1.33691	down	1.13342	down	1.04673	up	1.57216	down	1.17055	up	1.14381	down	-0.00507673	-0.257089	0.413824	0.175607	-0.0709626	0.39566	0.186638	0.369457	SC8D9.23, possible large membrane associated phophodiesterase , len: 1108aa; the first 400aa of this protein appear to contain several potential membrane spanning regions. The remainder shows similarity to several eg. TR:O87378 (EMBL:AF052519) C-DI-GMP phophodiesterase A from Acetobacter xylinum (740 aa) fasta scores; opt: 683, z-score: 565.4, E(): 3.4e-24, (27.3% identity in 645 aa overlap). Als…	SCO5511	Q9Z568
SC6A5.01_SC5F2A.35_at	6.93343e-05	5.97685e-07	8.92169e-06	1.84891e-05	5.48413e-08	2.16807e-06	1.81317	up	1.52926	up	1.34934	up	1.31204	up	1.56589	down	1.35268	down	1.21107	down	0.47548	-0.383031	-0.137351	0.043225	0.0836674	0.263953	0.298475	0.319511	SC6A5.01, partial CDS, possible integral membrane transferase, len: >490aa; similar to TR:O67379 (EMBL:AE000737) glucose-1-phosphate thymidylyltransferase from Aquifex aeolicus (428 aa) fasta scores; opt: 215, z-score: 245.5, E(): 2.2e-06, (26.2% identity in 210 aa overlap). Contains Prosite match to PS00379 CDP-alcohol phosphatidyltransferases signature and possible membrane spanning hydrophobic…	SCO6752	Q8CJL9
2SC10A7.32_2SC10A7.3_at	0.873121	1.62502e-05	0.000113128	0.861542	2.85397e-06	4.06288e-05	1.49258	up	1.41316	up	1.37397	up	1.3481	up	1.55903	down	1.40038	down	1.29739	down	0.50221	-0.0756028	0.00328541	0.0438547	0.0712837	0.565041	0.489105	0.419466	2SC10A7.32, hypothetical protein, len: 273 aa; similar to TR:CAB76342 (EMBL:AL158061) Streptomyces coelicolor hypothetical 26.1 kDa protein SC6D11.19c, 236 aa; fasta scores: opt: 291 z-score: 349.8 E(): 5.6e-12; 33.0% identity in 221 aa overlap. Contains Pfam match to entry PF01590 GAF, GAF domain	SCO4028
SC6A5.05_SC6A5.05_i_at	6.41792e-06	1.20136e-07	3.32978e-09	1.17547e-06	7.87992e-09	2.34075e-10	1.68407	up	1.61369	up	1.50165	up	1.1842	up	1.54371	down	1.4561	down	1.51724	down	0.653559	-0.098395	-0.0368036	0.0670147	0.409647	0.52801	0.505309	0.668464	SC6A5.05, possible glycosyltransferase, len: 290aa; similar to many eg. TR:E1388141 (EMBL:AL035478) putative transferase from Streptomyces coelicolor (344 aa) fasta scores; opt: 202, z-score: 235.1, E(): 8.6e-06, (28.1% identity in 317 aa overlap). Contains Pfam match to entry PF00535 Glycos_transf_2, Glycosyl transferases. Contains possible membrane spanning hydrophobic regions.	SCO6756	Q9X7V1
SCI41.34c_SCI41.34c_at	9.16573e-07	4.9687e-05	3.87121e-08	1.10055e-07	1.05607e-05	4.17646e-09	1.69871	up	1.49613	up	1.59765	up	1.03495	up	1.53731	down	1.36721	down	1.36021	down	0.518564	-0.245874	-0.0626761	-0.157384	0.469006	0.374533	0.388558	0.286444	SCI41.34c, hypothetical protein, len: 300 aa. N-terminal identical to previously sequenced TR:O87591 (EMBL:AF086832) Streptomyces coelicolor hypothetical 18.8 kd protein (fragment) (168 aa); fasta scores: opt: 1179 z-score: 1395.1 E(): 0; 100.0% identity in 168 aa overlap and similar to various hypothetical proteins, e.g. TR:Q9ZG14 (EMBL:AF088800) Rhodococcus erythropolis hypothetical 35.2 Kd pro…	SCO1651	Q9RJ57
2SCK8.12_2SCK8.12_at	0.000619269	0.135014	6.87827e-08	0.000245266	0.0997847	8.35747e-09	1.37563	up	1.23308	up	1.17609	up	1.26218	down	1.53203	down	1.35566	down	1.28421	down	-0.0514431	-0.511537	-0.353712	-0.285445	0.284477	0.103903	0.0852884	0.0754372	2SCK8.12, probable sugar ABC transporter ATP-binding protein, len: 537 aa; similar to SW:MGLA_ECOLI (EMBL:M59444) Escherichia coli galactoside transport ATP-binding protein MglA, 506 aa; fasta scores: opt: 1019 z-score: 1013.7 E(): 0; 35.6% identity in 486 aa overlap. Contains 2x Pfam matches to entry PF00005 ABC_tran, ABC transporter and matches to Prosite entries PS00017 ATP/GTP-binding site mo…	SCO4886	Q9AK40
SC6G10.24c_SC6G10.24_r_at	0.037412	0.053471	8.67801e-06	0.0259557	0.0340758	2.09641e-06	1.43904	up	1.26235	up	1.27024	up	1.07814	down	1.53109	down	1.32184	down	1.42467	down	0.27804	-0.247068	-0.0580734	-0.0670598	0.386591	0.367493	0.344469	0.443571	SC6G10.24c, cox3, cytochrome c oxidase subunit III, len: 206aa; similar to many eg. SW:COX3_BACP3 caaC, cytochrome c oxidase subunit III from Bacillus PS3 (207 aa) fasta scores; opt: 397, z-score: 511.9, E(): 3.3e-21, (35.9% identity in 181 aa overlap). Contains Pfam match to entry PF00510 COX3, Cytochrome c oxidase subunit III.	SCO2151	Q9X809
SCC22.16c_SCC22.16c_at	0.00865439	0.00437494	0.000490057	0.0049724	0.00184093	0.000214466	1.6864	up	1.64285	up	1.53195	up	1.16689	up	1.52992	down	1.43749	down	1.27948	down	0.617744	-0.136205	-0.0984554	0.0023756	0.395078	0.477249	0.4251	0.357937	SCC22.16c, possible cytochrome oxidase assembly factor, len: 340 aa; similar to many e.g. TR:O33143 (EMBL:Z99125) cytochrome C oxidase assembly factor from Mycobacterium leprae (289 aa) fasta scores; opt: 925, z-score: 1077.3, E(): 0, (49.3% identity in 286 aa overlap) and SW:CYOE_ECOLI cytochrome O ubiquinol oxidase operon protein, CyoE from Escherichia coli (296 aa) fasta scores; opt: 520, z-sc…	SCO1934	Q9XAC2
crtE_SCJ1.35_at	0.00632089	0.00154862	3.354e-07	0.00346177	0.000553952	5.28946e-08	1.33625	down	1.15798	down	1.17849	down	2.30432	down	1.52949	down	1.18114	down	1.35253	down	-0.432153	-0.0139583	-0.220546	-0.195218	0.772186	0.599089	0.0196376	0.240439	SCJ1.35, crtE, probable phytoene dehydrogenase (phytoene desaturase) (putative secreted protein), len: 523 aa. High level of similarity to Streptomyces griseus SW:CRTI_STRGR (EMBL; L37405) phytoene dehydrogenase (EC 1.3.-.-) (phytoene desaturase) (507 aa), fasta scores opt: 2459 z-score: 2615.3 E(): 0; 74.5% identity in 501 aa overlap and Streptomyces setonii SW:CRTI_STRSE (EMBL; D55723) phytoene…	SCO0186	Q9RIX9
SCD35.33_SCD35.33_at	0.00415794	0.00131904	4.33599e-05	0.00214454	0.000461902	1.36607e-05	1.64022	up	1.53031	up	1.32146	up	1.11552	up	1.51843	down	1.4434	down	1.25521	down	0.489084	-0.224801	-0.124739	0.0869516	0.331368	0.37778	0.404732	0.414875	SCD35.33, possible protein kinase, len: 435 aa; similar to TR:P94647 (EMBL:U77780) Chlorobium limicola secretory protein kinase Kbh, 474 aa; fasta scores: opt: 722 z-score: 805.0 E(): 0; 35.9% identity in 368 aa overlap. Contains match to Prosite entry PS00017 ATP/GTP-binding site motif A (P-loop)	SCO4526	Q9L0R8
SCD63A.17_SCD63A.17_at	0.0054847	1.10958e-07	0.00507122	0.00294483	7.07905e-09	0.00283189	1.60964	up	1.395	up	1.18146	up	1.4057	up	1.51771	down	1.20308	down	1.03046	down	0.469499	-0.217242	-0.0107648	0.228933	-0.0217867	0.384653	0.255972	0.272222	SCD63A.17, possible secreted protein, len: 314 aa. Contains possible N-terminal region signal peptide sequence	SCO4806
SCD66.16_SCD66.16_at	0.00156266	0.00154995	1.00638e-05	0.000692837	0.000554983	2.48917e-06	1.68176	up	1.44757	up	1.37812	up	1.08566	up	1.51764	down	1.4273	down	1.3817	down	0.455546	-0.294425	-0.0780821	-0.00715288	0.336981	0.307404	0.435205	0.459289	SCD66.16, hypothetical protein, len: 191 aa; similar to TR:O53827 (EMBL:AL022004) Mycobacterium tuberculosis hypothetical 23.9 kD protein MTV043.05c, 226 aa; fasta scores: opt: 320 z-score: 391.4 E(): 2.5e-14; 34.9% identity in 169 aa overlap	SCO4179	Q9K4F9
SCE59.22c_SCE59.22c_at	0.00288725	2.54436e-05	1.40541e-07	0.00140534	4.90633e-06	1.91921e-08	1.46375	up	1.2992	up	1.20722	up	1.11738	up	1.51657	down	1.48444	down	1.51002	down	0.309142	-0.240528	-0.0684802	0.0374517	0.149018	0.360289	0.501442	0.632024	SCE59.22c, putative membrane protein, len: 494 aa. Contains C-terminal region rich in proline and glycine. Contains possible hydrophobic membrane spanning region	SCO2963
SC6G4.10c_SC6G4.10c_at	0.000299686	2.40903e-06	4.62971e-09	0.00010634	2.88393e-07	3.5932e-10	1.45054	up	1.35981	up	1.22205	up	1.10295	up	1.50795	down	1.6226	down	1.6558	down	0.332374	-0.204218	-0.111028	0.0430657	0.191003	0.388368	0.587283	0.770594	SC6G4.10c, putative membrane protein, len: 299 aa; contains possible transmembrane domain near N-terminus	SCO4732
SCD25.13_SCD25.13_at	6.18207e-05	0.000129324	1.41152e-06	1.60645e-05	3.16126e-05	2.68139e-07	1.78524	up	1.4956	up	1.74627	up	1.09545	up	1.5076	down	1.29036	down	1.68751	down	0.36977	-0.466347	-0.210952	-0.43451	0.23825	0.125905	0.156826	0.320387	SCD25.13, unknown, len: 90 aa. Highly similar to several hypotheticals e.g. Mycobacterium leprae SW: Y524_MYCLE (EMBL; Z95151) hypothetical 8.6 KD protein MLCB5.24 (79 aa), fasta scores opt: 329 z-score: 432.7 E(): 9.5e-17 68.3% identity in 82 aa overlap.	SCO4077	Q9RKK7
SC2H4.06c_SC2H4.06c_at	0.370989	0.00485986	0.000638198	0.338146	0.00207135	0.000286864	1.4299	up	1.27465	up	1.13826	up	1.11609	up	1.50231	down	1.40895	down	1.1447	down	0.314412	-0.2015	-0.0356884	0.12758	0.155958	0.385679	0.458933	0.322549	SC2H4.06c, probable secreted protein, len: 271 aa; contains N-terminal signal sequence	SCO6224
SCE41.01c_SCE25.33c_r_at	2.06676e-07	0.0190979	2.52906e-05	1.89638e-08	0.0101513	7.30619e-06	1.97926	up	1.15665	up	1.24527	up	1.30099	down	1.50064	down	1.0165	down	1.25344	down	0.298082	-0.68688	0.0881287	-0.0183722	0.677687	-0.101302	0.111735	0.307526	SCE41.01c, probable oxidoreductase (fragment), len: >317 aa; similar to SW:DHNA_ECOLI (EMBL:V00306) Escherichia coli NADH dehydrogenase (EC 1.6.99.3) Ndh, 433 aa; fasta scores: opt: 361 z-score: 417.8 E(): 9.1e-16; 27.6% identity in 330 aa overlap and to TR:CAB92372 (EMBL:AL356612) Streptomyces coelicolor putative NADH dehydrogenase SCD72A.05, 442 aa; fasta scores: opt: 1185 z-score: 1267.3 E(): …	SCO3092	Q8CJX7
SCM1.04c_SCM1.04c_at	5.20698e-06	7.10583e-06	3.13106e-08	9.12621e-07	1.06969e-06	3.24328e-09	1.63358	up	1.63354	up	1.64341	up	1.10732	up	1.5003	down	1.48727	down	1.43691	down	0.611347	-0.0966927	-0.0966543	-0.10535	0.464275	0.48856	0.476016	0.417617	SCM1.04c, possible two-component sensor protein. Len: 545 aa. Similar, in parts, to many others including: Methanobacterium thermoautotrophicum TR:O26544(EMBL:AE000828) signal-transducing histidine kinase (373 aa), fasta scores opt: 509 z-score: 548.0 E(): 3.5e-23 34.2% identity in 313 aa overlap and Streptomyces coelicolor TR:O88056(EMBL:AL031541) putative two-component sensor (379 aa), fasta sc…	SCO0871	Q9RD38

## Sheet: t30 1.5 UP
Probesets	Corrected p-value(Time)	Corrected p-value(Time-Drug)	Corrected p-value(Drug)	p-value(Time)	p-value(Time-Drug)	p-value(Drug)	Fold change([Moe-0] vs [Moe-30])	Regulation([Moe-0] vs [Moe-30])	Fold change([Moe-0] vs [Moe-60])	Regulation([Moe-0] vs [Moe-60])	Fold change([Moe-0] vs [Moe-90])	Regulation([Moe-0] vs [Moe-90])	Fold change([Moe-0] vs [none-0])	Regulation([Moe-0] vs [none-0])	Fold change([Moe-30] vs [none-30])	Regulation([Moe-30] vs [none-30])	Fold change([Moe-60] vs [none-60])	Regulation([Moe-60] vs [none-60])	Fold change([Moe-90] vs [none-90])	Regulation([Moe-90] vs [none-90])	[Moe, 0](normalized)	[Moe, 30](normalized)	[Moe, 60](normalized)	[Moe, 90](normalized)	[none, 0](normalized)	[none, 30](normalized)	[none, 60](normalized)	[none, 90](normalized)	GeneBank_Annotation	LOCUS_ID	UNIPROT_ID
SCE25.30_SCE25.29c_at	1.89163e-12	4.22377e-12	6.58875e-13	4.3122e-15	7.56949e-15	2.36156e-15	33.7763	down	1.16506	down	1.1299	down	1.23091	up	46.3275	up	1.77371	up	1.92263	up	-0.13505	4.94289	0.0853524	0.0411437	-0.434769	-0.590907	-0.741416	-0.901934	SCE25.30 probable ABC transporter ATP-binding protein, len: 256 aa; similar to TR:CAB81857 (EMBL:AL16169) Streptomyces coelicolor putative ABC transporter ATP-binding protein SCD40A.12c, 246 aa; fasta scores: opt: 922 z-score: 1039.0 E(): 0; 58.4% identity in 238 aa overlap. Contains Pfam match to entry PF00005 ABC_tran, ABC transporter and matches to Prosite entries PS00017 ATP/GTP-binding site …	SCO3089	Q9KZ60
SCE41.20c_SCE41.20c_i_at	1.23461e-08	1.87027e-07	7.84416e-07	5.84116e-10	1.31388e-08	1.37484e-07	9.42705	down	2.1618	up	1.91175	up	1.09612	up	14.9763	up	1.03457	up	1.32375	up	-0.00704304	3.22976	-1.11927	-0.94194	-0.13945	-0.674847	-1.1683	-1.34657	SCE41.20c, possible ABC transport system ATP-binding protein, len: 262 aa; similar to TR: CAB89461(EMBL:AL354048) Streptomyces coelicolor putative ABC transporter ATP-binding protein SCE25.31, 256 aa; fasta scores: opt: 1240 z-score: 1356.4 E(): 0; 75.2% identity in 246 aa overlap. Contains Pfam match to entry PF00005 ABC_tran, ABC transporter and match to Prosite entry PS00017 ATP/GTP-binding si…	SCO3111	Q9F2N9
SCE25.31_SCE25.31_at	1.19873e-12	1.06042e-12	1.57403e-11	8.59307e-16	1.01875e-15	2.93367e-13	13.154	down	1.3435	down	1.01773	down	1.11509	down	11.7407	up	1.27912	up	1.11026	down	-0.367174	3.35025	0.0588188	-0.341815	-0.210017	-0.203192	-0.296328	-0.190918	SCE25.31, possible ABC transporter integral membrane protein, len: 843 aa; similar to TR:CAB77000 (EMBL:AL159178) Streptomyces coelicolor putative integral membrane protein SCH22A.31, 850 aa; fasta scores: opt: 675 z-score: 676.0 E(): 3.4e-30; 26.4% identity in 879 aa overlap. Contains possible hydrophobic membrane spanning regions	SCO3090	Q9KZ59
SCH35.52_SCH35.52_at	4.14948e-06	2.62628e-06	4.81004e-09	7.02475e-07	3.26303e-07	3.79286e-10	8.55439	down	1.95153	down	1.43243	down	1.13565	up	11.5562	up	3.38377	up	2.06914	up	-0.60244	2.49422	0.362169	-0.0839726	-0.785956	-1.03637	-1.39646	-1.133	SCH35.52, possible cell surface biosynthesis associated protein, len: 411 aa; previously sequenced therefore almost identical to SW:YDNK_STRCO hypothetical protein from Streptomyces coelicolor (411 aa) fasta scores; opt: 2635, z-score: 2739.7, E(): 0, (99.8% identity in 411 aa overlap). Also similar to many involved in cell surface biosynthesis e.g. SW:RFE_ECOLI putative undecaprenyl-phosphate al…	SCO3672	P40180
cysH_SCBAC1A6.24c_at	5.62525e-08	3.4292e-07	4.22169e-05	3.78698e-09	2.79006e-08	1.31947e-05	1.12853	down	2.66734	up	1.44449	down	1.1188	down	10.2252	up	1.16131	down	1.05959	up	1.19593	1.37037	-0.219476	1.72649	1.35788	-1.98368	-0.00372251	1.64298	SCBAC1A6.24c, cysH, phosphoadenosine phosphosulfate reductase, len: 236 aa; similar to SW:CYH1_BACSU (EMBL:U76751) Bacillus subtilis phosphoadenosine phosphosulfate reductase (EC 1.8.99.4) CysH, 233 aa; fasta scores: opt: 618 z-score: 746.2 E(): 0; 44.3% identity in 210 aa overlap. Contains Pfam match to entry PF01507 PAPS_reduct, Phosphoadenosine phosphosulfate reductase family	SCO6100	Q9ADG3
SCD78.24_SCD78.24_at	4.55245e-09	1.52199e-08	6.83421e-08	1.64802e-10	5.70001e-10	8.25495e-09	7.80057	down	1.28134	up	1.20986	up	1.00632	up	9.4343	up	1.07168	up	1.2787	up	-0.019201	2.94438	-0.376849	-0.294042	-0.0282838	-0.293538	-0.476729	-0.648723	SCD78.24, possible integral membrane protein, len: 293 aa, possible membrane spanning hydrophobic regions	SCO3957
SC9B10.23_SC9B10.23_at	8.62805e-11	2.32483e-11	1.07132e-14	8.34972e-13	9.9176e-14	1.15196e-17	8.15634	down	4.74293	down	2.45013	down	1.02142	up	9.13146	up	6.00366	up	2.60696	up	-1.32655	1.70137	0.919227	-0.0336933	-1.35713	-1.48948	-1.66662	-1.41606	SC9B10.23, unknown ATP/GTP binding protein (putative membrane protein), len: 294 aa; contains PS00017 ATP/GTP-binding site motif A (P-loop). Contains possible hydrophobic membrane spanning regions	SCO5856
SCC53.33c_SCC53.33c_at	0.000256633	1.27822e-06	1.37687e-09	8.8396e-05	1.37901e-07	8.17557e-11	6.29922	down	5.22887	down	1.73239	down	1.0121	up	8.86036	up	10.5835	up	2.26336	up	-0.0998287	2.55535	2.28667	0.692935	-0.117185	-0.592021	-1.11707	-0.485535	SCC53.33c, possible secreted protein, len: 223aa; contains a possible non-cleavable N-terminal signal sequence.	SCO2342
SCI39.22_SCI39.22_at	1.26126e-09	1.79744e-10	8.32596e-13	3.07403e-11	1.48176e-12	3.87948e-15	6.38604	down	1.53725	down	1.82806	down	1.05328	down	8.32768	up	2.19564	up	2.53841	up	-0.374707	2.30021	0.245647	0.495611	-0.299821	-0.7577	-0.888997	-0.848317	SCI39.22, possible secreted penicillin-binding protein, len: 484 aa; similar to TR:Q9L656 (EMBL:AF241575) Streptomyces griseus PbpA, 485 aa; fasta scores: opt: 1581 Z-score: 1674.1 bits: 319.2 E(): 1.2e-85; 51.633% identity in 490 aa overlap and to TR:Q9XA17 (EMBL:AL079308) Streptomyces coelicolor putative penicillin binding protein SCH69.17, 490 aa; fasta scores: opt: 1649 Z-score: 1745.9 bits: …	SCO1875	Q93RV1
SCE22.11_SCE22.11_at	1.90928e-07	4.44238e-08	4.91138e-12	1.70112e-08	2.23943e-09	6.51329e-14	6.57551	down	3.58418	down	3.2621	down	1.01645	up	7.41847	up	4.29575	up	3.85845	up	-1.69702	1.02008	0.144624	0.00878239	-1.72057	-1.87104	-1.95829	-1.93924	SCE22.11, possible lipoprotein, len: 407 aa; similar to TR:CAB76012 (EMBL:AL157916) Streptomyces coelicolor putative lipoprotein SC3D11.15, 400 aa; fasta scores: opt: 1416 z-score: 1518.4 E(): 0; 52.4% identity in 403 aa overlap. Contains correctly situated match to Prosite entry PS00013 Prokaryotic membrane lipoprotein lipid attachment site and possible N-terminal domain signal peptide sequence	SCO3194
2SC3B6.22c_2SC3B6.22_at	1.80516e-08	5.84039e-09	8.95939e-11	9.51108e-10	1.71653e-10	2.63323e-12	5.17611	down	1.30506	down	1.07365	down	1.13804	up	7.25931	up	1.84214	up	1.4992	up	-0.0691045	2.30276	0.315015	0.0334139	-0.25566	-0.557069	-0.566371	-0.550777	2SC3B6.22c, hypothetical protein, len: 171 aa; low similarity to TR:Q9S2D5 (EMBL:AL110470) Streptomyces coelicolor MutT domain containing protein, 204 aa; fasta scores: opt: 139 z-score: 184.0 E(): 0.0088; 30.8% identity in 120 aa overlap	SCO5198	Q9FCJ0
SCD20.02_SCD20.02_at	9.97557e-11	1.32174e-10	1.90245e-12	1.00113e-12	1.04223e-12	1.50014e-14	7.13884	down	2.15698	down	1.44781	down	1.00672	down	7.20233	up	2.35335	up	1.51314	up	-0.568297	2.26739	0.540714	-0.0344248	-0.558636	-0.581072	-0.694004	-0.631968	SCD20.02, possible membrane protein, len: 420 aa. Contains possible hydrophobic membrane spanning region	SCO4584
leuB_SC1C2.03_at	4.84291e-09	5.94562e-06	1.42251e-10	1.77053e-10	8.69399e-07	4.94564e-12	4.26969	down	5.57053	down	7.39794	down	1.37565	up	7.10549	up	6.2836	up	2.64024	up	0.382998	2.47713	2.86081	3.27012	-0.0771151	-0.351805	0.209222	1.86945	SC1C2.03, leuB, probable 3-isopropylmalate dehydrogenase, len: 347 aa; similar to e.g. LEU3_CORGL 3-isopropylmalate dehydrogenase (EC 1.1.1.85) (340 aa), fasta scores; opt: 1450 z-score: 1318.1 E(): 0, 68.0% identity in 338 aa overlap. Contains PS00470 Isocitrate and isopropylmalate dehydrogenases signature and Pfam match to entry PF00180 isodh, Isocitrate and isopropylmalate dehydrogenases, scor…	SCO5522	O86504
SC10F4.19_SC10F4.19_at	7.71428e-08	8.70088e-09	4.75704e-12	5.58525e-09	2.74436e-10	5.79711e-14	5.7699	down	4.9557	down	2.15271	down	1.06723	up	6.84288	up	6.20557	up	2.00906	up	-0.213056	2.31549	2.09603	0.893099	-0.306928	-0.459113	-0.537531	-0.113423	SC10F4.19, possible membrane protein, len: 90 aa; similar to TR:O86580 (EMBL:AL031184) Streptomyces coelicolor small hydrophobic protein SC2A11.19, 97 aa; fasta scores: opt: 181 z-score: 235.5 E(): 1.4e-05; 44.0% identity in 91 aa overlap. Contains possible hydrophobic membrane spanning regions	SCO7646
SCD65.14_SCD65.14_at	8.7358e-06	1.7944e-09	1.03021e-12	1.71585e-06	3.02282e-11	5.908e-15	4.42418	down	2.66522	down	2.6214	down	1.11269	down	6.831	up	3.79149	up	3.0879	up	-1.14489	1.00052	0.269361	0.245442	-0.990843	-1.77158	-1.6534	-1.38118	SCD65.14, possible secreted protein, len: 432 aa; similar to TR:Q9X926 (EMBL:AL035636) Streptomyces coelicolor putative secreted protein SCH5.24c, 431 aa; fasta scores: opt: 1505 z-score: 1459.2 E(): 0; 50.0% identity in 438 aa overlap. Contains correctly situated match to Prosite entry PS00013 Prokaryotic membrane lipoprotein lipid attachment site and possible N-terminal region signal peptide se…	SCO4471	Q9F2R8
SCE41.06c_SCE41.06c_at	3.35679e-09	2.47129e-07	1.60817e-13	1.11893e-10	1.88668e-08	4.03484e-16	4.51107	down	7.56237	down	8.16353	down	2.04465	up	6.74287	up	13.1666	up	9.7888	up	-0.0897121	2.08376	2.82913	2.93948	-1.12157	-0.669604	-0.889683	-0.35165	SCE41.06c, possible secreted protein, len: 244 aa; similar to TR:O86308 (EMBL:Z96935) Micrococcus luteus Rpf protein precursor, 220 aa; fasta scores: opt: 366 z-score: 357.9 E(): 2e-12; 39.7% identity in 234 aa overlap. Contains Pfam match to entry PF01476 PG_binding_2, Putative peptidoglycan binding domain and possible N-terminal region signal peptide sequence	SCO3097	Q9F2Q2
SCD20.03_SCD20.03_at	2.55927e-09	5.76395e-09	4.16811e-11	7.54667e-11	1.57011e-10	9.86004e-13	6.11214	down	1.83329	down	1.43227	down	1.15359	up	6.48751	up	2.01998	up	1.44809	up	-0.541815	2.06986	0.332619	-0.0235116	-0.747946	-0.627802	-0.681724	-0.557658	SCD20.03, probable ABC transporter ATP-binding protein, len: 327 aa; similar to SW:BCRA_BACLI (EMBL:L20573) Bacillus licheniformis bacitracin transport ATP-binding protein BcrA, 306 aa; fasta scores: opt: 636 z-score: 662.0 E(): 2.1e-29; 39.6% identity in 308 aa overlap. Contains Pfam match to entry PF00005 ABC_tran, ABC transporter and matches to Prosite entries PS00017 ATP/GTP-binding site moti…	SCO4585	Q9F2X6
SCI39.11_SCI39.11_at	0.000349496	6.15942e-08	2.17595e-11	0.000127397	3.37775e-09	4.4455e-13	3.25862	down	3.04505	down	1.19103	down	1.08584	up	6.41387	up	11.2294	up	2.63496	up	0.0988235	1.80308	1.70529	0.351032	-0.0199925	-0.878111	-1.78392	-1.04675	SCI39.11, probable acetyltransferase, len: 170 aa; similar to SW:ECTA_MARHA (EMBL:U66614) Marinococcus halophilus L-2,4-diaminobutyric acid acetyltransferase (EC 2.3.1.*) EctA, 172 aa; fasta scores: opt: 443 Z-score: 540.9 bits: 106.5 E(): 1.5e-22; 42.675% identity in 157 aa overlap. Contains Pfam match to entry PF00583 Acetyltransf, Acetyltransferase (GNAT) family	SCO1864	Q93RW2
SCD95A.22_SCD95A.22_at	7.9994e-11	2.50136e-10	2.27051e-12	7.16792e-13	2.33101e-12	2.4414e-14	7.27455	down	2.22284	down	1.98584	down	1.04358	down	6.39708	up	2.01074	up	1.75594	up	-1.01386	1.849	0.138544	-0.0241089	-0.952319	-0.828418	-0.869179	-0.836351	SCD95A.22, possible secreted protein, len: 160 aa. Contains correctly situated match to Prosite entry PS00013 Prokaryotic membrane lipoprotein lipid attachment site and possible N-terminal region signal peptide sequence	SCO4289
SCD78.25_SCD78.25_i_at	7.2215e-11	1.58075e-09	3.06393e-08	6.21204e-13	2.43629e-11	3.15179e-09	5.70476	down	1.33983	up	1.4293	up	1.15901	down	6.12766	up	1.09694	up	1.12628	up	-0.112423	2.39974	-0.534468	-0.627734	0.100472	-0.215594	-0.667955	-0.799304	SCD78.25, ABC transporter ATP-binding protein, len: 303 aa; similar to TR:Q45404 (EMBL:U09819) SpaFABC transporter ATP-binding protein (247 aa) from Bacillus subtilis, fasta scores;opt: 524, z-score: 615.6, E(): 4.8e-27, (39.3% identity in 234 aa overlap). Contains Pfam match to entry PF00005 ABC_tran, ABC transporters, score 161.50, E-value 1.4e-44 and Prosite matches to PS00017 ATP /GTP-binding…	SCO3958	Q9ZBX4
SCD78.23_SCD78.23_at	6.65948e-11	1.03341e-09	2.51536e-09	4.53513e-13	1.23184e-11	1.64986e-10	5.31035	down	1.22263	up	1.23569	up	1.10982	down	5.75657	up	1.08229	up	1.38294	up	-0.152393	2.25641	-0.44238	-0.457705	-0.00206916	-0.268794	-0.556464	-0.925446	SCD78.23, putative ABC transporter ATP-binding protein, similar to YHCH_BACSU (EMBL:X96983) hypothetical ABC transporter ATP-binding protein from Bacillus subtilis, fasta scores; opt: 438, z-score: 522.7, E(): 7.2e-22, (33.6% identity in 220 aa overlap) and YHIH_ECOLI (EMBL:U00039) ABC transporter ATP-binding protein from Escherichia coli fasta scores; opt: 445, z-score: 530.5, E(): 2.6e-22, (30.…	SCO3956	Q9ZBX6
SCD78.26_SCD78.26_at	4.84718e-11	7.97531e-11	9.45983e-09	2.95348e-13	5.52387e-13	8.04237e-10	5.34793	down	1.16003	up	1.25076	up	1.02398	down	5.65735	up	1.07629	down	1.0468	down	-0.0949094	2.32407	-0.309066	-0.417713	-0.0607271	-0.176055	-0.203	-0.351721	SCD78.26, possible integral membrane protein, len: 239 aa, possible membrane spanning regions	SCO3959
SCD39.13_SCD39.13_at	6.34087e-07	4.19048e-07	1.19616e-09	7.02269e-08	3.58969e-08	6.98829e-11	5.67289	down	2.98472	down	2.42842	down	1.03924	down	5.58119	up	3.00243	up	1.70303	up	-1.33695	1.16714	0.240646	-0.056928	-1.28142	-1.31344	-1.34548	-0.825028	SCD39.13, possible integral membrane protein, len: 88 aa; similar to SW:YEAQ_ECOLI (EMBL:AE000274) Escherichia coli hypothetical 8.7 kDa protein in GapA-Rnd intergenic region YeaQ, 82 aa; fasta scores: opt: 233 z-score: 300.6 E(): 2.8e-09; 42.5% identity in 80 aa overlap. Contains possible hydrophobic membrane spanning regions	SCO4613	Q9F2U8
SCE19A.03c_SCE19A.03_i_at	1.09206e-07	8.51651e-07	3.03556e-09	8.48347e-09	8.30284e-08	2.05319e-10	4.88619	down	1.43522	down	1.14085	down	1.12261	up	5.39477	up	1.97611	up	1.56693	up	-0.20694	2.08177	0.314329	-0.0168266	-0.3738	-0.34979	-0.668333	-0.664771	SCE19A.03c, possible secreted protein, len: 134 aa; unknown function, probable CDS suggested by GC frameplot, positional base preference and amino acid composition. Contains probable N-terminal signal sequence and appropriately positioned PS00013 Prokaryotic membrane lipoprotein lipid attachment site, so may be a lipoprotein	SCO2903
2SCK8.30c_2SCK8.30c_at	7.62597e-06	2.74107e-05	1.74458e-09	1.45139e-06	5.31513e-06	1.09427e-10	4.65434	down	2.31049	down	2.55563	down	1.16059	up	5.06875	up	2.72134	up	2.57873	up	-0.306913	1.91166	0.901288	1.04677	-0.52177	-0.429967	-0.543029	-0.319895	2SCK8.30c, possible integral membrane protein, len: 183 aa; similar to TR:CAC14351 (EMBL:AL445945) Streptomyces coelicolor putative integral membrane protein 2SCF60.18, 179 aa; fasta scores: opt: 193 z-score: 230.8 E(): 2.7e-05; 32.0% identity in 153 aa overlap. Contains possible hydrophobic membrane spanning regions	SCO4904
2SCC13.15_2SCC13.15_at	2.55708e-08	3.39686e-08	7.73538e-11	1.49392e-09	1.59494e-09	2.13485e-12	3.95612	down	1.3084	down	1.16178	down	1.25136	up	5.05827	up	1.67516	up	1.54649	up	-0.25747	1.72662	0.130335	-0.0411285	-0.580966	-0.612027	-0.613964	-0.670125	2SCC13.15, possible integral membrane protein, len: 329 aa; similar to TR:CAB90881 (EMBL:AL355752) Streptomyces coelicolor putative integral membrane protein SC10B7.28, 287 aa; fasta scores: opt: 598 z-score: 630.9 E(): 1.2e-27; 37.7% identity in 284 aa overlap. Contains possible hydrophobic membrane spanning regions	SCO2807
SCE41.19c_SCE41.19c_at	1.89163e-12	2.49628e-11	1.70562e-06	3.95109e-15	1.16314e-13	3.33177e-07	5.4932	down	1.43899	up	1.71426	up	1.08146	down	5.04952	up	1.34365	down	1.318	down	-0.224297	2.23335	-0.749353	-1.00189	-0.111319	-0.102796	-0.323198	-0.603536	SCE41.19c, possible ABC transport system integral membrane protein, len: 854 aa; similar to TR:CAB96016 (EMBL:AL360055) Streptomyces coelicolor putative ABC transport system integral membrane protein SCG20A.11c, 855 aa; fasta scores: opt: 1429 z-score: 1454.6 E(): 0; 34.0% identity in 871 aa overlap. Contains possible hydrophobic membrane spanning regions	SCO3110	Q9F2P0
SCD84.24c_SCD84.24c_at	4.61811e-10	2.1453e-08	5.81982e-08	8.77275e-12	8.97605e-10	6.80022e-09	4.52475	down	1.66483	up	1.02799	up	1.23532	down	4.9682	up	1.04032	up	1.78201	up	-0.0537097	2.12413	-0.789087	-0.0935402	0.251176	-0.188596	-0.846114	-0.927045	SCD84.24c, probable protease, len: 347 aa; similar to C-terminal region of TR:O06291(EMBL:Z98260) Mycobacterium tuberculosis HtrA, 549 aa; fasta scores: opt: 426 z-score: 370.9 E(): 3.4e-13; 38.4% identity in 328 aa overlap and C-terminal region similar to C-terminal region of SW:HTRA_ECOLI (EMBL:M36536) Escherichia coli protease do precursor HtrA, 474 aa; fasta scores: opt: 329 z-score: 290.0 E(…	SCO4157	Q9KZU4
SC5F8.24_SC5F8.24_at	6.31696e-05	3.33055e-09	1.22747e-10	1.6483e-05	7.16248e-11	3.87159e-12	3.78873	down	3.25892	down	1.33624	down	1.05898	down	4.87685	up	6.8987	up	1.09673	up	-0.497515	1.4242	1.20688	-0.079337	-0.414842	-0.861752	-1.57945	-0.212543	SC5F8.24, probable RNA polymerase sigma factor, len: 299 aa. Highly similar to many e.g. Streptomyces coelicolor SW:RPOF_STRCO (EMBL:L11648) RNA polymerase sigma-F factor, SigF (287 aa), fasta scores opt: 687 z-score: 772.9 E(): 0 43.6% identity in 275 aa overlap. Contains a Pfam match to entry PF00140 sigma70, Sigma-70 factor and a putative helix-turn-helix motif situated between residues 242..2…	SCO7314	Q9K4K0
SCF11.30_SCF11.30_at	5.67575e-09	1.69492e-09	1.82892e-13	2.17672e-10	2.67299e-11	5.24422e-16	4.21379	down	2.24582	down	2.30021	down	1.05672	up	4.858	up	2.76174	up	2.78039	up	-0.00813246	2.06699	1.15911	1.19363	-0.0877198	-0.213375	-0.306468	-0.281655	SCF11.30, possible membrane protein, len: 292 aa; similar to TR:Q9ZBQ4 (EMBL:AL034447) Streptomyces coelicolor putative transmembrane protein, 396 aa; fasta scores: opt: 677 z-score: 505.6 E(): 8.6e-21; 43.7% identity in 309 aa overlap. Contains possible hydrophobic membrane spanning region	SCO0550
SC2A11.21c_SC2A11.21_at	1.83349e-05	5.79638e-06	4.41531e-08	4.04815e-06	8.43487e-07	4.8875e-09	3.98368	down	1.46228	down	1.47602	down	1.04889	up	4.63576	up	1.78205	up	1.55743	up	-0.26618	1.72792	0.282036	0.295532	-0.33505	-0.484883	-0.5515	-0.343637	SC2A11.21c, unknown, len: 242 aa; some similarity in C-terminus to enterobacterial ampD genes e.g. AMPD_ECOLI AMPD protein (183 aa), fasta scores; opt: 210 z-score: 212.6 E(): 0.00014, 31.5% identity in 149 aa overlapand Enterobacter cloacae TR:Q46957 (EMBL:U40785) anhydro-n-acetylmuramyl-tripeptide amidase (187 aa), fasta scores; opt: 207 z-score: 192.0 E(): 0.0019, 31.6% identity in 155 aa over…	SCO5487	O86582
SCI5.01_SCI51.33_at	2.02212e-08	5.78707e-09	2.27051e-12	1.1089e-09	1.66971e-10	2.33754e-14	4.47137	down	2.54706	down	2.45981	down	1.07746	down	4.45999	up	2.78954	up	2.58829	up	-1.12204	1.03868	0.226794	0.176507	-1.0144	-1.11836	-1.25323	-1.19549	SCI5.01, partial CDS, unknown, len: >195aa; similar to TR:O87735 (EMBL:D89936) sporulation control protein Spo0M from Bacillus subtilis (258 aa) fasta scores; opt: 283, z-score: 342.4, E(): 9.7e-12, (32.7% identity in 153 aa overlap). SCI51.33, hypothetical protein, partial CDS, len: >98 aa; unknown function, similar to TR:O87735 (EMBL:D89936), Spo0M, Bacillus subtilis sporulation-control protein…	SCO1793
SC5F8.26_SC5F8.26_at	4.56981e-05	4.4362e-06	4.05371e-08	1.1531e-05	6.11113e-07	4.43147e-09	3.83761	down	2.63997	down	1.15412	down	1.08061	up	4.27996	up	3.65018	up	1.15745	up	-0.0235875	1.91662	1.37693	0.183207	-0.135437	-0.180976	-0.491033	-0.0277403	SC5F8.26, possible integral membrane protein, len: 280 aa. Similar to Bacillus subtilis SW:YXXB_BACSU(EMBL:D45912) hypothetical 31.8 kd protein (289 aa), fasta scores opt: 476 z-score: 539.7 E(): 1.4e-22 31.0% identity in 245 aa overlap. Contains multiple possible membrane spanning hydrophobic domains	SCO7316
SCE7.09c_SCE7.09c_at	1.02391e-09	1.03341e-09	2.92261e-12	2.34874e-11	1.25936e-11	3.35209e-14	4.09988	down	1.6932	down	1.64922	down	1.01395	up	4.27703	up	1.70665	up	1.70801	up	-0.706181	1.3294	0.0535679	0.0156007	-0.726174	-0.76721	-0.717598	-0.756713	SCE7.09c, possible glycine-rich secreted protein, len: 224aa; Contains a possible N-terminal signal sequence. Also contains Prosite match to PS00013 Prokaryotic membrane lipoprotein lipid attachment site.	SCO3342
gvpS_SC1E6.16_i_at	5.80953e-07	8.73082e-08	1.59776e-10	6.35092e-08	5.19468e-09	5.89852e-12	3.98969	down	4.58529	down	1.5102	down	1.01708	down	4.11506	up	5.76715	up	1.6835	up	-0.0619411	1.93433	2.13507	0.532798	-0.0375026	-0.106578	-0.392787	-0.218662	SC1E6.16, gvpS, probable gas vesicle synthesis protein, len: 60 aa; similar to parts of several gas vesicle proteins e.g. Bacillus megaterium TR:O68671 (EMBL:AF053765) gas vesicle protein GVPS (95 aa), fasta scores; opt: 163 z-score: 303.6 E(): 1.2e-09, 49.1% identity in 57 aa overlap, and TR:O68669 (EMBL:AF053765) gas vesicle protein GVPJ (100 aa), fasta scores; opt: 130 z-score: 256.8 E(): 5.1e…	SCO6507	Q9ZC06
SCE6.34_SCE6.34_at	3.20304e-07	3.9092e-09	1.67144e-12	3.23748e-08	9.66792e-11	1.1488e-14	3.49228	down	2.44384	down	1.87768	down	1.04642	down	4.09852	up	3.20799	up	2.16939	up	-0.972863	0.831309	0.316285	-0.0639076	-0.907398	-1.20379	-1.36538	-1.18119	SCE6.34, probable secreted penicillin-binding protein, len: 756 aa. Similar to many including: Bacillus subtilis SW:PBPD_BACSU(EMBL:U11882) penicillin-binding protein 4 precursor (624 aa), fasta scores opt: 550 z-score: 456.8 E(): 5.5e-18 28.1% identity in 572 aa overlap and Helicobacter pylori TR:O25319(EMBL:AE000573) penicillin-binding protein 1A (659 aa), fasta scores opt: 750 z-score: 619.0 E…	SCO2897	Q9KZQ6
SCD49.04_SCD49.04_at	2.51621e-05	9.99154e-08	1.63316e-10	5.799e-06	6.19547e-09	6.08775e-12	3.0775	down	2.08228	down	1.53355	down	1.01886	up	4.09624	up	2.36517	up	1.54111	up	-0.522712	1.09905	0.535455	0.094161	-0.549669	-0.935256	-0.70649	-0.529811	SCD49.04, possible transcriptional regulatory protein, len: 1251 aa; N-terminal domain similar to TR:Q9RD3 (EMBL:AL133422) Streptomyces coelicolor putative transcriptional regulatory protein SCM1.10, 888 aa; blastp scores: Score = 154 (54.2 bits), Expect = 5.7e-15, Sum P(2) = 5.7e-15 Identities = 120/425 (28%), Positives = 176/425 (41%) and C-terminal domain similar to TR:Q9ZGI0 (EMBL:AF079139) S…	SCO4263	Q9K4E9
SCE7.12c_SCE7.12c_s_at	1.74357e-05	0.000340919	1.19446e-08	3.8246e-06	9.61661e-05	1.07887e-09	2.07011	down	2.87999	down	3.25856	down	1.26234	up	4.07916	up	4.64691	up	2.28571	up	0.512409	1.56211	2.03847	2.21664	0.176308	-0.466159	-0.177796	1.024	SCE7.12c, ilvD, dihydroxy acid dehydratase, len: 617aa; previously sequenced therefore almost (conflict of 3 amino acids) identical to TR:O69198 (EMBL:AF068843) ilvD, dihydroxy acid dehydratase from Streptomyces coelicolor (617 aa) fasta scores; opt: 4019, z-score: 4363.1, E(): 0, (99.2% identity in 617 aa overlap). Also similar to SW:ILVD_ECOLI ilvD, dihydroxy acid dehydratase from Escherichia c…	SCO3345	O69198
SCP8.35_SCP8.35_at	1.64967e-06	7.17818e-08	1.48373e-11	2.23474e-07	4.07202e-09	2.71219e-13	3.27033	down	2.72262	down	1.66176	down	1.0656	up	4.02586	up	3.40348	up	1.85503	up	-0.0803623	1.62907	1.36463	0.652345	-0.172022	-0.380225	-0.402378	-0.239095	SCP8.35, possible hydrolase, len: 358 aa; similar to SW:ACOC_ALCEU (EMBL:M66060) Alcaligenes eutrophus dihydrolipoamide acetyltransferase component of acetoin cleaving system (EC 2.3.1.12) AcoC, 373 aa; fasta scores: opt: 224 z-score: 254.0 E(): 1.1e-06; 29.7% identity in 273 aa overlap. Contains Pfam match to entry PF00561 abhydrolase, alpha/beta hydrolase fold	SCO5172	Q9FBI7
SCH69.27_SCH69.27_at	5.66325e-07	5.38066e-11	2.27051e-12	6.13012e-08	3.27854e-13	2.35205e-14	3.05688	down	2.66588	down	1.08564	down	1.24519	down	3.99351	up	4.82362	up	1.27688	up	-0.495526	1.11653	0.919087	-0.376981	-0.179155	-0.881125	-1.35103	-0.729607	SCH69.27, possible regulatory protein, len: 232aa; similar to SW:NHSR_STRAS proposed regulator of the nosiheptide-resistance genes from Streptomyces actuosus (233 aa) fasta scores; opt: 1231, z-score: 1330.5, E(): 0, (83.2% identity in 226 aa overlap).	SCO3857
SC5F2A.05c_SC5F2A.05_r_at	9.31201e-06	2.35711e-08	8.73099e-11	1.85765e-06	9.96912e-10	2.51472e-12	3.4754	down	2.7973	down	2.20732	down	1.23916	down	3.91578	up	2.9265	up	2.03944	up	-1.01898	0.7782	0.465058	0.123317	-0.709619	-1.1911	-1.08412	-0.904855	SC5F2A.05c, possible regulator, len: 138aa; similar to TR:P95753 (EMBL:D50051) SsgA protein associated with sporulation and cell division in Streptomyces griseus (136 aa) fasta scores; opt: 233, z-score: 312.5, E(): 4.3e-10, (33.9% identity in 115 aa overlap).	SCO6722
SCF43.08_SCF43.08_at	2.17e-10	2.79356e-09	1.04762e-11	3.17763e-12	5.8074e-11	1.72726e-13	5.12975	down	2.7455	down	3.02083	down	1.17829	down	3.85942	up	2.1484	up	1.96918	up	-1.36841	0.990484	0.0886647	0.226542	-1.13171	-0.957902	-1.0146	-0.751053	SCF43.08, possible integral membrane protein, len: 350 aa. Contains possible membrane spanning hydrophobic domains and a TTA /leucine codon, possible target for bldA regulation.	SCO0797
SC3A3.04c_SC3A3.04c_at	0.000945811	2.25243e-05	8.89555e-10	0.000394935	4.26267e-06	4.75067e-11	2.04664	down	1.09088	down	1.03915	up	1.69977	up	3.83599	up	2.18439	up	1.31363	up	0.516739	1.54999	0.642225	0.461331	-0.248605	-0.389606	-0.485003	0.0677748	SC3A3.04c, gltB, probable glutamate synthase large subunit, len: 1514 aa; similar to bacterial glutamate synthases e.g. TR:Q51583 (EMBL:D85230), gltB, Plectonema boryanum large subunit of NADH-dependent glutamate synthase (1530 aa), fasta scores; opt: 5662 z-score: 6172.3 E(): 0, 56.4% identity in 1518 aa overlap. Also similar to part of eukaryotic glutamate synthases e.g. SW:GLSN_MEDSA (EMBL:L01…	SCO2026	Q9S2Y9
sig8_SCF55.24_at	0.00216364	5.78707e-09	3.85491e-10	0.00102133	1.66784e-10	1.86528e-11	2.58093	down	2.17459	down	1.03995	down	1.13485	down	3.83266	up	4.56919	up	1.08648	up	-0.28407	1.08382	0.836676	-0.22755	-0.101567	-0.854523	-1.35526	-0.347216	SCF55.24, sig8, len: 266 aa; identical to previously sequenced TR:CAB55833 (EMBL:AJ249580) Streptomyces coelicolor Sig8 protein, 266 aa and similar to SW:RPOF_STRCO (EMBL:L11648) Streptomyces coelicolor RNA polymerase sigma-F factor, SigF, 287 aa; fasta scores: opt: 759 z-score: 872.2 E(): 0; 47.6% identity in 269 aa overlap and to Streptomyces coelicolor putative RNA polymerase sigma factor SC5H…	SCO0600	Q7AKS4
SCC123.20_SCC123.20_at	4.25042e-09	3.9092e-09	6.45049e-12	1.49298e-10	9.56001e-11	9.46855e-14	3.61427	down	1.59667	down	1.46604	down	1.00132	down	3.82942	up	1.98319	up	1.63593	up	-0.544967	1.30874	0.130104	0.00696087	-0.543065	-0.62839	-0.857717	-0.70315	SCC123.20, unknown, len: 402 aa. Similar to Mycobacterium tuberculosis TR:O53978(EMBL:AL022073) hypothetical 38.3 KD protein (348 aa), fasta scores opt: 1044 z-score: 981.9 E():0 49.5% identity in 319 aa overlap and Synechocystis sp. (strain PCC 6803) TR:P73529(EMBL:D90907) hypothetical 34.0 KD protein (303 aa), fasta scores opt: 568 z-score: 540.3 E(): 1.1e-22 37.5% identity in 269 aa overlap.	SCO2582	Q9RDK4
whiB_SCE34.15c_f_at	9.77545e-10	4.89252e-10	6.7891e-11	2.20323e-11	4.91006e-12	1.84936e-12	4.35538	down	2.55866	down	1.78931	down	1.2098	down	3.82543	up	1.93783	up	1.23311	up	-0.871354	1.25145	0.484032	-0.0319525	-0.596581	-0.684175	-0.470409	-0.33425	SCE34.15c, whiB, sporulation regulatory protein, len: 87 aa; identical to previously sequenced TR:Q53963 (EMBL:X62287) Streptomyces coelicolor regulatory protein WhiB, 87 aa also highly similar to TR:Q9XAL5 (EMBL:AL079355) Streptomyces coelicolor probable transcriptional regulator SC4C6.25, 81 aa; fasta scores: opt: 336 z-score: 473.5 E(): 7.3e-21; 61.1% identity in 72 aa overlap	SCO3034
SCE9.04_SCE9.04_i_at	1.50674e-05	4.13393e-07	3.85491e-10	3.22951e-06	3.51161e-08	1.86208e-11	3.14395	down	1.94355	down	1.538	down	1.02633	up	3.81971	up	2.31118	up	1.59444	up	-0.595512	1.05706	0.363185	0.025547	-0.633011	-0.876398	-0.845446	-0.647503	SCE9.04, possible integral membrane lysyl-tRNA synthetase, len: 601 aa; unknown function, similar to hypothetical proteins e.g. N-terminal half of SW:P94974 (SYK2_MYCTU) Mycobacterium tuberculosis probable lysyl-tRNA synthetase (1172 aa), fasta scores; opt: 1245 z-score: 1445.4 E(): 0, 39.9% identity in 604 aa overlap and TR:O69916 (EMBL:AL023861) S.coelicolor putative integral membrane protein (…	SCO3397	Q9X8H7
leuC_SC1C2.34_s_at	0.000195647	0.0151757	5.25186e-08	6.43039e-05	0.00781085	5.92952e-09	1.87927	down	2.60728	down	3.70188	down	1.57861	up	3.7808	up	4.96152	up	3.37038	up	0.756186	1.66636	2.13873	2.64444	0.0975335	-0.252336	-0.172053	0.891535	SC1C2.34, leuC, 3-isopropylmalate dehydratase large subunit, len: 476 aa; highly similar to many e.g. LEU2_ECOLI 3-isopropylmalate dehydratase large subunit (465 aa), fasta scores; opt: 1943 z-score: 2277.9 E(): 0, 63.3% identity in 458 aa overlap. Contains PS00450 and PS01244 Aconitase family signatures 1 and 2 and Pfam match to entry PF00330 aconitase, Aconitase family (aconitate hydratase), sc…	SCO5553	O86534
gvpF_SC1E6.10_at	9.11244e-07	9.07824e-09	5.00301e-11	1.08435e-07	2.92846e-10	1.2911e-12	4.07782	down	4.29667	down	1.74903	down	1.19869	down	3.74942	up	6.32625	up	1.8773	up	-0.564498	1.4633	1.53872	0.242057	-0.30304	-0.443366	-1.12263	-0.666604	SC1E6.10, gvpF, probable gas vesicle synthesis protein, len: 257 aa; some similarity to GVF2_HALSA GVPF protein, chromosomal (217 aa), fasta scores; opt: 143 z-score: 191.0 E(): 0.0023, 27.1% identity in 247 aa overlap	SCO6501	Q9ZC12
SCBAC16H6.02_SCBAC16_at	0.00023001	6.41765e-05	1.38345e-08	7.78242e-05	1.41234e-05	1.30907e-09	3.26066	down	2.35459	down	1.4277	down	1.0738	up	3.74444	up	3.37791	up	1.89637	up	-0.46752	1.23765	0.767958	0.0461769	-0.570251	-0.667104	-0.988172	-0.877062	SCBAC16H6.02, conserved hypothetical protein, len: 136aa: similar to many eg. TR:Q9EWX7 (EMBL:AL445403) conserved hypothetical protein 2SCI34.02 from Streptomyces coelicolor (146 aa) fasta scores; opt: 257, Z-score: 325.1, 41.667% identity (43.269% ungapped) in 108 aa overlap.	SCO5967	Q93JG0
SCD20.04_SCD20.04_at	1.05817e-08	2.43499e-08	1.1306e-08	4.6434e-10	1.05604e-09	9.96873e-10	3.76651	down	1.28454	down	1.09575	down	1.04976	up	3.73545	up	1.30244	up	1.09943	up	-0.163472	1.74976	0.197784	-0.0315506	-0.233538	-0.151525	-0.183435	-0.168309	SCD20.04, possible ABC transporter integral membrane protein, len: 309 aa; similar to TR:CAB75311 (EMBL:AL139164) Streptomyces coelicolor putative integral membrane protein SCC46.07c, 299 aa; fasta scores: opt: 412 z-score: 436.8 E(): 7.3e-17; 27.6% identity in 297 aa overlap. Contains possible hydrophobic membrane spanning regions	SCO4586
SC66T3.25c_SC66T3.25_at	0.0266983	3.1872e-07	1.45122e-10	0.0177127	2.54747e-08	5.20151e-12	2.03767	down	1.87838	down	1.04288	down	1.28982	up	3.73019	up	3.23869	up	1.25278	up	0.325659	1.35258	1.23515	0.38623	-0.0415071	-0.54667	-0.460259	0.0610981	SC66T3.25c, asd2, probable aspartate-semialdehyde dehydrogenase, len: 362 aa; highly similar to many e.g. SW:DHAS_CORFL (EMBL:L16848), Asd, Corynebacterium flavum aspartate-semialdehyde dehydrogenase (344 aa), fasta scores; opt: 1018 z-score: 1179.9 E(): 0, 50.9% identity in 348 aa overlap. The start site is uncertain as the GC frame plot suggests that the start may be at codon 22. Contains Pfam …	SCO3614	Q9XAI8
SCI39.12_SCI39.12_at	4.29772e-08	2.33291e-10	2.04525e-12	2.71111e-09	2.09042e-12	1.83267e-14	2.67708	down	2.39863	down	1.09014	up	1.19033	down	3.72736	up	7.27821	up	1.72275	up	-0.178922	1.24174	1.08329	-0.30343	0.0724398	-0.656418	-1.78029	-1.08814	SCI39.12, probable aminotransferase, len: 423 aa; similar to SW:ECTB_MARHA (EMBL:U66614) Marinococcus halophilus diaminobutyrate--pyruvate aminotransferase (EC 2.6.1.46) EctB, 427 aa; fasta scores: opt: 1512 Z-score: 1688.4 bits: 321.4 E(): 1.9e-86; 53.333% identity in 420 aa overlap. Contains 2x Pfam matches to entry PF00202 aminotran_3, Aminotransferase class-III pyridoxal-phosphate and and mat…	SCO1865	Q93RW1
SCJ9A.05c_SCJ9A.05c_at	3.4977e-07	4.44238e-08	8.61751e-12	3.58999e-08	2.24508e-09	1.32094e-13	3.41445	down	2.39859	down	2.13855	down	1.01849	down	3.72418	up	2.64637	up	2.28972	up	-1.0396	0.732049	0.222581	0.0570319	-1.01317	-1.16487	-1.18144	-1.13814	SCJ9A.05c, possible membrane protein, len: 234aa; contains possible peripheral membrane hydrophobic region.	SCO0226
SC6G9.20_SC6G9.20_at	1.50664e-05	3.4716e-07	4.87733e-11	3.22389e-06	2.83701e-08	1.24118e-12	2.86743	down	2.04927	down	2.00871	down	1.04114	up	3.68701	up	2.33398	up	2.12049	up	-0.141756	1.378	0.893355	0.864513	-0.19992	-0.504449	-0.329438	-0.219886	SC6G9.20, possible membrane protein, len: 303 aa; unknown function, C-terminal half shows weak similarity to the corresponding region of TR:O05859 (EMBL:Z95120) Mycobacterium tuberculosis hypothetical protein (285 aa), fasta scores; opt: 285 z-score: 275.6 E(): 5e-08, 31.4% identity in 277 aa overlap. Contains a hydrophobic, possible membrane-spanning region near the N-terminus. Contains PS00142 …	SCO5313	Q9XAG2
SCBAC31E11.01_SCBAC3_at	3.30694e-10	2.42823e-09	1.86861e-11	5.68935e-12	4.27094e-11	3.68365e-13	4.15119	down	1.79455	down	1.64481	down	1.02766	down	3.63378	up	1.76449	up	1.41834	up	-0.71418	1.33935	0.129445	0.00373777	-0.674819	-0.522124	-0.689803	-0.50047	SCBAC31E11.01, possible membrane protein, len: 410 aa. Contains possible hydrophobic membrane spanning region	SCO5105	Q93IV0
SC1E6.18c_SC1E6.18c_at	2.95177e-06	2.87386e-06	4.00265e-09	4.65512e-07	3.6258e-07	2.94102e-10	4.95981	down	4.65622	down	2.64315	down	1.05603	down	3.55776	up	6.09549	up	2.05503	up	-0.62654	1.68374	1.59262	0.775719	-0.547883	-0.147227	-1.01512	-0.26344	SC1E6.18c, small hydrophobic protein, len: 56 aa. Contains possible hydrophobic membrane spanning regions	SCO6509
SC4G10.04c_SC4G10.04_at	0.00018903	7.88426e-07	4.62971e-09	6.14438e-05	7.54515e-08	3.61748e-10	2.40167	down	1.68444	down	1.1776	up	1.11018	up	3.55705	up	3.65811	up	1.13345	up	0.0800937	1.34413	0.832363	-0.155757	-0.0706965	-0.486551	-1.03873	-0.336473	SC4G10.04c, anti-sigma factor antagonist, len: 130 aa. Similar to many including: Bacillus licheniformis SW:SP21_BACLI (EMBL:M25260) anti-sigma F factor antagonist (stage II sporulation protein AA) (117 aa), fasta scores opt: 187 z-score: 252.1 E(): 1.4e-06 28.4% identity in 109 aa overlap and Streptomyces coelicolor SW:RSBV_STRCO (EMBL:AF134889) anti-sigma factor antagonist, BldG (113 aa), fasta…	SCO7325	Q9KY13
SC6A9.15_SC6A9.15_at	1.24396e-07	2.20806e-07	3.78223e-10	1.00766e-08	1.65407e-08	1.78944e-11	3.47802	down	1.67036	down	1.52912	down	1.04765	up	3.54722	up	1.80054	up	1.52549	up	-0.426019	1.37225	0.314142	0.186682	-0.493181	-0.454444	-0.534287	-0.422589	SC6A9.15, conserved hypothetical protein, len: 135 aa; similar to TR:Q98D71 (EMBL:AP003005) hypothetical protein from Rhizobium loti (134 aa) fasta scores; opt: 401, Z-score: 482.3, E(): 3.1e-19, 46.212% identity (46.565% ungapped) in 132 aa overlap.	SCO5652
gvpA_SC1E6.09_i_at	3.12114e-06	9.99154e-08	1.83721e-10	4.97816e-07	6.18602e-09	7.17762e-12	3.52265	down	3.30575	down	1.58536	down	1.05739	down	3.54368	up	4.54264	up	1.67337	up	-0.273301	1.54336	1.45168	0.391506	-0.192794	-0.281889	-0.731856	-0.351247	SC1E6.09, gvpA, probable gas vesicle synthesis protein, len: 144 aa; highly similar in N-terminus to many e.g. GVPA_PSEAN gas vesicle protein (71 aa), fasta scores; opt: 219 z-score: 363.2 E(): 6e-13, 65.4% identity in 52 aa overlap. Contains PS00234 Gas vesicles protein GVPa signature 1 and Pfam match to entry PF00741 Gas_vesicle, Gas vesicle protein, score 44.20, E-value 2.9e-09	SCO6500	Q9ZC13
gvpG_SC1E6.11_at	5.98412e-06	2.78231e-08	4.11789e-10	1.07671e-06	1.23658e-09	2.00728e-11	4.35473	down	4.30887	down	1.83384	down	1.25311	down	3.53984	up	8.22742	up	1.82941	up	-0.730081	1.3925	1.37723	0.144786	-0.404568	-0.431182	-1.66321	-0.726592	SC1E6.11, gvpG, probable gas vesicle synthesis protein, len: 87 aa; simlar to e.g. TR:O68673 (EMBL:AF053765) gas vesicle protein GVPG (88 aa), fasta scores; opt: 152 z-score: 269.8 E(): 9.5e-08, 49.1% identity in 53 aa overlap. Contains probable coiled-coil from aa 37 to 76	SCO6502
SCP8.10_SCP8.10_r_at	1.22426e-08	8.23536e-10	1.65827e-11	5.70443e-10	8.85523e-12	3.15013e-13	3.41947	down	1.87022	down	1.34089	down	1.19694	down	3.53087	up	2.17062	up	1.41252	up	-0.372399	1.40137	0.53081	0.0507927	-0.11305	-0.418652	-0.587301	-0.447479	SCP8.10, probable ECF-subfamily sigma factor, len: 223 aa; similar to TR:O05735 (EMBL:U87308) Mycobacterium avium extracytoplasmic function alternative sigma factor SigE, 251 aa; fasta scores: opt: 852 z-score: 1013.1 E(): 0; 62.5% identity in 216 aa overlap and to SW:CARQ_MYXXA (EMBL:X71062) Myxococcus xanthus RNA polymerase sigma factor CarQ, 174 aa; fasta scores: opt: 285 z-score: 347.6 E(): 6…	SCO5147	Q9FBL1
gvpO_SC1E6.08_at	1.2726e-05	2.74817e-09	1.8638e-10	2.64479e-06	5.37408e-11	7.34833e-12	3.75431	down	3.85516	down	1.64071	down	1.42564	down	3.45843	up	6.4275	up	1.52907	up	-0.653667	1.25488	1.29312	0.0606521	-0.142058	-0.535239	-1.39114	-0.552003	SC1E6.08, gvpO, probable gas vesicle synthesis protein, len: 130 aa; similar to several from Halobacteria e.g. GVO1_HALSA GVPO protein, plasmid (120 aa), fasta scores; opt: 167 z-score: 285.9 E(): 1.2e-08, 30.2% identity in 106 aa overlap. Contains 9x degenerate QXS repeat near N-terminus and apparent helix-turn-helix motif at aa 53-74 (Score 1244, +3.42 SD)	SCO6499	Q9ZC14
SC8D9.09_SC8D9.09_at	7.8653e-08	1.01314e-07	1.34094e-08	5.75097e-09	6.35483e-09	1.24962e-09	3.07878	down	1.07614	down	1.05529	down	1.08683	up	3.45617	up	1.2943	up	1.16936	up	-0.016511	1.60585	0.0893585	0.0611223	-0.136636	-0.18333	-0.282816	-0.164599	SC8D9.09, unknown, len: 164aa; similar to many of undefined function eg. TR:O06336 (EMBL:Z95390) hypothetical protein from Mycobacterium tuberculosis (177 aa) fasta scores; opt: 171, z-score: 213.4, E(): 0.00014, (34.9% identity in 109 aa overlap).	SCO5497
SCK7.03_SCK7.03_at	0.000155794	0.000550626	2.23717e-07	4.83886e-05	0.000168938	3.29562e-08	2.77951	down	1.42377	down	1.10154	down	1.36247	up	3.43819	up	1.77127	up	1.36048	up	-0.232345	1.24248	0.277371	-0.0928216	-0.678564	-0.539166	-0.547413	-0.536936	SCK7.03, possible integral membrane protein, len: 465 aa; similar to SW:Y205_MYCTU (EMBL:AL021928) Mycobacterium tuberculosis hypothetical 38.0 kDa protein MTV033.13, 367 aa; fasta scores: opt: 892 z-score: 833.4 E(): 0; 41.1% identity in 343 aa overlap. Contains Pfam match to entry PF01594 UPF0118, Domain of unknown function DUF20 and possible hydrophobic membrane spanning regions	SCO5030
2SCI34.02_2SCI34.02_at	0.909899	0.00148018	3.66246e-07	0.901093	0.000525754	5.88121e-08	2.07386	down	2.23256	down	2.09558	down	1.00173	down	3.42773	up	4.4641	up	3.78592	up	-0.344703	0.707617	0.813998	0.722644	-0.342215	-1.06964	-1.34437	-1.198	2SCI34.02, conserved hypothetical protein, len: 146 aa; similar to TR:O06229 (EMBL:Z95388) Mycobacterium tuberculosis hypothetical 27.6 kDa protein MTCY270.21, 241 aa; fasta scores: opt: 311 z-score: 378.3 E(): 1.3e-13; 41.8% identity in 141 aa overlap	SCO1749	Q9EWX7
SCF55.20_SCF55.20_at	5.51905e-06	1.79303e-08	2.10653e-10	9.73252e-07	6.94074e-10	8.53183e-12	3.80957	down	3.71859	down	1.69769	down	1.23999	down	3.41971	up	6.10501	up	1.72559	up	-0.459419	1.47021	1.43534	0.304151	-0.149086	-0.303663	-1.17466	-0.482939	SCF55.20, probable DNA-binding protein, len: 187 aa; similar to SW:FTPA_HAEDU (EMBL:U18769) Haemophilus ducreyi fine tangled pili major subunit (24 KD surface protein) FtpA, 189 aa; fasta scores: opt: 559 z-score: 670.3 E(): 5.8e-30; 49.1% identity in 171 aa overlap and to SW:DPS_ECOLI (EMBL:X69337) Escherichia coli DNA protection during starvation protein Dps or PexB, 166 aa; fasta scores: opt: …	SCO0596	Q7AKS6
2SC3B6.23c_2SC3B6.23_at	4.07011e-09	5.78196e-09	5.33563e-10	1.40047e-10	1.59574e-10	2.69465e-11	3.06964	down	1.18622	down	1.01914	down	1.00883	up	3.37439	up	1.39852	up	1.19884	up	-0.143831	1.47424	0.102542	-0.116483	-0.156512	-0.28039	-0.381362	-0.378124	2SC3B6.23c, conserved hypothetical protein, len: 487 aa; similar to TR:O53341 (EMBL:AL021646) Mycobacterium tuberculosis hypothetical 49.4 kD protein, 472 aa; fasta scores: opt: 1382 z-score: 1331.8 E(): 0; 46.2% identity in 489 aa overlap	SCO5199
SC9A10.06c_SC9A10.06_i_at	9.35938e-10	2.32483e-11	1.67144e-12	2.01277e-11	8.7284e-14	1.16869e-14	3.69511	down	2.21663	down	1.6908	down	1.38051	down	3.35292	up	2.24071	up	1.56617	up	-0.818021	1.0676	0.330345	-0.060318	-0.352822	-0.677825	-0.833611	-0.707563	SC9A10.06c, putative membrane protein, len: 79 aa. Contains possible hydrophobic membrane spanning region	SCO5742
SCJ9A.04c_SCJ9A.04c_at	7.60191e-08	2.08982e-07	3.39731e-11	5.47665e-09	1.52804e-08	7.37745e-13	3.14231	down	1.74594	down	1.60655	down	1.08434	up	3.29436	up	1.92912	up	1.82909	up	-0.419052	1.23277	0.384951	0.264909	-0.535872	-0.487226	-0.562993	-0.60622	SCJ9A.04c, unknown, len: 144aa; predicted by amino acid usage.	SCO0225
SC1E6.03_SC1E6.03_at	0.0013096	3.1495e-08	1.4136e-09	0.000564676	1.44493e-09	8.51198e-11	2.80204	down	2.84257	down	1.46277	down	1.27286	down	3.27429	up	3.95454	up	1.36869	up	-0.426177	1.0603	1.08102	0.122527	-0.0781018	-0.650879	-0.902493	-0.330272	SC1E6.03, putative membrane protein, len: 205 aa; contains two possible transmembrane domains in centre	SCO6494
2SCK8.29c_2SCK8.29c_f_at	1.05817e-08	1.40055e-08	1.69063e-08	4.66504e-10	5.12028e-10	1.65428e-09	2.89016	down	1.06723	down	1.09652	up	1.0961	down	3.20723	up	1.3982	up	1.07581	up	-0.148488	1.38266	-0.0546239	-0.28142	-0.0161155	-0.298666	-0.53819	-0.386841	2SCK8.29c, possible membrane protein, len: 67aa; similar to TR:O34719 (EMBL:AF017113) Bacillus subtilis YvlC protein, 65 aa; fasta scores: opt: 107 z-score: 169.7 E(): 0.069; 33.9% identity in 62 aa overlap. Contains possible hydrophobic membrane spanning region	SCO4903
SCC77.24_SCC77.24_i_at	0.00166221	0.000148163	1.47312e-08	0.000745071	3.69079e-05	1.40448e-09	2.58091	down	1.90478	down	1.36532	down	1.08659	up	3.19805	up	2.95996	up	1.94761	up	0.0604014	1.42828	0.990028	0.509638	-0.0594118	-0.248911	-0.575548	-0.452066	SCC77.24, unknown, len: 274 aa. Similar to Mycobacterium tuberculosis TR:O53477(EMBL:AL021899) hypothetical 30.5 KD protein (280 aa), fasta scores opt: 1044 z-score: 1136.4 E(): 0 61.9% identity in 268 aa overlap.	SCO2557
3SC5B7.14c_3SC5B7.14_at	1.98611e-05	2.42823e-09	5.22846e-12	4.41357e-06	4.35167e-11	7.1212e-14	2.70872	down	2.01929	down	2.10318	down	1.23279	down	3.19416	up	2.35348	up	2.2261	up	-0.978081	0.459533	0.0357688	0.0944932	-0.676156	-1.2159	-1.19903	-1.06003	3SC5B7.14c, possible secreted protein, len: 231 aa. Contains possible N-terminal region cleavable signal peptide sequence	SCO0736
SC4G6.34_SC4G6.34_at	6.72294e-06	1.03152e-06	4.08622e-07	1.2482e-06	1.05e-07	6.66391e-08	2.70368	down	1.05132	down	1.09862	down	1.07353	down	3.17778	up	1.21793	up	1.32745	up	-0.123383	1.31154	-0.0511775	0.0123102	-0.0210169	-0.356477	-0.335607	-0.396351	SC4G6.34, unknown, len: 446 aa; weakly similar to two other hypothetical proteins from Streptomyces coelicolor; TR:CAB45208 (EMBL:AL079308) (509 aa) fasta scores; opt: 382, z-score: 443.7, E(): 2.2e-17, (33.3% identity in 448 aa overlap) and TR:O86499 (EMBL:AL031232) (469 aa) fasta scores; opt: 222, z-score: 259.2, E(): 4.1e-07, (27.7% identity in 437 aa overlap)	SCO2065
cysN_SCBAC1A6.21c_i_at	2.41501e-07	0.000150823	1.36144e-05	2.30248e-08	3.77058e-05	3.55244e-06	1.24276	up	2.20778	up	1.17301	down	1.37777	up	3.1748	up	1.01652	up	1.23926	up	1.00342	0.689874	-0.139176	1.23363	0.541079	-0.976791	-0.162813	0.924159	SCBAC1A6.21c, cysN, sulfate adenylyltransferase subunit 1, len: 451 aa; similar to N-terminal domain of SW:CYSN_PSEAE (EMBL:AF035608) Pseudomonas aeruginosa CysN/CysC bifunctional enzyme, 633 aa; fasta scores: opt: 1232 z-score: 1300.1 E(): 0; 47.5% identity in 438 aa overlap and to SW:CYSN_ECOLI (EMBL:M74586) Escherichia coli sulfate adenylyltransferase subunit 1 (EC 2.7.7.4) CysN, 475 aa; fasta…	SCO6097	Q9ADG6
SCH69.25c_SCH69.25c_at	9.02146e-06	1.90625e-07	1.97848e-06	1.78489e-06	1.35966e-08	3.92717e-07	2.35283	down	1.08145	up	1.10717	up	1.06373	down	3.13608	up	1.1371	up	1.04087	up	0.0176992	1.2521	-0.0952716	-0.129176	0.106836	-0.396866	-0.28063	-0.186964	SCH69.25c, possible membrane protein, len: 297aa; similar to TR:O53632 (EMBL:AL021926) putative transmembrane protein from Mycobacterium tuberculosis (249 aa) fasta scores; opt: 552, z-score: 598.7, E(): 5.1e-26, (45.4% identity in 251 aa overlap). Contains possible membrane spanning hydrophobic regions	SCO3855	Q9XA09
SC5C11.03_SC5C11.03_at	1.67958e-06	1.52199e-08	5.25186e-08	2.31769e-07	5.72792e-10	5.92733e-09	2.97237	down	1.98223	down	1.01929	up	1.23782	down	3.13268	up	2.18958	up	1.09601	down	-0.292648	1.27897	0.694475	-0.320218	0.0151561	-0.368429	-0.436178	-0.187959	SC5C11.03, possible regulator, len: 146 aa. Similar to Streptomyces fradiae TR:Q9Z9I5 (EMBL:AB024056) beta-lactamase regulator protein (139 aa), fasta scores opt: 215 z-score: 266.6 E(): 2e-07 36.6% identity in 131 aa overlap and Streptomyces coelicolor TR:Q9X7S3 (EMBL:AL049863) putative regulator protein, SC5H1.15C (151 aa), fasta scores opt: 347 z-score: 419.9 E(): 5.7e-16 44.4% identity in 144…	SCO7446	Q9L169
2SCG4.01_2SCG4.01_at	0.202561	6.52668e-06	1.48876e-08	0.173592	9.77833e-07	1.43007e-09	1.83683	down	1.38233	down	1.18285	down	1.05958	up	3.13073	up	2.30219	up	1.28775	up	-0.0624549	0.814762	0.404652	0.179817	-0.145945	-0.831738	-0.798356	-0.185037	2SCG4.01, probable acyltransferase, len: 242 aa; similar to TR:O0780 (EMBL:Z97188) Mycobacterium tuberculosis acyltransferase MTCY409.14, 259 aa; fasta scores: opt: 758 z-score: 928.7 E(): 0; 51.7% identity in 234 aa overlap and to SW:PLSC_LIMDO (EMBL:X83266) Limnanthes douglasii 1-acyl-SN-glycerol-3-phosphate acyltransferase (EC 2.3.1.51) PlsC, 281 aa; fasta scores: opt: 218 z-score: 272.2 E(): …	SCO1085	Q9K3R3
SC6A5.15_SC6A5.15_at	5.00977e-05	0.00249418	9.78631e-06	1.27801e-05	0.000969064	2.40624e-06	2.30947	down	2.16068	down	2.50528	down	1.12601	up	3.0756	up	2.31826	up	1.242	up	0.10087	1.30843	1.21235	1.42584	-0.0703465	-0.312434	-0.000687122	1.11317	SC6A5.15, unknown, len: 340 aa; similar to many of undefined function e.g. TR:P95416 (EMBL:D84475) NirJ, from a locus for heme D1 biosynthesis in Pseudomonas aeruginosa (387 aa) fasta scores; opt: 222, z-score: 264.2, E(): 2.1e-07, (24.2% identity in 207 aa overlap).	SCO6766	Q9X7W1
SC6D11.38_SC6D11.38_at	1.21263e-05	2.37048e-08	1.06748e-09	2.50349e-06	1.01107e-09	6.0452e-11	3.8136	down	3.68837	down	1.72595	down	1.35362	down	3.07173	up	6.93135	up	1.69773	up	-0.670894	1.26026	1.21209	0.116496	-0.234076	-0.358789	-1.58105	-0.64711	SC6D11.38, unknown, len: 154 aa. Rich in the amino acid Ala.	SCO7442
SCP8.36_SCP8.36_at	0.000530374	2.47796e-06	1.05706e-09	0.00020595	3.03749e-07	5.89987e-11	2.3382	down	2.0587	down	1.48701	down	1.03705	up	3.0502	up	2.44394	up	1.5536	up	-0.0232951	1.20211	1.01844	0.549116	-0.0757834	-0.406798	-0.27077	-0.086496	SCP8.36, hypothetical protein, len: 559 aa; low similarity to TR:Q9XAG2 (EMBL:AL079356) Streptomyces coelicolor possible membrane protein SC6G9.20, 303 aa; fasta scores: opt: 452 z-score: 362.9 E(): 9.5e-13; 34.1% identity in 258 aa overlap	SCO5173
SC10G8.28c_SC10G8.28_at	1.10507e-08	4.53063e-08	0.000412438	4.9306e-10	2.32215e-09	0.000176062	2.49745	down	1.11863	down	2.82013	up	3.94988	up	3.04633	up	1.63911	down	2.07237	down	1.42853	2.74899	1.59027	-0.0672323	-0.553278	1.14192	2.30318	0.984049	SC10G8.28c, possible ABC-transport protein, ATP-binding component, len: 292 aa. Highly similar to many e.g. Escherichia coli SW:FEPC_ECOLI(EMBL:X57471) ferric enterobactin transport ATP-binding protein, FepC (271 aa), fasta scores opt: 670 z-score: 720.4 E(): 1e-32 41.7% identity in 266 aa overlap and Escherichia coli SW:FHUC_ECOLI(EMBL:X05810) ferrichrome transport ATP-binding protein, FhuC (265…	SCO7400	Q9L177
SCH17.02c_SCH17.02c_at	0.160446	0.00129837	4.36452e-06	0.133877	0.00045373	9.73022e-07	2.02476	down	1.29508	down	1.13256	down	1.14192	up	3.03386	up	1.89166	up	1.25362	up	-0.132156	0.885594	0.240886	0.0474284	-0.32362	-0.715561	-0.678768	-0.278668	SCH17.02c, conserved hypothetical protein, len: 247 aa; similar to hypothetical proteins from several organisms e.g. TR:O69640 (EMBL:AL022121) Mycobacterium tuberculosis hypothetical protein (273 aa), fasta scores; opt: 524 z-score: 559.0 E(): 8.3e-24, 42.6% identity in 251 aa overlap. Similar sequences from other organisms e.g. Escherichia coli, Klebsiella aerogenes and Schizosaccharomyces pombe…	SCO3568	Q9XA45
SCF42.08c_SCF42.08c_at	0.00138563	5.5303e-07	5.77158e-08	0.000602319	4.97528e-08	6.72316e-09	2.39033	down	1.85494	down	1.07178	down	1.08011	up	3.03274	up	2.61483	up	1.12343	down	-0.146325	1.11088	0.745044	-0.0463131	-0.257501	-0.489738	-0.641673	0.121603	SCF42.08c, unknown, len: 121 aa.	SCO0698
yjr2_SCD82.22_at	2.90693e-06	7.82895e-08	1.38017e-10	4.55315e-07	4.51778e-09	4.5511e-12	2.73975	down	1.48702	down	1.658	down	1.11596	down	3.02687	up	1.87271	up	1.96995	up	-0.307364	1.14668	0.265062	0.422082	-0.149075	-0.451148	-0.640066	-0.556079	SCD82.22, yjr2, possible lipoprotein, len: 282 aa; identical to previously sequenced SW:YRJ2_STRCO (EMBL:L24552) Streptomyces coelicolor hypothetical 30.0 kD protein in rplJ 5' region (ORF2), 282 aa. Contains correctly situated match to Prosite entry PS00013 Prokaryotic membrane lipoprotein lipid attachment site and to entry PS00017 ATP/GTP-binding site motif A (P-loop), also contains possible N-…	SCO4651	P41109
SCE6.29_SCE6.29_at	3.68531e-05	2.97964e-08	8.73099e-11	8.99532e-06	1.34564e-09	2.5348e-12	2.38587	down	1.61929	down	1.49008	down	1.029	down	3.0208	up	1.93484	up	1.42768	up	-0.513528	0.740988	0.181838	0.0618652	-0.472278	-0.853941	-0.770375	-0.451807	SCE6.29, possible secreted protein, len: 454 aa. Similar to another putative secreted protein from Streptomyces coelicolor: TR:CAB56661(EMBL:AL121596) SCF51A.09C (442 aa), fasta scores opt: 614 z-score: 649.3 E(): 9.8e-29 31.3% identity in 454 aa overlap. Contains a possible N-terminal signal sequence.	SCO2892	Q9KZR1
SCE34.25_SCE34.25_at	3.23681e-05	3.86063e-09	2.27051e-12	7.68018e-06	9.17172e-11	2.3688e-14	2.47653	down	1.9784	down	1.8438	down	1.12374	down	3.01307	up	2.543	up	2.13277	up	-0.597834	0.710485	0.386497	0.284847	-0.429521	-0.88075	-0.960034	-0.807883	SCE34.25, conserved hypothetical protein, len: 507 aa; similar to TR:O68907 (EMBL:AF05830) Streptomyces roseofulvus FrnA, 770 aa; fasta scores: opt: 711 z-score: 770.7 E(): 0; 33.9% identity in 508 aa overlap, to Streptomyces coelicolor SCE34.27 (fagment), >356 aa; fasta scores: opt: 1210 z-score: 1128.7 E(): 0; 51.5% identity in 359 aa overlap, to SCE34.26, 507 aa; fasta scores: opt: 739 z-score…	SCO3044
SC1A8A.08c_SC1A8A.08_at	0.000496494	4.22454e-06	1.77491e-09	0.000190234	5.76899e-07	1.12306e-10	2.52091	down	2.4647	down	1.41093	down	1.12748	up	3.00173	up	3.92506	up	1.52577	up	-0.127737	1.20621	1.17368	0.368907	-0.300845	-0.379584	-0.799036	-0.240632	SC1A8A.08c, possible mannose-1-phosphate guanyltransferase, len: 831aa; similar to many eg. TR:P74589 (EMBL:D90916) putative mannose-1-phosphate guanyltransferase from Synechocystis sp. (strain PCC 6803) (843 aa) fasta scores; opt: 2184, z-score: 2364.6, E(): 0, 39.7% identity in 817 aa overlap and SW:P41940 (MPG1_YEAST) mannose-1-phosphate guanyltransferase from Saccharomyces cerevisiae (Baker's…	SCO1388	Q9KZP4
SCE9.03c_SCE9.03c_at	5.62525e-08	5.59452e-08	1.48373e-11	3.79049e-09	2.98776e-09	2.71086e-13	2.9054	down	1.99287	down	1.51539	down	1.01488	up	2.98702	up	2.18918	up	1.70892	up	-0.552024	0.986711	0.442821	0.0476693	-0.57334	-0.591998	-0.687571	-0.725417	SCE9.03c, possible membrane protein, len: 370 aa; unknown function, similar to SW:YLI2_CORGL (EMBL:X60312) Corynebacterium glutamicum hypothetical protein (426 aa), fasta scores; opt: 274 z-score: 307.1 E(): 8.8e-10, 23.9% identity in 351 aa overlap and TR:P94973 (EMBL:Z85982) Mycobacterium tuberculosis hypothetical protein (489 aa) (23.1% identity in 386 aa overlap). Contains hydrophobic regions…	SCO3396
SCE20.05_SCE20.05_at	1.58851e-05	5.47052e-06	5.63151e-08	3.44101e-06	7.8501e-07	6.49944e-09	1.39235	down	1.02218	down	1.67845	up	1.05644	up	2.94272	up	2.69409	up	1.10865	up	0.119107	0.596628	0.150755	-0.628026	0.0398957	-0.960523	-1.27904	-0.776828	SCE20.05, probable amino acid ABC transporter protein, ATP-binding component, len: 261 aa. Highly similar to many ATP-binding transport protein including: Bacillus stearothermophilus SW:GLNQ_BACST(EMBL:M61017) glutamine transport ATP-binding protein GLNQ (242 aa), fasta scores opt: 758 z-score: 851.7 E():0 47.5% identity in 242 aa overlap and Thermotoga maritima TR:Q9WZ60(EMBL:AE001734) amino aci…	SCO2831	Q9RDC0
SC1E6.12_SC1E6.12_at	8.50397e-07	1.13001e-08	8.76249e-10	9.87558e-08	3.96921e-10	4.6482e-11	4.06412	down	4.19695	down	1.61838	down	1.27443	down	2.91579	up	6.72868	up	1.4169	up	-0.714212	1.30873	1.35513	-0.0196629	-0.36436	-0.235155	-1.39519	-0.522398	SC1E6.12, unknown, len: 239 aa; contains highly acidic repetitive stretch between aa 120-180 and highly basic repetitive stretch between aa 180-239	SCO6503
SCD63A.23c_SCD63A.23_i_at	0.0147674	0.0485089	0.000134389	0.00912508	0.0304789	4.93723e-05	1.74689	down	1.15	up	1.3444	up	1.27398	up	2.89612	up	1.64955	up	1.34728	up	0.212804	1.0176	0.0111647	-0.214159	-0.136537	-0.516526	-0.710912	-0.644207	SCD63A.23c, possible integral membrane protein, len: 265 aa. Contains possible hydrophobic membrane spanning regions	SCO4812
SCP8.11_SCP8.11_at	5.9939e-10	2.58126e-09	2.43596e-10	1.20308e-11	4.84436e-11	1.06519e-11	3.44227	down	1.78863	down	1.18069	down	1.19336	down	2.89576	up	1.89467	up	1.20978	up	-0.444714	1.33865	0.394142	-0.205086	-0.189682	-0.195295	-0.527803	-0.479834	SCP8.11, possible membrane protein, len: 329 aa. Contains possible hydrophobic membrane spanning region	SCO5148
SCH35.12c_SCH35.12c_at	3.98003e-08	1.13799e-07	1.61717e-09	2.4679e-09	7.30109e-09	1.00276e-10	3.06104	down	1.67468	down	1.54262	down	1.02052	down	2.84646	up	1.44188	up	1.3809	up	-0.593696	1.02033	0.150191	0.0316846	-0.564391	-0.488842	-0.377759	-0.433927	SCH35.12c, possible hydrolase, len: 278aa; similar to many polysaccharide deacetylases from Rhizobia spp. eg. SW:NODB_RHIME chito-oligosaccharide deacetylase from Rhizobium meliloti (217 aa) fasta scores; opt: 399, z-score: 428.0, E(): 1.6e-16, (36.9% identity in 187 aa overlap).	SCO3712	Q9X8Z4
SCF81.09c_SCF81.09c_i_at	3.61455e-06	5.78707e-09	4.10039e-11	5.94652e-07	1.68012e-10	9.55289e-13	2.846	down	3.02959	down	1.4026	down	1.21921	down	2.83928	up	5.59853	up	1.95843	up	-0.162911	1.34602	1.43621	0.325191	0.123034	-0.159503	-1.04883	-0.644504	SCF81.09c, unknown, len: 59 aa	SCO0750
SC1A8A.05c_SC1A8A.05_at	0.000955591	5.32814e-05	3.07771e-09	0.000399362	1.14202e-05	2.12903e-10	2.19902	down	1.54522	down	1.37122	down	1.15824	up	2.83595	up	2.04939	up	1.59577	up	-0.291571	0.845287	0.336241	0.163885	-0.5035	-0.658544	-0.69895	-0.510371	SC1A8A.05c, putative membrane protein, len: 284 aa; similar to SW:Q50608 (Y0DI_MYCTU) hypothetical protein from Mycobacterium tuberculosis (292 aa) fasta scores; opt: 421, z-score: 440.5, E(): 4.2e-17, 33.6% identity in 277 aa overlap. Contains potential coiled-coil region 106-140 aa. Contains possible hydrophobic membrane spanning region	SCO1385
2SCD46.12_2SCD46.12_r_at	1.101e-07	9.56727e-08	3.98379e-09	8.64067e-09	5.79523e-09	2.85577e-10	2.85101	down	1.74061	down	1.77765	down	1.05142	down	2.81812	up	1.59689	up	1.21157	up	-0.490628	1.02085	0.308961	0.339342	-0.41829	-0.473886	-0.366301	0.0624603	2SCD46.12, probable DNA-binding protein, len: 141 aa; N-terminal region similar to many eg. TR:O53759 (EMBL:AL021933) putative regulatory protein from Mycobacterium tuberculosis (140 aa) fasta scores; opt: 412, z-score: 503.0, E(): 1.6e-20, 56.6% identity in 113 aa overlap. Contains Pfam match to entry PF01381 HTH_3, Helix-turn-helix and two helix-turn-helix motifs; (Score 979 (+2.52 SD)) at resi…	SCO4198	Q9FCH1
SC66T3.18c_SC66T3.18_at	1.27936e-08	1.58075e-09	2.2904e-12	6.19044e-10	2.39286e-11	2.54489e-14	3.11502	down	2.51874	down	2.68801	down	1.23111	down	2.81178	up	2.42932	up	2.37201	up	-1.19103	0.448216	0.141679	0.235512	-0.891066	-1.04327	-1.13888	-1.0106	SC66T3.18c, possible secreted protein, len: 489 aa; unknown function, similar to SW:YUAG_BACSU (EMBL:Z99119) Bacillus subtilis hypothetical protein (509 aa), fasta scores; opt: 618 z-score: 592.7 E(): 1.1e-25, 36.8% identity in 503 aa overlap. Also similar to many eukaryotic flotillins (epidermal surface antigens) e.g. TR:O75955 (EMBL:AF089750) Homo sapiens flotillin-1 (427 aa) (34.8% identity in…	SCO3607
2SC3B6.05c_2SC3B6.05_at	2.96898e-09	1.97095e-08	3.05116e-09	9.2581e-11	7.91206e-10	2.08879e-10	2.49354	down	1.02479	up	1.14588	up	1.18176	up	2.8089	up	1.16063	up	1.07857	up	0.0458612	1.36406	0.0105292	-0.150598	-0.195079	-0.125946	-0.204379	-0.259713	2SC3B6.05c, possible integral membrane protein, len: 925 aa; similar to TR:O53781 (EMBL:AL021942) Mycobacterium tuberculosis hypothetical 84.0 kD protein RV0585c, 795 aa; fasta scores: opt: 618 z-score: 636.0 E(): 5.9e-28; 28.1% identity in 884 aa overlap. Contains possible hydrophobic membrane spanning regions	SCO5181
SCK13.26_SCK13.26_at	3.72745e-08	1.13947e-09	4.87898e-12	2.28457e-09	1.47029e-11	6.12059e-14	2.75041	down	2.21119	down	2.00109	down	1.18651	down	2.80558	up	2.17531	up	1.64192	up	-0.924849	0.534798	0.219975	0.0759382	-0.678119	-0.953499	-0.901248	-0.639446	SCK13.26, possible lipoprotein, len: 414 aa; similar to TR:Q9KYV1 (EMBL:AL355832) Streptomyces coelicolor putative lipoprotein SCE22.11, 407 aa; fasta scores: opt: 1603 z-score: 1740.6 E(): 0; 60.5% identity in 415 aa overlap. Contains correctly situated match to Prosite entry PS00013 Prokaryotic membrane lipoprotein lipid attachment site	SCO4934
SCBAC1A6.25c_SCBAC1A_r_at	1.63586e-07	1.01917e-06	0.00959911	1.3896e-08	1.03013e-07	0.00578011	1.14897	down	1.71698	up	1.19976	down	1.09639	down	2.8035	up	1.20709	down	1.17506	down	0.581993	0.782336	-0.197884	0.844744	0.714754	-0.704892	0.0736545	1.07748	SCBAC1A6.25c, unknown, len: 59 aa	SCO6101
SCE19A.36c_SCE19A.36_at	0.00530365	0.000198608	7.63066e-07	0.00282861	5.17521e-05	1.33195e-07	1.78239	down	1.18424	down	1.04567	up	1.80122	up	2.80088	up	1.70402	up	1.08814	down	0.682203	1.51601	0.926167	0.617771	-0.166772	0.0301342	0.157226	0.739629	SCE19A.36c, conserved hypothetical protein, len: 598 aa; unknown function, similar to mycobacterial hypothetical proteins SW:Y065_MYCTU (EMBL:Z74697) Mycobacterium tuberculosis hypothetical protein (626 aa), fasta scores; opt: 1921 z-score: 2072.6 E(): 0, 56.1% identity in 567 aa overlap and TR:O33011 (EMBL:Z97369) Mycobacterium leprae hypothetical protein (596 aa) (55.7% identity in 566 aa overl…	SCO2936	Q9S2E8
SCD17.12_SCD17.12_at	4.71321e-11	4.63586e-05	1.98109e-12	2.36505e-13	9.77021e-06	1.70416e-14	3.64818	down	4.25497	down	3.71184	down	1.59019	up	2.79867	up	3.34312	up	2.51963	up	-0.329304	1.53787	1.75984	1.56283	-0.998502	0.0531305	0.0186491	0.229618	SCD17.12, probable peptidase, len: 347 aa. Similar to several Streptomyces coelicolor putative peptidases e.g. TR:CAB39706 (EMBL; AL049485) SC6A5.22 (312 aa), fasta scores opt: 570 z-score: 526.9 E(): 5.4e-22 37.1% identity in 315 aa overlap and TR:CAB40868 (EMBL; AL049628) SCE94.19C (228 aa), fasta scores opt: 460 z-score: 429.8 E(): 1.4e-16 40.1% identity in 217 aa overlap. Contains a Pfam matc…	SCO4108	Q9RKL9
pfpI_SC1E6.24c_at	5.82068e-07	2.51602e-08	3.95968e-11	6.38397e-08	1.1002e-09	9.08313e-13	2.82412	down	3.17088	down	1.77801	down	1.10393	down	2.79027	up	3.53489	up	1.76579	up	-0.2086	1.2892	1.45628	0.621665	-0.0659547	-0.191207	-0.365382	-0.198646	SC1E6.24c, pfpI, probable protease, len: 180 aa; similar to e.g. PFPI_PYRFU protease I (EC 3.2.-.-) (166 aa), fasta scores; opt: 413 z-score: 411.9 E(): 1.2e-15, 41.3% identity in 172 aa overlap	SCO6515	Q9ZBZ8
gvpL_SC1E6.15_at	3.54985e-07	4.14791e-07	4.41895e-09	3.66436e-08	3.53836e-08	3.31025e-10	3.48435	down	3.54173	down	1.50737	down	1.1266	down	2.77977	up	3.6002	up	1.40497	up	-0.418536	1.38235	1.40592	0.173496	-0.246567	-0.0926112	-0.442157	-0.317041	SC1E6.15, gvpL, probable gas vesicle protein, len: 504 aa; simialar to e.g. GVL1_HALSA GVPL protein, plasmid (281 aa), fasta scores; opt: 111 z-score: 229.0 E(): 1.8e-05, 24.2% identity in 264 aa overlap	SCO6506	Q9ZC07
SC8F4.04_SC8F4.04_i_at	0.13084	0.000463211	5.5593e-10	0.106735	0.000137137	2.82947e-11	1.54409	down	1.86959	down	2.02566	down	1.41287	up	2.76688	up	3.40839	up	3.81927	up	0.496551	1.12331	1.39927	1.51494	-0.00208108	-0.344954	-0.369821	-0.418354	SC8F4.04, possible transport system kinase, len: 318 aa; similar to SW:P27254 (ARGK_ECOLI) LAO/AO transport system kinase from Escherichia coli. Thought to phosphorylate the LAO/AO periplasmic binding proteins. (331 aa) fasta scores; opt: 562, z-score: 600.4, E(): 4.9e-26,35.1% identity in 271 aa overlap.	SCO5400	Q9L2C0
cysD_SCBAC1A6.22c_r_at	4.71814e-08	5.94562e-06	2.98828e-05	3.06087e-09	8.71599e-07	8.8256e-06	1.0801	up	2.03488	up	1.13726	down	1.0398	up	2.76394	up	1.08231	down	1.20408	up	0.879717	0.768553	-0.145224	1.06528	0.82341	-0.698173	-0.0311044	0.797343	SCBAC1A6.22c, cysD, sulfate adenylyltransferase subunit 2, len: 312 aa; highly similar to SW:MMCV_STRLA (EMBL:AF127374) Streptomyces lavendulae sulfate adenylyltransferase subunit 2 (EC 2.7.7.4) MmcV, 319 aa; fasta scores: opt: 1734 z-score: 2027.7 E(): 0; 81.6% identity in 309 aa overlap and to SW:CYSD_ECOLI (EMBL:M74586) Escherichia coli sulfate adenylyltransferase subunit 2 (EC 2.7.7.4) CysD, …	SCO6098	Q9ADG5
SC66T3.26c_SC66T3.26_at	0.000269505	1.00215e-08	1.4974e-10	9.36988e-05	3.34049e-10	5.42069e-12	2.20967	down	1.95573	down	1.24306	down	1.05426	down	2.74784	up	2.60691	up	1.16397	up	-0.00411797	1.13971	0.963592	0.309773	0.0721108	-0.318584	-0.418749	0.0907224	SC66T3.26c, ask, probable aspartokinase, len: 425 aa; highly similar to many e.g. SW:AKAB_MYCSM (EMBL:Z17372), ask, Mycobacterium smegmatis aspartokinase (421 aa), fasta scores; opt: 1839 z-score: 1990.8 E(): 0, 67.4% identity in 427 aa overlap. Homologous genes encode both the alpha and beta subunits of ask by using alternative initiation codons. Codon 253 represents the equivalent position in t…	SCO3615	Q9XAI7
SCF91.39_SCF91.39_at	0.00310315	2.46601e-06	3.53993e-07	0.00152488	3.00518e-07	5.65882e-08	2.79513	down	2.47227	down	1.46128	down	1.22793	down	2.73555	up	4.23054	up	1.19408	up	-0.572196	0.910717	0.733643	-0.0249599	-0.275971	-0.541114	-1.3472	-0.280859	SCF91.39, unknown, len: 71 aa.	SCO0679
SCF55.31_SCF55.31_po_at	8.06977e-10	3.16741e-08	4.91138e-12	1.67759e-11	1.4645e-09	6.44712e-14	1.78869	down	5.91648	down	8.76396	down	1.08442	up	2.72968	up	7.45153	up	6.5241	up	-0.626553	0.212351	1.93819	2.50503	-0.743474	-1.23638	-0.95935	-0.20075	SCF55.31 possible lipoprotein, len: 112 aa. Contains match to Prosite to entry correctly situated PS00013 Prokaryotic membrane lipoprotein lipid attachment site. Contains also possible N-terminal region signal peptide	SCO0607
SCE41.07c_SCE41.07c_at	1.03953e-10	2.77018e-09	2.18803e-14	1.08051e-12	5.65951e-11	3.92121e-17	2.64755	down	3.15326	down	2.49175	down	1.21358	up	2.70575	up	3.58067	up	2.28558	up	0.0616252	1.46628	1.71847	1.37878	-0.217644	0.0302531	-0.12176	0.186222	SCE41.07c, possible secreted protein, len: 341 aa; similar to TR:O53879 (EMBL:AL022004) Mycobacterium tuberculosis hypothetical 40.0 kDa protein MTV043.60c, 407 aa; fasta scores: opt: 443 z-score: 346.0 E(): 9.1e-12; 33.3% identity in 234 aa overlap. Contains Pfam match to entry PF01476 PG_binding_2, Putative peptidoglycan binding domain and high content in serine and glycine amino acid residues.…	SCO3098	Q9F2Q1
SC8E4A.19c_SC8E4A.19_at	0.000417569	3.61713e-08	4.92516e-08	0.000155803	1.77615e-09	5.49006e-09	2.16176	down	1.6942	down	1.08591	up	1.02009	down	2.69385	up	2.19364	up	1.22037	down	-0.209734	0.902471	0.550866	-0.328636	-0.181045	-0.527197	-0.582461	-0.0413218	SC8E4A.19c, probable 4-alpha-glucanotransferase, len: 711 aa; similar to SW:MALQ_MYCTU (EMBL:AL022021) Mycobacterium tuberculosis 4-alpha-glucanotransferase (EC 2.4.1.25) MalQ, 724 aa; fasta scores: opt: 2038 z-score: 2288.0 E(): 0; 47.9% identity in 727 aa overlap and to SW:MALQ_ECOLI (EMBL:M32793) Escherichia coli 4-alpha-glucanotransferase (EC 2.4.1.25) MalQ, 694 aa; fasta scores: opt: 979 z-s…	SCO2649	Q9L1Y6
SCI5.02_SCI5.02_at	3.04619e-07	5.78707e-09	1.67144e-12	3.02435e-08	1.66697e-10	1.19816e-14	2.45639	down	1.83847	down	1.90915	down	1.04839	down	2.69345	up	2.094	up	2.0764	up	-0.776578	0.519961	0.101929	0.156351	-0.708403	-0.909493	-0.964335	-0.897734	SCI5.02, conserved hypothetical protein, len: 179 aa; similar to many eg. TR:O06235 (EMBL:Z95388) hypothetical protein from Mycobacterium tuberculosis (176 aa) fasta scores; opt: 581, z-score: 658.0, E(): 2.6e-29, (52.9% identity in 172 aa overlap)	SCO1794
SCBAC25E3.14_SCBAC25_at	3.49968e-08	3.63933e-07	2.9839e-09	2.11988e-09	3.01321e-08	1.99996e-10	2.99987	down	1.51792	down	1.32591	down	1.05421	down	2.68619	up	1.5621	up	1.42148	up	-0.343345	1.24155	0.258749	0.0636419	-0.267177	-0.184008	-0.384738	-0.44375	SCBAC25E3.14, possible protease (putative secreted protein), len: 519aa: similar to many eg. TR:Q9FBK9 (EMBL:AL390975) putative protease SCP8.12 from Streptomyces coelicolor (542 aa) fasta scores; opt: 1265, Z-score: 796.4, 43.636% identity (47.431% ungapped) in 550 aa overlap and TR:O06291 (EMBL:Z98260) HtrA from Mycobacterium tuberculosis (549 aa) fasta scores; opt: 614, Z-score: 396.6, 34.870%…	SCO3977	Q93J30
SCE94.10_SCE94.10_at	1.91899e-06	6.00229e-07	1.37806e-10	2.77188e-07	5.52899e-08	4.44537e-12	2.14319	down	1.54451	down	1.34696	down	1.20101	up	2.67625	up	1.58184	up	1.34613	up	-0.422358	0.677404	0.204787	0.00734584	-0.686607	-0.742808	-0.456815	-0.421472	SCE94.10, cseC, sensory histidine kinase, len: 507 aa; previously sequenced therefore identical to TR:E1358528 (EMBL:AJ131213) CseC, sensory histidine kinase from Streptomyces coelicolor (507 aa) fasta scores; opt: 3298, z-score: 3217.4, E(): 0, (100.0% identity in 507 aa overlap). Also similar to many others eg. SW:AFQ2_STRCO sensor protein, part of a putative two-component regulatory system inv…	SCO3359	Q9ZEP3
SC8A11.14_SC8A11.14_at	6.36115e-05	1.32081e-07	3.11436e-08	1.66439e-05	8.75803e-09	3.21483e-09	2.36739	down	1.94452	down	1.18042	down	1.05273	down	2.66877	up	2.06527	up	1.03464	down	-0.1033	1.14	0.856112	0.136006	-0.0291667	-0.276178	-0.19022	0.185129	SC8A11.14, possible integral membrane protein, len: 101 aa. Contains possible hydrophobic membrane spanning regions	SCO7186
SCG20A.03_SCG20A.03_at	4.26885e-07	1.61125e-05	1.27717e-07	4.51173e-08	2.82402e-06	1.7029e-08	2.87222	down	2.86499	down	2.30369	down	1.02563	down	2.66694	up	2.25327	up	1.23819	up	-1.08106	0.441106	0.437466	0.122886	-1.04456	-0.974078	-0.734556	-0.185348	SCG20A.03, possible membrane protein, len: 202 aa; similar to TR:Q9RIY8 (EMBL:AL109962) Streptomyces coelicolor hypothetical 20.8 kD protein, SCJ1.26, 193 aa; fasta scores: opt: 201 z-score: 245.7 E(): 3.3e-06; 35.4% identity in 195 aa overlap. Contains possible hydrophobic membrane spanning regions	SCO1023
SCC8A.25c_SCC8A.25c_at	0.000162502	5.82036e-05	3.95244e-09	5.11387e-05	1.25795e-05	2.80496e-10	2.17635	down	1.42134	down	1.22897	down	1.0781	up	2.64422	up	2.24469	up	1.75701	up	-0.171687	0.950224	0.335564	0.12576	-0.280177	-0.452617	-0.83095	-0.687363	SCC8A.25c, conserved hypothetical protein, len: 191aa; similar to proteins associated with resistance to tellurium salts e.g. SW:Q52357 (TERD_SERMA) tellurium resistance protein TerD from Serratia marcescens (192 aa) fasta scores; opt: 853, z-score: 1006.2, E(): 0, 67.2% identity in 192 aa overlap. Also strongly similar to others from Streptomyces coelicolor e.g. TR:CAB62770 (EMBL:AL356892) and n…	SCO2367	Q9KY23
SC10F4.30_SC10F4.30_at	1.38867e-09	1.02764e-08	6.21533e-13	3.49205e-11	3.49913e-10	2.00495e-15	2.25692	down	2.5643	down	2.50767	down	1.05956	up	2.62263	up	2.69727	up	2.07617	up	-0.896408	0.277948	0.462156	0.429937	-0.979877	-1.11306	-0.969345	-0.623987	SC10F4.30, possible secreted protein, len: 585 aa. Contains possible N-terminal region signal peptide sequence	SCO7657	Q9F3N0
SCF34.11c_SCF3_part3_at	1.5648e-08	2.39431e-08	2.90145e-05	8.07638e-10	1.02981e-09	8.53795e-06	2.48566	down	1.58378	down	1.10242	up	1.66885	up	2.61252	up	1.0192	up	1.72242	down	0.143085	1.45672	0.806452	0.00241677	-0.595771	0.0712744	0.77901	0.786853	SCF34.11c, probable peptide synthetase, len: 3643 aa; similar to parts of many antibiotic peptide synthetases e.g. the C-terminal half of TR:Q9Z4X6 (EMBL:AL035640) Streptomyces coelicolor CDA peptide synthetase I (7463 aa), fasta scores; opt: 1948 z-score: 1929.3 E(): 0, 33.7% identity in 3723 aa overlap. Also similar to parts of putative peptide synthetases from the exochelin biosynthesis locus …	SCO0492	Q9RK14
SCGD3.03_SCGD3.03_at	0.0053145	1.49665e-06	5.25186e-08	0.00283821	1.67904e-07	5.92273e-09	2.07405	down	1.83096	down	1.03311	down	1.10806	down	2.60369	up	3.38937	up	1.20636	up	-0.112325	0.940125	0.760275	-0.0653311	0.0357049	-0.440433	-1.00074	-0.335991	SCGD3.03, possible membrane protein, len: 83 aa; probable CDS suggested by probable CDS suggested by positional base preference, GC frame analysis and the presence of a possible RBS. Hydrophobic, apart from the C-terminal region	SCO3802
SCE87.18c_SCE87.18c_at	8.41915e-06	2.20244e-07	1.39909e-05	1.64158e-06	1.64196e-08	3.68576e-06	2.07021	down	1.02202	up	1.27228	up	1.00554	down	2.60173	up	1.20837	up	1.20501	down	0.0309267	1.08071	-0.00050354	-0.316485	0.0388993	-0.298762	-0.27357	-0.0474432	SCE87.18c, possible tetR-family transcriptional regulator, len: 199 aa. Similar to many including: Propionibacterium freudenreichii TR:P72185(EMBL:U51164) repressor protein (HemR protein) (259 aa), fasta scores opt: 222 z-score: 276.8 E(): 4.8e-08 30.6% identity in 196 aa overlap and Streptomyces coelicolor TR:CAB45568(EMBL:AL079355) putative transcriptional regulator (fragment) SC4C6.04 (204 aa)…	SCO3167	Q9RKC0
SC6A5.25_SC6A5.25_at	3.20277e-05	6.49601e-06	2.63468e-06	7.58792e-06	9.6858e-07	5.38268e-07	2.37189	down	1.20327	down	1.03413	down	1.05432	down	2.58574	up	1.37225	up	1.09969	up	-0.205622	1.04041	0.0613411	-0.157202	-0.129309	-0.330161	-0.395203	-0.2943	SC6A5.25, unknown, len: 370 aa; similar to SW:YZ34_MYCTU hypothetical protein from Mycobacterium tuberculosis (372 aa) fasta scores; opt: 1125, z-score: 1301.0, E(): 0, (51.3% identity in 335 aa overlap). Contains Prosite match to PS00017 ATP/GTP-binding site motif A (P-loop)	SCO6776
SCD84.01c_SCD72A.20_at	3.52905e-06	3.04819e-07	5.33563e-10	5.78056e-07	2.41451e-08	2.6965e-11	2.2802	down	1.45015	down	1.35439	down	1.04414	up	2.57943	up	1.58237	up	1.33563	up	-0.165511	1.02365	0.370689	0.272136	-0.227821	-0.343404	-0.291396	-0.145382	SCD84.01c, possible lipoprotein, len: >160 aa; similar to N-terminal region of TR:Q9X5Q4 (EMBL:AF127374) Streptomyces lavendulae MitR, 514 aa; fasta scores: opt: 274 z-score: 307.9 E(): 1.1e-09; 34.6% identity in 133 aa overlap. Contains correctly situated match to Prosite entry PS00013 Prokaryotic membrane lipoprotein lipid attachment site and possible N-terminal region signal peptide sequence S…	SCO4134	Q8CJU6
opuABC_SCI41.03c_at	4.34905e-08	0.000262623	1.22961e-05	2.75908e-09	7.11623e-05	3.14508e-06	1.1056	down	1.70556	up	3.36289	up	1.1458	up	2.55376	up	1.9983	up	1.06854	down	1.28581	1.43064	0.515571	-0.463889	1.08946	0.0780152	-0.483202	-0.368254	SCI41.03c, opuABC glycine betaine transport system permease protein, len: 871 aa. N-terminal region highly similar to SW:OPUB_BACSU (P46921) Bacillus subtilis glycine betaine transport system permease protein ; fasta scores: opt: 847 z-score: 884.1 E(): 0; 47.2% identity in 269 aa overlap, and C-terminal region similar to SW:OPUC_BACSU glyine betaine-binding protein precusor; fasta scores; opt: 3…	SCO1620	Q9RJ81
SC8E4A.20c_SC8E4A.20_r_at	7.69623e-05	5.97685e-07	1.1306e-08	2.10546e-05	5.46665e-08	9.95147e-10	2.10735	down	1.84651	down	1.03225	up	1.02904	down	2.55143	up	2.44648	up	1.12263	up	-0.0776548	0.997776	0.807148	-0.123448	-0.0363547	-0.353531	-0.48356	-0.290335	SC8E4A.20c, putative secreted protein, len: 103 aa. Contains possible N-terminal region signal peptide sequence	SCO2650
SCBAC17A6.14c_SCBAC1_at	4.19278e-07	1.10294e-08	5.83563e-08	4.40317e-08	3.79507e-10	6.83961e-09	2.11664	down	1.00323	down	1.01646	up	1.03044	down	2.51975	up	1.18338	up	1.00505	down	-0.0478096	1.03396	-0.0431636	-0.0713587	-0.00455491	-0.299316	-0.286082	-0.0640855	SCBAC17A6.14c, conserved hypothetical protein, len: 191aa: similar to many eg. TR:Q9F2L4 (EMBL:AL442629) hypothetical protein from Streptomyces coelicolor (151 aa) fasta scores; opt: 588, Z-score: 595.0, 65.185% identity (65.185% ungapped) in 135 aa overlap and TR:Q52355 (EMBL:U59239) TerB tellurite resistance protein from Serratia marcescens plasmid R478 (151 aa) fasta scores; opt: 240, Z-score:…	SCO7481
SCK7.12_SCK7.12_at	0.000227475	3.23026e-06	1.40766e-10	7.66651e-05	4.19123e-07	4.77563e-12	2.23706	down	1.91063	down	1.8732	down	1.03249	up	2.49054	up	2.70558	up	2.41912	up	-0.230295	0.931307	0.703756	0.675211	-0.276427	-0.385151	-0.73218	-0.599271	SCK7.12, possible penicillin-binding protein, len: 773 aa; similar to TR:CAB88838 (EMBL:AL353832) Streptomyces coelicolor probable penicillin-binding protein SCE6.34, 756 aa; fasta scores: opt: 1080 z-score: 911.6 E(): 0; 46.0% identity in 733 aa overlap and to SW:PBPD_BACSU (EMBL:U11882) Bacillus subtilis penicillin-binding protein 4 precursor PbpD, 624 aa; fasta scores: opt: 513 z-score: 438.2 …	SCO5039	Q9FBN9
SCD39.10_SCD39.10_at	0.00012416	3.32371e-06	1.62573e-05	3.68476e-05	4.33473e-07	4.38189e-06	1.97767	down	1.0613	up	1.03192	up	1.02865	down	2.47757	up	1.18811	up	1.01094	down	-0.0665132	0.917286	-0.152342	-0.111851	-0.0257575	-0.391641	-0.401017	-0.0961515	SCD39.10, possible integral membrane protein, len: 138 aa; similar to TR:O53882 (EMBL:AL022004) Mycobacterium tuberculosis hypothetical 13.7 kDa protein MTV043.63c, 129 aa; fasta scores: opt: 509 z-score: 623.4 E(): 3e-27; 63.1% identity in 122 aa overlap. Contains possible hydrophobic membrane spanning regions	SCO4610
SC5F8.27_SC5F8.27_at	1.52019e-05	4.89074e-07	1.0315e-07	3.26922e-06	4.31227e-08	1.33836e-08	2.56121	down	2.3533	down	1.08518	down	1.11329	down	2.47744	up	2.72187	up	1.00787	up	-0.255546	1.10128	0.979139	-0.137609	-0.100721	-0.207571	-0.465456	-0.148919	SC5F8.27, unknown, len: 144 aa.	SCO7317
SCI8.15_SCI8.15_at	1.00246e-07	1.52199e-08	2.79627e-10	7.68914e-09	5.64792e-10	1.24269e-11	2.08642	down	1.38378	down	1.1371	up	1.1371	up	2.45838	up	1.77712	up	1.03095	down	0.169262	1.23029	0.637874	-0.0160917	-0.0160936	-0.0674168	-0.191666	0.027877	SCI8.15, unknown, len: 595 aa. Similar to several proteins of unknown function from Streptomyces coelicolor, including TR:CAB52841 (EMBL: AL109848) hypothetical 68.4 KD protein SCI51.17 (612 aa), fasta scores pt: 2473 z-score: 2932.7 E(): 0 60.7% identity in 596 aa overlap and TR:CAB42080 (EMBL: AL049763) conserved hypothetical protein SCE36.11C (612 aa) fasta scores opt: 1389 z-score: 1396.7 E()…	SCO1830	Q9RJ38
SC5H1.14_SC5H1.14_at	2.95904e-05	1.0189e-08	1.37687e-09	6.93624e-06	3.43287e-10	8.24146e-11	2.23327	down	2.13536	down	1.02433	up	1.10724	down	2.44251	up	4.6081	up	1.07785	up	-0.0490316	1.11013	1.04545	-0.0837065	0.0979398	-0.178236	-1.15872	-0.191857	SC5H1.14, probable RNA polymerase sigma factor, len: 295 aa; similar to many e.g. SW:RPOF_STRCO (EMBL:L11648), SigF, RpoX, Streptomyces coelicolor RNA polymerase sigma-F factor (287 aa), fasta scores; opt: 707 z-score: 817.4 E(): 0, 43.6% identity in 282 aa overlap. Contains probable helix-turn-helix motif at aa 258-279 (Score 2096, +6.33 SD). Contains Pfam match to entry PF00140 sigma70, Sigma-7…	SCO7278	Q9X7S2
SCE94.08_SCE94.08_at	8.82367e-07	6.49588e-07	2.43596e-10	1.0405e-07	6.10007e-08	1.06067e-11	2.3215	down	1.5658	down	1.48493	down	1.03008	up	2.42326	up	1.64728	up	1.49439	up	-0.570224	0.644834	0.0766745	0.000167529	-0.612976	-0.632118	-0.643408	-0.57939	SCE94.08, unknown, len: 202aa; previously sequenced therefore identical to TR:e1358526 (EMBL:AJ131213) hypothetical protein from Streptomyces coelicolor (202 aa) fasta scores; opt: 1347, z-score: 1386.9, E(): 0, (99.5% identity in 202 aa overlap). Note conflict in first codon, GTG rather than ATG.	SCO3357	Q9ZEP5
SC4A10.28_SC4A10.28_at	0.09913	0.023035	7.91766e-08	0.0783802	0.0126073	9.90417e-09	1.46266	down	1.0091	up	1.11979	down	1.4906	up	2.42053	up	1.5991	up	1.54343	up	0.399441	0.948031	0.386371	0.562674	-0.176455	-0.327292	-0.290889	-0.0634626	SC4A10.28, possible membrane protein, len: 454 aa; unknown function, similar to parts of bacterial hypothetical proteins e.g. TR:P74479 (EMBL:D90915) Synechocystis sp hypothetical protein (406 aa), fasta scores; opt: 266 z-score: 307.9 E(): 8e-10, 30.4% identity in 253 aa overlap. Contains hydrophobic, possible membrane-spanning regions near the N-terminus	SCO2095
SCK20.02_SCK20.02_at	5.79364e-07	2.35728e-05	7.7352e-07	6.29202e-08	4.46954e-06	1.35297e-07	3.22812	down	2.22652	down	1.68714	down	1.06395	down	2.40578	up	1.83306	up	1.16431	up	-0.779612	0.911084	0.375176	-0.0250308	-0.690183	-0.35542	-0.499075	-0.244511	SCK20.02, unknown, len: 181 aa	SCO4861
gvpJ_SC1E6.14_r_at	4.94488e-07	6.45163e-08	1.73574e-09	5.2639e-08	3.60736e-09	1.08251e-10	3.13232	down	3.52691	down	1.55333	down	1.26461	down	2.39238	up	3.95888	up	1.59181	up	-0.60778	1.03945	1.21063	0.0275857	-0.269089	-0.218995	-0.774467	-0.643086	SC1E6.14, gvpJ, probable gas vesicle synthesis protein, len: 109 aa; similar to e.g. TR:O68669 (EMBL:AF053765) gas vesicle protein GVPJ from Bacillus megaterium (100 aa), fasta scores; opt: 358 z-score: 597.2 E(): 5.5e-26, 61.6% identity in 86 aa overlap. Contains PS00234 Gas vesicles protein GVPa signature 1 and Pfam match to entry PF00741 Gas_vesicle, Gas vesicle protein, score 60.90, E-value 2…	SCO6505	Q9ZC08
arc_SCI41.31c_at	0.00378971	1.70298e-06	1.15918e-08	0.00192338	1.93787e-07	1.03869e-09	1.87762	down	2.17747	down	2.09775	down	1.25469	down	2.38867	up	2.86004	up	1.89784	up	-0.362847	0.546056	0.759804	0.705996	-0.0355104	-0.71015	-0.75623	-0.218362	SCI41.31c, arc AAA ATPase, len: 588 aa. Identical to TR:O87594 (EMBL:AF086832) Streptomyces coelicolor ARC, AAA ATPase forming ring-shaped complexes and similar to TR:O50202 (EMBL:AF088800) Rhodococcus erythropolis ARC protein, 591 aa; fasta scores: opt: 2036 z-score: 2155.8 E():0; 67.1% identity in 587 aa overlap. Pfam match to entry PF00004 AAA, ATPases associated with various cellular activiti…	SCO1648	Q9RJ58
SC8D11.38_SC8D11.38_at	0.000470024	4.14206e-05	2.52938e-05	0.000178239	8.61073e-06	7.31615e-06	2.25785	down	1.54063	down	1.0873	up	1.07934	down	2.36851	up	1.92623	up	1.06477	down	-0.0804881	1.09446	0.54303	-0.201242	0.0296572	-0.149516	-0.402752	-0.110704	SC8D11.38, hypothetical protein, len: 392 aa; similar to TR:Q9L195 (EMBL:AL158057) Streptomyces coelicolor hypothetical 47.1 kDa protein SC10G8.07c, 437 aa; fasta scores: opt: 419 z-score: 494.1 E(): 5.5e-20; 28.5% identity in 393 aa overlap	SCO7747	Q9AJY3
SC1E6.13_SC1E6.13_at	1.97599e-07	2.00174e-07	2.30417e-09	1.79893e-08	1.44211e-08	1.49482e-10	2.98616	down	3.02847	down	1.36315	down	1.11928	down	2.35462	up	3.39087	up	1.39148	up	-0.402919	1.17537	1.19567	0.0440296	-0.240342	-0.0601222	-0.565988	-0.43259	SC1E6.13, unknown, len: 376 aa; some similarity in part to YMEL_STRLN Streptomyces lincolnensis hypothetical protein (150 aa), fasta scores; opt: 377 z-score: 448.8 E(): 1e-17, 36.1% identity in 144 aa overlap. Contains highly acidic repetitive region from aa 290-376	SCO6504
SC1A8A.23_SC1A8A.23_at	1.25032e-06	3.80427e-08	5.45563e-05	1.6178e-07	1.89532e-09	1.77161e-05	2.88773	down	1.88255	down	1.22776	down	1.3267	down	2.35031	up	1.58747	up	1.27027	down	-0.725799	0.804137	0.186891	-0.429775	-0.317962	-0.428714	-0.479837	-0.0846351	SC1A8A.23, possible membrane protein, len: 180aa; contains possible membrane-spanning hydrophobic regions.	SCO1403
SCE87.16c_SCE87.16c_i_at	0.0446251	0.7357	0.00014119	0.0319413	0.702276	5.23263e-05	1.34307	up	1.41669	up	1.07703	up	1.55256	up	2.338	up	2.04046	up	2.01331	up	1.0638	0.638269	0.561278	0.956746	0.429155	-0.587007	-0.467613	-0.0528264	SCE87.16c, unknown, len: 179 aa. Weakly similar to several including: Aeropyrum pernix TR:BAA81557 (EMBL: AP000064) 152 aa long hypothetical protein (152 aa), fasta scores opt: 249 z-score: 300.9 E(): 2.2e-09 38.9% identity in 131 aa overlap and Streptomyces coelicolor TR:CAB51450 (EMBL:AL096884) putative transcriptional regulatory protein SC4G6.27 (169 aa), fasta scores opt: 198 z-score: 241.6 E…	SCO3165
SC2H12.09_SC2H12.09_s_at	5.64891e-06	5.16063e-08	1.22747e-10	1.00425e-06	2.66355e-09	3.86754e-12	2.77984	down	4.14742	down	2.18197	down	1.1388	down	2.33553	up	5.55005	up	2.5234	up	-0.362138	1.11286	1.69008	0.763496	-0.174626	-0.110888	-0.782425	-0.571872	SC2H12.09, hypothetical protein, len: 153 aa. Highly similar to Streptomyces lincolnensis SW:YMEL_STRLN(EMBL:X95703) hypothetical 17.2 kd protein (150 aa), fasta scores opt: 628 z-score: 750.6 E(): 0 56.4% identity in 149 aa overlap	SCO7210
sfr_SCC88.18c_at	0.487717	0.405282	1.62442e-05	0.458523	0.357055	4.36673e-06	1.4201	down	1.04354	down	1.02765	down	1.47962	up	2.32865	up	1.76913	up	1.75314	up	0.311303	0.8173	0.372783	0.350645	-0.253924	-0.402193	-0.450253	-0.459293	SCC88.18c, sfr, Sfr protein, len: 372 aa; identical to previously sequenced TR:O33623 (EMBL:Y14206) Streptomyces coelicolor Sfr protein and similar to SW:SP5E_BACSU (EMBL:X51419) Bacillus subtilis stage V sporulation protein E, SpoVE, 366 aa; fasta scores: opt: 795 z-score: 897.2 E(): 0; 39.4% identity in 363 aa overlap. Contains Pfam match to entry PF01098 FTSW_RODA_SPOVE, Cell cycle protein and…	SCO2607	Q9L1H0
SC3A3.03c_SC3A3.03c_at	0.000197687	0.00434751	3.03556e-09	6.50454e-05	0.00182316	2.05635e-10	1.4537	down	1.03143	down	1.14488	up	1.33059	up	2.31972	up	1.82199	up	1.72617	up	0.343414	0.883144	0.388062	0.148216	-0.0686525	-0.330806	-0.477456	-0.639355	SC3A3.03c, gltD, probable glutamate synthase small subunit, len: 487 aa; similar to bacterial glutamate synthases e.g. TR:Q51584 (EMBL:D85230), gltD, Plectonema boryanum small subunit of NADH-dependent glutamate synthase (492 aa), fasta scores; opt: 1295 z-score: 1405.0 E(): 0, 51.2% identity in 500 aa overlap. Also similar to part of eukaryotic glutamate synthases e.g. SW:GLSN_MEDSA (EMBL:L01660…	SCO2025	Q9S2Z0
SCF43.09_SCF43.09_at	7.03386e-09	1.2166e-08	2.31143e-10	2.79842e-10	4.31698e-10	9.61025e-12	2.46265	down	1.61447	down	1.55118	down	1.06116	down	2.30143	up	1.3226	up	1.36634	up	-0.544712	0.755497	0.146353	0.0886555	-0.459064	-0.447034	-0.257025	-0.361662	SCF43.09, putative secreted protein, len: 411 aa. Weakly similar to several proteins of undefined function e.g. Lactococcus lactis TR:O86271(EMBL:AJ001008) OrfB (341 aa), fasta scores opt: 579 z-score: 550.5 E(): 2.8e-23 31.1% identity in 347 aa overlap.	SCO0798
SC6D11.08_SC6D11.08_at	0.000113155	2.43738e-06	8.2316e-09	3.30542e-05	2.93534e-07	6.93342e-10	2.31723	down	2.78076	down	1.32578	down	1.06793	down	2.2938	up	3.82089	up	1.61785	up	0.0142934	1.2267	1.48977	0.421135	0.109116	0.0289588	-0.44414	-0.272941	SC6D11.08, possible pyruvate dehydrogenase (pyruvate oxidase), len: 600 aa. Highly similar to many including: Escherichia coli SW:POXB_ECOLI(EMBL:X04105) pyruvate dehydrogenase (572 aa), fasta scores opt: 770 z-score: 855.7 E(): 0 34.6% identity in 566 aa overlap and Streptomyces coelicolor TR:Q9ZBT3(EMBL:AL034446) pyruvate dehydrogenase (pyruvate oxidase), SC1A9.19 (580 aa), fasta scores opt: 86…	SCO7412	Q9L147
2SC6G5.02_2SC6G5.02_at	2.56688e-05	2.97415e-06	3.78223e-10	5.93418e-06	3.79497e-07	1.78003e-11	2.18711	down	1.77684	down	1.74881	down	1.01209	down	2.28087	up	2.0568	up	1.82398	up	-0.72061	0.408413	0.108705	0.0857627	-0.703274	-0.781174	-0.931698	-0.781329	2SC6G5.02, possible membrane protein, len: 382 aa; regions similar to many of undefined function e.g. TR:O68907 (EMBL:AF058302) FrnA from Streptomyces roseofulvus (770 aa) fasta scores; opt: 747, z-score: 793.3, E(): 0, 40.8% identity in 304 aa overlap. Also similar to others from Streptomyces coelicolor e.g. TR:O69850 (EMBL:AL023702) putative transcriptional regulator (366 aa) fasta scores; opt:…	SCO5358
SCBAC19G2.03c_SCBAC1_at	0.000245954	8.87272e-05	6.65055e-10	8.43648e-05	2.03918e-05	3.4087e-11	1.91417	down	1.62704	down	2.161	down	1.19148	up	2.26139	up	1.93156	up	2.77803	up	-0.133955	0.802766	0.568294	0.977743	-0.386707	-0.374444	-0.381472	-0.49632	SCBAC19G2.03c, possible membrane protein, len: 397aa: similar to TR:O69850 (EMBL:AL023702) putative transcriptional regulator from Streptomyces coelicolor (366 aa) fasta scores; opt: 615, Z-score: 578.6, 34.694% identity (37.072% ungapped) in 343 aa overlap. Contains possible membrane-spanning hydrophobic region. Also has region of similarity with adjacent CDS SCBAC19F3.02.	SCO3048
SCC121.08_SCC121.08_at	1.75037e-07	7.33951e-06	2.0752e-07	1.51196e-08	1.11539e-06	3.00176e-08	1.95051	down	1.13349	up	1.0545	up	1.01634	down	2.24312	up	1.4415	up	1.17285	up	0.0116285	0.975482	-0.169138	-0.0649288	0.0350059	-0.190024	-0.696707	-0.294943	SCC121.08, probable ABC-transporter metal-binding lipoprotein, len: 328 aa; similar to TR:O05703 (EMBL:Z71552) Streptococcus pneumoniae AdcA protein (fragment), 423 aa; fasta scores: opt: 551 z-score: 603.5 E(): 3.2e-26; 39.7% identity in 305 aa overlap and to SW:ZNUA_ECOLI (EMBL:U38702) Escherichia coli, high-affinity zinc uptake system protein ZnuA precursor ZnuA, 328 aa; fasta scores: opt: 294…	SCO2505	Q9L2H8
SC4A10.08c_SC4A10.08_at	0.000458667	5.47052e-06	5.27912e-09	0.000173493	7.90187e-07	4.18167e-10	2.12583	down	2.31315	down	1.50722	down	1.02134	down	2.23082	up	2.91013	up	1.56039	up	-0.238789	0.849238	0.971072	0.353099	-0.208321	-0.308336	-0.570011	-0.28881	SC4A10.08c, probable DNA-binding protein, len: 239 aa; the N-terminus is Lys- and Ala-rich, containing 13 degenerate AAKK(S)(P/T) repeats and is similar to histone-like proteins e.g. SW:KARP_CHLTR (EMBL:M86605), KarP, Chlamydia trachomatis developmentally regulated gene (207 aa), fasta scores; opt: 245 z-score: 253.5 E(): 8.5e-07, 44.7% identity in 114 aa overlap. This region is also similar to a…	SCO2075	Q9S2X6
SCE20.04_SCE20.04_at	1.15188e-06	8.73764e-07	8.84495e-08	1.43675e-07	8.58105e-08	1.1286e-08	1.40128	down	1.04676	down	1.61985	up	1.02076	down	2.21904	up	2.43396	up	1.01865	down	0.0362619	0.523004	0.102191	-0.659597	0.0659046	-0.62693	-1.18111	-0.632938	SCE20.04, probable amino acid ABC transporter protein, integral membrane component, len: 216 aa. Highly similar to several ABC transporter permeases including: Escherichia coli SW:GLNP_ECOLI(EMBL:X14180) glutamine transport system permease protein GlnP (219 aa), fasta scores opt: 378 z-score: 454.8 E(): 6e-18 33.2% identity in 217 aa overlap and Rhizobium sp. (strain NGR234) SW:Y4TG_RHISN(EMBL:AE…	SCO2830	Q9RDC1
2SCD46.13_2SCD46.13_r_at	6.57748e-10	7.1955e-09	2.31143e-10	1.34379e-11	2.1406e-10	9.59961e-12	2.57156	down	1.7384	down	1.75461	down	1.0831	down	2.21556	up	1.53836	up	1.19161	up	-0.562058	0.800585	0.235705	0.249091	-0.446885	-0.347087	-0.385688	-0.00382455	2SCD46.13, unknown, len: 213aa; contains mostly hydrophilic residues.	SCO4199
SCE59.29_SCE59.29_at	0.000156901	5.03175e-07	4.82688e-06	4.88699e-05	4.45463e-08	1.08648e-06	2.05356	down	1.23944	down	1.11735	down	1.12618	down	2.21221	up	1.30491	up	1.02165	down	-0.23161	0.806515	0.0780748	-0.0715288	-0.0601689	-0.338972	-0.305878	-0.0406278	SCE59.29, putative membrane protein, len: 64 aa. Contains possible hydrophobic membrane spanning region	SCO2970
SCC53.26c_SCC53.26c_at	2.33412e-08	1.01314e-07	2.15733e-10	1.34693e-09	6.35478e-09	8.81489e-12	2.01904	down	1.24219	down	1.01693	down	1.22442	up	2.2109	up	1.42232	up	1.06662	up	-0.043145	0.970527	0.269738	-0.0189317	-0.335242	-0.174109	-0.238513	-0.111982	SCC53.26c, possible integral membrane protein, len: 761 aa; contains possible membrane-spanning hydrophobic regions. Regions similar to many eg. TR:CAB90881 (EMBL:AL355752) putative integral membrane protein from Streptomyces coelicolor (287 aa) fasta scores; opt: 627, z-score: 671.4, E(): 6.3e-30, 41.0% identity in 290 aa overlap	SCO2335
2SCK8.34_2SCK8.34_r_at	4.4408e-08	3.09266e-06	1.59514e-09	2.8332e-09	3.97944e-07	9.83386e-11	2.86487	down	2.1826	down	2.15726	down	1.06598	down	2.20578	up	1.92583	up	1.71797	up	-0.960047	0.558424	0.166001	0.149151	-0.867872	-0.582866	-0.779481	-0.631558	2SCK8.34, probable RNA polymerase sigma factor (fragment), len: 196 aa; similar to SW:RPOE_STRCO (EMBL:L29636) Streptomyces coelicolor RNA polymerase sigma factor SigE, 176 aa; fasta scores: opt: 377 z-score: 396.4 E(): 1.7e-14; 44.6% identity in 148 aa overlap. Contains Pfam match to entry PF00776 Sigma70_ECF, Sigma-70 factor (ECF subfamily) and possible helix-turn-helix motif at residues 148..1…	SCO4908	Q8R5N3
SC6D10.06_SC6D10.06_at	5.73259e-09	7.47451e-06	1.47666e-09	2.21907e-10	1.14127e-06	8.96444e-11	2.41172	down	1.75184	down	1.79166	down	1.15532	up	2.19846	up	1.55237	up	1.25074	up	-0.661173	0.608887	0.147702	0.180123	-0.86947	-0.527603	-0.486775	-0.142662	SC6D10.06, possible secreted protein, len: 429 aa; similar to TR:P96258 (EMBL:Z84724) Mycobacterium tuberculosis hypothetical 47.1 kD protein MTCY22G10.08c, 439 aa; fasta scores: opt: 430 z-score: 482.8 E(): 1.8e-19; 30.9% identity in 427 aa overlap and to TR:Q9ZBL6 (EMBL:AL035159) Mycobacterium leprae putative membrane protein MLCB1450.21c, 403 aa; fasta scores: opt: 412 z-score: 463.3 E(): 2.1e…	SCO2663
SC6D10.08_SC6D10.08_at	3.72683e-05	0.000119348	3.16207e-08	9.11002e-06	2.88317e-05	3.28681e-09	2.0466	down	1.48423	down	1.42145	down	1.11357	up	2.19695	up	1.52796	up	1.33673	up	-0.174349	0.858879	0.395363	0.333019	-0.329537	-0.276622	-0.216245	-0.0856846	SC6D10.08, unknown, len: 444 aa. Contains possible coiled-coil region	SCO2665
SC6D10.07_SC6D10.07_at	2.25977e-08	1.18923e-07	3.83201e-11	1.27972e-09	7.75769e-09	8.65292e-13	2.2384	down	1.74689	down	1.66089	down	1.01317	up	2.1942	up	1.67901	up	1.46059	up	-0.407336	0.75513	0.397452	0.324623	-0.426212	-0.378565	-0.350161	-0.221932	SC6D10.07, possible sugar-binding protein, len: 352 aa; similar to TR:O34563 (EMBL:Z99117) Bacillus subtilis glutamine ABC transporter (glutamine-binding protein) GlnH, 27 33; fasta scores: opt: 474 z-score: 507.4 E(): 7.5e-21; 32.6% identity in 285 aa overlap and to SW:GLNH_BACST (EMBL:M61017) Bacillus stearothermophilus glutamine-binding protein precursor GlnH, 262 aa; fasta scores: opt: 414 z-…	SCO2664	Q9L263
SC5F8.29c_SC5F8.29c_at	0.00017412	1.07983e-06	4.54529e-10	5.56059e-05	1.11079e-07	2.24821e-11	1.89181	down	1.69681	down	1.29231	down	1.01591	up	2.19362	up	2.00058	up	1.38047	up	0.0355166	0.955285	0.798341	0.405467	0.012737	-0.178026	-0.202077	-0.0596886	SC5F8.29c, possible oxidoreductase, len: 481 aa. Similar to many dehydrogenases including: Escherichia coli SW:DHNA_ECOLI(EMBL:V00306) NADH dehydrogenase (EC 1.6.99.3) (433 aa), fasta scores opt: 438 z-score: 509.8 E(): 6.4e-21 26.3% identity in 384 aa overlap and Streptomyces coelicolor TR:Q9ZC17(EMBL:AL033505) putative dehydrogenase, SC1E6.05 (629 aa), fasta scores opt: 1148 z-score: 1329.8 E()…	SCO7319	Q9K4J5
SCE20.06_SCE20.06_at	0.000913695	0.000114097	6.70865e-06	0.000380215	2.73996e-05	1.55573e-06	1.44752	down	1.02237	up	1.27143	up	1.00406	down	2.19337	up	1.60929	up	1.0598	up	0.0570766	0.590655	0.0251598	-0.28938	0.0629249	-0.542493	-0.661261	-0.37317	SCE20.06, possible IclR-family transcriptional regulator, len: 285 aa, Almost identical to a gene fragment which, like SCE20.06, is located upstream of the Streptomyces lividans lysT tRNA gene: TR:Q54411(EMBL:X52073) (200 aa), fasta scores opt: 1250 z-score: 1464.9 E():0 99.5% identity in 200 aa overlap. Also similar to Streptomyces coelicolor TR:Q9X9U3(EMBL:AL096823) putative transcriptional reg…	SCO2832	Q9RDB9
SCC75A.17c_SCC75A.17_at	6.49317e-09	4.48166e-08	0.00281224	2.53676e-10	2.28099e-09	0.00147063	2.25665	down	1.26686	down	1.15512	up	1.26889	up	2.19177	up	1.46063	down	1.18605	down	0.224735	1.39892	0.565988	0.0166914	-0.118831	0.266821	1.11258	0.262862	SCC75A.17c, possible membrane protein, len: 539 aa. Contains a possible N-terminal signal sequence, a possible membrane spanning hydrophobic domain and is rich in the amino acid Ala.	SCO2271
SCE94.07_SCE94.07_r_at	2.93641e-08	2.58126e-09	6.80868e-10	1.73658e-09	4.77988e-11	3.53856e-11	2.6372	down	2.05237	down	1.95114	down	1.36677	down	2.18497	up	1.60799	up	1.52149	up	-0.962116	0.436889	0.0751734	0.0022014	-0.511351	-0.690726	-0.610088	-0.603284	SCE94.07, sigE, ECF sigma factor, len: 177 aa; previously sequenced therefore identical to TR:E1358525 (EMBL:AJ131213) SigE, ECF sigma factor from Streptomyces coelicolor (177 aa) fasta scores; opt: 1140, z-score: 1336.4, E(): 0, (100.0% identity in 177 aa overlap). Member of ECF sigma factors. Contains Prosite match to PS01063 Sigma-70 factors ECF subfamily signature. Also contains a possible he…	SCO3356	P38133
SC4H2.17_SC4H2.17_at	0.00034412	3.32371e-06	0.00167303	0.000125191	4.35877e-07	0.000834116	1.39076	down	1.28239	up	1.41397	up	1.00692	down	2.18389	up	1.10515	up	1.27849	down	0.0499115	0.52578	-0.308922	-0.449844	0.0598675	-0.601117	-0.453162	-0.0954049	SC4H2.17, unknown, len: 497 aa; similar to hypothetical proteins from many organisms e.g. HFLX_ECOLI P25519 GTP-binding protein HflX (426 aa), fasta scores; opt: 904 z-score: 715.0 E(): 1.3e-32, 39.6% identity in 407 aa overlap.Contains PS00017 ATP/GTP-binding site motif A (P-loop). Contains probable coiled-coil from aa 235 to 271	SCO5796	O69972
2SC10A7.03_2SC10A7.0_at	0.000561221	0.000257305	1.57372e-07	0.000219582	6.95368e-05	2.20547e-08	2.09565	down	1.71388	down	2.27378	down	1.06273	down	2.18291	up	1.83836	up	2.1258	up	-0.434169	0.633226	0.343101	0.750921	-0.346397	-0.493028	-0.535316	-0.337084	2SC10A7.03, possible lipoprotein, len: 376 aa. Contains match to Prosite entry PS00017 ATP/GTP-binding site motif A (P-loop) and correctly situated match to Prosite entry PS00013 Prokaryotic membrane lipoprotein lipid attachment site. Also contains possible N-terminal region signal peptide sequence	SCO3999
SCC53.06_SCC53.06_at	0.0282553	3.99461e-05	1.23764e-06	0.0188443	8.24693e-06	2.28897e-07	1.7129	down	1.40853	down	1.04819	up	1.01262	up	2.1822	up	1.91473	up	1.04706	up	0.0387635	0.815208	0.53295	-0.0291392	0.0206695	-0.310577	-0.404191	-0.0954839	SCC53.06, possible membrane protein, len: 97aa; contains possible membrane-spanning hydrophobic regions.	SCO2315
SCE7.08c_SCE7.08c_at	2.29287e-07	5.81851e-08	8.26563e-07	2.1696e-08	3.14908e-09	1.46648e-07	2.11191	down	1.0855	down	1.03936	down	1.24635	down	2.18135	up	1.19129	up	1.17971	up	-0.336517	0.742031	-0.218153	-0.280827	-0.0188084	-0.383188	-0.470676	-0.51926	SCE7.08c, possible integral membrane protein, len: 167aa; Contains possible membrane spanning hydrophobic regions.	SCO3341
SCD6.17c_SCD6.17c_at	3.04257e-07	2.37386e-07	1.22747e-10	3.00985e-08	1.80379e-08	3.85847e-12	2.14818	down	1.6354	down	1.41153	down	1.00073	up	2.17635	up	1.66394	up	1.42731	up	-0.471684	0.63143	0.237961	0.0255718	-0.472734	-0.490481	-0.496642	-0.487727	SCD6.17c, possible D-alanyl-D-alanine carboxypeptidase, len: 832 aa; similar to TR:O54201 (EMBL:AJ001743) Streptomyces clavuligerus Pbp2 protein (penicillin binding protein PbpA), 696 aa; fasta scores: opt: 955 z-score: 744.1 E(): 0; 37.0% identity in 757 aa overlap. Contains Pfam match to entry PF00768 Peptidase_S11, D-alanyl-D-alanine carboxypeptidase and high content in alanine, aspartic acid …	SCO4439	Q9KZY7
SCAC2.01_SCAC2.01_f_at	1.65496e-06	6.6603e-07	2.80088e-08	2.26594e-07	6.27835e-08	2.84103e-09	2.4693	down	1.546	down	1.4714	down	1.19896	down	2.17628	up	1.59305	up	1.4295	up	-0.556581	0.747521	0.0719624	0.00060908	-0.294799	-0.374342	-0.599833	-0.514899	SCAC2.01, conserved hypothetical protein, len: 121 aa; similar to TR:O34593 (EMBL:Z99110) Bacillus subtilis YjqA protein, 125 aa; fasta scores: opt: 459 z-score: 636.3 E(): 6.2e-28; 60.5% identity in 114 aa overlap	SCO3793
SC10F4.31_SC10F4.31_r_at	1.88922e-07	4.40716e-06	1.45122e-10	1.67253e-08	6.04997e-07	5.18361e-12	2.11391	down	2.10601	down	2.08051	down	1.0452	up	2.17047	up	1.99046	up	1.81384	up	-0.582244	0.497669	0.492267	0.474695	-0.646026	-0.62034	-0.500833	-0.384355	SC10F4.31, unknown, len: 50 aa. TBparse predicted doubtful CDS	SCO7658
SC6D10.09_SC6D10.09_at	3.438e-06	7.17081e-06	4.50963e-09	5.59445e-07	1.08462e-06	3.41051e-10	2.0918	down	1.48161	down	1.50287	down	1.04723	up	2.17017	up	1.50256	up	1.34936	up	-0.262666	0.802081	0.304497	0.325055	-0.329247	-0.315724	-0.282925	-0.107222	SC6D10.09, possible serine/threonine protein kinase, len: 903 aa; similar to TR:Q9ZBL8 (EMBL:AL035159) Mycobacterium leprae putative serine/threonine kinase MLCB1450.19c, 763 aa; fasta scores: opt: 1045 z-score: 821.3 E(): 0; 42.0% identity in 793 aa overlap and to SW:PKN2_MYXXA (EMBL:M94857) Myxococcus xanthus serine/threonine-protein kinase Pkn2 (EC 2.7.1.-), 830 aa; fasta scores: opt: 301 z-sc…	SCO2666	Q9L255
3SCF60.08c_3SCF60.08_at	0.0579901	0.000347091	0.000281246	0.0429418	9.87779e-05	0.000113607	1.86811	down	1.4369	down	1.05255	up	1.01705	down	2.16207	up	1.74621	up	1.13587	down	-0.0194812	0.882099	0.503478	-0.0933633	0.00490745	-0.230313	-0.300749	0.0904299	3SCF60.08c, possible integral membrane protein, len: 338 aa; identical to TR:O85699 (EMBL:AF072709) Streptomyces lividans hypothetical 35.5 kDa protein, 338 aa. Contains Pfam match to entry PF01545 Cation_efflux, Cation efflux family. Also contains possible hydrophobic membrane spanning regions	SCO0776	Q9EWS3
SCI30A.16_SCI30A.16_at	2.06676e-07	1.4165e-07	5.63151e-08	1.88995e-08	9.59566e-09	6.47696e-09	2.14048	down	1.19114	down	1.10759	down	1.01101	up	2.16142	up	1.24306	up	1.03996	up	-0.179926	0.918012	0.0724122	-0.0324985	-0.195721	-0.193965	-0.241485	-0.089023	SCI30A.16, unknown, len: 200aa	SCO1695
SC2H12.32_SC2H12.32_s_at	3.33737e-07	1.02814e-06	4.30631e-09	3.39718e-08	1.04288e-07	3.21044e-10	2.45499	down	2.29454	down	2.36211	down	1.18356	down	2.15832	up	1.81526	up	1.81228	up	-0.990316	0.305401	0.207892	0.249758	-0.747184	-0.80451	-0.652283	-0.608046	SC2H12.32, possible secreted protein, len: 934 aa. Note the product of this CDS is rich in the amino acid proline. Contains a possible N-terminal signal sequence. Contains a TTA /leucine codon, possible target for bldA regulation.	SCO7233
SC7E4.02_SC7E4.02_at	0.0179139	0.00632553	1.07479e-05	0.0113262	0.00282042	2.68891e-06	1.48464	down	1.00865	up	1.23887	up	1.29831	up	2.15423	up	1.7022	up	1.0646	up	0.172659	0.74277	0.160239	-0.136368	-0.203971	-0.364401	-0.607161	-0.226674	SC7E4.02, hypothetical protein, len: 607 aa; similar to TR:CAB83499 (EMBL:AL162752) Neisseria meningitidis hypothetical 51.6 kD protein NMA0184, 468 aa; fasta scores: opt: 268 z-score: 307.6 E(): 1.2e-09; 29.5% identity in 528 aa overlap	SCO5205	Q9K4B3
3SCF60.09_3SCF60.09_at	6.58029e-06	3.1495e-08	1.65328e-10	1.21228e-06	1.44351e-09	6.22202e-12	2.1682	down	2.35918	down	1.48316	down	1.08954	down	2.14397	up	2.83663	up	1.38785	up	-0.193864	0.922637	1.04442	0.374811	-0.0701439	-0.177648	-0.45976	-0.0980444	3SCF60.09, conserved hypothetical protein, len: 341 aa; identical to TR:O85700 (EMBL:AF072709) Streptomyces lividans hypothetical 38.1 kDa protein, 341 aa and similar to TR:AAG05998 (EMBL:AE004689) Pseudomonas aeruginosa conserved hypothetical protein PA2610, 324 aa; fasta scores: opt: 838 z-score: 962.6 E(): 0; 44.6% identity in 323 aa overlap. Contains Pfam match to entry PF00043 GST, Glutathio…	SCO0777
SCI11.04_SCI11.04_i_at	0.155659	0.000755666	4.47449e-07	0.129381	0.000243493	7.34064e-08	1.86905	down	1.8455	down	1.5692	down	1.04029	down	2.13277	up	2.60158	up	1.96052	up	0.17145	1.07376	1.05546	0.821478	0.228437	-0.0189684	-0.323928	-0.149757	SCI11.04, hgd, probable homogentisate 1,2-dioxygenase, len: 441 aa; highly similar to eukaryotic homogentisate 1,2-dioxygenases e.g. SW:HGD_HUMAN (EMBL:U63008), hgd, Homo sapiens homogentisate 1,2-dioxygenase (445 aa), fasta scores; opt: 1551 z-score: 1809.0 E(): 0, 52.1% identity in 436 aa overlap	SCO1715	Q9S2B5
SCBAC19F3.04c_SCBAC1_at	7.98022e-05	5.17915e-07	7.63689e-05	2.19384e-05	4.60369e-08	2.60037e-05	1.53572	down	1.32981	up	1.19589	up	1.59725	up	2.13012	up	1.05885	down	1.38058	down	0.387005	1.00592	-0.0242206	0.128915	-0.288589	-0.0850126	0.0582714	0.594192	SCBAC19F3.04c, conserved hypothetical protein, len: 116aa: similar to many eg. TR:Q9RTC1 (EMBL:AE002024) conserved hypothetical protein from Deinococcus radiodurans (93 aa) fasta scores; opt: 176, Z-score: 229.5, 34.091% identity (35.294% ungapped) in 88 aa overlap and TR:Q9AJZ8 (EMBL:AL512944) conserved hypothetical protein SC8D11.21 from Streptomyces coelicolor (112 aa) fasta scores; opt: 169, …	SCO0977
SC4G1.07_SC4G1.07_at	1.64967e-06	2.82916e-08	1.40221e-10	2.24964e-07	1.26754e-09	4.67403e-12	2.20091	down	2.03913	down	1.20037	down	1.10664	down	2.12821	up	3.8474	up	1.65702	up	-0.0935521	1.04455	0.934401	0.169931	0.0526379	-0.045091	-1.00948	-0.558658	SC4G1.07, unknown, len: 136 aa. High content in alanine, leucine and aspartate amino acid residues	SCO7041
SCBAC19F3.03c_SCBAC1_at	0.00283023	6.75033e-05	3.35255e-06	0.00137454	1.49765e-05	7.13769e-07	1.52516	down	1.10766	up	1.12226	up	1.47339	up	2.12144	up	1.21198	up	1.08266	down	0.227149	0.83611	0.079628	0.0607382	-0.33199	-0.248933	-0.197737	0.175325	SCBAC19F3.03c, unknown, len: 377 aa: no significant database matches. Alanine-rich C-terminal region.	SCO0976
SC10G8.21c_SC10G8.21_at	2.12826e-06	3.32371e-06	3.46825e-08	3.12756e-07	4.36014e-07	3.67957e-09	2.88153	down	3.00676	down	1.70264	down	1.12388	down	2.10445	up	3.07591	up	1.45213	up	-0.685173	0.841662	0.903037	0.082599	-0.516691	-0.231781	-0.717977	-0.455571	SC10G8.21c, possible lipoprotein, len: 249 aa. Weakly similar to Streptomyces coelicolor SW:YRJ1_STRCO(EMBL:L24552) hypothetical protein in RplJ 5'region (Orf 1) (fragment) (>256 aa), fasta scores opt: 120 z-score: 142.7 E(): 1.6 20.3% identity in 261 aa overlap. Contains a possible N-terminal signal sequence and an appropriately positioned Prosite hit to PS00013 Prokaryotic membrane lipoprotein …	SCO7393
SCBAC19G2.01_SCE34.2_at	1.10064e-05	5.61179e-06	5.82867e-09	2.22496e-06	8.12603e-07	4.65876e-10	2.0177	down	1.40387	down	1.31266	down	1.0069	up	2.09509	up	1.47121	up	1.3795	up	-0.189821	0.822892	0.299591	0.202669	-0.199741	-0.244119	-0.257413	-0.261482	SCBAC19G2.01, conserved hypothetical protein, len: >199aa: similar to neighbouring gene TR:Q9KZK1 (EMBL:AL353862) conserved hypothetical protein SCE34.25 fasta scores; opt: 558, Z-score: 599.1, 44.796% identity (50.254% ungapped) in 221 aa overlap. Contains possible hydrophobic membrane spanning regions SCE34.27, conserved hypothetical protein (fragment), len: >357 aa; similar to TR:O68907 (EMBL:…	SCO3046
SCF42.04_SCF42.04_at	0.00015606	4.93362e-05	1.41394e-05	4.85521e-05	1.04685e-05	3.72996e-06	2.22761	down	1.37326	down	1.30297	down	1.12807	down	2.09496	up	1.32945	up	1.20038	up	-0.38562	0.769876	0.0719871	-0.0038112	-0.211759	-0.297046	-0.33884	-0.267302	SCF42.04, unknown, len: 62 aa.	SCO0694
SCD84.30_SCD84.30_at	0.00149878	0.011267	9.36164e-08	0.000661291	0.00550425	1.21131e-08	1.71778	down	1.5607	down	1.8968	down	1.18567	up	2.08887	up	1.85725	up	1.95461	up	-0.143602	0.636945	0.49859	0.779967	-0.389306	-0.425777	-0.394579	-0.186912	SCD84.30, possible secreted protein, len: 245 aa. Contains possible N-terminal region signal peptide sequence	SCO4163
2SCG38.37c_2SCG38.37_at	0.00980717	0.00656908	2.81091e-06	0.0057412	0.00294078	5.83339e-07	1.19339	down	1.23822	up	1.27572	up	1.3066	up	2.08423	up	1.41549	up	1.16623	up	0.309804	0.564864	0.00153383	-0.0415104	-0.0760132	-0.494649	-0.49977	-0.263367	2SCG38.37c, possible ABC transporter ATP-binding protein, len: 600 aa; similar to TR:P71082 (EMBL:Z82044) Bacillus subtilis unidentified transporter-ATP binding YgaD, 589 aa; fasta scores: opt: 1229 z-score: 1240.6 E(): 0; 34.2% identity in 576 aa overlap. Contains Pfam matches to entries PF00664 ABC_membrane, ABC transporter transmembrane region and PF00005 ABC_tran, ABC transporter and matches …	SCO1144	Q9EWY2
SC8G12.15c_SC8G12.15_at	3.43831e-05	8.26744e-06	7.03341e-07	8.24455e-06	1.28308e-06	1.20753e-07	1.98368	down	1.25039	down	1.20356	down	1.03575	up	2.08309	up	1.2795	up	1.07494	up	-0.145829	0.842352	0.176549	0.121474	-0.196511	-0.216371	-0.179031	0.0172213	SC8G12.15c, possible TetR-family transcriptional regulator, len: 244 aa. Similar to many e.g. Deinococcus radiodurans TR:AAF10298 (EMBL:AE001928) transcriptional regulator, TetR family (215 aa), fasta scores opt: 187 z-score: 223.2 E(): 5.6e-05 36.5% identity in 104 aa overlap. Also similar to many proteins of undefined function e.g. Mycobacterium tuberculosis SW:Y0DR_MYCTU (EMBL:Z78020) hypothet…	SCO7539	Q9KYZ0
SC1E6.20c_SC1E6.20c_at	0.000121906	1.2089e-05	1.46387e-05	3.60037e-05	2.00616e-06	3.89316e-06	2.06997	down	1.65515	down	1.03173	down	1.02506	up	2.08243	up	1.64537	up	1.16911	down	-0.268313	0.781296	0.458651	-0.223252	-0.304015	-0.276971	-0.259757	0.00216405	SC1E6.20c, unknown, len: 501 aa; similar to two hypothetical proteins from Rhodococcus erythropolis: TR:P72262 (EMBL:Z82004) ORF8 (487 aa), fasta scores; opt: 1098 z-score: 762.9 E(): 0, 45.5% identity in 488 aa overlap, and TR:P72269 (EMBL:Z82005) ORF8 (487 aa), fasta scores; opt: 1060 z-score: 717.1 E(): 1.2e-32, 41.7% identity in 487 aa overlap. Contains Pfam match to entry PF00781 DAGKc, Diac…	SCO6511	Q9ZC02
3SCF60.16_3SCF60.16_i_at	0.00709364	2.46044e-05	3.67445e-05	0.00395616	4.72687e-06	1.12341e-05	1.9806	down	1.57928	down	1.18346	down	1.09526	down	2.06816	up	1.70324	up	1.07749	down	-0.226781	0.759156	0.432485	0.0162252	-0.0955043	-0.289191	-0.335798	0.123898	3SCF60.16, possible secreted protein, len: 227 aa. Contains possible N-terminal region signal peptide sequence	SCO0784
SC1E6.23_SC1E6.23_i_at	0.00190282	1.21748e-06	3.57161e-08	0.000872019	1.29326e-07	3.80203e-09	1.92289	down	2.00723	down	1.28662	down	1.20882	down	2.0586	up	2.31089	up	1.3908	up	-0.250707	0.692569	0.754499	0.112878	0.0228964	-0.349094	-0.45395	-0.363034	SC1E6.23, unknown, len: 92 aa	SCO6514
2SCG4.02c_2SCG4.02c_at	0.0226715	0.000761241	1.55403e-07	0.0147162	0.000245562	2.1723e-08	1.72618	down	1.87906	down	1.52544	down	1.03864	up	2.05837	up	2.25462	up	1.61061	up	0.0765284	0.864113	0.986541	0.685756	0.0218393	-0.177388	-0.186346	-0.00184727	2SCG4.02c, hypothetical protein, len: 199 aa; similar to TR:P71843 (EMBL:Z80226) Mycobacterium tuberculosis hypothetical 26.7 kD protein MTCY369.34c, 242 aa; fasta scores: opt: 168 z-score: 213.2 E(): 0.00022; 29.7% identity in 111 aa overlap	SCO1086
SCE20.03_SCE20.03_at	9.28385e-09	6.19211e-08	5.35371e-08	3.7934e-10	3.41787e-09	6.06371e-09	1.37662	down	1.06509	up	1.68204	up	1.02314	down	2.0518	up	1.61789	up	1.09799	down	0.114646	0.575777	0.0236702	-0.635565	0.147655	-0.461116	-0.670441	-0.500702	SCE20.03, amino acid ABC transporter protein, integral membrane component, len: 233 aa. Highly similar to many including: Escherichia coli SW:GLNP_ECOLI(EMBL:X14180) glutamine transport system permease protein GlnP (219 aa), fasta scores opt: 377 z-score: 445.7 E(): 1.9e-17 27.8% identity in 212 aa overlap and Rhizobium sp. (strain NGR234) SW:Y4TF_RHISN(EMBL:AE000098) probable amino-acid ABC tran…	SCO2829	Q9RDC2
SCK7.01_SCK7.01_at	0.0277876	2.39452e-05	3.10316e-07	0.0184852	4.56571e-06	4.85873e-08	1.70175	down	1.41843	down	1.07942	down	1.04155	down	2.0466	up	1.7986	up	1.16956	up	-0.0670816	0.69994	0.437217	0.04317	-0.00835466	-0.333287	-0.409656	-0.1828	SCK7.01, possible ATP-binding protein, len: 441 aa; similar to TR:Q9X792 (EMBL:AL049491) Mycobacterium leprae putative ATP-binding protein MLCB1222.20, 433 aa; fasta scores: opt: 2024 z-score: 2236.8 E(): 0; 72.2% identity in 428 aa overlap. Contains and match to Prosite entry PS00017 ATP/GTP-binding site motif A (P-loop)	SCO5028	Q9FBP8
SCBAC36F5.25c_SCBAC3_at	0.419607	0.000115653	3.3596e-05	0.388625	2.78562e-05	1.0139e-05	1.43896	down	1.35879	down	1.28637	down	1.26963	down	2.03224	up	1.4951	up	1.38817	up	-0.0956936	0.429337	0.34663	0.267614	0.24872	-0.593734	-0.233616	-0.205573	SCBAC36F5.25c, possible sugar acetyltransferase, len: 267 aa; middle region similar to SW:MAA_ECOLI (EMBL:) Escherichia coli maltose O-acetyltransferase (EC 2.3.1.79) Maa or B0459, 182 aa; fasta scores: opt: 264 Z-score: 295.9 bits: 61.9 E(): 7.2e-09; 36.735% identity in 147 aa overlap. Contains 5x Pfam matches to entry PF00132 hexapep, Bacterial transferase hexapeptide (four repeats)	SCO1314	Q93IV6
asd_SC8E4A.09c_at	0.000396735	1.9005e-08	8.31037e-11	0.000146607	7.42491e-10	2.32333e-12	1.49575	down	1.40606	down	1.08034	up	1.02904	up	2.02908	up	2.19583	up	1.13204	up	0.252935	0.833803	0.74459	0.141449	0.21163	-0.187019	-0.390174	-0.0374823	SC8E4A.10, asd1, aspartate semialdehyde dehydrogenase, len: 340 aa; highly similar to SW:DHAS_STRAK (EMBL:U29446) Streptomyces akiyoshiensis aspartate-semialdehyde dehydrogenase (EC 1.2.1.11) Asd, 338 aa; fasta scores: opt: 1879 z-score: 2082.0 E(): 0; 88.4% identity in 336 aa overlap and similar to TR:Q9XAI8 (EMBL:AL079348) S. coelicolor SC66T3.25c, 362 aa; fasta scores: opt: 979 z-score: 1005.7…	SCO2640	Q9L1Z5
hmgL_SCC105.09_at	9.99231e-07	1.49941e-09	3.39731e-11	1.21054e-07	2.14969e-11	7.42782e-13	3.34039	down	4.30894	down	4.76892	down	1.53415	down	2.0161	up	4.53873	up	5.94766	up	-0.878251	0.861767	1.22908	1.37541	-0.26081	-0.149797	-0.953207	-1.19691	SCC105.09, hmgL, hydroxymethylglutaryl-CoA lyase, len: 317 aa; similar to TR:P95639 (EMBL:U41280) Rhodospirillum rubrum hydroxymethylglutaryl-CoA lyase (EC4.1.3.4) HmgL, 303 aa; fasta scores: opt: 924 z-score: 1043.1 E(): 0; 51.2% identity in 297 aa overlap and to SW:HMGL_RAT (EMBL:Y10054) Rattus norvegicus hydroxymethylglutaryl-CoA lyase, mitochondrial precursor (EC 4.1.3.4) HmgCL, 325 aa; fasta…	SCO2778	Q9L075
SCBAC17A6.01c_SCBAC1_at	7.22516e-05	5.59037e-08	1.26372e-07	1.94484e-05	2.9655e-09	1.6759e-08	1.48395	down	1.2642	down	1.02107	up	1.36993	down	2.00841	up	1.84855	up	1.20155	up	0.112501	0.681946	0.450726	0.0824235	0.566608	-0.324107	-0.43567	-0.182479	SCBAC17A6.01c, possible flavin-containing monooxygenase, len: >327aa: similar to many eg. TR:Q9S204 (EMBL:AL109747) putative flavin-containing monooxygenase SCJ21.03 from Streptomyces coelicolor (458 aa) fasta scores; opt: 909, Z-score: 1021.7, 45.399% identity (45.679% ungapped) in 326 aa overlap and SW:P31513 (FMO3_HUMAN) hepatic flavin-containing monooxygenase FMO3 (defects in which cause fish…	SCO7468	Q8CJJ9
SC66T3.23c_SC66T3.23_at	0.000168754	5.66842e-08	1.95681e-09	5.34415e-05	3.04754e-09	1.25545e-10	1.98846	down	1.72428	down	1.45264	down	1.20962	down	2.00838	up	1.92464	up	1.35379	up	-0.345116	0.646536	0.440877	0.193559	-0.0705636	-0.359493	-0.503711	-0.24345	SC66T3.23c, possible membrane protein, len: 454 aa; unknown function, the N-terminal third of the protein is hydrophilic, followed by a hydrophobic, possible membrane-spanning region. The N-terminus also contains 7x slightly degenerate HD(P/A)G(S/P/A)(D/G)ARDG repeats	SCO3612
galE_SCE66.16c_at	0.000292295	0.000285641	9.99873e-06	0.000103033	7.87304e-05	2.46922e-06	1.96489	down	1.2704	down	1.08192	down	1.00983	down	2.00824	up	1.40784	up	1.13096	up	-0.23474	0.739708	0.110549	-0.12114	-0.220634	-0.266227	-0.382931	-0.298689	SCE66.16c, galE1, UDP-glucose 4-epimerase (EC 5.1.3.2), len: 321aa; strongly similar to many eg. SW:P13226 (GALE_STRLI) UDP-glucose 4-epimerase from Streptomyces lividans (329 aa) fasta scores; opt: 1791, z-score: 2020.5, E(): 0, 89.4% identity in 321 aa overlap. Contains Pfam match to entry PF01370 Epimerase, NAD dependent epimerase/dehydratase family.	SCO3137	Q9K3S7
sapA_SCF51.08c_at	5.40974e-06	3.50462e-09	1.48373e-11	9.52036e-07	7.91366e-11	2.61094e-13	2.02754	down	3.24792	down	2.54602	down	1.2626	down	2.0062	up	3.64312	up	2.83878	up	-0.528832	0.490896	1.17068	0.819414	-0.192429	-0.513567	-0.69449	-0.685859	SCF51.08c, sapA spore-associated protein precursor, len: 154 aa; N-terminal region identical to SW:SAPA_STRCO (EMBL:M20145) Streptomyces coelicolor spore-associated protein precursor (fragment) SapA, 120 aa	SCO0409	P12690
trxA2_SCM1.18_at	0.474979	0.00089322	4.07627e-06	0.445527	0.000292938	8.9561e-07	1.67862	down	2.20172	down	1.46571	down	1.01856	up	2.00208	up	5.43085	up	2.07606	up	0.374507	1.12179	1.51314	0.926108	0.347973	0.120286	-0.928041	-0.127742	SCM1.18, trxA3, thioredoxin, len: 134 aa. Highly similar to many thioredoxins e.g. Escherichia coli SW:THI2_ECOLI (EMBL:U85942) thioredoxin 2 (Trx2) (139 aa), fasta scores opt: 280 z-score: 337.5 E(): 1.9e-11 41.6% identity in 101 aa overlap. Also similar to Streptomyces coelicolor TR:CAB42711 (EMBL:AL049826) thioredoxin TrxA, SCH24.11C (110 aa), fasta scores opt: 224 z-score: 263.9 E(): 2.5e-09 …	SCO0885	Q9RD25
moeA_SCE87.32c_i_at	0.460149	0.287608	1.63526e-05	0.430462	0.241117	4.41343e-06	1.11489	up	1.0756	down	1.08531	down	1.53082	up	1.9968	up	2.66008	up	2.89022	up	1.30976	1.15287	1.41491	1.42787	0.695453	0.155179	0.00343641	-0.10331	SCE87.32c, moeA, probable molybdopterin biosynthesis protein. len: 424 aa. Highly similar to many e.g. Mycobacterium tuberculosis SW:MOEA_MYCTU (EMBL:Z94752) molybdopterin biosynthesis protein (426 aa), fasta scores opt: 795 z-score: 812.4 E():0 39.3% identity in 438 aa overlap. Contains a Pfam match to entry PF00994 MoCF_biosynth, Molybdenum cofactor biosynthesis protein.	SCO3181	Q9RKA7
hrdD_SCE22.19c_r_at	2.18555e-06	2.0658e-07	3.16912e-05	3.22741e-07	1.50307e-08	9.42785e-06	2.18665	down	1.36687	down	1.11676	down	1.20983	down	1.99275	up	1.22573	up	1.03386	down	-0.375912	0.752808	0.0749629	-0.216587	-0.101108	-0.241953	-0.218683	-0.168549	SCE22.19c, hrdD, RNA polymerase principal sigma factor, len: 332 aa; identical to previously sequenced SW:HRDD_STRCO (EMBL:X52982) Streptomyces coelicolor RNA polymerase principal sigma factor HrdD, 332 aa. Contains Pfam match to entry PF00140 sigma70, Sigma-70 factor and matches to Prosite entries PS00715 Sigma-70 factors family signature 1 and PS00716 Sigma-70 factors family signature 2. Contai…	SCO3202	P18249
SCE94.33c_SCE94.33c_at	0.00430171	0.00980881	3.89492e-05	0.00223565	0.00472511	1.20477e-05	1.05653	up	1.72619	up	1.68786	up	1.71144	up	1.99058	up	1.17769	up	1.07129	up	0.908174	0.828842	0.120582	0.152982	0.132963	-0.164343	-0.11538	0.0536353	SCE94.33c, nadB, L-aspartate oxidase, len: 580 aa; similar to many eg. SW:NADB_ECOLI NadB, L-aspartate oxidase from Escherichia coli (540 aa) fasta scores; opt: 1207, z-score: 1289.2, E(): 0, (42.9% identity in 531 aa overlap). Contains Pfam match to entry PF00890 FAD_binding_2, FAD binding domain and Prosite match to PS00017 ATP/GTP-binding site motif A (P-loop).	SCO3382	Q9X8N8
SCL24.07_SCL24.07_at	1.90635e-06	0.000196503	6.02617e-11	2.74336e-07	5.10626e-05	1.59834e-12	1.50591	down	2.11726	down	1.88655	down	1.38849	up	1.98504	up	2.73128	up	1.98221	up	0.0818448	0.672481	1.16404	0.997599	-0.391669	-0.316686	-0.285536	0.0104868	SCL24.07, unknown, len: 195 aa	SCO1571	Q9L1B0
SCE6.37c_SCE6.37c_at	0.107106	0.0777599	2.5507e-05	0.0854925	0.0523138	7.39613e-06	1.01073	up	1.0738	down	1.00118	down	1.13019	up	1.9845	up	2.08375	up	1.61864	up	0.62437	0.608977	0.727096	0.626073	0.44781	-0.379797	-0.332087	-0.0687097	SCE6.37c, possible membrane protein, len: 110 aa. Contains a possible membrane spanning hydrophobic domain.	SCO2900
cutS_SC2E9.04_at	2.07793e-05	1.83706e-05	1.3293e-07	4.68592e-06	3.35807e-06	1.80004e-08	2.05588	down	1.39215	down	1.3311	down	1.06014	down	1.98315	up	1.3649	up	1.39319	up	-0.278568	0.761191	0.198742	0.13405	-0.19431	-0.226603	-0.250057	-0.344347	SC2E9.04, cutS, two-component sensor (kinase), len: 414 aa; identical to SW:CUTS_STRLI (EMBL:Q03757) CutS protein from Streptomyces lividans (414 aa). Contains Pfam match to entry signal PF00512, Signal C terminal domain, score 191.45. Contains possible hydrophobic membrane spanning regions	SCO5863	P0A4I7
SC2E1.07_SC2E1.07_r_at	4.52173e-06	5.42756e-06	0.000179053	7.7307e-07	7.74254e-07	6.82197e-05	2.05461	down	1.23844	down	1.11746	up	1.14033	down	1.98227	up	1.29536	up	1.08626	down	-0.252484	0.786379	0.0560379	-0.412704	-0.0630356	-0.200775	-0.317317	-0.293328	SC2E1.07, unknown, len: 198 aa	SCO5590
SCC88.11c_SCC88.11c_at	0.000549876	2.14999e-05	1.14622e-06	0.000214266	4.05339e-06	2.09113e-07	1.64524	down	1.13599	down	1.04334	up	1.22295	up	1.97567	up	1.25476	up	1.04192	down	-0.0106074	0.70769	0.173347	-0.0718152	-0.300972	-0.274651	-0.154065	-0.0125697	SCC88.11c, hypothetical protein, len: 258 aa; similar to TR:P73260 (EMBL:D90905) Synechocystis sp. hypothetical 97.4 kD protein, 865 aa; fasta scores: opt: 290 z-score: 317.3 E(): 2.9e-10; 31.3% identity in 179 aa overlap	SCO2600
dnaJ_SCH44.09c_at	3.03144e-10	1.13751e-09	0.00115872	5.10673e-12	1.42698e-11	0.000557348	1.69625	down	1.77633	up	1.82235	up	1.17071	down	1.97207	up	1.67514	down	1.49938	down	0.00351365	0.765863	-0.825386	-0.862285	0.230896	-0.213847	-0.0811014	-0.277917	SCH44.09c, dnaJ, molecular chaperone, len: 399 aa; identical to previously sequenced SW:DNAJ_STRCO (EMBL:L46700) Streptomyces colicolor DnaJ protein, 399 aa and similar to TR:CAB66232 (EMBL:AL136503) Streptomyces coelicolor SCC77.21c heat shock protein DnaJ2, 378 aa; fasta scores: opt: 713 z-score: 611.9 E(): 1.5e-28; 38.8% identity in 397 aa overlap. Contains Pfam matches to entries PF00226 DnaJ…	SCO3669	P40170
SC1E6.19c_SC1E6.19c_at	1.25032e-06	9.2327e-07	3.9834e-08	1.6154e-07	9.2327e-08	4.32606e-09	1.90955	down	1.62028	down	1.54369	down	1.03587	down	1.96714	up	1.6398	up	1.07046	up	-0.0765392	0.856697	0.619704	0.549845	-0.0256956	-0.119401	-0.0938169	0.451614	SC1E6.19c, unknown, len: 273 aa; similar to hypothetical proteins e.g. M. tuberculosis TR:O53851 (EMBL:AL022004) MTV043.32 (270 aa), fasta scores; opt: 1102 z-score: 1628.2 E(): 0, 58.6% identity in 263 aa overlap, and in part, to several methyltransferases e.g. PMTA_RHOSH phosphatidylethanolamine N-methyltransferase (203 aa), fasta scores; opt: 198 z-score: 248.3 E(): 1.5e-06, 37.3% identity in …	SCO6510	Q9ZC03
2SCG58.25_2SCG58.25_at	0.0162929	2.07784e-05	8.95751e-07	0.0101845	3.87269e-06	1.60611e-07	1.66627	down	1.41278	down	1.00375	down	1.00225	up	1.95759	up	1.8253	up	1.0255	up	-0.0124313	0.724188	0.486105	-0.00702763	-0.0156806	-0.244888	-0.382032	-0.0433529	2SCG58.25, probable osmoprotectant transporter, len: 504 aa; similar to SW:PROP_ECOLI (EMBL:M83089) Escherichia coli proline/betaine transporter ProP, 500 aa; fasta scores: opt: 1534 z-score: 1728.8 E(): 0; 44.7% identity in 465 aa overlap. Contains Pfam match to entry PF00083 sugar_tr, Sugar (and other) transporter and matches to Prosite entries PS00217 Sugar transport proteins signature 2 and P…	SCO1225	Q9FC88
SCI41.28c_Pfam_match_at	2.49466e-05	0.00286415	7.13033e-08	5.74041e-06	0.00113847	8.71485e-09	2.07856	down	2.06429	down	2.11661	down	1.12668	up	1.95745	up	2.20925	up	1.76866	up	-0.874686	0.180902	0.170959	0.207073	-1.04677	-0.788072	-0.9726	-0.615587	SCI41.28c, hypothetical protein, len: 197 aa. Identical to TR:O87597 (EMBL:AF086832) Streptomyces coelicolor hypothetical 18.6 kD protein and similar to SW:VG59_BPMD2 (EMBL:AF022214) Mycobacteriophage D29 gene 59 protein, 153 aa; fasta scores: opt: 175 z-score: 225.0 E(): 3.7e-05; 35.2% identity in 122 aa overlap	SCO1645	Q9RJ59
SC8E4A.26_SC8E4A.26_at	0.000507261	1.45429e-05	8.97449e-10	0.00019545	2.50201e-06	4.88933e-11	1.53139	down	1.46023	down	1.23115	down	1.14525	up	1.95151	up	1.67074	up	1.24056	up	0.0949554	0.709795	0.641147	0.394962	-0.100706	-0.254799	-0.0993435	0.0839674	SC8E4A.26, possible membrane protein, len: 408 aa; similar to various hypothetical proteins, e.g. TR:Q9XA89 (EMBL:AL096837) Streptomyces coelicolor hypothetical 36.1 kD protein SCF43A.26c, 333 aa; fasta scores: opt: 661 z-score: 668.4 E(): 8.1e-30; 42.3% identity in 317 aa overlap. Contains Pfam match to entry PF00924 UPF0003, Uncharacterized protein family UPF0003 and match to Prosite entry PS00…	SCO2656	Q9L1X9
SC10A9.15c_SC10A9.15_at	0.000330835	1.35831e-06	1.11247e-06	0.000119646	1.48003e-07	2.02159e-07	1.75379	down	1.31573	down	1.01382	up	1.04536	down	1.94384	up	1.45701	up	1.03854	down	-0.0581617	0.752317	0.337705	-0.0779675	0.00584253	-0.206595	-0.205303	-0.0234049	SC10A9.15c, conserved hypothetical protein, len: 505 aa; similar to TR:O69666 (EMBL:AL022121) Mycobacterium tuberculosis hypothetical 56.9 kDa protein MTV025.046, 509 aa; fasta scores: opt: 1720 z-score: 2047.1 E(): 0; 53.6% identity in 494 aa overlap	SCO1373	Q9AK89
SC2A6.14_SC2A6.14_at	2.66571e-07	7.9824e-08	9.15468e-10	2.59883e-08	4.66355e-09	5.02031e-11	1.14038	down	1.08668	down	1.74559	up	1.19776	up	1.93954	up	2.5175	up	1.0454	down	0.715686	0.905195	0.83561	-0.0880313	0.455345	-0.0505206	-0.496383	-0.0239824	SC2A6.14, probable oxidoreductase, len: 510 aa; similar to SW:ALKJ_PSEOL (EMBL:X65936) Pseudomonas oleovorans alcohol dehydrogenase [acceptor] (EC 1.1.99.-) AlkJ, 558 aa; fasta scores: opt: 474 z-score: 541.0 E(): 1.2e-22; 31.1% identity in 541 aa overlap. Contains Pfam match to entry PF00732 GMC_oxred, GMC oxidoreductases and match to Prosite entry PS00624 GMC oxidoreductases signature 2	SCO4829	Q9K3J1
SC5F8.21c._SC5F8.21c_at	0.000753497	2.86415e-06	1.30219e-05	0.0003068	3.59302e-07	3.36517e-06	1.95206	down	1.67257	down	1.11384	down	1.17893	down	1.9394	up	1.66614	up	1.04296	down	-0.213108	0.751888	0.528962	-0.057567	0.0243657	-0.203722	-0.207544	0.0031182	SC5F8.21c, probable amino acid decarboxylase, len: 492 aa. Similar to many e.g. Bacillus subtilis SW:DCLY_BACSU (EMBL:X58433) lysine decarboxylase (EC 4.1.1.18) (490 aa), fasta scores: opt: 1108 z-score: 1197.8 E():0 35.6% identity in 494 aa overlap. Contains a Pfam match to entry PF01276 OKR_DC_1, Orn/Lys/Arg decarboxylase.	SCO7311	Q9K4K3
SCC57A.25_SCC57A.25_at	9.0236e-05	8.28981e-05	9.5342e-09	2.53243e-05	1.88972e-05	8.16729e-10	1.80002	down	1.66637	down	1.19863	down	1.1611	up	1.93779	up	2.00448	up	1.23607	up	-0.0751166	0.772898	0.661596	0.186265	-0.290605	-0.181518	-0.341632	-0.119499	SCC57A.25, unknown, len: 268 aa. Weakly similar to Streptomyces coelicolor TR:Q9Z596(EMBL:AL035478) putative oxidoreductase (279 aa), fasta scores opt: 185 z-score: 212.6 E(): 0.00019 29.6% identity in 247 aa overlap.	SCO2754
SC8D11.43c_SC8D11.43_at	0.0323586	0.000228742	8.58373e-06	0.0220015	6.05059e-05	2.06893e-06	1.66589	down	1.37732	down	1.00617	up	1.06563	up	1.93776	up	1.86017	up	1.01815	down	-0.0469019	0.689389	0.414958	-0.055772	-0.138614	-0.264998	-0.480477	-0.0298198	SC8D11.43c, possible integral membrane protein, len: 184 aa; similar to TR:Q9X7R2 (EMBL:AL049863) Streptomyces coelicolor possible membrane protein SC5H1.04c, 167 aa; fasta scores: opt: 505 z-score: 631.2 E(): 1.3e-27; 48.7% identity in 150 aa overlap. Contains possible hydrophobic membrane spanning regions	SCO7752
3SCF60.18_3SCF60.18_at	8.61553e-07	3.61622e-08	1.47666e-09	1.00669e-07	1.75355e-09	8.99756e-11	1.82183	down	1.49107	down	1.06811	down	1.02126	down	1.93035	up	1.55686	up	1.05356	up	-0.0747021	0.790689	0.501648	0.0203574	-0.0443519	-0.15817	-0.136991	-0.0549089	3SCF60.18, possible integral membrane protein, len: 179 aa. Contains possible hydrophobic membrane spanning regions	SCO0786
SCC88.12c_SCC88.12c_at	0.00038636	0.00155441	2.36016e-05	0.000142081	0.000557136	6.70827e-06	1.97113	down	1.28943	down	1.21728	down	1.03858	up	1.92997	up	1.28341	up	1.17381	up	-0.225625	0.753399	0.141113	0.0580308	-0.280241	-0.19518	-0.218871	-0.173171	SCC88.12c, possible integral membrane protein, len: 358 aa. Contain possible hydrophobic membrane spanning regions	SCO2601
SC7A12.05_SC7A12.05_at	0.00391936	8.95449e-07	8.48551e-06	0.00200463	8.85821e-08	2.0347e-06	2.06046	down	1.82083	down	1.27757	down	1.35246	down	1.92506	up	1.94544	up	1.04994	up	-0.429928	0.613041	0.43467	-0.0765313	0.00566133	-0.331862	-0.525423	-0.146835	SC7A12.05, unknown, len: 125 aa. Similar to Streptomyces coelicolor TR:Q9X8F4(EMBL:AL049573) hypothetical 14.3 kd protein, SCE39.31C (136 aa), fasta scores opt: 247 z-score: 310.9 E(): 7.6e-10 37.2% identity in 121 aa overlap.	SCO7238
opuAA_SCI41.04c_at	1.38867e-09	1.82478e-05	0.000361984	3.78225e-11	3.316e-06	0.00015167	1.14226	down	1.59629	up	2.72371	up	1.02719	down	1.91402	up	1.38348	up	1.21617	down	0.698519	0.890405	0.0237954	-0.747052	0.737228	-0.0461976	-0.44451	-0.464702	SCI41.04c, opuAA glycine betaine transport ATP-binding protein, len: 364 aa. Highly similar to SW:OPUA_BACSU (P46920) Bacillus subtilis glycine betaine transport ATP-binding protein; fasta scores: opt: 1093 z-score: 1200.6 E():0; 52.4% identity in 328 aa overlap. Contains Pfam match to PF00005 ABC_tran, ABC transporter and PS00211 ABC transporters family signature.	SCO1621	Q9RJ80
SC6D11.09_SC6D11.09_at	0.000431339	5.47052e-06	3.98691e-07	0.000161713	7.83829e-07	6.47337e-08	2.09373	down	2.12559	down	1.27175	down	1.15956	down	1.91155	up	2.50022	up	1.21781	up	-0.174769	0.891306	0.913091	0.172044	0.0388117	-0.0434364	-0.408966	-0.112248	SC6D11.09, possible oxidoreductase, len: 343 aa. Highly similar to many putative oxidoreductases including: Mycobacterium tuberculosis TR:O53398(EMBL:AL021897) oxidoreductase (301 aa), fasta scores opt: 405 z-score: 443.2 E(): 2.9e-17 36.2% identity in 257 aa overlap. Contains a Pfam match to entry PF00106 adh_short, short chain dehydrogenase and a Prosite hit to PS00061 Short-chain dehydrogenase…	SCO7413	Q9L146
SC66T3.24c_SC66T3.24_r_at	5.2899e-05	6.04013e-07	3.99924e-09	1.35945e-05	5.5855e-08	2.90984e-10	1.86602	down	1.50172	down	1.3534	down	1.08562	down	1.90896	up	1.67077	up	1.28029	up	-0.338386	0.561577	0.24823	0.0982062	-0.219871	-0.371206	-0.492283	-0.258267	SC66T3.24c, possible RNA polymerase sigma factor, len: 190 aa; weakly similar to many e.g. SW:RPOE_STRCO (EMBL:L29636), AigE, S.coelicolor RNA polymerase sigma-E factor (176 aa), fasta scores; opt: 236 z-score: 274.0 E(): 6.1e-08, 30.9% identity in 162 aa overlap. The start site is uncertain as there is a second possible start site at codon 7	SCO3613	Q9XAI9
SCF34.11c_SCF3_part1_at	2.3092e-08	2.35937e-07	0.000989541	1.31599e-09	1.77724e-08	0.000466751	1.97035	down	1.18804	down	1.4144	up	1.67678	up	1.9044	up	1.17783	down	1.46965	down	0.485545	1.46399	0.734131	-0.0146416	-0.260145	0.534655	0.970256	0.540827	SCF34.11c, probable peptide synthetase, len: 3643 aa; similar to parts of many antibiotic peptide synthetases e.g. the C-terminal half of TR:Q9Z4X6 (EMBL:AL035640) Streptomyces coelicolor CDA peptide synthetase I (7463 aa), fasta scores; opt: 1948 z-score: 1929.3 E(): 0, 33.7% identity in 3723 aa overlap. Also similar to parts of putative peptide synthetases from the exochelin biosynthesis locus …	SCO0492	Q9RK14
SCI39.14_SCI39.14_at	8.52035e-07	2.74817e-09	5.8194e-12	9.92514e-08	5.41753e-11	8.13464e-14	2.50419	down	3.6321	down	2.33363	down	1.13162	down	1.90207	up	5.45102	up	3.58341	up	-0.744394	0.579953	1.11641	0.478181	-0.566009	-0.347614	-1.33011	-1.36315	SCI39.14, possible hydroxylase, len: 280 aa; similar to TR:O06499 (EMBL:D78338) Dactylosporangium L-proline 4-hydroxylase, 272 aa; fasta scores: opt: 458 Z-score: 529.1 bits: 105.7 E(): 7.1e-22; 34.351% identity in 262 aa overlap	SCO1867	Q93RV9
SC5C7.01c_SC1E6.25c_at	3.20304e-07	3.60828e-08	1.9581e-07	3.22023e-08	1.73301e-09	2.81434e-08	2.58631	down	2.65395	down	1.49839	down	1.38389	down	1.89772	up	2.26057	up	1.10237	up	-0.692684	0.67821	0.715459	-0.109267	-0.223952	-0.246057	-0.461229	-0.249879	SC5C7.01c, unknown, partial CDS, len: >45 aa SC1E6.25c, unknown, partial CDS, len: > 123 aa; continuation of SC5C7.01c	SCO6516
SC5F2A.07_SC5F2A.07_at	2.81864e-06	1.18923e-07	2.06878e-11	4.37445e-07	7.71817e-09	4.15239e-13	1.72169	down	1.68361	down	1.30931	down	1.0291	up	1.89676	up	1.86944	up	1.36761	up	-0.0367367	0.747086	0.71482	0.352065	-0.0781215	-0.176452	-0.187789	-0.0995925	SC5F2A.07, unknown, len: 109 aa	SCO6724
SC1C3.18c_SC1C3.18c_at	0.00356141	0.00135949	1.97744e-06	0.00178836	0.000477526	3.91235e-07	1.73181	down	1.58662	down	1.17292	down	1.06938	up	1.89401	up	1.69694	up	1.18363	up	-0.0442357	0.748042	0.62172	0.18587	-0.141012	-0.173398	-0.141215	-0.05735	SC1C3.18c, unknown, len: 238 aa; similar to M. tuberculosis hypothetical protein TR:E1237486 (EMBL:AL021186) MTV010.04 (244 aa), fasta scores; opt: 516 z-score: 539.2 E(): 8.4e-23, 41.7% identity in 223 aa overlap	SCO6030
SC2E9.05_SC2E9.05_f_at	0.005367	9.15824e-05	1.38184e-08	0.0028701	2.13036e-05	1.29764e-09	1.33739	down	1.07345	down	1.14977	up	1.43276	up	1.88913	up	1.35439	up	1.06743	up	0.307716	0.727139	0.409968	0.106376	-0.211081	-0.190581	-0.0276798	0.0122356	SC2E9.05, unknown, len: 98 aa; highly similar to hypothetical proteins from Mycobacterium tuberculosis and M. leprae eg. TR:O07201 (EMBL:Z96072) MTCY05A6.20C (100 aa), fasta scores; opt: 465 z-score: 814.5 E(): 0, 71.4% identity in 98 aa overlap	SCO5864
SCGD3.30c_SCGD3.30c_at	2.96642e-05	8.90488e-06	0.00010525	6.96453e-06	1.40435e-06	3.76109e-05	1.68293	down	1.11786	up	1.06916	up	1.11278	up	1.88469	up	1.01499	up	1.07872	down	0.0481602	0.799138	-0.11258	-0.0483227	-0.106002	-0.115188	-0.134043	0.060993	SCGD3.30c, bkdC2, probable dihydrolipoamide acyltransferase component E2, len: 491 aa; similar to many e.g. SW:ODP2_BACST (EMBL:X53560) Bacillus stearothermophilus dihydrolipoamide acetyltransferase component of pyruvate dehydrogenase complex (427 aa), fasta scores; opt: 672 z-score: 634.2 E(): 5.4e-28, 33.2% identity in 482 aa overlap. Highly similar to SCGD3.16c, probable dihydrolipoamide acylt…	SCO3829	Q9XA49
SC6F7.13c_SC6F7.13c_at	0.00149665	1.98352e-06	1.06716e-06	0.000659815	2.31055e-07	1.93159e-07	1.84149	down	1.68022	down	1.23727	down	1.17763	down	1.87807	up	1.67202	up	1.08929	up	-0.352315	0.528558	0.396332	-0.0451571	-0.116434	-0.380693	-0.34526	-0.168546	SC6F7.13c, unknown, len: 178 aa.	SCO6960	Q9KZC9
SCC75A.01c_SC1G2.17c_at	7.1242e-06	0.00190889	5.85713e-08	1.34058e-06	0.000708826	6.88854e-09	1.85756	down	1.31049	down	1.38778	down	1.21346	up	1.87689	up	1.27154	up	1.38826	up	-0.199925	0.693481	0.190179	0.272854	-0.479055	-0.214861	-0.156394	-0.200428	SCC75A.01c, possible membrane protein, partial CDS, len: > 268 aa. Highly similar to another putative membrane protein from Streptomyces coelicolor TR:CAB45459(EMBL:AL079348) SC66T3.03 (330 aa), fasta scores opt: 695 z-score: 823.4 E():0 54.8% identity in 241 aa overlap. Contains possible membrane spanning hydrophobic domains. SC1G2.17c, unknown, partial CDS, len: > 116 aa. Highly similar to the …	SCO2255
SCD6.05c_SCD6.05c_i_at	0.90873	0.15944	1.47511e-07	0.89961	0.121552	2.01969e-08	1.15188	down	1.08107	down	1.12421	down	1.34155	up	1.87281	up	1.74674	up	1.80879	up	0.564275	0.768264	0.67673	0.733182	0.140374	-0.136938	-0.127934	-0.121842	SCD6.05c, hypothetical protein, len: 139 aa; similar to TR:P95144 (EMBL:Z83859) Mycobacterium tuberculosis hypothetical 14.7 kD protein MTCY359.02, 129 aa; fasta scores: opt: 462 z-score: 578.8 E(): 8.8e-25; 58.2% identity in 134 aa overlap	SCO4427
SC8F4.03_SC8F4.03_at	0.00423349	1.07114e-05	3.0881e-10	0.00218958	1.73533e-06	1.42372e-11	1.57428	down	1.95181	down	1.87956	down	1.09582	up	1.86709	up	2.61948	up	2.52628	up	0.0402921	0.694985	1.00511	0.950684	-0.0917123	-0.205809	-0.384172	-0.386332	SC8F4.03, thiL, probable acetoacetyl-coA thiolase, len: 401aa; similar to many eg. SW:P14611 (THIL_ALCEU) acetoacetyl-coA thiolase from Alcaligenes eutrophus (393 aa) fasta scores; opt: 1272, z-score: 1344.2, E(): 0, 53.6% identity in 390 aa overlap. Also similar to TR:Q9XAM9 (EMBL:AL079355) beta-ketoadipyl-coA thiolase from Streptomyces coelicolor (cosmid 4C6) (400 aa) fasta scores; opt: 949, z-…	SCO5399	Q9L2C1
SC2E9.06_SC2E9.06_at	9.41852e-09	2.92621e-07	4.89189e-10	3.88219e-10	2.30741e-08	2.43718e-11	1.81262	down	1.57043	down	1.05262	down	1.18024	up	1.86413	up	1.49056	up	1.02099	up	-0.0922082	0.765871	0.558948	-0.0182228	-0.331292	-0.132632	-0.0169036	-0.0481958	SC2E9.06, unknown, len: 317 aa	SCO5865
SCF43A.22c_SCF43A.22_at	1.12192e-07	2.02773e-08	1.83704e-10	8.88692e-09	8.28534e-10	7.1111e-12	1.92987	down	1.96226	down	1.23053	down	1.052	down	1.86284	up	2.02321	up	1.17264	up	-0.272213	0.676294	0.700306	0.0270659	-0.199075	-0.22121	-0.316339	-0.202696	SCF43A.22c, hypothetical protein, len: 321 aa; unknown function, probable CDS suggested by GC frameplot, positional base preference and amino acid composition. Similar to the adjacent protein SCF43A.21c, hypothetical protein (306 aa), fasta scores; opt: 674 z-score: 666.6 E(): 5.5e-32, 41.3% identity in 300 aa overlap	SCO0832
SCE87.09c_SCE87.09c_at	0.00133829	4.14206e-05	0.000196345	0.000579446	8.60863e-06	7.54414e-05	1.83843	down	1.44062	down	1.01435	up	1.13356	down	1.86027	up	1.4901	up	1.06454	down	-0.226356	0.652118	0.300336	-0.246917	-0.0454976	-0.243392	-0.275078	-0.156686	SCE87.09c, unknown, len: 126 aa. Similar to two putative regulators from Streptomyces coelicolor: TR:CAB51005 (EMBL:AL096852) SCE19A.24 (142 aa), fasta scores opt: 168 z-score: 227.4 E(): 2.7e-05 32.7% identity in 101 aa overlap and TR:CAB40672 (EMBL: AL049587) SC5F2A.05C (138 aa), fasta scores opt: 222 z-score: 296.3 E(): 3.9e-09 36.0% identity in 114 aa overlap.	SCO3158
SCF43A.35c_SCF43A.35_at	0.00015388	1.72414e-05	2.57285e-05	4.76532e-05	3.06513e-06	7.48802e-06	2.10654	down	1.81972	down	1.1324	down	1.26523	down	1.85013	up	1.84123	up	1.10252	up	-0.328645	0.746231	0.53507	-0.149265	0.0107579	-0.141397	-0.345597	-0.290075	SCF43A.35c, unknown, len: 88 aa; unknown function, probable CDS suggested by GC frameplot, positional base preference and amino acid composition. The N-terminus is rich in basic amino acids, while the remainder is rich in Ser/Thr	SCO0845
SC1H10.06c_SC1H10.06_at	1.18122e-06	4.08449e-05	1.80966e-08	1.49029e-07	8.46177e-06	1.77723e-09	1.89282	down	1.31623	down	1.34606	down	1.08272	up	1.84535	up	1.28624	up	1.27743	up	-0.357871	0.562669	0.0385421	0.070869	-0.472528	-0.321227	-0.324614	-0.282379	SC1H10.06c, possible membrane protein, len: 297 aa. Similar to several including: Streptomyces coelicolor TR:Q9XAL0 (EMBL:AL079348) putative membrane protein, SC66T3.03 (330 aa), fasta scores opt: 561 z-score: 634.9 E(): 6.4e-28 50.8% identity in 315 aa overlap. Contains possible membrane spanning hydrophobic domains	SCO7017
SCF55.22_SCF55.22_at	0.106009	0.304044	5.34167e-06	0.0844275	0.257729	1.21384e-06	1.3504	down	1.35106	down	1.10741	down	1.49376	up	1.84023	up	1.74576	up	1.32555	up	0.305345	0.738727	0.739432	0.452533	-0.273602	-0.141163	-0.0644217	0.045941	SCF55.22, probable anti anti sigma factor, len: 97 aa; identical to previously sequenced TR:CAB55831 (EMBL:AJ249580) Streptomyces coelicolor putative anti anti sigma factor, 97 aa	SCO0598
SCE33.11c_SCE33.11c_at	0.00691167	1.15499e-05	4.61185e-07	0.00383982	1.89691e-06	7.58724e-08	1.97013	down	1.93482	down	1.55417	down	1.2355	down	1.83393	up	2.22592	up	1.47153	up	-0.611637	0.366656	0.340563	0.0245085	-0.306545	-0.508285	-0.813839	-0.532808	SCE33.11c, hypothetical protein, len: 254 aa; similar to TR:O05886 (EMBL:Z95121) Mycobacterium tuberculosis hypothetical 24.5 kD protein MTCY20B11.16c, 214 aa; fasta scores: opt: 487 z-score: 551.0 E(): 3.1e-23; 47.6% identity in 210 aa overlap	SCO3009	Q9KYX2
SCE22.10_SCE22.10_at	0.0398977	0.0909691	4.98342e-07	0.0279306	0.0632871	8.3057e-08	1.37326	down	1.42112	down	1.64972	down	1.27155	up	1.83321	up	1.89241	up	1.96238	up	0.142131	0.599734	0.649164	0.864356	-0.20446	-0.274635	-0.271058	-0.10825	SCE22.10, hypothetical protein, len: 348 aa; similar to SW:Y03I_MYCLE (EMBL:U00014) Mycobacterium leprae hypothetical 36.1 kD protein B1549_C2_208, 362 aa; fasta scores: opt: 894 z-score: 899.8 E(): 0; 48.2% identity in 365 aa overlap	SCO3193
SC9A10.05c_SC9A10.05_r_at	5.20806e-06	0.00262493	6.68525e-07	9.14677e-07	0.00102833	1.14296e-07	1.98329	down	1.45491	down	1.11518	down	1.07261	up	1.83248	up	1.44699	up	1.33319	up	-0.237511	0.750382	0.303419	-0.0802361	-0.338632	-0.123416	-0.229637	-0.495114	SC9A10.05c, probable membrane protein, len: 184 aa	SCO5741
SCE20.02_SCE20.02_at	4.05664e-07	1.47093e-06	3.90658e-06	4.23112e-08	1.63964e-07	8.51326e-07	1.29299	down	1.03399	up	1.69594	up	1.037	down	1.83167	up	1.86335	up	1.16856	down	-0.0178595	0.352856	-0.0660884	-0.779947	0.0345507	-0.520306	-0.963985	-0.555209	SCE20.02, probable amino acid ABC transporter protein, solute-binding component, len: 309 aa. Similar to several including: Salmonella typhimurium SW:ARGT_SALTY(EMBL:V01368) lysine-arginine-ornithine-binding periplasmic protein precursor (260 aa), fasta scores opt: 251 z-score: 294.5 E(): 5.1e-09 25.8% identity in 279 aa overlap and Rhizobium sp. (strain NGR234) SW:Y4TE_RHISN(EMBL:AE000098) proba…	SCO2828	Q9RDC3
prcB_SCI41.27_at	3.77747e-06	4.63706e-06	9.9609e-12	6.24162e-07	6.49853e-07	1.6066e-13	1.59468	down	1.80497	down	1.76892	down	1.16429	up	1.82896	up	2.12113	up	2.04508	up	-0.153593	0.519676	0.698379	0.669276	-0.373039	-0.351347	-0.386454	-0.362878	SCI41.27, pcrB 20S proteasome beta-subunit precursor, len: 281 aa. Identical to TR:O87598 (EMBL; AF086832) Streptomyces coelicolor 20S proteasome beta-subunit precursor 281 aa and similar to TR:Q53083 (EMBL; U26422) Rhodococcus sp. proteasome beta-type subunit 2, 292 aa; fasta socres: opt: 952 z-score: 1081.0 E():0; 56.7% identity in 277 aa overlap.	SCO1644	Q7AKQ5
SCC88.05c_SCC88.05c_at	0.109018	0.00106844	6.06902e-05	0.0871749	0.000361381	1.99473e-05	1.26549	down	1.02934	down	1.00074	up	1.28306	up	1.82758	up	1.23856	up	1.07481	down	0.220626	0.560321	0.262343	0.219558	-0.13896	-0.309613	-0.0463187	0.323641	SCC88.05c, hypothetical protein, len: 586 aa; similar to various hypothetical proteins, e.g. TR:O69853 (EMBL:AL023702) Streptomyces coelicolor hypothetical 66.0 kD protein SC1C3.11, 586 aa; fasta scores: opt: 1251 z-score: 1446.9 E(): 0; 46.5% identity in 600 aa overlap	SCO2594	Q9L1I2
SCD95A.10c_SCD95A.10_r_at	1.24808e-06	7.17818e-08	1.30112e-07	1.60512e-07	4.09079e-09	1.74415e-08	1.87347	down	1.32896	down	1.14447	down	1.12177	down	1.81721	up	1.28588	up	1.05879	up	-0.33635	0.56936	0.0739501	-0.141666	-0.170569	-0.292361	-0.288804	-0.224079	SCD95A.10c, possible tellurium resistance protein, len: 191 aa; highly similar to many tellurium resistance related proteins, e.g. SW:TERE_SERMA (EMBL:L38824) Serratia marcescens tellurium resistance protein TerE, 191 aa; fasta scores: opt: 864 z-score: 1027.3 E(): 0; 65.4% identity in 191 aa overlap and to TR:CAB62770 (EMBL:AL133424) Streptomyces coelicolor SCF56.25 tellurium resistance protein …	SCO4277	Q9KXW4
2SCD60.12c_2SCD60.12_at	0.000638249	0.00110801	0.00157651	0.000253241	0.000376882	0.000782042	1.41901	down	1.01629	up	1.28549	up	1.33114	up	1.81282	up	1.16058	down	1.06562	up	0.405149	0.910032	0.381835	0.0428254	-0.007514	0.0517985	0.596679	-0.0488704	2SCD60.12c, unknown, len: 152 aa	SCO4046
2SCG4.05c_2SCG4.05c_at	1.22128e-07	2.06995e-05	7.09968e-10	9.80529e-09	3.84313e-06	3.71525e-11	1.55064	down	2.92406	down	2.73636	down	1.15915	up	1.81227	up	3.12908	up	2.19233	up	-0.658909	-0.0260482	0.889065	0.793347	-0.871973	-0.883848	-0.756673	-0.33912	2SCG4.05c, unknown, len: 467 aa. High content in alanine, asparagine and valine amino acid residues	SCO1089
SC7H2.07c_SC7H2.07c_at	0.000894549	5.94452e-05	0.000303921	0.000371927	1.29331e-05	0.000124292	1.76034	down	1.20689	down	1.07232	down	1.01221	up	1.80725	up	1.22745	up	1.11848	down	-0.166695	0.649157	0.104598	-0.0659649	-0.184208	-0.204637	-0.191062	0.0955772	SC7H2.07c, unknown, len: 228aa	SCO1993	Q9S2L0
SC8F4.02c_SC8F4.02c_at	1.25873e-06	3.11119e-06	1.59776e-10	1.6332e-07	4.0256e-07	5.86871e-12	1.65296	down	2.33184	down	2.43332	down	1.05958	up	1.79925	up	2.45592	up	2.47584	up	-0.042304	0.682749	1.17917	1.24062	-0.125796	-0.16465	-0.117095	-0.0672964	SC8F4.02c, conserved hypothetical protein, len: 146aa; similar to several of undefined function eg. TR:O28065 (EMBL:AE000952) conserved hypothetical protein from Archaeoglobus fulgidus (131 aa) fasta scores; opt: 346 z-score: 449.3 E(): 1.3e-17 40.4% identity in 136 aa overlap.	SCO5398
SCI39.13_SCI39.13_at	3.32414e-07	1.19882e-09	2.08291e-12	3.37179e-08	1.67577e-11	1.94106e-14	2.37976	down	3.14244	down	2.6401	down	1.11633	down	1.79705	up	4.43672	up	3.47924	up	-0.778158	0.472657	0.873726	0.622436	-0.619397	-0.372977	-1.27577	-1.17634	SCI39.13, probable condensing enzyme, len: 132 aa; similar to SW:ECTC_MARHA (EMBL:U66614) Marinococcus halophilus L-ectoine synthase EctC, 129 aa; fasta scores: opt: 405 Z-score: 541.3 bits: 105.8 E(): 1.5e-22; 44.800% identity in 125 aa overlap	SCO1866	Q93RW0
SC1A8A.04c_SC1A8A.04_at	0.000131795	7.92469e-05	1.97461e-08	3.93968e-05	1.80081e-05	1.95338e-09	1.59563	down	1.27039	down	1.22266	down	1.12166	up	1.79131	up	1.4024	up	1.16808	up	-0.214181	0.459943	0.13109	0.0758432	-0.379815	-0.381071	-0.356805	-0.148301	SC1A8A.04c, hypothetical protein, len: 267aa; similar to but longer than SW:Q50606 (Y0DG_MYCTU) hypothetical protein from Mycobacterium tuberculosis (162 aa) fasta scores; opt: 503, z-score: 488.2, E(): 9.2e-20, 56.0% identity in 141 aa overlap. Contains Pfam match to entry PF00498 FHA, FHA domain	SCO1384	Q9KZP8
2SC6G5.29_2SC6G5.29_r_at	0.0689717	3.85749e-06	4.53028e-09	0.0523344	5.21245e-07	3.44237e-10	1.2906	down	1.37766	down	1.17458	down	1.00271	down	1.78858	up	1.71054	up	1.23455	up	-0.0430663	0.32498	0.419155	0.189082	-0.039161	-0.513838	-0.355294	-0.114898	2SC6G5.29, possible 3-hydroxybutyryl-coA dehydrogenase, len: 282 aa; similar to many eg. SW:P52041 (HBD_CLOAB) 3-hydroxybutyryl-coA dehydrogenase from Clostridium acetobutylicum (282 aa) fasta scores; opt: 806, z-score: 947.0, E(): 0, 44.6% identity in 280 aa overlap. Contains Pfam match to entry PF00725 3HCDH, 3-hydroxyacyl-CoA dehydrogenase and Prosite match to PS00067 3-hydroxyacyl-CoA dehydro…	SCO5385	Q9K4C6
fumC_SCK7.15c_at	0.000202209	5.20566e-06	1.33884e-08	6.68957e-05	7.40734e-07	1.24286e-09	1.57507	down	1.38961	down	1.32438	down	1.0042	up	1.78648	up	1.46824	up	1.17835	up	-0.309957	0.345459	0.164723	0.0953576	-0.316009	-0.491658	-0.389366	-0.141408	SCK7.15c, fumC, fumarate hydratase C, len: 461 aa; similar to SW:FUMC_PSEAE (EMBL:U59458) Pseudomonas aeruginosa fumarate hydratase C (EC 4.2.1.2) FumC, 458 aa; fasta scores: opt: 1505 z-score: 1638.8 E(): 0; 53.6% identity in 459 aa overlap. Contains Pfam match to entry PF00206 lyase_1, Lyase and match to Prosite entry PS00163 Fumarate lyases signature	SCO5042	Q9FBN6
SCGD3.28c_SCGD3.28c_at	0.469046	0.150257	0.0058384	0.439794	0.113635	0.0033147	1.21334	down	1.22194	down	1.20972	down	1.15512	down	1.78355	up	2.34007	up	2.5876	up	0.382332	0.661313	0.67151	0.657004	0.590375	-0.173435	-0.55504	-0.714613	SCGD3.28c, probable molybdenum cofactor biosynthesis protein, len: 465 aa; similar to many e.g. SW:MOEA_ECOLI (EMBL:M21151), moeA, Escherichia coli molybdenum cofactor biosynthesis protein (411 aa), fasta scores; opt: 481 z-score: 484.8 E(): 1.1e-19, 32.9% identity in 331 aa overlap. This sequence is some 50 aa longer than many other predicted moeA homologues. The position of the start codon is s…	SCO3827	Q9XA51
SC7A8.02_SC7A8.02_at	0.00332401	0.276582	3.95028e-05	0.0016489	0.230164	1.22473e-05	1.11395	up	1.45132	up	1.27285	up	1.2958	up	1.78271	up	1.34765	up	1.35999	up	0.826974	0.671293	0.289604	0.478913	0.45313	-0.162777	-0.140841	0.0353177	SC7A8.02, probable ABC transporter, len: 577 aa; similar to TR:Q9WYC3 (EMBL:AE001710) Thermotoga maritima ABC transporter, ATP-binding protein, 577 aa; fasta scores: opt: 1411 z-score: 1575.1 E(): 0; 39.9% identity in 569 aa overlap and to SW:YC73_MYCTU (EMBL:Z77137) Mycobacterium tuberculosis hypothetical ABC transporter ATP-binding protein RV1273c, 582 aa; fasta scores: opt: 1966 z-score: 2193.…	SCO2463	Q9L2F3
2SC10A7.24_2SC10A7.2_at	2.04079e-06	0.000113696	0.000825109	2.97706e-07	2.71404e-05	0.000381502	1.51815	down	1.5424	up	1.15387	up	1.04212	up	1.78068	up	1.16199	down	1.2134	up	0.286006	0.888323	-0.339175	0.0795282	0.22649	0.0558942	-0.122574	-0.199528	2SC10A7.24, probable two component system response regulator, len: 271 aa; similar to TR:O69730 (EMBL:AL022121) Mycobacterium tuberculosis putative two-component system regulator MTV025.113c, 234 aa; fasta scores: opt: 1111 z-score: 1309.2 E(): 0; 72.3% identity in 231 aa overlap. Contains Pfam matches to entries PF00072 response_reg, Response regulator receiver domain and PF00486 trans_reg_C, Tr…	SCO4020	Q9ADN7
SCF81.19_SCF81.19_at	0.000183524	0.00095454	0.00579788	5.88725e-05	0.000315443	0.00328962	1.80955	down	1.70654	down	1.30976	down	1.02621	down	1.77775	up	1.22779	up	1.12689	down	-0.323373	0.532255	0.447701	0.065932	-0.286044	-0.2978	0.15164	0.238276	SCF81.19, probable methyltransferase, len: 220 aa; similar to TR:O27384 (EMBL:AE000896) Methanobacterium thermoautotrophicum methyltransferase related protein MTH1329, 196 aa; fasta scores: opt: 454 z-score: 525.3 E(): 6.9e-22; 44.2% identity in 190 aa overlap and to TR:Q53742 (EMBL:X92429) Streptomyces lipmanii (Streptomyces alboniger) N-methyl-transferase Pur5, 228 aa; fasta scores: opt: 228 z-…	SCO0760	Q9RJD2
SCBAC20F6.05c_SCBAC2_at	0.163446	0.0632874	0.000991466	0.136674	0.0415111	0.000468107	1.02833	down	1.15191	up	1.49644	up	1.3513	up	1.77275	up	1.4282	up	1.0393	down	0.5818	0.622108	0.377778	0.000263532	0.147446	-0.20388	-0.136425	0.0558777	SCBAC20F6.05c, hypothetical protein, len: 130 aa; similar to TR:Q9X8E7 (EMBL:AL049573) Streptomyces coelicolor hypothetical 16.4 kDa protein SCE39.24, 148 aa; fasta scores: opt: 257 Z-score: 327.8 bits: 66.5 E(): 1.1e-10; 39.394% identity in 132 aa overlap	SCO5062
pkaA_SCE50.02c_at	0.00226997	0.00111001	2.14528e-06	0.00107641	0.000377959	4.29056e-07	1.51599	down	1.14969	down	1.06346	down	1.24717	up	1.77251	up	1.28125	up	1.04584	up	-0.00729052	0.592968	0.19395	0.0814695	-0.325944	-0.232827	-0.163605	0.0168098	SCE50.02c, pkaA, serine/threonine protein kinase, len: 543 aa; identical to previously sequenced SW:PKAA_STRCO (EMBL:D86821) Streptomyces coelicolor serine/threonine protein kinase PkaA (EC 2.7.1.-), 543 aa. Contains Pfam match to entry PF00069 pkinase, Eukaryotic protein kinase domain and match to Prosite entry PS00108 Serine/Threonine protein kinases active-site signature	SCO2974	P54739
SC8D9.24_SC8D9.24_at	7.39676e-07	0.00514874	1.36897e-08	8.35118e-08	0.00222558	1.28065e-09	1.33518	down	1.74427	down	1.9551	down	1.32499	up	1.77092	up	2.21513	up	1.46898	up	0.374781	0.791814	1.1774	1.34202	-0.0312017	-0.0326845	0.0300078	0.787207	SC8D9.24, ilvB, acetolactate synthase, len: 613aa; high level of similarity to many eg. TR:Q59816 (EMBL:L39268) ilvB, acetolactate synthase from the ilvBNC gene cluster of Streptomyces avermitilis (617 aa) fasta scores; opt: 3558, z-score: 3786.3, E(): 0, (87.2% identity in 619 aa overlap). Contains PS00187 Thiamine pyrophosphate enzymes signature and Pfam match to entry PF00205 TPP_enzymes, Thia…	SCO5512	Q9Z567
SC7H2.03c_SC7H2.03c_at	0.142672	0.0246272	4.67378e-06	0.117461	0.0136946	1.04532e-06	1.14955	down	1.09727	down	1.26761	down	1.05921	up	1.77006	up	1.68682	up	1.63021	up	0.38735	0.588418	0.521267	0.729457	0.304362	-0.235381	-0.23304	0.0243998	SC7H2.03c, probable aminopeptidase, len: 323 aa; similar to many proline aminopeptidases e.g. SW:PIP_XANCI proline iminopeptidase from Xanthomonas campestris pv. citri (313 aa) fasta scores; opt: 848, z-score: 979.3, E(): 0, (44.4% identity in 320 aa overlap). Contains Pfam match to entry PF00561 abhydrolase, alpha/beta hydrolase fold.	SCO1989	Q9S2L4
SC5H1.15c_SC5H1.15c_at	0.0398641	3.74375e-06	0.000333929	0.0278906	5.0185e-07	0.000138718	1.42495	down	1.20768	down	1.16557	up	1.15397	down	1.76894	up	1.56193	up	1.20579	down	-0.0639575	0.446952	0.208278	-0.284988	0.142643	-0.375934	-0.435049	-0.0150115	SC5H1.15c, possible regulator protein, len: 151 aa; similar to Streptomyces fradiae beta-lactamase regulator protein (EMBL:AB024056) (139 aa), fasta scores; opt: 177 z-score: 241.8 E(): 3.8e-06, 35.2% identity in 122 aa overlap and TR:O54111 (EMBL:AL021529), SC10A5.20, S.coelicolor hypothetical protein (171 aa) (35.4% identity in 99 aa overlap)	SCO7277	Q9X7S3
SCGD3.06_SCGD3.06_at	0.00369756	6.53062e-05	4.47449e-07	0.00186733	1.44189e-05	7.34522e-08	1.60563	down	1.52592	down	1.00273	up	1.03128	up	1.76756	up	2.06915	up	1.12123	up	0.0151984	0.698342	0.624875	0.0112673	-0.0292327	-0.123418	-0.424167	-0.153809	SCGD3.06, hypothetical protein, len: 164 aa; unknown function, weakly similar to TR:P94352 (EMBL:D83026) Bacillus subtilis hypothetical protein (162 aa), fasta scores; opt: 185 z-score: 240.2 E(): 4.7e-06, 21.8% identity in 165 aa overlap. An alternative start codon is present at codon 5	SCO3805
3SC5B7.07_3SC5B7.07_at	4.64885e-06	9.93672e-08	1.42285e-10	8.048e-07	6.09025e-09	4.99782e-12	1.68364	down	1.56853	down	1.64444	down	1.0965	down	1.75869	up	1.56727	up	1.54385	up	-0.131524	0.62006	0.517886	0.58607	0.00137504	-0.194442	-0.130369	-0.0404628	3SC5B7.07, conserved hypothetical protein, len: 140 aa; similar to TR:O27449 (EMBL:AE000902) Methanobacterium thermoautotrophicum conserved protein MTH1398, 133 aa; fasta scores: opt: 122 z-score: 167.4 E(): 0.085; 26.7% identity in 116 aa overlap	SCO0729
SC6A5.20_SC6A5.20_r_at	0.000794269	0.221134	7.74797e-09	0.000325109	0.178175	6.44276e-10	1.1537	up	1.14983	up	1.23325	up	1.42195	up	1.7543	up	1.59661	up	1.47729	up	0.90682	0.700555	0.705403	0.604351	0.398952	-0.110341	0.0303901	0.0414014	SC6A5.20, possible small hydrophobic secreted protein, len: 39 aa; contains possible N-terminal signal sequence.	SCO6771
SCJ4.53c_SCJ11.01c_at	1.38867e-09	5.61043e-09	1.07722e-11	3.78276e-11	1.48807e-10	1.81466e-13	2.67915	down	7.7817	down	7.80728	down	1.02117	down	1.75411	up	7.23098	up	5.83821	up	-0.216738	1.20504	2.74335	2.74808	-0.186517	0.3943	-0.110843	0.202555	SCJ4.53c, partial CDS, unknown, len: >356 aa; similar to many of undefined function e.g. SW:WAPA_BACSU wall associated protein from Bacillus subtilis (2334 aa) fasta scores; opt: 322, z-score: 315.0, E(): 3.5e-10, (27.5% identity in 320 aa overlap). SCJ11.01c, partial CDS, possible secreted protein, len: >793 aa	SCO0072
SCE2.18c_SCE2.18c_at	0.00474431	1.92676e-06	7.05295e-07	0.00249459	2.23565e-07	1.21341e-07	1.44244	down	1.10442	down	1.08809	up	1.09372	up	1.75336	up	1.29458	up	1.09162	down	-0.00337029	0.525137	0.139918	-0.125174	-0.13262	-0.284983	-0.232561	0.00129159	SCE2.18c, possible DNA-binding protein, len: 390 aa; similar to TR:O53463 (EMBL:AL021899) putative regulator from Mycobacterium tuberculosis (346 aa) fasta scores; opt: 208, z-score: 251.9, E(): 1e-06, (32.8% identity in 302 aa overlap). Contains Pfam match to entry PF01381 HTH_3, Helix-turn-helix.	SCO3537	Q9X8B2
SC5H1.32_SC5H1.32_i_at	0.00882984	0.00190605	4.19405e-05	0.00508902	0.000707081	1.30932e-05	1.70752	down	1.40231	down	1.06701	down	1.0261	down	1.74761	up	1.64248	up	1.11751	up	-0.013629	0.75827	0.474172	0.0799426	0.0235414	-0.0471118	-0.241707	-0.0803475	SC5H1.32, possible membrane protein, len: 89 aa; unknown function, similar to e.g. SW:YEAQ_ECOLI (EMBL:AE000274), yeaQ, Escherichia coli hypothetical protein (82 aa), fasta scores; opt: 180 z-score: 242.2 E(): 3.6e-06, 35.2% identity in 71 aa overlap	SCO7260
cypH_SCBAC25F8.02c_at	0.350415	0.0767222	2.11629e-05	0.317509	0.0515881	5.96959e-06	1.10591	down	1.17643	down	1.14603	down	1.08946	up	1.74488	up	1.49953	up	1.58551	up	0.276536	0.421769	0.510953	0.473177	0.152922	-0.381358	-0.0735585	-0.191766	SCBAC25F8.02c, cypH, peptidyl-prolyl cis-trans isomerase, len: 165 aa; highly similar to SW:CYPH_YEAST (EMBL:X17505) Saccharomyces cerevisiae peptidyl-prolyl cis-trans isomerase (EC 5.2.1.8) Cpr1 or Cyp1 or Cph1 or Scc1 or YDR155C, 161 aa; fasta scores: opt: 798 Z-score: 947.8 bits: 181.7 E(): 3.5e-45; 70.988% identity in 162 aa overlap. Contains Pfam match to entry PF00160 pro_isomerase, Cycloph…	SCO7510	Q93J09
SCD6.27c_SCD6.27c_at	0.00205084	5.06795e-05	0.00431156	0.000959265	1.08443e-05	0.00236749	1.23147	down	1.18009	up	1.43124	up	1.07976	up	1.74221	up	1.07294	up	1.22023	down	0.304512	0.604898	0.0656147	-0.212755	0.1938	-0.196021	-0.0359557	0.0743979	SCD6.27c, probable hydrolase, len: 299 aa; similar to TR:O87275 (EMBL:AF015628) Staphylococcus cohnii streptogramin B lactonase VgbB, 295 aa; fasta scores: opt: 855 z-score: 887.0 E(): 0; 44.5% identity in 283 aa overlap. Contains 5x DNA degenerate repeats:G/R)(T/A)(G/R)RR(P/H)VVH	SCO4449	Q9KZX7
SCF55.21c_SCF55.21c_at	4.20031e-05	6.9997e-07	1.38264e-08	1.04631e-05	6.62338e-08	1.30335e-09	1.75618	down	1.72497	down	1.23527	down	1.11347	down	1.74125	up	1.78636	up	1.22157	up	-0.154356	0.658082	0.632212	0.150474	0.000706991	-0.142038	-0.204812	-0.138261	SCF55.21c, unknown, len: 131 aa; sequenced as TR:AAK61188 (EMBL:AF06826) Streptomyces coelicolor A3(2) ORFA, 131 aa	SCO0597
SCE20.10_SCE20.10_at	8.20057e-07	2.88187e-06	4.25335e-09	9.43506e-08	3.64624e-07	3.15571e-10	1.86388	down	1.45232	down	1.43474	down	1.03566	down	1.74	up	1.44776	up	1.30443	up	-0.352658	0.545651	0.185704	0.168136	-0.302114	-0.253439	-0.348124	-0.215286	SCE20.10, possible glycosyl transferase., len: 653 aa. Weakly similar to several other putative glycosyl transferases e.g. Aquifex aeolicus TR:O67406 (EMBL:AE000738) cellulose synthase catalytic subunit (759 aa), fasta scores opt: 326 z-score: 359.1 E(): 1.3e-12 22.0% identity in 590 aa overlap. Contains a Pfam match to entry PF00535 Glycos_transf_2, Glycosyl transferases and multiple possible me…	SCO2836	Q9RDB5
SC9B1.06_SC9B1.06_at	0.0524134	0.00346439	5.42092e-06	0.0382862	0.00141308	1.23379e-06	1.52991	down	1.60071	down	1.41516	down	1.01147	up	1.73394	up	1.89141	up	1.31617	up	-0.0927396	0.52071	0.585976	0.40823	-0.109194	-0.273348	-0.333483	0.0118809	SC9B1.06, unknown, len: 181 aa	SCO6059
SC5G8.15c_SC5G8.15c_at	7.95768e-08	1.36877e-07	1.05706e-09	5.87556e-09	9.17766e-09	5.91047e-11	1.73607	down	1.29848	down	1.33109	down	1.00535	up	1.73253	up	1.21926	up	1.18696	up	-0.337507	0.458315	0.0393174	0.0751012	-0.345207	-0.33457	-0.246694	-0.172168	SC5G8.15c, possible D-alanyl-D-alanine carboxypeptidase, len: 455 aa; similar to many e.g. TR:O53380 (EMBL:AL021841) proposed penicillin-binding protein from Mycobacterium tuberculosis (405 aa) fasta scores; opt: 392, z-score: 369.1, E(): 4.2e-13, 31.7% identity in 439 aa overlap. Contains Pfam match to entry PF00768 Peptidase_S11, D-alanyl-D-alanine carboxypeptidase. Position of translational st…	SCO4847	Q9KZ99
SCE25.27_SCE25.27_at	1.12001e-06	2.62628e-06	1.21932e-08	1.37292e-07	3.26638e-07	1.11725e-09	1.79154	down	1.19822	down	1.31255	down	1.03112	down	1.73214	up	1.2419	up	1.3242	up	-0.289937	0.551261	-0.02905	0.102434	-0.24573	-0.241291	-0.341597	-0.302691	SCE25.27, possible lipoprotein, len: 259 aa. Contains matches to Prosite entries PS00013 Prokaryotic membrane lipoprotein lipid attachment site (correctly situated) and PS00017 ATP/GTP-binding site motif A (P-loop), possible N-terminal region signal peptide sequence and high content in alanine and glycine amino acid residues	SCO3086
SCI7.21_SCI7.21_r_at	9.5543e-09	6.25648e-08	3.37889e-05	4.00664e-10	3.47582e-09	1.02214e-05	1.71915	down	1.0301	down	1.20113	up	1.18674	down	1.73081	up	1.19542	up	1.05956	down	-0.182868	0.598829	-0.140082	-0.447255	0.0641317	-0.192617	-0.397595	-0.363788	SCI7.21, possible transport associated protein, len: 399aa; appears to be the last gene in a possible sugar transport operon, similar to many eg. TR:CAB38155 (EMBL:AL035591) putative export associated protein from Streptomyces coelicolor (192 aa) fasta scores; opt: 475, z-score: 388.5, E(): 2.6e-14, (43.6% identity in 188 aa overlap) and TR:CAA22211 (EMBL:AL034355) hypothetical protein from Strep…	SCO1903	Q9X9W9
gdhA_SCD31.08_at	2.84203e-06	9.25171e-07	6.45049e-12	4.42094e-07	9.28487e-08	9.47921e-14	1.48205	down	1.71377	down	1.82365	down	1.10929	up	1.72584	up	2.01139	up	2.052	up	0.122445	0.690041	0.899619	0.989273	-0.0271883	-0.0972554	-0.108571	-0.0477594	SCD31.08, gdhA, NADP-specific glutamate dehydrogenase, len: 461 aa; similar to TR:O87403 (EMBL:AF056335) Bacillus licheniformis NADP-specific glutamate dehydrogenase (EC 1.4.1.4) GdhA, 460 aa; fasta scores: opt: 1759 z-score: 1940.3 E(): 0; 59.1% identity in 435 aa overlap and to SW:DHE4_ECOLI (EMBL:J01615) Escherichia coli NADP-specific glutamate dehydrogenase (EC 1.4.1.4) GdhA, 447 aa; fasta sc…	SCO4683	Q9L0F9
SC7E4.01_2SC3B6.28_at	1.38539e-06	0.000165097	0.00217758	1.83229e-07	4.16905e-05	0.00110986	1.52948	down	1.16942	up	1.35481	up	1.1109	down	1.72062	up	1.13894	up	1.00609	down	-0.094155	0.518882	-0.319949	-0.532247	0.057579	-0.26405	-0.507641	-0.523492	SC7E4.01, hypothetical protein (fragment), len: >220 aa; similar to C-terminal part of TR:O32904 (EMBL:Z98271) Mycobacterium leprae hypothetical 29.1 kD protein MLCB1779.46, 277 aa; fasta scores: opt: 236 z-score: 242.2 E(): 5.1e-06; 33.5% identity in 191 aa overlap. Contains possible colied-coil region at aprox. residues 151..172 and a 5x degenerate repeat: (G/D/S)DK(2) 2SC3B6.28, possible integ…	SCO5204	Q9FCI4
SC6G9.22_SC6G9.22_at	0.00065235	0.0230703	2.28182e-07	0.000259537	0.0126432	3.36957e-08	1.66623	down	1.3513	down	1.31009	down	1.15389	up	1.71957	up	1.44866	up	1.54855	up	-0.0295499	0.707035	0.404798	0.360118	-0.236056	-0.0750097	-0.129919	-0.270797	SC6G9.22, possible secreted protein, len: 248 aa; unknown function, probable CDS suggested by GC frameplot, positional base preference and amino acid composition. Contains possible N-terminal signal sequence	SCO5311
2SCC13.16_2SCC13.16_i_at	0.013877	0.13978	1.35984e-06	0.00850381	0.104409	2.57092e-07	1.41839	down	1.01335	down	1.10396	down	1.35569	up	1.71718	up	1.25791	up	1.45852	up	0.258301	0.762557	0.277434	0.400995	-0.180723	-0.0174885	-0.0535912	-0.143513	2SCC13.16, possible secreted protein, len: 342 aa. Contains possible N-terminal region signal peptide sequence	SCO2808
SC4A10.12c_SC4A10.12_at	2.16126e-05	0.000137005	9.44572e-09	4.91901e-06	3.37848e-05	7.98993e-10	1.73791	down	1.92767	down	1.63271	down	1.05696	up	1.71228	up	2.01082	up	1.51732	up	-0.239274	0.558078	0.707586	0.467999	-0.319199	-0.217843	-0.300198	-0.133528	SC4A10.12c, conserved hypothetical protein, len: 213 aa; unknown function, similar to hypothetical proteins e.g. TR:O06229 (EMBL:Z95388) Mycobacterium tuberculosis hypothetical protein (241 aa), fasta scores; opt: 441 z-score: 479.6 E(): 2.2e-19, 40.8% identity in 218 aa overlap. The N-terminus is Asp- and Glu-rich	SCO2079	Q9S2X2
SC6D10.10_SC6D10.10_at	0.012275	0.0199997	1.49378e-07	0.00744421	0.0107453	2.05748e-08	1.47381	down	1.24679	down	1.19218	down	1.18111	up	1.71088	up	1.50875	up	1.35041	up	-0.0187607	0.540791	0.299461	0.234839	-0.2589	-0.233945	-0.29389	-0.198554	SC6D10.10, unknown, len: 482 aa	SCO2667	Q9L254
SCE9.14c_SCE9.14c_at	0.153536	6.53493e-05	1.09206e-08	0.127452	1.44518e-05	9.47234e-10	1.41769	down	1.48778	down	1.21945	down	1.00927	up	1.70899	up	1.95867	up	1.53917	up	-0.18517	0.318368	0.387989	0.10106	-0.198478	-0.454775	-0.581887	-0.521093	SCE9.14c, conserved hypothetical protein, len: 375 aa; unknown function, highly similar to TR:O06381 (EMBL:Z95436) Mycobacterium tuberculosis hypothetical protein (350 aa), fasta scores; opt: 720 z-score: 820.9 E(): 0, 41.6% identity in 361 aa overlap and similar to TR:O53341 (EMBL:AL021646) Mycobacterium tuberculosis hypothetical protein (472 aa) (25.6% identity in 383 aa overlap) and TR:Q49746 …	SCO3407
SCC8A.26c_SCC8A.26c_r_at	0.000459891	2.44892e-05	1.48876e-08	0.000174231	4.69595e-06	1.42628e-09	1.5598	down	1.25302	down	1.17694	down	1.03008	down	1.70511	up	1.40475	up	1.46123	up	-0.244011	0.397352	0.0814009	-0.00897312	-0.20125	-0.372509	-0.40891	-0.55616	SCC8A.26c, conserved hypothetical protein, len: 191aa; similar to proteins associated with resistance to tellurium salts e.g. SW:Q52357 (TERD_SERMA) tellurium resistance protein TerD from Serratia marcescens (192 aa) fasta scores; opt: 866, z-score: 1036.9, E(): 0, 65,8% identity in 190 aa overlap. Also strongly similar to others from Streptomyces coelicolor e.g. TR:CAB62770 (EMBL:AL356892) and n…	SCO2368	Q9KY22
SCD95A.23c_SCD95A.23_at	0.000450394	4.53756e-07	2.41089e-07	0.000169342	3.9358e-08	3.57746e-08	1.59404	down	1.38305	down	1.03127	down	1.07711	down	1.70251	up	1.51607	up	1.00602	down	-0.134164	0.538527	0.33369	-0.0897385	-0.0269985	-0.229138	-0.26665	-0.0810769	SCD95A.23c, possible trehalose-phosphate synthase, len: 462 aa; similar to SW:OTSA_ECOLI (EMBL:X69160) Escherichia coli alpha,alpha-trehalose-phosphate synthase [UDP-forming] (EC 2.4.1.15) OtsA, 473 aa; fasta scores: opt: 511 z-score: 588.8 E(): 2.5e-25; 30.6% identity in 431 aa overlap. Contains Pfam match to entry PF00982 TrehaloseP_syn, Trehalose-6-phosphate synthase domain	SCO4290	Q9KXV1
SC1C2.36_SC1C2.36_at	0.0113731	0.0153086	2.83115e-07	0.00681163	0.00789026	4.34312e-08	1.02817	down	1.18187	down	1.22464	up	1.26224	up	1.70123	up	2.32322	up	1.57216	up	0.451661	0.491738	0.692733	0.159304	0.115671	-0.274837	-0.523393	-0.49344	SC1C2.36, unknown, len: 76 aa	SCO5555
SCH63.08c_SCH63.08c_r_at	0.000151804	3.65937e-06	2.75071e-07	4.69013e-05	4.89228e-07	4.20986e-08	1.6602	down	1.29239	down	1.19615	down	1.08347	down	1.69461	up	1.24836	up	1.19534	up	-0.26706	0.464294	0.102982	-0.00866572	-0.151407	-0.296661	-0.217052	-0.266085	SCH63.08c, unknown, len: 170 aa	SCO3761
SCI41.23c_SCI41.23c_at	0.00864398	6.17942e-05	1.41691e-06	0.00496332	1.35327e-05	2.69671e-07	1.5214	down	1.82931	down	2.07825	down	1.25547	down	1.68917	up	2.12925	up	1.93059	up	-0.447164	0.158233	0.424134	0.608203	-0.118931	-0.598081	-0.666213	-0.340839	SCI41.23c, unknown, len: 453 aa. Highly similar to Mycobacterium tuberculosis SW:YY37_MYCTU (EMBL:Z73966) hypothetical 51.4 kd protein CY49.37c, 452 aa; fasta scores: opt: 2309 z-score: 2768.8 E():0; 73.5% identity in 453 aa overlap. Contains also similarities with Streptomyces coelicolor StI41.30c, (497 aa); fasta scores: opt: 962 z-score: 1024.1 E():0; 41.9% identity in 413 aa overlap.	SCO1640
SC4A2.14c_SC4A2.14c_at	8.10366e-06	4.82157e-05	3.16207e-08	1.56555e-06	1.02134e-05	3.29807e-09	1.67708	down	1.26848	down	1.21859	down	1.04403	up	1.68871	up	1.24154	up	1.27163	up	-0.16249	0.583459	0.18061	0.12272	-0.224648	-0.172466	-0.131517	-0.223954	SC4A2.14c, small hydrophobic protein, len: 99 aa; contains segment of similarity to BCRC_BACLI bacitracin transport permease protein BcrC (203 aa), fasta scores; opt: 123 z-score: 260.1 E(): 3.1e-07, 60.6% identity in 33 aa overlap. Similar in parts to downstream ORF SC3A7.24c (57.0% identity in 114 aa overlap). Contains possible hydrophobic membrane spanning region	SCO6378	O86670
SCH24.15c_SCH24.15c_at	0.890419	0.00985158	3.52318e-07	0.879887	0.00474924	5.61942e-08	1.21647	down	1.12997	down	1.09369	down	1.12762	up	1.68801	up	1.50473	up	1.30245	up	0.273676	0.556374	0.449959	0.402882	0.100389	-0.198946	-0.139546	0.0216573	SCH24.15c, hypothetical protein, len: 563 aa; unknown function, previously partially sequenced as TR:O86855 (EMBL:AJ007313) Streptomyces coelicolor hypothetical protein (281 aa). Weakly similar to TR:Q53839 (EMBL:U19250) Streptomyces coelicolor protein kinase-like protein (565 aa), fasta scores; opt: 205 z-score: 204.5 E(): 0.00045, 25.1% identity in 263 aa overlap and to C-terminal half of TR:O0…	SCO3893	Q9X8S9
SCD8A.02_SCD8A.02_at	0.414497	3.36763e-05	4.74703e-07	0.383447	6.76003e-06	7.82665e-08	1.47228	down	1.54317	down	1.23121	down	1.10526	down	1.68631	up	1.85483	up	1.27241	up	-0.139337	0.418716	0.486558	0.160744	0.00504526	-0.335153	-0.404727	-0.18682	SCD8A.02, possible sensor kinase, len: 426 aa; similar to SW:SEX3_MYCTU (EMBL:Y13628) Mycobacterium tuberculosis sensor-like histidine kinase SenX3 (EC 2.7.3.-), 410 aa; fasta scores: opt: 874 z-score: 939.7 E(): 0; 43.6% identity in 406 aa overlap and to C-terminal region of SW:PHOR_ECOLI (EMBL:X04704) Escherichia coli phosphate regulon sensor protein PhoR, 431 aa; fasta scores: opt: 521 z-score…	SCO4229	Q9L0R2
SCH5.29_SCH5.29_at	0.907274	0.531555	1.24612e-06	0.897844	0.48221	2.32252e-07	1.10158	down	1.07167	down	1.1299	down	1.36406	up	1.68298	up	1.66106	up	1.64624	up	0.54018	0.679758	0.640047	0.716373	0.0922742	-0.0712608	-0.0920587	-0.00280539	SCH5.29, possible hydrolase, len: 324aa; similar to many egs. TR:O69638 (EMBL:AL022121) putative epoxide hydrolase from Mycobacterium tuberculosis (327 aa) fasta scores; opt: 687, z-score: 786.1, E(): 0, (40.7% identity in 327 aa overlap) and TR:Q39856 (EMBL:D63781) epoxide hydrolase from Glycine max (soybean) (341 aa) fasta scores; opt: 396, z-score: 455.4, E(): 4.6e-18, (29.1% identity in 316 a…	SCO3566	Q9X931
gbsA_SC2A6.13_r_at	0.0016171	1.80902e-05	7.18511e-05	0.00072103	3.26792e-06	2.42851e-05	1.47672	down	1.24217	down	1.24437	up	1.02097	up	1.67662	up	1.55831	up	1.2019	down	0.0467052	0.609099	0.359571	-0.268714	0.0167656	-0.136458	-0.280414	-0.00339858	SC2A6.13, gbsA, betaine aldehyde dehydrogenase, len: 509 aa; highly similar to SW:DHAB_BACSU (EMBL:U47861) Bacillus subtilis betaine aldehyde dehydrogenase (EC 1.2.1.8) GsbA, 490 aa; fasta scores: opt: 1874 z-score: 2114.6 E(): 0; 56.0% identity in 495 aa overlap. Contains Pfam match to entry PF00171 aldedh, Aldehyde dehydrogenase family and matches to Prosite entries PS00687 Aldehyde dehydrogena…	SCO4828	Q9K3J2
citA_SCC57A.07c_at	0.0471543	0.0394076	0.000103893	0.0339376	0.0238705	3.70513e-05	1.02697	down	1.02669	down	1.04497	down	1.05101	up	1.66739	up	1.61094	up	1.21787	up	0.317032	0.355433	0.355039	0.380494	0.24526	-0.382157	-0.332859	0.0961326	SCC57A.07c, citA, citrate synthase, len: 429 aa. Previously sequenced and characterised: Streptomyces coelicolor TR:AAF14286(EMBL:AF181118) citrate synthase (citA). Contains a Prosite hit to PS00480 Citrate synthase signature and a Pfam match to entry PF00285 citrate_synt, Citrate synthase.	SCO2736	Q9R339
SCH18.07c_SCH18.07c_at	0.490548	0.016032	0.000302263	0.461537	0.00831479	0.000123505	1.38776	down	1.36666	down	1.37931	down	1.09624	down	1.66342	up	1.38784	up	1.42123	up	-0.385637	0.0871182	0.0650152	0.0783078	-0.253078	-0.647038	-0.407825	-0.428834	SCH18.07c, possible integral membrane protein, len: 66 aa. Contains possible hydrophobic membrane spanning regions	SCO3870
metE_SCBAC19F3.12_at	4.49504e-08	1.78337e-05	1.35469e-10	2.88392e-09	3.20879e-06	4.32141e-12	1.52646	down	2.32567	down	2.86791	down	1.23855	up	1.66308	up	2.51811	up	2.59863	up	0.209766	0.819955	1.42741	1.72977	-0.0988894	0.0861012	0.0950677	0.352015	SCBAC19F3.12, probable methionine synthase, len: 772aa: similar to many eg. SW:O06584 (METE_MYCTU) methionine synthase MetE from Mycobacterium tuberculosis (759 aa) fasta scores; opt: 2641, Z-score: 2854.8, 59.868% identity (60.590% ungapped) in 755 aa overlap and TR:Q9KHC5 (EMBL:AF263012) 5-methyltetrahydropteroyltriglutamate-homocysteine methyltransferase-like protein from Streptomyces griseus …	SCO0985	Q93J59
SC4A10.29_SC4A10.29_at	0.00568842	0.00734782	9.69926e-09	0.00307052	0.00337631	8.34345e-10	1.37277	down	1.14726	down	1.18857	down	1.19245	up	1.65272	up	1.43184	up	1.33489	up	0.0182381	0.475329	0.216426	0.267467	-0.235691	-0.249515	-0.301446	-0.149258	SC4A10.29, possible membrane protein, len: 797 aa; unknown function, shows weak similarity to parts of other bacterial hypothetical proteins e.g. TR:P94476 (EMBL:U51115), yebA, Bacillus subtilis hypothetical protein (655 aa), fasta scores; opt: 335 z-score: 330.0 E(): 4.7e-11, 30.4% identity in 263 aa overlap. Contains hydrophobic, possible membrane-spanning regions in the N-terminus	SCO2096
SCI41.32_SCI41.32_at	0.0203688	0.000282503	8.87316e-05	0.013015	7.76631e-05	3.08811e-05	1.13647	down	1.25169	down	1.21756	down	1.36896	down	1.64434	up	1.72158	up	1.70924	up	0.310062	0.494622	0.633938	0.594059	0.76314	-0.222885	-0.149792	-0.179294	SCI41.32, putative ferredoxin, len: 101 aa. Identical to TR:087593 (EMBL:AF086832) Streptomyces coelicolor putative ferredoxin, len: 101 aa and similar to SW:FER_BACST (SW:P00212) Bacillus stearothermophilus ferredoxin, fasta scores: opt: 153 z-score: 211.3 E(): 0.00021; 33.3% identity in 69 aa overlap	SCO1649	Q7AKQ2
SCP8.26c_SCP8.26c_f_at	0.0227308	3.12409e-05	6.09869e-06	0.0147628	6.19219e-06	1.40991e-06	1.55751	down	1.29895	down	1.16763	down	1.108	down	1.63977	up	1.40957	up	1.10429	up	-0.234912	0.404334	0.142438	-0.0113346	-0.0869538	-0.30916	-0.35282	-0.154457	SCP8.26c, unknown, len: 50 aa. Highly hydrophilic	SCO5163
icmB_SCD63A.11_r_at	1.37662e-08	1.10735e-07	9.6684e-13	6.8925e-10	7.02512e-09	4.9662e-15	1.57538	down	1.8575	down	1.97502	down	1.13553	up	1.63971	up	1.9936	up	2.14455	up	-0.0351384	0.620558	0.858222	0.946727	-0.218499	-0.0928828	-0.137153	-0.153947	SCD63A.11, icmB, isobutyryl CoA mutase, small subunit, len: 138 aa; almost identical to TR:CAB59633 (EMBL:AJ246005) Streptomyces cinnamonensis isobutyryl CoA mutase, small subunit (EC 5.4.99.13) IcmB, 136 aa; fasta scores: opt: 803 z-score: 972.5 E(): 0; 92.5% identity in 134 aa overlap and highly similar to TR:CAB71846 (EMBL:138667) Streptomyces coelicolor probable isobutyryl-CoA mutase, small s…	SCO4800	Q9KY64
SCF15.06c_SCF15.06c_at	2.72081e-07	0.000291531	5.72029e-08	2.6623e-08	8.07718e-05	6.62241e-09	1.59868	down	1.95803	down	3.94182	down	1.17099	up	1.63877	up	1.74894	up	3.08294	up	-0.0823439	0.594537	0.887056	1.89652	-0.310075	-0.118079	0.0805748	0.27221	SCF15.06c, unknown, len: 135 aa.	SCO0685
SCE41.17_SCE41.17_at	0.000162499	1.87711e-05	1.10738e-08	5.10794e-05	3.45073e-06	9.64491e-10	1.71916	down	2.38063	down	1.45804	down	1.02684	up	1.63648	up	2.86967	up	1.80918	up	-0.527543	0.254162	0.7238	0.0164878	-0.565752	-0.456436	-0.797085	-0.838844	SCE41.17, conserved hypothetical protein, len: 65 aa; similar to TR:O05901 (EMBL:Z95210) Mycobacterium tuberculosis hypothetical 6.4 kDa protein MTCY21C12.03, 59 aa; fasta scores: opt: 102 z-score: 149.9 E(): 0.76; 29.3% identity in 58 aa overlap	SCO3108
pbp2_SCC88.19c_at	0.017208	0.00225395	0.000211715	0.0108244	0.000862801	8.23247e-05	1.43514	down	1.06008	down	1.07178	up	1.10326	up	1.63194	up	1.30772	up	1.05576	down	0.00429281	0.525483	0.0884695	-0.0957168	-0.137475	-0.181107	-0.298586	-0.0174316	SCC88.19c, pbp2, penicillin binding protein, len: 769 aa; almost identical to previously sequenced TR:O33622 (EMBL:Y14206) Streptomyces coelicolor Pbp protein and similar to SW:PBP2_ECOLI (EMBL:X04516) Escherichia coli penicillin-binding protein 2 (Pbp-2), 633 aa; fasta scores: opt: 226 z-score: 236.5 E(): 9.3e-06; 27.9% identity in 692 aa overlap. Contains Pfam match to entry PF00905 Transpeptid…	SCO2608	Q9L1G9
SCE9.05_SCE9.05_i_at	0.000387895	0.000288528	1.27455e-05	0.000142836	7.96296e-05	3.28003e-06	1.57378	down	1.15205	down	1.03904	down	1.08531	down	1.62734	up	1.33378	up	1.18941	up	-0.157924	0.496311	0.0462774	-0.102679	-0.0398114	-0.206207	-0.36924	-0.352925	SCE9.05, folP, probable dihydropteroate synthase, len: 288 aa; similar to many e.g. SW:DHPS_ECOLI (EMBL:X68776), FolP, Escherichia coli dihydropteroate synthase (282 aa), fasta scores; opt: 618 z-score: 694.3 E(): 2.4e-31, 39.9% identity in 268 aa overlap. Contains Pfam match to entry PF00809 DHPS, Dihydropteroate synthase, score 418.00, E-value 8.9e-122, PS00792 Dihydropteroate synthase signatur…	SCO3398	Q9X8H8
SC4H2.32_SC4H2.32_at	0.000667114	7.21202e-05	3.71413e-05	0.000266606	1.61301e-05	1.13927e-05	1.44934	down	1.00012	down	1.04314	up	1.0244	up	1.62362	up	1.1495	up	1.00327	down	-0.0268385	0.508559	-0.0266589	-0.0877686	-0.0616126	-0.190651	-0.227672	-0.0830528	SC5B8.01, probable transcriptional regulator, partial CDS, overlaps and extends SC4H2.32, len: > 140 aa SC4H2.32, probable transcriptional regulator, partial CDS, len: >111 aa; similar to many e.g. TR:D1022772 (EMBL:D85417) HemR from Propionibacterium freudenreichii (243 aa), fasta scores; opt: 262 z-score: 366.7 E(): 3.3e-13, 46.5% identity in 101 aa overlap. Contains Pfam match to entry tetR PF…	SCO5811	Q8CJQ4
SC6D10.11_SC6D10.11_at	0.000275203	0.000213625	5.25186e-08	9.59759e-05	5.61983e-05	5.91581e-09	1.54989	down	1.29014	down	1.19932	down	1.03434	up	1.62322	up	1.34907	up	1.26873	up	-0.228956	0.403207	0.138568	0.0332664	-0.277673	-0.295648	-0.293395	-0.310121	SC6D10.11, hypothetical protein, len: 452 aa; similar to TR:Y103_SYNY3 (EMBL:D64004) Synechocystis sp. hypothetical 45.8 kD protein SLL0103, 420 aa; fasta scores: opt: 265 z-score: 295.0 E(): 5.1e-09; 26.6% identity in 354 aa overlap	SCO2668
SCI51.21c_SCI51.21c_at	0.200862	0.945149	2.30461e-05	0.171921	0.934647	6.54211e-06	1.03495	up	1.13186	down	1.31666	down	1.65052	up	1.62289	up	1.68334	up	1.85786	up	0.753043	0.703487	0.93174	1.14993	0.0301193	0.0049243	0.180411	0.256285	SCI51.21c, probable inorganic polyphosphate/ATP-NAD kinase, len: 301 aa; similar to many bacterial hypothetical proteins e.g. TR:O33196 (EMBL:Z98268) Mycobacterium tuberculosis hypothetical protein (307 aa), fasta scores; opt: 975 z-score: 1090.7 E(): 0, 53.6% identity in 302 aa overlap. Highly similar to SW:PPNK_MYCTU (EMBL:AB044336) Mycobacterium tuberculosis inorganic polyphosphate/ATP-NAD kin…	SCO1781	Q9S219
SCC24.32_SCC24.32_r_at	0.000146805	3.37888e-05	5.82761e-09	4.50413e-05	6.81832e-06	4.63702e-10	1.56116	down	1.57739	down	1.47337	down	1.01301	down	1.62159	up	1.59647	up	1.48339	up	-0.393559	0.249063	0.263978	0.165564	-0.374912	-0.448348	-0.410907	-0.403333	SCC24.32, possible secreted protein, len: 108 aa. Contains possible N-terminal region signal peptide sequence	SCO2461
SCE68.04c_SCE68.04c_at	0.000857282	0.542875	2.40848e-06	0.000355818	0.494425	4.86876e-07	1.03037	down	1.16291	down	1.42354	down	1.38893	up	1.61944	up	1.69	up	1.42618	up	0.526085	0.569245	0.743828	1.03557	0.0521135	-0.126249	-0.0131923	0.523406	SCE68.04c, possible aminotransferase, len: 404 aa; similar to TR:Q56232 (EMBL:D38459), aspC, Thermus aquaticus aspartate aminotransferase (385 aa), fasta scores; opt: 379 z-score: 433.6 E(): 7.9e-17, 28.9% identity in 370 aa overlap and to many hypothetical aminotransferases. Similar to many from S.coelicolor e.g. SCH10.36 (EMBL:AL049754) probable aspartate aminotransferase (396 aa) (33.2% identi…	SCO3306	Q9WX27
SCE20.11_SCE20.11_at	1.82361e-08	9.05149e-07	2.95405e-10	9.67364e-10	9.01905e-08	1.34468e-11	1.78119	down	1.47452	down	1.42239	down	1.01146	down	1.6148	up	1.3502	up	1.34594	up	-0.35471	0.478136	0.205538	0.153608	-0.338264	-0.213219	-0.227636	-0.275007	SCE20.11, possible secreted protein, len: 645 aa. Weakly similar to a Eukaryotic galactose oxidase precursor (EC 1.1.3.9) from Dactylium dendroides (Cladobotryum dendroides) SW:GAOA_DACDE(EMBL:M86819) (680 aa), fasta scores opt: 350 z-score: 374.4 E(): 1.8e-13 26.8% identity in 400 aa overlap. Contains a possible N-terminal signal sequence.	SCO2837
SC5F2A.33c_SC5F2A.33_at	0.00757177	0.00938957	2.71362e-07	0.00427179	0.00448949	4.11912e-08	1.23245	down	1.59024	down	1.70266	down	1.16319	up	1.61426	up	2.16369	up	1.85466	up	0.077343	0.378872	0.746587	0.845137	-0.140743	-0.312002	-0.366903	-0.0460205	SC5F2A.33c, possible IPP isomerase, len: 197 aa; similar to many e.g. SW:BCH4_RHOCA bacteriochlorophyll synthase (176 aa) fasta scores; opt: 354, z-score: 431.9, E(): 9.6e-17, (42.0% identity in 157 aa overlap) and SW:IPPI_SCHPO isopentenyl diphosphate isomerase from Schizosaccharomyces pombe (227 aa) fasta scores; opt: 219, z-score: 270.0, E(): 9.9e-08, (36.0% identity in 178 aa overlap).	SCO6750	Q9X7Q6
SCE2.19c_SCE2.19c_at	0.000191936	0.000491075	2.58339e-06	6.28399e-05	0.000146795	5.26864e-07	1.49922	down	1.16618	down	1.00329	down	1.22168	up	1.6062	up	1.29203	up	1.02262	down	-0.0511764	0.533031	0.170618	-0.0464357	-0.340044	-0.150619	-0.199026	-0.0141719	SCE2.19c, unknown, len: 247aa	SCO3538
SC1A8A.07c_SC1A8A.07_at	0.00980572	0.0020909	7.27964e-07	0.00573582	0.000789152	1.26024e-07	1.36701	down	1.31391	down	1.03208	up	1.29022	up	1.60366	up	1.66564	up	1.03762	up	0.236323	0.687345	0.630193	0.190766	-0.131299	0.00597382	-0.105885	0.137489	SC1A8A.07c, possible membrane associated protein, len: 110 aa; similar to SW:Q50610 (Y0DK_MYCTU) hypothetical protein from Mycobacterium tuberculosis (307 aa) fasta scores; opt: 499, z-score: 537.1, E(): 1.7e-22, 38.3% identity in 282 aa overlap. Contains possible membrane-spanning hydrophobic region 60-75 aa and potential coiled-coil region 100-122 aa	SCO1387
dnaK_SCH35.53_r_at	2.08181e-09	4.54185e-09	0.000101082	5.96934e-11	1.15581e-10	3.58627e-05	1.65945	down	1.44493	up	1.46159	up	1.13328	down	1.59882	up	1.4827	down	1.5044	down	-0.133359	0.597342	-0.66436	-0.680899	0.0471512	-0.0796684	-0.0961281	-0.0917114	SCH44.11c, dnaK, heat shock protein 70 (fragment), len: >515 aa; identical to C-terminal region of previously sequenced SW:DNAK_STRCO (EMBL:L46700) Streptomyces coelicolor DnaK protein (heat shock protein 70) 618 aa. Contains Pfam match to entry PF00012 HSP70, Hsp70 protein and matches to Prosite entries PS00329 Heat shock hsp70 proteins family signature 2 and PS01036 Heat shock hsp70 proteins fa…	SCO3671	Q05558
SC6G9.21_SC6G9.21_at	0.00110877	0.00870676	3.98691e-07	0.000470134	0.00410372	6.47165e-08	1.61448	down	1.51532	down	1.39662	down	1.0675	up	1.59733	up	1.5736	up	1.4998	up	-0.114577	0.576495	0.48505	0.367367	-0.208817	-0.0991631	-0.169017	-0.217403	SC6G9.21, conserved hypothetical protein, len: 144 aa; unknown function, similar to hypothetical proteins from Mycobacterium tuberculosis e.g. TR:O06553 (EMBL:Z95584) Mycobacterium tuberculosis hypothetical protein (147 aa), fasta scores; opt: 478 z-score: 561.4 E(): 6.1e-24, 55.7% identity in 140 aa overlap	SCO5312	Q9XAG1
SC3A7.24c_SC3A7.24c_at	0.000158098	7.30173e-05	0.000188056	4.94128e-05	1.64093e-05	7.19195e-05	1.46448	down	1.09795	down	1.04756	down	1.23807	up	1.58918	up	1.02101	up	1.10419	down	-0.109	0.441385	0.0258079	-0.041973	-0.417089	-0.226896	-0.00418838	0.101011	SC3A7.24c, probable integral membrane protein, len: 201 aa; some similarity to e.g. BCRC_BACLI bacitracin transport permease protein bcrC (203 aa), fasta scores; opt: 203 z-score: 285.3 E(): 1.2e-08, 29.3% identity in 147 aa overlap	SCO6356	O86625
glnR_SCD84.26c_r_at	0.720495	4.79476e-06	0.000372731	0.699835	6.73672e-07	0.000157242	1.26038	down	1.05211	down	1.08821	up	1.01579	up	1.58663	up	1.18475	up	1.18932	down	-0.019769	0.314092	0.0535132	-0.141726	-0.0423752	-0.35187	-0.191066	0.108412	SCD84.26c, glnR, transcriptional regulatory protein, len: 267 aa; identical to previously sequenced SW:GLNR_STRCO (EMBL:L03213) Streptomyces coelicolor transcriptional regulatory protein GlnR. Contains Pfam match to entry PF00486 trans_reg_C, Transcriptional regulatory protein, C terminal	SCO4159	Q05943
SC6A5.10_SC6A5.10_i_at	0.119342	0.760291	1.8514e-05	0.0963289	0.729645	5.07641e-06	1.15396	up	1.12169	up	1.19256	down	1.54371	up	1.58587	up	1.45232	up	1.80534	up	0.656937	0.450341	0.491267	0.911	0.0305311	-0.214936	-0.0470912	0.0587265	SC6A5.10, unknown, len: 52 aa; designated based upon Hidden-Markov Model and probable ribosome binding site.	SCO6761
SC5F7.13_SC5F7.13_at	2.15514e-05	1.39863e-05	2.87999e-05	4.89735e-06	2.40123e-06	8.4645e-06	1.75496	down	1.25888	down	1.20246	down	1.13345	down	1.58274	up	1.25598	up	1.06928	up	-0.275175	0.536262	0.0569638	-0.00918817	-0.0944486	-0.126159	-0.27185	-0.105823	SC5F7.13, possible peptidase (putative secreted protein), len: 282 aa; similar to TR:CAB38504 (EMBL:AL035636) putative serine protease from Streptomyces coelicolor (385 aa) fasta scores; opt: 873, z-score: 979.4, E(): 0, (49.5% identity in 281 aa overlap). Contains a weak Pfam match to entry PF00089 trypsin, Trypsin. Contains possible N-terminal region signal peptide sequence	SCO2188	Q9S2P8
SCI41.22c_SCI41.22c_at	0.00168756	0.0201747	4.39243e-05	0.000759102	0.0108538	1.38575e-05	1.45431	down	1.02817	up	1.02708	down	1.08966	up	1.58191	up	1.16131	up	1.21258	up	0.030042	0.570381	-0.0100406	0.068586	-0.0938314	-0.0912908	-0.2258	-0.209491	SCI41.22c, probable secreted peptidyl-prolyl cis-trans isomerase protein, len: 335 aa. Similar to TR:Q53919 (EMBL:Z34523) Streptomyces chrysomallus FkbB, 312 aa; fasta scores: opt: 984 z-score: 1016.1 E():0; 49.1% identity in 336 aa overlap. Contains two Pfam matches to entry PF00254 FKBP, FKBP-type peptidyl-prolyl cis-trans isomerases and two Prosite matches to entry PS00454 FKBP-type peptidyl-p…	SCO1639	Q9RJ62
SC6A5.19_SC6A5.19_r_at	0.00011313	2.48605e-06	3.0881e-10	3.29772e-05	3.05632e-07	1.4389e-11	1.07583	down	1.17773	down	1.06204	up	1.04374	up	1.58017	up	1.55378	up	1.21784	up	0.337935	0.443383	0.573944	0.251094	0.276176	-0.216697	-0.0618353	-0.0332346	SC6A5.19, probable DNA-binding protein, len: 204 aa; similar to several of undefined function eg. TR:O86784 (EMBL:AL031317) hypothetical protein from Streptomyces coelicolor (201 aa) fasta scores; opt: 297, z-score: 356.2, E(): 1.5e-12, (34.9% identity in 212 aa overlap). Contains Pfam match to entry PF01381 HTH_3, Helix-turn-helix.	SCO6770	Q9X7W5
2SCD4.09c_2SCD4.09c_at	0.0609426	0.0106526	1.88724e-06	0.0454994	0.00516978	3.72713e-07	1.18147	down	1.06854	down	1.06143	up	1.42497	up	1.57924	up	1.23179	up	1.08023	up	0.0268634	0.267452	0.122507	-0.0591494	-0.484068	-0.391777	-0.178248	-0.170485	2SCD4.09c, unknown, len: 111 aa. High content in aspartic acid, leucine and lysine amino acid residues. Highly hydrophilic	SCO4538
SCE68.22_SCE68.22_at	9.77545e-10	5.44577e-07	7.28207e-06	2.20736e-11	4.8602e-08	1.71742e-06	1.79253	down	1.32642	down	1.49912	down	1.02899	up	1.57816	up	1.0002	up	1.00146	up	-0.476714	0.365281	-0.0691725	0.107403	-0.517946	-0.292959	-0.0694548	0.105301	SCE68.22, hypothetical protein, len: 419 aa; unknown function, probable serine-rich CDS suggested by positional base preference, GC frame analysis and amino acid composition. An alternative start codon is present at codon 4	SCO3324
SCC8A.14_SCC8A.14_at	0.0258439	0.000246907	6.66842e-05	0.0170625	6.63729e-05	2.22042e-05	1.18082	down	1.03559	down	1.01837	down	1.12214	down	1.57681	up	1.3002	up	1.13774	up	-0.107775	0.132008	-0.0573196	-0.0815171	0.0584761	-0.525001	-0.43605	-0.267689	SCC8A.14, possible membrane protein, len: 467aa; contains a possible membrane-spanning hydrophobic region close to the N-terminus.	SCO2356
SCF43A.23c_SCF43A.23_at	0.00381597	0.00592737	3.66452e-06	0.00194354	0.00260889	7.90696e-07	1.56176	down	1.46994	down	1.19469	down	1.06601	up	1.57272	up	1.6192	up	1.19816	up	-0.184344	0.458826	0.371412	0.0722972	-0.276571	-0.194438	-0.323869	-0.188517	SCF43A.23c, unknown, len: 236 aa; unknown function, probable CDS suggested by GC frameplot, positional base preference and amino acid composition	SCO0833
SCC80.06c_SCC80.06c_at	0.723149	0.610809	0.00645615	0.702932	0.564834	0.00372096	1.00171	up	1.01558	down	1.03883	up	1.2353	up	1.56949	up	1.39936	up	1.14253	up	0.415387	0.412916	0.437693	0.360428	0.110526	-0.237384	-0.047073	0.168197	SCC80.06c, putative membarne protein, len: 64 aa; similar to TR:Q9RJX5 (EMBL:AL133210) Streptomyces coelicolor hypothetical 6.6 kDa protein SCG11A.26c, 64 aa; fasta scores: opt: 175 z-score: 234.0 E(): 1.6e-05; 46.0% identity in 63 aa overlap. Contains possible hydrophobic membrane spanning regions	SCO2621
SCC8A.19c_SCC8A.19c_at	6.93115e-05	4.06994e-05	0.000150133	1.83837e-05	8.41705e-06	5.60175e-05	1.5617	down	1.06455	down	1.03038	down	1.01674	down	1.56701	up	1.04343	up	1.03627	up	-0.0729106	0.570211	0.0173364	-0.0297375	-0.0489621	-0.0778033	-0.0440008	-0.081138	SCC8A.19c, unknown, len: 270aa	SCO2361
SC8D11.15c_SC8D11.15_at	3.30872e-06	9.38706e-05	2.78352e-06	5.32478e-07	2.18695e-05	5.76659e-07	1.82624	down	1.40847	down	1.31495	down	1.07156	down	1.56602	up	1.25884	up	1.20653	up	-0.378025	0.49085	0.116107	0.0169805	-0.278306	-0.15625	-0.215989	-0.253887	SC8D11.15c, hypothetical protein, len: 471 aa; similar to TR:Q9WX25 (EMBL:AL079345) Streptomyces coelicolor putative membrane protein SCE68.06c, 464 aa; fasta scores: opt: 428 z-score: 361.4 E(): 1.4e-12; 40.4% identity in 478 aa overlap	SCO7724
ureC_2SCG1.09c_at	0.0320147	0.0395692	3.50909e-07	0.0217562	0.0239968	5.58435e-08	1.12325	down	1.33196	down	1.34735	down	1.25001	up	1.56488	up	1.97869	up	1.50732	up	0.493462	0.661139	0.907008	0.923581	0.171521	0.0150836	-0.077535	0.331596	2SCG1.09c, ureC, urease alpha subunit, len: 573 aa; similar to SW:URE1_MYCTU (EMBL:L41141) Mycobacterium tuberculosis urease alpha subunit (EC 3.5.1.5) UreC, 577 aa; fasta scores: opt: 2744 z-score: 2925.3 E(): 0; 67.8% identity in 577 aa overlap and to TR:CAA19974 (EMBL:AL031124) Streptomyces coelicolor putative urease alpha subunit SC1C2.07, 558 aa; fasta scores: opt: 1483 z-score: 1444.2 E(): …	SCO1234	Q9FCD3
SCE8.10_SCE8.10_at	9.49557e-05	0.148212	2.48746e-06	2.69552e-05	0.111876	5.05517e-07	1.59951	down	1.40875	down	1.34148	down	1.31874	up	1.56364	up	1.53205	up	1.19874	up	-0.291175	0.386452	0.203239	0.132647	-0.69034	-0.25846	-0.412225	-0.128872	SCE8.10, cdaR, transcriptional activator protein, len: 638 aa; Previously sequenced and therefore identical to CdaR (EM:AF124138) transcriptional activator protein for the CDA biosynthesis cluster in Streptomyces coelicolor. Also similar to many including SW:AFSR_STRCO AfsR, a global regulatory protein for secondary metabolite formation in Streptomyces coelicolor A3(2) (993 aa) fasta scores; opt:…	SCO3217	Q9Z389
SCI7.29c_SCI7.29c_at	3.08399e-05	9.78012e-08	4.00265e-09	7.29546e-06	5.95921e-09	2.93237e-10	1.60431	down	1.80839	down	1.19089	down	1.08948	down	1.5628	up	2.02319	up	1.16122	up	-0.123063	0.558889	0.731642	0.128982	0.000579834	-0.0852404	-0.284992	-0.0866586	SCI7.29c, possible integral membrane protein, len: 165aa; similar to others from Mycobacterium tuberculosis and Streptomyces coelicolor egs. TR:O69637 (EMBL:AL022121) hypothetical protein from Mycobacterium tuberculosis (172 aa) fasta scores; opt: 194, z-score: 223.8, E(): 3.9e-05, (30.6% identity in 134 aa overlap) and SW:CAA22031 (EMBL:AL033505) putative membrane protein from Streptomyces coeli…	SCO1911
SCF91.38c_SCF91.38c_r_at	1.65853e-06	1.89442e-07	3.92334e-08	2.27676e-07	1.34443e-08	4.24676e-09	2.80093	down	3.27273	down	2.25942	down	1.42986	down	1.56049	up	3.23945	up	2.10183	up	-0.940715	0.54519	0.769782	0.235239	-0.424836	-0.0968088	-0.925969	-0.836408	SCF91.38c, unknown, len: 57 aa. Similar to Bacillus subtilis TR:P70964(EMBL:Z81356) hypothetical 6.8 KD protein (62 aa), fasta scores opt: 104 z-score: 152.5 E(): 0.4 33.3% identity in 57 aa overlap.	SCO0678
2SCD46.14_2SCD46.14_at	7.33987e-05	0.00224384	0.000199689	1.98887e-05	0.000858126	7.70128e-05	1.5072	down	1.08351	up	1.19085	down	1.04077	up	1.55475	up	1.05255	up	1.12724	up	-0.140951	0.450921	-0.256665	0.111045	-0.198602	-0.185759	-0.330559	-0.061752	2SCD46.14, possible membrane protein, len: 113aa; similar to SW:Q11143 (Y476_MYCTU) hypothetical protein from Mycobacterium tuberculosis (87 aa) fasta scores; opt: 212, z-score: 268.0, E(): 1.9e-07, 41.4% identity in 87 aa overlap. Contains possible membrane-spanning hydrophobic regions.	SCO4200
SCBAC1A6.18c_SCBAC1A_at	3.70346e-07	0.0160789	7.05345e-05	3.84948e-08	0.00835067	2.3739e-05	1.43398	up	1.96281	up	1.08338	up	1.42381	up	1.55297	up	1.02928	up	1.13893	up	0.916558	0.396533	-0.0563622	0.801022	0.406798	-0.2385	-0.0980031	0.613346	SCBAC1A6.18c, probable transport system integral membrane protein, len: 258 aa; similar to SW:SSUC_BACSU (EMBL:Z93102) Bacillus subtilis putative aliphatic sulfonates transport permease protein SsuC, 276 aa; fasta scores: opt: 378 z-score: 422.1 E(): 6.2e-16; 28.5% identity in 263 aa overlap. Contains Pfam match to entry PF00528 BPD_transp, Binding-protein-dependent transport systems inner membra…	SCO6094	Q9ADG9
SCD95A.26_SCD95A.26_at	0.310504	0.713439	2.10784e-06	0.27823	0.678151	4.20056e-07	1.02423	down	1.0612	down	1.15025	down	1.40574	up	1.55191	up	1.68847	up	1.51586	up	0.502485	0.537021	0.588177	0.70443	0.0111516	-0.0970225	-0.16754	0.104289	SCD95A.26, probable threonine synthase, len: 428 aa; similar to TR:P73711 (EMBL:D90908) Synechocystis sp. threonine synthase ThrC, 433 aa; fasta scores: opt: 1467 z-score: 1612.7 E(): 0; 55.0% identity in 422 aa overlap. Contains Pfam match to entry PF00291 S_T_dehydratase, Pyridoxal-phosphate dependent enzyme	SCO4293	Q9KXU8
2SCG38.27c_2SCG38.27_i_at	0.0036866	0.00297134	1.77491e-09	0.00186048	0.00119067	1.12602e-10	1.36881	down	1.44626	down	1.34731	down	1.21899	up	1.55054	up	1.8519	up	1.67727	up	0.243507	0.696427	0.775829	0.673589	-0.0421766	0.0636581	-0.11318	-0.0725247	2SCG38.27c, probable oxidoreductase, iron-sulphur binding subunit, len: 200 aa; similar to TR:Q52589 (EMBL:X77931) Pseudomonas thermocarboxydovorans carbon monoxide oxygenase [cytochrome B-561], small chain (EC 1.2.2.4) CutC, 163 aa; fasta scores: opt: 405 z-score: 478.3 E(): 3.4e-19; 45.6% identity in 169 aa overlap and to TR:Q9RK27 (EMBL:AL132856) Streptomyces coelicolor putative oxidoreductase…	SCO1134	Q9EWZ2
SCD6.07_SCD6.07_at	0.518033	0.00179477	2.53774e-07	0.490553	0.000661299	3.80207e-08	1.2114	down	1.47903	down	1.20109	down	1.06047	up	1.54982	up	2.00536	up	1.56683	up	0.0136924	0.290373	0.578346	0.278039	-0.0710138	-0.341727	-0.425511	-0.369814	SCD6.07, conserved hypothetical protein, len: 867 aa; similar to TR:O50429 (EMBL:AL010186) Mycobacterium tuberculosis, 856 aa; fasta scores: opt: 3662 z-score: 4165.6 E(): 0; 62.8% identity in 845 aa overlap	SCO4429	Q9KZZ7
wblI_SCK7.19_at	0.0432443	9.57058e-06	7.30254e-06	0.030612	1.52992e-06	1.72547e-06	1.41834	down	1.30788	down	1.00419	down	1.08727	down	1.54813	up	1.54509	up	1.00671	down	-0.108909	0.395294	0.27832	-0.102882	0.0118046	-0.235229	-0.349366	-0.0932312	SCK7.19, wblI, len: 125 aa; identical to previously sequenced TR:Q9X953 (EMBL:AJ239088) Streptomyces coelicolor hypothetical 13.9 kDa protein WblI, 125 aa and to TR:O88103 (EMBL:AJ010601) Streptomyces coelicolor WhiD protein, 112 aa; fasta scores: opt: 297 z-score: 395.0 E(): 1.6e-14; 46.7% identity in 105 aa overlap	SCO5046
SCH69.16_SCH69.16_at	0.270941	0.202424	1.22961e-05	0.240836	0.161069	3.14673e-06	1.06454	down	1.2442	up	1.04985	up	1.43828	up	1.54494	up	1.14548	up	1.44744	up	0.340059	0.430284	0.0248404	0.269876	-0.184286	-0.197266	-0.171108	-0.263625	SCH69.16, probable FtsW/RodA/SpoVE family cell cycle protein, len: 479aa; similar to many egs. SW:FTSW_MYCTU probable cell division protein FtsW from Mycobacterium tuberculosis (469 aa) fasta scores; opt: 1367, z-score: 1568.6, E(): 0, (48.8% identity in 451 aa overlap) and SW:SP5E_BACSU stage V sporulation protein E from Bacillus subtilis (366 aa) fasta scores; opt: 496, z-score: 572.9, E(): 1.4…	SCO3846	Q9XA18
SCI8.19c_SCI8.19c_at	7.41662e-05	7.15805e-06	1.40766e-10	2.01498e-05	1.08012e-06	4.84357e-12	1.37404	down	1.50235	down	1.65967	down	1.06033	up	1.54403	up	1.72275	up	1.83413	up	0.0361142	0.494538	0.623334	0.767014	-0.0484012	-0.132159	-0.161378	-0.108082	SCI8.19c, unknown, len: ,124 aa.	SCO1834
SC6D7.17_SC6D7.17_at	0.680602	0.0860679	0.00035883	0.659379	0.0591678	0.00015022	1.3216	down	1.16882	down	1.11921	down	1.02452	up	1.54304	up	1.27941	up	1.27386	up	-0.037528	0.364757	0.187527	0.124958	-0.0724719	-0.261022	-0.167949	-0.224248	SC6D7.17, possible membrane protein, len: 194 aa. Contains possible membrane spanning hydrophobic domains.	SCO1422	Q9RKY1
SCE9.11c_SCE9.11c_at	0.000415276	0.000275725	1.90787e-05	0.000154798	7.55032e-05	5.27912e-06	1.43812	down	1.12464	down	1.06267	up	1.02324	up	1.54236	up	1.2307	up	1.01996	up	-0.0124035	0.511781	0.157064	-0.1001	-0.0455491	-0.113361	-0.14242	-0.128619	SCE9.11c, ftsH2, cell division protein ftsH homolog, len: 668 aa; similar to many e.g. SW:FTSH_ECOLI (EMBL:M83138), ftsH, Escherichia coli membrane-bound, ATP-dependent protease involved in cell cycle control (644 aa), fasta scores; opt: 1921 z-score: 1987.4 E(): 0, 48.5% identity in 641 aa overlap. Similar to TR:O69875 (EMBL:AL023797), ftsH, S.coelicolor cell division protein ftsH homolog (648 a…	SCO3404	Q9X8I4
SCE94.09_SCE94.09_r_at	2.76015e-06	0.000461181	2.6132e-07	4.25399e-07	0.000136371	3.95259e-08	1.57218	down	1.21034	down	1.11198	down	1.10611	up	1.54207	up	1.16321	up	1.14672	up	-0.165813	0.486957	0.109604	-0.0126867	-0.311312	-0.137913	-0.108506	-0.210201	SCE94.09, cseB, two-component system response regulator, len: 234 aa; previously sequenced therefore identical to TR:E1358527 (EMBL:AJ131213) CseB, response regulator, positive regulator of sigE transcription from Streptomyces coelicolor (234 aa) fasta scores; opt: 1529, z-score: 1731.2, E(): 0, (100.0% identity in 234 aa overlap). Also similar to many others eg. SW:PHOP_BACSU PhoP, response regu…	SCO3358	Q9ZEP4
SCC57A.33c_SCC57A.33_at	1.42505e-05	0.00140417	0.00761302	3.03909e-06	0.000495739	0.00447231	1.87171	down	1.1777	down	1.14104	down	1.04511	down	1.53864	up	1.02207	up	1.03577	up	-0.342089	0.562268	-0.106121	-0.151743	-0.278439	-0.0593874	-0.137611	-0.202453	SCC57A.33c, possible secreted protein, len: 130 aa. Similar to Streptomyces coelicolor TR:CAB59706(EMBL:AL132707) spore-associated protein precursor (154 aa), fasta scores opt: 113 z-score: 146.1 E(): 0.95 30.6% identity in 121 aa overlap. Contains a possible N-terminal signal sequence.	SCO2762
SCC8A.21c_SCC8A.21c_at	0.00115525	0.0197688	6.85614e-05	0.000493156	0.0106	2.2903e-05	1.51788	down	1.05436	down	1.1525	down	1.09447	up	1.53816	up	1.13674	up	1.16561	up	-0.0786053	0.523455	-0.00223748	0.126161	-0.208844	-0.0977538	-0.187139	-0.0949298	SCC8A.21c, possible ATP/GTP-binding protein, len: 388aa; similar to TR:AAF11768 (EMBL:AE002054) hypothetical protein from Deinococcus radiodurans (310 aa) fasta scores; opt: 146, z-score: 175.2, E(): 0.027, 32.0% identity in 347 aa overlap. Contains Prosite match to PS00017 ATP/GTP-binding site motif A (P-loop).	SCO2363	Q9KY27
SCE33.12c_SCE33.12c_at	0.00515723	0.00043314	3.21284e-05	0.00274498	0.000126992	9.58096e-06	1.61534	down	1.58511	down	1.11394	down	1.03865	down	1.53705	up	1.76971	up	1.05552	up	-0.243674	0.448164	0.420905	-0.0880075	-0.188967	-0.171997	-0.402606	-0.165955	SCE33.12c, hypothetical protein, len: 315 aa; similar to TR:O05887 (EMBL:Z95121) hypothetical 22.5 kD protein MTCY20B11.17c, 213 aa; fasta scores: opt: 189 z-score: 191.8 E(): 0.0032; 36.8% identity in 228 aa overlap	SCO3010	Q9KYX1
SCH17.01c_SCH5.30c_at	0.0834837	0.0020909	0.000189111	0.0649318	0.000789895	7.23909e-05	1.30624	down	1.06358	down	1.06012	down	1.08512	up	1.53495	up	1.17902	up	1.01692	down	-0.0164588	0.368958	0.0724672	0.06777	-0.134309	-0.249235	-0.165117	0.0919789	SCH17.01c, probable serine protease, partial CDS, len: >54 aa; continues as SCH5.30c in cosmid H5 (EMBL:AL035636). Alternative start codons are present at codons 3 and 8 SCH5.30c, partial CDS, probable serine protease, len: >385aa; similar to many eg. TR:O69639 (EMBL:AL022121) proposed serine protease from Mycobacterium tuberculosis (397 aa) fasta scores; opt: 835, z-score: 938.4, E(): 0, (39.9% …	SCO3567	Q8CJW3
SCF43A.24c_SCF43A.24_r_at	7.68504e-05	3.38635e-05	1.87288e-06	2.09892e-05	6.84552e-06	3.68534e-07	1.75147	down	2.13015	down	1.44279	down	1.1015	down	1.53427	up	2.01872	up	1.19324	up	-0.6146	0.193964	0.476352	-0.0857369	-0.475128	-0.423587	-0.53709	-0.340623	SCF43A.24c, unknown, len: 62 aa; unknown function, probable CDS suggested by GC frameplot, positional base preference and amino acid composition. An alternative start codon is present at codon 7, but without an apparent RBS	SCO0834
galE_SCE50.16_at	0.230481	0.200633	8.33575e-06	0.201072	0.159428	1.98983e-06	1.05606	down	1.03655	down	1.04502	up	1.25721	up	1.53269	up	1.88118	up	1.5094	up	0.41934	0.498027	0.471125	0.355815	0.0891169	-0.118042	-0.440515	-0.238161	SCE50.16, galE2, UDP-glucose 4-epimerase, len: 326 aa; highly similar to SW:EXOB_AZOBR (EMBL:Z25478) Azospirillum brasilense UDP-glucose 4-epimerase (EC 5.1.3.2) ExoB, 348 aa; fasta scores: opt: 885 z-score: 970.7 E(): 0; 46.4% identity in 319 aa overlap and to SW:GALE_STRLI (EMBL:M18953) Streptomyces lividans UDP-glucose 4-epimerase (EC 5.1.3.2) GalE, 329 aa; fasta scores: opt: 793 z-score: 870.…	SCO2988	Q9L047
SCBAC1A6.20c_SCBAC1A_at	1.16695e-05	0.0324804	0.0034237	2.37991e-06	0.0190226	0.00183088	1.33654	up	2.04528	up	1.11066	up	1.30337	up	1.53176	up	1.08944	down	1.16906	up	0.848903	0.430405	-0.183397	0.697489	0.466661	-0.184781	-0.0598076	0.472137	SCBAC1A6.20c, probable lipoprotein, len: 367 aa; similar to SW:SSUA_BACSU (EMBL:L16808) Bacillus subtilis putative aliphatic sulfonates binding protein precursor SsuA, 332 aa; fasta scores: opt: 280 z-score: 316.7 E(): 4.6e-10; 28.2% identity in 358 aa overlap. Contains correctly situated match to Prosite entry PS00013 Prokaryotic membrane lipoprotein lipid attachment site and possible N-terminal…	SCO6096	Q9ADG7
SCE25.07c_SCE25.07c_i_at	0.376713	0.864696	0.00149013	0.344038	0.84548	0.000736171	1.28048	up	1.19104	up	1.25222	up	1.55222	up	1.52751	up	1.54258	up	1.27182	up	0.884798	0.52811	0.632575	0.560314	0.250464	-0.0830717	0.00723108	0.213424	SCE25.07c, putative regulator of Sig15, len: 170 aa; identical to previously sequenced TR:CAB55834 (EMBL:AJ249581) Streptomyces coelicolor A3(2) putative regulator of Sig15, 170 aa	SCO3066	Q7AKM8
SC1C3.02_SC1C3.02_at	0.0731295	0.00216711	3.38961e-05	0.0559349	0.000825676	1.02903e-05	1.38061	down	1.26683	down	1.00064	up	1.03203	up	1.52707	up	1.47253	up	1.04108	up	0.0552924	0.520602	0.39651	0.0543653	0.00980123	-0.090168	-0.161784	-0.0037117	SC1C3.02, possible cationic amino acid transporter, len: 503 aa; similar to many bacterial membrane proteins e.g. M. tuberculosis TR:O05896 EMBL; Z95121 MTCY20B11.28c (495 aa), fasta scores; opt: 1649 z-score: 2116.1 E(): 0, 52.6% identity in 485 aa overlap, and to many eukaryotic transporters e.g. CTR1_HUMAN high-affinity cationic amino acid transporter (629 aa), fasta scores; opt: 897 z-score: …	SCO6014	O69844
SCI41.30c_SCI41.30c_at	1.72163e-05	0.000426702	1.15086e-08	3.77031e-06	0.000124799	1.01886e-09	1.41846	down	1.62268	down	1.76357	down	1.05969	up	1.52605	up	1.73296	up	1.6303	up	-0.0686976	0.43563	0.629677	0.749797	-0.152335	-0.174174	-0.163558	0.044662	SCI41.30c, hypothetical protein, len: 497 aa. Identical to TR:O87595 (EMBL:AF086832) Streptomyces coelicolor hypothetical 65.1 Kd protein, len: 497 aa and similar to TR:Q53081 (EMBL:U26422) Rhodococcus sp. similar to ORF6(1) of Rhodococcus sp. NI86/21, 499 aa; fasta scores: opt: 2019 z-score: 2370.6 E():0; 62.5% identity in 493 aa overlap. Contains also similarities with Streptomyces coelicolor S…	SCO1647
pcrA_SCI41.26_at	0.000489023	0.00297134	1.31997e-07	0.000186846	0.00118969	1.77889e-08	1.5291	down	1.76942	down	1.92987	down	1.12534	up	1.5255	up	2.07145	up	1.92555	up	-0.288652	0.32403	0.534623	0.65985	-0.459015	-0.285254	-0.516021	-0.285423	SCI41.26, pcrA 20S proteasome alpha-subunit, len: 254 aa. Identical to TR:O87599 (EMBL:AF086832) Streptomyces coelicolor 20S proteasome alpha-subunit, 254 aa and similar to TR:Q53080 (EMBL:U26421) Rhodococcus sp. proteasome alpha-type subunit 1, 259 aa; fasta scores: opt: 831 z-score: 982.8 E():0; 53.4% identity in 253 aa overlap.	SCO1643	Q7AKQ6
SCE15.03c_SCE15.03_at	1.19765e-05	3.59328e-06	2.57285e-05	2.46828e-06	4.77816e-07	7.48561e-06	1.71457	down	1.22951	down	1.18757	down	1.23892	down	1.52122	up	1.24772	up	1.19284	up	-0.323539	0.454309	-0.0254606	-0.0755323	-0.0144548	-0.150917	-0.344752	-0.329933	SCE15.03, putative secreted protein, len: 677 aa; weak similarity to SW:YQIK_ECOLI hypothetical protein from Escherichia coli (553 aa) fasta scores; opt: 542, z-score: 501.2, E(): 1.3e-20, (27.0% identity in 504 aa overlap). Contains possible N-terminal region signal peptide sequence also contains a highly hidrophilic central part of the protein	SCO3286
SCF1.06_SCF1.06_at	0.576784	0.041351	6.68525e-07	0.552596	0.0252701	1.14134e-07	1.22496	down	1.15869	down	1.06843	down	1.13133	up	1.5207	up	1.41477	up	1.28803	up	0.111251	0.403986	0.32374	0.206747	-0.0667718	-0.200753	-0.176831	-0.15842	SCF1.06, possible transcriptional regulator, len: 150 aa; weakly similar to many e.g. TR:AAD32748 (EMBL:AF127374) transcriptional repressor from Streptomyces lavendulae (163 aa) fasta scores; opt: 142, z-score: 184.9, E(): 0.0062, (27.3% identity in 128 aa overlap). Contains Pfam match to entry PF01047 MarR, MarR family and probable helix-turn-helix motif (+3.47 SD) 68-89aa.	SCO0264	Q9RK98
SC66T3.20_SC66T3.20_at	0.000278245	0.00350815	3.02474e-06	9.75353e-05	0.00143309	6.36387e-07	1.4801	down	1.30702	down	1.32059	down	1.04637	up	1.5182	up	1.2855	up	1.16443	up	-0.190456	0.375234	0.195822	0.210729	-0.255845	-0.227125	-0.166505	-0.00888856	SC66T3.20, possible membrane protein, len: 623 aa; unknown function, C-terminus shares weak similarity with other hypothetical membrane proteins e.g. TR:P74405 (EMBL:D90914) Synechocystis sp. hypothetical protein (568 aa), fasta scores; opt: 250 z-score: 272.0 E(): 8e-08, 24.3% identity in 576 aa overlap. Contains hydrophobic, possible membrane-spanning regions	SCO3609	Q9XAJ3
SCE34.26_SCE34.26_at	0.000582901	0.00645749	1.91244e-05	0.000229609	0.0028862	5.30548e-06	1.5243	down	1.21873	down	1.13213	down	1.09467	up	1.51749	up	1.27828	up	1.0642	up	-0.17803	0.430121	0.107345	0.0010039	-0.308521	-0.171563	-0.246862	-0.0887686	SCE34.26, putative secreted protein, len: 507 aa; similar to TR:O68907 (EMBL:AF05830) Streptomyces roseofulvus FrnA, 770 aa; fasta scores: opt: 1350 z-score: 1461.9 E(): 0; 55.1% identity in 430 aa overlap, to Streptomyces coelicolor SCE34.24, 472 aa; fasta scores: opt: 2161 z-score: 2145.7 E(): 0; 70.9% identity in 471 aa overlap, to SCE34.25, 507 aa; fasta scores: opt: 739 z-score: 735.6 E(): 0…	SCO3045
SC5F7.37c_SC6G10A.02_at	6.70386e-11	1.19159e-10	4.20808e-06	4.80563e-13	8.96895e-13	9.35129e-07	1.30524	down	2.54977	up	2.25346	up	1.30055	up	1.51633	up	2.0542	down	1.83011	down	0.234454	0.618767	-1.11591	-0.937687	-0.14467	0.0181828	-0.0773344	-0.0657539	SC5F7.37c, possible integral membrane efflux protein, len: >822aa; similar to SW:ACRD_ECOLI acriflavin resistance efflux protein from Escherichia coli (1037 aa) fasta scores; opt: 628, z-score: 629.0, E(): 1.1e-27, (22.9% identity in 853 aa overlap). Also similar to TR:O31501 (EMBL:Z99107) hypothetical protein from Bacillus subtilis (1065 aa) fasta scores; opt: 968, z-score: 969.5, E(): 0, (29.4%…	SCO2164	Q8CK05
SCM1.43_SCM1.43_at	1.91476e-07	4.75001e-07	2.41784e-10	1.71573e-08	4.17116e-08	1.03127e-11	1.49953	down	2.15874	down	3.5913	down	1.09049	up	1.51521	up	2.36058	up	3.66635	up	0.0213529	0.60586	1.13154	1.86586	-0.103621	0.00634082	-0.107598	-0.00848818	SCM1.43, unknown, len: 433 aa. Similar to a hypothetical protein from Mycobacterium tuberculosis TR:O69672 (EMBL:AL022121) (432 aa), fasta scores opt: 687 z-score: 787.6 E():0 37.5% identity in 421 aa overlap. Also similar to the C-terminus of several Eukaryotic gamma-glutamylcysteine synthetases involved in the de novo synthesis of glutathione in plant chloroplasts, e.g. Brassica juncea (Indian …	SCO0910	Q9RD01
SCD65.02c_SCD65.02c_at	0.0340633	0.878552	0.000143528	0.0232949	0.860603	5.33473e-05	1.26442	up	1.2474	up	1.05476	up	1.37483	up	1.5144	up	1.30633	up	1.42057	up	0.677368	0.338889	0.358441	0.600453	0.21811	-0.259855	-0.0270742	0.0939827	SCD65.02c, possible membrane protein, len: 134 aa. Contains possible hydrophobic membrane spanning region. High alanine and glycine amino acid residues content	SCO4459
SCD12A.20_SCD12A.20_at	0.00726384	1.21967e-05	0.000200339	0.00407973	2.03715e-06	7.73352e-05	1.15942	down	1.05392	up	1.35831	up	1.17814	up	1.51394	up	1.15952	up	1.22634	down	0.269819	0.483222	0.194053	-0.17199	0.0333063	-0.115089	-0.0194769	0.122371	SCD12A.20, possible integral membrane efflux protein, len: 459 aa; similar to TR:Q9X863 (EMBL:AL049661) Streptomyces coelicolor putative integral membrane efflux protein SCE134.08, 500 aa; fasta scores: opt: 2083 z-score: 2154.5 E(): 0; 71.1% identity in 450 aa overlap and to TR:Q50396 (EMBL:U46844) Mycobacterium smegmatis ethambutanol resistance region EmbC, 412 aa; fasta scores: opt: 844 z-scor…	SCO4337
SC1C2.37_SC1C2.37_r_at	0.000542895	1.36877e-07	1.09923e-11	0.000211321	9.22327e-09	1.89116e-13	1.28405	down	1.63487	down	1.16043	down	1.10903	up	1.51172	up	2.47787	up	1.70009	up	0.0302289	0.390936	0.739408	0.244886	-0.119063	-0.20526	-0.569692	-0.520724	SC1C2.37, histone-like DNA binding protein, len: 218 aa; N-terminus is highly simialar to many bacterial HU proteins e.g. DBHB_ECOLI DNA-binding protein HU-beta (NS1) (HU-1) (90 aa), fasta scores; opt: 230 z-score: 300.3 E(): 1.8e-09, 40.0% identity in 90 aa overlap, and contains PS00045 Bacterial histone-like DNA-binding proteins signature and Pfam match to entry PF00216 Bac_DNA_binding, Bacteri…	SCO5556	P0A3H7
2SC6G5.33_2SC6G5.33_at	2.90693e-06	0.844606	1.47409e-05	4.55248e-07	0.823113	3.92562e-06	1.44567	down	2.06819	down	2.83214	down	1.57161	up	1.50911	up	1.71514	up	1.79795	up	0.112944	0.644687	1.16131	1.61483	-0.539304	0.0509879	0.382988	0.768482	2SC6G5.33, unknown, len: 130 aa	SCO5389
3SCF60.11c_3SCF60.11_r_at	2.62109e-07	3.39149e-07	1.24244e-06	2.53654e-08	2.73531e-08	2.30229e-07	1.73435	down	1.50673	down	1.0862	down	1.11849	down	1.50583	up	1.44171	up	1.01719	down	-0.248435	0.545957	0.342981	-0.129139	-0.0868804	-0.0446002	-0.184796	-0.104554	3SCF60.11c, conserved hypothetical protein, len: 131 aa; identical to TR:O85701 (EMBL:AF072709) Streptomyces lividans hypothetical 14.2 kDa protein, 131 aa and similar to TR:Q9L0J1 (EMBL:AL161691) Streptomyces coelicolor hypothetical 15.7 kDa protein SCD40A.20, 145 aa; fasta scores: opt: 179 z-score: 233.2 E(): 1.8e-05; 31.8% identity in 110 aa overlap	SCO0779
SC7A8.32c_SC7A8.32c_at	0.0063682	8.26284e-06	2.08717e-07	0.0034968	1.27645e-06	3.04419e-08	1.32692	down	1.17488	down	1.00194	up	1.05234	up	1.50492	up	1.27097	up	1.00013	down	0.0659874	0.474068	0.298504	0.0631925	-0.00761159	-0.115623	-0.0474211	0.0633855	SC7A8.32c, probable membrane protein, len: 402 aa; similar to TR:Q9WX28 (EMBL:AL079345) Streptomyces coelicolor putative membrane protein SCE68.03, 441 aa; fasta scores: opt: 1057 z-score: 1265.9 E(): 0; 44.8% identity in 384 aa overlap and SW:MDMB_STRMY (EMBL:M93958) Streptomyces mycarofaciens acyltransferase (EC 2.3.1.-) MdmB, 387 aa; fasta scores: opt: 211 z-score: 255.4 E(): 7.8e-07; 25.6% id…	SCO2493	Q9L2C6
SCBAC20F6.03c_SCBAC2_at	6.84475e-06	0.000365624	2.47155e-05	1.27572e-06	0.000104839	7.1046e-06	1.7872	down	1.61737	down	1.21759	down	1.04498	down	1.50247	up	1.41928	up	1.05937	up	-0.352849	0.484856	0.340802	-0.0688159	-0.289377	-0.102478	-0.164357	-0.152018	SCBAC20F6.03c, possible integral membrane protein, len: 200 aa. Contains possible hydrophobic membrane spanning regions and high G+C content in N-terminal region	SCO5060
SCE8.15c_SCE8.15c_i_at	9.54436e-10	1.70071e-08	1.74759e-11	2.08676e-11	6.50062e-10	3.38243e-13	1.89408	down	4.06883	down	4.88695	down	1.0464	up	1.50124	up	3.42912	up	4.09478	up	-0.633873	0.287626	1.39074	1.65506	-0.69931	-0.298525	-0.387099	-0.378725	SCE8.15c, possible small secreted protein, len: 169 aa; similar to TR:Q9K3L2 (EMBL:AL360055) Streptomyces coelicolor putative secreted protein SCG20A.28c, 150 aa; fasta scores: opt: 727 Z-score: 859.9 E(): 2.9e-40; 72.109% identity in 147 aa overlap. Contains possible N-terminal signal sequence	SCO3222
SCF62.08_SCF62.08_i_at	2.17e-10	2.86824e-07	1.09298e-09	3.18889e-12	2.24113e-08	6.26801e-11	1.85683	down	2.29294	down	6.26852	down	1.03226	up	1.50021	up	1.76233	up	3.77047	up	-0.703221	0.189624	0.493978	1.94491	-0.749024	-0.395545	-0.323503	0.0301598	SCF62.08, probable UDP-glucose/GDP-mannose family dehydrogenase (putative secreted protein), len: 441 aa. Highly similar to many e.g. Pseudomonas syringae (pv. phaseolicola) SW: ALGD_PSESH (EMBL; AF001555) GDP-mannose 6-dehydrogenase (EC 1.1.1.132) (438 aa), fasta scores opt: 1453 z-score: 1666.9 E(): 0 49.2% identity in 445 aa overlap. Contains a Pfam match to entry PF00984 UDPG_MGDP_dh, UDP-glu…	SCO0382	Q9RJK6

## Sheet: t60 1.5 DOWN
Probesets	Corrected p-value(Time)	Corrected p-value(Time-Drug)	Corrected p-value(Drug)	p-value(Time)	p-value(Time-Drug)	p-value(Drug)	Fold change([Moe-0] vs [Moe-30])	Regulation([Moe-0] vs [Moe-30])	Fold change([Moe-0] vs [Moe-60])	Regulation([Moe-0] vs [Moe-60])	Fold change([Moe-0] vs [Moe-90])	Regulation([Moe-0] vs [Moe-90])	Fold change([Moe-0] vs [none-0])	Regulation([Moe-0] vs [none-0])	Fold change([Moe-30] vs [none-30])	Regulation([Moe-30] vs [none-30])	Fold change([Moe-60] vs [none-60])	Regulation([Moe-60] vs [none-60])	Fold change([Moe-90] vs [none-90])	Regulation([Moe-90] vs [none-90])	[Moe, 0](normalized)	[Moe, 30](normalized)	[Moe, 60](normalized)	[Moe, 90](normalized)	[none, 0](normalized)	[none, 30](normalized)	[none, 60](normalized)	[none, 90](normalized)	GeneBank_Annotation	LOCUS_ID	UNIPROT_ID
SC2A11.12_SC2A11.12_at	3.08295e-12	1.06042e-12	2.0538e-14	9.94499e-15	1.14024e-15	2.94451e-17	20.4188	up	10.8077	up	1.9308	up	1.01211	up	21.8776	down	9.91574	down	1.24645	down	0.888321	-3.4635	-2.54567	-0.0608803	0.870957	0.98788	0.764055	0.256941	SC2A11.12, probable oligopeptide transport system integral membrane protein, len: 332 aa; similar to many e.g. OPPB_ECOLI oligopeptide transport system permease protein (306 aa), fasta scores; opt: 568 z-score: 807.4 E(): 0, 35.0% identity in 337 aa overlap Also similar to S. coelicolor TR:P72408 (EMBL:U68036) bldKC (323 aa), fasta scores; opt: 875 z-score: 1186.1 E(): 0 42.4% identity in 337 aa …	SCO5478	O86573
SC2A11.11_SC2A11.11_at	1.93402e-13	2.39055e-13	2.65316e-16	6.93196e-17	8.56828e-17	9.50954e-20	5.86733	up	8.90842	up	1.94289	up	1.0868	down	5.88594	down	8.65128	down	1.57215	down	0.597102	-1.9556	-2.55807	-0.361099	0.717184	0.601673	0.554847	0.291643	SC2A11.11, probable oligopeptide-binding lipoprotein, len: 600 aa; similar to e.g. OPPA_BACSU oligopeptide-binding protein oppA precursor (545 aa), fasta scores; opt: 401 z-score: 242.5 E(): 3e-06, 25.5% identity in 554 aa overlap Also similar to S. coelicolor TR:P72407 (EMBL:U68036) bldKB (602 aa), fasta scores; opt: 702 z-score: 583.5 E(): 3e-25, 29.3% identity in 614 aa overlap. Contains N-ter…	SCO5477	O86572
SC7H2.23_SC7H2.23_at	1.4479e-08	3.60667e-09	4.53583e-11	7.42114e-10	8.29155e-11	1.12176e-12	7.378	up	7.88882	up	1.59651	up	1.07727	up	7.39428	down	8.26641	down	1.34603	down	0.683492	-2.19974	-2.29632	0.00857067	0.576118	0.686672	0.750944	0.437279	SC7H2.23, probable branched chain amino acid transport permease, len: 310aa; similar to many eg. SW:LIVH_SALTY high affinity branched chain amino acid transport permease from Salmonella typhimurium (308 aa) fasta scores; opt: 711, z-score: 782.4, E(): 0, (43.5% identity in 306 aa overlap). Contains possible membrane spanning hydrophobic regions.	SCO2009	Q9S2J4
SC7H2.22_SC7H2.22_at	2.61341e-10	1.97228e-10	1.12955e-12	4.21517e-12	1.69658e-12	6.88258e-15	7.55268	up	7.32333	up	1.36037	up	1.06306	down	8.21564	down	8.0869	down	1.36244	down	0.170626	-2.74636	-2.70187	-0.273376	0.258851	0.292009	0.313711	0.172818	SC7H2.22, possible branched chain amino acid binding protein, len: 481aa; similar to many eg. SW:LIVK_ECOLI leucine-specific binding protein from Escherichia coli (369 aa) fasta scores; opt: 360, z-score: 374.0, E(): 1.6e-13, (28.4% identity in 352 aa overlap). Contains possible N-terminal signal sequence.	SCO2008
SC7A8.31_SC7A8.31_i_at	7.45026e-07	1.90713e-08	2.43525e-10	8.43829e-08	7.58752e-10	1.04742e-11	4.73009	up	4.24134	up	1.08042	down	1.03471	up	6.82145	down	6.61413	down	1.26379	down	0.382435	-1.85943	-1.70209	0.494027	0.333211	0.910646	1.02347	0.831781	SC7A8.31, possible membrane protein, len: 157 aa. Contains possible N-terminal region signal peptide sequence and C-terminal region possible hydrophobic membrane spanning region	SCO2492	Q9L2C7
SCC61A.03c_SCC61A.03_at	2.55927e-09	3.95747e-11	7.57281e-13	7.61361e-11	2.12767e-13	3.25712e-15	8.95472	up	6.5678	up	2.80538	up	1.61922	up	8.35671	down	6.32796	down	2.57753	down	1.59481	-1.56784	-1.1206	0.106613	0.89951	1.4951	1.54114	1.4726	SCC61A.03c, possible membrane protein, len: 470 aa; contains possible membrane-spanning hydrophobic regions.	SCO2682	Q9KYJ0
SC2A11.10_SC2A11.10_at	5.8785e-11	5.0213e-12	9.6684e-13	3.79258e-13	1.25982e-14	5.19807e-15	12.9953	up	8.48905	up	1.85047	up	1.27332	up	12.9567	down	6.30926	down	1.03115	down	0.851456	-2.84846	-2.23415	-0.0364316	0.502864	0.847164	0.423323	0.00782426	SC2A11.10, probable oligopeptide transport integral membrane protein, len: 335 aa; similar to mnay e.g. APPC_BACSU oligopeptide transport permease protein appC (303 aa), fasta scores; opt: 465 z-score: 1038.5 E(): 0, 41.4% identity in 309 aa overlap. Also similar to S. coelicolor TR:P72406 (EMBL:U68036) bldKA (335 aa), fasta scores; opt: 912 z-score: 1192.3 E(): 0, 42.1% identity in 330 aa overla…	SCO5476	O86571
SC2A11.13_SC2A11.13_r_at	3.7387e-12	2.26084e-12	7.42842e-15	1.34003e-14	3.24134e-15	5.32503e-18	4.71304	up	4.53451	up	1.71969	up	1.05548	down	4.99667	down	4.60635	down	1.37008	down	0.618572	-1.61809	-1.56238	-0.163579	0.696476	0.70288	0.641247	0.290681	SC2A11.13, probable oligopeptide ABC transporter ATP-binding protein, len: 365 aa; similar to many e.g. OPPD_BACSU oligopeptide transport ATP-binding protein (336 aa), fasta scores; opt: 1089 z-score: 1413.1 E(): 0, 52.3% identity in 323 aa overlap Also similar to S. coelicolor TR:P72409 (EMBL:U68036) bldKD (353 aa), fasta scores; opt: 1396 z-score: 1731.9 E(): 0, 58.4% identity in 365 aa overlap…	SCO5479	O86574
SCD63.16c_SCD63.16c_i_at	1.69898e-09	0.00109787	6.91951e-06	4.74984e-11	0.000373038	1.61207e-06	9.80143	up	12.6368	up	12.671	up	1.10575	up	2.232	down	3.92706	down	1.86628	down	3.29094	-0.0020558	-0.36862	-0.372516	3.14591	1.15628	1.60483	0.527646	SCD63.16c, hypothetical protein, len: 110 aa; similar to SW:Y948_MYCTU (EMBL:Z79700) Mycobacterium tuberculosis hypothetical 11.8 kD protein RV0984c, MTCY10D7.26, 105 aa; fasta scores: opt: 195 z-score: 252.8 E(): 1.2e-06; 47.2% identity in 72 aa overlap	SCO4784	Q9L0H3
SC7H2.24_SC7H2.24_at	2.12612e-07	1.21748e-06	1.25951e-09	1.97371e-08	1.29602e-07	7.40359e-11	3.36016	up	3.58755	up	1.5934	up	1.05328	down	3.21422	down	3.28875	down	1.42508	down	0.372865	-1.37566	-1.47013	-0.299246	0.447751	0.308803	0.247404	0.211802	SC7H2.24, probable branched chain amino acid transport permease, len: 310aa; region from 200-608aa similar to many eg. SW:LIVM_SALTY high affinity branched chain amino acid transport permease from Salmonella typhimurium (425 aa) fasta scores; opt: 633, z-score: 702.7, E(): 8.1e-32, (36.8% identity in 400 aa overlap).	SCO2010	Q9S2J3
SC2A11.14_SC2A11.14_at	4.84718e-11	5.49975e-10	4.54239e-11	2.80773e-13	5.71659e-12	1.13967e-12	5.94727	up	5.22129	up	2.07688	up	1.18493	up	4.04661	down	3.18507	down	1.09884	down	0.963103	-1.60912	-1.4213	-0.091314	0.718306	0.40759	0.250024	0.044666	SC2A11.14, probable oligopeptide ABC transporter ATP-binding protein, len: 496 aa; similar to many e.g. APPF_BACSU oligopeptide transport ATP-binding protein (329 aa), fasta scores; opt: 1284 z-score: 1056.3 E(): 0, 56.4% identity in 326 aa overlap Also similar to S. coelicolor TR:P72410 (EMBL:U68036) bldKE (284 aa), fasta scores; opt: 1114 z-score: 1091.6 E(): 0, 59.3% identity in 280 aa overlap…	SCO5480	O86575
SCC105.11_SCC105.11_i_at	1.93648e-07	8.3698e-08	3.26058e-07	1.74214e-08	4.94988e-09	5.11875e-08	1.0053	down	1.82709	up	2.96232	up	1.69009	up	1.33854	down	3.07375	down	2.45756	down	0.773538	0.781171	-0.0960108	-0.793188	0.016434	1.20183	1.52399	0.504039	SCC105.11, possible secreted protein, len: 349 aa; similar to TR:CAB53324 (EMBL:AL109974) Streptomyces coelicolor putative iron-siderophore binding lipoprotein SCF34.13c, 350 aa; fasta scores: opt: 288 z-score: 297.2 E(): 4.1e-09; 28.3% identity in 332 aa overlap. Contains possible N-terminal region signal peptide sequence	SCO2780	Q9L074
bldKB_SCBAC31E11.09_at	3.22468e-09	2.77018e-09	8.45693e-11	1.02866e-10	5.58828e-11	2.39461e-12	3.20147	up	3.11143	up	1.18045	up	1.16479	down	3.47428	down	2.84547	down	1.10781	up	0.174028	-1.50471	-1.46355	-0.0653105	0.394093	0.292009	0.0451183	-0.213024	SCBAC31E11.09, bldKB, possible ABC transport system lipoprotein, len: 600 aa; almost identical to TR:P72407 (EMBL:U68036) Streptomyces coelicolor BldKB, 602 aa. Contains 4x Pfam matches to entry PF00496 SBP_bac_5, Bacterial extracellular solute-binding proteins, family 5, match to Prosite entry PS00017 ATP/GTP-binding site motif A (P-loop) and correctly situated match to Prosite entry PS00013 Pro…	SCO5113	Q93IU2
SC5C7.29_SC5C7.29_at	4.56094e-10	1.33872e-08	1.97443e-12	8.50068e-12	4.79827e-10	1.62767e-14	3.32557	up	3.00977	up	1.59825	up	1.2022	down	3.47784	down	2.70524	down	1.47667	down	0.673253	-1.06035	-0.916402	-0.00323931	0.938924	0.737844	0.519356	0.559107	SC5C7.29, possible membrane protein, len: 226 aa; contains possible transmembrane domain around aa 40	SCO6544
SC9B1.15c_SC9B1.15c_at	2.14799e-07	7.96125e-06	1.15626e-08	2.00315e-08	1.227e-06	1.02875e-09	3.74677	up	3.12691	up	2.03285	up	1.08918	up	2.6352	down	2.68976	down	1.67306	down	1.06153	-0.844118	-0.583206	0.0380267	0.93829	0.553796	0.844271	0.78052	SC9B1.15c, cvnB6, unknown, len: 119 aa; similar to other hypothetical proteins egs. two from Streptomyces coelicolor: TR:O86521 (EMBL:AL031124) (140 aa) fasta scores; opt: 331, z-score: 424.2, E(): 2.6e-16, (41.5% identity in 130 aa overlap) and TR:O86524 (EMBL:AL031124) (137 aa) fasta scores; opt: 325, z-score: 416.9, E(): 6.7e-16, (44.3% identity in 122 aa overlap), and TR:O50393 (EMBL:AL009198…	SCO6068
SC1A9.21c_SC1A9.21c_at	0.00356141	5.67851e-06	2.43677e-07	0.00178782	8.243e-07	3.62458e-08	2.05114	up	2.50669	up	2.39243	up	1.34347	up	1.66556	down	2.68601	down	2.36703	down	1.08085	0.0444234	-0.244938	-0.17763	0.654887	0.780431	1.18053	1.06545	SC1A9.21c, possible transmembrane protein, len: 354 aa; contains possible membrane spanning hydrophobic domains in the N-terminal region and possible coiled-coil from 221 to 250 (30 residues) Max score: 1.449 (probability 0.87)	SCO6157	Q9ZBT1
bldKC_SCBAC31E11.10_at	8.47349e-10	4.60939e-10	3.23204e-09	1.79188e-11	4.4607e-12	2.25895e-10	9.68304	up	4.33239	up	1.34356	up	1.13904	down	9.15259	down	2.50962	down	1.80496	up	0.867632	-2.40783	-1.24753	0.441571	1.05545	0.786351	0.0799379	-0.410394	SCBAC31E11.10, bldKC, possible ABC transport system integral membrane protein, len: 325 aa; almost identical to previously sequenced TR:P72408 (EMBL:U68036) Streptomyces coelicolor BldKC, 323 aa. Contains Pfam match to entry PF00528 BPD_transp, Binding-protein-dependent transport systems inner membrane component. Also contains possible hydrophobic membrane spanning regions	SCO5114	Q93IU1
SC9C5.09c_SC9C5.09c_at	8.17084e-08	3.55657e-07	3.7448e-05	6.09152e-09	2.93194e-08	1.15163e-05	4.77267	up	3.44758	up	2.35394	up	2.02871	up	1.74424	down	2.49367	down	1.6583	down	1.53669	-0.718104	-0.248893	0.301614	0.516132	0.0844955	1.06938	1.03132	SC9C5.09c, possible integral membrane protein, len: 191 aa; similar to TR:P71810 (EMBL:Z81011) Mycobacterium tuberculosis hypothetical 18.2 kD protein, 165 aa; fasta scores: opt: 301 z-score: 362.9 E(): 9.7e-13; 33.1% identity in 148 aa overlap. Contains possible hydrophobic membrane spanning region	SCO1485
SC6G4.17_SC6G4.17_at	5.87599e-08	3.60667e-09	1.92213e-10	4.04369e-09	8.40264e-11	7.71608e-12	3.25521	up	2.92128	up	2.05641	up	1.37991	up	2.72166	down	2.45397	down	1.57464	down	1.10668	-0.596071	-0.439917	0.0665542	0.642102	0.848415	0.855202	0.72158	SC6G4.17, probable lipoprotein, len: 268 aa; contain s N-terminal signal sequence and appropriately positioned P S00013 Prokaryotic membrane lipoprotein lipid attachment si te	SCO4739
SC6G9.41c_SC6G9.41c_at	4.28113e-08	3.49547e-09	1.82881e-10	2.68529e-09	7.76771e-11	7.0137e-12	3.54696	up	1.88893	up	1.27644	up	1.35154	up	3.51662	down	2.42796	down	1.52987	down	0.772677	-1.05391	-0.144891	0.42055	0.33807	0.760284	1.13485	1.03396	SC6G9.41c, cvnD5, possible ATP/GTP-binding protein, len: 191 aa; highly similar to others from S.coelicolor e.g. TR:O86519 (EMBL:AL031124) S.coelicolor possible ATP/GTP-binding protein (174 aa), fasta scores; opt: 766 z-score: 918.0 E(): 0, 68.0% identity in 169 aa overlap. Although many of the presumed homologues start at the equivalent of codon 18 in this CDS, there is no possible initiation co…	SCO5292	Q9XAE1
2SCG38.11c_2SCG38.11_at	7.12109e-08	6.17407e-07	5.13583e-07	5.02815e-09	5.75361e-08	8.57812e-08	4.0519	up	3.31697	up	1.72114	up	1.7133	up	2.17677	down	2.42108	down	2.09158	down	0.906675	-1.11192	-0.82319	0.12331	0.1299	0.0102682	0.452459	1.1879	2SCG38.11c, possible integral membrane protein, len: 496 aa; low similarity to TR:AAG03843 (EMBL:AE004483) Pseudomonas aeruginosa conserved hypothetical protein PA0454, 733 aa; fasta scores: opt: 224 z-score: 245.0 E(): 3.3e-06; 28.0% identity in 300 aa overlap. Contains possible hydrophobic membrane spanning regions	SCO1118
SC7B7.07_SC7B7.07_at	3.32322e-09	1.19882e-09	4.75704e-12	1.09583e-10	1.63712e-11	5.71078e-14	2.95973	up	2.26931	up	1.272	up	1.56508	down	4.24709	down	2.40913	down	1.08156	up	0.138973	-1.42649	-1.04328	-0.208131	0.785213	0.65998	0.225235	-0.321239	SC7B7.07, probable ABC-transport system ATP binding protein, len: 260 aa; similar to many eg. XYLG_ECOLI P37388 d-xylose transport atp-binding protein (513 aa), fasta scores; opt: 567 z-score: 580.0 E(): 3.8e-25, 36.5% identity in 255 aa overlap. Contains PS00017 ATP/GTP-binding site motif A (P-loop) and PS00211 ABC transporters family signature. Possible alternative start 9 bp upstream.	SCO6010	O50504
SC1C2.01_SC8D9.32_at	1.34421e-06	3.2702e-05	5.68747e-07	1.76735e-07	6.54039e-06	9.62181e-08	4.60761	up	3.93965	up	3.19444	up	1.27946	up	3.1954	down	2.40056	down	1.78495	down	1.72708	-0.476936	-0.250987	0.0515175	1.37155	1.19906	1.01238	0.887403	SC1C2.01, probable delta-1-pyrroline-5-carboxylate dehydrogenase, partial CDS, len >408 aa; similar to many e.g. TR:O50443 (EMBL:AL010186) delta-1-pyrroline-5-carboxylate dehydrogenase (M. tuberculosis) (543 aa), fasta scores; opt: 1753 z-score: 2214.2 E(): 0, 65.1% identity in 407 aa overlap, and PUT2_HUMAN delta-1-pyrroline-5-carboxylate dehydrogenase (563 aa), fasta scores; opt: 1273 z-score: …	SCO5520	Q8CJR1
SCH24.19c_SCH24.19c_at	7.97578e-07	1.12615e-06	2.41784e-10	9.11926e-08	1.17458e-07	1.02817e-11	2.05793	up	2.34812	up	1.51542	up	1.05996	down	2.18535	down	2.38932	down	1.41955	down	0.144639	-0.896557	-1.08687	-0.455076	0.228652	0.231308	0.169733	0.0503575	SCH24.19c, hypothetical protein, len: 197 aa; unknown function, probable CDS suggested by positional base preference, GC frame analysis and amino acid composition. Contains proline/glutamine-rich region from residues 24-87 approx. and TTA (leucine) codon, possible target for bldA regulation, near N-terminus	SCO3897
SC8D9.31_SC8D9.31_i_at	7.52413e-07	0.00120996	3.69712e-08	8.54892e-08	0.000418066	3.97539e-09	3.33959	up	2.74651	up	2.40494	up	1.16869	down	2.68959	down	2.29637	down	1.77468	down	1.27417	-0.465501	-0.183431	0.00816631	1.49906	0.961882	1.01592	0.835727	SC8D9.31, unknown, len: 308aa; similar to proteins of undefined function eg. TR:O50444 (EMBL:AL010186) from Mycobacterium tuberculosis (329 aa) fasta scores; opt: 984, z-score: 1121.1, E(): 0, (50.0% identity in 312 aa overlap).	SCO5519	Q9Z560
SC7B7.08_SC7B7.08_at	1.02835e-08	1.77847e-07	5.17596e-06	4.43263e-10	1.22389e-08	1.17247e-06	4.30215	up	3.67456	up	1.5338	up	1.12979	down	2.98877	down	2.25552	down	1.71246	up	1.27691	-0.828143	-0.600659	0.659806	1.45296	0.751407	0.572804	-0.116265	SC7B7.08, probable ABC-type trans- membrane transport protein, len: 430 aa; similar to many others of the ARAH/RBSC subfamily of the binding-protein dependent transport systems eg. XYLH_ECOLI P37389 xylose transport permease protein xylH (393 aa), fasta scores; opt: 695 z-score: 690.3 E(): 2.7e-31, 34.2% identity in 377 aa overlap. Possible alternative start site 33 aa downstream	SCO6011	O50505
SC6G9.40c_SC6G9.40c_at	1.48863e-06	6.97477e-08	8.2836e-10	1.98484e-07	3.92487e-09	4.36448e-11	2.99253	up	1.88952	up	1.42639	up	1.28649	up	2.97732	down	2.23345	down	1.83417	down	0.593003	-0.988364	-0.325019	0.0806357	0.229567	0.58565	0.834258	0.955762	SC6G9.40c, possible oxygenase subunit, len: 420 aa; similar to Pseudomonas spp. styrene monoxygenase large subunits e.g. TR:O06834 (EMBL:Z92524), styA, Pseudomonas fluorescens main component of styrene monooxygenase (415 aa), fasta scores; opt: 481 z-score: 542.1 E(): 7.3e-23, 31.2% identity in 417 aa overlap. It has no neighbouring CDS similar to the monoxygenase small subunit. The C-terminus ov…	SCO5293	Q9XAE2
bldKD_SCBAC31E11.11_at	7.19656e-11	2.87323e-11	6.51898e-11	5.73121e-13	1.44176e-13	1.75241e-12	3.84449	up	3.08893	up	1.39654	up	1.06181	down	3.86077	down	2.21657	down	1.41288	up	0.533936	-1.40886	-1.09317	0.0520795	0.620459	0.540032	0.0551567	-0.446562	SCBAC31E11.11, bldKD, putative ABC transporter intracellular ATPase subunit, len: 353 aa; almost identical to previously sequenced TR:P72409 (EMBL:U680360) Streptomyces coelicolor BldKD putative ABC transporter intracellular ATPase subunit, 353 aa and similar to TR:O86574 (EMBL:AL031184) Streptomyces coelicolor SC2A11.13, 366 aa; fasta scores: opt: 1427 Z-score: 1344.1 bits: 257.3 E(): 3.8e-69; 6…	SCO5115	Q93IU0
nrdL_SC7E4.23c_at	1.13444e-09	5.76395e-09	3.70204e-06	2.68362e-11	1.56613e-10	8.00118e-07	1.74688	down	1.42321	up	2.80072	up	1.3378	up	1.43525	up	2.2079	down	2.57739	down	0.487812	1.29259	-0.0213321	-0.997988	0.0679518	0.771289	1.12134	0.367923	SC7E4.23c, nrdL, ribonucleotide-diphosphate reductase large chain, len: 791 aa; identical to previously sequenced TR:CAB82485 (EMBL:AJ276618) Streptomyces coelicolor A3(2) ribonucleotide-diphosphate reductase large chain (EC 1.17.4.1) NrdL, 791 aa. Contains Pfam match to entry PF00317 ribonucleo_red, Ribonucleotide reductase and match to Prosite entry PS00089 Ribonucleotide reductase large subuni…	SCO5226	Q9K496
SC7B7.06_SC7B7.06_at	7.19656e-11	5.0213e-12	1.20449e-13	5.68913e-13	1.08573e-14	2.59031e-16	2.7121	up	1.97562	up	1.05804	up	1.46483	down	3.63825	down	2.20409	down	1.19421	up	-0.0783218	-1.51773	-1.06063	-0.159712	0.472414	0.345512	0.079552	-0.415769	SC7B7.06, probable solute-binding protein of transmembrane transport system, len: 403 aa; similar to many eg. XYLF_ECOLI P37387 d-xylose-binding periplasmic protein precursor (330 aa), fasta scores; opt: 619 z-score: 573.4 E(): 8.9e-25, 35.7% identity in 325 aa overlap. Contains N-terminal signal sequence and appropriately positioned PS00013 Prokaryotic membrane lipoprotein lipid attachment site	SCO6009
SCF34.13c_SCF34.13c_at	1.63586e-07	9.48796e-09	0.000602806	1.38797e-08	3.09464e-10	0.000269642	1.24021	down	1.60728	up	3.06285	up	2.20338	up	1.20301	up	2.19377	down	2.75871	down	0.966163	1.27675	0.281544	-0.648711	-0.173557	1.0101	1.41495	0.815281	SCF34.13c, probable iron-siderophore binding lipoprotein, len: 350 aa; similar to TR:Q46023 (EMBL:U02617) Corynebacterium diphtheriae DtxR/iron-regulated lipoprotein precursor (355 aa), fasta scores; opt: 479 z-score: 518.8 E(): 1.5e-21, 34.4% identity in 358 aa overlap and SW:FATB_VIBAN (EMBL:J03529), FatB, Vibrio anguillarum plasmid pJM1 ferric anguibactin-binding protein precursor (322 aa) (26…	SCO0494	Q9RK12
glyA1_SC5G8.05_at	6.79861e-08	2.01056e-08	2.79627e-10	4.75172e-09	8.14313e-10	1.24279e-11	3.27543	up	2.76207	up	2.94207	up	1.37408	up	2.26582	down	2.18338	down	2.69081	down	1.49753	-0.214152	0.0317847	-0.0593001	1.03906	0.965882	1.15835	1.36874	SC5G8.05, glyA1, serine hydroxymethyltransferase, len: 481 aa; strongly similar to many e.g. SW:P34895 (GLYA_HYPME) serine hydroxymethyltransferase from Hyphomicrobium methylovorum (434 aa) fasta scores; opt: 912, z-score: 1044.8, E(): 0, 44.2% identity in 459 aa overlap. Contains two Pfam matches to entry PF00464 SHMT, Serine hydroxymethyltransferase.	SCO4837	Q9KZA9
SCI41.38c_SCI41.38c_at	0.000153661	3.22612e-05	7.95792e-05	4.75302e-05	6.42911e-06	2.72965e-05	2.44863	up	2.82052	up	1.68683	up	1.43094	up	1.82532	down	2.1647	down	1.25024	down	0.83847	-0.453506	-0.657493	0.0841522	0.321509	0.414642	0.456672	0.406355	SCI41.38c, probable lipoprotein oligopeptide binding protein, len: 534 aa. Similar to TR:O54107 (EMBL:AL021529) Streptomyces coelicolor SC10A5.16C periplasmic oligopeptide binding protein, 521 aa; fasta scores: opt: 1101 z-score: 1218.9 E(): 0; 36.0% identity in 528 aa overlap. Contains two Pfam matches to entry PF00496 SBP_bac_5, Bacterial extracellular solute-binding proteins, family 5, N-termi…	SCO1655	Q9RJ53
SC6A9.17_SC6A9.17_at	2.12127e-08	8.689e-09	3.76208e-11	1.17088e-09	2.6834e-10	8.36017e-13	1.94732	up	1.79157	up	1.05389	up	1.028	up	1.94766	down	2.16464	down	1.21279	down	0.151044	-0.810445	-0.690178	0.0753218	0.111203	0.151299	0.423951	0.353646	SC6A9.17, possible membrane protein, len: 234 aa. Contains possible hydrpphobic membrane spanning regions	SCO5650
SC7H2.26_SC7H2.26_r_at	1.58851e-05	9.00954e-05	2.80671e-10	3.44462e-06	2.08931e-05	1.25749e-11	1.6575	up	1.78796	up	1.34282	up	1.20048	down	1.82128	down	2.10814	down	1.50189	down	-0.0446326	-0.773645	-0.882944	-0.469896	0.218973	0.0913111	0.193027	0.116878	SC7H2.26, probable branched chain amino acid transport ATP-binding protein, len: 238aa; similar to many eg. SW:LIVF_ECOLI branched chain amino acid transport ATP-binding protein from Escherichia coli (237 aa) fasta scores; opt: 774, z-score: 860.8, E(): 0, (52.4% identity in 233 aa overlap). Contains Pfam match to entry PF00005 ABC_tran, ABC transporter and Prosite matches to PS00017 ATP/GTP-bind…	SCO2012	Q9S2J1
SC2A6.07c_SC2A6.07c_at	2.92134e-09	3.43145e-08	6.7122e-10	8.90014e-11	1.62348e-09	3.46436e-11	4.5412	up	2.99218	up	2.19583	up	1.08876	down	4.3441	down	2.08951	down	1.13326	down	1.20294	-0.980135	-0.378261	0.0681744	1.32562	1.13892	0.684902	0.248658	SC2A6.07c, possible integral membrane protein, len: 195 aa. Contains possible hydrophobic membrane spanning regions	SCO4822
SCF51A.37_SCF51A.37_at	1.2946e-07	7.59041e-08	0.00047606	1.05795e-08	4.35292e-09	0.000207487	1.18489	down	1.48929	up	2.58615	up	1.6047	up	1.23578	up	2.05777	down	2.02764	down	0.66264	0.907392	0.0880108	-0.708167	-0.019666	0.601968	1.12909	0.311637	SCF51A.37, unknown, len: 259 aa. Similar to Mycobacterium tuberculosis SW:YX26_MYCTU (EMBL; Z74024) hypothetical 30.6 KD protein CY274.26C (283 aa), fasta scores opt: 268 z-score: 318.2 E(): 2.3e-10 28.9% identity in 263 aa overlap.	SCO0459	Q9RL28
SCIF3.12_SCIF3.12_at	0.000960171	1.53858e-05	1.61544e-07	0.00040162	2.67459e-06	2.26972e-08	2.01146	up	2.11253	up	1.91396	up	1.21888	up	1.95511	down	2.05761	down	1.70285	down	0.883528	-0.124718	-0.195442	-0.0530287	0.597969	0.842535	0.845529	0.714924	SCIF3.12, probable cytochrome P450, len: 447 aa; similar to SW:CPXG_STRSQ (EMBL:M31939) Streptomyces sp. cytochrome P450 105C1 (EC 1.14.-.-) ChoP, 381 aa; fasta scores: opt: 301 z-score: 318.8 E(): 3.2e-10; 28.8% identity in 386 aa overlap. Contains Pfam match to entry PF00067 p450, Cytochrome P450	SCO6310	Q93RT1
SC5F7.37c_SC6G10A.02_at	6.70386e-11	1.19159e-10	4.20808e-06	4.80563e-13	8.96895e-13	9.35129e-07	1.30524	down	2.54977	up	2.25346	up	1.30055	up	1.51633	up	2.0542	down	1.83011	down	0.234454	0.618767	-1.11591	-0.937687	-0.14467	0.0181828	-0.0773344	-0.0657539	SC5F7.37c, possible integral membrane efflux protein, len: >822aa; similar to SW:ACRD_ECOLI acriflavin resistance efflux protein from Escherichia coli (1037 aa) fasta scores; opt: 628, z-score: 629.0, E(): 1.1e-27, (22.9% identity in 853 aa overlap). Also similar to TR:O31501 (EMBL:Z99107) hypothetical protein from Bacillus subtilis (1065 aa) fasta scores; opt: 968, z-score: 969.5, E(): 0, (29.4%…	SCO2164	Q8CK05
NarG2_SCJ12.28_at	1.57756e-11	1.9236e-07	0.00459856	7.35063e-14	1.37893e-08	0.00254307	1.0749	up	1.27351	down	2.57685	down	1.89339	up	1.17839	down	2.04311	down	1.36596	down	0.243143	0.138945	0.591959	1.60875	-0.677827	0.375765	1.62272	2.05867	SCJ12.28, narG2, probable nitrate reductase alpha chain, len: 1233 aa. Highly similar to Streptomyces coelicolor TR:O86717 (EMBL; AL031515) putative nitrate reductase alpha chain NarG SC5C7.20c (1231 aa), fasta scores: opt: 5792 z-score: 6544.7 E(): 0 67.6% identity in 1230 aa overlap and Bacillus subtilis SW:NARG_BACSU (EMBL; Z49884) nitrate reductase alpha chain (EC 1.7.99.4) NarG (1228 aa), fa…	SCO0216	Q9RI32
nrdM_SC7E4.22c_r_at	2.18702e-08	1.89442e-07	2.91096e-06	1.21501e-09	1.34087e-08	6.0932e-07	1.58328	down	1.38829	up	2.3634	up	1.15858	up	1.22761	up	1.99456	down	2.34702	down	0.323811	0.986728	-0.149496	-0.917051	0.111451	0.69087	0.846574	0.313777	SC7E4.22c, nrdM, ribonucleotide-diphosphate reductase small chain, len: 343 aa; identical to previously sequenced TR:CAB82486 (EMBL:AJ276618) Streptomyces coelicolor A3(2) ribonucleotide-diphosphate reductase small chain (EC 1.17.4.1) NrdM, 343 aa. Contains Pfam match to entry PF00268 ribonuc_red, Ribonucleotide reductases and a possible hydrophobic membrane spanning region	SCO5225	Q9K3C2
SCE68.32_SCE7.01_i_at	3.34358e-05	0.000230259	1.05706e-09	8.00541e-06	6.11547e-05	5.84949e-11	1.34998	up	1.75831	up	1.82625	up	1.32627	down	1.40056	down	1.98471	down	2.34981	down	0.154675	-0.278267	-0.659516	-0.714205	0.562055	0.207741	0.329411	0.518337	SCE68.32, trpS, probable tryptophanyl-tRNA synthetase, partial CDS, len: >160 aa; similar to many e.g. SW:SYW_ECOLI (EMBL:V00371), trpS, Escherichia coli tryptophanyl-tRNA synthetase (334 aa), fasta scores; opt: 530 z-score: 670.6 E(): 5e-30, 50.0% identity in 162 aa overlap. Contains PS00178 Aminoacyl-transfer RNA synthetases class-I signature SCE7.01, trpS, tryptophanyl tRNA synthetase, len: >2…	SCO3334	Q8CJX0
gluD_SC4H8.13c_at	3.10074e-07	3.39149e-07	1.38017e-10	3.08962e-08	2.74723e-08	4.52365e-12	1.55655	up	1.83918	up	1.07057	up	1.11518	down	1.81852	down	1.97292	down	1.1589	down	0.0400295	-0.598322	-0.839032	-0.0583547	0.1973	0.264445	0.141298	0.154403	SC4H8.13c, gluD, probable glutamate permease, len: 299; similar to many members of the HisMQ subfamily of the binding-protein dependent transporters eg. GLUD_CORGL P48245 glutamate transport system permease protein from Corynebacterium glutamicum (273 aa), fasta scores; opt: 673 z-score: 843.4 E(): 0, 47.0% identity in 251 aa overlap. Contains PS00402 Binding-protein-dependent transport systems i…	SCO5774	O50492
SC5F7.18_SC5F7.18_at	2.17e-10	2.03754e-06	4.53583e-11	3.11754e-12	2.38809e-07	1.11881e-12	2.18611	up	2.49786	up	2.54251	up	1.07638	down	2.08854	down	1.96408	down	1.62761	down	1.02566	-0.102701	-0.295026	-0.320591	1.13185	0.959793	0.678826	0.382161	SC5F7.18, aceE1, probable pyruvate dehydrogenase E1 component, len: 899 aa; similar to many eg. SW:ODP1_ALCEU pyruvate dehydrogenase E1 component from Alcaligenes eutrophus fasta scores; opt: 2508, z-score: 2834.4, E(): 0, (51.3% identity in 887 aa overlap).	SCO2183	Q9S2Q3
SC9E12.01_SCBAC31E11_at	1.56183e-10	1.03341e-09	3.23204e-09	1.84732e-12	1.25727e-11	2.24768e-10	3.70673	up	2.92976	up	1.38059	up	1.16445	down	3.27365	down	1.92909	down	1.47387	up	0.671226	-1.21892	-0.879558	0.205938	0.890873	0.491981	0.0683597	-0.353672	SC9E12.01, probable peptide transport system ATP-binding protein (fragment), len: >142 aa; similar to SW:OPPF_ECOLI (EMBL:AE000223) Escherichia coli oligopeptide transport protein ATP-binding protein OppF, 334 aa; fasta scores: opt: 344 z-score: 423.0 E(): 4.3e-16; 56.5% identity in 92 aa overlap and to TR:O86575 (EMBL:AL031184) Streptomyces coelicolor oligopeptide ABC transporter ATP-binding pro…	SCO5116	Q8CJS2
SCBAC14E8.05_SCBAC14_at	9.51153e-05	1.83699e-05	1.14527e-07	2.70346e-05	3.35135e-06	1.5024e-08	2.07413	up	2.05039	up	2.01632	up	1.1851	up	1.78906	down	1.92895	down	1.79159	down	0.96843	-0.0840759	-0.0674648	-0.0432946	0.723427	0.755125	0.88035	0.797947	SCBAC14E8.05, cvnC13, hypothetical protein, len: 125 aa; similar to TR:Q9X834 (EMBL:AL049727) Streptomyces coelicolor hypothetical 12.8 kDa protein SC9B1.14c, 119 aa; fasta scores: opt: 288 Z-score: 370.8 bits: 74.1 E(): 4.5e-13; 45.082% identity in 122 aa overlap. Contains a TTA leucine codon, possible target for bldA regulation	SCO7465
gluC_SC4H8.14c_at	0.000502044	4.29754e-05	2.85227e-07	0.00019272	9.01098e-06	4.39597e-08	1.55778	up	1.85489	up	1.13317	up	1.00961	up	1.81078	down	1.92423	down	1.16046	down	0.0721982	-0.567297	-0.819135	-0.108169	0.0584021	0.289311	0.125148	0.106524	SC4H8.14c, gluC, probable glutamate permease, len: 222; similar to many members of the HisMQ subfamily of the binding-protein dependent transporters eg. GLUC_CORGL P48244 glutamate transport system permease protein from Corynebacterium glutamicum (225 aa), fasta scores; opt: 730 z-score: 1209.4 E(): 0, 58.8% identity in 199 aa overlap. Contains PS00402 Binding-protein-dependent transport systems …	SCO5775	O50493
SC4H2.25_SC4H2.25_i_at	7.6912e-09	4.32509e-09	0.000255173	3.08751e-10	1.08515e-10	0.000101246	1.51822	down	1.56825	up	2.2692	up	1.45861	up	1.44946	up	1.90845	down	2.05015	down	0.526469	1.12885	-0.122684	-0.655715	-0.0181268	0.593335	0.80972	0.380017	SC4H2.25, unknown, len: 182 aa; similar to hypothetical genes from a wide range of organisms e.g. YBAD_ECOLI P25538 hypothetical 17.2 kd protein in tsx-ribG (149 aa), fasta scores; opt: 426 z-score: 367.0 E(): 3.2e-13, 43.0% identity in 149 aa overlap	SCO5804	O69980
SC2G5.18c_SC2G5.18c_at	2.20208e-09	3.52168e-05	5.54564e-06	6.39313e-11	7.15696e-06	1.26814e-06	1.41687	down	1.13125	down	2.32237	down	1.1968	down	1.06972	down	1.87313	down	1.0207	down	-0.14066	0.362044	0.0372562	1.07494	0.118519	0.459276	0.942704	1.10449	SC2G5.18c, possible secreted protein, len: 180 aa; similar to TR:O87846 (EMBL:AL031013) putative secreted protein from Streptomyces coelicolor (168 aa) fasta scores; opt:476, z-score: 556.4, E(): 1e-23, (45.3% identity in 170 aa overlap). Contains possible N-terminal signal sequence	SCO6197
SC10B7.07_SC10B7.06_r_at	4.04769e-05	0.00259258	1.20881e-05	9.98139e-06	0.0010138	3.06751e-06	1.28239	up	1.51082	up	1.16973	up	1.74903	down	1.02454	up	1.86514	down	1.273	down	0.12132	-0.237512	-0.474009	-0.104856	0.927877	-0.272489	0.425272	0.24338	SC10B7.07, unknown, len: 40 aa	SCO2212
rplT_SCI35.20c_r_at	0.114489	0.046943	9.39869e-07	0.0920836	0.0292896	1.69109e-07	1.57138	up	1.44843	up	1.50541	up	1.18275	down	1.91211	down	1.86509	down	1.85907	down	0.0174964	-0.634537	-0.516992	-0.572658	0.259641	0.300632	0.382256	0.32192	SCI35.20c, rplT, 50S ribosomal protein L20, len: 127 aa; highly similar to many e.g. RL20_ECOLI 50S ribosomal protein L20 (117 aa), fasta scores; opt: 431 z-score: 854.1 E(): 0, 60.3% identity in 116 aa overlap. Contains Pfam match to entry PF00453 L20, Ribosomal protein L20, score 174.80, E-value 1.6e-54	SCO1598	O88058
SCD35.05_SCD35.05_at	1.24125e-09	4.73243e-05	7.28238e-07	2.98079e-11	1.00077e-05	1.26332e-07	1.80746	up	3.06664	up	2.2307	up	1.56818	down	1.19903	up	1.85849	down	1.83416	down	1.0998	0.245835	-0.51686	-0.0576948	1.74889	-0.0160348	0.377269	0.817423	SCD35.05, probable proton transport protein, len: 440 aa; similar to TR:Q54104 (EMBL:X92556) Saccharopolyspora erythraea similar to GltP glutamate transporters HgtA, 449 aa; fasta scores: opt: 1339 z-score: 1482.7 E(): 0; 50.2% identity in 422 aa overlap and to SW:GLTP_BACSU (EMBL:U15147) Bacillus subtilis proton glutamate symport protein (glutamate-aspartate carrier protein) GltP, 414 aa; fasta …	SCO4498	Q9L0U6
SCBAC14E8.04_SCBAC14_at	2.30925e-06	8.65304e-07	5.63151e-08	3.45146e-07	8.46695e-08	6.45772e-09	2.12988	up	2.25797	up	1.94665	up	1.28445	up	1.65866	down	1.85358	down	1.63615	down	0.986552	-0.104217	-0.188476	0.025561	0.625401	0.625801	0.701836	0.735864	SCBAC14E8.04, cvnB13, hypothetical protein, len: 133 aa; similar to TR:Q9L138 (EMBL:AL158061) Streptomyces coelicolor hypothetical 14.a kDa protein SC6D11.17c, 135 aa; fasta scores: opt: 321 Z-score: 425.0 bits: 84.4 E(): 4.3e-16; 40.476% identity in 126 aa overlap	SCO7464
SC9B1.16c_SC9B1.16c_at	5.00977e-05	8.42153e-05	1.53e-07	1.27848e-05	1.92502e-05	2.13322e-08	2.06646	up	1.97517	up	1.59112	up	1.02772	up	2.05834	down	1.8143	down	1.34436	down	0.699116	-0.348048	-0.282859	0.0290726	0.659675	0.69343	0.576557	0.455992	SC9B1.16c, cvnA6, possible large secreted protein, len: 877aa; similar to two neighbouring hypothetical proteins from Streptomyces coelicolor TR:O86525 (EMBL:AL031124) (1329 aa) fasta scores; opt: 1056, z-score: 919.5, E(): 0, (30.4% identity in 891 aa overlap) TR:O86522 (EMBL:AL031124) (1111 aa) fasta scores; opt: 804, z-score: 701.8, E(): 9e-32, (28.4% identity in 849 aa overlap). Contains poss…	SCO6069	Q9X836
nuoL2_SCD39.06_at	0.0123642	3.32371e-06	3.05116e-09	0.00750716	4.34371e-07	2.08522e-10	1.79033	up	1.52773	up	1.47041	up	1.10606	up	2.04641	down	1.81061	down	1.88839	down	0.359632	-0.480591	-0.251754	-0.196586	0.214201	0.552507	0.604725	0.720572	SCD39.06, nuoL2, NADH dehydrogenase subunit, len: 664 aa; similar to SW:NU5C_SYNP2 (EMBL:M99378) Synechococcus sp. NADH-plastoquinone oxidoreductase chain 5 (EC 1.6.5.3) NdhF, 664 aa; fasta scores: opt: 997 z-score: 1098.6 E(): 0; 33.7% identity in 701 aa overlap and to TR:Q9XAR5 (EMBL:AL078618) Streptomyces coelicolor SCD16A.10c, NuoL, NADH dehydrogenase subunit, 654 aa; fasta scores: opt: 902 z…	SCO4606	Q9F2V5
pyrA_SC9C5.07c_r_at	1.36602e-08	8.1491e-07	0.00350435	6.75664e-10	7.91544e-08	0.00188029	2.94556	up	2.37663	up	2.03186	up	1.55086	up	1.31292	down	1.80842	down	1.0711	down	1.04171	-0.516828	-0.207201	0.0189139	0.408642	-0.124053	0.647527	0.118005	SC9C5.07c, pyrA, carbamoylphosphate synthetase large chain, len: 1102 aa; similar to SW:CARB_ECOLI (EMBL:V01500) Escherichia coli carbamoyl-phosphate synthase large chain (EC 6.3.5.5) CarB or PyrA, 1072 aa; fasta scores: opt: 3383 z-score: 3699.6 E(): 0; 55.0% identity in 1102 aa overlap. Contains 3x Pfam matches to entry PF00289 CPSase_L_chain, Carbamoyl-phosphate synthase (CPSase) and matches t…	SCO1483	Q9KXR6
SCD6.18_SCD6.18_i_at	0.000218479	7.63506e-06	1.97848e-06	7.2983e-05	1.17126e-06	3.9286e-07	2.17449	up	1.83244	up	1.11826	down	1.0809	down	2.92546	down	1.79577	down	1.10955	up	0.250049	-0.87063	-0.623714	0.411309	0.362277	0.678035	0.220887	0.261335	SCD6.18, hypothetical protein, len: 252 aa; similar to TR:Q9X7M7 (EMBL:AL049587) Streptomyces coelicolor putative integral membrane protein SC5F2A.04, 302 aa; fasta scores: opt: 228 z-score: 237.1 E(): 9.5e-06; 32.6% identity in 224 aa overlap	SCO4440
SCE19A.14c_SCE19A.14_at	1.12756e-07	2.77726e-07	3.80711e-07	8.97195e-09	2.15014e-08	6.15415e-08	2.97575	up	2.31492	up	1.21148	up	1.16909	up	2.51119	down	1.78578	down	1.00877	up	0.642151	-0.931101	-0.568809	0.365375	0.416767	0.397273	0.267742	0.352773	SCE19A.14c, probable amino acid permease, len: 475 aa; similar to many amino acid permeases e.g. SW:ANSP_SALTY (EMBL:U04851), ansP, Salmonella typhimurium L-asparagine permease (497 aa), fasta scores; opt: 1360 z-score: 1551.0 E(): 0, 44.4% identity in 455 aa overlap. Similar to SC5F2A.17 (EMBL:AL049587) probable amino acid permease (489 aa) (44.9% identity in 465 aa overlap). Contains hydrophobi…	SCO2914	Q9S2G7
SCC75A.22_SCC75A.22_at	7.67468e-07	2.45526e-06	8.97449e-10	8.74749e-08	2.97448e-07	4.861e-11	1.56668	up	1.70471	up	1.91992	up	1.05358	up	1.71436	down	1.77997	down	1.61038	down	0.0896333	-0.558075	-0.679896	-0.851415	0.0143388	0.219599	0.151956	-0.164014	SCC75A.22, possible membrane protein, len: 420 aa. Similar to several proteins of undefined function including: Bacillus subtilis SW:YWBN_BACSU(EMBL:X73124) (416 aa), fasta scores opt: 1076 z-score: 1183.4 E(): 0 42.7% identity in 405 aa overlap and Streptomyces coelicolor TR:Q9ZBW9(EMBL:AL034355) SCD78.30c (445 aa), fasta scores opt:584 z-score: 643.8 E(): 1.7e-28 43.2% identity in 428 aa overla…	SCO2276	Q9RKQ2
grpE_SCH44.10c_r_at	1.7565e-06	1.49665e-06	1.66231e-05	2.4868e-07	1.6741e-07	4.49837e-06	1.45034	down	1.58684	up	1.74228	up	1.20669	down	1.43821	up	1.77563	down	1.78359	down	-0.154854	0.381535	-0.82101	-0.955831	0.116206	-0.142735	0.00732136	-0.121046	SCH44.10c, grpE, heat shock protein, len: 225 aa; identical to previously SW:GRPE_STRCO (EMBL:X77458) Streptomyces coelicolor GrpE protein, 225 aa. Contains Pfam match to entry PF01025 GrpE, GrpE and match to Prosite entry PS01071 grpE protein signature. Contains also possible coiled-coil region at aprox. residues 52..79	SCO3670	Q05562
wblE_2SC7G11.02c_f_at	7.13807e-08	2.76435e-05	2.36289e-11	5.09131e-09	5.37017e-06	4.9121e-13	1.4319	up	1.5992	up	1.58981	up	1.39052	down	1.29241	down	1.77428	down	2.0478	down	0.308716	-0.209215	-0.368634	-0.360136	0.784337	0.160844	0.458599	0.673938	2SC7G11.02c, wblE, hypothetical protein, len: 85 aa; identical to previously sequenced TR:Q9X952 (EMBL:AJ239087) Streptomyces coelicolor hypothetical 9.7 kDa protein WblE, 85 aa	SCO5240
SCC75A.23_SCC75A.23_at	5.58544e-08	1.05533e-06	8.58373e-06	3.72363e-09	1.07802e-07	2.07055e-06	2.58919	up	2.76582	up	2.86401	up	1.50542	up	1.85321	down	1.75129	down	1.35186	down	1.13904	-0.233464	-0.328673	-0.378998	0.548869	0.656561	0.479749	0.0559476	SCC75A.23, possible membrane protein, len: 290 aa. Highly similar to many proteins of undefined function including: Escherichia coli SW:YCDN_ECOLI(EMBL:AE000203) YcdN (276 aa), fasta scores opt: 693 z-score: 817.1 E():0 41.6% identity in 267 aa overlap and Synechocystis sp. (strain PCC 6803) SW:Y964_SYNY3(EMBL:D90901) (308 aa), fasta scores opt: 363 z-score: 431.0 E(): 1.2e-16 30.4% identity in 3…	SCO2277	Q9RKQ1
bldKA_SCBAC31E11.08_at	1.54584e-09	4.36249e-11	7.15925e-09	4.26629e-11	2.50179e-13	5.85057e-10	7.27978	up	2.74348	up	1.1519	up	1.03047	up	7.73048	down	1.75032	down	1.82477	up	0.381962	-2.48193	-1.07404	0.17795	0.338653	0.468626	-0.266422	-0.689765	SCBAC31E11.08, bldKA, possible ABC transport system integral membrane protein, len: 343 aa; identical to previously sequenced TR:P72406 (EMBL:U68036) Streptomyces coelicolor BldKA, 335 aa. Methionine start codon 9 amino acids upstream from the previous sequence start; possible frameshift from frame 2 into frame 1 in the previously sequenced DNA. Contains Pfam match to entry PF00528 BPD_transp, Bi…	SCO5112	Q93IU3
SC9C5.14c_SC9C5.14c_i_at	0.113361	0.000725975	0.000159443	0.0910953	0.000231584	6.01199e-05	1.79639	up	1.67467	up	1.51049	up	1.32083	up	1.61071	down	1.74175	down	1.58848	down	0.452598	-0.392501	-0.29128	-0.142417	0.0511535	0.295194	0.509257	0.52523	SC9C5.14c, probable NusB-family protein, len: 142 aa; similar to SW:NUSB_ECOLI (EMBL:X00681) Escherichia coli N utilization substance protein B NusB, 139 aa; fasta scores: opt: 183 z-score: 251.7 E(): 1.5e-06; 30.0% identity in 130 aa overlap. Contains Pfam match to entry PF01029 NusB, NusB family	SCO1490	Q9KXR0
SC9B1.17c_SC9B1.17c_at	1.17203e-06	9.07824e-09	8.97435e-10	1.47448e-07	2.92265e-10	4.82492e-11	2.09905	up	1.83872	up	1.45581	up	1.16307	up	2.11626	down	1.73768	down	1.16977	down	0.556339	-0.513394	-0.322361	0.0145152	0.338402	0.568121	0.474802	0.240746	SC9B1.17c, possible secreted solute binding protein, len: 337aa; similarity to many eg. SW:RBSB_BACSU D-ribose binding protein from Bacillus subtilis (305 aa) fasta scores; opt: 251, z-score: 270.5, E(): 9.6e-08, (26.4% identity in 288 aa overlap). Contains possible N-terminal signal sequence and Prosite match to PS00013 Prokaryotic membrane lipoprotein lipid attachment site.	SCO6070
SCE87.27c_SCE87.27c_at	5.63071e-09	9.94093e-05	5.83117e-06	2.11909e-10	2.33024e-05	1.33971e-06	3.25895	up	3.51671	up	2.24988	up	1.02609	up	2.1026	down	1.73595	down	1.05741	down	1.2028	-0.50161	-0.611431	0.0329504	1.16563	0.570564	0.184294	0.113488	SCE87.27c, possible membrane protein, len: 583 aa. Contains possible membrane spanning hydrophobic domains and a possible N-terminal signal sequence.	SCO3176
SC6G9.42c_SC6G9.42c_r_at	1.23461e-08	1.51294e-09	5.95466e-11	5.83831e-10	2.22332e-11	1.55803e-12	2.39263	up	1.46937	up	1.19184	up	1.23564	up	2.43683	down	1.72071	down	1.43298	down	0.429322	-0.829276	-0.125878	0.176132	0.124059	0.455729	0.657122	0.695153	SC6G9.42c, cvnC5, conserved hypothetical protein, len: 150 aa; similar to hypothetical proteins of varying length (divergent at the N-terminus) from S. coelicolor and Mycobacterium tuberculosis e.g. TR:O86523 (EMBL:AL031124) S.coelicolor hypothetical protein (132 aa), fasta scores; opt: 250 z-score: 312.1 E(): 4.7e-10, 43.7% identity in 135 aa overlap and TR:O50392 (EMBL:AL009198) Mycobacterium t…	SCO5291
SCI28.08c_SCI28.08c_r_at	6.71947e-06	1.90713e-08	3.2669e-08	1.24274e-06	7.58065e-10	3.42743e-09	2.39431	up	1.61283	up	1.11562	up	1.24272	up	2.52084	down	1.71462	down	1.06606	down	0.334422	-0.925185	-0.35517	0.176578	0.0209252	0.408722	0.422716	0.268869	SCI28.08c, inhA, probable enoyl-(acyl-carrier-protein) reductase, len: 269 aa; similar to many e.g. SW:INHA_MYCSM enoyl-(acyl-carrier-protein) reductase involved from Mycobacterium smegmatis (269 aa) fasta scores; opt: 740, z-score: 852.1, E(): 0, (51.3% identity in 263 aa overlap). Contains Pfam match to entry PF00106 adh_short, short chain dehydrogenase.	SCO1814	Q9S275
SCI51.13c_SCI51.13c_at	5.71524e-08	1.2182e-06	1.37687e-09	3.8921e-09	1.30116e-07	8.21516e-11	1.61423	up	2.46813	up	2.82805	up	1.20458	down	1.36063	down	1.69859	down	3.51176	down	0.564273	-0.126571	-0.739144	-0.935533	0.832803	0.317699	0.0251923	0.876663	SCI51.13c, probable L-alanine dehydrogenase, len: 371 aa; similar to many alanine dehydrogenases e.g. SW:DHA_MYCTU (EMBL:X63069), ald, Mycobacterium tuberculosis L-alanine dehydrogenase (371 aa), fasta scores; opt: 1569 z-score: 1722.1 E(): 0, 65.8% identity in 371 aa overlap. Contains Pfam match to entry PF01262 AlaDh_PNT, Alanine dehydrogenase/pyridine nucleotide transhydrogenase and PS00836 Al…	SCO1773	Q9S227
SCI28.09c_SCI28.09c_r_at	1.38867e-09	2.32483e-11	1.84713e-09	3.73888e-11	9.99928e-14	1.17846e-10	3.28598	up	1.8919	up	1.26029	up	1.57231	up	2.79812	down	1.69784	down	1.05341	down	0.767355	-0.948968	-0.152479	0.433594	0.114468	0.535492	0.611217	0.508656	SCI28.09c, fabG, probable 3-oxacyl-(acyl-carrier-protein) reductase, len: 234 aa; similar to many e.g. SW:FABG_MYCTU 3-oxacyl-(acyl-carrier-protein) reductase from Mycobacterium tuberculosis (247 aa) fasta scores; opt: 906, z-score: 997.3, E(): 0, (57.3% identity in 234 aa overlap). Contains Pfam match to entry PF00678 adh_short_C2, Short chain dehydrogenase/reductase C-terminus and to entry PF00…	SCO1815	Q9S274
SC5F7.09c_SC5F7.09c_at	0.000833634	0.00360237	1.31046e-05	0.000343612	0.0014771	3.39122e-06	1.01076	down	1.03563	up	1.09403	down	1.02929	up	1.28352	down	1.69483	down	1.65305	down	-0.0206388	-0.00519975	-0.0711468	0.109011	-0.0622923	0.354902	0.689994	0.834144	SC5F7.09c, possible regulator, len: 487 aa; similar to others from Streptomyces spp. e.g. TR:Q53958 (EMBL:M80614) sporulation associated proteins from Streptomyces coelicolor (473 aa) fasta scores; opt: 728, z-score: 812.2, E(): 0, (39.7% identity in 489 aa overlap) and TR:O88053 (EMBL:AL031541) putative transcriptional regulator from Streptomyces coelicolor (446 aa) fasta scores; opt: 501, z-sco…	SCO2192
gluB_SC4H8.15c_at	2.51696e-06	1.27791e-05	1.06748e-09	3.80702e-07	2.15733e-06	6.01281e-11	1.54497	up	1.63244	up	1.1253	up	1.10625	down	1.71217	down	1.68331	down	1.20559	down	-0.0387367	-0.666314	-0.745766	-0.209042	0.106941	0.109515	0.0055329	0.060695	SC4H8.15c, gluB, probable glutamate binding protein, len: 278 aa; similar to many members of the periplasmic solute-binding family 3 eg. GLUB_CORGL P48242 glutamate-binding protein precursor from Corynebacterium glutamicum (295 aa), fasta scores; opt: 733 z-score: 768.3 E(): 0, 46.9% identity in 277 aa overlap. Contains N-terminal signal sequence and appropriately positioned PS00013 Prokaryotic m…	SCO5776	O50494
gluA_SC4H8.16c_at	0.000740024	2.16378e-05	4.7748e-07	0.000299565	4.08714e-06	7.88954e-08	1.48449	up	1.50016	up	1.07151	down	1.01671	down	1.80718	down	1.67753	down	1.04066	down	-0.0711308	-0.641099	-0.656246	0.028512	-0.047218	0.212639	0.0900888	0.0860112	SC4H8.16c, gluA, probable glutamate uptake system ATP-binding protein, len: 258 aa; highly similar to many amino-acid uptake ATP-binding proteins eg. GLUA_CORGL P48243 glutamate transport atp-binding protein from Corynebacterium gluamicum (242 aa), fasta scores; opt: 1152 z-score: 1564.5 E(): 0, 71.5% identity in 242 aa overlap. Contains PS00017 ATP/GTP-binding site motif A (P-loop) and PS00211 A…	SCO5777	O50495
dnaJ_SCH44.09c_at	3.03144e-10	1.13751e-09	0.00115872	5.10673e-12	1.42698e-11	0.000557348	1.69625	down	1.77633	up	1.82235	up	1.17071	down	1.97207	up	1.67514	down	1.49938	down	0.00351365	0.765863	-0.825386	-0.862285	0.230896	-0.213847	-0.0811014	-0.277917	SCH44.09c, dnaJ, molecular chaperone, len: 399 aa; identical to previously sequenced SW:DNAJ_STRCO (EMBL:L46700) Streptomyces colicolor DnaJ protein, 399 aa and similar to TR:CAB66232 (EMBL:AL136503) Streptomyces coelicolor SCC77.21c heat shock protein DnaJ2, 378 aa; fasta scores: opt: 713 z-score: 611.9 E(): 1.5e-28; 38.8% identity in 397 aa overlap. Contains Pfam matches to entries PF00226 DnaJ…	SCO3669	P40170
crtB_SCJ1.34_at	0.118166	0.0717416	3.32978e-09	0.0952106	0.047753	2.35114e-10	1.19385	down	1.06464	down	1.02996	up	2.43594	down	1.72432	down	1.67041	down	1.99306	down	-0.842343	-0.586718	-0.751983	-0.884937	0.442139	0.199309	-0.0117811	0.110046	SCJ1.34, crtB, possible geranylgeranyl pyrophosphate synthase, len: 392 aa. Shares a high level of similarity with Streptomyces griseus TR:Q54193 (EMBL:L37405) geranylgeranyl pyrophosphate synthase (425 aa), fasta scores: opt: 964 z-score: 1076.9 E(): 0 48.0% identity in 381 aa overlap and Mycobacterium tuberculosis TR:O53507 (EMBL:AL021957) geranylgeranyl pyrophosphate synthase (352 aa), fasta s…	SCO0185	Q9RIY0
SCCB12.13_SC6G9.44c_at	1.23787e-08	3.86063e-09	4.53025e-11	5.90097e-10	9.27104e-11	1.08791e-12	2.29102	up	1.42624	up	1.19652	up	1.21684	up	2.4118	down	1.66678	down	1.74182	down	0.457301	-0.738691	-0.0549177	0.19846	0.174157	0.531418	0.682149	0.999054	SCCB12.13, cvnA5, hypothetical protein (fragment), len: >191 aa; similar to C-terminal region of TR:O86525 (EMBL:AL031124) Streptomyces coelicolor hypothetical 139.7 kDa protein SC1C2.25c, 1329 aa; fasta scores: opt: 146 z-score: 152.5 E(): 0.5; 25.3% identity in 186 aa overlap. Contains possible hydrophobic membrane spanning region SC6G9.44c, possible sensor kinase, len: 806 aa; weak similarity …	SCO5289	Q8CJR8
SCC105.19_SCC105.19_at	0.0073927	4.61742e-06	0.000117846	0.0041574	6.45445e-07	4.25343e-05	2.5833	up	1.59468	up	1.07511	down	1.36475	up	3.41011	down	1.66365	down	1.0644	up	0.493293	-0.875922	-0.179971	0.597775	0.0446593	0.893898	0.554384	0.507737	SCC105.19, unknown, len: 85 aa	SCO2788
SCJ12.25c_SCJ12.25c_at	3.29194e-09	9.85945e-06	0.00179713	1.06192e-10	1.59023e-06	0.000899209	1.03894	up	1.11899	down	1.74126	down	1.58946	up	1.13121	down	1.6596	down	1.77708	down	0.201275	0.146166	0.36347	1.00141	-0.467266	0.324036	1.0943	1.83092	SCJ12.25c, possible nitrate/nitrite transporter protein, len: 412 aa. Similar to Bacillus subtilis SW:NARK_BACSU (EMBL; Z49884) nitrite extrusion protein (395 aa), fasta scores opt: 834 z-score: 877.9 E():0 36.8% identity in 378 aa overlap. Contains multiple possible membrane spanning hydrophobic domains.	SCO0213	Q9RI35
SC9B1.14c_SC9B1.14c_r_at	0.03479	3.48235e-05	6.58152e-08	0.0239041	7.06456e-06	7.85536e-09	1.50834	up	1.47918	up	1.36704	up	1.05805	up	1.7288	down	1.65725	down	1.34902	down	0.16228	-0.430684	-0.402514	-0.288779	0.0808671	0.359088	0.326278	0.143132	SC9B1.14c, cvnC6, unknown, len: 119 aa; similar to other hypothetical proteins egs. two from Streptomyces coelicolor: TR:O86520 (EMBL:AL031124) (190 aa) fasta scores; opt: 242, z-score: 321.0, E(): 1.5e-10, (39.8% identity in 118 aa overlap) and TR:O86523 (EMBL:AL031124) (132 aa) fasta scores; opt: 228, z-score: 305.7, E(): 1e-09, (39.3% identity in 112 aa overlap), and TR:O50392 (EMBL:AL009198) …	SCO6067
2SCK8.10_2SCK8.10_i_at	0.0761288	0.103349	4.45559e-09	0.0585837	0.0732164	3.35367e-10	1.25021	up	1.22928	up	1.07214	up	1.35519	down	1.69661	down	1.65454	down	1.46169	down	-0.439186	-0.761352	-0.736999	-0.539677	-0.000687599	0.00130542	-0.0105661	0.00796334	2SCK8.10, probable lipoprotein, len: 347 aa; similar to SW:YUFN_BACSU (EMBL:Z93937) Bacillus subtilis hypothetical lipoprotein precursor YufN, 350 aa; fasta scores: opt: 690 z-score: 727.5 E(): 0; 37.4% identity in 348 aa overlap, to TR:CAC14304 (EMBL:AJ276209) Clostridium sticklandii putative substrate binding lipoprotein precursor of an ABC transporter BmpA, 349 aa; fasta scores: opt: 557 z-sco…	SCO4884	Q9AK42
SCH35.46_SCH35.46_i_at	0.00567756	6.12186e-05	4.33324e-08	0.00306263	1.33847e-05	4.76812e-09	1.60481	up	1.33178	up	1.25257	up	1.0646	up	1.79108	down	1.65114	down	1.66922	down	0.281623	-0.400775	-0.131736	-0.0432638	0.191318	0.440052	0.591728	0.695909	SCH35.46, deoxynucleotide triphosphate deaminase, len: 191 aa; highly similar to many e.g. TR:O07247 (EMBL:Z96800) Dcd from Mycobacterium tuberculosis (190 aa) fasta scores; opt: 981, z-score: 1187.0, E(): 0, (74.6% identity in 189 aa overlap) and SW:DCD_ECOLI dCTP deaminase from Escherichia coli (193 aa) fasta scores; opt: 405, z-score: 496.7, E(): 2.5e-20, (43.9% identity in 189 aa overlap). Co…	SCO3678	Q9X8W0
rplV_SCD31.32_i_at	0.0594541	0.00701802	2.39552e-08	0.0442177	0.00319458	2.39552e-09	1.38568	up	1.34282	up	1.35608	up	1.14746	down	1.69088	down	1.64822	down	1.61931	down	0.0260528	-0.444543	-0.399211	-0.413387	0.22449	0.31323	0.3217	0.281992	SCD31.32, rplV, 50S ribosomal protein L22, len: 125 aa; highly similar to SW:RL22_BACST (EMBL:X54994) Bacillus stearothermophilus 50S ribosomal protein L22, RplV, 113 aa; fasta scores: opt: 441 z-score: 566.9 E(): 3.8e-24; 64.0% identity in 114 aa overlap. Contains Pfam match to entry PF00237 Ribosomal_L22, Ribosomal protein L22 and match to Prosite entry PS00464 Ribosomal protein L22 signature	SCO4707	Q9L0D5
ahpC_SCK7.05c_r_at	0.00822771	0.000229103	4.4422e-08	0.00469669	6.07657e-05	4.93577e-09	1.41314	up	1.24675	up	1.40153	up	1.00309	up	1.48406	down	1.64168	down	1.68633	down	0.189029	-0.309878	-0.129148	-0.297977	0.184578	0.259675	0.586021	0.455906	SCK7.05c, ahpC, alkyl hydroperoxide reductase, len:184 aa; identical to previously seqeunced TR:Q9RN72 (EMBL:AF186371) Streptomyces coelicolor A3(2) AhpC, 184 aa. Contains Pfam match to entry PF00578 AhpC-TSA, AhpC/TSA family	SCO5032	Q9FBP5
2SCG38.31_2SCG38.31_at	1.97402e-08	0.000731778	4.13198e-10	1.07545e-09	0.000234221	2.02897e-11	1.58092	up	1.70988	up	1.834	up	1.25456	down	1.92517	down	1.63972	down	1.43466	down	0.370911	-0.289848	-0.402984	-0.504084	0.698088	0.655137	0.310469	0.0166206	2SCG38.31, possible secreted protein, len: 332 aa; similar to TR:AAG04143 (EMBL:AE004510) Pseudomonas aeruginosa hypothetical 34.9 kD protein PA0754, 327 aa; fasta scores: opt: 503 z-score: 536.4 E(): 2e-22; 29.0% identity in 328 aa overlap. Contains possible N-terminal region signal peptide sequence	SCO1138	Q9EWY8
SC10G8.28c_SC10G8.28_at	1.10507e-08	4.53063e-08	0.000412438	4.9306e-10	2.32215e-09	0.000176062	2.49745	down	1.11863	down	2.82013	up	3.94988	up	3.04633	up	1.63911	down	2.07237	down	1.42853	2.74899	1.59027	-0.0672323	-0.553278	1.14192	2.30318	0.984049	SC10G8.28c, possible ABC-transport protein, ATP-binding component, len: 292 aa. Highly similar to many e.g. Escherichia coli SW:FEPC_ECOLI(EMBL:X57471) ferric enterobactin transport ATP-binding protein, FepC (271 aa), fasta scores opt: 670 z-score: 720.4 E(): 1e-32 41.7% identity in 266 aa overlap and Escherichia coli SW:FHUC_ECOLI(EMBL:X05810) ferrichrome transport ATP-binding protein, FhuC (265…	SCO7400	Q9L177
nrdJ_SC4H2.26_at	6.09823e-08	1.70026e-06	0.0021331	4.21849e-09	1.92574e-07	0.00108108	1.40887	down	1.57995	up	2.47449	up	1.09926	up	1.48156	up	1.63733	down	1.86457	down	0.437608	0.932144	-0.222274	-0.869522	0.301079	0.365027	0.489072	0.0293233	SC4H2.26, nrdJ, ribonucleotide reductase, len: 967 aa; highly similar to Streptomyces clavuligerus TR:E1258368(EMBL:AJ224870) vitamin B12-dependent ribonucleotide reductase (951 aa), fasta scores; opt: 5800 z-score: 5797.4 E():0, 91.3% identity in 958 aa overlap. Contains 2x match to Pfam match to entry ribonucleo_red PF00317, Ribonucleotide reductase, scores 75.54 and 86.71	SCO5805	O69981
SCC121.28c_SCC121.28_at	8.04798e-05	1.15263e-07	1.1917e-06	2.21536e-05	7.43629e-09	2.19974e-07	1.77657	up	1.40368	up	1.14769	up	1.57904	up	1.99838	down	1.63688	down	1.5077	down	0.706403	-0.122688	0.21719	0.507663	0.0473544	0.876144	0.928138	1.10001	SCC121.28c, unknown, len: 257 aa	SCO2525	Q9L2F8
SC66T3.12_SC66T3.12_i_at	0.228905	0.359657	9.50387e-06	0.199332	0.311058	2.32657e-06	1.17428	down	1.01374	up	1.03806	up	1.30693	down	1.3431	down	1.62977	down	1.64795	down	-0.681822	-0.450044	-0.701507	-0.735708	-0.295645	-0.0244757	0.00316016	-0.0150321	SC66T3.12, conserved hypothetical protein, len: 161 aa; unknown function, similar to hypothetical proteins from several organisms, often adjacent to a putative ion transport protein e.g. TR:O05882 (EMBL:Z95121) Mycobacterium tuberculosis hypothetical protein (160 aa), fasta scores; opt: 348 z-score: 435.7 E(): 6.1e-17, 44.1% identity in 152 aa overlap. Similar to TR:O69959 (EMBL:AL022268) S.coeli…	SCO3601	Q9XAK1
SCC30.11_SCC30.11_r_at	0.140908	0.000801322	2.88284e-07	0.115807	0.00025964	4.47408e-08	1.16538	up	1.36838	up	1.27443	up	1.00222	down	1.38814	down	1.62918	down	1.39876	down	-0.142942	-0.363747	-0.595413	-0.492797	-0.139738	0.109401	0.108732	-0.00864792	SCC30.11, unknown, len: 55 aa	SCO2303
atpI_2SC6G5.10_at	0.00306926	1.15233e-06	2.76486e-09	0.00150493	1.21428e-07	1.83333e-10	1.62875	up	1.42299	up	1.4946	up	1.11602	up	1.74985	down	1.62908	down	1.55004	down	0.448529	-0.255238	-0.0603971	-0.131235	0.290171	0.551998	0.643661	0.501066	2SC6G5.10, atpI, ATP synthase protein I, len: 144 aa; identical to SW:P50015 (ATPZ_STRLI) ATP synthase protein I from Streptomyces lividans (144 aa). Contains possible membrane-spanning hydrophobic regions	SCO5366	P0A302
atrA_2SC7G11.22c_at	5.66628e-09	3.06714e-06	8.75274e-07	2.15278e-10	3.93561e-07	1.56232e-07	2.34535	up	2.40137	up	1.85859	up	1.16344	up	1.64565	down	1.6263	down	1.1279	down	0.846907	-0.382897	-0.416951	-0.0472987	0.628514	0.335763	0.284639	0.126338	2SC7G11.22c, atrA, secreted protein, len: 321 aa; identical to previously sequenced TR:Q9RGW8 (EMBL:AF104994) Streptomyces coelicolor A3(2) periplasmic binding protein AtrA, 321 aa. Contains Pfam match to entry PF00497 SBP_bac_3, Bacterial extracellular solute-binding proteins, family 3 and correctly situated match to Prosite entry PS00013 Prokaryotic membrane lipoprotein lipid attachment site. A…	SCO5260	Q9F3K5
SC6G4.10c_SC6G4.10c_at	0.000299686	2.40903e-06	4.62971e-09	0.00010634	2.88393e-07	3.5932e-10	1.45054	up	1.35981	up	1.22205	up	1.10295	up	1.50795	down	1.6226	down	1.6558	down	0.332374	-0.204218	-0.111028	0.0430657	0.191003	0.388368	0.587283	0.770594	SC6G4.10c, putative membrane protein, len: 299 aa; contains possible transmembrane domain near N-terminus	SCO4732
aspS_SCAC2.03c_at	1.33032e-05	6.96496e-05	1.22747e-10	2.79414e-06	1.55526e-05	3.77611e-12	1.45921	up	1.45676	up	1.47368	up	1.11378	down	1.60262	down	1.61891	down	1.54837	down	0.132256	-0.41293	-0.410508	-0.427167	0.287718	0.267502	0.284515	0.203587	SCAC2.03c, aspS, aspartyl-tRNA synthetase, len: 587 aa; similar to SW:SYD_ECOLI (EMBL:X53863) Escherichia coli aspartyl-tRNA synthetase (EC 6.1.1.12) AspS, 590 aa; fasta scores: opt: 1514 z-score: 1745.0 E(): 0; 42.0% identity in 590 aa overlap. Contains Pfam match to entry PF01336 tRNA_anti, tRNA synthetase anti-codon binding domain and PF00152 tRNA-synt_2, tRNA synthetases class II (D, K and N)	SCO3795	Q9F323
SCE6.17_SCE6.17_at	4.07011e-09	5.043e-05	1.30565e-07	1.3912e-10	1.07688e-05	1.75491e-08	1.04293	down	1.22702	down	1.53499	down	1.09505	up	1.46886	down	1.61219	down	1.64369	down	0.0387411	0.0993818	0.333894	0.656966	-0.0922597	0.654075	1.02292	1.37391	SCE6.17, cvnB12, unknown, len: 140 aa. Similar to many proteins of undefined function from Streptomyces coelicolor e.g. TR:Q9X835 (EMBL:AL049727) SC9B1.15C (139 aa), fasta scores opt: 222 z-score: 297.5 E(): 3.9e-09 34.3% identity in 134 aa overlap and TR:CAB61281 (EMBL:AL132991) SCF55.11C (152 aa), fasta scores opt: 221 z-score: 295.6 E(): 4.9e-09 32.6% identity in 138 aa overlap. Contains a Pfa…	SCO2880
SCBAC31E11.07_SCBAC3_at	8.82095e-07	4.1606e-06	2.29623e-07	1.03702e-07	5.65185e-07	3.39909e-08	1.95773	up	2.0025	up	2.24025	up	1.24532	up	1.6718	down	1.60949	down	1.58181	down	0.735898	-0.233286	-0.265901	-0.427762	0.419379	0.508115	0.420699	0.233812	SCBAC31E11.07, possible GTP-binding protein, len: 635 aa; similar to SW:TYPA_ECOLI (EMBL:L19201) Escherichia coli GTP-binding protein TypA/BipA (tyrosine phosphorylated protein A) TypA or BipA or B3871, 591 aa; fasta scores: opt: 915 Z-score: 968.6 bits: 189.3 E(): 2.5e-46; 48.039% identity in 612 aa overlap. Contains Pfam match to entry PF00009 GTP_EFTU, Elongation factor Tu family and matches t…	SCO5111	Q93IU4
pyrB_SC9C5.11c_r_at	0.00430171	1.33386e-05	0.000495775	0.0022314	2.25657e-06	0.000217501	1.92758	up	1.73935	up	1.60576	up	1.66707	up	1.41654	down	1.60866	down	1.92349	down	0.538628	-0.408162	-0.259918	-0.144629	-0.198689	0.0942055	0.425946	0.799099	SC9C5.11c, pyrB, aspartate carbamoyltransferase, len: 326 aa; similar to SW:PYRB_PSEPU (EMBL:M97253) Pseudomonas putida aspartate carbamoyltransferase (EC 2.1.3.2) PyrB, 334 aa; fasta scores: opt: 902 z-score: 1064.2 E(): 0; 47.3% identity in 311 aa overlap. Contains 2x Pfam matches to entry PF00185 OTCace, Aspartate/ornithine carbamoyltransferase and match to Prosite entry PS00097 Aspartate and …	SCO1487	Q9KXR2
SCJ12.12c_SCJ12.12c_r_at	1.89163e-12	5.45097e-08	0.0013177	4.74602e-15	2.85248e-09	0.000643263	1.11888	up	1.2088	down	1.88939	down	1.46155	up	1.13981	down	1.59664	down	1.15311	down	0.157609	-0.00444571	0.431189	1.07553	-0.389895	0.184352	1.10622	1.28106	SCJ12.12c, unknown, len: 301 aa. Similar to several hypothetical proteins including: Mycobacterium tuberculosis SW:YW23_MYCTU (EMBL; Z74025) hypothetical 33.9 KD protein MTCY39.23C (317 aa), fasta scores opt: 380 z-score: 447.3 E(): 1.5e-17 33.5% identity in 316 aa overlap and S. coelicolor (EMBL;AL109962) SCJ1.30c (328 aa)fasta scores opt: 1274 z-score: 1163.7 E():0 65.3% identity in 300 aa over…	SCO0200	Q9RI46
atpH_2SC6G5.14_at	0.000848284	0.000102899	7.90285e-07	0.000351171	2.4268e-05	1.39639e-07	1.71429	up	1.51284	up	1.44308	up	1.10854	up	1.59257	down	1.58253	down	1.35544	down	0.492037	-0.285578	-0.105222	-0.0371122	0.343383	0.385779	0.557011	0.401652	2SC6G5.14, atpH, ATP synthase delta chain (EC 3.6.1.34), len: 274aa; similar to many eg. SW:P00831 (ATPD_ECOLI) ATP synthase delta chain from Escherichia coli (177 aa) fasta scores; opt: 184, z-score: 217.1, E(): 0.00013, 27.0% identity in 141 aa overlap. Almost identical to SW:P50008 (ATPD_STRLI) ATP synthase delta chain from Streptomyces lividans (272 aa) fasta scores; opt: 1515, z-score: 1684.…	SCO5370	Q9K4D6
rplF_SCD31.42_i_at	3.29324e-05	3.99461e-05	1.3293e-07	7.86129e-06	8.24008e-06	1.80099e-08	1.77795	up	1.81723	up	1.68835	up	1.08754	up	1.84285	down	1.57596	down	1.42568	down	0.536955	-0.293262	-0.324782	-0.218661	0.415892	0.588679	0.331447	0.292986	SCD31.42, rplF, 50S ribosomal protein L6, len: 179 aa; identical to previosuly sequenced SW:RL6_STRCO (EMBL:X83011) Streptomyces coelicolor 50S ribosomal protein L6 RplF, 179 aa. Contains Pfam match to entry PF00347 Ribosomal_L6, Ribosomal protein L6 and match to Prosite entry PS00525 Ribosomal protein L6 signature 1	SCO4717	P46786
SCE66.03_SCE66.03_at	1.76887e-05	2.66351e-08	9.38475e-12	3.88643e-06	1.17423e-09	1.48003e-13	1.4958	up	1.40594	up	1.39441	up	1.03826	up	1.61434	down	1.57528	down	1.41457	down	0.407773	-0.173139	-0.0837666	-0.0718832	0.353601	0.517806	0.571842	0.428483	SCE66.03, ribosomal L25p family protein, len: 198 aa; similar to many members of the ribosomal L25p family (includes ribosomal protein, general stress proteins and glutaminyl-tRNA synthetases) eg. SW:P14194 (CTC_BACSU) general stress protein from Bacillus subtilis (203 aa) fasta scores; opt: 327, z-score: 393.9, E(): 1.8e-14, 31.6% identity in 196 aa overlap. Contains Pfam match to entry PF01386 …	SCO3124	Q9K3T9
SCH5.27_SCH5.27_at	1.87831e-07	0.168064	4.5819e-09	1.64941e-08	0.12921	3.51444e-10	1.47339	up	1.57102	up	1.49227	up	1.32735	down	1.355	down	1.57313	down	1.41288	down	0.134153	-0.424984	-0.517548	-0.443352	0.542706	0.0133076	0.136088	0.0552896	SCH5.27, possible sodium/proton antiporter, len: 474aa; similar to many eg. TR:Q56725 (EMBL:D28504) sodium/proton antiporter from Vibrio parahaemolyticus (383 aa) fasta scores; opt: 931, z-score: 1045.1, E(): 0, (40.1% identity in 377 aa overlap). Contains probable membrane spanning hydrophobic regions.	SCO3564	Q9X929
SC4H2.13_SC4H2.13_r_at	4.41897e-07	3.48677e-09	1.21932e-08	4.68823e-08	7.62341e-11	1.11432e-09	1.69127	up	1.77988	up	1.62301	up	1.32363	up	1.41877	down	1.56515	down	1.30555	down	0.379443	-0.378665	-0.452337	-0.319233	-0.0250597	0.125972	0.193967	0.0654201	SC4H2.13, probable transmembrane protein, len: 167 aa; contains three possible transmembrane domains in C-terminus	SCO5792	O69968
2SCD60.16_2SCD60.16_at	1.13551e-06	1.92237e-06	0.000747931	1.39599e-07	2.21865e-07	0.000341529	1.14783	down	1.41137	up	1.7691	up	1.22858	up	1.14118	up	1.56377	down	1.50949	down	0.162706	0.361618	-0.334394	-0.660307	-0.134281	0.171095	0.310634	-0.0662422	2SCD60.16, possible acetyltransferase, len: 206 aa; similar to TR:P94254 (EMBL:U61153) Bordetella bronchiseptica alcaligin biosynthesis protein AlcB, 201 aa; fasta scores: opt: 325 z-score: 399.6 E(): 1.1e-14; 37.2% identity in 183 aa overlap and to SW:AAC6_SERMA (EMBL:M23634) Serratia marcescens aminoglycoside N6'-acetyltransferase (EC 2.3.1.82) AacA4, 201 aa; fasta scores: opt: 155 z-score: 196…	SCO4050	Q9AK67
SCI30A.05c_SCI30A.05_at	0.234208	0.000346108	4.4672e-05	0.205079	9.82501e-05	1.42662e-05	1.24632	up	1.45021	up	1.18621	up	1.11065	up	1.32355	down	1.56095	down	1.15447	down	0.239536	-0.0781425	-0.296726	-0.00682608	0.0881295	0.326267	0.345703	0.200406	SCI30A.05c, unknown, len: 338aa	SCO1684
SCC24.29c_SCC24.29c_at	0.125242	7.47451e-06	0.000278891	0.101664	1.14092e-06	0.000112556	1.66926	up	1.73478	up	1.35309	up	1.44749	up	1.75154	down	1.56084	down	1.16353	down	0.677359	-0.061849	-0.117395	0.241099	0.143808	0.746771	0.524925	0.459602	SCC24.29c, hypothetical protein, len: 172 aa; similar to TR:Q9X8S3 (EMBL:AL049754) Streptomyces coelicolor hypothetical 20.1 kD protein SCH10.34c, 185 aa; fasta scores: opt: 412 z-score: 505.6 E(): 1e-20; 40.7% identity in 172 aa overlap	SCO2458
SCD78.20c_SCD78.20c_at	0.000147565	0.0919836	0.00351471	4.5433e-05	0.0641907	0.00188711	1.62305	up	2.04464	up	1.69971	up	1.0171	up	1.20297	down	1.55745	down	1.22501	down	0.29752	-0.401185	-0.734324	-0.467765	0.273053	-0.134582	-0.0951381	-0.174967	SCD78.20c, possible phosphotransferase, len: 204 aa; similar to conserved hypotheticals including YJII_ECOLI from Escherichia coli (218 aa) fasta scores;opt: 506, z-score: 785.8, E(): 0, (44.1% identity in 195 aa overlap). Also similar to predicted phosphotransferase TR:O14045 (EMBL:Z99259) from Schizosaccharomyces pombe (361 aa) fasta scores; opt: 268, z-score: 242.6, E(): 2.9e-06, (36.0%identit…	SCO3953	Q9ZBX9
SCC105.13_SCC105.13_r_at	1.77319e-06	2.12827e-06	0.00412161	2.51679e-07	2.50968e-07	0.00224547	1.57047	down	1.032	down	1.35023	up	1.06295	up	1.40344	up	1.55729	down	1.52339	down	-0.0495523	0.601648	-0.00411002	-0.482752	-0.137624	0.112684	0.634929	0.124537	SCC105.13, probable pyridoxal-dependent decarboxylase, len: 480 aa; similar to SW:RHSB_RHIME (EMBL:AF110737) Rhizobium meliloti L-2,4-diaminobutyrate decarboxylase (EC 4.1.1.-) RhsB, 495 aa; fasta scores: opt: 1111 z-score: 1326.2 E(): 0; 41.9% identity in 458 aa overlap. Contains Pfam match to entry PF00282 pyridoxal_deC, Pyridoxal-dependent decarboxylase conserved domain	SCO2782	Q9L072
SCD66.08_SCD66.08_at	1.49804e-07	0.00240908	2.81016e-08	1.25105e-08	0.000929957	2.87059e-09	1.82041	up	1.76556	up	1.46136	up	1.2341	down	1.71345	down	1.55427	down	1.19321	down	0.161525	-0.702738	-0.658599	-0.38579	0.464987	0.0741688	-0.0223595	-0.130944	SCD66.08, possible secreted protein, len: 250 aa. Contains possible N-terminal region signal peptide sequence and high content in alanine and glycine amino acid residues	SCO4171
SCF15.02_SCF15.02_at	1.00281e-08	1.70071e-08	2.4884e-05	4.24129e-10	6.52245e-10	7.16195e-06	1.18848	up	1.62543	up	3.24179	up	1.57117	up	1.00502	up	1.5522	down	2.22558	down	0.716111	0.466999	0.0152858	-0.98068	0.0642697	0.459776	0.649599	0.173505	SCF15.02, possible ferredoxin/ferredoxin-NADP reductase (putative secreted protein), len: 454 aa. Similar to several eukaryotic and prokaryotic ferredoxin-NADP(+) reductases e.g. Rattus norvegicus (Rat) SW:ADRO_RAT (EMBL:D63761) NADPH:adrenodoxin oxidoreductase precursor (EC 1.18.1.2) (494 aa), fasta scores opt: 780 z-score: 902.2 E(): 0 36.3% identity in 463 aa overlap and Mycobacterium leprae T…	SCO0681
SCBAC14E8.03_SCBAC14_at	7.2144e-07	2.78366e-07	4.41531e-08	8.11944e-08	2.16507e-08	4.89007e-09	1.86563	up	1.88259	up	1.79292	up	1.25538	up	1.48149	down	1.54693	down	1.52854	down	0.872123	-0.0275396	-0.0405986	0.029815	0.543993	0.539511	0.588811	0.641966	SCBAC14E8.03, cvnA13, possible sensor histidine kinase, len: 400 aa; similar to TR:Q9L137 (EMBL:AL158061) Streptomyces coelicolor putative sensor histidine-kinase SC6D11.18c, 543 aa; fasta scores: pt: 500 Z-score: 444.9 bits: 91.6 E(): 3.3e-17; 32.591% identity in 359 aa overlap and to TR:Q9AJP4 (EMBL:AB044803) Streptomyces griseus ORF1, 543 aa; fasta scores: opt: 511 Z-score: 495.4 E(): 5.8e-20;…	SCO7463	Q9ADJ6
SC4H8.17_SC4H8.17_at	0.0570695	1.21967e-05	7.90285e-07	0.0421169	2.0343e-06	1.39645e-07	1.4781	up	1.50542	up	1.33349	up	1.1637	up	1.57742	down	1.54435	down	1.26741	down	0.146808	-0.416933	-0.443358	-0.268404	-0.0719061	0.240631	0.183637	0.0734843	SC4H8.17, two-component system transcriptional regulator, len: 228 aa; similar to many eg. VANR_ENTFA Q47744 regulatory protein VanR from enterococcuus faecalis (220 aa), fasta scores; opt: 469 z-score: 742.2 E(): 0, 37.1% identity in 224 aa overlap	SCO5778	O50496
SCC75A.21_SCC75A.21_r_at	1.72108e-06	8.9872e-05	1.16288e-07	2.41816e-07	2.07769e-05	1.52967e-08	1.51884	up	1.60668	up	1.82088	up	1.05179	up	1.65722	down	1.5417	down	1.37685	down	0.328071	-0.2749	-0.356013	-0.536567	0.255224	0.453867	0.268505	-0.0751921	SCC75A.21, possible lipoprotein, len: 384 aa. Similar to several proteins of undefined function including: Escherichia coli TR:BAA35799(EMBL:D90739) (362 aa), fasta scores opt: 783 z-score: 851.0 E():0 39.2% identity in 365 aa overlap and Bacillus subtilis SW:YWBM_BACSU(EMBL:X73124) (385 aa), fasta scores opt: 675 z-score: 734.3 E():0 34.9% identity in 387 aa overlap. Contains a N-terminal signal…	SCO2275
StBAC16H6.07_SCBAC16_at	0.0101964	0.0276621	9.49565e-05	0.00600091	0.015695	3.33539e-05	1.32063	up	1.52889	up	1.38857	up	1.01006	down	1.22032	down	1.53621	down	1.32631	down	0.230564	-0.170657	-0.381916	-0.243038	0.24501	0.1166	0.237459	0.164383	SCBAC16H6.07, hypothetical protein with conserved region, len: 307aa: 300-500 aa region similar to many eg. TR:Q9V662 (EMBL:AE003823) CG12367 protein from Drosophila melanogaster (309 aa) fasta scores; opt: 294, Z-score: 338.2, 34.194% identity (37.324% ungapped) in 155 aa overlap.	SCO5972
SC6A5.07_SC6A5.07_r_at	0.0934118	0.000112963	1.58241e-08	0.0732898	2.68844e-05	1.53704e-09	1.32503	up	1.31035	up	1.3062	up	1.00436	down	1.45124	down	1.5308	down	1.67622	down	0.129908	-0.276114	-0.260043	-0.255473	0.136182	0.261171	0.35424	0.489736	SC6A5.07, probable ABC transporter ATP-binding component, len: 253aa; similar to many eg. SW:TAGH_BACSU TagH, ABC transporter ATP-binding component from Bacillus subtilis (527 aa) fasta scores; opt: 621, z-score: 686.7, E(): 6e-31, (48.5% identity in 202 aa overlap). Contains Pfam match to entry PF00005 ABC_tran, ABC transporter, score 123.70, E-value 3.4e-33 and Prosite matches to PS00017 ATP/GT…	SCO6758	Q9X7V3
fabH_SC4A7.16_at	3.40428e-06	5.31486e-09	1.76094e-06	5.49077e-07	1.39063e-10	3.45246e-07	2.70013	up	1.50076	up	1.12365	up	1.60363	up	2.71877	down	1.52762	down	1.07557	down	0.760412	-0.672615	0.174722	0.592219	0.0790742	0.770338	0.786003	0.697315	SC4A7.16, fabH, 3-oxoacyl-[acyl-carrier-protein] synthase III, len: 343 aa; identical to previously sequenced TR:P72392 (EMBL:X86475) Streptomyces coelicolor beta-ketoacyl-acyl carrier protein synthase III FabH, 343 aa and similar to SW:FABH_MYCTU (EMBL:Z95558) Mycobacterium tuberculosis 3-oxoacyl-[acyl-carrier-protein] synthase III (EC 2.3.1.41) (KAS III) FabH, 335 aa; fasta scores: opt: 659 z-s…	SCO2388	P72392
SCD78.09_SCD78.09_at	0.34606	0.070667	8.99441e-06	0.313191	0.0469593	2.19219e-06	1.21476	up	1.33429	up	1.19816	up	1.08401	down	1.49797	down	1.52686	down	1.40694	down	0.11167	-0.169	-0.304402	-0.149156	0.228052	0.414009	0.306166	0.343404	SCD78.09, unknown, len: 109 aa	SCO3942
SCD66.15_SCD66.15_f_at	0.000344217	0.00907881	8.31405e-08	0.000125349	0.00430186	1.04894e-08	1.59471	up	1.42973	up	1.30673	up	1.11436	down	1.60274	down	1.52045	down	1.618	down	0.342574	-0.330718	-0.173171	-0.043388	0.498795	0.34982	0.43133	0.650822	SCD66.15, putative small membrane protein, len: 32 aa. Contains possible hydrophobic membrane spanning regions	SCO4178
SC5H4.28_SC5H4.28_at	5.10669e-07	8.97844e-06	1.12101e-09	5.47276e-08	1.42481e-06	6.46894e-11	1.7476	up	1.53807	up	1.61608	up	1.00815	up	1.6198	down	1.51681	down	1.47813	down	0.581841	-0.223536	-0.039278	-0.110656	0.570125	0.472283	0.561766	0.453122	SC5H4.28, probable transcriptional termination/antitermination factor, len: 340 aa; highly similar to TR:Q9Z5J1 (EMBL:AL035472) Mycobacterium leprae putative transcriptional termination/antitermination factor NusA, 347 aa; fasta scores: opt: 1292 z-score: 1449.3 E(): 0; 60.8% identity in 344 aa overlap and similar to SW:NUSA_ECOLI (EMBL:X00513) Escherichia coli N utilization substance protein A (…	SCO5704	Q9KYR1
SCD6.20_SCD6.20_at	0.436575	0.000508757	4.05371e-08	0.406062	0.000154086	4.41809e-09	1.10918	down	1.02208	up	1.19012	down	1.37063	down	1.23213	down	1.50998	down	1.05043	down	-0.223181	-0.0736904	-0.254692	0.027922	0.231653	0.227465	0.339842	0.0988976	SCD6.20, hypothetical protein, len: 63 aa; similar to many other S. coelicolor hypothetical proteins, e.g. TR:CAB62714 (EMBL:AL133423) Streptomyces coelicolor hypothetical 6.9 kD protein SC4A7.10, 65 aa; fasta scores: opt: 159 z-score: 242.8 E(): 4.6e-06; 50.9% identity in 55 aa overlap	SCO4442
SCI8.08c_SCI8.08c_i_at	0.00050912	0.192079	7.16174e-08	0.000196531	0.151322	8.77891e-09	1.16284	up	1.3614	up	1.42451	up	1.26579	down	1.38614	down	1.50898	down	1.55639	down	-0.107952	-0.325609	-0.55304	-0.618418	0.232091	0.14547	0.040535	0.0197872	SCI8.08c, possible integral membrane protein, len: 124 aa. Similar to the C-terminus of Streptomyces coelicolor TR:O70002 (EMBL: AL022374) hypothetical 20.6 KD protein SC5B8.16 (192 aa), fasta scores opt: 268 z-score: 343.6 E(): 9.1e-12 36.9% identity in 111 aa overlap. Contains possible membrane spanning hydrophobic domains.	SCO1823
SC7E4.27c_SC7E4.27c_at	0.000184736	3.65814e-06	3.04536e-06	5.95922e-05	4.87752e-07	6.41818e-07	1.65039	up	1.47515	up	1.08118	down	1.16987	down	1.92814	down	1.50707	down	1.22577	up	0.268334	-0.454469	-0.292532	0.380947	0.494683	0.492743	0.299218	0.0872621	SC7E4.27c, possible integral membrane protein, len: 94 aa. Contains possible hydrophobic membrane spanning regions	SCO5230
dhsA_SC5G8.24c_r_at	5.73595e-05	0.00262935	1.23196e-07	1.47613e-05	0.00103195	1.62495e-08	1.5001	up	1.48458	up	1.58757	up	1.04333	down	1.48645	down	1.50518	down	1.44834	down	0.478992	-0.106063	-0.0910641	-0.187829	0.540194	0.465805	0.498875	0.346569	SC5G8.24c, dhsA, probable succinate dehydrogenase flavoprotein subunit, len: 584aa; strongly similar to many eg. SW:P10444 (DHSA_ECOLI) succinate dehydrogenase flavoprotein subunit from Escherichia coli (588 aa) fasta scores; opt: 1842, z-score: 2076.6, E(): 0, 48.4% identity in 591 aa overlap. Contains Pfam match to entry PF00890 FAD_binding_2, FAD binding domain and Prosite match to PS00504 Fum…	SCO4856	Q9KZ90
SCD72A.19_SCD72A.19_at	7.69623e-05	0.000242554	9.48854e-06	2.1075e-05	6.4939e-05	2.31942e-06	1.59758	up	1.83916	up	1.59604	up	1.15175	up	1.33656	down	1.50515	down	1.48745	down	0.202846	-0.473043	-0.676203	-0.471656	-0.000985781	-0.0545222	-0.0862964	0.101186	SCD72A.19, possible integral membrane protein, len: 238aa; N-terminal region similar to others eg. TR:O86625 (EMBL:AL031155) putative integral membrane protein from Streptomyces coelicolor (201 aa) fasta scores; opt: 321, z-score: 379.3, E(): 1.1e-13, 35.8% identity in 179 aa overlap. Contains possible membrane-spanning hydrophobic regions and Pfam match to entry PF01569 PAP2, PAP2 superfamily	SCO4133	Q9KYD7
SCI52.20c_SCI52.20c_i_at	0.000983691	0.589698	1.89015e-10	0.000412163	0.543622	7.51995e-12	1.1237	up	1.14983	up	1.1894	up	1.40305	down	1.3878	down	1.50163	down	1.44941	down	-0.237209	-0.405462	-0.438632	-0.487441	0.251354	0.067341	0.147899	0.0480205	SCI52.20c, probable transcriptional regulator, len: 233 aa; similar to TR:O50536 (EMBL:AJ003022) Streptomyces coelicolor sporulation transcriptional factor WhiH, 295 aa; fasta scores: opt: 432 Z-score: 525.2 E(): 1.1e-21; 34.404% identity in 218 aa overlap and to SW:DGOR_ECOLI (EMBL:L10328) Escherichia coli galactonate operon transcriptional repressor DgoR or B3694/B3695, 229 aa; fasta scores: op…	SCO1678	Q9AD89

## Sheet: t60 1.5 UP
Probesets	Corrected p-value(Time)	Corrected p-value(Time-Drug)	Corrected p-value(Drug)	p-value(Time)	p-value(Time-Drug)	p-value(Drug)	Fold change([Moe-0] vs [Moe-30])	Regulation([Moe-0] vs [Moe-30])	Fold change([Moe-0] vs [Moe-60])	Regulation([Moe-0] vs [Moe-60])	Fold change([Moe-0] vs [Moe-90])	Regulation([Moe-0] vs [Moe-90])	Fold change([Moe-0] vs [none-0])	Regulation([Moe-0] vs [none-0])	Fold change([Moe-30] vs [none-30])	Regulation([Moe-30] vs [none-30])	Fold change([Moe-60] vs [none-60])	Regulation([Moe-60] vs [none-60])	Fold change([Moe-90] vs [none-90])	Regulation([Moe-90] vs [none-90])	[Moe, 0](normalized)	[Moe, 30](normalized)	[Moe, 60](normalized)	[Moe, 90](normalized)	[none, 0](normalized)	[none, 30](normalized)	[none, 60](normalized)	[none, 90](normalized)	GeneBank_Annotation	LOCUS_ID	UNIPROT_ID
SCE41.06c_SCE41.06c_at	3.35679e-09	2.47129e-07	1.60817e-13	1.11893e-10	1.88668e-08	4.03484e-16	4.51107	down	7.56237	down	8.16353	down	2.04465	up	6.74287	up	13.1666	up	9.7888	up	-0.0897121	2.08376	2.82913	2.93948	-1.12157	-0.669604	-0.889683	-0.35165	SCE41.06c, possible secreted protein, len: 244 aa; similar to TR:O86308 (EMBL:Z96935) Micrococcus luteus Rpf protein precursor, 220 aa; fasta scores: opt: 366 z-score: 357.9 E(): 2e-12; 39.7% identity in 234 aa overlap. Contains Pfam match to entry PF01476 PG_binding_2, Putative peptidoglycan binding domain and possible N-terminal region signal peptide sequence	SCO3097	Q9F2Q2
SCI39.11_SCI39.11_at	0.000349496	6.15942e-08	2.17595e-11	0.000127397	3.37775e-09	4.4455e-13	3.25862	down	3.04505	down	1.19103	down	1.08584	up	6.41387	up	11.2294	up	2.63496	up	0.0988235	1.80308	1.70529	0.351032	-0.0199925	-0.878111	-1.78392	-1.04675	SCI39.11, probable acetyltransferase, len: 170 aa; similar to SW:ECTA_MARHA (EMBL:U66614) Marinococcus halophilus L-2,4-diaminobutyric acid acetyltransferase (EC 2.3.1.*) EctA, 172 aa; fasta scores: opt: 443 Z-score: 540.9 bits: 106.5 E(): 1.5e-22; 42.675% identity in 157 aa overlap. Contains Pfam match to entry PF00583 Acetyltransf, Acetyltransferase (GNAT) family	SCO1864	Q93RW2
SCC53.33c_SCC53.33c_at	0.000256633	1.27822e-06	1.37687e-09	8.8396e-05	1.37901e-07	8.17557e-11	6.29922	down	5.22887	down	1.73239	down	1.0121	up	8.86036	up	10.5835	up	2.26336	up	-0.0998287	2.55535	2.28667	0.692935	-0.117185	-0.592021	-1.11707	-0.485535	SCC53.33c, possible secreted protein, len: 223aa; contains a possible non-cleavable N-terminal signal sequence.	SCO2342
gvpG_SC1E6.11_at	5.98412e-06	2.78231e-08	4.11789e-10	1.07671e-06	1.23658e-09	2.00728e-11	4.35473	down	4.30887	down	1.83384	down	1.25311	down	3.53984	up	8.22742	up	1.82941	up	-0.730081	1.3925	1.37723	0.144786	-0.404568	-0.431182	-1.66321	-0.726592	SC1E6.11, gvpG, probable gas vesicle synthesis protein, len: 87 aa; simlar to e.g. TR:O68673 (EMBL:AF053765) gas vesicle protein GVPG (88 aa), fasta scores; opt: 152 z-score: 269.8 E(): 9.5e-08, 49.1% identity in 53 aa overlap. Contains probable coiled-coil from aa 37 to 76	SCO6502
SCF55.31_SCF55.31_po_at	8.06977e-10	3.16741e-08	4.91138e-12	1.67759e-11	1.4645e-09	6.44712e-14	1.78869	down	5.91648	down	8.76396	down	1.08442	up	2.72968	up	7.45153	up	6.5241	up	-0.626553	0.212351	1.93819	2.50503	-0.743474	-1.23638	-0.95935	-0.20075	SCF55.31 possible lipoprotein, len: 112 aa. Contains match to Prosite to entry correctly situated PS00013 Prokaryotic membrane lipoprotein lipid attachment site. Contains also possible N-terminal region signal peptide	SCO0607
SCI39.12_SCI39.12_at	4.29772e-08	2.33291e-10	2.04525e-12	2.71111e-09	2.09042e-12	1.83267e-14	2.67708	down	2.39863	down	1.09014	up	1.19033	down	3.72736	up	7.27821	up	1.72275	up	-0.178922	1.24174	1.08329	-0.30343	0.0724398	-0.656418	-1.78029	-1.08814	SCI39.12, probable aminotransferase, len: 423 aa; similar to SW:ECTB_MARHA (EMBL:U66614) Marinococcus halophilus diaminobutyrate--pyruvate aminotransferase (EC 2.6.1.46) EctB, 427 aa; fasta scores: opt: 1512 Z-score: 1688.4 bits: 321.4 E(): 1.9e-86; 53.333% identity in 420 aa overlap. Contains 2x Pfam matches to entry PF00202 aminotran_3, Aminotransferase class-III pyridoxal-phosphate and and mat…	SCO1865	Q93RW1
SCJ4.53c_SCJ11.01c_at	1.38867e-09	5.61043e-09	1.07722e-11	3.78276e-11	1.48807e-10	1.81466e-13	2.67915	down	7.7817	down	7.80728	down	1.02117	down	1.75411	up	7.23098	up	5.83821	up	-0.216738	1.20504	2.74335	2.74808	-0.186517	0.3943	-0.110843	0.202555	SCJ4.53c, partial CDS, unknown, len: >356 aa; similar to many of undefined function e.g. SW:WAPA_BACSU wall associated protein from Bacillus subtilis (2334 aa) fasta scores; opt: 322, z-score: 315.0, E(): 3.5e-10, (27.5% identity in 320 aa overlap). SCJ11.01c, partial CDS, possible secreted protein, len: >793 aa	SCO0072
SC6D11.38_SC6D11.38_at	1.21263e-05	2.37048e-08	1.06748e-09	2.50349e-06	1.01107e-09	6.0452e-11	3.8136	down	3.68837	down	1.72595	down	1.35362	down	3.07173	up	6.93135	up	1.69773	up	-0.670894	1.26026	1.21209	0.116496	-0.234076	-0.358789	-1.58105	-0.64711	SC6D11.38, unknown, len: 154 aa. Rich in the amino acid Ala.	SCO7442
SC5F8.24_SC5F8.24_at	6.31696e-05	3.33055e-09	1.22747e-10	1.6483e-05	7.16248e-11	3.87159e-12	3.78873	down	3.25892	down	1.33624	down	1.05898	down	4.87685	up	6.8987	up	1.09673	up	-0.497515	1.4242	1.20688	-0.079337	-0.414842	-0.861752	-1.57945	-0.212543	SC5F8.24, probable RNA polymerase sigma factor, len: 299 aa. Highly similar to many e.g. Streptomyces coelicolor SW:RPOF_STRCO (EMBL:L11648) RNA polymerase sigma-F factor, SigF (287 aa), fasta scores opt: 687 z-score: 772.9 E(): 0 43.6% identity in 275 aa overlap. Contains a Pfam match to entry PF00140 sigma70, Sigma-70 factor and a putative helix-turn-helix motif situated between residues 242..2…	SCO7314	Q9K4K0
SC1E6.12_SC1E6.12_at	8.50397e-07	1.13001e-08	8.76249e-10	9.87558e-08	3.96921e-10	4.6482e-11	4.06412	down	4.19695	down	1.61838	down	1.27443	down	2.91579	up	6.72868	up	1.4169	up	-0.714212	1.30873	1.35513	-0.0196629	-0.36436	-0.235155	-1.39519	-0.522398	SC1E6.12, unknown, len: 239 aa; contains highly acidic repetitive stretch between aa 120-180 and highly basic repetitive stretch between aa 180-239	SCO6503
gvpO_SC1E6.08_at	1.2726e-05	2.74817e-09	1.8638e-10	2.64479e-06	5.37408e-11	7.34833e-12	3.75431	down	3.85516	down	1.64071	down	1.42564	down	3.45843	up	6.4275	up	1.52907	up	-0.653667	1.25488	1.29312	0.0606521	-0.142058	-0.535239	-1.39114	-0.552003	SC1E6.08, gvpO, probable gas vesicle synthesis protein, len: 130 aa; similar to several from Halobacteria e.g. GVO1_HALSA GVPO protein, plasmid (120 aa), fasta scores; opt: 167 z-score: 285.9 E(): 1.2e-08, 30.2% identity in 106 aa overlap. Contains 9x degenerate QXS repeat near N-terminus and apparent helix-turn-helix motif at aa 53-74 (Score 1244, +3.42 SD)	SCO6499	Q9ZC14
gvpF_SC1E6.10_at	9.11244e-07	9.07824e-09	5.00301e-11	1.08435e-07	2.92846e-10	1.2911e-12	4.07782	down	4.29667	down	1.74903	down	1.19869	down	3.74942	up	6.32625	up	1.8773	up	-0.564498	1.4633	1.53872	0.242057	-0.30304	-0.443366	-1.12263	-0.666604	SC1E6.10, gvpF, probable gas vesicle synthesis protein, len: 257 aa; some similarity to GVF2_HALSA GVPF protein, chromosomal (217 aa), fasta scores; opt: 143 z-score: 191.0 E(): 0.0023, 27.1% identity in 247 aa overlap	SCO6501	Q9ZC12
leuB_SC1C2.03_at	4.84291e-09	5.94562e-06	1.42251e-10	1.77053e-10	8.69399e-07	4.94564e-12	4.26969	down	5.57053	down	7.39794	down	1.37565	up	7.10549	up	6.2836	up	2.64024	up	0.382998	2.47713	2.86081	3.27012	-0.0771151	-0.351805	0.209222	1.86945	SC1C2.03, leuB, probable 3-isopropylmalate dehydrogenase, len: 347 aa; similar to e.g. LEU3_CORGL 3-isopropylmalate dehydrogenase (EC 1.1.1.85) (340 aa), fasta scores; opt: 1450 z-score: 1318.1 E(): 0, 68.0% identity in 338 aa overlap. Contains PS00470 Isocitrate and isopropylmalate dehydrogenases signature and Pfam match to entry PF00180 isodh, Isocitrate and isopropylmalate dehydrogenases, scor…	SCO5522	O86504
SC10F4.19_SC10F4.19_at	7.71428e-08	8.70088e-09	4.75704e-12	5.58525e-09	2.74436e-10	5.79711e-14	5.7699	down	4.9557	down	2.15271	down	1.06723	up	6.84288	up	6.20557	up	2.00906	up	-0.213056	2.31549	2.09603	0.893099	-0.306928	-0.459113	-0.537531	-0.113423	SC10F4.19, possible membrane protein, len: 90 aa; similar to TR:O86580 (EMBL:AL031184) Streptomyces coelicolor small hydrophobic protein SC2A11.19, 97 aa; fasta scores: opt: 181 z-score: 235.5 E(): 1.4e-05; 44.0% identity in 91 aa overlap. Contains possible hydrophobic membrane spanning regions	SCO7646
SCF55.20_SCF55.20_at	5.51905e-06	1.79303e-08	2.10653e-10	9.73252e-07	6.94074e-10	8.53183e-12	3.80957	down	3.71859	down	1.69769	down	1.23999	down	3.41971	up	6.10501	up	1.72559	up	-0.459419	1.47021	1.43534	0.304151	-0.149086	-0.303663	-1.17466	-0.482939	SCF55.20, probable DNA-binding protein, len: 187 aa; similar to SW:FTPA_HAEDU (EMBL:U18769) Haemophilus ducreyi fine tangled pili major subunit (24 KD surface protein) FtpA, 189 aa; fasta scores: opt: 559 z-score: 670.3 E(): 5.8e-30; 49.1% identity in 171 aa overlap and to SW:DPS_ECOLI (EMBL:X69337) Escherichia coli DNA protection during starvation protein Dps or PexB, 166 aa; fasta scores: opt: …	SCO0596	Q7AKS6
SC1E6.18c_SC1E6.18c_at	2.95177e-06	2.87386e-06	4.00265e-09	4.65512e-07	3.6258e-07	2.94102e-10	4.95981	down	4.65622	down	2.64315	down	1.05603	down	3.55776	up	6.09549	up	2.05503	up	-0.62654	1.68374	1.59262	0.775719	-0.547883	-0.147227	-1.01512	-0.26344	SC1E6.18c, small hydrophobic protein, len: 56 aa. Contains possible hydrophobic membrane spanning regions	SCO6509
SC9B10.23_SC9B10.23_at	8.62805e-11	2.32483e-11	1.07132e-14	8.34972e-13	9.9176e-14	1.15196e-17	8.15634	down	4.74293	down	2.45013	down	1.02142	up	9.13146	up	6.00366	up	2.60696	up	-1.32655	1.70137	0.919227	-0.0336933	-1.35713	-1.48948	-1.66662	-1.41606	SC9B10.23, unknown ATP/GTP binding protein (putative membrane protein), len: 294 aa; contains PS00017 ATP/GTP-binding site motif A (P-loop). Contains possible hydrophobic membrane spanning regions	SCO5856
sodF_SC8E4A.03_r_at	1.88922e-07	2.58126e-09	2.59238e-11	1.66636e-08	4.90348e-11	5.4821e-13	1.74972	down	4.72748	down	2.06138	down	1.11175	down	1.45603	up	5.77812	up	3.24147	up	-0.164278	0.642848	2.07679	0.879331	-0.0114476	0.100812	-0.453807	-0.817317	SC8E4A.03, sodF, superoxide dismutase [Fe-Zn] (EC 1.15.1.1), len: 213 aa; identical to previously sequenced SW:SODF_STRCO (EMBL:AF012087) Streptomyces coelicolor superoxide dismutase [Fe-Zn] (EC 1.15.1.1) SodF and highly similar to SW:SODM_PROFR (PIR:S41106) Propionibacterium freudenreichii shermanii superoxide dismutase [Mn-Fe] (EC 1.15.1.1) SodA, 201 aa; fasta scores: opt: 792 z-score: 939.3 E(…	SCO2633	O51917
gvpS_SC1E6.16_i_at	5.80953e-07	8.73082e-08	1.59776e-10	6.35092e-08	5.19468e-09	5.89852e-12	3.98969	down	4.58529	down	1.5102	down	1.01708	down	4.11506	up	5.76715	up	1.6835	up	-0.0619411	1.93433	2.13507	0.532798	-0.0375026	-0.106578	-0.392787	-0.218662	SC1E6.16, gvpS, probable gas vesicle synthesis protein, len: 60 aa; similar to parts of several gas vesicle proteins e.g. Bacillus megaterium TR:O68671 (EMBL:AF053765) gas vesicle protein GVPS (95 aa), fasta scores; opt: 163 z-score: 303.6 E(): 1.2e-09, 49.1% identity in 57 aa overlap, and TR:O68669 (EMBL:AF053765) gas vesicle protein GVPJ (100 aa), fasta scores; opt: 130 z-score: 256.8 E(): 5.1e…	SCO6507	Q9ZC06
SCF81.09c_SCF81.09c_i_at	3.61455e-06	5.78707e-09	4.10039e-11	5.94652e-07	1.68012e-10	9.55289e-13	2.846	down	3.02959	down	1.4026	down	1.21921	down	2.83928	up	5.59853	up	1.95843	up	-0.162911	1.34602	1.43621	0.325191	0.123034	-0.159503	-1.04883	-0.644504	SCF81.09c, unknown, len: 59 aa	SCO0750
SC2H12.09_SC2H12.09_s_at	5.64891e-06	5.16063e-08	1.22747e-10	1.00425e-06	2.66355e-09	3.86754e-12	2.77984	down	4.14742	down	2.18197	down	1.1388	down	2.33553	up	5.55005	up	2.5234	up	-0.362138	1.11286	1.69008	0.763496	-0.174626	-0.110888	-0.782425	-0.571872	SC2H12.09, hypothetical protein, len: 153 aa. Highly similar to Streptomyces lincolnensis SW:YMEL_STRLN(EMBL:X95703) hypothetical 17.2 kd protein (150 aa), fasta scores opt: 628 z-score: 750.6 E(): 0 56.4% identity in 149 aa overlap	SCO7210
SCI39.14_SCI39.14_at	8.52035e-07	2.74817e-09	5.8194e-12	9.92514e-08	5.41753e-11	8.13464e-14	2.50419	down	3.6321	down	2.33363	down	1.13162	down	1.90207	up	5.45102	up	3.58341	up	-0.744394	0.579953	1.11641	0.478181	-0.566009	-0.347614	-1.33011	-1.36315	SCI39.14, possible hydroxylase, len: 280 aa; similar to TR:O06499 (EMBL:D78338) Dactylosporangium L-proline 4-hydroxylase, 272 aa; fasta scores: opt: 458 Z-score: 529.1 bits: 105.7 E(): 7.1e-22; 34.351% identity in 262 aa overlap	SCO1867	Q93RV9
trxA2_SCM1.18_at	0.474979	0.00089322	4.07627e-06	0.445527	0.000292938	8.9561e-07	1.67862	down	2.20172	down	1.46571	down	1.01856	up	2.00208	up	5.43085	up	2.07606	up	0.374507	1.12179	1.51314	0.926108	0.347973	0.120286	-0.928041	-0.127742	SCM1.18, trxA3, thioredoxin, len: 134 aa. Highly similar to many thioredoxins e.g. Escherichia coli SW:THI2_ECOLI (EMBL:U85942) thioredoxin 2 (Trx2) (139 aa), fasta scores opt: 280 z-score: 337.5 E(): 1.9e-11 41.6% identity in 101 aa overlap. Also similar to Streptomyces coelicolor TR:CAB42711 (EMBL:AL049826) thioredoxin TrxA, SCH24.11C (110 aa), fasta scores opt: 224 z-score: 263.9 E(): 2.5e-09 …	SCO0885	Q9RD25
leuC_SC1C2.34_s_at	0.000195647	0.0151757	5.25186e-08	6.43039e-05	0.00781085	5.92952e-09	1.87927	down	2.60728	down	3.70188	down	1.57861	up	3.7808	up	4.96152	up	3.37038	up	0.756186	1.66636	2.13873	2.64444	0.0975335	-0.252336	-0.172053	0.891535	SC1C2.34, leuC, 3-isopropylmalate dehydratase large subunit, len: 476 aa; highly similar to many e.g. LEU2_ECOLI 3-isopropylmalate dehydratase large subunit (465 aa), fasta scores; opt: 1943 z-score: 2277.9 E(): 0, 63.3% identity in 458 aa overlap. Contains PS00450 and PS01244 Aconitase family signatures 1 and 2 and Pfam match to entry PF00330 aconitase, Aconitase family (aconitate hydratase), sc…	SCO5553	O86534
SCH69.27_SCH69.27_at	5.66325e-07	5.38066e-11	2.27051e-12	6.13012e-08	3.27854e-13	2.35205e-14	3.05688	down	2.66588	down	1.08564	down	1.24519	down	3.99351	up	4.82362	up	1.27688	up	-0.495526	1.11653	0.919087	-0.376981	-0.179155	-0.881125	-1.35103	-0.729607	SCH69.27, possible regulatory protein, len: 232aa; similar to SW:NHSR_STRAS proposed regulator of the nosiheptide-resistance genes from Streptomyces actuosus (233 aa) fasta scores; opt: 1231, z-score: 1330.5, E(): 0, (83.2% identity in 226 aa overlap).	SCO3857
SCE7.12c_SCE7.12c_s_at	1.74357e-05	0.000340919	1.19446e-08	3.8246e-06	9.61661e-05	1.07887e-09	2.07011	down	2.87999	down	3.25856	down	1.26234	up	4.07916	up	4.64691	up	2.28571	up	0.512409	1.56211	2.03847	2.21664	0.176308	-0.466159	-0.177796	1.024	SCE7.12c, ilvD, dihydroxy acid dehydratase, len: 617aa; previously sequenced therefore almost (conflict of 3 amino acids) identical to TR:O69198 (EMBL:AF068843) ilvD, dihydroxy acid dehydratase from Streptomyces coelicolor (617 aa) fasta scores; opt: 4019, z-score: 4363.1, E(): 0, (99.2% identity in 617 aa overlap). Also similar to SW:ILVD_ECOLI ilvD, dihydroxy acid dehydratase from Escherichia c…	SCO3345	O69198
SC5H1.14_SC5H1.14_at	2.95904e-05	1.0189e-08	1.37687e-09	6.93624e-06	3.43287e-10	8.24146e-11	2.23327	down	2.13536	down	1.02433	up	1.10724	down	2.44251	up	4.6081	up	1.07785	up	-0.0490316	1.11013	1.04545	-0.0837065	0.0979398	-0.178236	-1.15872	-0.191857	SC5H1.14, probable RNA polymerase sigma factor, len: 295 aa; similar to many e.g. SW:RPOF_STRCO (EMBL:L11648), SigF, RpoX, Streptomyces coelicolor RNA polymerase sigma-F factor (287 aa), fasta scores; opt: 707 z-score: 817.4 E(): 0, 43.6% identity in 282 aa overlap. Contains probable helix-turn-helix motif at aa 258-279 (Score 2096, +6.33 SD). Contains Pfam match to entry PF00140 sigma70, Sigma-7…	SCO7278	Q9X7S2
sig8_SCF55.24_at	0.00216364	5.78707e-09	3.85491e-10	0.00102133	1.66784e-10	1.86528e-11	2.58093	down	2.17459	down	1.03995	down	1.13485	down	3.83266	up	4.56919	up	1.08648	up	-0.28407	1.08382	0.836676	-0.22755	-0.101567	-0.854523	-1.35526	-0.347216	SCF55.24, sig8, len: 266 aa; identical to previously sequenced TR:CAB55833 (EMBL:AJ249580) Streptomyces coelicolor Sig8 protein, 266 aa and similar to SW:RPOF_STRCO (EMBL:L11648) Streptomyces coelicolor RNA polymerase sigma-F factor, SigF, 287 aa; fasta scores: opt: 759 z-score: 872.2 E(): 0; 47.6% identity in 269 aa overlap and to Streptomyces coelicolor putative RNA polymerase sigma factor SC5H…	SCO0600	Q7AKS4
gvpA_SC1E6.09_i_at	3.12114e-06	9.99154e-08	1.83721e-10	4.97816e-07	6.18602e-09	7.17762e-12	3.52265	down	3.30575	down	1.58536	down	1.05739	down	3.54368	up	4.54264	up	1.67337	up	-0.273301	1.54336	1.45168	0.391506	-0.192794	-0.281889	-0.731856	-0.351247	SC1E6.09, gvpA, probable gas vesicle synthesis protein, len: 144 aa; highly similar in N-terminus to many e.g. GVPA_PSEAN gas vesicle protein (71 aa), fasta scores; opt: 219 z-score: 363.2 E(): 6e-13, 65.4% identity in 52 aa overlap. Contains PS00234 Gas vesicles protein GVPa signature 1 and Pfam match to entry PF00741 Gas_vesicle, Gas vesicle protein, score 44.20, E-value 2.9e-09	SCO6500	Q9ZC13
hmgL_SCC105.09_at	9.99231e-07	1.49941e-09	3.39731e-11	1.21054e-07	2.14969e-11	7.42782e-13	3.34039	down	4.30894	down	4.76892	down	1.53415	down	2.0161	up	4.53873	up	5.94766	up	-0.878251	0.861767	1.22908	1.37541	-0.26081	-0.149797	-0.953207	-1.19691	SCC105.09, hmgL, hydroxymethylglutaryl-CoA lyase, len: 317 aa; similar to TR:P95639 (EMBL:U41280) Rhodospirillum rubrum hydroxymethylglutaryl-CoA lyase (EC4.1.3.4) HmgL, 303 aa; fasta scores: opt: 924 z-score: 1043.1 E(): 0; 51.2% identity in 297 aa overlap and to SW:HMGL_RAT (EMBL:Y10054) Rattus norvegicus hydroxymethylglutaryl-CoA lyase, mitochondrial precursor (EC 4.1.3.4) HmgCL, 325 aa; fasta…	SCO2778	Q9L075
2SCI34.02_2SCI34.02_at	0.909899	0.00148018	3.66246e-07	0.901093	0.000525754	5.88121e-08	2.07386	down	2.23256	down	2.09558	down	1.00173	down	3.42773	up	4.4641	up	3.78592	up	-0.344703	0.707617	0.813998	0.722644	-0.342215	-1.06964	-1.34437	-1.198	2SCI34.02, conserved hypothetical protein, len: 146 aa; similar to TR:O06229 (EMBL:Z95388) Mycobacterium tuberculosis hypothetical 27.6 kDa protein MTCY270.21, 241 aa; fasta scores: opt: 311 z-score: 378.3 E(): 1.3e-13; 41.8% identity in 141 aa overlap	SCO1749	Q9EWX7
SCI39.13_SCI39.13_at	3.32414e-07	1.19882e-09	2.08291e-12	3.37179e-08	1.67577e-11	1.94106e-14	2.37976	down	3.14244	down	2.6401	down	1.11633	down	1.79705	up	4.43672	up	3.47924	up	-0.778158	0.472657	0.873726	0.622436	-0.619397	-0.372977	-1.27577	-1.17634	SCI39.13, probable condensing enzyme, len: 132 aa; similar to SW:ECTC_MARHA (EMBL:U66614) Marinococcus halophilus L-ectoine synthase EctC, 129 aa; fasta scores: opt: 405 Z-score: 541.3 bits: 105.8 E(): 1.5e-22; 44.800% identity in 125 aa overlap	SCO1866	Q93RW0
SCE22.11_SCE22.11_at	1.90928e-07	4.44238e-08	4.91138e-12	1.70112e-08	2.23943e-09	6.51329e-14	6.57551	down	3.58418	down	3.2621	down	1.01645	up	7.41847	up	4.29575	up	3.85845	up	-1.69702	1.02008	0.144624	0.00878239	-1.72057	-1.87104	-1.95829	-1.93924	SCE22.11, possible lipoprotein, len: 407 aa; similar to TR:CAB76012 (EMBL:AL157916) Streptomyces coelicolor putative lipoprotein SC3D11.15, 400 aa; fasta scores: opt: 1416 z-score: 1518.4 E(): 0; 52.4% identity in 403 aa overlap. Contains correctly situated match to Prosite entry PS00013 Prokaryotic membrane lipoprotein lipid attachment site and possible N-terminal domain signal peptide sequence	SCO3194
SCF91.39_SCF91.39_at	0.00310315	2.46601e-06	3.53993e-07	0.00152488	3.00518e-07	5.65882e-08	2.79513	down	2.47227	down	1.46128	down	1.22793	down	2.73555	up	4.23054	up	1.19408	up	-0.572196	0.910717	0.733643	-0.0249599	-0.275971	-0.541114	-1.3472	-0.280859	SCF91.39, unknown, len: 71 aa.	SCO0679
SCD49.02c_SCD49.02c_at	0.0420909	8.00242e-08	1.55456e-09	0.0296899	4.70393e-09	9.52798e-11	1.36729	down	2.75321	down	3.17129	down	1.11758	down	1.31634	up	4.1924	up	5.74413	up	-0.0329485	0.418365	1.42817	1.63212	0.127424	0.021836	-0.639611	-0.889969	SCD49.02c, possible response regulator, len: 219 aa; similar to TR:O53646 (EMBL:AL021928) Mycobacterium tuberculosis putative response regulator MTV0033.03, 211 aa; fasta scores: opt: 383 z-score: 449.9 E(): 1.4e-17; 35.6% identity in 208 aa overlap. Contains Pfam match to entry PF00196 GerE, Bacterial regulatory proteins, luxR family	SCO4261	Q9K4F1
gvpJ_SC1E6.14_r_at	4.94488e-07	6.45163e-08	1.73574e-09	5.2639e-08	3.60736e-09	1.08251e-10	3.13232	down	3.52691	down	1.55333	down	1.26461	down	2.39238	up	3.95888	up	1.59181	up	-0.60778	1.03945	1.21063	0.0275857	-0.269089	-0.218995	-0.774467	-0.643086	SC1E6.14, gvpJ, probable gas vesicle synthesis protein, len: 109 aa; similar to e.g. TR:O68669 (EMBL:AF053765) gas vesicle protein GVPJ from Bacillus megaterium (100 aa), fasta scores; opt: 358 z-score: 597.2 E(): 5.5e-26, 61.6% identity in 86 aa overlap. Contains PS00234 Gas vesicles protein GVPa signature 1 and Pfam match to entry PF00741 Gas_vesicle, Gas vesicle protein, score 60.90, E-value 2…	SCO6505	Q9ZC08
SC1E6.03_SC1E6.03_at	0.0013096	3.1495e-08	1.4136e-09	0.000564676	1.44493e-09	8.51198e-11	2.80204	down	2.84257	down	1.46277	down	1.27286	down	3.27429	up	3.95454	up	1.36869	up	-0.426177	1.0603	1.08102	0.122527	-0.0781018	-0.650879	-0.902493	-0.330272	SC1E6.03, putative membrane protein, len: 205 aa; contains two possible transmembrane domains in centre	SCO6494
SC1A8A.08c_SC1A8A.08_at	0.000496494	4.22454e-06	1.77491e-09	0.000190234	5.76899e-07	1.12306e-10	2.52091	down	2.4647	down	1.41093	down	1.12748	up	3.00173	up	3.92506	up	1.52577	up	-0.127737	1.20621	1.17368	0.368907	-0.300845	-0.379584	-0.799036	-0.240632	SC1A8A.08c, possible mannose-1-phosphate guanyltransferase, len: 831aa; similar to many eg. TR:P74589 (EMBL:D90916) putative mannose-1-phosphate guanyltransferase from Synechocystis sp. (strain PCC 6803) (843 aa) fasta scores; opt: 2184, z-score: 2364.6, E(): 0, 39.7% identity in 817 aa overlap and SW:P41940 (MPG1_YEAST) mannose-1-phosphate guanyltransferase from Saccharomyces cerevisiae (Baker's…	SCO1388	Q9KZP4
SC4G1.07_SC4G1.07_at	1.64967e-06	2.82916e-08	1.40221e-10	2.24964e-07	1.26754e-09	4.67403e-12	2.20091	down	2.03913	down	1.20037	down	1.10664	down	2.12821	up	3.8474	up	1.65702	up	-0.0935521	1.04455	0.934401	0.169931	0.0526379	-0.045091	-1.00948	-0.558658	SC4G1.07, unknown, len: 136 aa. High content in alanine, leucine and aspartate amino acid residues	SCO7041
SC6D11.08_SC6D11.08_at	0.000113155	2.43738e-06	8.2316e-09	3.30542e-05	2.93534e-07	6.93342e-10	2.31723	down	2.78076	down	1.32578	down	1.06793	down	2.2938	up	3.82089	up	1.61785	up	0.0142934	1.2267	1.48977	0.421135	0.109116	0.0289588	-0.44414	-0.272941	SC6D11.08, possible pyruvate dehydrogenase (pyruvate oxidase), len: 600 aa. Highly similar to many including: Escherichia coli SW:POXB_ECOLI(EMBL:X04105) pyruvate dehydrogenase (572 aa), fasta scores opt: 770 z-score: 855.7 E(): 0 34.6% identity in 566 aa overlap and Streptomyces coelicolor TR:Q9ZBT3(EMBL:AL034446) pyruvate dehydrogenase (pyruvate oxidase), SC1A9.19 (580 aa), fasta scores opt: 86…	SCO7412	Q9L147
SCD65.14_SCD65.14_at	8.7358e-06	1.7944e-09	1.03021e-12	1.71585e-06	3.02282e-11	5.908e-15	4.42418	down	2.66522	down	2.6214	down	1.11269	down	6.831	up	3.79149	up	3.0879	up	-1.14489	1.00052	0.269361	0.245442	-0.990843	-1.77158	-1.6534	-1.38118	SCD65.14, possible secreted protein, len: 432 aa; similar to TR:Q9X926 (EMBL:AL035636) Streptomyces coelicolor putative secreted protein SCH5.24c, 431 aa; fasta scores: opt: 1505 z-score: 1459.2 E(): 0; 50.0% identity in 438 aa overlap. Contains correctly situated match to Prosite entry PS00013 Prokaryotic membrane lipoprotein lipid attachment site and possible N-terminal region signal peptide se…	SCO4471	Q9F2R8
accD1_SCC105.07_at	7.33862e-05	3.07597e-07	7.24101e-09	1.98327e-05	2.44755e-08	5.96929e-10	2.29252	down	3.58032	down	3.77808	down	1.2115	down	1.43414	up	3.76091	up	5.04346	up	-0.82479	0.372142	1.0153	1.09286	-0.548	-0.148046	-0.895786	-1.24155	SCC105.07, accD1, acetyl/propionyl CoA carboxylase, beta subunit, len: 538 aa; similar to TR:O06165 (EMBL:Z95556) Mycobacterium tuberculosis, hypothetical 56.7 kD protein MTCY07A7.08c, 529 aa; fasta scores: opt: 2749 z-score: 3110.3 E(): 0; 76.5% identity in 532 aa overlap and to TR:AAF35258 (EMBL:AF059510) Arabidopsis thaliana 3-methylcrotonyl-CoA carboxylase non-biotinylated subunit (EC 6.4.1.4…	SCO2776	Q9L077
SC4G10.04c_SC4G10.04_at	0.00018903	7.88426e-07	4.62971e-09	6.14438e-05	7.54515e-08	3.61748e-10	2.40167	down	1.68444	down	1.1776	up	1.11018	up	3.55705	up	3.65811	up	1.13345	up	0.0800937	1.34413	0.832363	-0.155757	-0.0706965	-0.486551	-1.03873	-0.336473	SC4G10.04c, anti-sigma factor antagonist, len: 130 aa. Similar to many including: Bacillus licheniformis SW:SP21_BACLI (EMBL:M25260) anti-sigma F factor antagonist (stage II sporulation protein AA) (117 aa), fasta scores opt: 187 z-score: 252.1 E(): 1.4e-06 28.4% identity in 109 aa overlap and Streptomyces coelicolor SW:RSBV_STRCO (EMBL:AF134889) anti-sigma factor antagonist, BldG (113 aa), fasta…	SCO7325	Q9KY13
SC5F8.26_SC5F8.26_at	4.56981e-05	4.4362e-06	4.05371e-08	1.1531e-05	6.11113e-07	4.43147e-09	3.83761	down	2.63997	down	1.15412	down	1.08061	up	4.27996	up	3.65018	up	1.15745	up	-0.0235875	1.91662	1.37693	0.183207	-0.135437	-0.180976	-0.491033	-0.0277403	SC5F8.26, possible integral membrane protein, len: 280 aa. Similar to Bacillus subtilis SW:YXXB_BACSU(EMBL:D45912) hypothetical 31.8 kd protein (289 aa), fasta scores opt: 476 z-score: 539.7 E(): 1.4e-22 31.0% identity in 245 aa overlap. Contains multiple possible membrane spanning hydrophobic domains	SCO7316
sapA_SCF51.08c_at	5.40974e-06	3.50462e-09	1.48373e-11	9.52036e-07	7.91366e-11	2.61094e-13	2.02754	down	3.24792	down	2.54602	down	1.2626	down	2.0062	up	3.64312	up	2.83878	up	-0.528832	0.490896	1.17068	0.819414	-0.192429	-0.513567	-0.69449	-0.685859	SCF51.08c, sapA spore-associated protein precursor, len: 154 aa; N-terminal region identical to SW:SAPA_STRCO (EMBL:M20145) Streptomyces coelicolor spore-associated protein precursor (fragment) SapA, 120 aa	SCO0409	P12690
gvpL_SC1E6.15_at	3.54985e-07	4.14791e-07	4.41895e-09	3.66436e-08	3.53836e-08	3.31025e-10	3.48435	down	3.54173	down	1.50737	down	1.1266	down	2.77977	up	3.6002	up	1.40497	up	-0.418536	1.38235	1.40592	0.173496	-0.246567	-0.0926112	-0.442157	-0.317041	SC1E6.15, gvpL, probable gas vesicle protein, len: 504 aa; simialar to e.g. GVL1_HALSA GVPL protein, plasmid (281 aa), fasta scores; opt: 111 z-score: 229.0 E(): 1.8e-05, 24.2% identity in 264 aa overlap	SCO6506	Q9ZC07
SCE41.07c_SCE41.07c_at	1.03953e-10	2.77018e-09	2.18803e-14	1.08051e-12	5.65951e-11	3.92121e-17	2.64755	down	3.15326	down	2.49175	down	1.21358	up	2.70575	up	3.58067	up	2.28558	up	0.0616252	1.46628	1.71847	1.37878	-0.217644	0.0302531	-0.12176	0.186222	SCE41.07c, possible secreted protein, len: 341 aa; similar to TR:O53879 (EMBL:AL022004) Mycobacterium tuberculosis hypothetical 40.0 kDa protein MTV043.60c, 407 aa; fasta scores: opt: 443 z-score: 346.0 E(): 9.1e-12; 33.3% identity in 234 aa overlap. Contains Pfam match to entry PF01476 PG_binding_2, Putative peptidoglycan binding domain and high content in serine and glycine amino acid residues.…	SCO3098	Q9F2Q1
pfpI_SC1E6.24c_at	5.82068e-07	2.51602e-08	3.95968e-11	6.38397e-08	1.1002e-09	9.08313e-13	2.82412	down	3.17088	down	1.77801	down	1.10393	down	2.79027	up	3.53489	up	1.76579	up	-0.2086	1.2892	1.45628	0.621665	-0.0659547	-0.191207	-0.365382	-0.198646	SC1E6.24c, pfpI, probable protease, len: 180 aa; similar to e.g. PFPI_PYRFU protease I (EC 3.2.-.-) (166 aa), fasta scores; opt: 413 z-score: 411.9 E(): 1.2e-15, 41.3% identity in 172 aa overlap	SCO6515	Q9ZBZ8
SCE8.15c_SCE8.15c_i_at	9.54436e-10	1.70071e-08	1.74759e-11	2.08676e-11	6.50062e-10	3.38243e-13	1.89408	down	4.06883	down	4.88695	down	1.0464	up	1.50124	up	3.42912	up	4.09478	up	-0.633873	0.287626	1.39074	1.65506	-0.69931	-0.298525	-0.387099	-0.378725	SCE8.15c, possible small secreted protein, len: 169 aa; similar to TR:Q9K3L2 (EMBL:AL360055) Streptomyces coelicolor putative secreted protein SCG20A.28c, 150 aa; fasta scores: opt: 727 Z-score: 859.9 E(): 2.9e-40; 72.109% identity in 147 aa overlap. Contains possible N-terminal signal sequence	SCO3222
SC8F4.04_SC8F4.04_i_at	0.13084	0.000463211	5.5593e-10	0.106735	0.000137137	2.82947e-11	1.54409	down	1.86959	down	2.02566	down	1.41287	up	2.76688	up	3.40839	up	3.81927	up	0.496551	1.12331	1.39927	1.51494	-0.00208108	-0.344954	-0.369821	-0.418354	SC8F4.04, possible transport system kinase, len: 318 aa; similar to SW:P27254 (ARGK_ECOLI) LAO/AO transport system kinase from Escherichia coli. Thought to phosphorylate the LAO/AO periplasmic binding proteins. (331 aa) fasta scores; opt: 562, z-score: 600.4, E(): 4.9e-26,35.1% identity in 271 aa overlap.	SCO5400	Q9L2C0
SCP8.35_SCP8.35_at	1.64967e-06	7.17818e-08	1.48373e-11	2.23474e-07	4.07202e-09	2.71219e-13	3.27033	down	2.72262	down	1.66176	down	1.0656	up	4.02586	up	3.40348	up	1.85503	up	-0.0803623	1.62907	1.36463	0.652345	-0.172022	-0.380225	-0.402378	-0.239095	SCP8.35, possible hydrolase, len: 358 aa; similar to SW:ACOC_ALCEU (EMBL:M66060) Alcaligenes eutrophus dihydrolipoamide acetyltransferase component of acetoin cleaving system (EC 2.3.1.12) AcoC, 373 aa; fasta scores: opt: 224 z-score: 254.0 E(): 1.1e-06; 29.7% identity in 273 aa overlap. Contains Pfam match to entry PF00561 abhydrolase, alpha/beta hydrolase fold	SCO5172	Q9FBI7
SC1E6.13_SC1E6.13_at	1.97599e-07	2.00174e-07	2.30417e-09	1.79893e-08	1.44211e-08	1.49482e-10	2.98616	down	3.02847	down	1.36315	down	1.11928	down	2.35462	up	3.39087	up	1.39148	up	-0.402919	1.17537	1.19567	0.0440296	-0.240342	-0.0601222	-0.565988	-0.43259	SC1E6.13, unknown, len: 376 aa; some similarity in part to YMEL_STRLN Streptomyces lincolnensis hypothetical protein (150 aa), fasta scores; opt: 377 z-score: 448.8 E(): 1e-17, 36.1% identity in 144 aa overlap. Contains highly acidic repetitive region from aa 290-376	SCO6504
SCGD3.03_SCGD3.03_at	0.0053145	1.49665e-06	5.25186e-08	0.00283821	1.67904e-07	5.92273e-09	2.07405	down	1.83096	down	1.03311	down	1.10806	down	2.60369	up	3.38937	up	1.20636	up	-0.112325	0.940125	0.760275	-0.0653311	0.0357049	-0.440433	-1.00074	-0.335991	SCGD3.03, possible membrane protein, len: 83 aa; probable CDS suggested by probable CDS suggested by positional base preference, GC frame analysis and the presence of a possible RBS. Hydrophobic, apart from the C-terminal region	SCO3802
SCH35.52_SCH35.52_at	4.14948e-06	2.62628e-06	4.81004e-09	7.02475e-07	3.26303e-07	3.79286e-10	8.55439	down	1.95153	down	1.43243	down	1.13565	up	11.5562	up	3.38377	up	2.06914	up	-0.60244	2.49422	0.362169	-0.0839726	-0.785956	-1.03637	-1.39646	-1.133	SCH35.52, possible cell surface biosynthesis associated protein, len: 411 aa; previously sequenced therefore almost identical to SW:YDNK_STRCO hypothetical protein from Streptomyces coelicolor (411 aa) fasta scores; opt: 2635, z-score: 2739.7, E(): 0, (99.8% identity in 411 aa overlap). Also similar to many involved in cell surface biosynthesis e.g. SW:RFE_ECOLI putative undecaprenyl-phosphate al…	SCO3672	P40180
SCBAC16H6.02_SCBAC16_at	0.00023001	6.41765e-05	1.38345e-08	7.78242e-05	1.41234e-05	1.30907e-09	3.26066	down	2.35459	down	1.4277	down	1.0738	up	3.74444	up	3.37791	up	1.89637	up	-0.46752	1.23765	0.767958	0.0461769	-0.570251	-0.667104	-0.988172	-0.877062	SCBAC16H6.02, conserved hypothetical protein, len: 136aa: similar to many eg. TR:Q9EWX7 (EMBL:AL445403) conserved hypothetical protein 2SCI34.02 from Streptomyces coelicolor (146 aa) fasta scores; opt: 257, Z-score: 325.1, 41.667% identity (43.269% ungapped) in 108 aa overlap.	SCO5967	Q93JG0
SCD17.12_SCD17.12_at	4.71321e-11	4.63586e-05	1.98109e-12	2.36505e-13	9.77021e-06	1.70416e-14	3.64818	down	4.25497	down	3.71184	down	1.59019	up	2.79867	up	3.34312	up	2.51963	up	-0.329304	1.53787	1.75984	1.56283	-0.998502	0.0531305	0.0186491	0.229618	SCD17.12, probable peptidase, len: 347 aa. Similar to several Streptomyces coelicolor putative peptidases e.g. TR:CAB39706 (EMBL; AL049485) SC6A5.22 (312 aa), fasta scores opt: 570 z-score: 526.9 E(): 5.4e-22 37.1% identity in 315 aa overlap and TR:CAB40868 (EMBL; AL049628) SCE94.19C (228 aa), fasta scores opt: 460 z-score: 429.8 E(): 1.4e-16 40.1% identity in 217 aa overlap. Contains a Pfam matc…	SCO4108	Q9RKL9
SCF91.38c_SCF91.38c_r_at	1.65853e-06	1.89442e-07	3.92334e-08	2.27676e-07	1.34443e-08	4.24676e-09	2.80093	down	3.27273	down	2.25942	down	1.42986	down	1.56049	up	3.23945	up	2.10183	up	-0.940715	0.54519	0.769782	0.235239	-0.424836	-0.0968088	-0.925969	-0.836408	SCF91.38c, unknown, len: 57 aa. Similar to Bacillus subtilis TR:P70964(EMBL:Z81356) hypothetical 6.8 KD protein (62 aa), fasta scores opt: 104 z-score: 152.5 E(): 0.4 33.3% identity in 57 aa overlap.	SCO0678
SC66T3.25c_SC66T3.25_at	0.0266983	3.1872e-07	1.45122e-10	0.0177127	2.54747e-08	5.20151e-12	2.03767	down	1.87838	down	1.04288	down	1.28982	up	3.73019	up	3.23869	up	1.25278	up	0.325659	1.35258	1.23515	0.38623	-0.0415071	-0.54667	-0.460259	0.0610981	SC66T3.25c, asd2, probable aspartate-semialdehyde dehydrogenase, len: 362 aa; highly similar to many e.g. SW:DHAS_CORFL (EMBL:L16848), Asd, Corynebacterium flavum aspartate-semialdehyde dehydrogenase (344 aa), fasta scores; opt: 1018 z-score: 1179.9 E(): 0, 50.9% identity in 348 aa overlap. The start site is uncertain as the GC frame plot suggests that the start may be at codon 22. Contains Pfam …	SCO3614	Q9XAI8
SCE6.34_SCE6.34_at	3.20304e-07	3.9092e-09	1.67144e-12	3.23748e-08	9.66792e-11	1.1488e-14	3.49228	down	2.44384	down	1.87768	down	1.04642	down	4.09852	up	3.20799	up	2.16939	up	-0.972863	0.831309	0.316285	-0.0639076	-0.907398	-1.20379	-1.36538	-1.18119	SCE6.34, probable secreted penicillin-binding protein, len: 756 aa. Similar to many including: Bacillus subtilis SW:PBPD_BACSU(EMBL:U11882) penicillin-binding protein 4 precursor (624 aa), fasta scores opt: 550 z-score: 456.8 E(): 5.5e-18 28.1% identity in 572 aa overlap and Helicobacter pylori TR:O25319(EMBL:AE000573) penicillin-binding protein 1A (659 aa), fasta scores opt: 750 z-score: 619.0 E…	SCO2897	Q9KZQ6
2SCG4.05c_2SCG4.05c_at	1.22128e-07	2.06995e-05	7.09968e-10	9.80529e-09	3.84313e-06	3.71525e-11	1.55064	down	2.92406	down	2.73636	down	1.15915	up	1.81227	up	3.12908	up	2.19233	up	-0.658909	-0.0260482	0.889065	0.793347	-0.871973	-0.883848	-0.756673	-0.33912	2SCG4.05c, unknown, len: 467 aa. High content in alanine, asparagine and valine amino acid residues	SCO1089
SCE29.05c_SCE29.05c_at	2.17e-10	4.92657e-09	8.61751e-12	3.01598e-12	1.27137e-10	1.32815e-13	1.61777	down	3.7253	down	4.45262	down	1.01084	up	1.41802	up	3.08032	up	3.70446	up	-0.522549	0.171457	1.37481	1.63211	-0.538106	-0.33242	-0.248274	-0.257155	SCE29.05c, possible oxygenase, len: 333 aa; similar to TR:Q05581 (EMBL:L06213) clavaminate synthase I, an alpha-ketoglutarate-dependent oxygenase central to the biosynthesis of clavulanic acid, a potent inhibitor of beta-lactamases (324 aa) fasta scores; opt: 498, z-score: 571.8, E(): 1.5e-24, (34.3% identity in 283 aa overlap).	SCO3236	Q9Z4Z5
SC10G8.21c_SC10G8.21_at	2.12826e-06	3.32371e-06	3.46825e-08	3.12756e-07	4.36014e-07	3.67957e-09	2.88153	down	3.00676	down	1.70264	down	1.12388	down	2.10445	up	3.07591	up	1.45213	up	-0.685173	0.841662	0.903037	0.082599	-0.516691	-0.231781	-0.717977	-0.455571	SC10G8.21c, possible lipoprotein, len: 249 aa. Weakly similar to Streptomyces coelicolor SW:YRJ1_STRCO(EMBL:L24552) hypothetical protein in RplJ 5'region (Orf 1) (fragment) (>256 aa), fasta scores opt: 120 z-score: 142.7 E(): 1.6 20.3% identity in 261 aa overlap. Contains a possible N-terminal signal sequence and an appropriately positioned Prosite hit to PS00013 Prokaryotic membrane lipoprotein …	SCO7393
SCD16A.22_SCD16A.22_at	3.85994e-06	1.86545e-07	2.82361e-10	6.39172e-07	1.30381e-08	1.27518e-11	1.68458	up	1.67562	down	1.48625	down	1.44745	up	1.02246	down	3.04126	up	2.81283	up	0.701181	-0.0512123	1.44587	1.27286	0.167671	-0.0191727	-0.158793	-0.219162	SCD16A.22, possible NLP/P60 family protein, len: 277aa; similar to many eg. TR:CAB39862 (EMBL:AL049497) putative secreted protein from Streptomyces coelicolor (338 aa) fasta scores; opt: 386, z-score: 364.3, E(): 5.8e-13, (35.1% identity in 251 aa overlap) and the C-terminal half of many Listeria spp. extracellular proteins eg. SW:P60_LISIN P60 Listeria innocua (481 aa) fasta scores; opt: , z-sco…	SCO4561
SC9H11.25c_SC9H11.25_at	1.2627e-05	4.36324e-07	2.64568e-08	2.61591e-06	3.75332e-08	2.67412e-09	2.12089	down	2.94976	down	2.16008	down	1.25384	down	1.44921	up	3.02663	up	1.96825	up	-0.451642	0.633028	1.10895	0.659442	-0.125284	0.097758	-0.488756	-0.317469	SC9H11.25c, unknown, len: 187 aa. Weakly similar to proteins of unknown function from: Schizosaccharomyces pombe (Fission yeast) TR:CAB60016 (EMBL:AL132779) (203 aa), fasta scores opt: 275 z-score: 313.3 E(): 5.4e-10 25.7% identity in 175 aa overlap and Streptomyces coelicolor TR:CAB53436(EMBL:AL109989) SCJ12.24C (157 aa), fasta scores opt: 139 z-score: 166.4 E(): 0.082 27.0% identity in 122 aa o…	SCO7371
SCD39.13_SCD39.13_at	6.34087e-07	4.19048e-07	1.19616e-09	7.02269e-08	3.58969e-08	6.98829e-11	5.67289	down	2.98472	down	2.42842	down	1.03924	down	5.58119	up	3.00243	up	1.70303	up	-1.33695	1.16714	0.240646	-0.056928	-1.28142	-1.31344	-1.34548	-0.825028	SCD39.13, possible integral membrane protein, len: 88 aa; similar to SW:YEAQ_ECOLI (EMBL:AE000274) Escherichia coli hypothetical 8.7 kDa protein in GapA-Rnd intergenic region YeaQ, 82 aa; fasta scores: opt: 233 z-score: 300.6 E(): 2.8e-09; 42.5% identity in 80 aa overlap. Contains possible hydrophobic membrane spanning regions	SCO4613	Q9F2U8
SCC77.24_SCC77.24_i_at	0.00166221	0.000148163	1.47312e-08	0.000745071	3.69079e-05	1.40448e-09	2.58091	down	1.90478	down	1.36532	down	1.08659	up	3.19805	up	2.95996	up	1.94761	up	0.0604014	1.42828	0.990028	0.509638	-0.0594118	-0.248911	-0.575548	-0.452066	SCC77.24, unknown, len: 274 aa. Similar to Mycobacterium tuberculosis TR:O53477(EMBL:AL021899) hypothetical 30.5 KD protein (280 aa), fasta scores opt: 1044 z-score: 1136.4 E(): 0 61.9% identity in 268 aa overlap.	SCO2557
SC5F2A.05c_SC5F2A.05_r_at	9.31201e-06	2.35711e-08	8.73099e-11	1.85765e-06	9.96912e-10	2.51472e-12	3.4754	down	2.7973	down	2.20732	down	1.23916	down	3.91578	up	2.9265	up	2.03944	up	-1.01898	0.7782	0.465058	0.123317	-0.709619	-1.1911	-1.08412	-0.904855	SC5F2A.05c, possible regulator, len: 138aa; similar to TR:P95753 (EMBL:D50051) SsgA protein associated with sporulation and cell division in Streptomyces griseus (136 aa) fasta scores; opt: 233, z-score: 312.5, E(): 4.3e-10, (33.9% identity in 115 aa overlap).	SCO6722
SC4A10.08c_SC4A10.08_at	0.000458667	5.47052e-06	5.27912e-09	0.000173493	7.90187e-07	4.18167e-10	2.12583	down	2.31315	down	1.50722	down	1.02134	down	2.23082	up	2.91013	up	1.56039	up	-0.238789	0.849238	0.971072	0.353099	-0.208321	-0.308336	-0.570011	-0.28881	SC4A10.08c, probable DNA-binding protein, len: 239 aa; the N-terminus is Lys- and Ala-rich, containing 13 degenerate AAKK(S)(P/T) repeats and is similar to histone-like proteins e.g. SW:KARP_CHLTR (EMBL:M86605), KarP, Chlamydia trachomatis developmentally regulated gene (207 aa), fasta scores; opt: 245 z-score: 253.5 E(): 8.5e-07, 44.7% identity in 114 aa overlap. This region is also similar to a…	SCO2075	Q9S2X6
SCE41.17_SCE41.17_at	0.000162499	1.87711e-05	1.10738e-08	5.10794e-05	3.45073e-06	9.64491e-10	1.71916	down	2.38063	down	1.45804	down	1.02684	up	1.63648	up	2.86967	up	1.80918	up	-0.527543	0.254162	0.7238	0.0164878	-0.565752	-0.456436	-0.797085	-0.838844	SCE41.17, conserved hypothetical protein, len: 65 aa; similar to TR:O05901 (EMBL:Z95210) Mycobacterium tuberculosis hypothetical 6.4 kDa protein MTCY21C12.03, 59 aa; fasta scores: opt: 102 z-score: 149.9 E(): 0.76; 29.3% identity in 58 aa overlap	SCO3108
arc_SCI41.31c_at	0.00378971	1.70298e-06	1.15918e-08	0.00192338	1.93787e-07	1.03869e-09	1.87762	down	2.17747	down	2.09775	down	1.25469	down	2.38867	up	2.86004	up	1.89784	up	-0.362847	0.546056	0.759804	0.705996	-0.0355104	-0.71015	-0.75623	-0.218362	SCI41.31c, arc AAA ATPase, len: 588 aa. Identical to TR:O87594 (EMBL:AF086832) Streptomyces coelicolor ARC, AAA ATPase forming ring-shaped complexes and similar to TR:O50202 (EMBL:AF088800) Rhodococcus erythropolis ARC protein, 591 aa; fasta scores: opt: 2036 z-score: 2155.8 E():0; 67.1% identity in 587 aa overlap. Pfam match to entry PF00004 AAA, ATPases associated with various cellular activiti…	SCO1648	Q9RJ58
3SCF60.09_3SCF60.09_at	6.58029e-06	3.1495e-08	1.65328e-10	1.21228e-06	1.44351e-09	6.22202e-12	2.1682	down	2.35918	down	1.48316	down	1.08954	down	2.14397	up	2.83663	up	1.38785	up	-0.193864	0.922637	1.04442	0.374811	-0.0701439	-0.177648	-0.45976	-0.0980444	3SCF60.09, conserved hypothetical protein, len: 341 aa; identical to TR:O85700 (EMBL:AF072709) Streptomyces lividans hypothetical 38.1 kDa protein, 341 aa and similar to TR:AAG05998 (EMBL:AE004689) Pseudomonas aeruginosa conserved hypothetical protein PA2610, 324 aa; fasta scores: opt: 838 z-score: 962.6 E(): 0; 44.6% identity in 323 aa overlap. Contains Pfam match to entry PF00043 GST, Glutathio…	SCO0777
[truncated: 305 more rows]

## Sheet: t90 1.5 DOWN
Probesets	Corrected p-value(Time)	Corrected p-value(Time-Drug)	Corrected p-value(Drug)	p-value(Time)	p-value(Time-Drug)	p-value(Drug)	Fold change([Moe-0] vs [Moe-30])	Regulation([Moe-0] vs [Moe-30])	Fold change([Moe-0] vs [Moe-60])	Regulation([Moe-0] vs [Moe-60])	Fold change([Moe-0] vs [Moe-90])	Regulation([Moe-0] vs [Moe-90])	Fold change([Moe-0] vs [none-0])	Regulation([Moe-0] vs [none-0])	Fold change([Moe-30] vs [none-30])	Regulation([Moe-30] vs [none-30])	Fold change([Moe-60] vs [none-60])	Regulation([Moe-60] vs [none-60])	Fold change([Moe-90] vs [none-90])	Regulation([Moe-90] vs [none-90])	[Moe, 0](normalized)	[Moe, 30](normalized)	[Moe, 60](normalized)	[Moe, 90](normalized)	[none, 0](normalized)	[none, 30](normalized)	[none, 60](normalized)	[none, 90](normalized)	GeneBank_Annotation	LOCUS_ID	UNIPROT_ID
[truncated: 82 more rows]

[truncated: 2 more sheets: t90 1.5 UP, Moe ANOVA drug]
