# Supplementary material for: Genome-wide dynamics of a bacterial response to antibiotics that target the cell envelope
Source: BMC Genomics. 2011 May 11;12:226. doi: 10.1186/1471-2164-12-226 (PMC3123327; doi:10.1186/1471-2164-12-226)
Supplement: Additional file 4 — Normalised expression data for the differentially expressed gene groups illustrated in the venn diagram of Figure 1B. [file 1471-2164-12-226-S4.XLSX]

## Sheet: Repressed by all drugs
Probesets	[Bac, 0](normalized)	[Bac, 30](normalized)	[Bac, 60](normalized)	[Bac, 90](normalized)	[Moe, 0](normalized)	[Moe, 30](normalized)	[Moe, 60](normalized)	[Moe, 90](normalized)	[Van, 0](normalized)	[Van, 30](normalized)	[Van, 60](normalized)	[Van, 90](normalized)	[none, 0](normalized)	[none, 30](normalized)	[none, 60](normalized)	[none, 90](normalized)	GeneBank_Annotation	LOCUS_ID	UNIPROT_ID
2SC10A7.32_2SC10A7.3_at	-0.0238104	-0.669786	-0.568728	-0.152507	0.50221	-0.0756028	0.00328541	0.0438547	-0.0519495	-1.82014	-1.96891	-1.95152	0.0712837	0.565041	0.489105	0.419466	2SC10A7.32, hypothetical protein, len: 273 aa; similar to TR:CAB76342 (EMBL:AL158061) Streptomyces coelicolor hypothetical 26.1 kDa protein SC6D11.19c, 236 aa; fasta scores: opt: 291 z-score: 349.8 E(): 5.6e-12; 33.0% identity in 221 aa overlap. Contains Pfam match to entry PF01590 GAF, GAF domain	SCO4028
2SCD46.18_2SCD46.18_at	-0.0380561	-0.670485	-0.296721	-0.218105	0.191282	-0.48562	0.234031	0.26611	-0.0234474	-0.197552	-0.685377	-0.430481	0.0745484	0.195564	0.157067	0.657814	2SCD46.18, possible glycosyltransferase, len: 496aa; strongly similar to SW:Q11152 (Y486_MYCTU) hypothetical protein from Mycobacterium tuberculosis (480 aa) fasta scores; opt: 932, z-score: 1025.3, E(): 0, 58.2% identity in 431 aa overlap. Also similar to proposed tranferases eg. TR:Q9Z5B7 (EMBL:AL035478) putative transferase from Streptomyces coelicolor (406 aa) fasta scores; opt: 438, z-score:…	SCO4204	Q9FCG5
2SCG38.11c_2SCG38.11_at	0.122144	-1.25933	-0.451183	0.504926	0.906675	-1.11192	-0.82319	0.12331	0.0226746	-1.13038	-0.330431	0.287341	0.1299	0.0102682	0.452459	1.1879	2SCG38.11c, possible integral membrane protein, len: 496 aa; low similarity to TR:AAG03843 (EMBL:AE004483) Pseudomonas aeruginosa conserved hypothetical protein PA0454, 733 aa; fasta scores: opt: 224 z-score: 245.0 E(): 3.3e-06; 28.0% identity in 300 aa overlap. Contains possible hydrophobic membrane spanning regions	SCO1118
2SCK36.15_2SCK36.15_at	0.214039	-0.697173	-0.313487	-0.275902	0.123614	-0.60459	-0.337215	0.033941	0.266359	-0.774694	-0.799807	-0.808579	0.198109	0.25089	0.188863	0.131709	2SCK36.15, unknown, len: 214 aa. High content of alanine and glutamic amino acid residues in C-terminal region	SCO4992
NarG2_SCJ12.28_at	-0.657552	-0.426006	-0.893881	0.0124817	0.243143	0.138945	0.591959	1.60875	-0.793538	-1.04732	-1.12052	-1.21874	-0.677827	0.375765	1.62272	2.05867	SCJ12.28, narG2, probable nitrate reductase alpha chain, len: 1233 aa. Highly similar to Streptomyces coelicolor TR:O86717 (EMBL; AL031515) putative nitrate reductase alpha chain NarG SC5C7.20c (1231 aa), fasta scores: opt: 5792 z-score: 6544.7 E(): 0 67.6% identity in 1230 aa overlap and Bacillus subtilis SW:NARG_BACSU (EMBL; Z49884) nitrate reductase alpha chain (EC 1.7.99.4) NarG (1228 aa), fa…	SCO0216	Q9RI32
SC10G8.28c_SC10G8.28_at	-0.545326	-0.485163	-0.914317	-0.665953	1.42853	2.74899	1.59027	-0.0672323	-0.541629	0.322714	-1.27547	-1.51148	-0.553278	1.14192	2.30318	0.984049	SC10G8.28c, possible ABC-transport protein, ATP-binding component, len: 292 aa. Highly similar to many e.g. Escherichia coli SW:FEPC_ECOLI(EMBL:X57471) ferric enterobactin transport ATP-binding protein, FepC (271 aa), fasta scores opt: 670 z-score: 720.4 E(): 1e-32 41.7% identity in 266 aa overlap and Escherichia coli SW:FHUC_ECOLI(EMBL:X05810) ferrichrome transport ATP-binding protein, FhuC (265…	SCO7400	Q9L177
SC1A9.21c_SC1A9.21c_at	0.717212	-0.804527	-0.404248	-0.497149	1.08085	0.0444234	-0.244938	-0.17763	0.546034	-0.993564	-1.10957	-1.11612	0.654887	0.780431	1.18053	1.06545	SC1A9.21c, possible transmembrane protein, len: 354 aa; contains possible membrane spanning hydrophobic domains in the N-terminal region and possible coiled-coil from 221 to 250 (30 residues) Max score: 1.449 (probability 0.87)	SCO6157	Q9ZBT1
SC1C2.01_SC8D9.32_at	1.68034	-1.76825	-0.941516	-0.724772	1.72708	-0.476936	-0.250987	0.0515175	1.57465	-2.38464	-2.4566	-0.829472	1.37155	1.19906	1.01238	0.887403	SC1C2.01, probable delta-1-pyrroline-5-carboxylate dehydrogenase, partial CDS, len >408 aa; similar to many e.g. TR:O50443 (EMBL:AL010186) delta-1-pyrroline-5-carboxylate dehydrogenase (M. tuberculosis) (543 aa), fasta scores; opt: 1753 z-score: 2214.2 E(): 0, 65.1% identity in 407 aa overlap, and PUT2_HUMAN delta-1-pyrroline-5-carboxylate dehydrogenase (563 aa), fasta scores; opt: 1273 z-score: …	SCO5520	Q8CJR1
SC1C2.17_SC1C2.17_r_at	-0.0985537	-0.716437	-0.271536	-0.083848	0.297237	-0.722104	-0.108039	0.284007	-0.0432075	0.0366341	-0.0378412	-0.526878	-0.0163883	0.432484	0.340251	0.196867	SC1C2.17, unknown, len: 65 aa	SCO5536
SC2A11.10_SC2A11.10_at	0.337371	-2.76352	-2.52665	-0.676105	0.851456	-2.84846	-2.23415	-0.0364316	0.463826	0.122854	-0.994225	-1.28212	0.502864	0.847164	0.423323	0.00782426	SC2A11.10, probable oligopeptide transport integral membrane protein, len: 335 aa; similar to mnay e.g. APPC_BACSU oligopeptide transport permease protein appC (303 aa), fasta scores; opt: 465 z-score: 1038.5 E(): 0, 41.4% identity in 309 aa overlap. Also similar to S. coelicolor TR:P72406 (EMBL:U68036) bldKA (335 aa), fasta scores; opt: 912 z-score: 1192.3 E(): 0, 42.1% identity in 330 aa overla…	SCO5476	O86571
SC2A11.11_SC2A11.11_at	0.777021	-1.67347	-3.11477	-0.824419	0.597102	-1.9556	-2.55807	-0.361099	0.767131	0.0233243	-0.842939	-0.960456	0.717184	0.601673	0.554847	0.291643	SC2A11.11, probable oligopeptide-binding lipoprotein, len: 600 aa; similar to e.g. OPPA_BACSU oligopeptide-binding protein oppA precursor (545 aa), fasta scores; opt: 401 z-score: 242.5 E(): 3e-06, 25.5% identity in 554 aa overlap Also similar to S. coelicolor TR:P72407 (EMBL:U68036) bldKB (602 aa), fasta scores; opt: 702 z-score: 583.5 E(): 3e-25, 29.3% identity in 614 aa overlap. Contains N-ter…	SCO5477	O86572
SC2A11.12_SC2A11.12_at	0.955827	-3.33078	-3.5845	-1.24053	0.888321	-3.4635	-2.54567	-0.0608803	0.975043	-0.0218668	-1.19007	-1.46321	0.870957	0.98788	0.764055	0.256941	SC2A11.12, probable oligopeptide transport system integral membrane protein, len: 332 aa; similar to many e.g. OPPB_ECOLI oligopeptide transport system permease protein (306 aa), fasta scores; opt: 568 z-score: 807.4 E(): 0, 35.0% identity in 337 aa overlap Also similar to S. coelicolor TR:P72408 (EMBL:U68036) bldKC (323 aa), fasta scores; opt: 875 z-score: 1186.1 E(): 0 42.4% identity in 337 aa …	SCO5478	O86573
SC2A11.13_SC2A11.13_r_at	0.749986	-1.23541	-1.2284	-0.550945	0.618572	-1.61809	-1.56238	-0.163579	0.739731	0.1168	-0.316805	-0.437612	0.696476	0.70288	0.641247	0.290681	SC2A11.13, probable oligopeptide ABC transporter ATP-binding protein, len: 365 aa; similar to many e.g. OPPD_BACSU oligopeptide transport ATP-binding protein (336 aa), fasta scores; opt: 1089 z-score: 1413.1 E(): 0, 52.3% identity in 323 aa overlap Also similar to S. coelicolor TR:P72409 (EMBL:U68036) bldKD (353 aa), fasta scores; opt: 1396 z-score: 1731.9 E(): 0, 58.4% identity in 365 aa overlap…	SCO5479	O86574
SC2A11.14_SC2A11.14_at	0.689053	-0.995991	-0.808672	-0.175484	0.963103	-1.60912	-1.4213	-0.091314	0.709403	0.0595697	-0.39673	-0.32649	0.718306	0.40759	0.250024	0.044666	SC2A11.14, probable oligopeptide ABC transporter ATP-binding protein, len: 496 aa; similar to many e.g. APPF_BACSU oligopeptide transport ATP-binding protein (329 aa), fasta scores; opt: 1284 z-score: 1056.3 E(): 0, 56.4% identity in 326 aa overlap Also similar to S. coelicolor TR:P72410 (EMBL:U68036) bldKE (284 aa), fasta scores; opt: 1114 z-score: 1091.6 E(): 0, 59.3% identity in 280 aa overlap…	SCO5480	O86575
SC2A6.07c_SC2A6.07c_at	1.3071	-1.2984	-0.865607	-0.454962	1.20294	-0.980135	-0.378261	0.0681744	1.4059	-0.128014	-0.624885	-0.635256	1.32562	1.13892	0.684902	0.248658	SC2A6.07c, possible integral membrane protein, len: 195 aa. Contains possible hydrophobic membrane spanning regions	SCO4822
SC2G5.18c_SC2G5.18c_at	-0.129242	-0.317636	-1.31742	-0.071599	-0.14066	0.362044	0.0372562	1.07494	0.0205882	-0.716252	-1.1732	-0.422627	0.118519	0.459276	0.942704	1.10449	SC2G5.18c, possible secreted protein, len: 180 aa; similar to TR:O87846 (EMBL:AL031013) putative secreted protein from Streptomyces coelicolor (168 aa) fasta scores; opt:476, z-score: 556.4, E(): 1e-23, (45.3% identity in 170 aa overlap). Contains possible N-terminal signal sequence	SCO6197
SC2H4.06c_SC2H4.06c_at	0.426727	-0.190953	-0.183156	-0.112764	0.314412	-0.2015	-0.0356884	0.12758	0.205622	-0.490783	-0.567622	-0.602279	0.155958	0.385679	0.458933	0.322549	SC2H4.06c, probable secreted protein, len: 271 aa; contains N-terminal signal sequence	SCO6224
SC4G2.12c_SC4G2.12c_at	0.198449	-0.814931	-0.79786	-0.435258	0.253647	-0.491359	-0.111166	0.178546	0.158419	-1.18559	-1.31207	-1.07463	0.0997206	0.188742	0.0943896	0.397324	SC4G2.12c, unknown, len: 605 aa; identical to partial S. coelicolor sequence TR:Q53945 (EMBL:L37531) ORF4 downstream of PglZ (>302 aa) and weakly similar to Y686_METJA hypothetical protein MJ0686 (Methanococcus jannaschii) (580 aa), fasta scores; opt: 260 z-score: 416.1 E(): 6.2e-16, 23.3% identity in 601 aa overlap. Contains TTA Leu codon; possible target for action of bldA	SCO6638
SC4H2.25_SC4H2.25_i_at	-0.107001	0.0645456	0.695998	-0.529904	0.526469	1.12885	-0.122684	-0.655715	-0.113168	-1.29038	-0.23941	-0.892228	-0.0181268	0.593335	0.80972	0.380017	SC4H2.25, unknown, len: 182 aa; similar to hypothetical genes from a wide range of organisms e.g. YBAD_ECOLI P25538 hypothetical 17.2 kd protein in tsx-ribG (149 aa), fasta scores; opt: 426 z-score: 367.0 E(): 3.2e-13, 43.0% identity in 149 aa overlap	SCO5804	O69980
SC5C7.29_SC5C7.29_at	0.931259	-0.563136	-0.585994	-0.0773597	0.673253	-1.06035	-0.916402	-0.00323931	0.955413	-0.470976	-0.87365	-0.98312	0.938924	0.737844	0.519356	0.559107	SC5C7.29, possible membrane protein, len: 226 aa; contains possible transmembrane domain around aa 40	SCO6544
SC5F7.09c_SC5F7.09c_at	-0.0980465	0.0409741	-0.0047977	0.0470552	-0.0206388	-0.00519975	-0.0711468	0.109011	-0.165211	0.020903	-0.0963132	-0.19613	-0.0622923	0.354902	0.689994	0.834144	SC5F7.09c, possible regulator, len: 487 aa; similar to others from Streptomyces spp. e.g. TR:Q53958 (EMBL:M80614) sporulation associated proteins from Streptomyces coelicolor (473 aa) fasta scores; opt: 728, z-score: 812.2, E(): 0, (39.7% identity in 489 aa overlap) and TR:O88053 (EMBL:AL031541) putative transcriptional regulator from Streptomyces coelicolor (446 aa) fasta scores; opt: 501, z-sco…	SCO2192
SC5F7.18_SC5F7.18_at	1.01032	-0.361985	0.135781	-0.211024	1.02566	-0.102701	-0.295026	-0.320591	1.20087	-0.696599	-0.406478	-0.614038	1.13185	0.959793	0.678826	0.382161	SC5F7.18, aceE1, probable pyruvate dehydrogenase E1 component, len: 899 aa; similar to many eg. SW:ODP1_ALCEU pyruvate dehydrogenase E1 component from Alcaligenes eutrophus fasta scores; opt: 2508, z-score: 2834.4, E(): 0, (51.3% identity in 887 aa overlap).	SCO2183	Q9S2Q3
SC5H4.27_SC5H4.27_at	0.312177	-1.22733	-0.686477	-0.591785	0.686679	-0.237719	0.00816981	-0.0821934	0.357017	-1.76356	-1.50738	-1.22911	0.488183	0.473686	0.265613	0.19623	SC5H4.27, hypothetical protein, len: 177 aa; similar to TR:O05817 (EMBL:Z95207) Mycobacterium tuberculosis hypothetical 19.5 kD protein MTCY24A1.15, 183 aa; fasta scores: opt: 288 z-score: 348.5 E(): 6e-12; 37.2% identity in 148 aa overlap	SCO5703	Q9KYR2
SC5H4.28_SC5H4.28_at	0.588046	-0.653538	0.0560155	-0.0684757	0.581841	-0.223536	-0.039278	-0.110656	0.522051	-1.37291	-1.02215	-1.01977	0.570125	0.472283	0.561766	0.453122	SC5H4.28, probable transcriptional termination/antitermination factor, len: 340 aa; highly similar to TR:Q9Z5J1 (EMBL:AL035472) Mycobacterium leprae putative transcriptional termination/antitermination factor NusA, 347 aa; fasta scores: opt: 1292 z-score: 1449.3 E(): 0; 60.8% identity in 344 aa overlap and similar to SW:NUSA_ECOLI (EMBL:X00513) Escherichia coli N utilization substance protein A (…	SCO5704	Q9KYR1
SC6A5.01_SC5F2A.35_at	0.219662	-0.956473	-0.502202	-0.17007	0.47548	-0.383031	-0.137351	0.043225	0.100531	-2.10216	-1.68447	-1.54107	0.0836674	0.263953	0.298475	0.319511	SC6A5.01, partial CDS, possible integral membrane transferase, len: >490aa; similar to TR:O67379 (EMBL:AE000737) glucose-1-phosphate thymidylyltransferase from Aquifex aeolicus (428 aa) fasta scores; opt: 215, z-score: 245.5, E(): 2.2e-06, (26.2% identity in 210 aa overlap). Contains Prosite match to PS00379 CDP-alcohol phosphatidyltransferases signature and possible membrane spanning hydrophobic…	SCO6752	Q8CJL9
SC6A5.05_SC6A5.05_i_at	0.0342073	-0.835414	-0.267009	-0.189368	0.653559	-0.098395	-0.0368036	0.0670147	0.112891	-1.59547	-1.81389	-1.46685	0.409647	0.52801	0.505309	0.668464	SC6A5.05, possible glycosyltransferase, len: 290aa; similar to many eg. TR:E1388141 (EMBL:AL035478) putative transferase from Streptomyces coelicolor (344 aa) fasta scores; opt: 202, z-score: 235.1, E(): 8.6e-06, (28.1% identity in 317 aa overlap). Contains Pfam match to entry PF00535 Glycos_transf_2, Glycosyl transferases. Contains possible membrane spanning hydrophobic regions.	SCO6756	Q9X7V1
SC6A9.17_SC6A9.17_at	0.164535	-1.41934	-0.929071	-0.529091	0.151044	-0.810445	-0.690178	0.0753218	0.146351	-2.50635	-2.90313	-2.96305	0.111203	0.151299	0.423951	0.353646	SC6A9.17, possible membrane protein, len: 234 aa. Contains possible hydrpphobic membrane spanning regions	SCO5650
SC6G10.24c_SC6G10.24_r_at	0.578959	-0.702412	-0.158216	0.0142398	0.27804	-0.247068	-0.0580734	-0.0670598	0.420941	-1.52934	-1.85519	-1.76458	0.386591	0.367493	0.344469	0.443571	SC6G10.24c, cox3, cytochrome c oxidase subunit III, len: 206aa; similar to many eg. SW:COX3_BACP3 caaC, cytochrome c oxidase subunit III from Bacillus PS3 (207 aa) fasta scores; opt: 397, z-score: 511.9, E(): 3.3e-21, (35.9% identity in 181 aa overlap). Contains Pfam match to entry PF00510 COX3, Cytochrome c oxidase subunit III.	SCO2151	Q9X809
SC6G10.29c_SC6G10.29_at	0.527187	-0.792772	-0.223597	-0.0185657	0.292666	-0.286741	-0.0114498	-0.0137132	0.452431	-2.10212	-3.11618	-2.60086	0.38904	0.416563	0.398755	0.359748	SC6G10.29c, cox2, cytochrome c oxidase subunit II, len: 319aa; similar to many eg. SW:COX2_MYCTU cox2, PUTATIVE cytochrome c oxidase subunit II from Mycobacterium tuberculosis (363 aa) fasta scores; opt: 417, z-score: 477.1, E(): 2.8e-19, (35.4% identity in 308 aa overlap). Contains two Pfam match to entry PF00116 COX2, Cytochrome C oxidase subunit II and Prosite match to PS00078 CO II and nitrou…	SCO2156	Q9X814
SC6G4.10c_SC6G4.10c_at	0.300228	-0.620431	-0.556961	-0.298065	0.332374	-0.204218	-0.111028	0.0430657	0.20966	-0.882414	-1.0965	-1.01975	0.191003	0.388368	0.587283	0.770594	SC6G4.10c, putative membrane protein, len: 299 aa; contains possible transmembrane domain near N-terminus	SCO4732
SC6G4.17_SC6G4.17_at	0.753334	-0.764257	-0.490691	-0.203746	1.10668	-0.596071	-0.439917	0.0665542	0.62266	-0.438348	-0.906753	-1.01826	0.642102	0.848415	0.855202	0.72158	SC6G4.17, probable lipoprotein, len: 268 aa; contain s N-terminal signal sequence and appropriately positioned P S00013 Prokaryotic membrane lipoprotein lipid attachment si te	SCO4739
SC6G9.40c_SC6G9.40c_at	0.156246	-2.11451	-1.67077	-1.41428	0.593003	-0.988364	-0.325019	0.0806357	0.220923	-2.15129	-2.21085	-2.24598	0.229567	0.58565	0.834258	0.955762	SC6G9.40c, possible oxygenase subunit, len: 420 aa; similar to Pseudomonas spp. styrene monoxygenase large subunits e.g. TR:O06834 (EMBL:Z92524), styA, Pseudomonas fluorescens main component of styrene monooxygenase (415 aa), fasta scores; opt: 481 z-score: 542.1 E(): 7.3e-23, 31.2% identity in 417 aa overlap. It has no neighbouring CDS similar to the monoxygenase small subunit. The C-terminus ov…	SCO5293	Q9XAE2
SC6G9.41c_SC6G9.41c_at	0.138913	-2.14395	-1.77564	-1.27216	0.772677	-1.05391	-0.144891	0.42055	0.20926	-2.32184	-2.37438	-2.50194	0.33807	0.760284	1.13485	1.03396	SC6G9.41c, cvnD5, possible ATP/GTP-binding protein, len: 191 aa; highly similar to others from S.coelicolor e.g. TR:O86519 (EMBL:AL031124) S.coelicolor possible ATP/GTP-binding protein (174 aa), fasta scores; opt: 766 z-score: 918.0 E(): 0, 68.0% identity in 169 aa overlap. Although many of the presumed homologues start at the equivalent of codon 18 in this CDS, there is no possible initiation co…	SCO5292	Q9XAE1
SC6G9.42c_SC6G9.42c_r_at	0.24963	-0.89884	-0.631592	-0.512613	0.429322	-0.829276	-0.125878	0.176132	0.0795479	-0.829165	-0.965125	-1.02897	0.124059	0.455729	0.657122	0.695153	SC6G9.42c, cvnC5, conserved hypothetical protein, len: 150 aa; similar to hypothetical proteins of varying length (divergent at the N-terminus) from S. coelicolor and Mycobacterium tuberculosis e.g. TR:O86523 (EMBL:AL031124) S.coelicolor hypothetical protein (132 aa), fasta scores; opt: 250 z-score: 312.1 E(): 4.7e-10, 43.7% identity in 135 aa overlap and TR:O50392 (EMBL:AL009198) Mycobacterium t…	SCO5291
SC6G9.43c_SC6G9.43c_r_at	0.067728	-0.800864	-0.634533	-0.601485	0.557304	-0.694814	-0.0443487	0.280484	0.08378	-0.70072	-0.973687	-0.686446	0.034228	0.379227	0.500634	0.571615	SC6G9.43c, cvnB5, conserved hypothetical protein, len: 150 aa; similar to hypothetical proteins from S. coelicolor and Mycobacterium tuberculosis e.g. TR:O86524 (EMBL:AL031124) S.coelicolor hypothetical protein (173 aa), fasta scores; opt: 316 z-score: 394.7 E(): 1.2e-14, 48.1% identity in 131 aa overlap and TR:O50393 (EMBL:AL009198) Mycobacterium tuberculosis hypothetical protein (130 aa) (36.7%…	SCO5290
SC7A8.31_SC7A8.31_i_at	0.32453	-1.76493	-1.92041	-1.29638	0.382435	-1.85943	-1.70209	0.494027	0.288357	-0.834137	-2.14139	-2.177	0.333211	0.910646	1.02347	0.831781	SC7A8.31, possible membrane protein, len: 157 aa. Contains possible N-terminal region signal peptide sequence and C-terminal region possible hydrophobic membrane spanning region	SCO2492	Q9L2C7
SC7B7.08_SC7B7.08_at	1.47161	-1.2953	-1.18045	-0.97507	1.27691	-0.828143	-0.600659	0.659806	1.50414	-0.141758	-0.305669	-0.146817	1.45296	0.751407	0.572804	-0.116265	SC7B7.08, probable ABC-type trans- membrane transport protein, len: 430 aa; similar to many others of the ARAH/RBSC subfamily of the binding-protein dependent transport systems eg. XYLH_ECOLI P37389 xylose transport permease protein xylH (393 aa), fasta scores; opt: 695 z-score: 690.3 E(): 2.7e-31, 34.2% identity in 377 aa overlap. Possible alternative start site 33 aa downstream	SCO6011	O50505
SC7E4.27c_SC7E4.27c_at	0.382243	-0.56505	-1.36508	-0.492325	0.268334	-0.454469	-0.292532	0.380947	0.513902	-0.298651	-0.644934	-0.505667	0.494683	0.492743	0.299218	0.0872621	SC7E4.27c, possible integral membrane protein, len: 94 aa. Contains possible hydrophobic membrane spanning regions	SCO5230
SC7H2.23_SC7H2.23_at	0.348075	-2.09705	-2.04541	-1.46709	0.683492	-2.19974	-2.29632	0.00857067	0.332793	-0.0741132	-0.412184	-0.536854	0.576118	0.686672	0.750944	0.437279	SC7H2.23, probable branched chain amino acid transport permease, len: 310aa; similar to many eg. SW:LIVH_SALTY high affinity branched chain amino acid transport permease from Salmonella typhimurium (308 aa) fasta scores; opt: 711, z-score: 782.4, E(): 0, (43.5% identity in 306 aa overlap). Contains possible membrane spanning hydrophobic regions.	SCO2009	Q9S2J4
SC8D9.23_SC8D9.23_at	-0.0123382	0.0190711	-0.426951	-0.188475	-0.00507673	-0.257089	0.413824	0.175607	-0.0539487	0.368599	-0.49638	-0.708516	-0.0709626	0.39566	0.186638	0.369457	SC8D9.23, possible large membrane associated phophodiesterase , len: 1108aa; the first 400aa of this protein appear to contain several potential membrane spanning regions. The remainder shows similarity to several eg. TR:O87378 (EMBL:AF052519) C-DI-GMP phophodiesterase A from Acetobacter xylinum (740 aa) fasta scores; opt: 683, z-score: 565.4, E(): 3.4e-24, (27.3% identity in 645 aa overlap). Als…	SCO5511	Q9Z568
SC8D9.31_SC8D9.31_i_at	1.75269	-1.06221	-0.642379	-0.33125	1.27417	-0.465501	-0.183431	0.00816631	1.64213	-1.84037	-1.39	-0.482151	1.49906	0.961882	1.01592	0.835727	SC8D9.31, unknown, len: 308aa; similar to proteins of undefined function eg. TR:O50444 (EMBL:AL010186) from Mycobacterium tuberculosis (329 aa) fasta scores; opt: 984, z-score: 1121.1, E(): 0, (50.0% identity in 312 aa overlap).	SCO5519	Q9Z560
SC9B1.15c_SC9B1.15c_at	0.730572	-1.44461	-1.21772	-1.02322	1.06153	-0.844118	-0.583206	0.0380267	0.729374	-1.29831	-1.61433	-1.42545	0.93829	0.553796	0.844271	0.78052	SC9B1.15c, cvnB6, unknown, len: 119 aa; similar to other hypothetical proteins egs. two from Streptomyces coelicolor: TR:O86521 (EMBL:AL031124) (140 aa) fasta scores; opt: 331, z-score: 424.2, E(): 2.6e-16, (41.5% identity in 130 aa overlap) and TR:O86524 (EMBL:AL031124) (137 aa) fasta scores; opt: 325, z-score: 416.9, E(): 6.7e-16, (44.3% identity in 122 aa overlap), and TR:O50393 (EMBL:AL009198…	SCO6068
SC9B1.16c_SC9B1.16c_at	0.52305	-0.329315	-0.415223	-0.381124	0.699116	-0.348048	-0.282859	0.0290726	0.473866	-0.261515	-0.497889	-0.471485	0.659675	0.69343	0.576557	0.455992	SC9B1.16c, cvnA6, possible large secreted protein, len: 877aa; similar to two neighbouring hypothetical proteins from Streptomyces coelicolor TR:O86525 (EMBL:AL031124) (1329 aa) fasta scores; opt: 1056, z-score: 919.5, E(): 0, (30.4% identity in 891 aa overlap) TR:O86522 (EMBL:AL031124) (1111 aa) fasta scores; opt: 804, z-score: 701.8, E(): 9e-32, (28.4% identity in 849 aa overlap). Contains poss…	SCO6069	Q9X836
SC9B1.17c_SC9B1.17c_at	0.23665	-0.347509	-0.295797	-0.190997	0.556339	-0.513394	-0.322361	0.0145152	0.208351	-0.255589	-0.410419	-0.567552	0.338402	0.568121	0.474802	0.240746	SC9B1.17c, possible secreted solute binding protein, len: 337aa; similarity to many eg. SW:RBSB_BACSU D-ribose binding protein from Bacillus subtilis (305 aa) fasta scores; opt: 251, z-score: 270.5, E(): 9.6e-08, (26.4% identity in 288 aa overlap). Contains possible N-terminal signal sequence and Prosite match to PS00013 Prokaryotic membrane lipoprotein lipid attachment site.	SCO6070
SC9C5.09c_SC9C5.09c_at	0.390128	-0.983798	-0.960906	-0.290041	1.53669	-0.718104	-0.248893	0.301614	0.268677	-0.576353	-1.36641	-1.33341	0.516132	0.0844955	1.06938	1.03132	SC9C5.09c, possible integral membrane protein, len: 191 aa; similar to TR:P71810 (EMBL:Z81011) Mycobacterium tuberculosis hypothetical 18.2 kD protein, 165 aa; fasta scores: opt: 301 z-score: 362.9 E(): 9.7e-13; 33.1% identity in 148 aa overlap. Contains possible hydrophobic membrane spanning region	SCO1485
SC9C5.14c_SC9C5.14c_i_at	0.434556	-0.430344	-0.0603762	0.0460386	0.452598	-0.392501	-0.29128	-0.142417	0.167435	-1.022	-1.32047	-1.44625	0.0511535	0.295194	0.509257	0.52523	SC9C5.14c, probable NusB-family protein, len: 142 aa; similar to SW:NUSB_ECOLI (EMBL:X00681) Escherichia coli N utilization substance protein B NusB, 139 aa; fasta scores: opt: 183 z-score: 251.7 E(): 1.5e-06; 30.0% identity in 130 aa overlap. Contains Pfam match to entry PF01029 NusB, NusB family	SCO1490	Q9KXR0
SCBAC14E8.03_SCBAC14_at	0.496018	-0.813144	-0.33653	-0.0700831	0.872123	-0.0275396	-0.0405986	0.029815	0.540552	-1.86094	-1.92709	-1.75235	0.543993	0.539511	0.588811	0.641966	SCBAC14E8.03, cvnA13, possible sensor histidine kinase, len: 400 aa; similar to TR:Q9L137 (EMBL:AL158061) Streptomyces coelicolor putative sensor histidine-kinase SC6D11.18c, 543 aa; fasta scores: pt: 500 Z-score: 444.9 bits: 91.6 E(): 3.3e-17; 32.591% identity in 359 aa overlap and to TR:Q9AJP4 (EMBL:AB044803) Streptomyces griseus ORF1, 543 aa; fasta scores: opt: 511 Z-score: 495.4 E(): 5.8e-20;…	SCO7463	Q9ADJ6
SCBAC14E8.04_SCBAC14_at	0.602383	-1.34153	-0.733477	-0.73341	0.986552	-0.104217	-0.188476	0.025561	0.64594	-2.4101	-2.53846	-2.46487	0.625401	0.625801	0.701836	0.735864	SCBAC14E8.04, cvnB13, hypothetical protein, len: 133 aa; similar to TR:Q9L138 (EMBL:AL158061) Streptomyces coelicolor hypothetical 14.a kDa protein SC6D11.17c, 135 aa; fasta scores: opt: 321 Z-score: 425.0 bits: 84.4 E(): 4.3e-16; 40.476% identity in 126 aa overlap	SCO7464
SCBAC14E8.05_SCBAC14_at	0.782262	-1.00976	-0.299191	-0.355439	0.96843	-0.0840759	-0.0674648	-0.0432946	0.746692	-1.8575	-2.19788	-2.02865	0.723427	0.755125	0.88035	0.797947	SCBAC14E8.05, cvnC13, hypothetical protein, len: 125 aa; similar to TR:Q9X834 (EMBL:AL049727) Streptomyces coelicolor hypothetical 12.8 kDa protein SC9B1.14c, 119 aa; fasta scores: opt: 288 Z-score: 370.8 bits: 74.1 E(): 4.5e-13; 45.082% identity in 122 aa overlap. Contains a TTA leucine codon, possible target for bldA regulation	SCO7465
SCBAC31E11.07_SCBAC3_at	0.462948	-0.53984	-0.0259099	4.76837e-07	0.735898	-0.233286	-0.265901	-0.427762	0.493235	-1.29958	-0.835668	-0.797989	0.419379	0.508115	0.420699	0.233812	SCBAC31E11.07, possible GTP-binding protein, len: 635 aa; similar to SW:TYPA_ECOLI (EMBL:L19201) Escherichia coli GTP-binding protein TypA/BipA (tyrosine phosphorylated protein A) TypA or BipA or B3871, 591 aa; fasta scores: opt: 915 Z-score: 968.6 bits: 189.3 E(): 2.5e-46; 48.039% identity in 612 aa overlap. Contains Pfam match to entry PF00009 GTP_EFTU, Elongation factor Tu family and matches t…	SCO5111	Q93IU4
SCC105.11_SCC105.11_i_at	0.0303707	-0.579924	-0.624963	-0.17902	0.773538	0.781171	-0.0960108	-0.793188	0.149298	-0.344177	-0.727583	-1.25961	0.016434	1.20183	1.52399	0.504039	SCC105.11, possible secreted protein, len: 349 aa; similar to TR:CAB53324 (EMBL:AL109974) Streptomyces coelicolor putative iron-siderophore binding lipoprotein SCF34.13c, 350 aa; fasta scores: opt: 288 z-score: 297.2 E(): 4.1e-09; 28.3% identity in 332 aa overlap. Contains possible N-terminal region signal peptide sequence	SCO2780	Q9L074
SCC105.19_SCC105.19_at	0.0510044	-2.8913	-1.19911	0.430587	0.493293	-0.875922	-0.179971	0.597775	-0.180235	-4.16701	-4.26878	-3.97911	0.0446593	0.893898	0.554384	0.507737	SCC105.19, unknown, len: 85 aa	SCO2788
SCC121.28c_SCC121.28_at	-0.0173998	-0.685341	-0.786991	-0.33282	0.706403	-0.122688	0.21719	0.507663	-0.115458	-1.34228	-1.73273	-1.77327	0.0473544	0.876144	0.928138	1.10001	SCC121.28c, unknown, len: 257 aa	SCO2525	Q9L2F8
SCC22.16c_SCC22.16c_at	0.863229	-0.568504	-0.382057	-0.0603623	0.617744	-0.136205	-0.0984554	0.0023756	0.77022	-1.78261	-2.00703	-1.68436	0.395078	0.477249	0.4251	0.357937	SCC22.16c, possible cytochrome oxidase assembly factor, len: 340 aa; similar to many e.g. TR:O33143 (EMBL:Z99125) cytochrome C oxidase assembly factor from Mycobacterium leprae (289 aa) fasta scores; opt: 925, z-score: 1077.3, E(): 0, (49.3% identity in 286 aa overlap) and SW:CYOE_ECOLI cytochrome O ubiquinol oxidase operon protein, CyoE from Escherichia coli (296 aa) fasta scores; opt: 520, z-sc…	SCO1934	Q9XAC2
SCC24.29c_SCC24.29c_at	-0.0863404	-0.703901	-0.325561	-0.252831	0.677359	-0.061849	-0.117395	0.241099	-0.0981054	-1.92593	-2.10623	-1.74959	0.143808	0.746771	0.524925	0.459602	SCC24.29c, hypothetical protein, len: 172 aa; similar to TR:Q9X8S3 (EMBL:AL049754) Streptomyces coelicolor hypothetical 20.1 kD protein SCH10.34c, 185 aa; fasta scores: opt: 412 z-score: 505.6 E(): 1e-20; 40.7% identity in 172 aa overlap	SCO2458
SCC61A.03c_SCC61A.03_at	0.512999	-1.62583	-1.61605	-0.802074	1.59481	-1.56784	-1.1206	0.106613	0.664148	-0.518513	-1.29588	-1.6047	0.89951	1.4951	1.54114	1.4726	SCC61A.03c, possible membrane protein, len: 470 aa; contains possible membrane-spanning hydrophobic regions.	SCO2682	Q9KYJ0
SCC75A.23_SCC75A.23_at	0.48406	-0.38978	-0.251866	0.042263	1.13904	-0.233464	-0.328673	-0.378998	0.717769	-0.20873	-0.371441	-0.222914	0.548869	0.656561	0.479749	0.0559476	SCC75A.23, possible membrane protein, len: 290 aa. Highly similar to many proteins of undefined function including: Escherichia coli SW:YCDN_ECOLI(EMBL:AE000203) YcdN (276 aa), fasta scores opt: 693 z-score: 817.1 E():0 41.6% identity in 267 aa overlap and Synechocystis sp. (strain PCC 6803) SW:Y964_SYNY3(EMBL:D90901) (308 aa), fasta scores opt: 363 z-score: 431.0 E(): 1.2e-16 30.4% identity in 3…	SCO2277	Q9RKQ1
SCCB12.13_SC6G9.44c_at	0.0856066	-1.5907	-0.894594	-0.688709	0.457301	-0.738691	-0.0549177	0.19846	0.0174265	-1.55151	-1.66202	-1.63329	0.174157	0.531418	0.682149	0.999054	SCCB12.13, cvnA5, hypothetical protein (fragment), len: >191 aa; similar to C-terminal region of TR:O86525 (EMBL:AL031124) Streptomyces coelicolor hypothetical 139.7 kDa protein SC1C2.25c, 1329 aa; fasta scores: opt: 146 z-score: 152.5 E(): 0.5; 25.3% identity in 186 aa overlap. Contains possible hydrophobic membrane spanning region SC6G9.44c, possible sensor kinase, len: 806 aa; weak similarity …	SCO5289	Q8CJR8
SCD25.13_SCD25.13_at	0.259631	-1.01179	-0.19038	0.054481	0.36977	-0.466347	-0.210952	-0.43451	0.181167	-1.06936	-1.12887	-1.26607	0.23825	0.125905	0.156826	0.320387	SCD25.13, unknown, len: 90 aa. Highly similar to several hypotheticals e.g. Mycobacterium leprae SW: Y524_MYCLE (EMBL; Z95151) hypothetical 8.6 KD protein MLCB5.24 (79 aa), fasta scores opt: 329 z-score: 432.7 E(): 9.5e-17 68.3% identity in 82 aa overlap.	SCO4077	Q9RKK7
SCD35.05_SCD35.05_at	1.75427	-1.33969	-2.02995	-1.37309	1.0998	0.245835	-0.51686	-0.0576948	1.75314	-2.28782	-2.03814	-2.01056	1.74889	-0.0160348	0.377269	0.817423	SCD35.05, probable proton transport protein, len: 440 aa; similar to TR:Q54104 (EMBL:X92556) Saccharopolyspora erythraea similar to GltP glutamate transporters HgtA, 449 aa; fasta scores: opt: 1339 z-score: 1482.7 E(): 0; 50.2% identity in 422 aa overlap and to SW:GLTP_BACSU (EMBL:U15147) Bacillus subtilis proton glutamate symport protein (glutamate-aspartate carrier protein) GltP, 414 aa; fasta …	SCO4498	Q9L0U6
SCD35.33_SCD35.33_at	0.109116	-0.169435	-0.194101	-0.0994945	0.489084	-0.224801	-0.124739	0.0869516	0.086497	-0.324103	-0.599187	-0.649204	0.331368	0.37778	0.404732	0.414875	SCD35.33, possible protein kinase, len: 435 aa; similar to TR:P94647 (EMBL:U77780) Chlorobium limicola secretory protein kinase Kbh, 474 aa; fasta scores: opt: 722 z-score: 805.0 E(): 0; 35.9% identity in 368 aa overlap. Contains match to Prosite entry PS00017 ATP/GTP-binding site motif A (P-loop)	SCO4526	Q9L0R8
SCD39.01_SCD39.01_at	0.363554	-0.534381	-0.484057	-0.294112	0.603423	-0.432951	-0.109905	0.0372906	0.273801	-0.897389	-0.958179	-1.02341	0.421298	0.323739	0.28209	0.214617	SCD39.01, possible dehydrogenase, len: 453 aa; N-terminal region similar to SW:NUC1_RHIME (EMBL:AF055637) Rhizobium meliloti NADH dehydrogenase I chain C1 (EC 1.6.5.3) NuoC, 201 aa; blastp scores: Score = 201 (70.8 bits), Expect = 1.7e-15, P = 1.7e-15; Identities = 49/134 (36%), Positives = 69/134 (51%). Contains Pfam match to entry PF00329 complex1_30Kd, Respiratory-chain NADH dehydrogenase, 30 …	SCO4601	Q8R5N2
SCD39.14c_SCD39.14c_r_at	0.390709	-1.49687	-0.254662	-0.155494	0.413483	-0.787075	-0.0980542	-0.0528631	0.278793	-2.02548	-1.88152	-1.92754	0.264343	0.255196	0.267701	0.473819	SCD39.14c, conserved hypothetical protein, len: 162 aa; highly similar to TR:O53763 (EMBL:AL021942) Mycobacterium tuberculosis hypothetical 18.1 kDa protein MTV039.04c, 163 aa; fasta scores: opt: 705 z-score: 803.7 E(): 0; 64.4% identity in 163 aa overlap	SCO4614
SCD6.18_SCD6.18_i_at	0.450114	-0.739286	-2.34507	-1.80437	0.250049	-0.87063	-0.623714	0.411309	0.307348	-0.164715	-0.50057	-0.609287	0.362277	0.678035	0.220887	0.261335	SCD6.18, hypothetical protein, len: 252 aa; similar to TR:Q9X7M7 (EMBL:AL049587) Streptomyces coelicolor putative integral membrane protein SC5F2A.04, 302 aa; fasta scores: opt: 228 z-score: 237.1 E(): 9.5e-06; 32.6% identity in 224 aa overlap	SCO4440
SCD63.16c_SCD63.16c_i_at	2.89858	-0.276289	-0.376257	-0.442284	3.29094	-0.0020558	-0.36862	-0.372516	2.99825	-0.134764	-0.382138	-0.404061	3.14591	1.15628	1.60483	0.527646	SCD63.16c, hypothetical protein, len: 110 aa; similar to SW:Y948_MYCTU (EMBL:Z79700) Mycobacterium tuberculosis hypothetical 11.8 kD protein RV0984c, MTCY10D7.26, 105 aa; fasta scores: opt: 195 z-score: 252.8 E(): 1.2e-06; 47.2% identity in 72 aa overlap	SCO4784	Q9L0H3
SCD66.15_SCD66.15_f_at	0.704148	-0.719789	-0.179049	-0.0875921	0.342574	-0.330718	-0.173171	-0.043388	0.50325	-1.6796	-1.2374	-1.03903	0.498795	0.34982	0.43133	0.650822	SCD66.15, putative small membrane protein, len: 32 aa. Contains possible hydrophobic membrane spanning regions	SCO4178
SCD66.16_SCD66.16_at	0.620688	-0.879373	-0.435815	-0.306138	0.455546	-0.294425	-0.0780821	-0.00715288	0.445478	-1.75205	-1.67312	-1.44297	0.336981	0.307404	0.435205	0.459289	SCD66.16, hypothetical protein, len: 191 aa; similar to TR:O53827 (EMBL:AL022004) Mycobacterium tuberculosis hypothetical 23.9 kD protein MTV043.05c, 226 aa; fasta scores: opt: 320 z-score: 391.4 E(): 2.5e-14; 34.9% identity in 169 aa overlap	SCO4179	Q9K4F9
SCD8A.04c_SCD8A.04c_at	0.764032	-0.723069	-0.326034	0.0566268	0.52147	-0.230342	-0.0767272	-0.0226955	0.781189	-1.73555	-1.85313	-1.65136	0.739926	0.463255	0.402003	0.289571	SCD8A.04c, possible lipoprotein, len: 241 aa. Contains correctly situated match to Prosite entry PS00013 Prokaryotic membrane lipoprotein lipid attachment site and possible N-terminal region signal peptide sequence	SCO4231
SCE19A.14c_SCE19A.14_at	0.377711	-1.02303	-1.10725	-0.593167	0.642151	-0.931101	-0.568809	0.365375	0.254799	-0.818241	-1.0377	-0.850589	0.416767	0.397273	0.267742	0.352773	SCE19A.14c, probable amino acid permease, len: 475 aa; similar to many amino acid permeases e.g. SW:ANSP_SALTY (EMBL:U04851), ansP, Salmonella typhimurium L-asparagine permease (497 aa), fasta scores; opt: 1360 z-score: 1551.0 E(): 0, 44.4% identity in 455 aa overlap. Similar to SC5F2A.17 (EMBL:AL049587) probable amino acid permease (489 aa) (44.9% identity in 465 aa overlap). Contains hydrophobi…	SCO2914	Q9S2G7
SCE41.01c_SCE25.33c_r_at	0.737683	-1.82751	-0.396881	-0.324318	0.298082	-0.68688	0.0881287	-0.0183722	0.784868	-2.68761	-2.21538	-1.7277	0.677687	-0.101302	0.111735	0.307526	SCE41.01c, probable oxidoreductase (fragment), len: >317 aa; similar to SW:DHNA_ECOLI (EMBL:V00306) Escherichia coli NADH dehydrogenase (EC 1.6.99.3) Ndh, 433 aa; fasta scores: opt: 361 z-score: 417.8 E(): 9.1e-16; 27.6% identity in 330 aa overlap and to TR:CAB92372 (EMBL:AL356612) Streptomyces coelicolor putative NADH dehydrogenase SCD72A.05, 442 aa; fasta scores: opt: 1185 z-score: 1267.3 E(): …	SCO3092	Q8CJX7
SCE59.22c_SCE59.22c_at	0.119005	-0.343267	-0.22531	-0.233158	0.309142	-0.240528	-0.0684802	0.0374517	0.00835101	-0.912723	-0.110309	-0.418586	0.149018	0.360289	0.501442	0.632024	SCE59.22c, putative membrane protein, len: 494 aa. Contains C-terminal region rich in proline and glycine. Contains possible hydrophobic membrane spanning region	SCO2963
SCE59.27c_SCE59.27c_at	0.0201144	-0.936974	-0.780176	-0.635999	0.556479	-0.252828	-0.0735076	0.240115	0.0745958	-1.61121	-1.731	-1.82834	0.25378	0.413297	0.417141	0.450405	SCE59.27c, possible cell division protein, len: 305 aa; similar to TR:P96293 (EMBL:X70031) Mycobacterium tuberculosis FtsX, 297 aa; fasta scores: opt: 591 z-score: 681.4 E(): 1.5e-30; 34.9% identity in 304 aa overlap and to SW:FTSX_ECOLI (EMBL:X04398) Escherichia coli cell division protein FtsX, 352 aa; fasta scores: opt: 194 z-score: 228.3 E(): 2.7e-05; 23.4% identity in 295 aa overlap. Contains…	SCO2968	Q9L1S7
SCE6.17_SCE6.17_at	-0.0515227	-0.329639	-0.0774126	-0.157363	0.0387411	0.0993818	0.333894	0.656966	-0.109541	-0.66141	-0.497553	-0.767564	-0.0922597	0.654075	1.02292	1.37391	SCE6.17, cvnB12, unknown, len: 140 aa. Similar to many proteins of undefined function from Streptomyces coelicolor e.g. TR:Q9X835 (EMBL:AL049727) SC9B1.15C (139 aa), fasta scores opt: 222 z-score: 297.5 E(): 3.9e-09 34.3% identity in 134 aa overlap and TR:CAB61281 (EMBL:AL132991) SCF55.11C (152 aa), fasta scores opt: 221 z-score: 295.6 E(): 4.9e-09 32.6% identity in 138 aa overlap. Contains a Pfa…	SCO2880
SCE66.03_SCE66.03_at	0.499199	-0.717781	-0.109605	0.0852046	0.407773	-0.173139	-0.0837666	-0.0718832	0.534389	-1.82459	-3.1067	-3.13971	0.353601	0.517806	0.571842	0.428483	SCE66.03, ribosomal L25p family protein, len: 198 aa; similar to many members of the ribosomal L25p family (includes ribosomal protein, general stress proteins and glutaminyl-tRNA synthetases) eg. SW:P14194 (CTC_BACSU) general stress protein from Bacillus subtilis (203 aa) fasta scores; opt: 327, z-score: 393.9, E(): 1.8e-14, 31.6% identity in 196 aa overlap. Contains Pfam match to entry PF01386 …	SCO3124	Q9K3T9
SCE68.21_SCE68.21_r_at	-0.22521	-0.156881	-0.30255	-0.0257015	0.234075	-0.293631	0.180947	0.104648	-0.113624	-0.0325473	-0.530277	-0.742184	0.0266447	0.441549	0.530473	0.919491	SCE68.21, probable RNA polymerase sigma factor, len: 177 aa; similar to many members of the extracytoplasmic function sigma factor family e.g. SW:CARQ_MYXXA (EMBL:X71062), CarQ, Myxococcus xanthus RNA polymerase sigma factor (174 aa), fasta scores; opt: 237 z-score: 281.3 E(): 2.4e-08, 32.0% identity in 169 aa overlap. Similar to others from S. coelicolor e.g. TR:O54163 (EMBL:AL021411), SC7H1.04,…	SCO3323	Q9WX11
SCE68.32_SCE7.01_i_at	0.560105	2.38419e-07	-0.318976	-0.190389	0.154675	-0.278267	-0.659516	-0.714205	0.435813	-0.108546	-0.37139	-0.652894	0.562055	0.207741	0.329411	0.518337	SCE68.32, trpS, probable tryptophanyl-tRNA synthetase, partial CDS, len: >160 aa; similar to many e.g. SW:SYW_ECOLI (EMBL:V00371), trpS, Escherichia coli tryptophanyl-tRNA synthetase (334 aa), fasta scores; opt: 530 z-score: 670.6 E(): 5e-30, 50.0% identity in 162 aa overlap. Contains PS00178 Aminoacyl-transfer RNA synthetases class-I signature SCE7.01, trpS, tryptophanyl tRNA synthetase, len: >2…	SCO3334	Q8CJX0
SCE87.27c_SCE87.27c_at	1.02349	-0.742594	-0.912178	-0.701994	1.2028	-0.50161	-0.611431	0.0329504	1.20934	-0.238545	-0.647099	-0.696128	1.16563	0.570564	0.184294	0.113488	SCE87.27c, possible membrane protein, len: 583 aa. Contains possible membrane spanning hydrophobic domains and a possible N-terminal signal sequence.	SCO3176
SCF15.02_SCF15.02_at	-0.00639772	-0.741993	-0.554163	0.0444474	0.716111	0.466999	0.0152858	-0.98068	0.0711915	-0.874885	-2.33527	-2.44661	0.0642697	0.459776	0.649599	0.173505	SCF15.02, possible ferredoxin/ferredoxin-NADP reductase (putative secreted protein), len: 454 aa. Similar to several eukaryotic and prokaryotic ferredoxin-NADP(+) reductases e.g. Rattus norvegicus (Rat) SW:ADRO_RAT (EMBL:D63761) NADPH:adrenodoxin oxidoreductase precursor (EC 1.18.1.2) (494 aa), fasta scores opt: 780 z-score: 902.2 E(): 0 36.3% identity in 463 aa overlap and Mycobacterium leprae T…	SCO0681
SCF34.11c_SCF3_part3_at	-0.659484	-0.150845	-0.294768	-0.359406	0.143085	1.45672	0.806452	0.00241677	-0.526886	0.394879	-0.550468	-0.527594	-0.595771	0.0712744	0.77901	0.786853	SCF34.11c, probable peptide synthetase, len: 3643 aa; similar to parts of many antibiotic peptide synthetases e.g. the C-terminal half of TR:Q9Z4X6 (EMBL:AL035640) Streptomyces coelicolor CDA peptide synthetase I (7463 aa), fasta scores; opt: 1948 z-score: 1929.3 E(): 0, 33.7% identity in 3723 aa overlap. Also similar to parts of putative peptide synthetases from the exochelin biosynthesis locus …	SCO0492	Q9RK14
SCF34.13c_SCF34.13c_at	-0.0868907	-0.377843	-0.381374	0.101527	0.966163	1.27675	0.281544	-0.648711	-0.109103	0.0943674	-1.70604	-1.99419	-0.173557	1.0101	1.41495	0.815281	SCF34.13c, probable iron-siderophore binding lipoprotein, len: 350 aa; similar to TR:Q46023 (EMBL:U02617) Corynebacterium diphtheriae DtxR/iron-regulated lipoprotein precursor (355 aa), fasta scores; opt: 479 z-score: 518.8 E(): 1.5e-21, 34.4% identity in 358 aa overlap and SW:FATB_VIBAN (EMBL:J03529), FatB, Vibrio anguillarum plasmid pJM1 ferric anguibactin-binding protein precursor (322 aa) (26…	SCO0494	Q9RK12
SCF51A.37_SCF51A.37_at	-0.0553937	-0.384137	-0.297503	0.0247712	0.66264	0.907392	0.0880108	-0.708167	-0.102203	-0.0332772	-0.406036	-0.733364	-0.019666	0.601968	1.12909	0.311637	SCF51A.37, unknown, len: 259 aa. Similar to Mycobacterium tuberculosis SW:YX26_MYCTU (EMBL; Z74024) hypothetical 30.6 KD protein CY274.26C (283 aa), fasta scores opt: 268 z-score: 318.2 E(): 2.3e-10 28.9% identity in 263 aa overlap.	SCO0459	Q9RL28
SCG20A.01_2SCG2.35_i_at	0.435343	-0.693065	-0.618572	-0.339524	0.28938	-0.346112	-0.0711117	0.0952155	0.448127	-1.0374	-0.426393	-0.0546811	0.523744	0.509564	0.138625	-0.0537195	SCG20A.01, unknown (fragment), len: >110 aa 2SCG2.35, unknown (fragment), len: >72 aa	SCO1021
SCH24.12c_SCH24.12c_at	0.35288	-0.4754	0.355154	0.111848	-0.0365095	-0.467968	-0.254145	-0.224951	0.218561	-0.935978	-0.334426	-0.464883	0.261277	0.206095	0.257125	0.52114	SCH24.12c, trxB, thioredoxin reductase (NADPH), len: 322 aa; previously sequenced as SW:TRXB_STRCO (EMBL:AJ007313), TrxB. Contains PS00573 Pyridine nucleotide-disulphide oxidoreductases class-II active site	SCO3890	P52215
SCH35.46_SCH35.46_i_at	0.334751	-1.22262	-0.178406	0.0164294	0.281623	-0.400775	-0.131736	-0.0432638	0.3058	-2.10136	-1.9336	-1.79897	0.191318	0.440052	0.591728	0.695909	SCH35.46, deoxynucleotide triphosphate deaminase, len: 191 aa; highly similar to many e.g. TR:O07247 (EMBL:Z96800) Dcd from Mycobacterium tuberculosis (190 aa) fasta scores; opt: 981, z-score: 1187.0, E(): 0, (74.6% identity in 189 aa overlap) and SW:DCD_ECOLI dCTP deaminase from Escherichia coli (193 aa) fasta scores; opt: 405, z-score: 496.7, E(): 2.5e-20, (43.9% identity in 189 aa overlap). Co…	SCO3678	Q9X8W0
SCI28.08c_SCI28.08c_r_at	0.121398	-1.70181	-0.623238	-0.43597	0.334422	-0.925185	-0.35517	0.176578	0.187871	-1.13517	-1.25122	-2.12453	0.0209252	0.408722	0.422716	0.268869	SCI28.08c, inhA, probable enoyl-(acyl-carrier-protein) reductase, len: 269 aa; similar to many e.g. SW:INHA_MYCSM enoyl-(acyl-carrier-protein) reductase involved from Mycobacterium smegmatis (269 aa) fasta scores; opt: 740, z-score: 852.1, E(): 0, (51.3% identity in 263 aa overlap). Contains Pfam match to entry PF00106 adh_short, short chain dehydrogenase.	SCO1814	Q9S275
SCI28.09c_SCI28.09c_r_at	0.0584826	-1.96888	-0.723104	-0.453605	0.767355	-0.948968	-0.152479	0.433594	0.0743796	-1.40963	-1.77371	-2.74755	0.114468	0.535492	0.611217	0.508656	SCI28.09c, fabG, probable 3-oxacyl-(acyl-carrier-protein) reductase, len: 234 aa; similar to many e.g. SW:FABG_MYCTU 3-oxacyl-(acyl-carrier-protein) reductase from Mycobacterium tuberculosis (247 aa) fasta scores; opt: 906, z-score: 997.3, E(): 0, (57.3% identity in 234 aa overlap). Contains Pfam match to entry PF00678 adh_short_C2, Short chain dehydrogenase/reductase C-terminus and to entry PF00…	SCO1815	Q9S274
SCI30A.05c_SCI30A.05_at	0.184577	-0.188147	-0.25432	-0.196733	0.239536	-0.0781425	-0.296726	-0.00682608	0.120804	-0.066271	-0.4473	-0.539819	0.0881295	0.326267	0.345703	0.200406	SCI30A.05c, unknown, len: 338aa	SCO1684
SCI41.34c_SCI41.34c_at	0.587147	-0.748566	-0.0139089	-0.0567307	0.518564	-0.245874	-0.0626761	-0.157384	0.479796	-1.38271	-1.40046	-1.35395	0.469006	0.374533	0.388558	0.286444	SCI41.34c, hypothetical protein, len: 300 aa. N-terminal identical to previously sequenced TR:O87591 (EMBL:AF086832) Streptomyces coelicolor hypothetical 18.8 kd protein (fragment) (168 aa); fasta scores: opt: 1179 z-score: 1395.1 E(): 0; 100.0% identity in 168 aa overlap and similar to various hypothetical proteins, e.g. TR:Q9ZG14 (EMBL:AF088800) Rhodococcus erythropolis hypothetical 35.2 Kd pro…	SCO1651	Q9RJ57
SCI41.38c_SCI41.38c_at	0.41645	-1.62098	-1.49234	-0.947744	0.83847	-0.453506	-0.657493	0.0841522	0.330915	-2.66051	-2.72766	-2.65043	0.321509	0.414642	0.456672	0.406355	SCI41.38c, probable lipoprotein oligopeptide binding protein, len: 534 aa. Similar to TR:O54107 (EMBL:AL021529) Streptomyces coelicolor SC10A5.16C periplasmic oligopeptide binding protein, 521 aa; fasta scores: opt: 1101 z-score: 1218.9 E(): 0; 36.0% identity in 528 aa overlap. Contains two Pfam matches to entry PF00496 SBP_bac_5, Bacterial extracellular solute-binding proteins, family 5, N-termi…	SCO1655	Q9RJ53
SCI51.13c_SCI51.13c_at	1.13689	-0.433324	-0.505167	-0.356252	0.564273	-0.126571	-0.739144	-0.935533	0.927727	-1.1519	-0.518535	0.408206	0.832803	0.317699	0.0251923	0.876663	SCI51.13c, probable L-alanine dehydrogenase, len: 371 aa; similar to many alanine dehydrogenases e.g. SW:DHA_MYCTU (EMBL:X63069), ald, Mycobacterium tuberculosis L-alanine dehydrogenase (371 aa), fasta scores; opt: 1569 z-score: 1722.1 E(): 0, 65.8% identity in 371 aa overlap. Contains Pfam match to entry PF01262 AlaDh_PNT, Alanine dehydrogenase/pyridine nucleotide transhydrogenase and PS00836 Al…	SCO1773	Q9S227
SCI51.16c_SCI51.16c_at	0.455233	-1.36963	-0.116585	-0.34172	0.730598	-0.406882	-0.0404243	-0.0405169	0.413998	-1.9775	-1.81107	-1.82573	0.65565	0.553252	0.42563	0.30042	SCI51.16c, pyrG, probable CTP synthetase, len: 549 aa; highly similar to many CTP synthetases e.g. SW:PYRG_MYCTU (EMBL:Z98268, U88301), pyrG, Mycobacterium tuberculosis and Mycobacterium bovis CTP synthetase (586 aa), fasta scores; opt: 2622 z-score: 2909.4 E(): 0, 70.3% identity in 552 aa overlap. Contains PS00442 Glutamine amidotransferases class-I active site	SCO1776	Q9S224
SCIF3.12_SCIF3.12_at	1.01347	-0.712163	-0.344447	-0.402278	0.883528	-0.124718	-0.195442	-0.0530287	0.813022	-1.87419	-1.50049	-1.60979	0.597969	0.842535	0.845529	0.714924	SCIF3.12, probable cytochrome P450, len: 447 aa; similar to SW:CPXG_STRSQ (EMBL:M31939) Streptomyces sp. cytochrome P450 105C1 (EC 1.14.-.-) ChoP, 381 aa; fasta scores: opt: 301 z-score: 318.8 E(): 3.2e-10; 28.8% identity in 386 aa overlap. Contains Pfam match to entry PF00067 p450, Cytochrome P450	SCO6310	Q93RT1
SCJ12.12c_SCJ12.12c_r_at	-0.363056	0.0292807	-0.440313	0.109794	0.157609	-0.00444571	0.431189	1.07553	-0.363639	-0.338385	-0.545609	-0.560229	-0.389895	0.184352	1.10622	1.28106	SCJ12.12c, unknown, len: 301 aa. Similar to several hypothetical proteins including: Mycobacterium tuberculosis SW:YW23_MYCTU (EMBL; Z74025) hypothetical 33.9 KD protein MTCY39.23C (317 aa), fasta scores opt: 380 z-score: 447.3 E(): 1.5e-17 33.5% identity in 316 aa overlap and S. coelicolor (EMBL;AL109962) SCJ1.30c (328 aa)fasta scores opt: 1274 z-score: 1163.7 E():0 65.3% identity in 300 aa over…	SCO0200	Q9RI46
SCJ12.25c_SCJ12.25c_at	-0.294411	-0.256249	-0.293295	0.0322089	0.201275	0.146166	0.36347	1.00141	-0.474362	-0.56642	-0.40856	-0.515178	-0.467266	0.324036	1.0943	1.83092	SCJ12.25c, possible nitrate/nitrite transporter protein, len: 412 aa. Similar to Bacillus subtilis SW:NARK_BACSU (EMBL; Z49884) nitrite extrusion protein (395 aa), fasta scores opt: 834 z-score: 877.9 E():0 36.8% identity in 378 aa overlap. Contains multiple possible membrane spanning hydrophobic domains.	SCO0213	Q9RI35
SCM1.04c_SCM1.04c_at	0.461535	-0.476608	-0.104916	-0.0394511	0.611347	-0.0966927	-0.0966543	-0.10535	0.378619	-0.894485	-0.775779	-0.669885	0.464275	0.48856	0.476016	0.417617	SCM1.04c, possible two-component sensor protein. Len: 545 aa. Similar, in parts, to many others including: Methanobacterium thermoautotrophicum TR:O26544(EMBL:AE000828) signal-transducing histidine kinase (373 aa), fasta scores opt: 509 z-score: 548.0 E(): 3.5e-23 34.2% identity in 313 aa overlap and Streptomyces coelicolor TR:O88056(EMBL:AL031541) putative two-component sensor (379 aa), fasta sc…	SCO0871	Q9RD38
ahpC_SCK7.05c_r_at	0.267912	-0.780353	-0.0991416	0.18919	0.189029	-0.309878	-0.129148	-0.297977	0.217079	-1.64832	-1.72569	-1.41662	0.184578	0.259675	0.586021	0.455906	SCK7.05c, ahpC, alkyl hydroperoxide reductase, len:184 aa; identical to previously seqeunced TR:Q9RN72 (EMBL:AF186371) Streptomyces coelicolor A3(2) AhpC, 184 aa. Contains Pfam match to entry PF00578 AhpC-TSA, AhpC/TSA family	SCO5032	Q9FBP5
aspS_SCAC2.03c_at	0.370512	-0.654211	-0.0206132	0.0412283	0.132256	-0.41293	-0.410508	-0.427167	0.299488	-1.36115	-1.32043	-1.45303	0.287718	0.267502	0.284515	0.203587	SCAC2.03c, aspS, aspartyl-tRNA synthetase, len: 587 aa; similar to SW:SYD_ECOLI (EMBL:X53863) Escherichia coli aspartyl-tRNA synthetase (EC 6.1.1.12) AspS, 590 aa; fasta scores: opt: 1514 z-score: 1745.0 E(): 0; 42.0% identity in 590 aa overlap. Contains Pfam match to entry PF01336 tRNA_anti, tRNA synthetase anti-codon binding domain and PF00152 tRNA-synt_2, tRNA synthetases class II (D, K and N)	SCO3795	Q9F323
atpH_2SC6G5.14_at	0.24339	-0.84343	-0.173871	-0.0497093	0.492037	-0.285578	-0.105222	-0.0371122	0.271128	-1.79759	-2.14207	-2.16227	0.343383	0.385779	0.557011	0.401652	2SC6G5.14, atpH, ATP synthase delta chain (EC 3.6.1.34), len: 274aa; similar to many eg. SW:P00831 (ATPD_ECOLI) ATP synthase delta chain from Escherichia coli (177 aa) fasta scores; opt: 184, z-score: 217.1, E(): 0.00013, 27.0% identity in 141 aa overlap. Almost identical to SW:P50008 (ATPD_STRLI) ATP synthase delta chain from Streptomyces lividans (272 aa) fasta scores; opt: 1515, z-score: 1684.…	SCO5370	Q9K4D6
atpI_2SC6G5.10_at	0.37994	-0.89069	0.078248	-0.14918	0.448529	-0.255238	-0.0603971	-0.131235	0.209346	-1.87811	-2.04495	-2.01236	0.290171	0.551998	0.643661	0.501066	2SC6G5.10, atpI, ATP synthase protein I, len: 144 aa; identical to SW:P50015 (ATPZ_STRLI) ATP synthase protein I from Streptomyces lividans (144 aa). Contains possible membrane-spanning hydrophobic regions	SCO5366	P0A302
dhsA_SC5G8.24c_r_at	0.573742	-0.469463	-0.0319052	0.00928307	0.478992	-0.106063	-0.0910641	-0.187829	0.526294	-1.22891	-1.33446	-1.26736	0.540194	0.465805	0.498875	0.346569	SC5G8.24c, dhsA, probable succinate dehydrogenase flavoprotein subunit, len: 584aa; strongly similar to many eg. SW:P10444 (DHSA_ECOLI) succinate dehydrogenase flavoprotein subunit from Escherichia coli (588 aa) fasta scores; opt: 1842, z-score: 2076.6, E(): 0, 48.4% identity in 591 aa overlap. Contains Pfam match to entry PF00890 FAD_binding_2, FAD binding domain and Prosite match to PS00504 Fum…	SCO4856	Q9KZ90
fabD_SC4A7.15_at	-0.237846	-0.894585	0.104456	0.247605	0.597799	-0.422361	0.274942	0.607557	-0.159529	-0.144855	-0.365567	-0.989446	-0.148118	0.614163	0.657787	0.644443	SC4A7.15, fabD, malonyl CoA:acyl carrier protein malonyltransferase, len: 316 aa; identical to previously sequenced TR:P72391 (EMBL:X86475) Streptomyces coelicolor malonyl CoA:acyl carrier protein malonyltransferase, FabD, 316 aa and similar to SW:FABD_ECOLI (EMBL:M87040) Escherichia coli malonyl CoA-acyl carrier protein transacylase (EC 2.3.1.39) FabD, 308 aa; fasta scores: opt: 524 z-score: 551…	SCO2387	P72391
fabH_SC4A7.16_at	0.0365834	-1.54362	-0.434207	-0.325116	0.760412	-0.672615	0.174722	0.592219	-0.095446	-0.555642	-1.33796	-2.82576	0.0790742	0.770338	0.786003	0.697315	SC4A7.16, fabH, 3-oxoacyl-[acyl-carrier-protein] synthase III, len: 343 aa; identical to previously sequenced TR:P72392 (EMBL:X86475) Streptomyces coelicolor beta-ketoacyl-acyl carrier protein synthase III FabH, 343 aa and similar to SW:FABH_MYCTU (EMBL:Z95558) Mycobacterium tuberculosis 3-oxoacyl-[acyl-carrier-protein] synthase III (EC 2.3.1.41) (KAS III) FabH, 335 aa; fasta scores: opt: 659 z-s…	SCO2388	P72392
glnA_SC3H12.06_s_at	0.436553	-0.502033	-0.802203	-0.377185	0.728492	0.319241	-0.0691334	-0.443235	0.460257	-1.25878	-1.00305	-0.830943	0.487061	0.356559	0.0150366	0.338772	SC3H12.06, glnA, glutamine synthetase I, len: 469 aa; identical to previously sequenced SW:GLNA_STRCO (EMBL:M23172) Streptomyces coelicolor glutamine synthetase (EC 6.3.1.2) (glutamate-ammonia ligase) GlnA, 469 aa and to previously sequenced TR:CAB51282 (EMBL:AL096872) Streptomyces coelicolor glutamine synthetase I SC5F7.03, 469 aa and highly similar to SW:GLN1_STRVR (EMBL:X70924) Streptomyces vi…	SCO2198	P15106
glyA1_SC5G8.05_at	0.515107	-1.70638	-0.325105	-0.188982	1.49753	-0.214152	0.0317847	-0.0593001	0.709464	-2.32844	-1.68477	-1.69718	1.03906	0.965882	1.15835	1.36874	SC5G8.05, glyA1, serine hydroxymethyltransferase, len: 481 aa; strongly similar to many e.g. SW:P34895 (GLYA_HYPME) serine hydroxymethyltransferase from Hyphomicrobium methylovorum (434 aa) fasta scores; opt: 912, z-score: 1044.8, E(): 0, 44.2% identity in 459 aa overlap. Contains two Pfam matches to entry PF00464 SHMT, Serine hydroxymethyltransferase.	SCO4837	Q9KZA9
guaA_SCD63.17_r_at	0.563366	-0.663498	-0.232363	-0.186722	0.760692	-0.0999174	0.0032053	-0.172955	0.609887	-0.933365	-1.07549	-1.06899	0.646449	0.559906	0.475478	0.559371	SCD63.17, guaA, GMP synthase, len: 526 aa; highly similar to SW:GUAA_CORAM (EMBL:Y10499) Corynebacterium ammoniagenes GMP synthase [glutamine-hydrolyzing] (EC 6.3.5.2) GuaA, 522 aa; fasta scores: opt: 2191 z-score: 2442.9 E(): 0; 65.7% identity in 528 aa overlap. Contains Pfam matches to entries PF00117 GATase, Glutamine amidotransferase class-I and PF00958 GMP_synt_C, GMP synthase C terminal dom…	SCO4785	Q9L0H2
hisE_SC6D7A.02c_i_at	0.2823	-1.71835	-0.650553	0.190572	0.36322	-0.480008	-0.141306	-0.148148	0.145326	-3.10537	-3.06926	-2.54469	0.20119	0.246275	0.350149	0.421672	SC6D7A.02c, hisE, phosphoribosyl-ATP pyrophosphatase, len: 90 aa; similar to SW:HIS2_SULSO (EMBL:U82227) Sulfolobus solfataricus phosphoribosyl-ATP pyrophosphatase HisE (EC 3.6.1.31), 94 aa; fasta scores: opt: 175 z-score: 245.2 E(): 4e-06; 33.3% identity in 90 aa overlap and to SW:HIS2_MYCTU (EMBL:Z97559) Mycobacterium tuberculosis phosphoribosyl-ATP pyrophosphatase HisE (EC 3.6.1.31), 93 aa; fa…	SCO1439	Q9EWK0
nrdJ_SC4H2.26_at	0.148836	-0.320476	0.287253	-0.871243	0.437608	0.932144	-0.222274	-0.869522	0.145932	-1.38209	-0.398381	-0.708091	0.301079	0.365027	0.489072	0.0293233	SC4H2.26, nrdJ, ribonucleotide reductase, len: 967 aa; highly similar to Streptomyces clavuligerus TR:E1258368(EMBL:AJ224870) vitamin B12-dependent ribonucleotide reductase (951 aa), fasta scores; opt: 5800 z-score: 5797.4 E():0, 91.3% identity in 958 aa overlap. Contains 2x match to Pfam match to entry ribonucleo_red PF00317, Ribonucleotide reductase, scores 75.54 and 86.71	SCO5805	O69981
nrdL_SC7E4.23c_at	0.0155244	-0.292966	0.346218	-0.783513	0.487812	1.29259	-0.0213321	-0.997988	0.0308965	-2.89262	-2.10176	-2.20904	0.0679518	0.771289	1.12134	0.367923	SC7E4.23c, nrdL, ribonucleotide-diphosphate reductase large chain, len: 791 aa; identical to previously sequenced TR:CAB82485 (EMBL:AJ276618) Streptomyces coelicolor A3(2) ribonucleotide-diphosphate reductase large chain (EC 1.17.4.1) NrdL, 791 aa. Contains Pfam match to entry PF00317 ribonucleo_red, Ribonucleotide reductase and match to Prosite entry PS00089 Ribonucleotide reductase large subuni…	SCO5226	Q9K496
nrdM_SC7E4.22c_r_at	0.11432	-0.207566	0.18202	-0.75658	0.323811	0.986728	-0.149496	-0.917051	0.103196	-1.77194	-1.79669	-1.87873	0.111451	0.69087	0.846574	0.313777	SC7E4.22c, nrdM, ribonucleotide-diphosphate reductase small chain, len: 343 aa; identical to previously sequenced TR:CAB82486 (EMBL:AJ276618) Streptomyces coelicolor A3(2) ribonucleotide-diphosphate reductase small chain (EC 1.17.4.1) NrdM, 343 aa. Contains Pfam match to entry PF00268 ribonuc_red, Ribonucleotide reductases and a possible hydrophobic membrane spanning region	SCO5225	Q9K3C2
nuoL2_SCD39.06_at	0.364926	-0.127146	0.0486097	0.292666	0.359632	-0.480591	-0.251754	-0.196586	0.13732	-0.655264	-0.548358	-0.631933	0.214201	0.552507	0.604725	0.720572	SCD39.06, nuoL2, NADH dehydrogenase subunit, len: 664 aa; similar to SW:NU5C_SYNP2 (EMBL:M99378) Synechococcus sp. NADH-plastoquinone oxidoreductase chain 5 (EC 1.6.5.3) NdhF, 664 aa; fasta scores: opt: 997 z-score: 1098.6 E(): 0; 33.7% identity in 701 aa overlap and to TR:Q9XAR5 (EMBL:AL078618) Streptomyces coelicolor SCD16A.10c, NuoL, NADH dehydrogenase subunit, 654 aa; fasta scores: opt: 902 z…	SCO4606	Q9F2V5
nuoM2_SCD39.07_at	0.170772	-0.524063	-0.627737	-0.396749	0.725181	-0.324475	-0.170542	0.121736	0.195607	-0.788465	-0.949101	-0.844793	0.340034	0.339903	0.247111	0.4176	SCD39.07, nuoM2, NADH dehydrogenase subunit, len: 534 aa; similar to SW:NUOM_ECOLI (EMBL:X68301) Escherichia coli NADH dehydrogenase I chain M (EC 1.6.5.3) NuoM, 509 aa; fasta scores: opt: 721 z-score: 798.7 E(): 0; 33.9% identity in 528 aa overlap and to TR:Q9XAR6 (EMBL:AL078618) Streptomyces coelicolor SCD16A.09c, NuoM, NADH dehydrogenase subunit, 523 aa; fasta scores: opt: 462 z-score: 441.4 E…	SCO4607	Q9F2V4
purL_SCD25.15_at	0.37297	-0.961444	0.0652089	-0.188102	0.502465	-0.113816	-0.013381	-0.229308	0.440437	-1.07268	-1.06975	-1.18158	0.453444	0.267051	0.297431	0.509535	SCD25.15, purL, phosphoribosyl formylglycinamidine synthase II (EC 6.3.5.3), len: 752 aa, Highly similar to many e.g. Mycobacterium tuberculosis SW:PURL_MYCTU (EMBL; U34956) phosphoribosylformylglycinamidine synthase II (EC 6.3.5.3) (FGAM synthase II) (754 aa), fasta scores opt: 3547 z-score: 3844.2 E():0 70.5% identity in 749 aa overlap. Contains 2x Pfam matches to entry PF00586 AIRS, AIR syntha…	SCO4079	Q9RKK5
pyrA_SC9C5.07c_r_at	0.348143	-0.185911	-0.247757	-0.2063	1.04171	-0.516828	-0.207201	0.0189139	0.267771	0.416706	-0.215179	-0.204203	0.408642	-0.124053	0.647527	0.118005	SC9C5.07c, pyrA, carbamoylphosphate synthetase large chain, len: 1102 aa; similar to SW:CARB_ECOLI (EMBL:V01500) Escherichia coli carbamoyl-phosphate synthase large chain (EC 6.3.5.5) CarB or PyrA, 1072 aa; fasta scores: opt: 3383 z-score: 3699.6 E(): 0; 55.0% identity in 1102 aa overlap. Contains 3x Pfam matches to entry PF00289 CPSase_L_chain, Carbamoyl-phosphate synthase (CPSase) and matches t…	SCO1483	Q9KXR6
pyrH_SC2E1.43_at	0.350448	-0.309066	0.0951381	-0.168927	0.303267	-0.139095	-0.0362053	-0.0820732	0.211245	-1.83254	-1.98389	-2.1512	0.280584	0.554463	0.463182	0.518696	SC2E1.43, pyrH, uridylate kinase, len: 253 aa; highly similar to many e.g. PYRH_ECOLI uridylate kinase (EC 2.7.4.-) (240 aa), fasta scores; opt: 668 z-score: 968.6 E(): 0, 45.9% identity in 233 aa overlap	SCO5626	O69913
rplF_SCD31.42_i_at	0.649053	-0.46222	-0.115296	-0.125118	0.536955	-0.293262	-0.324782	-0.218661	0.532149	-1.81027	-3.10311	-2.60091	0.415892	0.588679	0.331447	0.292986	SCD31.42, rplF, 50S ribosomal protein L6, len: 179 aa; identical to previosuly sequenced SW:RL6_STRCO (EMBL:X83011) Streptomyces coelicolor 50S ribosomal protein L6 RplF, 179 aa. Contains Pfam match to entry PF00347 Ribosomal_L6, Ribosomal protein L6 and match to Prosite entry PS00525 Ribosomal protein L6 signature 1	SCO4717	P46786
rplV_SCD31.32_i_at	0.264418	-0.42334	0.0550861	0.134065	0.0260528	-0.444543	-0.399211	-0.413387	0.309958	-1.18895	-2.7397	-1.89555	0.22449	0.31323	0.3217	0.281992	SCD31.32, rplV, 50S ribosomal protein L22, len: 125 aa; highly similar to SW:RL22_BACST (EMBL:X54994) Bacillus stearothermophilus 50S ribosomal protein L22, RplV, 113 aa; fasta scores: opt: 441 z-score: 566.9 E(): 3.8e-24; 64.0% identity in 114 aa overlap. Contains Pfam match to entry PF00237 Ribosomal_L22, Ribosomal protein L22 and match to Prosite entry PS00464 Ribosomal protein L22 signature	SCO4707	Q9L0D5
tkt_SC5A7.13c_at	2.62702	-0.178465	-0.642569	0.0303216	0.508229	0.268574	-0.181531	-0.0588249	2.34886	-1.50897	-1.3284	-1.2709	2.23591	-0.226478	0.0802749	0.882923	SC5A7.13c, tktB, probable transketolase, len: 698 aa; highly similar to many e.g. TKT2_ECOLI transketolase 2 (EC 2.2.1.1) (667 aa), fasta scores; opt: 1191 z-score: 1912.7 E(): 0, 46.0% identity in 683 aa overlap. Contains PS00802 Transketolase signature 2 and Pfam match to entry PF00456 transketolase, Transketolase, score 1163.10, E-value 0	SCO6663	O88019
wblE_2SC7G11.02c_f_at	0.794979	-0.712616	-0.120829	0.216509	0.308716	-0.209215	-0.368634	-0.360136	0.828939	-2.22839	-1.34324	-0.662013	0.784337	0.160844	0.458599	0.673938	2SC7G11.02c, wblE, hypothetical protein, len: 85 aa; identical to previously sequenced TR:Q9X952 (EMBL:AJ239087) Streptomyces coelicolor hypothetical 9.7 kDa protein WblE, 85 aa	SCO5240

## Sheet: Repressed by Van not Moe Bac
Probesets	[Bac, 0](normalized)	[Bac, 30](normalized)	[Bac, 60](normalized)	[Bac, 90](normalized)	[Moe, 0](normalized)	[Moe, 30](normalized)	[Moe, 60](normalized)	[Moe, 90](normalized)	[Van, 0](normalized)	[Van, 30](normalized)	[Van, 60](normalized)	[Van, 90](normalized)	[none, 0](normalized)	[none, 30](normalized)	[none, 60](normalized)	[none, 90](normalized)	GeneBank_Annotation	LOCUS_ID	UNIPROT_ID
2SC10A7.17_2SC10A7.1_at	-0.0168672	-0.773772	0.0942841	-0.251529	0.0729183	0.00850773	0.188507	0.075353	0.0434666	-1.33289	-0.454364	-0.113072	0.0747932	0.0175247	-0.156734	-0.119823	2SC10A7.17, probable secreted penicillin-binding protein, len: 495 aa; similar to TR:Q9XA17 (EMBL:AL079308) Streptomyces coelicolor putative secreted penicillin-binding protein SCH69.17, 490 aa; fasta scores: opt: 1733 z-score: 1829.7 E(): 0; 55.0% identity in 498 aa overlap and to TR:AAF61246 (EMBL:AF241575) Streptomyces griseus PbpA, 485 aa; fasta scores: opt: 1186 z-score: 1253.7 E(): 0; 55.8%…	SCO4013	Q9ADP3
2SC10A7.30c_2SC10A7._at	0.203709	-1.02319	-0.191809	-0.069881	0.336452	0.0402333	0.429794	0.514538	0.224613	-1.30806	-0.728764	-0.293699	0.326424	-0.0151224	-0.0985603	-0.110611	2SC10A7.30c, possible ATP binding protein, len: 156 aa; similar to TR:Q9XAG1 (EMBL:AL079356) Streptomyces coelicolor hypothetical 15.6 kDa protein SC6G9.21, 144 aa; fasta scores: opt: 278 z-score: 351.7 E(): 4.4e-12; 42.5% identity in 120 aa overlap. Contains match to Prosite entry PS00017 ATP/GTP-binding site motif A (P-loop)	SCO4026	Q9ADN2
2SC6G5.05_2SC6G5.05_r_at	-0.195086	-0.0713401	0.112155	-0.110608	0.148612	0.0591214	0.145252	0.0513337	-0.285452	-0.40069	-0.53565	-0.477008	-0.127264	0.190766	0.16937	0.0527471	2SC6G5.05, probable methylase, len: 281aa; similar to many eg. TR:P72542 (EMBL:U60417) PapM from Streptomyces pristinaespiralis which catalyses the two successive N-methylation steps of 4-amino-L-phenylalanine leading to DMPAPA via 4-methylamino-L-phenylalanine (292 aa) fasta scores; opt: 723, z-score: 865.6, E(): 0, 44.5% identity in 265 aa overlap. Contains Prosite match to PS00092 N-6 Adenine-…	SCO5361	Q9K4E3
2SC6G5.19_2SC6G5.19_at	0.0351748	-0.105278	-0.290958	-0.173363	0.573575	-0.0208268	0.0854659	0.267849	0.0478137	-0.410301	-0.380918	-0.50532	0.00527906	0.260867	0.200207	0.129592	2SC6G5.19, possible secreted protein, len: 151aa; similar to SW:Q10620 (YD12_MYCTU) hypothetical protein from Mycobacterium tuberculosis (147 aa) fasta scores; opt: 282, z-score: 358.4, E(): 1.7e-12, 38.9% identity in 144 aa overlap. Contains possible N-terminal signal sequence peptide	SCO5375
2SC6G5.32c_2SC6G5.32_r_at	-0.157639	-0.163768	0.00823832	-0.0177684	0.00420411	-0.0724564	0.144315	0.135249	-0.0164172	-0.488668	-0.549708	-0.412705	-0.0187683	0.113998	0.109877	0.281832	2SC6G5.32c, conserved hypothetical protein, len: 251 aa; similar to many eg. SW:Q10634 (Y036_MYCTU) hypothetical protein from Mycobacterium tuberculosis (226 aa) fasta scores; opt: 1161, z-score: 1353.2, E(): 0, 76.1% identity in 226 aa overlap. Contains Pfam match to entry PF01939 DUF91, Protein of unknown function.	SCO5388
2SC6G5.33_2SC6G5.33_at	-0.297226	-0.0944271	-0.070447	-0.304792	0.112944	0.644687	1.16131	1.61483	-0.438456	-0.551522	-0.515525	-0.729903	-0.539304	0.0509879	0.382988	0.768482	2SC6G5.33, unknown, len: 130 aa	SCO5389
2SC6G5.39c_2SC6G5.39_at	0.0796428	-0.220261	-0.0802684	-0.170881	0.0513837	-0.12639	0.0409357	0.309822	-0.0680153	-0.623013	-0.317553	0.281342	0.0231694	0.0299695	0.0137507	0.0772642	2SC6G5.39c, possible ABC transporter ATP-binding subunit, len: 346aa; similar to many eg. TR:Q9S6T6 (EMBL:AL035654) putative ABC transporter ATP-binding protein from Streptomyces coelicolor (317 aa) fasta scores; opt: 1180, z-score: 1223.8, E(): 0, 58.5% identity in 316 aa overlap. Contains Pfam match to entry PF00005 ABC_tran, ABC transporter and Prosite match to PS00017 ATP/GTP-binding site mot…	SCO5395	Q9K4B6
2SC6G5.40c_2SC6G5.40_r_at	0.400366	-0.15967	0.0107226	-0.0833893	0.0923516	-0.326802	-0.278158	-0.252335	0.286311	-0.418655	-0.294549	-0.177922	0.165624	0.247868	0.228954	0.1988	2SC6G5.40c, probable cellulose-binding protein, len: 310aa; strongly similar to TR: (EMBL:) AbpS avicel-binding protein from Streptomyces reticuli (311 aa) fasta scores; opt: 1777, z-score: 1598.0, E(): 0, 93.2% identity in 311 aa overlap. Contains a possible membrane-spanning hydrophobic region close to the N-terminus and possible coiled-coil regions throughout.	SCO5396
2SCD4.04_2SCD4.04_at	0.193049	0.289096	-0.788138	-0.504519	0.299382	-0.0238775	-0.523141	-0.423398	0.171659	0.261932	-0.415563	-0.814134	0.247427	0.235369	0.0568409	-0.0977259	2SCD4.04, hypothetical protein, len: 108 aa; similar to TR:CAB77307 (EMBL:AL160312) Streptomyces coelicolor hypothetical 13.8 kDa protein SCD35.23c, 119 aa; fasta scores: opt: 290 z-score: 364.1 E(): 8.2e-13; 47.6% identity in 105 aa overlap	SCO4533
2SCD4.10c_2SCD4.10c_at	-0.0633965	-0.325241	0.180872	0.0316057	0.293201	0.055	0.0613057	-0.0120134	-0.158677	-0.667288	-0.262736	-0.248471	-0.198327	0.149525	0.0997753	0.209386	2SCD4.10c, hypothetical protein, len: 201 aa; highly similar to TR:CAB82060 (EMBL:AL161803) Streptomyces coelicolor hypothetical 23.3 kDa protein SCD31.17, 215 aa; fasta scores: opt: 776 z-score: 926.5 E(): 0; 59.0% identity in 200 aa overlap	SCO4539
2SCD4.11c_2SCD4.11c_at	-0.0255933	-0.354606	0.0796952	-0.086525	0.261716	0.0320845	-0.0180375	-0.0227397	-0.113214	-0.626966	-0.226539	-0.0842451	0.107648	0.122596	0.0563259	0.160023	2SCD4.11c, unknown, len: 80 aa. Low G+C content (56.25%)	SCO4540
2SCD4.12c_2SCD4.12c_at	-0.00216413	-0.0865576	-0.131824	-0.137625	0.615084	0.433234	0.165334	0.111765	-0.1322	-0.371869	-0.407266	-0.273908	-0.0535269	0.185313	0.183016	0.232425	2SCD4.12c, possible membrane protein, len: 526 aa; N-terminal region identical to previously sequenced TR:Q9XD98 (EMBL:AF106004) Streptomyces coelicolor hypothetical 27.5 kDa protein, 249 aa and to TR:CAB82065 (EMBL:AL161803) Streptomyces coelicolor putative integral membrane protein SCD31.22, 604 aa; fasta scores: opt: 1299 z-score: 1315.4 E(): 0; 57.8% identity in 339 aa overlap. Contains possi…	SCO4541
2SCD4.17_2SCD4.17_at	0.0575461	-0.175598	-0.131011	0.0845218	0.227201	-0.080698	0.0533339	0.0544481	-0.0235869	-0.932945	-0.817136	-0.577702	0.0139462	0.197116	0.08319	0.14032	2SCD4.17, possible lipoprotein, len: 216 aa; similar to TR:CAB92614 (EMBL:AL356813) Streptomyces coelicolor putative lipoprotein SCK15.23, 221 aa; fasta scores: opt: 525 z-score: 595.2 E(): 1.1e-25; 39.4% identity in 213 aa overlap. Contains correctly situated match to Prosite entry PS00013 Prokaryotic membrane lipoprotein lipid attachment site and possible N-terminal signal peptide sequence	SCO4546
2SCD4.18_2SCD4.18_at	0.0877256	-0.197034	-0.104905	-0.0162926	0.291467	-0.16047	-0.107404	0.0770731	-0.00235017	-0.523995	-0.505347	-0.511481	0.00503222	0.365817	0.15699	0.126967	2SCD4.18, possible secreted protein, len: 355 aa; similar to TR:CAB77312 (EMBL:AL160312) Streptomyces coelicolor putative secreted protein SCD35.28c, 361 aa; fasta scores: opt: 942 z-score: 949.2 E(): 0; 43.9% identity in 360 aa overlap. Contains possible N-terminal signal peptide sequence	SCO4547
2SCD60.03c_2SCD60.03_at	-0.204746	-0.336452	-0.412914	-0.248392	0.310425	0.147383	0.164648	0.317056	-0.228035	-0.959413	-0.701949	-0.581547	0.155784	0.171199	0.128119	0.198547	2SCD60.03c, possible small membrane protein, len: 58 aa. Contains possible hydrophobic membrane spanning region	SCO4037
2SCD60.07_2SCD60.07_r_at	0.0138893	-0.519419	-0.101855	-0.0622053	0.501144	0.0583188	0.377703	0.377672	0.0604811	-0.688344	-0.64197	-0.486323	0.148833	0.089462	0.0242459	-0.0166645	2SCD60.07, probable uracil phosphoribosyltransferase, len: 209 aa; similar to SW:UPP_STRSL (EMBL:L07793) Streptococcus salivarius uracil phosphoribosyltransferase (EC 2.4.2.9) Upp, 209 aa; fasta scores: opt: 707 z-score: 853.1 E(): 0; 48.3% identity in 207 aa overlap. Contains Pfam match to entry PF00156 Pribosyltran, Phosphoribosyl transferase domain	SCO4041	Q9AK76
2SCD60.09c_2SCD60.09_r_at	0.143689	-0.149844	-0.254548	-0.00370932	0.430239	-0.166529	-0.141751	-0.0248594	0.167026	-0.590983	-0.331243	-0.34964	0.376528	0.195265	0.31435	0.274298	2SCD60.09c, conserved hypothetical protein, len: 98 aa; similar to TR:O05823 (EMBL:Z95208) Mycobacterium tuberculosis hypothetical 12.0 kDa protein MTCY27.05c, 105 aa; fasta scores: opt: 419 z-score: 582.4 E(): 7e-25; 62.2% identity in 98 aa overlap	SCO4043
2SCG18.01_2SCG1.29_r_at	0.148621	-0.310592	0.184493	0.13868	0.26523	-0.223014	-0.0968218	-0.174838	0.14933	-0.261848	-0.294873	-0.49153	0.165484	0.307174	0.317009	0.114849	2SCG18.01, purB, probable adenylosuccino lyase (fragment), len: >362 aa; highly similar to TR:Q9RHX3 (EMBL:AB00316) Corynebacterium ammoniagenes adenylosuccino lyase PurB, 479 aa; fasta scores: opt: 1625 z-score: 1824.6 E(): 0; 69.4% identity in 363 aa overlap. Contains Pfam match to entry PF00206 lyase_1, Lyase and match to Prosite entry PS00163 Fumarate lyases signature 2SCG1.29, purB, adenylos…	SCO1254	Q8CK34
2SCG2.02c_2SCG2.02c_at	-0.0980294	-0.238364	-0.206831	-0.0299108	0.27921	0.0689519	0.246962	0.59007	-0.0531952	-0.374323	-0.50434	-0.441524	-0.152329	0.126283	0.153399	0.142723	2SCG2.02c, unknown, len: 134 aa	SCO0989
2SCG2.03c_2SCG2.03c_at	-0.184166	-0.283569	-0.0500703	-0.0536027	0.128005	0.189647	0.54325	1.02877	-0.126957	-0.480326	-0.459732	-0.562067	-0.20679	0.178415	0.437829	0.528129	2SCG2.03c, possible integral membrane protein, len: 329 aa. Contains possible hydrophobic membrane spanning regions	SCO0990	Q9EX48
2SCG58.16_2SCG58.16_at	0.461676	-0.450234	-0.567433	-0.504481	0.550732	0.0957836	0.0779548	0.392007	0.223835	-0.650612	-0.445744	-0.297625	0.440663	-0.0185347	-0.0986404	0.101575	2SCG58.16, possible integral membrane protein, len: 67 aa. Contains possible hydrophobic membrane spanning regions	SCO1216
2SCG61.31c_2SCG61.31_i_at	-0.0932522	-0.297614	-0.300461	-0.0394223	0.662245	0.0895608	0.345615	0.636429	-0.000730514	-0.593776	-0.702902	-0.556522	0.079713	-0.0514533	0.0522822	0.0803512	2SCG61.31c, hypothetical protein, len: 251aa; strongly similar to TR:Q9RCK7 (EMBL:AJ242827) hypothetical protein from Streptomyces tendae (266 aa) fasta scores; opt: 1417, z-score: 167,3.0 E(): 0, 84.3% identity in 249 aa overlap and TR:Q9RKV0 (EMBL:AL132824) hypothetical protein from Streptomyces coelicolor (304 aa) fasta scores; opt: 728, z-score: 862.7, E(): 0, 55.5% identity in 247 aa overlap	SCO1349
2SCI34.13c_2SCI34.13_r_at	0.0452199	-0.149794	-0.0453501	-0.258729	0.309234	-0.0890821	-0.0075744	-0.112127	0.0752662	-0.914355	-0.61241	-0.715307	0.162812	0.220841	0.31283	0.190855	2SCI34.13c, probable cytidylate kinase, len: 231 aa; similar to SW:KCY_ECOLI (EMBL:X00785) Escherichia coli cytidylate kinase (EC 2.7.4.14) Cmk or MssA, 227 aa; fasta scores: opt: 469 z-score: 501.3 E(): 1.8e-20; 40.3% identity in 226 aa overlap. Contains Pfam match to entry PF02224 Cytidylate_kin, Cytidylate kinase and match to Prosite entry PS00017 ATP/GTP-binding site motif A (P-loop)	SCO1760	Q9EWW6
2SCK31.12_2SCK31.12_i_at	-0.126956	-0.541023	-0.412033	-0.348511	0.706526	-0.00032409	0.32503	0.37344	-0.0199679	-0.561835	-0.59117	-0.634295	0.246394	0.00595156	0.103369	0.140297	2SCK31.12, probable tetR-family transcriptional regulator, len: 198 aa; similar to TR:Q9RJL5 (EMBL:AL121849) Streptomyces coelicolor putative tetR-family transcriptional regulator SCF6.16, 194 aa; fasta scores: opt: 355 z-score: 451.5 E(): 1.3e-17; 35.1% identity in 185 aa overlap. Contains Pfam match to entry PF00440 tetR, Bacterial regulatory proteins, tetR family and possible helix-turn-helix …	SCO4952	Q9ADK8
2SCK31.17c_2SCK31.17_at	0.0174282	-0.594497	0.18259	-0.491214	0.481992	0.142021	0.648178	0.646245	0.0221748	-0.912013	-0.213051	-0.119652	0.145453	-0.118234	-0.179005	-0.0024972	2SCK31.17c, putative membrane protein, len: 372 aa; similar to TR:Q9S2T3 (EMBL:AL096884) Streptomyces coelicolor hypothetical 40.5 kDa protein SC4G6.25, 376 aa; fasta scores: opt: 334 z-score: 393.9 E(): 2.1e-14 34.3% identity in 324 aa overlap. Contains possible hydrophobic membrane spanning region	SCO4957
2SCK31.26c_2SCK31.26_r_at	0.623109	-0.262974	-0.342498	-0.103218	0.273943	-0.10547	-0.021143	0.020325	0.523609	-0.609259	-0.654737	-0.668038	0.44735	0.107226	0.159651	0.171967	2SCK31.26c, possible membrane protein, len: 132 aa; similar to TR:O53429 (EMBL:AL021897) Mycobacterium tuberculosis hypothetical 15.4 kDa protein MTV017.34c, 144 aa; fasta scores: opt: 186 z-score: 240.5 E(): 7.4e-06; 27.9% identity in 136 aa overlap. Contains possible hydrophobic membrane spanning region	SCO4966
2SCK31.27_2SCK31.27_i_at	0.199502	-1.11794	0.0680704	-0.331558	0.442274	-0.106999	0.287335	0.271178	0.173214	-1.38494	-0.639533	-0.426698	0.237851	-0.12623	-0.131809	0.131461	2SCK31.27, conserved hypothetical protein, len: 293 aa; highly similar to TR:O53430 (EMBL:AL021897) Mycobacterium tuberculosis hypothetical 32.7 kDa protein MTV017.35, 288 aa; fasta scores: opt: 992 z-score: 1173.4 E(): 0; 52.3% identity in 287 aa overlap	SCO4967
2SCK31.28_2SCK31.28_r_at	0.166229	-0.51015	0.0690713	0.193476	0.0272719	-0.209985	0.0114702	-0.174768	0.183069	-0.847881	-0.59595	-0.492606	0.118965	0.038825	0.0179962	0.0180686	2SCK31.28, possible membrane protein, len: 75 aa. Contains possible hydrophobic membrane spanning region	SCO4968
2SCK36.13_2SCK36.13_r_at	0.356605	-0.483634	-0.24676	0.0627561	0.339258	-0.162547	0.0933692	0.0627527	0.373386	-0.493487	-0.738314	-0.658471	0.589306	0.506112	-0.0246038	-0.070377	2SCK36.13, conserved hypothetical protein, len: 136 aa; similar to SW:YABJ_BACSU (EMBL:D26185) Bacillus subtilis putative regulator of purine biosynthesis YabJ, 124 aa; fasta scores: opt: 239 Z-score: 301.4 bits: 61.4 E(): 3.5e-09; 36.641% identity in 131 aa overlap. Contains Pfam match to entry PF01042 UPF0076, YjgF family	SCO4990
SC10F4.09_SC10F4.09_i_at	-0.0741108	-0.188963	-0.296381	-0.100586	0.741568	0.27941	0.364262	0.70977	-0.110105	-0.263537	-0.537213	-0.524747	0.144516	0.0359748	-0.0313328	0.186349	SC10F4.09, possible membrane protein, len: 96 aa. Contains possible hydrophobic membrane spanning region	SCO7636
SC10F4.27_SC10F4.27_at	0.0399332	-0.208221	0.152684	-0.0252376	0.155765	0.247167	0.527675	0.846657	-0.0315355	-0.560179	-0.382103	-0.117784	-0.00568008	0.0304139	-0.155005	0.0547694	SC10F4.27, possible oxidoreductase, len: 285 aa; similar to many other dehydrogenases/oxidoreductases, e.g. TR:Q9PCP9 (EMBL:AE003996) Xylella fastidiosa phenylacetaldehyde dehydrogenase XF1729, 291 aa; fasta scores: opt: 626 z-score: 722.9 E(): 9.9e-33; 39.7% identity in 292 aa overlap	SCO7654	Q9F3N3
SC1A2.17c_SC1A2.17c_at	0.524646	-0.393446	-0.677455	-0.1771	0.0955302	0.0648473	0.27187	0.479619	0.336544	-0.380275	-0.823826	-0.854461	0.208504	-0.11375	-0.196741	0.108855	SC1A2.17c, possible ArsR-family transcriptional regulator, len: 120 aa. Similar to several regulators including: Streptomyces coelicolor TR:Q9X8X8 (EMBL:AL078610) putative transcriptional regulator, SCH35.28C (122 aa), fasta scores opt: 297 z-score: 392.7 E(): 1.8e-14 49.4% identity in 87 aa overlap and Mycobacterium tuberculosis TR:P71941 (EMBL:Z80225) putative transcriptional regulator (126 aa)…	SCO6808	Q9L224
SC1A2.32_SC1A2.32_at	0.0378785	-0.282353	-0.0361948	-0.0116234	-0.00713571	-0.0283152	0.135311	0.195632	-0.143873	-0.691485	-0.25809	-0.102008	0.0632801	-0.0312738	0.00890636	0.0722984	SC1A2.32, possible ArsR-family transcriptional regulator, len: 150 aa. Similar to several including: Sinorhizobium sp. As4 TR:AAD51845 (EMBL:AF178758) ArsR regulatory protein (115 aa), fasta scores opt: 129 z-score: 168.5 E(): 0.056 29.1% identity in 103 aa overlap. Contains a Pfam match to entry PF01022 HTH_5, Bacterial regulatory protein, arsR family with a putative helix-turn-helix motif situa…	SCO6823	Q9L209
SC1A8A.09c_SC1A8A.09_at	0.0961394	-0.02104	0.0284133	0.0491919	0.219544	0.00841077	-0.000525475	0.0455087	-0.127507	-0.410191	-0.486345	-0.381081	-0.0585718	0.184864	0.0265884	0.176697	SC1A8A.09c, possible CDP-diacylglycerol--glycerol-3-phosphate 3-phosphatidyl-transferase, len: 206 aa; similar to many eg. SW:Q50611 (PGSA_MYCTU) putative CDP-diacylglycerol--glycerol-3-phosphate 3-phosphatidyl-transferase from Mycobacterium tuberculosis (209 aa) fasta scores; opt: 504, z-score: 637.7, E(): 4.3e-28, 43.5% identity in 193 aa overlap and SW:P06978 (PGSA_ECOLI ) CDP-diacylglycerol--…	SCO1389	Q9KZP3
SC1A8A.10_SC1A8A.10_i_at	0.123662	-0.795207	0.137705	-0.10505	0.534863	-0.154833	0.473821	0.481908	0.156494	-1.46156	-0.765311	-0.414838	0.228038	0.00142415	0.0178909	-0.00770537	SC1A8A.10, possible PTS system sugar phosphotransferase component IIA, len: 176a; similar to many e.g. TR:BAA82669 (EMBL:AB030569) putative phosphoenolpyruvate:carbohydrate phosphotransferase system family from Streptomyces griseus (149 aa) fasta scores; opt: 897, z-score: 951.7, E(): 0, 88.6% identity in 149 aa overlap and SW:P42015 (PTGA_BACST) PTS system, glucose-specific IIABC component from …	SCO1390	Q9KZP2
SC1A8A.11_SC1A8A.11_at	0.198126	-0.545783	0.191118	-0.192749	0.520678	-0.154338	0.251233	0.433213	0.0875773	-0.873278	-0.537945	-0.397293	0.198709	0.160567	0.119095	0.00274531	SC1A8A.11, phosphoenolpyruvate-protein phosphotransferase, len: 556 aa; similar to many e.g. SW:P08839 (PT1_ECOLI) PtsI, phosphoenolpyruvate-protein phosphotransferase from Escherichia coli (575 aa) fasta scores; opt: 473, z-score: 494.3, E(): 4.2e-20, 34.6% identity in 570 aa overlap. Contains Pfam match to entry PF00391 PEP-utilizers, PEP-utilizing enzymes, Prosite match to PS00370 PEP-utilizin…	SCO1391	Q9KZP1
SC1A8A.21c_SC1A8A.21_i_at	0.326645	-0.455841	-0.313417	-0.46792	0.654976	-0.102342	0.0381533	0.34192	0.181803	-0.516826	-0.653734	-0.622486	0.354049	0.182507	0.218714	0.0711048	SC1A8A.21c, cvnB4, unknown, len: 144 aa; similar to others from Streptomyces coelicolor and Mycobacterium tuberculosis e.g. TR:Q9X835 (EMBL:AL049727) hypothetical protein from Streptomyces coelicolor (139 aa) fasta scores; opt: 408, z-score: 500.5, E(): 1.9e-20, 47.6% identity in 143 aa overlap. Local genetic arrangement also seems to be conserved for the Streptomyces coelicolor paralogues	SCO1401
SC1A9.03_SC1A9.03_at	0.0546973	-0.364688	-0.301078	-0.363629	0.308225	0.00793409	0.0594276	0.218219	0.083303	-0.554748	-0.561866	-0.539999	0.0842369	0.0984484	0.193881	0.0913726	SC1A9.03, probable two component sensor kinase, len: 388aa; similar to a family of sensor kinases egs. TR:Q53893 (EMBL:U51332) AbsA1 from Streptomyces coelicolor (571 aa), fasta scores; opt: 389, z-score: 278.9, E(): 2.9e-08, (33.1% identity in 405 aa overlap) and UHPB_ECOLI (EMBL:M17102) sensor kinase from Escherichia coli (500 aa), fasta scores; opt:221, z-score: 248.0, E(): 1.5e-06, (25.9% ide…	SCO6139	Q9ZBU9
SC1A9.12_SC1A9.12_at	0.757299	-0.893079	-0.590101	-0.422743	0.18696	0.117071	0.366068	0.328598	0.451273	-1.19826	-1.35697	-0.969875	0.520588	-0.232858	-0.235715	-0.0593562	SC1A9.12, unknown, len: 442 aa	SCO6148
SC1C2.19c_SC1C2.19c_r_at	-0.164597	-0.386135	-0.207663	0.075151	0.149109	-0.121802	0.119363	0.292005	-0.0908639	-0.713037	-0.495501	-0.312503	-0.00771809	0.150826	0.286508	0.253109	SC1C2.19c, cvnC2, unknown, len: 190 aa; N-terminus is Pro-rich, C-terminus has similarity to M. tuberculosis hypothetical protein TR:O50392 (EMBL:AL009198) MTV004.20C (122 aa), fasta scores; opt: 231 z-score: 217.7 E(): 7.1e-05, 41.0% identity in 122 aa overlap. C-terminus is 84.7% identical to upstream gene SC3A9.23c	SCO5538
SC1C2.22c_SC1C2.22c_r_at	0.0607295	-0.377641	-0.376093	0.0729566	0.0660693	-0.0725527	-0.148384	0.0822134	0.062713	-1.14838	-1.18503	-1.10549	0.114429	0.0296539	0.0848344	0.105091	SC1C2.22c, cvnD1, probable ATP /GTP binding protein, len: 174 aa; similar to prokaryotic hypothetical proteins e.g. M. tuberculosis TR:O50391 (EMBL:AL009198) MTV004.19C (193 aa), fasta scores; opt: 718 z-score: 1252.2 E(): 0, 64.9% identity in 168 aa overlap, and more distantly to the yeast GTP-binding protein SEC4_YEAST RAS-related protein SEC4 (215 aa), fasta scores; opt: 111 z-score: 192.5 E()…	SCO5541	Q9R7V6
SC1C2.23c_SC1C2.23c_r_at	0.178466	-0.356084	-0.411547	0.121179	0.0923322	-0.0395454	-0.0279919	0.14608	0.0908114	-0.614988	-0.91428	-0.931335	0.0781082	0.106041	0.0742909	0.021828	SC1C2.23c, cvnC1, unknown, len: 132 aa; similar to M. tuberculosis hypothetical protein TR:O50392 (EMBL:AL009198) MTV004.20C (122 aa), fasta scores; opt: 236 z-score: 328.3 E(): 4.9e-11, 38.5% identity in 122 aa overlap. C-terminus is 84.7% identical to downstream gene SC1C2.19c	SCO5542
SC1C3.01_SC7B7.10_r_at	-0.0225883	-0.494794	-0.0569787	-0.0871081	0.114873	0.0758756	0.151159	0.250893	-0.00748571	-0.701644	-0.534219	-0.18765	-0.0129433	0.093331	0.0510003	-0.0170472	SC1C3.01, probable 1-deoxyxylulose-5-phosphate synthase, partial CDS, len: >341 aa; overlaps and extends SC7B7.10. Similar to many members of the transketolase family e.g. DXS_MYCTU probable 1-deoxyxylulose-5-phosphate synthase (638 aa), fasta scores; opt: 1288 z-score: 1753.5 E(): 0, 59.1% identity in 323 aa overlap. Contains Pfam match to entry transketolase PF00456, Transketolase, score 32.69 …	SCO6013	Q8CJP7
SC1C3.06_SC1C3.06_at	0.128586	-0.253312	-0.281342	-0.164267	0.175268	0.00371806	0.0265239	0.0851798	0.142968	-0.530604	-0.430731	-0.476654	0.282312	0.0347673	0.170094	0.108326	SC1C3.06, unknown, len: 341 aa; similar to downsteam CDS SC1C3.07 (E(): 2.3e-19, 36.2% identity in 348 aa overlap, and to C-terminus of SC1C3.13 (E(): 3.7e-09, 32.0% identity in 356 aa overlap)	SCO6018
SC1C3.16c_SC1C3.16c_r_at	0.330301	-0.127119	0.137239	0.0595913	0.0812635	-0.0660025	-0.067146	-0.0783307	0.122455	-0.43342	-0.384932	-0.346393	0.239003	0.0992845	0.27094	0.257546	SC1C3.16c, possible ribonuclease, len: 394 aa; similar to hypothetical proteins e.g. M. tuberculosis TR:O07183 (EMBL:Z96072) MTCY05A6.02 (438 aa), fasta scores; opt: 1338 z-score: 1167.9 E(): 0, 51.9% identity in 405 aa overlap	SCO6028	O69858
SC1E6.21_SC1E6.21_at	0.54845	-0.210556	-0.267782	-0.552656	0.503881	0.106024	-0.115199	0.0710611	0.275865	-0.0216142	-0.284203	-0.378441	0.16846	-0.0307488	0.0748251	0.215739	SC1E6.21, probable ABC transporter ATP-binding protein, len: 539 aa; similar to many e.g. TLRC_STRFR tylosin resistance ATP-binding protein TLRC (548 aa), fasta scores; opt: 449 z-score: 533.0 E(): 2.1e-22, 33.0% identity in 542 aa overlap. Contains 2x PS00017 ATP /GTP-binding site motif A (P-loop) and 2x Pfam match to entry PF00005 ABC_tran, ABC transporters, scores 125.80, E-value 8.1e-34, and …	SCO6512	Q9ZC01
SC1F2.23_SC1F2.23_at	0.139474	-0.107024	-0.111486	0.176176	0.193681	-0.142587	-0.0572867	0.00640615	0.121996	-0.431923	-0.292968	-0.413899	0.091177	0.0910555	0.259565	0.279033	SC1F2.23, unknown, len: 1557 aa; some simlarity to several protein kinases e.g. ABL_MLVAB tyrosine-protein kinase transforming protein from Abelson murine leukemia virus (746 aa), fasta scores; opt: 84 z-score: 234.0 E(): 8.6e-06, 24.7% identity in 364 aa overlap. Contains PS00107 Protein kinases ATP-binding region signature, Pfam match to entry PF00069 pkinase, Eukaryotic protein kinase domain, …	SCO6626	O86560
SC1G2.14c_SC1G2.14c_r_at	-0.264134	-0.051692	-0.176711	-0.12859	0.208909	0.142203	0.210239	0.258971	-0.0978425	-0.622301	-0.479338	-0.326008	-0.0235926	0.0215054	0.15913	0.244396	SC1G2.14c, unknown, len: 69 aa. Similar to several proteins of undefined function from Streptomyces coelicolor including: TR:O86600(EMBL:AL031514) SC2H4.17C (81 aa), fasta scores opt: 219 z-score: 324.3 E(): 1.1e-10 64.7% identity in 51 aa overlap, TR:O86677(EMBL:AL031371) SC4G2.04 (67 aa), fasta scores opt: 184 z-score: 276.9 E(): 4.8e-08 46.0% identity in 63 aa overlap and TR:Q9Z544(EMBL:AL0352…	SCO2252
SC1H10.10_SC1H10.10_i_at	-0.109486	-0.419147	0.0987115	0.0176015	0.0740277	0.279526	0.448422	0.403465	-0.247833	-0.734803	-0.862341	-0.462503	-0.0281607	-0.0598396	0.0502008	0.256979	SC1H10.10, possible secreted protein, len: 367 aa. Identical over available sequence to Streptomyces lividans TR: Q9ZAK1(EMBL:Y13601) hypothetical 26.8 KD protein (fragment) (250 aa), fasta scores opt: 1497 z-score: 1387.0 E(): 0 96.8% identity in 250 aa overlap. Also highly similar to Streptomyces coelicolor TR:Q9XAE3(EMBL:AL079356) putative secreted protein, SC6G9.39 (391 aa), fasta scores opt:…	SCO7021
SC1H10.11_SC1H10.11_at	-0.159591	-0.329178	-0.146349	-0.0886793	0.0757933	0.247814	0.284073	0.312128	-0.200893	-0.450018	-0.456589	-0.466248	-0.129416	-0.0288523	0.101343	0.312897	SC1H10.11, unknown, len: 310 aa.	SCO7022
SC2A6.14_SC2A6.14_at	0.369421	-0.0634031	-0.482055	0.11899	0.715686	0.905195	0.83561	-0.0880313	0.356169	-0.376284	-0.848744	-0.851124	0.455345	-0.0505206	-0.496383	-0.0239824	SC2A6.14, probable oxidoreductase, len: 510 aa; similar to SW:ALKJ_PSEOL (EMBL:X65936) Pseudomonas oleovorans alcohol dehydrogenase [acceptor] (EC 1.1.99.-) AlkJ, 558 aa; fasta scores: opt: 474 z-score: 541.0 E(): 1.2e-22; 31.1% identity in 541 aa overlap. Contains Pfam match to entry PF00732 GMC_oxred, GMC oxidoreductases and match to Prosite entry PS00624 GMC oxidoreductases signature 2	SCO4829	Q9K3J1
SC2E1.09_SC2E1.09_f_at	0.0624714	-0.275815	0.0424061	-0.0623198	0.202202	0.16665	0.0574385	0.0171509	0.0120462	-0.33294	-0.439208	-0.894523	-0.00388114	0.0396334	0.014732	0	SC2E1.09, unknown, len: 79 aa; highly similar to small hypothetical proteins from several organisms, e.g. YX40_MYCTU MTCY274.40c (80 aa), fasta scores; opt: 356 z-score:628.4 E(): 9.1e-28, 71.6% identity in 74 aa overlap	SCO5592	P0A4Q4
SC2E1.10_SC2E1.10_r_at	-0.0776412	-0.172962	-0.296065	-0.44307	0.443859	0.181166	0.00732025	0.0817582	-0.112638	-0.274337	-0.413713	-0.627841	0.0719665	0.122452	0.163898	0.0907507	SC2E1.10, probable 16S rRNA processing protein, len: 188 aa; similar to hypothetical proteins from many organisms e.g. YX38_MYCTU MTCY274.38c (176 aa), fasta scores; opt: 479 z-score: 693.1 E(): 2.3e-31, 48.3% identity in 176 aa overlap. Also some similarity to RIMM_HAEIN 16S rRNA processing protein rimM (178 aa), fasta scores; opt: 210 z-score: 174.2 E(): 0.018, 27.6% identity in 170 aa overlap …	SCO5593	P0A4D3
SC2E9.14_SC2E9.14_at	0.453184	-0.425433	0.307684	0.310463	-0.11331	-0.249611	-0.0699161	-0.0718304	0.281048	-0.775052	-0.0340869	-0.00487423	0.175234	-0.00889333	0.122105	0.21019	SC2E9.14, unknown, len: 154 aa; similar to Mycobacterium tuberculosis hypothetical protein TR:O07196 (EMBL:Z96072) MTCY05A6.15C (122 aa), fasta scores; opt: 299 z-score: 502.1 E(): 9.1e-21, 41.0% identity in 117 aa overlap	SCO5873
SC2E9.15_SC2E9.15_at	0.251571	-0.39698	0.306755	0.37288	0.0127548	-0.207111	-0.0433175	0.0294622	-0.0209366	-0.492381	-0.0927471	-0.0814444	0.00868766	0.10916	0.161985	0.074997	SC2E9.15, putative membrane protein, len: 272 aa; similar to Mycobacterium tuberculosis hypothetical protein TR:O07195 (EMBL:Z96072) MTCY05A6.14C (223 aa), fasta scores; opt: 212 z-score: 285.5 E(): 1.1e-08, 23.5% identity in 247 aa overlap. Contains possible hydrophobic membrane spanning regions	SCO5874
SC2H12.17_SC2H12.17_s_at	0.222712	-0.313905	-0.254791	-0.172168	0.324008	-0.0463855	-0.0352523	-0.0445366	0.232413	-0.554997	-0.406468	-0.39275	0.223696	0.252678	0.199085	0.0829117	SC2H12.17, possible iron transport lipoprotein, len: 345 aa. Similar to Streptomyces coelicolor TR:Q9RK12(EMBL:AL109974) putative iron-siderophore binding lipoprotein, SCF34.13C (350 aa), fasta scores opt: 221 z-score: 254.1 E(): 1.1e-06 28.7% identity in 352 aa overlap. Contains a possible N-terminal signal sequence and an appropriately positioned Prosite hit to PS00013 Prokaryotic membrane lipo…	SCO7218	Q9K467
SC2H4.01_SC9G1.09_at	-0.0547287	-0.19814	-0.450088	0.31775	0.1901	-0.177766	0.0518352	0.537931	0.0564246	-0.318479	-0.486851	-0.572608	0.0929807	-0.067193	0.13132	0.144742	SC2H4.01, probable ATP/GTP binding protein, partial CDS, len: >606 aa; contains PS00017 ATP /GTP-binding site motif A (P-loop) SC9G1.09, possible serine/threonine protein kinase (partial CDS), len: >688 aa; low similarity to TR:O54228 (EMBL:AJ223176) Streptomyces granaticolor ser/thr protein kinase (EC 2.7.1.37) (phosphorylase B kinase kinase) (glycogen synthase A kinase) (hydroxyalkyl-protein ki…	SCO6219	Q8CJN7
SC3A9.03c_SC3A9.03c_at	0.0209436	0.221088	-0.0577612	-0.079689	0.259528	0.128124	0.0521536	0.359101	-0.0271858	-0.679962	-0.37621	-0.346216	-0.0574993	0.00846195	-0.0916389	-0.0693719	SC3A9.03c, probable integral membrane protein, len: 149 aa; has Pro-, Gly-rich N-terminus and two possible transmembrane domains in the C-terminus; some similarity to M. tuberculosis hypothetical protein TR:E1264549 (EMBL:AL022121) MTV025.037 (451 aa), fasta scores; opt: 183 z-score: 182.2 E(): 0.0066, 33.1% identity in 145 aa overlap. Also similar to upstream gene SC3A9.04c, fasta scores; E(): 1…	SCO5664
SC3A9.04c_SC3A9.04c_at	-0.115235	0.00946569	-0.297412	-0.404444	0.458749	0.100159	0.156891	0.325733	-0.0701526	-0.774543	-0.546661	-0.630963	0.235106	0.133172	-0.0994293	-0.145755	SC3A9.04c, probable integral membrane protein, len: 226 aa; has highly proline-rich N-terminus and two possible transmembrane domains in the C-terminus. Similar to downstream ORF SC3A9.03c, fasta scores; E(): 6.5e-06, 41.0% identity in 134 aa overlap	SCO5663
SC3C3.06c_SC3C3.06c_at	-0.120105	-0.31726	-0.217593	-0.198256	0.160939	0.0398927	0.109027	0.200731	-0.0482777	-0.511056	-0.411052	-0.347038	0.0280689	0.239145	0.0702599	0.146214	SC3C3.06c, possible membrane protein, len: 422 aa; contains two possible transmembrane domains at N-terminus	SCO5720
SC3C3.07_SC3C3.07_at	-0.0131879	-0.184856	-0.000254631	-0.0380263	0.200422	0.100332	0.0807355	0.0749674	-0.0930185	-0.890067	-0.838509	-0.8284	0.0456489	0.133295	-0.00417678	0.0616322	SC3C3.07, unknown, len: 508 aa; similar to three hypothetical proteins from M. tuberculosis e.g. TR:O06317 (EMBL:Z95390) MTCY13E12.03C (470 aa), fasta scores; opt: 213 z-score: 330.7 E(): 3.7e-11, 28.0% identity in 508 aa overlap. Contains possible transmembrane domain at N-terminus	SCO5721
SC3C3.10_SC3C3.10_at	-0.0468879	-0.290476	0.354544	0.499374	-0.141924	-0.148646	0.0472444	0.262095	-0.0467793	-0.566032	-0.270864	0.0957759	-0.037015	0.0453196	0.0861657	0.0393537	SC3C3.10, unknown, len: 124 aa	SCO5724
SC3C3.11_SC3C3.11_at	-0.0259309	-0.359555	0.245057	0.4359	0.0655775	-0.0301151	0.199214	0.411612	-0.0151119	-0.641188	-0.488767	-0.0246518	0.0720011	0.0482388	0.0252546	-0.0625051	SC3C3.11, unknown, len: 103 aa	SCO5725
SC3C3.12_SC3C3.12_at	-0.164171	-0.0666861	0.294896	0.243623	0.0416435	-0.0146605	0.0800988	0.351349	-0.29698	-0.633167	-0.343367	-0.110307	-0.175379	0.181153	0.118071	0.0907297	SC3C3.12, unknown, len: 159 aa	SCO5726
SC3C3.14c_SC3C3.14c_at	0.16376	-0.335482	-0.182382	0.138291	0.00244617	-0.0266822	-0.0647049	0.157136	0.0139987	-0.606499	-1.16112	-0.888321	0.0216789	0.108673	0.143792	0.307857	SC3C3.14c, probable secreted protein, len: 212 aa; contains N-terminal signal sequence	SCO5728
SC3C3.15c_SC3C3.15c_at	0.118317	-0.20108	-0.0853157	0.146495	-0.0273819	-0.0579281	-0.0715729	0.0676813	0.0268138	-0.60073	-1.15909	-1.06743	0.0953223	0.151691	0.199054	0.413652	SC3C3.15c, hypothetical protein, len: 745 aa; similar to TR:Q9AFG1 (EMBL:AF349618) Streptomyces ansochromogenes AG2 protein, 760 aa; fasta scores: pt: 640 Z-score: 664.3 E(): 2.3e-29; 29.462% identity in 706 aa overlap	SCO5729
SC3C3.16c_SC3C3.16c_at	0.0691452	-0.267954	-0.181978	0.175331	0.112903	-0.117193	-0.0368996	0.00338936	-0.0841335	-0.57585	-0.911692	-0.799002	0.00243791	0.26818	0.267128	0.34173	SC3C3.16c, unknown, len: 140 aa	SCO5730
SC3C3.17c_SC3C3.17c_at	-0.207518	-0.19664	-0.181033	-0.15968	0.338484	0.162629	0.147739	0.479695	-0.145939	-0.622846	-0.668081	-0.577241	-0.14417	0.0749016	0.11918	0.410004	SC3C3.17c, possible secreted serine protease, len: 450 aa; similar in part to many e.g. SUBT_BACSU subtilisin E precursor (381 aa), fasta scores; opt: 321 z-score: 359.3 E(): 9.4e-13, 32.3% identity in 294 aa overlap. Also similar to downstream serine protease, SC3C3.08 (E(): 7.1e-07, 35.0% identity in 383 aa overlap). Contains N-terminal signal sequence, possible transmembrane domain at C-termin…	SCO5731	O86650
SC3C3.19c_SC3C3.19c_at	-0.243251	-0.240382	0.00233459	0.0498028	-0.00146675	0.0407607	0.171086	0.258844	-0.238646	-0.793766	-0.298056	-0.182402	-0.200281	0.072237	0.194841	0.213337	SC3C3.19c, unknown, len: 162 aa	SCO5733
SC3C9.14c_SC3C9.14c_at	-0.154417	-0.243609	-0.0947239	0.0828776	0.427632	0.0333451	0.403699	0.597287	-0.257866	-0.372737	-0.407992	-0.365884	-0.191424	0.306919	0.263705	0.247559	SC3C9.14c, probable DNA-binding protein, len: 286 aa; similar to many Streptomyces DNA-binding proteins e.g. TR:Q9F3E2 (EMBL:AL450289) Streptomyces coelicolor putative DNA-binding proteins SC2H2.13, 290 aa; fasta scores: opt: 1019 Z-score: 1178.0 bits: 225.9 E(): 5.2e-58; 55.000% identity in 280 aa overlap and TR:O86719 (EMBL:AL031515) SC5C7.22c, 287 aa; fasta scores: opt: 1360 Z-score: 1390.2 bi…	SCO1979	Q93JI3
SC3H12.05c_SC3H12.05_i_at	0.519683	-0.481498	0.175293	0.107285	-0.00587972	-0.0924177	0.0491091	0.0407988	0.389976	-1.10775	-0.532872	-0.521378	0.363489	0.0906976	-0.0100171	0.0428715	SC3H12.05c, possible integral membrane protein, len: 155 aa; identical to previously sequenced TR:CAB51281 (EMBL:AL096872) Streptomyces coelicolor hypothetical 16.6 kD protein SC5F7.04c, 155 aa and similar to SW:YCKC_BACSU (EMBL:D50453) Bacillus subtilis hypothetical 17.0 kD protein in ComJ 5'region (ORF3) YckC, 151 aa; fasta scores: opt: 108 z-score: 138.4 E(): 2.5; 33.1% identity in 118 aa over…	SCO2197
SC3H12.07_SC3H12.07_r_at	0.228324	-0.253877	0.0120606	-0.0421271	0.0242507	-0.0981064	-0.0283833	0.00453027	0.288263	-0.61749	-0.488182	-0.444022	0.21728	0.00525697	0.0442549	0.18012	SC3H12.07, possible integral membrane protein, len: 89 aa; identical to previously sequenced TR:CAB51283 (EMBL:AL096872) Streptomyces coelicolor hypothetical protein SC5F7.02, 89 aa. Contains possible hydrophobic membrane spanning regions	SCO2199
SC4A10.07c_SC4A10.07_r_at	-0.119005	-0.318058	-0.0274773	-0.257685	0.192138	0.0563752	0.201539	0.0722911	-0.0848592	-0.581306	-0.0593532	-0.126103	0.0143623	0.0501553	-0.00739193	-0.00195948	SC4A10.07c, probable signal peptidase, len: 204 aa; similar to many e.g. SW:LSPA_PSEFL (EMBL:M35366), LspA, Pseudomonas fluorescens lipoprotein signal peptidase (170 aa), fasta scores; opt: 250 z-score: 309.9 E(): 6.2e-10, 36.4% identity in 165 aa overlap, but contains an approx. 40 aa N-terminal extension not present in similar sequences. Contains Pfam match to entry PF01252 Peptidase_A8, Signal…	SCO2074	Q9S2X7
SC4A10.16c_SC4A10.16_at	-0.0877421	-0.544891	-0.140414	-0.124351	0.567193	0.213339	0.351617	0.561248	-0.239523	-0.863618	-0.961973	-0.828288	-0.12278	0.0500595	0.060654	0.0584404	SC4A10.16c, ftsQ, sporulation protein, len: 264 aa; previously sequenced as SW:FTSQ_STRCO (EMBL:U10879), ftsQ, Streptomyces coelicolor protein required for efficient sporulation, but not growth and viability (264 aa) and identical that sequence. Contains a hydrophobic, possible membrane-spanning region	SCO2083	P45518
SC4A10.23c_SC4A10.23_at	0.073338	-0.131968	0.292345	-0.237634	0.0119743	0.0391617	-0.00174173	-0.083773	-0.0185588	-0.516227	-0.252484	-0.0648034	0.0283852	0.191379	0.158314	0.204014	SC4A10.23c, ftsI, cell division protein, len: 654 aa; previously sequenced as TR:Q9Z5V7 (EMBL:AF123319), FtsI, Streptomyces coelicolor cell division protein (651 aa) and identical to that sequence, but with a different putative start codon. C-terminal end shares weak similarity with others from S.coelicolor e.g. SC6G9.32 (EMBL:AL079356) S.coelicolor possible penicillin-binding protein (485 aa) (2…	SCO2090	Q9S2W6
SC4A10.24c_SC4A10.24_r_at	-0.0919952	-0.295965	0.00834084	-0.0807915	0.180572	0.163097	0.194102	0.083312	-0.17444	-0.428332	-0.272672	-0.105161	0.0109739	0.180679	-0.034749	0.0502389	SC4A10.24c, possible membrane protein, len: 206 aa; unknown function, previously partially sequenced as TR:Q9Z5V8 (EMBL:AF123319) Streptomyces coelicolor hypothetical protein (fragment) (163 aa) and identical to that sequence. Similar to a central region of mycobacterial hypothetical proteins e.g. TR:O06213 (EMBL:Z95388) Mycobacterium tuberculosis hypothetical protein (384 aa), fasta scores; opt:…	SCO2091	Q9S2W5
SC4A10.25c_SC4A10.25_r_at	-0.236898	-0.242993	0.00365162	-0.332857	0.351807	0.205375	0.200401	0.135435	-0.171968	-0.577563	-0.525881	-0.394345	0.0191272	0.0788479	0.0951672	0.140766	SC4A10.25c, conserved hypothetical protein, len: 310 aa; unknown function, similar to many hypothetical proteins e.g. TR:O06212 (EMBL:Z95388) Mycobacterium tuberculosis hypothetical protein (396 aa), fasta scores; opt: 1037 z-score: 1165.6 E(): 0, 53.7% identity in 313 aa overlap, which is longer at the N-terminus. The majority of possible homologues are 300-320 aa in length	SCO2092	Q9S2W4
SC4A10.26_SC4A10.26_r_at	-0.136168	-0.478608	0.272145	0.0863905	0.122345	-0.0950101	0.196958	0.203467	-0.0390374	-0.57317	-0.216393	-0.230765	-0.025101	0.0688454	0.285525	0.195083	SC4A10.26, conserved hypothetical protein, len: 167 aa; unknown function, similar to other hypothetical proteins e.g. SW:Y023_MYCTU (EMBL:Z73419) Mycobacterium tuberculosis hypothetical protein (163 aa), fasta scores; opt: 567 z-score: 691.9 E(): 3.2e-31, 53.4% identity in 163 aa overlap. Very weak similarity to the C-terminus of many carbonic anhydrases e.g. TR:P93109 (EMBL:U80805) Chlamydomonas…	SCO2093	Q9S2W3
SC4A7.03_SC4A7.03_at	-0.372819	-0.00860691	-0.00408268	0.226808	0.0341396	0.0462338	0.329112	0.456107	-0.357339	-0.504971	-0.363288	-0.448106	-0.31356	0.0191841	0.0386744	0.241952	SC4A7.03, possible secreted protein, len: 406 aa; similar to various hypothetical proteins, e.g. TR:Q9X8R0 (EMBL:AL049754) Streptomyces coelicolor hypothetical 33.9 kD protein, SCH10.21c, 329 aa; fasta scores: opt: 634 z-score: 714.7 E(): 2e-32; 39.3% identity in 346 aa overlap. Contains possible N-terminal signal peptide sequence	SCO2375
SC4G10.03c_SC4G10.03_at	-0.101255	-0.049098	-0.3085	-0.0898638	0.0544176	0.447306	0.275272	0.0602496	-0.17695	0.506668	-0.632609	-0.509369	-0.0918913	0.10692	-0.0471869	0.227722	SC4G10.03c, possible regulatory protein, len: 299 aa. Similar to Bacillus subtilis SW:RSBR_BACSU(EMBL:L35574) positive regulator of sigma-B activity, RsbR (274 aa), fasta scores opt: 401 z-score: 450.7 E(): 1.2e-17 27.6% identity in 279 aa overlap.	SCO7324
SC4G10.05c_SC4G10.05_at	-0.0902066	-0.338543	-0.121088	-0.137585	0.269148	-0.0623965	-0.0184078	0.199831	0.0519985	-0.428981	-0.636655	-0.504034	0.182007	0.125303	0.216909	0.0489346	SC4G10.05c, unknown, len: 824 aa. Similar to several Streptomyces coelicolor proteins of undefined function e.g. TR:CAB61192(EMBL:AL132973) SCF91.35 (884 aa), fasta scores opt: 385 z-score: 407.5 E(): 3.1e-15 26.1% identity in 885 aa overlap	SCO7326	Q9KY12
SC4G10.06c_SC4G10.06_at	0.0416656	-0.289852	-0.224363	-0.0761888	0.338459	0.0356588	0.030381	0.362133	-0.0636112	-0.266571	-0.445196	-0.251494	0.0680056	0.129687	0.15955	0.0311632	SC4G10.06c, possible two-component system sensory histidine kinase, len: 1331 aa. Highly similar in parts to many including: Pseudomonas syringae (pv. syringae) SW:LEMA_PSESY(EMBL:M80477) sensor protein, LemA (EC 2.7.3.-), (907 aa), fasta scores opt: 641 z-score: 627.6 E(): 1.7e-27 31.2% identity in 872 aa overlap and Streptomyces coelicolor TR:O86808(EMBL:AL031031) putative sensory histidine kin…	SCO7327	Q9KY11
SC4G2.13_SC4G2.13_at	0.562033	-0.126294	-0.195564	-0.0797548	0.205855	-0.136226	-0.0598162	-0.0367107	0.249037	-0.366146	-0.36806	-0.329285	0.33621	0.157875	0.213346	0.377727	SC4G2.13, probable ATP/GTP binding protein, len: 449 aa; similar to TR:O26411 (EMBL:AE000816) hypothetical protein MTH311 (Methanobacterium thermoautotrophicum) (411 aa), fasta scores; opt: 596 z-score: 528.7 E(): 3.3e-22, 30.5% identity in 393 aa overlap. Contains PS00017 ATP/GTP-binding site motif A (P-loop)	SCO6639
SC4G6.09c_SC4G6.09c_at	-0.00836277	-0.14102	-0.232462	-0.400446	0.636852	0.280788	0.308835	0.440804	-0.110816	-0.674479	-0.606229	-0.556607	-0.0541302	0.0691404	0.0582525	0.0450889	SC4G6.09c, possible membrane protein, len: aa; similar to TR:O06133 (EMBL:Z95554) hypothetical protein from Mycobacterium tuberculosis (132 aa) fasta scores; opt: 245, z-score: 301.1, E(): 1.9e-09, (36.7% identity in 128 aa overlap). Contains possible membrane spanning hydrophobic regions	SCO2040
SC4G6.26_SC4G6.26_at	0.118321	-0.357289	-0.242213	-0.217731	0.36577	-0.165467	-0.0445708	0.0689672	0.0611059	-0.743433	-0.613733	-0.67978	0.0427006	0.194364	0.176927	0.152299	SC4G6.26, unknown, len: 246 aa; similar to TR:Q55701 (EMBL:D64000) hypothetical protein from Synechocystis sp. strain PCC6803 (214 aa) fasta scores; opt: 158, z-score: 192.8, E(): 0.0021, (32.6% identity in 224 aa overlap). Also some simliarity to the N-terminal region of many ATP-dependent proteases eg. SW:LON_ECOLI Lon protease from Escherichia coli (784 aa) fasta scores; opt: 152, z-score: 176…	SCO2057	Q9S2T2
SC4H2.03c_SC4H2.03c_at	0.174398	-0.173771	-0.19903	0.121527	0.16232	-0.187366	-0.0188837	0.240835	0.195796	-0.464067	-0.487644	-0.434165	0.19651	0.267394	0.00560586	-0.205511	SC4H2.03c, possible transmembrane transport protein, len: 411 aa; similar to several hypothetical proteins e.g. M. tuberculosis TR:O05881 (EMBL:Z95121) MTCY20B11.11C (385 aa), fasta scores opt: 1226 z-score: 1612.0 E(): 0, 53.5% identity in 372 aa overlap, and to members of the KEFB/KEFC potassium transporters family e.g. KEFB_ECOLI P45522 glutathione-regulated potassium-efflux protein (601 aa), …	SCO5782	O69958
SC4H2.08_SC4H2.08_at	0.141592	-0.620901	0.0219173	-0.256484	0.33887	0.0560602	0.192137	0.222104	0.161537	-0.678876	-0.331669	-0.372914	0.200751	-0.0562404	0.018391	-0.0732431	SC4H2.08, unknown, len: 505 aa; highly similar to hypothetical proteins from many organisms e.g. YLEA_ECOLI P77645 hypothetical 53.7 kd protein in cute- (474 aa), fatsa scores; opt: 1101 z-score: 1288.4 E(): 0, 40.9% identity in445 aa overlap. Contains PS01278 Uncharacterized protein family UPF0004 signature	SCO5787	O69963
SC5F7.08_SC5F7.08_at	0.166954	-0.643859	0.115173	-0.164981	0.132732	0.0759881	0.377861	0.51082	-0.0294615	-1.38715	-0.543065	-0.275383	0.197968	0.0215826	-0.166863	-0.00602913	SC5F7.08, lipB, probable lipoate-protein ligase, len: 265aa; similar to many eg. SW:LIPB_MYCTU probable lipoate-protein ligase from Mycobacterium tuberculosis (230 aa) fasta scores; opt: 559, z-score: 652.0, E(): 5.5e-29, (52.0% identity in 223 aa overlap) and SW:LIPB_ECOLI lipoate-protein ligase B from Escherichia coli (191 aa) fasta scores; opt: 145, z-score: 177.0, E(): 0.016, (28.9% identity …	SCO2193	Q8CK04
SC5F7.20_SC5F7.20_r_at	0.035357	-0.549531	0.202864	-0.158852	0.0322965	-0.0421406	0.0560462	-0.0664028	0.120499	-0.933322	-0.615659	-0.415068	0.0627136	-0.0415551	0.0200205	0.146609	SC5F7.20, sucB, possible dihydrolipoamide succinyltransferase, len: 590 aa; similar to many egs. TR:AAC23517 (EMBL:AF068740) dihydrolipoamide succinyltransferase from Pseudomonas ovalis (407 aa) fasta scores; opt: 847, z-score: 602.5, E(): 3.2e-26, (41.9% identity in 453 aa overlap) and SW:ODO2_MYCTU dihydrolipoamide succinyltransferase from Mycobacterium tuberculosis (553 aa) fasta scores; opt: …	SCO2181	Q9S2Q5
SC5F7.21_SC5F7.21_at	0.0592875	-0.823478	-0.0615106	-0.154139	0.109632	0.0638545	0.240832	0.0793238	0.131554	-1.03149	-0.802951	-0.64284	0.130899	0.0239115	-0.205175	-0.0612993	SC5F7.21, pdhL, probable dihydrolipoamide dehydrogenase, len: 486 aa; note possible downstream translational start sites. Similar to many prokaryote and eukaryote egs. TR:Q9Z6I5 (EMBL: AF047034) dihydrolipoamide dehydrogenase from Streptomyces seoulensis (462 aa) fasta scores; opt: 2780, z-score: 3088.0, E(): 0, (90.3% identity in 462 aa overlap), TR:Q54101 (EMBL:L38646) NADH ferredoxin oxidoredu…	SCO2180	Q9S2Q6
SC5F7.31_SC5F7.31_r_at	0.0552306	-0.0744457	-0.000834465	-0.149456	0.326731	-0.046285	0.0388819	-0.0643606	0.0886943	-0.13979	-0.288134	-0.248507	0.189662	0.275716	0.313932	0.302413	SC5F7.31, possible methyltransferase, len: 233 aa; similar to SW:SMTA_ECOLI methyltransferase from Escherichia coli (261 aa) fasta scores; opt: 301, z-score: 359.0, E(): 1.2e-12, (31.1% identity in 212 aa overlap).	SCO2170	Q9S2R6
SC5F8.11c_SC5F8.11c_at	0.0817068	-0.307175	-0.449525	-0.421813	0.433013	0.0729418	0.338334	0.574299	0.312339	-0.376275	-0.587866	-0.532276	0.242332	0.0888998	0.024449	-0.0994132	SC5F8.11c, unknown, len: 248 aa. Highly similar to many beta-lactamase-like proteins including: Mycobacterium avium TR:Q9XC16(EMBL:AF152394) beta-lactamase-like protein, BllP (247 aa), fasta scores opt: 789 z-score: 885.8 E():0 48.1% identity in 241 aa overlap. Contains a Pfam match to entry PF00753 lactamase_B, Metallo-beta-lactamase superfamily.	SCO7301	Q9K4L3
SC5F8.13_SC5F8.13_i_at	-0.178108	-0.107181	-0.239408	0.0762601	0.154626	-0.00235287	0.49614	0.601388	-0.134426	-0.526605	-0.448693	-0.506541	-0.241614	0.33247	0.0710104	0.0316733	SC5F8.13, possible TetR-family regulator, len: 193 aa. Weakly similar to Pseudomonas putida TR:O33453(EMBL:U24215) regulator of the p-cymene and p-Cumate catabolic operons, CymR (203 aa), fasta scores opt: 174 z-score: 221.1 E(): 7.6e-05 28.2% identity in 174 aa overlap. Contains a Pfam match to entry PF00440 tetR, Bacterial regulatory proteins, tetR family.	SCO7303	Q9K4L1
SC5G8.08_SC5G8.08_i_at	0.0870438	-0.340222	-0.0373173	-0.302826	0.759693	0.131247	0.34088	0.388239	-0.0435848	-0.737929	-0.226097	-0.232148	0.260424	0.0615592	-0.143348	0.0936686	SC5G8.08, possible secreted protein, len: 339aa; N-terminal similar to many eg. TR:Q45633 (EMBL:L13418) maltose permease from Bacillus stearothermophilus (314 aa) fasta scores; opt: 155, z-score: 191.9, E(): 0.0031, 31.5% identity in 127 aa overlap. Contains a possible cleavable N-terminal signal sequence.	SCO4840	Q9KZA6
SC5G8.16_SC5G8.16_at	0.916366	-0.750536	-0.556632	-0.555361	0.767699	-0.0702478	0.0402659	0.135934	0.564163	-0.975695	-0.972654	-0.834196	0.585511	0.118902	-0.00191069	0.180912	SC5G8.16, possible integral membrane protein, len: 79aa; contains possible membrane-spanning hydrophobic regions. Position of translational start uncertain, possible alternative start at 13619.	SCO4848
SC5H4.03_SC5H4.03_r_at	0.36129	-0.0797906	-0.110796	-0.330669	0.570053	-0.0160097	-0.101076	-0.15978	0.463345	-0.379823	0.294676	0.651427	0.405855	0.338014	-0.0420806	-0.270355	SC5H4.03, probable aldehyde dehydrogenase, len: 481 aa; similar to TR:O66573 (EMBL:AE000677) Aquifex aeolicus aldehyde dehydrogenase AldH1, 476 aa; fasta scores: opt: 1129 z-score: 1260.2 E(): 0; 39.9% identity in 471 aa overlap and to SW:GAPN_STRMU (EMBL:L38521) Streptococcus mutans NADP-dependent glyceraldehyde-3-phosphate dehydrogenase (EC 1.2.1.9) GapN, 475 aa; fasta scores: opt: 893 z-score:…	SCO5679	Q9KYT6
SC5H4.29_SC5H4.29_at	-0.115835	-0.199596	0.0600777	-0.0983758	0.396328	0.232221	0.142224	0.167199	-0.114777	-0.813555	-0.901262	-0.902487	-0.0822913	0.263946	0.0845954	0.116093	SC5H4.29, hypothetical protein, len: 101 aa; similar to SW:YLXR_BACSU (EMBL:Z18631) Bacillus subtilis hypothetical 10.4 kD protein in NusA-InfB intergenic region (ORF3) YlxR, 91 aa; fasta scores: opt: 130 z-score: 176.4 E(): 0.023; 29.7% identity in 91 aa overlap. Contains and match to Prosite entry	SCO5705
SC66T3.29c_SC66T3.29_at	0.240483	-0.420599	0.0440221	-0.155797	0.00868257	0.0728064	0.190356	0.31097	0.0281722	-0.945896	-0.162311	-0.329941	0.102519	-0.172628	-0.0650155	0.157668	SC66T3.29c, recR, probable recomination protein, len: 199 aa; highly similar to many e.g. SW:RECR_BACSU (EMBL:X17014), recR, Bacillus subtilis recomination protein (198 aa), fasta scores; opt: 794 z-score: 939.4 E(): 0, 56.6% identity in 196 aa overlap	SCO3618	Q9XAI4
SC66T3.33_SC66T3.33_at	0.153812	-0.420964	0.0835981	-0.0898085	0.385465	-0.0836264	0.270437	0.237716	0.147602	-0.695044	-0.373263	-0.33965	0.304556	0.0712341	-0.0319312	-0.0810808	SC66T3.33, probable aminotransferase, len: 451 aa; similar to many e.g. SW:GABT_ECOLI (EMBL:M88334), gabT, Escherichia coli 4-aminobutyrate aminotransferase (426 aa), fasta scores; opt: 706 z-score: 815.4 E(): 0, 32.3% identity in 427 aa overlap. Also similar to TR:O86744 (EMBL:AL031035) S.coelicolor probable aminotransferase (457 aa) (37.3% identity in 362 aa overlap). Contains Pfam match to ent…	SCO3622	Q9XAI0
SC6A5.10_SC6A5.10_i_at	-0.126251	-0.365732	-0.126143	-0.489987	0.656937	0.450341	0.491267	0.911	-0.175802	-1.39551	-1.34769	-0.926782	0.0305311	-0.214936	-0.0470912	0.0587265	SC6A5.10, unknown, len: 52 aa; designated based upon Hidden-Markov Model and probable ribosome binding site.	SCO6761
SC6A5.12_SC6A5.12_i_at	0.140535	0.425119	0.246022	0.440068	-0.126178	-0.158006	-0.0257581	-0.149432	0.0563186	-0.841245	-1.28626	-0.701609	0.220262	0.16441	0.0800924	0.0553865	SC6A5.12, probable polyprenyl synthatase, len: 378aa; similar to many eg. SW:GGPP_MYCTU probable geranylgeranyl pyrophosphate synthatase from Mycobacterium tuberculosis (359 aa) fasta scores; opt: 1103, z-score: 1231.0, E(): 0, (49.3% identity in 355 aa overlap) and SW:IDSA_METTM short chain isoprenyl diphosphate synthase from Methanobacterium thermoautotrophicum (324 aa) fasta scores; opt: 547, …	SCO6763	Q9X7V8
SC6A5.15_SC6A5.15_at	-0.332183	1.39046	0.000898123	0.0873949	0.10087	1.30843	1.21235	1.42584	-0.45938	-0.407906	-1.15211	-0.671819	-0.0703465	-0.312434	-0.000687122	1.11317	SC6A5.15, unknown, len: 340 aa; similar to many of undefined function e.g. TR:P95416 (EMBL:D84475) NirJ, from a locus for heme D1 biosynthesis in Pseudomonas aeruginosa (387 aa) fasta scores; opt: 222, z-score: 264.2, E(): 2.1e-07, (24.2% identity in 207 aa overlap).	SCO6766	Q9X7W1
SC6A9.05_SC6A9.05_i_at	0.193545	-0.20064	0.102896	-0.151629	0.0594161	-0.357061	-0.136271	-0.0646826	0.162091	-0.870698	-0.401241	-0.295523	0.133067	0.177483	0.184896	0.112653	SC6A9.05, possible adenosine deaminase, len: 387 aa; similar to many e.g. ADD_ECOLI adenosine deaminase (EC 3.5.4.4) (333 aa), fasta SCORES; opt: 520 z-score: 510.9 E(): 3.2e-21, 31.3% identity in 335 aa overlap	SCO5662	O86737
SC6A9.11_SC6A9.11_at	0.400799	0.372015	-0.595921	-0.313637	0.153991	0.135256	0.739409	0.606837	0.219458	-0.990153	-0.710897	-0.523776	0.308237	-0.257718	-0.462828	-0.0968715	SC6A9.11, probable transcriptional regulatory protein, len: 166 aa; similar to many members of the asnC family e.g. LRP_ECOLI leucine-responsive regulatory protein (164 aa), fasta scores; opt: 190 z-score: 294.3 E(): 3.7e-09, 27.6% identity in 156 aa overlap. Contains PS00519 Bacterial regulatory proteins, asnC family signature and probable helix-turn-helix motif at aa 39-60 (Score 1545, +4.45 SD)	SCO5656	O86743
SC6A9.22c_SC6A9.22c_at	0.0143275	-0.258919	0.369355	-0.085012	0.161085	0.0728324	0.221346	-0.044473	-0.0208829	-0.676067	-0.39172	-0.489844	-0.0525713	0.130432	0.0242818	-0.0229489	SC6A9.22c, unknown, len: 368 aa; similar to hypothetical proteins from many organisms e.g. YLON_BACSU hypothetical 41.6 kd protein (363 aa), fasta scores; opt: 772 z-score: 1018.0 E(): 0, 39.2% identity in 342 aa overlap	SCO5645	O86754
SC6A9.35_SC6A9.35_at	0.0171485	-0.101316	-0.17086	0.0190067	0.0265481	-0.00344276	0.0246665	0.274677	0.0705137	-0.0676301	-0.166581	-0.481364	-0.133535	0.0740789	0.152094	0.141803	SC6A9.35, unknown, len: 80 aa	SCO5632
SC6A9.39c_SC6A9.39c_at	-0.0351524	-0.430614	-0.257797	-0.37041	0.321039	-0.0224288	0.063228	0.0902615	-0.0494328	-1.20599	-1.24758	-1.19723	-0.0858282	0.117821	0.0709976	0.0694008	SC6A9.39c, probable integral membrane protein, len: 391 aa; C-terminus is similar to many phosphatidate cytidylyltransferases e.g. SW:CDSA_ECOLI (EMBL:M11330) phosphatidate cytidylyltransferase (249 aa), fasta scores; opt: 379 z-score: 384.3 E(): 3.6e-14, 38.8% identity in 196 aa overlap	SCO5628	O86769
SC6D11.23_SC6D11.23_at	0.102801	-0.00348306	0.219168	0.294664	-0.0467928	-0.0346953	0.0141854	0.0965368	0.00915194	0.0156156	-0.175226	-0.130435	-0.100846	-0.143573	0.254307	0.530569	SC6D11.23, unknown, len: 148 aa. Similar to several proteins of undefined function e.g. Vibrio parahaemolyticus SW:YJEB_VIBPA(EMBL:U09005) hypothetical 15.6 KD protein (141 aa), fasta scores opt: 292 z-score: 356.7 E(): 1.9e-12 39.7% identity in 146 aa overlap.	SCO7427	Q9L132
SC6D7.15_SC6D7.15_at	0.683049	-0.405087	0.013598	-0.113133	0.231212	-0.326371	-0.185631	0.0263104	0.281468	-0.597571	-0.613893	-0.532102	0.0878129	0.15976	0.0976028	0.190886	SC6D7.15, unknown, len: 536 aa. Highly similar to a protein of undefined function from Mycobacterium tuberculosis TR:O53494(EMBL:AL021899) hypothetical 55.9 KD protein (534 aa), fasta scores opt: 1708 z-score: 1846.6 E():0 53.7% identity in 534 aa overlap.	SCO1424	Q9RKY3
SC6D7.16_SC6D7.16_at	-0.00655746	-0.163273	0.493235	0.0637836	0.0923843	0.0170883	-0.0351562	0.170807	0.0586659	-0.74992	-0.151413	-0.205796	-0.0767752	-0.000828107	0.0836849	0.146546	SC6D7.16, possible glycosyl transferase, len: 302 aa. Similar to many eukaryotic dolichol-phosphate-mannose synthases e.g. Mus musculus (Mouse) TR:O70152 (EMBL:AB004789) (260 aa), fasta scores opt: 474 z-score: 560.2 E(): 7.9e-24 37.9% identity in 227 aa overlap. Also similar to a number of Prokaryotic proteins of undefined function e.g. Mycobacterium leprae TR:O32929 (EMBL:Z98604) hypothetical 3…	SCO1423	Q9RKY2
SC6D7.25_SC6D7.25._at	-0.0221891	-0.513419	0.180995	0.048326	0.158493	-0.289113	0.133053	0.0710875	-0.0841096	-0.472606	-0.533734	-0.450803	-0.162707	0.162854	0.164298	0.16913	SC6D7.25. possible ankyrin-like protein, len: 134 aa. Similar to many Prokaryotic and Eukaryotic proteins containing ankyrin repeat domains e.g. Pseudomonas aeruginosa TR:Q51402(EMBL:U59457) AnkB (ankyrin) (180 aa), fasta scores opt: 263 z-score: 329.0 E(): 6e-11 40.7% identity in 118 aa overlap and Xiphophorus helleri TR:AAD21313(EMBL:AF132500) P13CDKN2X (124 aa), fasta scores opt: 192 z-score: …	SCO1414
SC6D7.32_SC1A8A.26c_at	0.18886	-0.229153	-0.138852	-0.0114269	0.178317	-0.280425	-0.0955721	-0.00254822	0.180346	-0.428488	-0.501093	-0.528283	0.185975	0.177399	0.13284	0.0196778	SC6D7.32, unknown, len: > 1425 aa. Weakly similar to several including: Streptomyces coelicolor TR:Q9Z5A4(EMBL:AL035478) putative secreted protein SC2G5.19 (1156 aa), fasta scores opt: 327 z-score: 314.0 E(): 4.1e-10 28.0% identity in 938 aa overlap and Rhodobacter capsulatus TR:O68032(EMBL:AF010496) potential exonuclease (1238 aa), fasta scores opt: 439 z-score: 421.6 E(): 4.1e-16 28.8% identity…	SCO1407
SC6D7A.06c_SC6D7A.06_r_at	0.158029	-0.58761	-0.476361	0.50213	0.312801	0.0866963	0.144601	-0.257259	0.233133	-0.575291	-0.487936	-0.7935	0.218547	-0.289859	-0.0448078	0.148223	SC6D7A.06c, probable riboflavin synthase, len: 200 aa; similar to SW:RISA_ACTPL (EMBL:U27202) Actinobacillus pleuropneumoniae riboflavin synthase alpha chain (EC 2.5.1.9) RibE or RibB, 215 aa; fasta scores: opt: 607 z-score: 734.5 E(): 0; 50.3% identity in 193 aa overlap. Contains 2x Pfam matches to entry PF00677 Lum_binding, Lumazine binding domain and match to Prosite entry PS00693 Riboflavin s…	SCO1443
SC6E10.10_SC6E10.10_at	0.22087	-0.154006	-0.359273	-0.402272	0.207187	0.0667836	-0.143026	0.0106525	0.219646	-1.08938	-1.1928	-1.05345	0.337224	0.168808	0.0260766	-0.0769984	SC6E10.10, possible secreted protein, len: 943 aa; unknown function, similar in parts to bacterial AmpD (amidase) proteins e.g. TR:Q46959 (EMBL:U40805), AmpD, Enterobacter cloacae anhydro-N-acetylmuramyl-tripeptide amidase (187 aa), fasta scores; opt: 208 z-score: 224.7 E(): 3.4e-05, 37.4% identity in 123 aa overlap. Similar to parts of others from S.coelicolor e.g. SCH35.49C (EMBL:AL078610) S.co…	SCO2116	Q9S2M7
SC6G10.02c_SC6G10.02_r_at	0.437118	-0.29455	0.0365868	0.0167727	0.121353	-0.222283	-0.0995315	-0.0975377	0.342552	-0.520766	-0.535901	-0.444787	0.164838	0.222567	0.198581	0.143406	SC6G10.02c, hypothetical protein, len: 144 aa; similar to hypothetical proteins from Mycobacterium eg. TR:O53519 (EMBL:AL021957) hypothetical protein from Mycobacterium tuberculosis (144 aa) fasta scores; opt: 479, z-score: 620.2, E(): 3.1e-27, (49.0% identity in 143 aa overlap)	SCO2129
SC6G10.05c_SC6G10.05_at	0.284751	-1.03265	-0.375955	-0.549088	0.306256	-0.0778996	0.236512	0.411322	0.163731	-1.5304	-1.14983	-0.951294	0.477371	-0.0946824	-0.078507	0.0295409	SC6G10.05c, possible glycosyl transferase, len: 412 aa; similar to TR:O53522 (EMBL:AL021957) hypothetical protein from Mycobacterium tuberculosis (399 aa) fasta scores; opt: 1276, z-score: 1452.2, E(): 0, (51.9% identity in 391 aa overlap) and SW:WCAL_SALTY putative colanic acid biosynthesis glycosyl transferase from the Rfb (O antigen) gene cluster of Salmonella typhimurium (406 aa) fasta scores…	SCO2132	Q9X7Z1
SC7A1.02_SC7A1.02_at	0.115283	-0.447649	0.524368	0.414423	-0.0962153	-0.0135406	0.394271	0.376912	-0.0299149	-0.964839	-0.478426	-0.326763	0.0200628	0.0282691	0.0257626	0.0239439	SC7A1.02, possible acyltransferase, len: 264aa; similar to several proposed acyltransferases eg. TR:O07809 (EMBL:Z97188) acyltransferase from Mycobacterium tuberculosis (251 aa) fasta scores; opt: 266, z-score: 384.5, E(): 4e-14, (29.7% identity in 229 aa overlap).	SCO5558	Q9ZBS1
SC7A1.04_SC7A1.04_at	-0.0395908	-0.178089	0.35137	-0.0866098	0.483507	0.491167	0.633629	0.509101	-0.11186	-0.515941	-0.51478	-0.309518	0.121306	0.124283	-0.167374	-0.114792	SC7A1.04, ddlA, D-alanine-D-alanine ligase, len: 389 aa; similar to many eg. SW:DDLA_SALTY D-alanine-D-alanine ligase from Salmonella typhimurium (363 aa) fasta scores; opt: 742, z-score: 1018.5, E(): 0, (39.3% identity in 377 aa overlap). Contains PS00843 D-alanine--D-alanine ligase signature 1.	SCO5560	Q9ZBR9
SC7A1.15_SC7A1.15_f_at	-0.0183187	-0.424726	-0.00651741	-0.111293	0.223543	0.101631	0.083258	0.0362031	0	-1.33244	-1.50193	-1.32039	-0.0139306	0.125476	0.0669651	0.084898	SC7A1.15, rpmF, 50S ribosomal protein L32, len: 57 aa; similar to many eg. SW:RL32_BACST 50S PrmF, ribosomal protein L32 from Bacillus stearothermophilus (56 aa) fasta scores; opt: 180, z-score: 341.1, E(): 1.1e-11, (48.1% identity in 54 aa overlap).	SCO5571	Q9ZBQ8
SC7A1.20_SC7A1.20_i_at	0.287572	-0.552067	-0.0680878	-0.122195	0.301474	0.00762494	0.266108	0.866992	0.23245	-0.902671	-0.699858	-0.34028	0.0812438	-0.0188967	-0.0297	0.154981	SC7A1.20, acy, possible acylphosphatase, len: 93aa; similar to SW:ACYP_MYCTU putative acylphosphatase from Mycobacterium tuberculosis (93 aa) opt: 345, z-score: 576.5, E(): 8.2e-25, (58.9% identity in 90 aa overlap) and SW:ACYO_CHICK acylphosphatase from chicken (Gallus gallus) (98 aa) opt: 150, z-score: 208.0, E(): 0.00027, (45.0% identity in 60 aa overlap). Contains PS00150 Acylphosphatase sign…	SCO5576	Q9ZBQ3
SC7A1.24_SC7A1.24_at	-0.0911512	-0.357791	0.563356	0.33127	-0.0960964	-0.0380872	0.335312	0.261856	0.118332	-0.577618	-0.153815	-0.0435133	0.00253169	0.0419556	0.0505549	0.0323591	SC7A1.24, ftsY, prokaryotic docking protein, len: 412aa; similar to many including SW:FTSY_ECOLI functional homolog of the mammalian SRP receptor (docking protein) from Escherichia coli (497 aa) fasta scores; opt: 885, z-score: 906.8, E(): 0, (40.7% identity in 388 aa overlap). Contains PS00017 ATP /GTP-binding site motif A (P-loop), PS00300 SRP54-type proteins GTP-binding domain signature and Pf…	SCO5580	Q9ZBP9
SC7C7.04_SC7C7.04_at	-0.048779	-0.205197	-0.277885	0.0595164	0.0920455	0.0824451	0.357881	0.474968	-0.157143	-0.76693	-0.45776	-0.383089	-0.0442657	0.0222813	0.214678	0.0831299	SC7C7.04, probable two-component regulator, len: 224 aa; similar to many e.g. PHOB_ECOLI phosphate regulon transcriptional regulator (229 aa), fasta scores; opt: 200 z-score: 349.0 E(): 3.3e-12, 28.2% identity in 216 aa overlap. Contains probable coiled-coil from 153 to 195 and Pfam match to entry response_reg PF00072, Response regulator receiver domain, score 125.68	SCO5749	O86809
SC7E4.05c_SC7E4.05c_at	0.145823	-0.34968	0.0712531	-0.0521436	0.121969	0.0794512	0.349883	0.767236	-0.0555851	-0.515595	-0.323199	-0.202216	0.161809	0.104622	-0.0558718	0.0425731	SC7E4.05c, probable monophosphatase, len: 266 aa; similar to SW:STRO_STRGR (EMBL:Y08763) Streptomyces griseus glucose-1-phosphate thymidylyltransferase (EC 2.7.7.24) StrO, 259 aa; fasta scores: opt: 316 z-score: 395.8 E(): 1.4e-14; 35.9% identity in 248 aa overlap. Contains 2x Pfam match to entry PF00459 inositol_P, Inositol monophosphatase family and match to Prosite entry PS00629 Inositol monop…	SCO5208	Q9K4B1
SC7H2.12c_SC7H2.12c_r_at	0.16311	-0.299051	-0.155407	-0.144661	0.0869398	0.0150935	-0.0307741	-0.0307871	0.0902017	-0.667726	-0.899417	-1.03969	0.085131	0.0755692	0.0869398	0.00026989	SC7H2.12c, rpsA, 30S ribosomal protein S1, len: 502aa; similar to many eg. SW:RS1_ECOLI rpsA, 30S ribosomal protein S1 from Escherichia coli (557 aa) fasta scores; opt: 1016, z-score: 1019.6, E(): 0, (39.8% identity in 452 aa overlap). Also similar to TR:O06147 (EMBL:Z95554) 30S ribosomal protein S1 from Mycobacterium tuberculosis (481 aa) fasta scores; opt: 2420, z-score: 2422.2, E(): 0, (79.1% …	SCO1998	Q9S2K5
SC7H2.17c_SC7H2.17c_at	0.0984473	-0.383071	0.420572	0.0503011	0.0078001	0.013793	0.376277	0.279891	-0.0315425	-1.06299	-0.309349	-0.0543521	-0.0047315	-0.00206121	0.0134846	0.042896	SC7H2.17c, polA, DNA polymerase I, len: 907 aa; similar to many eg. SW:DPO1_MYCTU polA, DNA polymerase I from Mycobacterium tuberculosis (904 aa) fasta scores; opt: 3296, z-score: 3592.4, E(): 0, (57.5% identity in 909 aa overlap). Contains Pfam match to entry PF00476 DNA_pol_A, DNA polymerase family A and to entry PF01367 5_3_exonuclease, 5'-3' exonuclease.	SCO2003	Q9S2K0
SC8D11.21_SC8D11.21_at	0.140349	-0.58968	-0.235028	-0.375148	0.811933	0.155153	0.0685147	0.250648	0.0223538	-0.942106	-0.827189	-0.576584	0.332445	-0.12187	-0.141857	-0.0132028	SC8D11.21, conserved hypothetical protein, len: 112 aa; similar to TR:Q9RTC1 (EMBL:AE002024) Deinococcus radiodurans conserved hypothetical protein DR1844, 93 aa; fasta scores: opt: 259 z-score: 352.8 E(): 4.1e-12; 42.4% identity in 85 aa overlap	SCO7730
SC8E4A.05_SC8E4A.05_at	0.137593	-0.228387	0.165533	-0.0713453	0.128876	-0.151169	0.0528685	-0.000458399	0.065924	-1.04237	-0.396976	-0.345866	-0.034283	0.186709	-0.00114123	0.0872444	SC8E4A.05, probable aminopeptidase, len: 833 aa; similar to SW:AMPN_STRLI (EMBL:L23172) Streptomyces lividans aminopeptidase N (EC 3.4.11.2) PepN, 857 aa; fasta scores: opt: 3002 z-score: 3413.5 E(): 0; 56.5% identity in 832 aa overlap, to TR:O53194 (EMBL:AL021246) Mycobacterium tuberculosis aminopeptidase MTV008.23, 861 aa; fasta scores: opt: 2215 z-score: 2517.8 E(): 0; 50.8% identity in 837 aa…	SCO2635	Q9L200
SC8E4A.18c_SC8E4A.18_r_at	0.429877	-0.258133	-0.0668421	-0.0949092	0.317338	-0.210566	-0.0502663	-0.0329463	0.419187	-0.78614	-0.795576	-0.538963	0.483302	0.278408	0.26344	0.311386	SC8E4A.18c, possible membrane protein, len: 95 aa. Contains possible hydrophobic membrane spanning regions	SCO2648
SC8F11.30_SC8F11.30_i_at	0.0683041	-0.135803	-0.0906391	0.207149	-0.0660747	-0.412897	0.00397269	0.691838	-0.0467532	-0.104344	-0.0693169	-0.224424	0.00256379	0.163374	0.317207	0.463364	SC8F11.30, probable carbohydrate kinase,len: 479 aa. Highly similar to many e.g. Bacillus subtilis SW:GLPK_BACSU(EMBL:M34393) glycerol kinase (EC 2.7.1.30), GlpK (496 aa), fasta scores opt: 688 z-score: 766.4 E():0 35.1% identity in 496 aa overlap. Contains a Pfam match to entry PF00370 FGGY, FGGY family of carbohydrate kinases.	SCO7004	Q9KZE9
SC8F4.03_SC8F4.03_at	-0.214149	-0.177977	0.504113	0.472075	0.0402921	0.694985	1.00511	0.950684	-0.187377	-1.01052	0.390509	0.864841	-0.0917123	-0.205809	-0.384172	-0.386332	SC8F4.03, thiL, probable acetoacetyl-coA thiolase, len: 401aa; similar to many eg. SW:P14611 (THIL_ALCEU) acetoacetyl-coA thiolase from Alcaligenes eutrophus (393 aa) fasta scores; opt: 1272, z-score: 1344.2, E(): 0, 53.6% identity in 390 aa overlap. Also similar to TR:Q9XAM9 (EMBL:AL079355) beta-ketoadipyl-coA thiolase from Streptomyces coelicolor (cosmid 4C6) (400 aa) fasta scores; opt: 949, z-…	SCO5399	Q9L2C1
SC8F4.09c_SC8F4.09c_at	0.163229	-0.167443	0.171743	0.0216589	-0.144479	-0.140875	0.197838	0.10609	-0.00501601	-0.60255	-1.07238	-1.12947	-0.0713193	0.311118	0.374981	0.373969	SC8F4.09c, probable transcriptional regulator, len: 158 aa; similar to many e.g. TR:Q9X5U1 (EMBL:AF127374) from Streptomyces lavendulae (163 aa) fasta scores; opt: 382, z-score: 481.8, E(): 2e-19, 43.4% identity in 152 aa overlap and SW:P42195 (PECS_ERWCH) regulatory protein PecS from Erwinia chrysanthemi fasta scores; opt: 172, z-score: 225.1, E(): 3.9e-05, 28.7% identity in 136 aa overlap. Cont…	SCO5405	Q9L2B5
SC8F4.13_SC8F4.13_at	0.992121	-0.889048	-0.378056	-0.452574	0.628307	-0.214538	-0.0877399	0.15094	0.998063	-1.3869	-1.37282	-1.20582	0.705403	-0.120285	0.0906776	0.0478878	SC8F4.13, putative membrane protein, len: 114 aa; similar to TR:O31485 (EMBL:Z99106) hypothetical protein from Bacillus subtilis (96 aa) fasta scores; opt: 179, z-score: 259.7, E(): 4.7e-07, 37.4% identity in 91 aa overlap. Contains possible hydrophobic membrane spanning regions	SCO5409
SC8F4.18_SC8F4.18_at	0.535548	-0.439549	-0.325642	-0.0315833	0.26525	-0.0849339	0.0461289	0.0702235	0.468074	-2.06193	-1.6381	-1.07059	0.212047	0.106753	0.191799	0.173918	SC8F4.18, putative membrane protein, len: 109 aa; previously sequenced therefore identical to TR:Q9X948 (EMBL:AJ237976). Also similar to SW:Z75555 (Y076_MYCTU) hypothetical protein from Mycobacterium tuberculosis (120 aa) fasta scores; opt: 248, z-score: 330.5, E(): 5.3e-11, 37.5% identity in 96 aa overlap. Contains possible hydrophobic membrane spanning regions	SCO5414
SC8F4.23_SC8F4.23_at	-0.225034	-0.142624	0.194932	0.318938	0.0287428	0.0574573	0.285842	0.262783	-0.220043	-0.786973	-0.490355	-0.280531	-0.076869	0.0532118	0.0238326	-0.041736	SC8F4.23, trxA4, possible thioredoxin, len: 318aa; similar to many e.g. SW:P00275 (THI1_CORNE) thioredoxin C-1 from Corynebacterium nephridii (105 aa) fasta scores; opt: 297, z-score: 317.6, E(): 2.8e-10, 44.3% identity in 97 aa overlap. Contains Pfam match to entry PF00085 thiored, Thioredoxin and Prosite match to PS00194 Thioredoxin family active site.	SCO5419	Q9L2A3
SC9A10.04_SC9A10.04_i_at	0.00874996	-0.474118	-0.357304	-0.865164	0.791222	0.469558	0.535723	0.430559	-0.0795992	-1.43146	-1.681	-1.49874	0.26336	0.14643	-0.0791772	0.0639296	SC9A10.04, possible membrane protein, len: 151 aa; similar to hypothetical proteins from Mycobacterium bovis and tuberculosis that follow dapB, e.g. YDAB_MYCBO hypothetical 19.3 kd protein in dapb 3'region (177 aa), fasta scores; opt: 377 z-score: 696.1 E(): 1.7e-31, 47.1% identity in 136 aa overlap	SCO5740
SC9A10.09_SC9A10.09_at	0.191086	-0.148273	0.138109	-0.166871	0.178271	0.0516691	0.0831512	0.0157712	-0.0186151	-0.211971	-0.788616	-0.652789	0.0603835	0.145623	-0.116748	-0.0568431	SC9A10.09, unknown, len: 561 aa; similar to many members of the UPF0036 family e.g. YOR4_CORGL (645 aa), fasta scores; opt: 1873 z-score: 1500.1 E(): 0, 55.6% identity in 493 aa overlap. Contains Pfam match to entry PF00753 lactamase_B, Metallo-beta-lactamase superfamily, score 132.40, E-value 8.3e-36	SCO5745	O86842
SC9B1.07_SC9B1.07_i_at	-0.0823779	-0.456479	-0.164783	-0.439929	0.159003	0.144217	0.269289	0.194627	0.0222829	-0.803327	-0.560652	-0.458443	0.134624	0.0315968	-0.00566673	-0.0269035	SC9B1.07, murC, possible UDP-N-acetylmuramoyl-L-alanine ligase, len: 485 aa; similar to many e.g. SW:MURC_ECOLI UDP-N-acetylmuramoyl-L-alanine ligase from Escherichia coli (491 aa) fasta scores; opt: 750, z-score: 785.9, E(): 0, (40.4% identity in 463 aa overlap).	SCO6060	Q9X827
SC9B10.06_SC9B10.06_at	-0.171755	-0.261617	0.10007	0.429795	0.211024	-0.14009	0.250308	0.706179	-0.208801	-0.296788	-0.2834	-0.129922	-0.196404	0.335021	0.156082	0.559268	SC9B10.06, putative membrane protein, len: 250 aa; similar in part to several hypothetical proteins and to TR:P74894 (EMBL:U50357) bacteriocin-like inhibitory substance ZooA from Streptococcus zooepidemicus (285 aa), fasta scores; opt: 278 z-score: 314.8 E(): 2.3e-10, 37.4% identity in 139 aa overlap, Contains probable coiled-coil region from aa 72 to 118. Contains possible hydrophobic membrane s…	SCO5839	O50513
SC9B10.10_SC9B10.10_i_at	0.211053	-0.618986	-0.11902	-0.271681	0.278218	-0.123787	0.140647	0.085516	0.226853	-1.00935	-0.574362	-0.432626	0.223815	-0.118253	0.0435905	0.00722249	SC9B10.10, unknown, len: 195 aa	SCO5843
SC9B2.12_SC9B2.12_at	-0.40742	-0.142067	-0.297086	-0.198527	0.271766	0.358485	0.348664	0.707086	-0.270592	-0.582073	-0.343899	-0.204212	-0.155717	0.245634	0.152176	0.233554	SC9B2.12, possible membrane lipoprotein, len: 219aa; Contains PS00013 Prokaryotic membrane lipoprotein lipid attachment site.	SCO6125
SC9B5.18_SC9B5.18_at	-0.356501	0.105564	0.0525937	-0.392265	0.1316	0.781948	1.30752	0.43119	-0.233536	-0.844491	-1.0214	-1.02097	-0.0726614	0.671268	0.0212107	-0.573347	SC9B5.18, probable substrate binding protein, len: 467aa; First of a five gene operon probably involved in peptide uptake. Very similar to SW:XP55_STRLI protein precursor of XP55, a major secreted protein from Streptomyces lividans (542 aa) fasta scores: opt: 3353, z-score: 2613.8, E(): 0, (95.9% identity in 532 aa overlap). Also similar to many substrate binding /transport proteins eg. SW:APPA_B…	SCO6451	Q9ZBG2
SC9B5.19_SC9B5.19_at	-0.065187	0.0613017	0.193864	-0.272096	0.254147	0.86926	1.44639	0.449334	-0.143178	-0.537739	-0.796726	-0.821109	-0.0579739	0.565171	-0.0177202	-0.441949	SC9B5.19, probable transport permease protein, len: 334aa; second of a five gene operon probably involved in peptide uptake, similar to many transport permeases eg. SW:DPPB_ECOLI DppB, dipeptide transport system permease protein from Escherichia coli (339 aa) fasta scores: opt: 362, z-score: 742.8, E(): 0, (32.9% identity in 340 aa overlap).	SCO6452	Q9ZBG1
SC9B5.20_SC9B5.20_r_at	-0.104273	0.055162	0.253622	0.00029707	-0.00297165	0.393411	0.880864	0.126048	-0.0754846	-0.136849	-0.334224	-0.288345	-0.0326557	0.454914	0.154204	-0.24105	SC9B5.20, probable transport permease protein, len: 312aa; third of a five gene operon probably involved in peptide uptake, similar to many transport permeases eg. SW:APPC_BACSU oligopeptide transport permease protein, AppC from Bacillus subtilis (303 aa) fasta scores: opt: 643, z-score: 780.7, E(): 0, (36.6% identity in 295 aa overlap). Contains Pfam match to entry PF00528 BPD_transp, Binding-pr…	SCO6453	Q9ZBG0
SC9C5.01c_SCL6.34c_at	0.0761449	-0.217188	0.0723226	-0.0291913	0.214596	-0.0186089	0.0167212	0.381982	0.0559634	-0.513033	-0.416221	-0.372625	0.00881386	0.199369	0.0993134	0.21953	SC9C5.01c, probable flavoprotein homologue (partial), len: >375 aa; similar to SW:DFP_ECOLI (EMBL:L10328) Escherichia coli DNA/pantothenate metabolism flavoprotein Dfp, 430 aa; fasta scores: opt: 846 z-score: 937.1 E(): 0; 43.8% identity in 347 aa overlap SCL6.34c, probable flavoprotein homologue (partial), len: >89 aa; highly similar to TR:Q9X4Q1 (EMBL:AF117274) Streptomyces spectabilis flavopro…	SCO1477	Q8CK27
SC9C5.03c_SC9C5.03c_i_at	-0.145268	-0.169031	0.0943942	-0.0915093	0.0616131	0.0950104	0.17759	0.278747	-0.281951	-1.5833	-1.31389	-1.10834	0.00347996	0.127966	0.1722	0.217338	SC9C5.03c, probable guanylate kinase, len: 197 aa; similar to SW:KGUA_ECOLI (EMBL:M84400) Escherichia coli guanylate kinase (EC 2.7.4.8) Gmk, 207 aa; fasta scores: opt: 512 z-score: 591.3 E(): 1.8e-25; 45.5% identity in 178 aa overlap. Contains Pfam match to entry PF00625 Guanylate_kin, Guanylate kinase and matches to Prosite entries PS00017 ATP/GTP-binding site motif A (P-loop) and PS00856 Guany…	SCO1479	Q9KXS0
SC9C5.23c_SC9C5.23c_at	-0.351618	-0.398018	-0.0429382	0.036974	0.191218	0.276609	0.468054	0.653912	-0.422848	-1.5188	-1.13001	-0.76785	-0.311533	0.11949	0.0967989	0.0826683	SC9C5.23c, possible integral membrane protein, len: 582 aa. Contains possible hydrophobic membrane spanning region and degenerate repeat: 2x QDYQQQGY	SCO1499
SC9C5.31c_SC9C5.31c_at	0.349225	-0.277261	-0.130201	-0.263054	0.407166	-0.0288343	0.0113074	0.14742	0.317587	-0.501435	-0.571785	-0.176295	0.312083	0.143762	0.082627	0.163706	SC9C5.31c, possible integral membrane protein, len: 240 aa; similar to TR:O69464 (EMBL:AL023635) Mycobacterium leprae putative integral membrane protein MLCB1243.07, 214 aa; fasta scores: opt: 511 z-score: 600.4 E(): 5.7e-26; 36.1% identity in 191 aa overlap. Contains possible hydrophobic membrane spanning regions	SCO1507
SC9C7.06c_SC9C7.06c_i_at	0.226536	-0.371734	-0.432629	0.094151	0.311083	0.284286	0.189412	0.631915	-0.0467726	-1.3255	-1.04144	0.0993117	0.211639	-0.163383	-0.197178	-0.244103	SC9C7.06c, unknown, len: 170 aa; similar to TR:O06163 (EMBL:Z95556) from Mycobacterium tuberculosis (185 aa) fasta scores; opt: 342, z-score: 497.2, E(): 2.1e-20, (38.8% identity in 152 aa overlap).	SCO6470	Q9ZBK4
SC9E12.11_SC9E12.11_at	0.414909	-0.450125	-0.350573	-0.312901	0.36123	-0.171768	0.238362	0.408237	0.340677	-0.829931	-0.586962	-0.50981	0.142803	0.131794	0.0837301	0.0364601	SC9E12.11, hypothetical protein, len: 295 aa; similar to TR:O50426 (EMBL:AL010186) Mycobacterium tuberculosis hypothetical 31.7 kDa protein MTV005.06, 303 aa; fasta scores: opt: 531 z-score: 607.8 E(): 2.2e-26; 44.4% identity in 306 aa overlap	SCO5126
SC9F2.10c_SC5H4.30_at	-0.0494428	-0.199761	-0.166415	-0.376683	0.282526	0.384933	0.0785869	0.15681	-0.0133855	-0.739397	-0.973021	-0.995576	0.0404358	0.0113602	0.179389	-0.0229855	SC9F2.10c, probable translational initiation factor, partial CDS, len: >249aa; similar to the C-terminal region of many eg. SW:IF2_BACST translational initiation factor IF2 from Bacillus stearothermophilus (741 aa) fasta scores; opt: 788, z-score: 893.1, E(): 0, (51.2% identity in 248 aa overlap). SC5H4.30, probable translation initiation factor IF-2 (fragment), len: >835 aa; highly similar to SW…	SCO5706	Q8CJQ8
SC9G1.06c_SC9G1.06c_at	0.0573378	-0.289311	-0.136359	-0.0942745	0.215742	-0.0800808	0.0147909	0.168058	-0.0655099	-0.388709	-0.579374	-0.372181	-0.0391808	0.0965203	0.20598	0.244418	SC9G1.06c, hypothetical protein, len: 140 aa; similar to SW:YBAW_ECOLI (EMBL;AE000150) Escherichia coli hypothetical 15.1 KD protein, 132 aa; fasta scores: opt: 165 z-score: 225.5 E(): 3.5e-05; 26.0% identity in 127 aa overlap	SCO6216
SCBAC17F8.06_SCBAC17_at	-0.0107787	-0.191435	-0.150742	-0.124873	0.447576	-0.026703	0.0762595	0.0624461	0.00682465	-0.247307	-0.391275	-0.489672	0.00549301	0.171583	0.284496	0.308714	SCBAC17F8.06, possible TetR-family transcriptional regulator, len: 232 aa: similar to many hypothetical regulators eg. TR:Q9RWD4 (EMBL:AE001929) TetR-family transcriptional regulator from Deinococcus radiodurans (229 aa) fasta scores; opt: 164, Z-score: 191.6, 34.416% identity (36.054% ungapped) in 154 aa overlap. Contains Pfam match to entry PF00440 tetR, Bacterial regulatory proteins, tetR fami…	SCO2815	Q93J82
SCBAC19F3.04c_SCBAC1_at	-0.394428	0.751914	-0.211481	-0.315658	0.387005	1.00592	-0.0242206	0.128915	-0.36126	-1.00631	-0.257169	-0.0252581	-0.288589	-0.0850126	0.0582714	0.594192	SCBAC19F3.04c, conserved hypothetical protein, len: 116aa: similar to many eg. TR:Q9RTC1 (EMBL:AE002024) conserved hypothetical protein from Deinococcus radiodurans (93 aa) fasta scores; opt: 176, Z-score: 229.5, 34.091% identity (35.294% ungapped) in 88 aa overlap and TR:Q9AJZ8 (EMBL:AL512944) conserved hypothetical protein SC8D11.21 from Streptomyces coelicolor (112 aa) fasta scores; opt: 169, …	SCO0977
SCBAC19G2.08c_SCBAC1_at	-0.12303	-0.339827	-0.157299	-0.049974	0.0805168	0.104397	0.245364	0.4951	-0.0608403	-0.851584	-0.701356	-0.53741	-0.0701049	0.151203	0.125278	0.239044	SCBAC19G2.08c, possible secreted esterase, len: 706 aa: similar to many from streptomycetes e.g. TR:Q54345 (EMBL:Z50108) FusH fusidic acid inactivating esterase from Streptomyces lividans 66 (509 aa) fasta scores; opt: 821, Z-score: 876.2, 36.782% identity (40.592% ungapped) in 522 aa overlap and TR:Q9ADF5 (EMBL:AL589708) secreted esterase FusH from Streptomyces coelicolor (520 aa) fasta scores: …	SCO3053	Q93J50
SCBAC19G2.13c_SCBAC1_r_at	0.263084	-0.210702	0.0420623	-0.136219	0.276766	-0.109142	-0.065952	-0.201927	0.290568	-0.561008	-0.447832	-0.462479	0.262209	0.236941	0.172151	0.269896	SCBAC19G2.13c, possible dipeptidase, len: 400 aa: similar to many eukaryotic peptidases e.g. SW:P31429 (MDP1_RABIT) rabbit renal dipeptidase (410 aa) fasta scores; opt: 788, Z-score: 879.1, 42.432% identity (48.580% ungapped) in 403 aa overlap. Also weakly similar to TR:Q9KH70 (EMBL:AF268476) thermostable dipeptidase from Brevibacillus borstelensis (307 aa) fasta scores; opt: 450, Z-score: 506.1,…	SCO3058	Q93J45
SCBAC1A6.07_SCBAC1A6_at	-0.00280285	-0.140703	-0.0662677	-0.109352	0.285484	0.0998672	0.0774827	0.276689	-0.0379866	-0.528475	-0.450391	-0.48218	0.12958	-0.164085	0.0419819	0.136023	SCBAC1A6.07, unknown, len: 415 aa	SCO6083
SCBAC1C11.03_SCBAC1C_at	-0.158677	0.0313077	-0.506177	-0.447045	0.264098	0.273299	0.214151	0.50493	-0.223955	-0.401641	-1.07878	-0.983463	-0.0492325	0.0367584	-0.082152	0.0888901	SCBAC1C11.03, hypothetical protein, len: 81 aa; low similarity to TR:Q9RDI8 (EMBL:AL136519) Streptomyces coelicolor hypothetical 7.0 kDa protein SCC57A.09c, 65 aa; fasta scores: opt: 135 z-score: 199.2 E(): 0.0015; 46.2% identity in 52 aa overlap	SCO6000
SCBAC1C11.04_SCBAC1C_at	-0.102595	-0.173071	-0.402598	-0.592299	0.605756	0.441276	0.306861	0.615779	-0.132782	-0.522599	-0.720981	-0.685472	0.0333165	-0.0599314	-0.176789	0.223328	SCBAC1C11.04, putative membrane protein, len: 95 aa. Contains possible hydrophobic membrane spanning region	SCO6001
SCBAC20F6.11c_SCBAC2_at	0.0881066	-0.409522	-0.235736	-0.383813	0.583101	0.124344	0.103264	-0.128318	0.0180014	-0.647707	-0.425645	-0.598598	0.187572	0.0443683	0.0470966	0.176579	SCBAC20F6.11c, possible tetR-family transcriptional regulator, len: 199 aa; similar to many actinomycetes putative tetR-family transcriptional regulators, e.g. TR:Q9RJL5 (EMBL:AL121849) Streptomyces coelicolor putative tetR-family transcriptional regulator SCF6.16, 194 aa; fasta scores: opt: 419 Z-score: 483.9 bits: 96.4 E(): 2.3e-19; 38.095% identity in 189 aa overlap. Contains Pfam match to ent…	SCO5068	Q9ADD9
SCBAC25F8.11c_SCBAC2_at	-0.0754449	-0.344193	-0.120911	-0.120756	0.430233	0.0183972	0.231502	0.219127	-0.0943359	-0.525806	-0.440562	-0.438914	0.0619384	0.132471	0.0328655	0.125977	SCBAC25F8.11c, probable sugar acetyltransferase, len: 193 aa; similar to SW:MAA_ECOLI (EMBL:AJ223173) Escherichia coli maltose O-acetyl transferase (EC 2.3.1.79) Maa or B0459, 182 aa; fasta scores: opt: 534 Z-score: 607.5 bits: 119.1 E(): 3.2e-26; 43.407% identity in 182 aa overlap. Contains 3x Pfam matches to entry PF00132 hexapep, Bacterial transferase hexapeptide (four repeats) and match to Pr…	SCO7519	Q93J01
SCBAC36F5.27c_SCBAC3_at	-0.240826	-0.303443	0.359274	0.120619	0.249933	0.0663986	0.288419	0.421845	-0.278279	-1.62237	-0.199345	-0.33084	0.0430899	0.00359408	-0.0570122	0.12488	SCBAC36F5.27c, possible integral membrane protein, len: 211 aa; similar to SW:YQ37_MYCTU (EMBL:Z80225) Mycobacterium tuberculosis hypothetical 23.0 kDa protein RV2637, 218 aa; fasta scores: opt: 833 Z-score: 928.0 bits: 178.8 E(): 4.4e-44; 58.706% identity in 201 aa overlap. Contains Pfam match to entry PF00597 DedA, DedA family and match to Prosite entry PS00606 Beta-ketoacyl synthases active si…	SCO1316
SCC121.17_SCC121.16_at	0.508559	-0.247726	-0.230727	-0.0524936	0.0358849	-0.311655	-0.172111	0.236456	0.336656	-0.357072	-0.401578	-0.177338	0.252222	0.174671	0.329242	0.385148	SCC121.17, hypothetical protein, len: 96 aa; similar to various hypothetical proteins, e.g. TR:Q9Z544 (EMBL:AL035212) Streptomyces coelicolor hypothetical 8.2 kD protein SC9B2.15c, 77 aa; fasta scores: opt: 230 z-score: 304.4 E(): 1.5e-09; 48.1% identity in 79 aa overlap	SCO2514
SCC22.02c_SCC22.02c_r_at	-0.0234861	-0.461274	0.0014596	0.0264721	0.287168	0.182944	0.31285	-0.0925312	0.0579116	-0.137728	-0.389073	-0.492295	0.0797075	-0.0826298	0.0434771	0.109186	SCC22.02c, conserved hypothetical protein, len: 156aa; similar to many other hypothetical protein eg. TR:O53156 (EMBL:AL021184) hypothetical protein from Mycobacterium tuberculosis (162 aa) fasta scores; opt: 569, z-score: 685.8, E(): 7.2e-31, (56.3% identity in 158 aa overlap) and to SW:NIFU_BACSU (EMBL:Z99120) Bacillus subtilis NifU-like protein NifU, 147 aa; fasta scores: opt: 439 Z-score: 527…	SCO1920	Q9XAD6
SCC22.10_SCC22.10_i_at	0.194643	-0.312753	-0.101008	-0.0975671	0.131261	-0.138633	-0.0109485	0.0475686	0.128889	-0.823737	-0.912985	-0.819669	0.15514	0.0310685	0.0889076	0.0254634	SCC22.10, possible ABC transporter, ATP-binding subunit, len: 307aa; similar to many egs. SW:DRRA_STRPE daunorubicin resistance ATP-binding protein from Streptomyces peucetius (330 aa) fasta scores; opt: 571, z-score: 637.1, E(): 3.7e-28, (35.6% identity in 315 aa overlap) and TR:O53149 (EMBL:AL021184) putative ABC transporter, ATP-binding protein from Mycobacterium tuberculosis (313 aa) fasta sc…	SCO1928	Q9XAC8
SCC22.12_SCC22.12_at	0.893395	-0.543574	-0.0768914	0.0359883	0.217799	-0.23362	-0.0734901	-0.0421953	0.795781	-0.808323	-1.00071	-1.03623	0.842339	-0.0214039	0.163774	0.119367	SCC22.12, possible integral membrane transport protein, len: 356aa; function predicted as it contains possible membrane spanning hydrophobic regions and is located alongside a possible ABC transport ATP-binding protein (SCC22.10). Similar to TR:O53148 (EMBL:AL021184) hypothetical protein from Mycobacterium tuberculosis (310 aa) fasta scores; opt: 527, z-score: 648.1, E(): 9.2e-29, (35.0% identity…	SCO1930	Q9XAC6
SCC22.19_SCC22.19_r_at	-0.0782046	-0.334513	0.105836	0.0429916	0.0158288	-0.123912	0.0600354	-0.0164944	-0.00445048	-0.323825	-0.512145	-0.425583	0.0454464	0.103204	0.170906	0.341888	SCC22.19, zwf2, probable glucose-6-phosphate 1-dehydrogenase, len: 507aa; similar to many egs. TR:O88017 (EMBL:AL031107) zwf, glucose-6-phosphate 1-dehydrogenase from Streptomyces coelicolor (592 aa) fasta scores; opt: 2956, z-score: 3467.3, E(): 0, (85.0% identity in 507 aa overlap) and SW:G6PD_BACSU glucose-6-phosphate 1-dehydrogenase from Bacillus subtilis (489 aa) fasta scores; opt: 1248, z-s…	SCO1937	Q9XAB9
SCC30.07c_SCC30.07c_i_at	-0.0488951	-0.177731	-0.140699	-0.350048	0.743072	0.291725	0.313268	0.291148	-0.0680779	-0.364482	-0.424229	-0.336224	0.121654	0.0964468	0.21334	0.134663	SCC30.07c, possible bifunctional protein (ribonuclease H/phosphoglycerate mutase), len: 497 aa; N-terminal region similar to TR:Q9X7R6 (EMBL:AL049863) Streptomyces coelicolor putative ribonuclease H SC5H1.08c, 235 aa; blastp scores: Score = 185 (65.1 bits), Expect = 9.5e-14, P = 9.5e-14 Identities = 82/230 (35%), Positives = 105/230 (45%) and C-terminal region similar to TR:O67797 (EMBL:AE000766)…	SCO2299	Q9L014
SCC30.08c_SCC30.08c_r_at	0.150238	-0.0804534	-0.0540862	-0.0553837	0.225258	0.0486504	0.0325982	-0.0716953	0.0559543	-0.501513	-0.481072	-0.588229	0.180581	-0.0709114	0.0402536	0.0363541	SCC30.08c, hypothetical protein, len: 196 aa; similar to SW:Y01A_MYCTU (EMBL:Z70692) Mycobacterium tuberculosis hypothetical 26.9 kD protein MTCY427.10c, 245 aa; fasta scores: opt: 375 z-score: 404.1 E(): 4.6e-15; 37.5% identity in 176 aa overlap. Contains possible colied-coil region at aprox residues 56..112	SCO2300
SCC30.09c_SCC30.09c_r_at	0.124916	-0.203781	-0.126128	-0.350848	0.274336	0.0243107	0.0279112	-0.0564671	0.125544	-0.577346	-0.512956	-0.551639	0.125394	0.0892979	0.068353	0.144852	SCC30.09c, hypothetical protein, len: 285 aa; similar to TR:O69481 (EMBL:AL023635) Mycobacterium leprae hypothetical 40.3 kD protein MLCB1243.36, 385 aa; fasta scores: opt: 414 z-score: 484.0 E(): 1.7e-19; 34.9% identity in 370 aa overlap. Contains Pfam match to entry PF01784 DUF34, Domain of unknown function	SCO2301
SCC53.05_SCC53.05_at	0.113605	-0.185188	0.0402603	-0.0824256	0.185805	-0.339317	-0.274234	0.0317853	0.0774908	-0.305822	-0.563956	-0.764361	0.0137129	0.225878	0.271664	0.144542	SCC53.05, possible integral membrane protein, len: 289 aa; contains possible membrane-spanning hydrophobic regions. Also contains Gly/Pro/Gln-rich region 160-220aa.	SCO2314
SCC53.09c_SCC53.09c_at	0.350031	-0.701008	-0.708926	-0.563352	0.257675	0.233679	0.0303129	0.117646	0.0838229	-2.07681	-1.18179	-0.295968	0.0528243	-0.144103	-0.101117	0.0319703	SCC53.09c, possible glycosyl transferase, len: 498 aa; similar to many e.g. TR:Q00481 (EMBL:X61917) second mannosyl transferase from Salmonella enterica (336 aa) fasta scores; opt: 325, z-score: 324.2, E(): 1.4e-10, 30.9% identity in 259 aa overlap and TR:Q9Z5B7 (EMBL:AL035478) putative transferase from Streptomyces coelicolor (406 aa) fasta scores; opt: 398, z-score: 393.8 ,E(): 1.8e-14, 32.4% i…	SCO2318	Q9KXK2
SCC54.05c_SCC54.05c_r_at	0.0446601	-0.484447	-0.17929	-0.0786567	0.239744	-0.0607615	0.081562	0.130819	0.03455	-1.01437	-1.04744	-1.09777	0.0568956	0.040741	0.178611	0.0970523	SCC54.05c, tpiA, triosephosphate isomerase, len: 258 aa; member of a family conserved across many prokaryotes eg. SW:TPIS_BACSU tpi, triose phosphate isomerase from Bacillus subtilis (252 aa) fasta scores; opt: 779, z-score: 928.7, E(): 0, (51.2% identity in 250 aa overlap). Contains PS00171 Triosephosphate isomerase active site and Pfam match to entry PF00121 TIM, Triosephosphate isomerase, scor…	SCO1945	Q9Z520
SCC54.07c_SCC54.07c_f_at	0.0956721	-0.481512	-0.124803	0.0660014	0.221162	0.1944	0.243273	0.25121	0.077988	-0.499971	-0.862459	-0.69832	0.00463454	-0.0399691	-0.0595655	0.0438115	SCC54.07c, gap1, glyceraldehyde-3-phosphate dehydrogenase, len: 336aa; member of a highly conserved family of proteins eg. SW:G3P_BACST gap, glyceraldehyde-3-phosphate dehydrogenase from Bacillus stearothermophilus (334 aa) fasta scores; opt: 1477, z-score: 1657.1, E(): 0, (67.9% identity in 333 aa overlap). Contains Pfam match to entry PF00044 gpdh, glyceraldehyde 3-phosphate dehydrogenases, sco…	SCO1947	Q9Z518
SCC54.18c_SCC54.18c_at	-0.089746	-0.553061	0.544706	-0.136905	0.192204	-0.0860248	0.20396	0.627184	-0.252956	-1.2122	-0.51597	-0.436319	0.074729	0.197017	0.0571745	-0.0129512	SCC54.18c, uvrA, ABC excision nuclease subunit A, len: 1014aa; high level of similarity to many egs. SW:UVRA_BACSU uvrA, ABC excision nuclease subunit A from Bacillus subtilis (957 aa) fasta scores; opt: 3887, z-score: 4136.7, E(): 0, (60.8% identity in 947 aa overlap). Contains three PS00017 ATP/GTP-binding site motif A (P-loop) matches and two PS00211 ABC transporters family signatures. Also co…	SCO1958	Q9Z507
SCC75A.07c_SCC75A.07_at	0.657764	-1.05852	-0.391588	-0.559521	1.14022	0.184985	0.488871	0.638506	0.591437	-1.4907	-1.0836	-1.0257	0.620848	0.304323	-0.0948369	-0.109522	SCC75A.07c, possible membrane protein, len: 85 aa. Contains a possible membrane spanning hydrophobic domains.	SCO2261
SCC75A.08c_SCC75A.08_at	0.207002	-0.585804	0.11675	0.307329	-0.100072	-0.130007	0.380403	0.533065	0.193178	-1.90991	-0.677749	-0.372294	0.135769	0.117765	0.0360537	0.0352249	SCC75A.08c, possible oxidoreductase, len: 239 aa. Similar to several including: Methanobacterium thermoautotrophicum TR:O59661(EMBL:Y17210) F420-dependent NADP reductase (224 aa), fasta scores opt: 257 z-score: 283.4 E(): 2.1e-08 38.3% identity in 222 aa overlap and Archaeoglobus fulgidus TR:O29059(EMBL:AE001021) conserved hypothetical protein (213 aa), fasta scores opt: 397 z-score: 431.0 E(): 1…	SCO2262	Q9RKR6
SCC75A.24_SCC75A.24_at	0.204392	-0.0111971	-0.100974	-0.143628	0.440551	-0.154332	-0.0845957	-0.0259055	0.28877	-0.184314	-0.422394	-0.490968	0.295337	0.356437	0.483829	0.372847	SCC75A.24, unknown, len: 295 aa.	SCO2278	Q9RKQ0
SCC75A.25c_SCC75A.25_at	0.23857	0.133511	0.154167	-0.108738	-0.0349693	0.215862	0.371593	0.292084	-0.0917676	-0.682857	-0.475997	-0.338702	-0.139478	-0.000134468	0.059171	0.222551	SCC75A.25c, unknown, len: 243 aa.	SCO2279
SCC75A.27c_SCC75A.27_i_at	-0.0250385	-0.305181	-0.230039	-0.370104	0.487048	0.107483	0.180746	0.244309	0.0517993	-0.400135	-0.574659	-0.459198	0.0357275	0.150513	0.0656633	0.102725	SCC75A.27c, possible two-component system response-regulator, len: 228 aa. Similar to many other regulators including: Rhodococcus sp TR:O85372(EMBL:AF064700) two-component regulator CprR (212 aa), fasta scores opt: 295 z-score: 351.2 E(): 3.5e-12 31.5% identity in 203 aa overlap and Streptomyces coelicolor TR:CAB50960(EMBL:AL096849) putative two-component system response regulator SCI11.34 (221 …	SCO2281	Q9RKP7
SCC75A.28c_SCC75A.28_at	0.0816197	-0.342296	-0.253624	-0.272375	0.466197	0.085494	0.146555	0.100103	0.104167	-0.599721	-0.605891	-0.584261	0.0791898	0.126365	0.0828525	-0.0130393	SCC75A.28c, hypothetical protein, len: 326 aa; similar to TR:Q984U3 (EMBL:AP003012) Rhizobium loti (Mesorhizobium loti) MLL7840 protein 323 aa; fasta scores: opt: 712 Z-score: 794.8 E(): 1.2e-36; 38.365% identity in 318 aa overlap	SCO2282	Q9RKP6
SCC75A.33_SCC75A.33_at	-0.0873055	-0.220089	0.115045	0.0123196	-0.0404307	0.0475076	0.139415	0.293141	-0.00858053	-0.434315	-0.367925	-0.557922	-0.0761029	0.144472	0.102135	0.0870546	SCC75A.33, possible oxidoreductase, len: 263 aa. Similar to several including: Bacillus megaterium SW:DHG2_BACME (EMBL:D90044) glucose 1-dehydrogenase II (EC 1.1.1.47) (261 aa), fasta scores opt: 400 z-score: 442.6 E(): 2.8e-17 38.9% identity in 193 aa overlap SW:YOHF_ECOLI (EMBL:U00007) hypothetical oxidoreductase (253 aa), fasta scores opt: 422 z-score: 466.5 E(): 1.3e-18 38.3% identity in 206 …	SCO2287	Q9RKP1
SCC77.13c_SCC77.13c_at	0.0688388	-0.295391	-0.208676	-0.311106	0.552716	0.259926	0.117345	0.0310016	-0.0276818	-0.511692	-0.460283	-0.428029	0.271913	0.237973	0.0969987	0.0852451	SCC77.13c, probable adenosine deaminase, len: 340 aa. Highly similar to many prokaryotic and Eukaryotic deaminases including: Escherichia coli SW:ADD_ECOLI (EMBL:M59033) adenosine deaminase (EC 3.5.4.4) (333 aa), fasta scores opt: 448 z-score: 533.2 E(): 2.6e-22 28.8% identity in 333 aa overlap and Saccharomyces cerevisiae (Baker's yeast) SW:ADA_YEAST (EMBL:Z46843) probable adenosine deaminase (E…	SCO2546	Q9RDE5
SCC8A.27c_SCC8A.27c_r_at	-0.042109	-0.122589	0.328275	0.136859	-0.0841484	-0.0139675	0.124018	0.0246671	-0.0279595	-0.519666	-0.240951	-0.265896	-0.0298106	0.139348	0.069039	0.10613	SCC8A.27c, possible thiol-specific antioxidant protein, len: 152 aa; similar to many e.g. SW:O24364 (BAS1_SPIOL) 2-cys peroxiredoxin Bas1 precursor from Spinacia oleracea (Spinach) (265 aa) fasta scores; opt: 352, z-score: 450.7, E(): 1.2e-17, 39.9% identity in 158 aa overlap and SW:Q10520 (Y01J_MYCTU) hypothetical protein from Mycobacterium tuberculosis (153 aa) fasta scores; opt: 507, z-score: …	SCO2369	Q9KY21
SCC8A.28c_SCC8A.28c_at	0.112994	-0.500044	0.240428	0.355368	-0.0316963	-0.400834	-0.0339165	0.133632	0.154445	-0.490126	-0.587287	-0.204481	-0.00848134	0.139264	0.188318	-0.109223	SCC8A.28c, unknown, len: 159 aa; similar to others from mycobacteria e.g. SW:Q10521 (YM39_MYCTU) hypothetical protein from Mycobacterium tuberculosis (158 aa) fasta scores; opt: 447, z-score: 518.6, E(): 2e-21, 50.4% identity in 141 aa overlap	SCO2370
SCCB12.06c_SCCB12.06_at	0.357367	-0.231236	-0.211803	-0.0166068	0.397718	-0.218318	-0.0597649	-0.0476089	0.2614	-0.425992	-0.260898	-0.330946	0.345729	0.288468	0.279103	0.150018	SCCB12.06c, possible two-component system sensor kinase, len: 375 aa; similar to SW:AFQ2_STRCO (EMBL:D10654) Streptomyces coelicolor sensor protein AfsQ2, 535 aa; fasta scores: opt: 344 z-score: 382.3 E(): 7.9e-14; 32.5% identity in 335 aa overlap. Contains Pfam matches to entries PF00672 DUF5, HAMP domain and PF00512 signal, Histidine kinase. Also contains possible hydrophobic membrane spanning …	SCO5282	Q9FBR3
SCD12A.06_SCD12A.06_i_at	0.262699	-0.437392	-0.127184	-0.23582	0.290676	-0.0322396	0.0380287	-0.00531197	0.248257	-0.546269	-0.559282	-0.6941	0.315173	0.0219873	0.0735474	0.0398391	SCD12A.06, possible hydrolase, len: 220 aa; similar to TR:O86530 (EMBL:AL031124) Streptomyces coelicolor putative hydrolase SC1C2.30, 244 aa; fasta scores: opt: 128 z-score: 155.4 E(): 0.34; 32.9% identity in 167 aa overlap. Contains Pfam match to entry PF00702 Hydrolase, haloacid dehalogenase-like hydrolase	SCO4323	Q9KXN4
SCD12A.14_SCD12A.14_at	0.00778937	-0.215787	-0.191712	-0.265521	0.309953	0.0682799	-0.00453806	-0.00297356	0.0131842	-0.376169	-0.503553	-0.496191	0.124674	0.139175	0.164977	0.0463764	SCD12A.14, hypothetical protein, len: 1042 aa; similar to TR:CAB61192 (EMBL:AL132973) Streptomyces coelicolor hypothetical 93.0 kD protein SCF91.35, 884 aa; fasta scores: opt: 160 z-score: 164.2 E(): 0.11; 26.0% identity in 666 aa overlap	SCO4331	Q9KXM6
SCD12A.20_SCD12A.20_at	-0.130847	0.0528359	-0.281652	-0.229197	0.269819	0.483222	0.194053	-0.17199	-0.00636943	0.202	-0.272363	-0.494167	0.0333063	-0.115089	-0.0194769	0.122371	SCD12A.20, possible integral membrane efflux protein, len: 459 aa; similar to TR:Q9X863 (EMBL:AL049661) Streptomyces coelicolor putative integral membrane efflux protein SCE134.08, 500 aa; fasta scores: opt: 2083 z-score: 2154.5 E(): 0; 71.1% identity in 450 aa overlap and to TR:Q50396 (EMBL:U46844) Mycobacterium smegmatis ethambutanol resistance region EmbC, 412 aa; fasta scores: opt: 844 z-scor…	SCO4337
SCD16A.03_SCD16A.03_at	-0.143909	-0.133856	-0.0958772	-0.250194	0.123923	0.0475038	0.270841	0.442907	-0.0971963	-0.834291	-0.217369	-0.45102	-0.229533	0.225025	0.0987072	-0.0445534	SCD16A.03, probable fumarylacetoacetase, len: 418aa; similar to several from eukaryotes eg. SW:FAAA_HUMAN fumarylacetoacetase from human (419 aa) fasta scores; opt: 1192, z-score: 1370.0, E(): 0, (44.6% identity in 426 aa overlap).	SCO4580	Q9XAS2
SCD16A.22_SCD16A.22_at	0.105808	-0.861348	0.469361	0.833854	0.701181	-0.0512123	1.44587	1.27286	0.182003	-0.722211	-0.74684	-0.591212	0.167671	-0.0191727	-0.158793	-0.219162	SCD16A.22, possible NLP/P60 family protein, len: 277aa; similar to many eg. TR:CAB39862 (EMBL:AL049497) putative secreted protein from Streptomyces coelicolor (338 aa) fasta scores; opt: 386, z-score: 364.3, E(): 5.8e-13, (35.1% identity in 251 aa overlap) and the C-terminal half of many Listeria spp. extracellular proteins eg. SW:P60_LISIN P60 Listeria innocua (481 aa) fasta scores; opt: , z-sco…	SCO4561
SCD16A.33c_SCD16A.33_s_at	0	-0.819906	-0.344923	-0.142266	0.0904064	0.110471	0.308482	0.263971	0.17195	-1.82789	-1.1431	-0.823807	0.333011	-0.152207	-0.224818	-0.170125	SCD16A.33c, conserved hypothetical protein, len: 399 aa; similar to many e.g. TR:O25370 (EMBL:AE000579) conserved hypothetical protein from Helicobacter pylori (383 aa) fasta scores; opt: 1039, z-score: 1256.5, E(): 0, (44.5% identity in 357 aa overlap).	SCO4550	Q9XAP2
SCD17.12_SCD17.12_at	-0.829834	0.646147	1.1877	1.22943	-0.329304	1.53787	1.75984	1.56283	-0.989474	-1.50592	-0.36697	-0.374971	-0.998502	0.0531305	0.0186491	0.229618	SCD17.12, probable peptidase, len: 347 aa. Similar to several Streptomyces coelicolor putative peptidases e.g. TR:CAB39706 (EMBL; AL049485) SC6A5.22 (312 aa), fasta scores opt: 570 z-score: 526.9 E(): 5.4e-22 37.1% identity in 315 aa overlap and TR:CAB40868 (EMBL; AL049628) SCE94.19C (228 aa), fasta scores opt: 460 z-score: 429.8 E(): 1.4e-16 40.1% identity in 217 aa overlap. Contains a Pfam matc…	SCO4108	Q9RKL9
SCD20.08c_SCD20.08c_at	-0.0604522	-0.947477	-0.374505	-0.156159	0.296819	0.256236	0.779635	1.36898	-0.121126	-1.3621	-1.27862	-1.21473	0.0138389	0.0488898	-0.0949605	0.134102	SCD20.08c, hypothetical protein, len: 156 aa; similar to TR:CAB86125 (EMBL:AL163003) Streptomyces coelicolor hypothetical 16.0 kDa protein SCC24.31c, 142 aa; fasta scores: opt: 205 z-score: 265.0 E(): 2.7e-07; 34.0% identity in 156 aa overlap	SCO4590
SCD25.06_SCD25.06_at	0.244677	-0.10422	-0.447739	-0.263822	-0.0509626	0.0326201	0.250742	0.498788	0.0824801	-0.14709	-0.471768	-0.444184	0.0355609	-0.0911964	0.0412458	0.325129	SCD25.06, unknown, len: 505 aa.	SCO4070
SCD25.32_SCD25.32_at	-0.144831	-0.769021	0.166803	-0.0585551	0.653628	0.236347	0.0856005	0.275555	-0.154753	-2.19322	-1.79832	-1.56612	0.125276	-0.0438299	0.0930767	0.0217883	SCD25.32, ATP-dependent RNA helicase, 839 aa. Highly similar to many including: Streptomyces coelicolor TR:O54116 (EMBL; AL021529) DEAD-box RNA helicase SC10A5.25C (498 aa), fasta scores opt: 1467 z-score: 1347.1 E(): 0 50.0% identity in 486 aa overlap. Contains Pfam matches to entry PF00270 DEAD, DEAD/DEAH box helicase and Pfam match to entry PF00271 helicase_C, Helicases conserved C-terminal do…	SCO4096	Q9RKJ0
SCD31.02c_SCD31.02c_at	-0.285924	-0.051271	0.217821	0.686624	-0.197836	0.0450722	1.23834	2.6825	-0.230463	-0.142851	-0.0993477	-0.0113381	-0.169318	-0.00362253	0.357065	1.03446	SCD31.02c, possible regulatory protein, len: 144 aa; similar to TR:CAB60156 (EMBL:AL132824) Streptomyces coelicolor putative regulatory protein SCAH10.02, 160 aa; fasta scores: opt: 396 z-score: 500.7 E(): 1.9e-20; 51.7% identity in 143 aa overlap	SCO4677	Q9L0G5
SCD31.04_SCD31.04_i_at	0.0342159	-0.757264	-0.14676	-0.192931	0.270614	-0.0992479	0.205103	0.362854	0.0348533	-1.1402	-0.584883	-0.512703	-0.00897598	0.193321	0.173892	0.101927	SCD31.04, conserved hypothetical protein, len: 63 aa; similar to TR:CAB66186 (EMBL:AL136500) Streptomyces coelicolor hypothetical 7.7 kD protein SC1G2.14c, 73 aa; fasta scores: opt: 265 z-score: 399.0 E(): 8.5e-15; 66.0% identity in 53 aa overlap	SCO4679
SCD35.01_SCD69.14_s_at	0.189227	-0.680313	-0.444019	-0.586594	0.800585	0.356988	0.463564	0.545465	0.219063	-1.12925	-0.920534	-0.813607	0.494494	0.131345	-0.0827918	-0.0692131	SCD35.01, unknown, len: >95 aa SCD69.14, conserved hypothetical protein (fragment), len: >358 aa; similar to TR:AAF09948 (EMBL:AE001897) Deinococcus radiodurans conserved hypothetical protein DR0366, 376 aa; fasta scores: opt: 896 z-score: 1100.7 E(): 0; 39.8% identity in 357 aa overlap	SCO4494	Q8CJT5
SCD35.03_SCD35.03_i_at	0.108123	-0.263425	-0.206847	-0.4361	0.340793	0.388151	0.370757	0.0783625	0.0642484	-0.373619	-0.3929	-0.581794	0.12356	-0.00765403	-0.0878911	0.00415548	SCD35.03, possible acetyltransferase, len: 174 aa; similar to TR:CAB71250 (EMBL:AL138598) Streptomyces coelicolor putative acetyltransferase SC1A2.12, 181 aa; fasta scores: opt: 214 z-score: 278.1 E(): 4.6e-08; 32.9% identity in 149 aa overlap and to SW:TTR_PSESY (EMBL:X17150) Pseudomonas syringae (pv. syringae) acetyltransferase (EC 2.3.1.-) Ttr, 17 aa; fasta scores: opt: 137 z-score: 182.0 E():…	SCO4496	Q9L0U8
SCD35.04_SCD35.04_i_at	0.8027	-0.347116	-0.12903	0.00417089	0.302624	-0.0623061	-0.148214	-0.114553	0.662391	-1.38453	-1.03537	-0.974465	0.706583	0.115572	0.00414975	0.150687	SCD35.04, possible membrane protein, len: 297 aa. Contains possible hydrophobic membrane spanning regions	SCO4497
SCD40A.21c_SCD40A.21_at	-0.107013	-0.0865514	0.0592813	0.135214	-0.0223735	-0.134573	0.15725	0.600463	-0.0892506	-0.193378	0.0555023	0.0128994	-0.0813484	0.075676	0.271772	0.606021	SCD40A.21c, hypothetical protein, len: 302 aa; similar to TR:Q9XD94 (EMBL:AF106004) Streptomyces coelicolor hypothetical 34.1 kD protein, 304 aa; fasta scores: opt: 850 z-score: 992.1 E(): 0; 45.0% identity in 300 aa overlap. Contains match to Prosite entry PS00402 Binding-protein-dependent transport systems inner membrane comp sign.	SCO4675
SCD6.16c_SCD6.16c_at	0.0514412	-0.0736055	-0.0433745	0.075562	0.189779	-0.0363229	0.0487887	0.0819775	-0.0488377	-0.419236	-0.37653	-0.386435	-0.0602296	0.0773735	0.223036	0.200636	SCD6.16c, possible integral membrane protein, len: 625 aa; similar to TR:Q9KXI6 (EMBL:AL357591) Streptomyces coelicolor putative integral membrane protein SCC53.25, 551 aa; fasta scores: opt: 1266 Z-score: 1316.1 bits: 253.5 E(): 1.1e-65; 42.430% identity in 502 aa overlap. Contains possible hydrophobic membrane spanning regions	SCO4438
SCD63.14c_SCD63.14c_at	0.653596	-0.756503	-0.339577	0.284164	0.326875	-0.00248241	0.740324	0.617014	0.624517	-0.99075	-0.780804	-0.836882	0.453319	-0.0500835	-0.161859	-0.102707	SCD63.14c, possible integral membrane protein, len: 219 aa. Contains possible hydrophobic membrane spanning regions	SCO4782
SCD63A.09c_SCD63A.09_at	0.00333738	-0.177627	-0.227053	-0.0195394	0.2828	0.0107352	0.0987078	0.148292	-0.0234121	-0.339224	-0.42271	-0.282449	-0.0470791	0.258046	0.319695	0.368521	SCD63A.09c, possible peptidase, len: 565 aa; C-terminal region similar to SW:LSTP_STAST (EMBL:X06121) Staphylococcus staphylolyticus lysostaphin precursor (EC 3.4.24.75) Lss, 480 aa; fasta scores: opt: 299 z-score: 293.2 E(): 7.2e-09; 25.0% identity in 368 aa overlap and to TR:O50513 (EMBL:AL009204) Streptomyces coelicolor hypothetical protein SC9B10.06, 250 aa; fasta scores: opt: 458 z-score: 35…	SCO4798	Q9KY66
SCD65.17_SCD65.17_at	0.524212	-0.213243	-0.612313	-0.681661	0.515557	-0.065122	-0.0123034	0.120876	0.236016	-0.223025	-0.727029	-0.709075	0.408726	0.216463	0.180698	0.151061	SCD65.17, possible integral membrane protein, len: 574 aa; similar to TR:O06394 (EMBL:Z95558) Mycobacterium tuberculosis hypothetical 57.1 kDa protein MTCY25D10.07, 529 aa; fasta scores: opt: 1079 z-score: 1222.2 E(): 0; 37.3% identity in 539 aa overlap. Contains possible hydrophobic membrane spanning regions	SCO4474
SCD66.23_SCD66.23_at	0.668884	-0.478329	-0.404737	-0.684589	0.438691	0.12377	0.0244023	0.273581	0.430275	-0.682774	-0.439528	-0.515486	0.32013	-0.235506	-0.0533212	0.206315	SCD66.23, conserved hypothetical protein, len: 418 aa; highly similar to TR:Q54238 (EMBL:D63706;) Streptomyces griseus hypothetical protein ORF5, 416 aa; fasta scores: opt: 1720 z-score: 2020.0 E(): 0; 62.6% identity in 414 aa overlap	SCO4186	Q9K4F4
SCD69.12_SCD69.12_at	0.200144	-0.13002	0.31749	0.265245	-0.0238934	-0.0748774	-0.0172199	-0.326738	0.170738	-0.782625	-0.267232	-0.31385	0.219099	0.0956955	0.221102	0.187974	SCD69.12, probable octaprenyl carboxylase, len: 216 aa; similar to TR:P72743 (EMBL:D90900) Synechocystis sp. 3-octaprenyl-4-hydroxybenzoate carboxy-lyase UbiX, 206 aa; fasta scores: opt: 446 z-score: 524.1 E(): 9.9e-22; 40.3% identity in 211 aa overlap and to SW:UBIX_ECOLI (EMBL:M68935) Escherichia coli 3-octaprenyl-4-hydroxybenzoate carboxy-lyase UbiX, 189 aa; fasta scores: opt: 306 z-score: 363…	SCO4492	Q9KYP1
SCD69.13_SCD69.13_at	0.352666	-0.228649	0.148007	-0.0432673	0.269653	0.0181961	0.0749807	-0.0846074	0.259425	-1.18394	-0.491899	-0.429425	0.26136	0.0978543	-0.0485506	0.0478592	SCD69.13, probable asnC-family transcriptional regulator, len: 167 aa; similar to SW:LRPC_BACSU (EMBL:AB001488) Bacillus subtilis transcriptional regulator LrpC, 144 aa; fasta scores: opt: 249 z-score: 304.8 E(): 1.6e-09; 36.0% identity in 125 aa overlap. Contains Pfam match to entry PF01037 ASNC_trans_reg, AsnC family and match to Prosite entry PS00519 Bacterial regulatory proteins, asnC family …	SCO4493	Q9KYP0
SCD72A.15c_SCD72A.15_at	-0.0635276	-0.268719	-0.193195	-0.190036	0.261302	0.065088	0.0613715	-0.0357262	-0.101468	-0.325503	-0.280021	-0.3855	0.148896	0.251107	0.150358	0.328217	SCD72A.15c, possible integral membrane protein, len: 420aa; contains possible membrane-spanning hydrophobic regions.	SCO4129
SCD72A.16c_SCD72A.16_at	-0.0771585	-0.237665	-0.0668154	-0.229554	0.463945	0.207335	0.237103	0.211201	-0.169944	-0.358423	-0.214411	-0.415004	0.00167116	0.0763311	0.0822519	0.327611	SCD72A.16c, possible membrane protein, len: 420aa; contains a possible membrane-spanning hydrophobic region.	SCO4130
SCD72A.17c_SCD72A.17_r_at	0.0191398	-0.160784	0.156292	0.18082	0.0602601	-0.142048	-0.0548925	-0.0688286	-0.0568676	-0.252254	-0.0788809	-0.127545	-0.0127592	0.360776	0.445448	0.425103	SCD72A.17c, possible membrane protein, len: 420aa; contains possible membrane-spanning hydrophobic region.	SCO4131
SCD78.12_SCD78.12_at	4.49855	-0.448763	-0.0688195	0.026022	-0.000127951	-0.418877	-0.063131	0.487961	3.84034	-0.478219	-0.459388	-0.364082	3.6006	-0.273829	0.0910649	0.635181	SCD78.12, cydA, cytochrome oxidase subunit I len: 501 aa; similar to e.g. APPC_ECOLI (EMBL:S63811) cytochrome BD-II oxidase subunit I from Escherichia coli (485 aa), fasta scores opt: 1099 z-score: 1869.0 E():0 (48.6% identity in 510 aa overlap) and CYDA_BACSU (EMBL:D83026) cytochrome D ubiquinol oxidase subunit I from Bacillus subtilis (468 aa), fasta scores opt: 1178 z-score: 1729.6(43.9% ident…	SCO3945	Q9ZBY7
SCD78.27c_SCD78.27c_at	0.370022	-0.25003	-0.29395	-0.230683	0.342611	-0.138593	-0.0589345	-0.0331529	0.234663	-0.627494	-0.763129	-0.892761	0.164798	0.103799	0.214682	0.299094	SCD78.27c, unknown, len: 280 aa, similar to family of hypothetical proteins e.g. TR:O07810 (EMBL:Z97188) hypothetical 28.5 kDa protein from Mycobacterium tuberculosis (273 aa), fasta scores; opt: 597, z-score: 413.5, E(): 8.7e-164, 3.2% identity in 266 aa overlap. Also similar to SCD78.17c approx 9 kb downstream (37.9% identity in 285 aa overlap). Contains Pfam match to entry PF00592 DUF3, Domain…	SCO3960	Q9ZBX2
SCD82.08_SCD82.08_r_at	0.0504637	0.0220065	-0.0274782	-0.111275	0.102351	0.0888923	-0.024073	-0.14834	-0.0236985	-0.117497	-0.371244	-0.409027	0.0626923	0.142342	0.120152	0.191769	SCD82.08, hypothetical protein, len: 142 aa; similar to TR:O27971 (EMBL:AE000944) Archaeoglobus fulgidus MaoC protein AF2313, 151 aa; fasta scores: opt: 191 z-score: 246.3 E(): 2.7e-06; 34.0% identity in 106 aa overlap and to TR:Q9CBJ7 (EMBL:AL583923) Mycobacterium leprae hypothetical protein ML1909, 142 aa; fasta scores: opt: 456 Z-score: 548.6 E(): 6.3e-23; 51.471% identity in 136 aa overlap. C…	SCO4637	Q9L0M3
SCD84.29_SCD84.29_i_at	0.193282	-0.549171	-0.250788	-0.325358	0.166207	0.0409857	0.215305	0.209263	0.149818	-0.886431	-0.438984	-0.41524	0.181349	-0.276282	-0.153205	0.0321064	SCD84.29, possible integral membrane protein, len: 437 aa. High content in alanine, proline, glycine and glutamine amino acid residues. Contains possible hydrophobic membrane spanning domains in C-terminal region and degenerate amino acid repeat: 6x (R/P/Q)YDP(N/G) in N-terminal region	SCO4162
SCD8A.15c_SCD8A.15c_at	-0.23953	-0.689916	-0.109494	0.11146	0.131645	0.00898107	0.182752	0.514252	-0.181744	-1.46535	-0.861231	-0.658897	-0.176341	-0.0177113	0.258576	0.03088	SCD8A.15c, possible membrane protein, len: 468 aa. Contains possible hydrophobic membrane spanning regions	SCO4242
SCD8A.16c_SCD8A.16c_r_at	-0.245461	-0.300833	0.0363784	0.153778	0.129622	-0.0184857	0.16554	0.492274	-0.317926	-0.711909	-0.377774	-0.411963	-0.0648766	0.18128	0.301769	0.301831	SCD8A.16c, possible secreted protein, len: 190 aa. Contains possible N-terminal region signal peptide sequence	SCO4243
SCD8A.17c_SCD8A.17c_at	-0.515881	-0.38131	-0.0833392	0.103529	0.199978	0.0760431	0.385317	0.69582	-0.464576	-1.18976	-0.708502	-0.510039	-0.119581	0.0911818	0.213949	0.249709	SCD8A.17c, unknown, len: 652 aa	SCO4244
SCD8A.18c_SCD8A.18c_at	-0.371084	-0.334571	-0.030993	0.356815	0.00871054	-0.00406996	0.280978	0.817955	-0.363556	-0.858362	-0.379487	-0.225122	-0.253766	0.221904	0.346653	0.481734	SCD8A.18c, hypothetical protein, len: 150 aa; similar to TR:Q988W8 (EMBL:AP003009) MLR6561 protein from Rhizobium loti (Mesorhizobium loti) (136 aa) fasta scores; opt: 360, Z-score: 445.9, E(): 3.3e-17, 44.882% identity (47.107% ungapped) in 127 aa overlap. Also similar to TR:Q9ZXK9 (EMBL:AB008550) Pseudomonas aeruginosa phage phi CTX ORF17, 114 aa; fasta scores: opt: 172 z-score: 230.4 E(): 2.1e…	SCO4245
SCD8A.19c_SCD8A.19c_at	-0.327621	-0.13499	0.0551691	0.277816	0.0346832	0.0328678	0.282592	0.654521	-0.330479	-0.878154	-0.274158	-0.27851	-0.226889	0.032594	0.23917	0.333884	SCD8A.19c, unknown, len: 643 aa	SCO4246
SCD8A.20c_SCD8A.20c_at	-0.491774	-0.231693	-0.0848541	0.29789	0.0565119	0.0374692	0.310959	0.67137	-0.395015	-1.02088	-0.351104	-0.330059	-0.274936	0.0781063	0.190389	0.41403	SCD8A.20c, unknown, len: 240 aa. Contains Pfam match to entry PF01476 PG_binding_2, Putative peptidoglycan binding domain	SCO4247	Q9L0P4
SCD8A.21c_SCD8A.21c_at	-0.65694	-0.554562	-0.486525	0.0359049	0.327944	0.149084	0.505019	1.0236	-0.804802	-1.49463	-0.691092	-0.505996	-0.345601	0.0720647	0.244174	0.453146	SCD8A.21c, unknown, len: 140 aa	SCO4248	Q9L0P3
SCD8A.24c_SCD8A.24c_at	-0.200615	-0.168064	0.188032	0.369132	-0.023208	0.044323	0.309912	0.552059	-0.143215	-0.770693	-0.258416	-0.373041	-0.176659	0.118308	0.288905	0.351801	SCD8A.24c, possible secreted protein, len: 177 aa. Contains possible N-terminal region signal peptide sequence.	SCO4251
SCD8A.25c_SCD8A.25c_at	-0.235012	-0.424086	0.112379	0.26728	0.0479565	0.0537001	0.342282	0.696439	-0.201742	-0.781034	-0.291593	-0.33944	-0.127601	0.0518351	0.140692	0.215388	SCD8A.25c, unknown, len: 149 aa	SCO4252	Q9L0N9
SCD8A.26c_SCD8A.26c_at	-0.331391	-0.289028	0.15401	0.236156	-0.0426852	0.0877167	0.410757	0.708246	-0.276347	-0.977913	-0.381209	-0.396243	-0.205289	0.0533778	0.152257	0.223213	SCD8A.26c, conserved hypothetical protein, len: 534 aa; similar to TR:Q988X8 (EMBL:AP003009) Rhizobium loti MLR6548 protein, 528 aa; fasta scores: opt: 1186 Z-score: 1203.4 E(): 2.1e-59; 39.963% identity in 538 aa overlap	SCO4253
SCD8A.27_SCD8A.27_at	-0.0632281	0.0156717	0.0592556	0.280427	-0.374342	-0.263905	-0.085351	0.19739	-0.0921974	-0.376924	-0.013416	0.0221357	-0.164817	0.223519	0.209635	0.0933062	SCD8A.27, hypothetical protein, len: 956 aa; similar to C-terminal region of TR:CAB70627 (EMBL:AL137242) Streptomyces coelicolor large Ala/GLu-rich protein SC8F4.01c, 1326 aa; fasta scores: opt: 319 z-score: 268.7 E(): 1.6e-07; 25.1% identity in 798 aa overlap and to SW:TOLA_ECOLI (EMBL:M28232) Escherichia coli TolA protein, 421 aa; fasta scores: opt: 325 z-score: 280.1 E(): 3.6e-08; 38.4% identi…	SCO4254
SCD95A.26_SCD95A.26_at	-0.23156	-0.458514	-0.045594	0.0446484	0.502485	0.537021	0.588177	0.70443	-0.244107	-0.819384	-0.343998	-0.112266	0.0111516	-0.0970225	-0.16754	0.104289	SCD95A.26, probable threonine synthase, len: 428 aa; similar to TR:P73711 (EMBL:D90908) Synechocystis sp. threonine synthase ThrC, 433 aa; fasta scores: opt: 1467 z-score: 1612.7 E(): 0; 55.0% identity in 422 aa overlap. Contains Pfam match to entry PF00291 S_T_dehydratase, Pyridoxal-phosphate dependent enzyme	SCO4293	Q9KXU8
SCD95A.39c_SCD95A.39_i_at	-0.0292795	-0.304055	-0.0506849	-0.16274	0.590564	0.15606	0.470154	0.60631	-0.174576	-1.19507	-0.613911	-0.782476	0.0159011	-0.0498198	0.0669073	0.168299	SCD95A.39c, unknown, len: 189 aa	SCO4306
SCE15.17_SCE15.17_at	-0.0563154	-0.215175	-0.253612	-0.0633624	0.541698	0.197186	0.324789	0.472833	-0.0524683	-0.727619	-0.642822	-0.653314	0.0634354	0.0913703	0.191528	0.0412701	SCE15.17, possible secreted serine-rich protein, len: 320aa; contains possible N-terminal signal sequence.	SCO3300
SCE15.18_SCE15.18_at	-0.0609088	-0.423044	0.558476	0.531906	0.0151285	0.158649	0.318122	0.212994	-0.125552	-0.958401	-0.641594	-0.62312	0.0088199	-0.0960821	-0.00772349	0.227383	SCE15.18, possible secreted protein, len: 283aa; contains possible N-terminal signal sequence.	SCO3301
SCE15.19_SCE15.19_at	0.0608497	-0.303582	-0.098752	-0.15207	0.272091	-0.0222235	0.00830015	0.0991646	-0.036088	-0.609214	-0.405042	-0.562699	0.103422	0.0820131	0.123163	0.100889	SCE15.19, possible integral membrane protein, len: 433aa; contains possible membrane spanning hydrophobic regions.	SCO3302
SCE19A.04c_SCE19A.04_r_at	0.0623283	-0.377958	-0.197564	-0.0867085	-0.0461645	-0.167706	0.088872	0.153587	0.0723709	-0.984815	-0.916292	-1.03869	0.103743	0.120403	0.0610015	0.066095	SCE19A.04c, rph, probable ribonuclease PH, len: 245 aa; highly similar to many e.g. SW:RNPH_ECOLI (EMBL:X00781), rph, Escherichia coli ribonuclease PH (238 aa), fasta scores; opt: 916 z-score: 1116.8 E(): 0, 60.8% identity in 240 aa overlap. Contains Pfam match to entry PF01138 RNase_PH, 3' exoribonuclease family and PS01277 Ribonuclease PH signature	SCO2904	Q9S2H7
SCE19A.13c_SCE19A.13_r_at	0.316871	-0.468185	-0.614755	0.0323439	0.0670191	0.0943756	0.215846	0.467511	0.244642	-0.571879	-0.607086	-0.524762	0.183047	-0.428979	-0.176249	0.200526	SCE19A.13c, conserved hypothetical protein, len: 140 aa; unknown function, similar to hypothetical proteins from other organisms e.g. SW:Y03J_MYCTU (EMBL:Z73902) Mycobacterium tuberculosis hypothetical protein (146 aa), fasta scores; opt: 579 z-score: 694.1 E(): 2.5e-31, 65.0% identity in 140 aa overlap and TR:Q54330 (EMBL:M29166) Streptomyces kasugaensis CDS from Mec+ region (115 aa) (69.8% iden…	SCO2913
SCE19A.17_SCE19A.17_at	0.945991	-0.691124	-0.526248	-0.535894	0.947916	0.154231	-0.101814	-0.0920383	0.626103	-1.01498	-0.85308	-0.749193	0.494203	0.0233116	0.0176525	0.238986	SCE19A.17, conserved hypothetical protein, len: 448 aa; similar to hypothetical proteins from bacteria e.g. SW:Y03F_MYCTU (EMBL:Z73902) Mycobacterium tuberculosis hypothetical protein (509 aa), fasta scores; opt: 1488 z-score: 1661.8 E(): 0, 57.1% identity in 443 aa overlap	SCO2917	Q9S2G4
SCE19A.36c_SCE19A.36_at	-0.477319	0.0747607	0.448416	-0.183097	0.682203	1.51601	0.926167	0.617771	-0.455657	-0.685809	-0.415762	-0.388772	-0.166772	0.0301342	0.157226	0.739629	SCE19A.36c, conserved hypothetical protein, len: 598 aa; unknown function, similar to mycobacterial hypothetical proteins SW:Y065_MYCTU (EMBL:Z74697) Mycobacterium tuberculosis hypothetical protein (626 aa), fasta scores; opt: 1921 z-score: 2072.6 E(): 0, 56.1% identity in 567 aa overlap and TR:O33011 (EMBL:Z97369) Mycobacterium leprae hypothetical protein (596 aa) (55.7% identity in 566 aa overl…	SCO2936	Q9S2E8
SCE22.01c_SCE87.35c_at	0.34021	-0.28064	-0.26484	-0.219258	0.624517	-0.11621	-0.0281436	0.0669853	0.156781	-0.48558	-0.666311	-0.554707	0.239752	0.127657	0.0830636	0.0341433	SCE22.01c, possible secreted penicillin acylase (fragment), len: >162 aa; similar to C-terminal region of SW:PAC2_PSES3 (EMBL:M18278) Pseudomonas sp. penicillin acylase II precursor (EC 3.5.1.11) AcyII, 773 aa; fasta scores: opt: 291 z-score: 347.5 E(): 6.8e-12; 39.1% identity in 110 aa overlap. Contains possible N-terminal signal peptide sequence SCE87.35c, possible penicillin acylase (EC 3.5.1.…	SCO3184	Q8CJX4
SCE25.02_SCE25.02_at	0.283427	-0.137663	0.0869622	0.169121	-0.0501302	-0.0803076	0.127976	0.187325	0.0119842	-0.744323	-0.129265	-0.220091	0.136432	0.165675	0.0707849	0.213332	SCE25.02, possible integral membrane protein, len: 190 aa; similar to TR:P96882 (EMBL:Z92771) Mycobacterium tuberculosis hypothetical 30.1 kD protein MTCY71.17, 272 aa; fasta scores: opt: 197 z-score: 245.6 E(): 3.2e-06; 32.0% identity in 150 aa overlap. Contains possible hydrophobis membrane spanning regions	SCO3061	Q9KZ84
SCE25.04c_SCE25.04c_r_at	0.107437	-0.314323	0.0467911	0.124826	-0.0179749	-0.179667	0.0628481	0.0081857	0.111993	-0.616094	-0.282622	-0.292439	0.0894022	0.0414807	0.0563094	0.226714	SCE25.04c, probable two-component system reponse regulator, len: 225 aa; similar to TR:CAB77324 (EMBL:AL160331) Streptomyces coelicolor putative response regulator SCD8A.03, 223 aa; fasta scores: opt: 688 z-score: 781.9 E(): 0; 48.9% identity in 223 aa overlap. Contains Pfam matches to entries PF00072 response_reg, Response regulator receiver domain and PF00486 trans_reg_C, Transcriptional regula…	SCO3063	Q9KZ82
SCE25.05_SCE25.05_at	-0.0566459	-0.431777	0.0244093	0.814694	0.500735	-0.049139	0.191916	0.153687	0.0982068	-2.37513	-1.78695	-1.66089	0.0958134	0.26095	-0.056262	-0.121754	SCE25.05, probable peptide transporter, len: 498 aa; similar to SW:DTPT_LACLA (EMBL:U05215) Lactococcus lactis di-/tripeptide transporter DtpT, 463 aa; fasta scores: opt: 1105 z-score: 1248.4 E(): 0; 38.2% identity in 468 aa overlap. Contains Pfam match to entry PF00854 PTR2, POT family and match to Prosite entry PS01023 PTR2 family proton/oligopeptide symporters signature 2 and possible hydropho…	SCO3064	Q9KZ81
SCE25.07c_SCE25.07c_i_at	0.195162	-0.473852	-0.455051	-0.481565	0.884798	0.52811	0.632575	0.560314	0.014226	-0.586499	-1.01095	-0.691443	0.250464	-0.0830717	0.00723108	0.213424	SCE25.07c, putative regulator of Sig15, len: 170 aa; identical to previously sequenced TR:CAB55834 (EMBL:AJ249581) Streptomyces coelicolor A3(2) putative regulator of Sig15, 170 aa	SCO3066	Q7AKM8
SCE25.08c_SCE25.08c_at	0.479506	-0.400894	0.0444932	0.270566	0.135913	-0.323891	-0.0292603	-0.0717859	0.227201	-0.719715	-0.546985	-0.498445	0.152056	-0.00930468	0.131456	0.0923141	SCE25.08c, putative anti anti sigma factor, len: 125 aa; identical to previously sequenced TR:CAB55835 (EMBL:AJ249581) Streptomyces coelicolor A3(2) putative anti anti sigma factor, 125 aa. Contains Pfam match to entry PF01740 SpoIIAA, SpoIIAA family	SCO3067	Q7AKM7
SCE34.03c_SCE34.03c_i_at	0.0051918	-0.405713	-0.122325	-0.391748	0.601491	0.403358	0.577792	0.467116	-0.162611	-0.520453	-0.39471	-0.44154	0.118184	0.110753	-0.00361411	0.0893764	SCE34.03c, unknown, len: 204 aa	SCO3022
SCE34.05c_SCE34.05c_at	-0.0248065	-0.184542	-0.393609	-0.324504	0.104066	0.189693	0.0975011	-0.118236	-0.0645272	-0.349243	-0.595687	-0.363423	0.165612	0.267633	-0.0657082	0.115834	SCE34.05c, possible transport protein, len: 326 aa; similar to TR:AAF26917 (EMBL:AF210843) Sorangium cellulosum putative transport protein, 305 aa; fasta scores: opt: 629 z-score: 707.7 E(): 5.9e-32; 37.8% identity in 299 aa overlap. Contains Pfam match to entry PF01545 Cation_efflux, Cation efflux family and possible hydrophobic membrane spanning regions	SCO3024	Q9KZM0
SCE34.14c_SCE34.14c_at	-0.0833647	-0.402382	-0.336689	-0.432714	0.518442	0.0556116	0.0518675	0.220658	-0.0901186	-0.590565	-0.665575	-0.60839	0.133838	0.0446475	0.0535092	0.0869981	SCE34.14c, possible integral membrane regulatory protein, len: 1268 aa; N-terminal region identical to previously sequenced TR:Q53964 (EMBL:X62287) Streptomyces coelicolor regulatory protein WhiB, 914 aa and highly similar to TR:Q53785 (EMBL:L22864) Streptomyces aureofaciens transmembrane protein WhiB2, 1219 aa; fasta scores: opt: 4895 z-score: 4433.4 E(): 0; 62.0% identity in 1267 aa overlap. Co…	SCO3033
SCE34.17_SCE34.17_at	0.28804	-0.347279	0.208495	-0.0353208	0.0930665	0.0516491	0.131179	0.038579	0.157679	-0.996502	-0.326898	-0.439208	0.256451	-0.139292	-0.0723673	-0.047219	SCE34.17, hypothetical protein, len: 319 aa; similar to TR:P96866 (EMBL:Z92771) Mycobacterium tuberculosis hypothetical 35.3 kD protein, 331 aa; fasta scores: opt: 1151 z-score: 1253.3 E(): 0; 55.4% identity in 332 aa overlap. Contains Pfam match to entry PF01933 UPF0052, Uncharacterised protein family	SCO3036	Q9KZK9
SCE39.26_SCE39.26_at	-0.254148	-0.197329	0.0334899	-0.00761032	1.05459	0.584123	0.0394675	-0.125941	-0.0758692	-0.293723	-0.496205	-0.421599	0.02238	0.14746	0.223158	0.166787	SCE39.26, possible integral membrane transporter, len: 499aa; similar to many eg. TR:Q50443 (EMBL:U50335) ORF2 from Mycobacterium smegmatis (498 aa) fasta scores; opt: 2027, z-score: 2225.4, E(): 0, (64.0% identity in 478 aa overlap) and TR:O07488 (EMBL:Y13308) proposed sulphate permease from Yersinia enterocolitica (492 aa) fasta scores; opt: 1564, z-score: 1718.0, E(): 0, (51.0% identity in 482…	SCO3276	Q9X8E9
SCE41.02c_SCE41.02c_at	0.0225234	-0.234335	0.00244617	-0.16724	0.302883	-0.0627146	0.0998249	0.0496203	0.150643	-0.683771	-0.630096	-0.710406	0.0447044	0.259854	0.126293	-0.00214005	SCE41.02c, possible hydrolase, len: 313 aa; similar to N-terminal region of SW:GPPA_ECOLI (EMBL:M87049) Escherichia coli guanosine-5'-triphosphate,3'-diphosphate pyrophosphatase (EC 3.6.1.40) GppA, 494 aa; fasta scores: opt: 311 z-score: 357.2 E(): 2.2e-12; 28.4% identity in 310 aa overlap	SCO3093	Q9F2Q6
SCE41.03c_SCE41.03c_i_at	0.160105	-0.409334	0.0147979	-0.383533	0.517286	0.026481	0.143758	0.120914	0.0941448	-0.544374	-0.642186	-0.619249	0.373525	0.0901195	-0.0694412	-0.0623008	SCE41.03c, conserved hypothetical protein, len: 186 aa; similar to TR:P96375 (EMBL:Z92539) Mycobacterium tuberculosis hypothetical 16.6 kDa protein MTCY10G2.24c, 155 aa; fasta scores: opt: 632 z-score: 730.7 E(): 0; 67.6% identity in 136 aa overlap	SCO3094
SCE41.06c_SCE41.06c_at	-1.69038	0.0314145	2.02653	2.12376	-0.0897121	2.08376	2.82913	2.93948	-1.36015	-1.59503	0.657868	1.04345	-1.12157	-0.669604	-0.889683	-0.35165	SCE41.06c, possible secreted protein, len: 244 aa; similar to TR:O86308 (EMBL:Z96935) Micrococcus luteus Rpf protein precursor, 220 aa; fasta scores: opt: 366 z-score: 357.9 E(): 2e-12; 39.7% identity in 234 aa overlap. Contains Pfam match to entry PF01476 PG_binding_2, Putative peptidoglycan binding domain and possible N-terminal region signal peptide sequence	SCO3097	Q9F2Q2
SCE41.07c_SCE41.07c_at	-0.137543	0.100171	1.02484	1.11596	0.0616252	1.46628	1.71847	1.37878	-0.318891	-1.94996	-1.7561	-1.0392	-0.217644	0.0302531	-0.12176	0.186222	SCE41.07c, possible secreted protein, len: 341 aa; similar to TR:O53879 (EMBL:AL022004) Mycobacterium tuberculosis hypothetical 40.0 kDa protein MTV043.60c, 407 aa; fasta scores: opt: 443 z-score: 346.0 E(): 9.1e-12; 33.3% identity in 234 aa overlap. Contains Pfam match to entry PF01476 PG_binding_2, Putative peptidoglycan binding domain and high content in serine and glycine amino acid residues.…	SCO3098	Q9F2Q1
SCE41.24c_SCE41.24c_at	0.184478	-0.406797	-0.270953	-0.39685	0.537713	0.0908119	0.160172	0.159147	0.13113	-0.677	-0.589272	-0.703615	0.0299972	0.030386	0.0268618	0.166151	SCE41.24c, unknown, len: 889 aa. High content in alanine, glycine and proline amino acid residues. Contains 20x degenerate repeat: (G/P/A/N)P(G/P/A)	SCO3115
SCE41.25c_SCE41.25c_r_at	0.0351291	-0.308822	-0.177592	-0.211012	0.150753	0.00352764	0.00989628	0.0265064	-0.0613564	-0.801039	-0.505048	-0.471846	-0.0300334	0.0891902	0.142472	0.140154	SCE41.25c, unknown, len: 335 aa	SCO3116
SCE56.05c_SCE56.05c_i_at	-0.192762	-0.138387	-0.359044	-0.524493	0.552747	0.352068	0.573114	0.719572	-0.176668	-0.947529	-0.652103	-0.59672	-0.200682	0.116023	0.143687	0.223616	SCE56.05c, unknown, len: 773 aa; similar to C-terminal region of TR:Q9VYQ2 (EMBL:AE003488) Drosophila melanogaster CG2779 protein, 1612 aa; fasta scores: opt: 651 Z-score: 464.7 E(): 3e-18; 31.405% identity in 847 aa overlap. High content in proline, glycine and alanine. Contains Pfam matches to entries PF00111 fer2, 2Fe-2S iron-sulfur cluster binding domains and PF01799 fer2_2, [2Fe-2S] binding …	SCO2941	Q9L1R7
SCE6.37c_SCE6.37c_at	0.293607	-0.929511	-0.72663	-0.731098	0.62437	0.608977	0.727096	0.626073	0.231287	-0.934638	-1.11053	-0.462616	0.44781	-0.379797	-0.332087	-0.0687097	SCE6.37c, possible membrane protein, len: 110 aa. Contains a possible membrane spanning hydrophobic domain.	SCO2900
SCE66.26c_SCE66.26c_at	0.143435	-0.152351	0.0245826	-0.131112	0.467988	0.0347942	0.0364574	-0.0384979	0.0776348	-0.521577	-0.353871	-0.559943	0.108787	0.00431919	0.0805769	0.199407	SCE66.26c, possible ABC transporter ATP-binding subunit, len: 604aa; similar to many others eg. TR:O06476 (EMBL:D86418) from Bacillus subtilis (629 aa) fasta scores; opt: 1223, z-score: 1292.7, E(): 0, 37.0% identity in 638 aa overlap. Contains two Pfam matches to entry PF00005 ABC_tran, ABC transporter, three Prosite matches to PS00017 ATP/GTP-binding site motif A (P-loop) and two Prosite matche…	SCO3147	Q9K3R7
SCE66.28c_SCE66.28c_i_at	0.0833118	-0.0927496	-0.0760984	-0.14846	0.283623	-0.108587	-0.0575299	-0.244316	0.157946	-0.346119	-0.335047	-0.464804	0.119963	0.0692883	0.202806	0.135477	SCE66.28c, possible dimethyladenosine transferase, len: 286aa; similar to many eg. SW:P06992 (KSGA_ECOLI) dimethyladenosine transferase from Escherichia coli (273 aa) fasta scores; opt: 425, z-score: 481.5, E(): 2.4e-19, 32.8% identity in 262 aa overlap. Contains Pfam match to entry PF00398 RrnaAD, Ribosomal RNA adenine dimethylases and Prosite match to PS01131 Ribosomal RNA adenine dimethylases …	SCO3149	Q9K3R5
SCE68.02_SCE68.02_at	0.370447	-0.23113	-0.136007	-0.121118	0.493171	0.0264333	0.0221697	-0.212962	0.256912	-0.46009	-0.434193	-0.764235	0.208901	0.160341	0.0526857	0.0920909	SCE68.02, argS, probable arginyl-tRNA synthetase, len: 586 aa; similar to many e.g. SW:SYR_ECOLI (EMBL:X15320), argS, Escherichia coli arginyl-tRNA synthetase (577 aa), fasta scores; opt: 1415 z-score: 1562.9 E(): 0, 43.8% identity in 587 aa overlap. Contains Pfam match to entry PF00750 tRNA-synt_1d, tRNA synthetases class I (R) and PS00178 Aminoacyl-transfer RNA synthetases class-I signature	SCO3304	Q9WX29
SCE68.15c_SCE68.15c_at	0.135529	-0.557157	0.231514	0.449111	0.260348	-0.0744	0.131788	0.187181	-0.0603635	-0.943548	-0.945828	-0.705449	0.00435225	-0.0954564	0.217691	0.491414	SCE68.15c, possible uroporphyrin-III C-methyltransferase/uroporphyrinogen-III synthase, len: 565 aa; similar to many e.g. SW:HEM4_CLOJO (EMBL:D28503), hemD, Clostridium josui porphyrin biosynthesis probable bifunctional protein (504 aa), fasta scores; opt: 519 z-score: 562.5 E(): 5.2e-24, 29.8% identity in 533 aa overlap. The C-terminal half is similar to the monofunctional SW:HEM4_SYNP7 (EMBL:X7…	SCO3317	Q9WX17
SCE68.16c_SCE68.16c_at	0.292171	-0.983978	-0.228962	-0.0320749	0.435949	-0.0844501	0.166738	0.174773	0.0974941	-1.45474	-1.51432	-1.37953	0.0948563	-0.415305	0.0294129	0.181517	SCE68.16c, hemC, probable porphobilinogen deaminase, len: 319 aa; similar to many e.g. SW:HEM3_BACSU (EMBL:M57676), hemC, Bacillus subtilis porphobilinogen deaminase (314 aa), fasta scores; opt: 721 z-score: 807.5 E(): 0, 39.8% identity in 314 aa overlap. Contains Pfam match to entry PF01379 Porphobil_deam, Porphobilinogen deaminase	SCO3318	Q9WX16
SCE68.17c_SCE68.17c_at	0.826401	-0.597664	0.128206	0.148983	0.143638	-0.107594	-0.0240774	-0.0422188	0.618163	-0.820806	-0.886344	-0.639813	0.532336	-0.0820112	0.191202	0.235858	SCE68.17c, probable glutamyl-tRNA reductase, len: 581 aa; similar to many e.g. SW:HEM1_BACSU (EMBL:M57676), HemA, Bacillus subtilis glutamyl-tRNA reductase (455 aa), fasta scores; opt: 558 z-score: 588.2 E(): 1.9e-25, 36.3% identity in 300 aa overlap. Contains Pfam match to entry PF00745 GlutR, Glutaminyl-tRNA reductase and PS00747 Glutamyl-tRNA reductase signature	SCO3319	Q9WX15
SCE68.18c_SCE68.18c_r_at	0.819566	-0.418157	0.00489998	0.175344	0.0341438	-0.259418	-0.105953	-0.193574	0.852015	-0.789008	-0.534731	-0.571741	0.90933	0.135735	0.316725	0.218685	SCE68.18c, hypothetical protein, len: 258 aa; similar to P25 (EMBL:AF061257) Thermus aquaticus AT-rich DNA-binding protein (211 aa), fasta scores; opt: 529 z-score: 604.8 E(): 2.3e-26, 44.9% identity in 198 aa overlap. Also similar to hypothetical proteins from Bacillus subtilis TR:O05521 (EMBL:D88802), YdiH (215 aa) (40.9% identity in 198 aa overlap) and Bacillus halodurans (EMBL:AB013375), YdiH…	SCO3320	Q9WX14
SCE7.12c_SCE7.12c_s_at	-0.203609	-0.502721	-0.554789	0.278214	0.512409	1.56211	2.03847	2.21664	-0.148533	-0.991096	-0.846028	-0.852656	0.176308	-0.466159	-0.177796	1.024	SCE7.12c, ilvD, dihydroxy acid dehydratase, len: 617aa; previously sequenced therefore almost (conflict of 3 amino acids) identical to TR:O69198 (EMBL:AF068843) ilvD, dihydroxy acid dehydratase from Streptomyces coelicolor (617 aa) fasta scores; opt: 4019, z-score: 4363.1, E(): 0, (99.2% identity in 617 aa overlap). Also similar to SW:ILVD_ECOLI ilvD, dihydroxy acid dehydratase from Escherichia c…	SCO3345	O69198
SCE9.07_SCE9.07_r_at	0.0703926	-0.461832	0.0639873	0.124778	0.0215982	-0.109625	0.292019	0.186032	0.0385526	-0.839513	-0.310993	0.0397132	0.169202	0.00481637	-0.0967973	-0.0365477	SCE9.07, folB, probable dihydroneopterin aldolase, len: 119 aa; similar to many e.g. the N-terminal, dihydroneopterin aldolase domain of SW:SULD_STRPN (EMBL:U16156), sulD, Streptococcus pneumoniae bifunctional dihydroneopterin aldolase/hydroxymethyldihydropterin pyrophosphokinase (270 aa), fasta scores; opt: 240 z-score: 310.8 E(): 5.5e-10, 31.9% identity in 119 aa overlap. Putative start codon s…	SCO3400	Q9X8I0
SCE94.29c_SCE94.29c_i_at	0.564948	-0.709238	0.0142355	-0.0885639	0.377147	-0.00650628	0.0743491	0.235714	0.17921	-0.949043	-0.729675	-0.560553	0.324332	0.10476	0.0698325	0.0917781	SCE94.29c, putative small membrane protein, len: 47 aa. Contains possible hydrophobic membrane spanning region	SCO3378
SCE94.33c_SCE94.33c_at	-0.0154696	-0.35907	-0.518703	-0.75754	0.908174	0.828842	0.120582	0.152982	0.0251435	-0.771466	-0.434554	-0.250944	0.132963	-0.164343	-0.11538	0.0536353	SCE94.33c, nadB, L-aspartate oxidase, len: 580 aa; similar to many eg. SW:NADB_ECOLI NadB, L-aspartate oxidase from Escherichia coli (540 aa) fasta scores; opt: 1207, z-score: 1289.2, E(): 0, (42.9% identity in 531 aa overlap). Contains Pfam match to entry PF00890 FAD_binding_2, FAD binding domain and Prosite match to PS00017 ATP/GTP-binding site motif A (P-loop).	SCO3382	Q9X8N8
SCF1.02_SCF1.02_at	0.129083	-0.409303	-0.134585	-0.00903082	0.419545	0.386184	0.497481	0.649601	0.194386	-0.563477	-0.516514	-0.43805	0.138111	0.150088	-0.0251339	-0.0219467	SCF1.02, unknown, len: 109 aa; similar to TR:O06569 (EMBL:Z95585) hypothetical protein from Mycobacterium tuberculosis (107 aa) fasta scores; opt: 433, z-score: 595.2, E(): 8.7e-26, (56.6% identity in 106 aa overlap)	SCO0260	Q9RKA2
SCF11.05_SCF11.05_at	0.327043	-0.434451	-0.202408	-0.287857	0.337891	-0.130616	-0.0683562	0.153715	0.32237	-0.560292	-0.329729	-0.415469	0.262825	0.0956825	0.172726	0.164063	SCF11.05, hypothetical protein, len: 271 aa; similar to various hypothetical proteins, e.g. TR:CAB45341 (EMBL:AL079345) Streptomyces coelicolor SCE68.05C hypothetical 33.1 KD protein, 300 aa; fasta scores: opt: 808 z-score: 960.4 E(): 0; 53.2% identity in 250 aa overlap	SCO0525
SCF11.23_SCF11.23_at	0.0461876	-0.174849	-0.0846529	-0.225351	0.00124359	-0.109217	0.180858	0.450223	-0.0335099	-0.355562	-0.444929	-0.224414	0.0115272	0.131044	0.292394	0.259879	SCF11.23, possible peptidase, len: 412 aa; similar to various hypothetical proteins, e.g. TR:CAB39706 (EMBL:AL049485) Streptomyces coelicolor putative secreted peptidase, 312 aa; fasta scores: opt: 307 z-score: 329.3 E(): 5.7e-11; 34.3% identity in 201 aa overlap. Contains Pfam match to entry PF01551 peptidase_M37, peptidase family M23/M37. Contains possible hydrophobic membrane spanning region	SCO0543	Q9RK67
SCF12.19c_SCF12.19c_r_at	0.446975	-0.317603	-0.219376	-0.400226	0.208261	-0.197099	-0.161002	0.179165	0.459844	-0.483815	-0.604637	-0.565306	0.283574	0.105766	0.099124	0.111228	SCF12.19c, unknown, len: 195aa	SCO0340
SCF15.05c_SCF15.05c_at	-0.431802	0.6598	-0.0493486	-0.163698	-0.0824866	0.500029	0.623788	1.66788	-0.435227	-0.063451	-0.106488	0.0147341	-0.326798	-0.00188875	0.295177	0.757751	SCF15.05c, unknown, len: 258 aa.	SCO0684
SCF42.12c_SCF42.12c_r_at	0.251544	-0.351243	0.122566	0.132971	-0.0294399	-0.284606	-0.205108	-0.164743	0.154965	-0.567695	-0.287244	-0.00174681	0.148883	0.112268	0.266975	0.408266	SCF42.12c, possible regulator, len: 192 aa. Identical to the previously published Streptomyces coelicolor TR:Q53897 (EMBL:X60316) pleiotropic regulatory locus AbaA, OrfA (192 aa), fasta scores opt: 1308 z-score: 1344.1 E():0 99.5% identity in 192 aa overlap. Also similar to Streptomyces coelicolor TR:Q9X8K2 (EMBL:AL049841) putative regulator SCE9.30 (154 aa), fasta scores opt: 278 z-score: 299.0 …	SCO0702	Q53897
SCF42.13_SCF42.13_at	0.119389	-0.322188	-0.022397	0.411429	-0.121394	-0.284838	0.011234	0.177209	0.0401999	-0.733048	-0.616407	-0.292037	0.0286776	0.0767015	0.0439256	0.0757402	SCF42.13, possible regulator, len: 75 aa. Identical to the previously published Streptomyces coelicolor TR:Q53896 (EMBL:X60316) pleiotropic antibiotic regulatory locus AbaA, OrfD (75 aa), fasta scores opt: 507 z-score: 699.1 E(): 1.5e-31 98.7% identity in 75 aa overlap. Also highly similar to Streptomyces coelicolor TR:Q9X8K3 (EMBL:AL049841) putative regulator SCE9.31c (83 aa), fasta scores opt: …	SCO0703
SCF42.15c_SCF42.15c_at	0.0169234	-0.210179	-0.0661464	0.0506315	-0.0799481	-0.054279	0.111585	0.452563	-0.00769869	-0.92848	-0.455735	-0.261962	0.159121	-0.00753689	0.119251	0.198503	SCF42.15c, unknown, len: 272 aa. Similar to several proteins of undefined function from Streptomyces coelicolor TR:O86540(EMBL:AL031350) SC1F2.03C (300 aa), fasta scores opt: 639 z-score: 770.1 E():0 41.4% identity in 261 aa overlap and TR:CAB59702(EMBL:AL132707) probable mannanase SCF51.04C (272 aa), fasta scores opt: 744 z-score: 896.2 E():0 49.6% identity in 248 aa overlap	SCO0705
SCF43.16c_SCF43.16c_at	-0.0474348	-0.442905	-0.13884	-0.0764928	0.180811	-0.0711632	0.134554	0.40707	-0.045275	-1.18211	-1.47353	-1.13507	0.0602201	0.0284011	0.109978	0.165626	SCF43.16c, possible prolyl aminopeptidase, len: 433 aa. Highly similar to several peptidases including: Aeromonas sobria SW:PIP_AERSO(EMBL:D30714) proline iminopeptidase (EC 3.4.11.5) (prolyl aminopeptidase) (424 aa), fasta scores opt: 954 z-score: 1113.1 E():0 48.6% identity in 428 aa overlap and Hafnia alvei TR:P94800(EMBL:D61383) prolyl aminopeptidase (427 aa), fasta scores opt: 1208 z-score: …	SCO0805	Q9RD72
SCF43A.36_SCF43A.36_at	0.360588	-0.241658	-0.124154	-0.0521378	0.367316	-0.0317335	-0.0279013	-0.0428785	0.257463	-0.527883	-0.195431	-0.444894	0.257931	0.0785065	0.0512997	0.0490179	SCF43A.36, hypothetical protein, len: 266 aa; unknown function, probable CDS suggested by GC frameplot, positional base preference and amino acid composition	SCO0846
SCF51.07_SCF51.07_at	0.50905	-0.185539	-0.0936308	-0.302283	0.153139	0.0333955	-0.199791	-0.136274	0.490286	-0.187786	-0.362289	-0.667102	0.424229	-0.0849562	0.0974229	0.252436	SCF51.07, probable methyltransferase, len: 262 aa; some similarity to TR:Q9ZGH6 (EMBL:AF079762) Streptomyces venezuelae N,N-dimethyltransferase DesVI 273 aa; fasta scores: opt: 165 z-score: 205.9 E(): 0.00043; 28.3% identity in 237 aa overlap and to TR:CAB49808 (EMBL:AJ248285) Pyrococcus abyssi menaquinone biosynthesis methyltransferase, 248 aa; fasta scores: opt: 165 z-score: 205.6 E(): 0.00044;…	SCO0408	Q9RJS8
SCF51A.18c_SCF51A.18_at	-0.0838316	-0.135278	-0.232258	-0.165213	0.855043	0.143057	0.0601557	0.464722	0.125292	-0.699768	-0.612037	-0.479232	0.370156	0.236093	-0.0517942	-0.0821033	SCF51A.18c, possible integral membrane protein, len: 239 aa. Contains multiple possible membrane spanning hydrophobic domains.	SCO0440
SCF6.10_SCF6.10_at	0.0419855	-0.439636	-0.296732	-0.216659	0.358207	0.0200283	0.060442	0.470099	-0.0767396	-0.41444	-0.526192	-0.40241	0.0698999	0.0231261	0.242829	0.146976	SCF6.10, unknown, len: 217 aa.	SCO0514
SCF81.20_SCF81.20_r_at	-0.0399284	-0.0260777	-0.147857	-0.0152078	-0.0827761	0.109926	0.184126	0.139564	-0.0756534	-0.464677	-0.570707	-0.443732	-0.0905968	0.189213	0.433366	0.432476	SCF81.20, unknown, len: 59 aa	SCO0761	Q9RJD1
SCF81.23c_SCF81.23c_at	-0.0790839	-0.256042	-0.328979	-0.0551639	0.281706	-0.0186571	0.1301	0.332933	-0.102622	-0.617839	-0.755614	-0.599797	-0.0730969	0.191949	0.20008	0.303474	SCF81.23c, possible hydrolase, len: 536 aa; low similarity to SW:E13B_OERXA (EMBL:M60826) Oerskovia xanthineolytica glucan endo-1,3-beta-glucosidase precursor (EC 3.2.1.39) ((1->3)-beta-glucan endohydrolase) ((1->3)-beta-glucanase) 548 aa; fasta scores: opt: 190 z-score: 208.5 E(): 0.00031; 28.3% identity in 166 aa overlap	SCO0764	Q9RJC9
SCF85.05c_SCF85.05c_at	0.0121107	-0.682743	-0.219944	0.294807	0.187601	-0.102322	0.495982	0.916103	-0.086168	-0.741571	-0.919949	-0.679311	0.0924921	0.0378733	-0.163227	0.0436589	SCF85.05c, unknown, len:222 aa. Low similarity to Haemophilus influenzae SW:PEPE_HAEIN (EMBL; U32740) peptidase E (EC 3.4.-.-) (alpha-aspartyl dipeptidase) (226 aa), fasta scores opt: 134 z-score: 169.6 E(): 0.043 24.4% identity in 209 aa overlap.	SCO0277	Q9S2D6
SCG8A.06_SCG8A.06_at	0.224962	-0.817355	-0.122691	-0.287701	0.405588	0.104088	0.474888	0.432191	0.0982122	-0.871825	-0.667681	-0.568813	0.233611	-0.000459671	-0.0227219	0.050564	SCG8A.06, possible helicase, len: 854 aa; similar in regions to many eg. TR:CAB59484 (EMBL:AL132648) putative helicase from Streptomyces coelicolor (950 aa) fasta scores; opt: 417, z-score: 463.2, E(): 2.3e-18, 26.5% identity in 755 aa overlap and SW:P47047 (MTR4_YEAST) ATP-dependent RNA helicase DOB1 from Saccharomyces cerevisiae (Baker's yeast) (1073 aa) fasta scores; opt: 335, z-score: 370.4, …	SCO1152	Q9KZJ3
SCGD3.02_SCGD3.02_at	0.371884	-0.545931	0.0453959	-0.0409379	0.359567	-0.190767	0.0901683	0.269512	0.214451	-0.796734	-0.693296	-0.729974	0.126924	0.270468	-0.0237586	0.0849222	SCGD3.02, probable aminopeptidase, len: 432 aa; similar to many eukaryotic aminopeptidases e.g. (EMBL:AF005050) Homo sapiens aspartyl aminopeptidase (472 aa), fasta scores; opt: 474 z-score: 541.2 E(): 8.1e-23, 34.7% identity in 427 aa overlap. Also similar to TR:Q50022 (EMBL:Z95151), pepX, Mycobacterium leprae aminopeptidase (443 aa) (48.7% identity in 425 aa overlap)	SCO3801	Q9XA76
SCGD3.08c_SCGD3.08c_at	0.268903	-0.321447	-0.106349	-0.0942531	0.435273	0.0315946	0.0616549	0.22785	0.0994833	-0.592648	-0.597167	-0.469944	0.198601	0.026855	0.0958358	0.264093	SCGD3.08c, possible hydrolase, len: 264 aa; weakly similar to hydrolases e.g. to TR:Q44185 (EMBL:X91070) Agrobacterium radiobacter D-N-alpha-carbamilase (304 aa) (28.17% identity in 252 aa overlap). Similar to many hypothetical proteins e.g. TR:O27839 (EMBL:AE000934) Methanobacterium thermoautotrophicum putative N-carbamoyl-D-amino acid amidohydrolase (272 aa) (36.2% identity in 265 aa overlap). …	SCO3807	Q9XA70
SCGD3.12_SCGD3.12_at	0.604435	-0.63088	-0.326297	-0.276608	0.487956	0.629503	0.442308	0.430501	0.655658	-0.585672	-1.01827	-0.937243	0.803558	0.151393	-0.355004	-0.396242	SCGD3.12, dacA, probable D-alanyl-D-alanine carboxypeptidase, len: 314 aa; highly similar to SW:DACX_STRSK (EMBL:X59965) Streptomyces sp. (strain K15) D-alanyl-D-alanine carboxypeptidase (291 aa), fasta scores; opt: 1322 z-score: 1435.8 E(): 0, 73.8% identity in 302 aa overlap. Also similar to many other penicillin-binding proteins. Contains Pfam match to entry PF00768 Peptidase_S11, D-alanyl-D-a…	SCO3811	Q9XA66
SCGD3.21c_SCGD3.21c_at	0.0369663	-0.0746608	-0.205126	-0.0725608	0.209285	-0.178329	-0.0435069	0.0931841	0.00795682	-0.363239	-0.178575	-0.375369	0.0506204	0.139377	0.1375	0.213382	SCGD3.21c, probable serine/threonine protein kinase, len: 522 aa; similar to many e.g. (EMBL:AF094711), PksC, Streptomyces coelicolor serine/threonine protein kinase (556 aa), fasta scores; opt: 907 z-score: 635.3 E(): 4.6e-28, 36.6% identity in 558 aa overlap, which lies upstream, on the opposite strand. Similar to mycobacterial putative serine/threonine protein kinases, but divergent at the C-t…	SCO3820	Q9XA57
SCGD3.23c_SCGD3.23c_r_at	0.313056	-0.371119	0.21483	0.332477	-0.0592521	-0.172195	-0.0428089	-0.0327733	0.310921	-0.583098	-0.499694	-0.409006	0.213858	0.04496	0.105376	0.0382477	SCGD3.23c, conserved hypothetical protein, len: 179 aa; unknown function, highly similar to SW:Y0GE_MYCTU (EMBL:Z80343) Mycobacterium tuberculosis hypothetical protein (178 aa), fasta scores; opt: 692 z-score: 731.2 E(): 0, 65.9% identity in 170 aa overlap	SCO3822
SCH10.04c_SCH10.04c_at	0.0450852	-0.405782	-0.482419	-0.365638	0.344203	0.0305444	0.114422	0.223034	0.0498037	-0.574319	-0.569357	-0.561199	0.160749	0.0400721	0.024202	0.0822794	SCH10.04c, probable RNA polymerase sigma factor, len: 294 aa; similar to many e.g. TR:O05735 (EMBL:U87308) SigE, Mycobacterium avium extracytoplasmic function alternative sigma factor (251 aa), fasta scores; opt: 226 z-score: 266.2 E(): 1.6e-07, 29.8% identity in 168 aa overlap	SCO3626	Q9X8P3
SCH10.06c_SCH10.06c_at	0.200517	-0.393294	-0.107331	-0.22948	0.469249	-0.0104613	0.0650617	-0.0915392	0.166641	-0.621137	-0.438613	-0.6414	0.292093	0.0904075	0.263071	0.0537348	SCH10.06c, putative secreted protein, len: 163 aa; unknown function, probable CDS suggested by positional base preference, GC frame analysis and amino acid composition. Contains possible N-terminal region signal peptide sequence	SCO3628
SCH10.27c_SCH10.27c_at	-0.0688925	-0.423507	-0.154653	0.153721	0.390442	0.12653	0.123766	0.253073	-0.0307067	-1.18586	-1.20691	-0.962524	0.133004	0.0187073	-0.00612958	-0.00873597	SCH10.27c, fba, probable fructose 1,6-bisphosphate aldolase, len: 343 aa; similar to many e.g. SW:ALF_STRGB (EMBL:AJ131707) Streptomyces galbus fructose 1,6-bisphosphate aldolase Fba (340 aa), fasta scores: opt: 1966 Z-score: 2152.8 E(): 2.9e-112; 87.464% identity in 343 aa overlap. Contains Pfam match to entry PF01116 F_bP_aldolase, Fructose-bisphosphate aldolase class-II, score 426.40, E-value …	SCO3649	Q9X8R6
SCH10.36_SCH10.36_i_at	0.0872791	-0.390057	-0.269341	-0.344543	0.627721	0.239639	0.485862	0.684463	0.0290705	-0.673428	-0.581429	-0.56614	0.079206	-0.0582565	-0.0438612	-0.0829368	SCH10.36, probable aspartate aminotransferase, len: 399 aa; similar to many e.g. TR:Q56232 (EMBL:D38459) Thermus aquaticus aspartate aminotransferase (385 aa), fasta scores; opt: 731 z-score: 825.9 E(): 0, 36.5% identity in 392 aa overlap. Note that there are three possible start codons. Similar to many putative aminotransferases from Streptomyces coelicolor e.g. TR:O54170 (EMBL:AL021411) SC7H1.1…	SCO3658	Q9X8S5
SCH10.37c_SCH10.37c_at	0.222679	-0.484415	-0.165589	0.0973091	0.0645955	-0.14161	0.133021	0.215797	0.171488	-0.740409	-0.600935	-0.534338	0.155662	-0.00269604	0.0710478	0.0519206	SCH10.37c, hypothetical protein, len: 178 aa; unknown function, has unusally low percentage G+C content	SCO3659
SCH1029c1_SCH10.29c_at	0.16272	-0.0468512	0.502806	0.268236	-0.0816447	0.302723	0.613869	0.52495	0.0360225	-0.757167	-0.42464	-0.0784429	0.091917	-0.127798	-0.178224	-0.130297	SCH10.29c, hypothetical protein, len: 262 aa; unknown function, weakly similar to SW:YPHB_ECOLI (EMBL:AE000340), YphB, Escherichia coli hypothetical protein (290 aa), fasta scores; opt: 225 z-score: 270.0 E(): 1e-07, 26.4% identity in 239 aa overlap and SW:YIHR_ECOLI (EMBL:L19201), YihR, Escherichia coli hypothetical protein (308 aa) (26.3% identity in 270 aa overlap)	SCO3651	Q9X8R8
SCH17.09c_SCH17.09c_r_at	-0.0530586	-0.601722	-0.0491262	0.122888	0.0698643	-0.193711	0.268848	0.403835	-0.0252053	-1.11928	-0.882271	-0.871356	-0.172611	-0.00135231	0.220557	0.0374257	SCH17.09c, conserved hypothetical protein, len: 155 aa; unknown function, similar to pB5 (EMBL:U67906) Trypanosoma cruzi protein only expressed in the epimastigote form of the parasite (160 aa), fasta scores; opt: 384 z-score: 444.0 E(): 2.1e-17, 47.4% identity in 152 aa overlap. Also similar to TR:O69646 (EMBL:AL022121) Mycobacterium tuberculosis hypothetical protein (151 aa) (68.0% identity in …	SCO3575
SCH18.01_SCH69.34_at	0.31719	-0.475363	-0.0157936	-0.315741	0.155278	-0.268524	0.00916386	0.0990944	0.217017	-0.602623	-0.512444	-0.55354	0.216672	0.0194723	0.0709097	0.0155225	SCH18.01, probable transcriptional regulator (fragment), len: >70 aa; similar to TR:Q9X8D7 (EMBL:AL049573) Streptomyces coelicolor putative GntR-family transcriptional regulator SCE39.14c, 243 aa; fasta scores: opt: 142 z-score: 189.8 E(): 0.0042; 36.8% identity in 57 aa overlap. Overlaps with Streptomyces coelicolor putative transcriptional regulator (fragment) SCH69.34, 225 aa SCH69.34, probabl…	SCO3864	Q8CJV4
SCH18.14c_SCH18.14c_r_at	0.189517	-0.413393	-0.0918074	-0.0736537	0.0804024	-0.171666	0.0316105	0.00396093	0.228422	-0.941179	-0.946515	-0.980971	0.142582	0.114163	0.267203	0.324405	SCH18.14c, probable 6-phosphogluconate dehydrogenase, len: 291 aa; identical to previously sequenced TR:Q53917 (EMBL:L27063) Streptomyces coelicolor 6-phosphogluconate dehydrogenase, 291 aa and highly similar to TR:O88014 (EMBL:AL031107) S. coelicolor SC5A7.08c probable 6-phosphogluconate dehydrogenase, 293 aa; fasta scores: opt: 1654 z-score: 1688.1 E(): 0; 83.4% identity in 289 aa overlap. Cont…	SCO3877	Q53917
SCH22A.03c_SCH22A.03_at	0.215178	-0.249736	-0.120588	-0.220478	0.573896	0.0722116	0.207057	0.318359	0.115491	-0.590236	-0.442864	-0.435234	0.281246	0.242331	-0.1425	-0.19547	SCH22A.03c, possible membrane protein, len: 429 aa. similar to TR:Q9F388 (EMBL:AL450165) from Streptomyces coelicolor. Contains possible hydrophobic membrane spanning regions	SCO3725	Q9L0X9
SCH24.11c_SCH24.11c_at	0.299553	-0.75046	-0.209686	0.00595331	0.154346	-0.319629	-0.0726331	0.0673335	0.311336	-1.27962	-0.375711	-0.227773	0.20759	0.114158	-0.102505	0.276504	SCH24.11c, trxA, thioredoxin, len: 110 aa; previously sequenced (EMBL:AJ007313), TrxA. Contains Pfam match to entry PF00085 thiored, Thioredoxin, score 140.90, E-value 3.6e-41 and PS00194 Thioredoxin family active site	SCO3889	P52230
SCH24.16c_SCH24.16c_at	-0.0107996	-0.379843	-0.333379	-0.601417	0.512677	0.288777	0.222367	0.219069	-0.00554864	-0.535974	-0.210515	-0.465878	0.107207	0.00498327	-0.0378764	0.126105	SCH24.16c, probable transmembrane protein, len: 811 aa; unknown function, similar to hypothetical proteins e.g. the N-terminal half of TR:O05435 (EMBL:Z94121) Mycobacterium tuberculosis hypothetical protein (1184 aa), fasta scores; opt: 573 z-score: 440.2 E(): 3.4e-17, 31.1% identity in 573 aa overlap and TR:Q50198 (EMBL:L39923) Mycobacterium leprae hypothetical protein (379 aa) (31.7% identity i…	SCO3894	Q9X8T0
SCH24.18_SCH24.18_at	0.0499096	-0.478104	0.137055	-0.157391	0.408078	-0.0507574	0.168754	-0.0508356	0.0627333	-0.774589	-0.580443	-0.686407	0.0562846	-0.0263573	-0.0402921	0.00433636	SCH24.18, probable RNA nucleotidyltransferase, len: 483 aa; similar to tRNA nucleotidyltransferases e.g. SW:CCA_ECOLI (EMBL:M12788), cca, Escherichia coli tRNA nucleotidyltransferase (412 aa), fasta scores; opt: 413 z-score: 480.7 E(): 1.8e-19, 33.8% identity in 334 aa overlap. Also similar to mRNA poly(A) polymerases e.g. SW:PCNB_ECOLI (EMBL:S48039), pcnB, Escherichia coli poly(A) polymerase (47…	SCO3896	Q9X8T2
SCH24.21c_SCH24.21c_r_at	-0.146802	-0.111609	1.07817	1.1691	-0.0214211	0.577916	0.661068	-0.0227493	-0.24761	-0.789362	-0.549508	0.623105	-0.168637	0.256041	0.168003	-0.489417	SCH24.21c, conserved hypothetical protein, len: 360 aa; unknown function, similar to e.g. TR:P71703 (EMBL:Z80775) Mycobacterium tuberculosis hypothetical protein (367 aa), fasta scores; opt: 1790 z-score: 2136.2 E(): 0, 78.5% identity in 353 aa overlap. C-terminal half shows weak similarity with a region of SW:INO1_CANAL (EMBL:L22737), Ino1, Candida albicans myo-inositol-1-phosphate synthase (520…	SCO3899	Q9X8T5
SCH24.22c_SCH24.22c_at	-0.377104	-0.0536232	1.01066	1.1975	-0.0508563	0.449134	0.50646	0.0146106	-0.448149	-0.927763	-0.764157	0.462372	-0.35906	0.173052	0.0941655	-0.782798	SCH24.22c, conserved hypothetical protein, len: 225 aa; unknown function, similar to e.g. TR:P71704 (EMBL:Z80775) Mycobacterium tuberculosis hypothetical protein (180 aa), fasta scores; opt: 583 z-score: 671.1 E(): 4.5e-30, 51.4% identity in 177 aa overlap. Contains probable coiled-coil from 121 to 165 (45 residues) (Max score: 1.819, probability 1.00)	SCO3900
SCH24.23_SCH24.23_at	0.109635	0.0525827	-0.619616	-0.382135	0.363446	0.271451	-0.0986805	0.218691	0.0107514	-1.06655	-1.22745	-1.22756	0.162707	-0.0643101	0.198105	0.055227	SCH24.23, probable secreted penicillin-binding protein, len: 795 aa; similar to many e.g. SW:PBPF_BACSU (EMBL:Y14083), PbpF, Bacillus subtilis penicillin-binding protein 1A (714 aa), fasta scores; opt: 439 z-score: 369.7 E(): 2.8e-13, 31.2% identity in 683 aa overlap. Contains hydrophobic, possible membrane-spanning region at N-terminus. Contains Pfam matches to entry PF00905 Transpeptidase, Peni…	SCO3901	Q9X8T7
SCH35.49c_SCH35.49c_at	0.244336	-0.0347586	-0.39118	-0.485768	0.311997	0.0998799	-0.225846	0.107263	0.228405	-0.562128	-0.720078	-0.773598	0.384172	0.136705	0.124784	-0.0248686	SCH35.49c, putative conserved secreted protein, len: 410aa; Similar to others from Streptomyces coelicolor. Contains a possible N-terminal signal sequence.	SCO3675
SCH44.06c_SCH44.06c_at	0.0762241	-0.263083	-0.378795	-0.105787	0.308612	-0.0568234	0.0359124	0.255569	-0.0378933	-0.478372	-0.381962	-0.460736	0.0913558	0.253597	0.0788229	0.176827	SCH44.06c, possible regulatory protein, len: 394 aa; similar to TR:Q56084 (EMBL:D63904) Streptomyces thermoviolaceus ESA36 (erythropoiesis-stimulating activity), 344 aa; fasta scores: opt: 380 z-score: 432.8 E(): 1.2e-16; 31.1% identity in 286 aa overlapand to Streptomyces colicolor SCH44.04, 336 aa; fasta scores: opt: 952 z-score: 855.5 E(): 0; 48.1% identity in 320 aa overlap and to SCH44.05, 3…	SCO3666	Q9KYQ4
SCH5.06c_SCH5.06c_at	-0.0684941	-0.399854	0.596717	0.0726819	0.291798	0.110297	0.432333	0.368929	-0.19323	-1.03816	-0.28691	-0.28998	-0.0712625	-0.070564	0.0106786	0.0970386	SCH5.06c, probable DNA topoisomerase I, len: 952 aa; high levels of similarity to many e.g. SW:TOP1_MYCTU DNA topoisomerase I from Mycobacterium tuberculosis (900 aa) fasta scores; opt: 2586, z-score: 2586.7, E(): 0, (58.6% identity in 846 aa overlap). Contains PS00396 Prokaryotic DNA topoisomerase I active site and Pfam match to entry PF01131 Topoisom_bac, Prokayotic DNA topoisomerase, score 736…	SCO3543	Q9X909
SCH5.09c_SCH5.09c_at	-0.134109	-0.540373	0.237399	0.570117	0.108603	0.289213	0.686054	0.581768	0.0339759	-1.42653	-0.781008	-0.642107	0.0104952	-0.186644	-0.0619583	0.0337893	SCH5.09c, possible small lipoprotein, len: 196aa; Contains PS00013 Prokaryotic membrane lipoprotein lipid attachment site and probable N-terminal signal sequence. Contains probable coiled-coil from 104 to 141 (38 residues), max score: 1.630, (probability 1.00).	SCO3546
SCH63.15_SCH63.15_r_at	0.0358386	-0.423983	-0.0484004	-0.0685201	0.249169	-0.0660181	0.0522302	0.169773	0.00181548	-0.643353	-0.701805	-0.668842	-0.0156002	0.0758988	0.202352	0.257723	SCH63.15, possible translocase protein, len: 82 aa; similar to SW:YK94_MYCTU (EMBL:Z73966) Mycobacterium tuberculosis hypothetical 8.9 kDa protein MTCY49.34c, 83 aa; fasta scores: opt: 123 z-score: 165.1 E(): 0.11; 40.6% identity in 69 aa overlap. Contains Pfam match to entry PF02416 MttA_Hcf106	SCO3768	Q9F2L3
SCH63.20_SCH63.20_at	0.435863	-0.350661	-0.158132	-0.405128	1.12841	0.168543	-0.0844647	0.107047	0.447855	-0.248674	-0.448244	-0.505685	0.520948	0.112889	0.151714	0.113482	SCH63.20, probable lysR family transcriptional regulatory protein, len: 320 aa; similar to SW:ALSR_BACSU (EMBL:L04470) Bacillus subtilis Als operon regulatory protein AlsR, 302 aa; fasta scores: opt: 463 z-score: 517.7 E(): 3e-21; 30.4% identity in 260 aa overlap. Contains Pfam match to entry PF00126 HTH_1, Bacterial regulatory helix-turn-helix protein, lysR family and match to Prosite entry PS00…	SCO3773	Q9F2K8
SCH63.38_SCH63.38_at	-0.0495596	-0.251326	0.15062	0.0634632	0.0906235	-0.0670312	-0.105113	-0.0647847	-0.0445668	-0.611546	-0.0455329	0.0292606	-0.0182711	0.241085	0.0972007	0.173523	SCH63.38, hypothetical protein, len: 445 aa; C-terminal region similar to TR:Q9S2I1 (EMBL:AL109732) Streptomyces coelicolor hypothetical protein SC7H2.36c, 252 aa; fsta scores: opt: 620 Z-score: 451.7 E(): 1.6e-17; 45.175% identity in 228 aa overlap	SCO3791
SCH63.39_SCH63.39_at	0.465178	-0.39497	0.00698948	-0.0312371	0.303437	-0.26411	-0.130924	-0.282393	0.448975	-0.620329	-0.315331	-0.527101	0.309269	0.137451	0.241238	0.235213	SCH63.39, probable methionyl tRNA synthetase, len: 538 aa; similar to SW:SYM_BACST (EMBL:X57925) Bacillus stearothermophilus methionyl tRNA synthetase (EC 6.1.1.10) MetG, 649 aa; fasta scores: opt: 1599 z-score: 1851.5 E(): 0; 46.7% identity in 525 aa overlap. Contains Pfam match to entry PF00133 tRNA-synt_1, tRNA synthetases class I (I, L, M and V)	SCO3792	Q9F2I9
SCH66.03_SCH66.03_i_at	0.708037	-0.709621	0.0389967	-0.155346	0.343495	0.00199223	0.163369	0.186948	0.497194	-0.965155	-0.560045	-0.721787	0.590592	0.00063165	-0.0979389	0.0222273	SCH66.03, putative secreted protein, len: 309 aa; similar to many e.g. TR:O69651 (EMBL:AL022121) hypothetical protein from Mycobacterium tuberculosis (319 aa) fasta scores; opt: 610, z-score: 716.1, E(): 1.5e-32, (51.5% identity in 307 aa overlap). Contains possible N-terminal region signal peptide sequence	SCO3582	Q9X935
SCH69.08c_SCH69.08c_at	-0.0880723	-0.2085	0.0886087	-0.0198069	0.258139	0.0079457	0.120106	0.13575	-0.150843	-0.706515	-0.418422	-0.471899	-0.142015	0.0883414	0.212467	0.193773	SCH69.08c, putative membrane protein, len: 412 aa; contains 7 x QG repeat 65-78aa. Contains possible hydrophobic membrane spanning region	SCO3838
SCH69.22c_SCH69.22c_r_at	0.197192	-0.491873	-0.0897899	0.0350742	-0.0213515	-0.239964	-0.0882002	-0.0289421	0.219578	-0.667427	-0.636038	-0.680918	0.170523	0.0426922	0.309838	0.198785	SCH69.22c, putative membrane protein, len: 69 aa. Contains possible hydrophobic membrane spanning region	SCO3852
SCH69.30_SCH69.30_at	0.00534058	-0.293633	-0.357965	-0.263668	0.424329	0.0936445	0.0871423	0.414099	-0.0597021	-0.467395	-0.431612	-0.598337	0.121537	0.151681	0.0494372	0.0686789	SCH69.30, possible serine/threonine protein kinase, len: 576 aa; similar to many e.g. TR:CAA09628 (EMBL:AJ011500) putative serine/threonine protein kinase from the granaticin biosynthetic gene cluster of Streptomyces violaceoruber Tu22 (433 aa) fasta scores; opt: 1791, z-score: 976.0, E(): 0, (65.2% identity in 428 aa overlap) and SW:PKAA_STRCO PkaA, serine/threonine protein kinase (543 aa) fasta…	SCO3860	Q9XA04
SCI11.10c_SCI11.10c_r_at	-0.0895195	-0.246586	0.0773864	-0.0127993	-0.0301132	0.0699803	0.157914	0.221924	-0.0818901	-0.718853	-0.296598	-0.182631	0.0624638	-0.102667	0.165865	0.169636	SCI11.10c, hypothetical protein, len: 89 aa; unknown function, possible CDS suggested by GC frameplot	SCO1721
SCI28.05c_SCI28.05c_f_at	0.244467	-0.650815	-0.550597	-0.480175	0.722709	0.455822	0.754977	0.787588	0.39008	-1.37891	-1.09949	-0.795903	0.421753	0.163325	-0.0620122	0.0670733	SCI28.05c, putative membrane protein, len: 38 aa. Contains possible hydrophobic membrane spanning regions	SCO1811
SCI35.23_SCI35.23_r_at	0.296204	-0.467145	-0.340225	-0.167823	0.25633	-0.203861	-0.0118704	0.125329	0.243535	-0.598275	-0.647053	-0.494524	0.291618	0.110385	0.121702	0.0555236	SCI35.23, unknown, len: 121 aa	SCO1601
SCI39.17c_SCI39.17c_at	0.116486	-0.34444	-0.0160642	-0.204732	0.327917	0.103417	0.219426	0.329125	-0.0199814	-0.693464	-0.675107	-0.613053	-0.0256166	0.0355508	0.0545556	0.00229041	SCI39.17c, unknown, len: 202 aa	SCO1870
SCI41.16c_SCI41.16c_r_at	0.0729995	-0.464087	0.193288	0.326176	-0.0938209	-0.115803	0.228805	0.284299	0.0476332	-0.56698	-0.330319	-0.0749954	0.00120322	0.082023	0.0645256	0.121947	SCI41.16c, probable secreted protein, len: 95 aa. Similar to various hypothetical proteins, e.g. SW:YY34_MYCLE (EMBL:U00017) Mycobacterium leprae hypothetical 9.8 kd protein U2126B, 88 aa; fasta scores: opt: 221 z-score: 258.0 E(): 5.3e-07; 45.3% identity in 86 aa overlap	SCO1633	Q9RJ68
SCI46.02c_SCI46.02c_at	0.471922	-0.756633	-0.211694	-0.283922	0.247985	-0.156132	0.273513	0.493823	0.200488	-0.681442	-0.605222	-0.519427	0.12788	-0.0822752	-0.0613505	0.116336	SCI46.02c, probable methionine synthase, len: 1170 aa; similar to SW:METH_ECOLI (EMBL:X16584) Escherichia coli 5-methyltetrahydrofolate-homocysteine methyltransferase (EC 2.1.1.13) (methionine synthase, vitamin-B12 dependent isozyme) MetH, 1226 aa; fasta scores: opt: 1593 z-score: 1749.1 E(): 0; 32.4% identity in 1215 aa overlap. Contains Pfam match to entry PF02310 B12-binding and match to Prosi…	SCO1657	Q9EWH3
SCI51.12c_SCI51.12c_s_at	-0.0997057	-0.609134	0.0247874	-0.0736246	0.37118	0.292386	0.666976	0.630094	-0.0178989	-1.04436	-0.786941	-0.733647	0.116877	0.0846291	0.0381161	0.0622177	SCI51.12c, possible partitioning or sporulation protein, len: 340 aa; the C-terminal region is similar to SW:SOJ_BACSU (EMBL:D26185), Soj, Bacillus subtilis sporulation protein (253 aa), fasta scores; opt: 790 z-score: 857.6 E(): 0, 48.8% identity in 250 aa overlap and TR:O05189 (EMBL:U87804), ParA, Caulobacter crescentus chromosome partitioning protein (266 aa) (46.3% identity in 255 aa overlap)…	SCO1772	Q9S228
SCI51.15c_SCI51.15c_r_at	0.0652814	-0.199299	0.143113	0.160643	-0.059111	-0.108647	0.201187	0.118541	0.0911395	-0.621667	-0.184184	-0.185045	0.088659	0.090738	0.0208127	-0.06449	SCI51.15c, conserved hypothetical protein, len: 211 aa; unknown function, similar to many bacterial hypothetical proteins e.g. TR:O33199 (EMBL:Z98268) Mycobacterium tuberculosis hypothetical protein (207 aa), fasta scores; opt: 508 z-score: 616.4 E(): 5.5e-27, 43.1% identity in 197 aa overlap. Contains Pfam match to entry PF00293 mutT, Bacterial mutT protein	SCO1775	Q9S225
SCI51.17_SCI51.17_at	0.0577571	-0.205683	0.141047	-0.201752	0.492914	-0.0606162	-0.0373317	0.247358	0.0692584	-0.49541	-0.380356	-0.214303	0.0785259	0.101088	0.131052	0.028787	SCI51.17, conserved hypothetical protein, len: 612 aa; unknown function, similar to TR:P71741 (EMBL:Z81368) Mycobacterium tuberculosis hypothetical protein (642 aa), fasta scores; opt: 1146 z-score: 1320.1 E(): 0, 40.6% identity in 623 aa overlap and SW:YAY3_SCHPO (EMBL:Z69380) Schizosaccharomyces pombe hypothetical protein (649 aa) (33.5% identity in 641 aa overlap). Also similar to SCE36.11C (E…	SCO1777	Q9S223
SCI51.21c_SCI51.21c_at	-0.128877	-0.536189	-0.218307	-0.355288	0.753043	0.703487	0.93174	1.14993	-0.178525	-0.833233	-0.629521	-0.492154	0.0301193	0.0049243	0.180411	0.256285	SCI51.21c, probable inorganic polyphosphate/ATP-NAD kinase, len: 301 aa; similar to many bacterial hypothetical proteins e.g. TR:O33196 (EMBL:Z98268) Mycobacterium tuberculosis hypothetical protein (307 aa), fasta scores; opt: 975 z-score: 1090.7 E(): 0, 53.6% identity in 302 aa overlap. Highly similar to SW:PPNK_MYCTU (EMBL:AB044336) Mycobacterium tuberculosis inorganic polyphosphate/ATP-NAD kin…	SCO1781	Q9S219
SCI52.05c_SCI52.05c_r_at	-0.0692749	-0.316822	0.120094	-0.00466633	0.118691	-0.0658671	0.187139	0.1477	-0.0777779	-0.511488	-0.454899	-0.353675	-0.00207202	0.209334	0.286499	0.355181	SCI52.05c, probable cysteinyl-tRNA synthetase, len: 409 aa; similar to SW:SYC_ECOLI (EMBL:) Escherichia coli cysteinyl-tRNA synthetase (EC 6.1.1.16) CysS or B0526, 461 aa; fasta scores: opt: 772 Z-score: 861.2 bits: 168.5 E(): 2.2e-40; 36.908% identity in 401 aa overlap. Contains Pfam match to entry PF01406 tRNA-synt_1e, tRNA synthetases class I (C)	SCO1663	Q9ADA4
SCI52.07c_SCI52.07c_at	-0.0555506	-0.675751	0.258598	-0.00518179	0.105156	-0.132718	0.217474	0.371619	-0.129657	-1.29867	-0.345681	-0.362661	0.0202125	0.134271	0.071942	0.122736	SCI52.07c, conserved hypothetical protein, len: 196 aa; similar to TR:O06241 (EMBL:Z95388)Mycobacterium tuberculosis hypothetical 21.2 kDa protein MTCY270.34, 195 aa; fasta scores: opt: 409 Z-score: 445.1 bits: 89.2 E(): 3.3e-17; 54.639% identity in 194 aa overlap	SCO1665
SCI52.17c_SCI52.17c_r_at	-0.095506	-0.208471	-0.184284	-0.0719264	-0.0213871	0.20579	0.373791	0.416895	-0.0137238	-0.273379	-0.17358	-0.295097	0.169543	-0.0292048	0.115066	0.294821	SCI52.17c, possible small membrane protein, len: 77 aa; similar to TR:Q9KYH3 (EMBL:AL356595) Streptomyces coelicolor putative small secreted protein SCC61A.20, 91 aa; fasta scores: opt: 366 Z-score: 390.2 bits: 76.6 E(): 5.1e-16; 73.333% identity in 75 aa overlap and to TR:Q9L1J9 (EMBL:AL139164) Streptomyces coelicolor putative small secreted protein SCC46.02c, 75 aa; fasta scores: opt: 323 Z-sco…	SCO1675
SCI8.05_SCI8.05_at	1.31495	-0.606553	-0.241846	-0.228252	0.444028	-0.150034	0.0949616	0.261121	1.23322	-1.1981	-0.94258	-0.740973	1.07587	-0.00904083	0.0530829	0.00132593	SCI8.05, possible integral membrane protein, len: 159 aa. Contains possible membrane spanning hydrophobic domains.	SCO1820
SCI8.35_SCI8.35_r_at	0.100269	-0.297763	-0.269897	-0.105987	0.0635761	-0.023948	0.0133921	0.0884794	0.0331519	-0.413193	-0.548478	-0.501072	0.000371933	0.0361083	0.0940959	0.134415	SCI8.35, possible chelatase, len: 672 aa. Highly similar to many magnesium chelatase family proteins e.g. Mycobacterium tuberculosis SW:YS50_MYCTU (EMBL: Z95207) hypothetical 67.0 KD protein (629 aa), fasta scores opt: 1941 z-score: 1746.0 E(): 0 54.7% identity in 675 aa overlap and Rhodobacter capsulatus SW:BCHI_RHOCA (EMBL: Z11165) magnesium-chelatase 38 KD subunit (Mg-protoporphyrin IX chelata…	SCO1850	Q9RJ18
SCIF3.01c_SCBAC8D1.1_at	-0.248082	-0.15183	0.104835	0.0260508	0.19354	0.109678	0.363548	0.3304	-0.163407	-0.475901	-0.423153	-0.445067	-0.0705701	0.228716	0.0693134	-0.0175657	SCIF3.01c, probable tetR-family transcriptional regulator, len: >248 aa; similar to TR:Q9XDV7 (EMBL:AB023642) Streptomyces griseus DNA-binding protein ORF2, 289 aa; fasta scores: opt: 847 z-score: 994.6 E(): 0; 65.3% identity in 245 aa overlap. Contains Pfam match to entry PF00440 tetR, Bacterial regulatory proteins, tetR family and possible helix-turn-helix motif at residues 28..49 (+3.30 SD) SC…	SCO6299	Q8CJN5
SCIF3.13_SCIF3.13_at	0.0208061	-0.348011	-0.0881486	-0.13513	0.260979	0.0138605	0.0446246	-0.0129608	0.120307	-0.436794	-0.554629	-0.581865	0.118572	0.0589145	0.0892491	0.0171078	SCIF3.13, possible integral membrane protein, len: 140 aa. Contains possible hydrophobic membrane spanning regions	SCO6311
SCJ1.23c_SCJ1.23c_at	-0.0705955	-0.0175118	-0.136428	0.152895	0.0167764	0.101915	0.228521	0.533581	-0.0925438	-0.0493814	-0.140938	-0.159905	-0.114238	0.0594894	0.437889	0.575946	SCJ1.23c, possible DNA-binding protein, len: 323 aa. Similar in parts to many, e.g. Mycobacterium tuberculosis TR:O53625 (EMBL; AL021428) hypothetical 16.6 KD protein MTV030.24 (152 aa), fasta scores opt: 224 z-score: 258.5 E(): 4.9e-07 34.3% identity in 134 aa overlap and Mycobacterium tuberculosis SW:YU07_MYCTU (EMBL; Z77163) hypothetical 8.6 KD protein MTCY339.07C (80 aa), fasta scores opt: 18…	SCO0174	Q9RIZ1
SCJ33.11_SCJ33.11_at	0.0261278	-0.0690789	-0.119587	-0.250928	0.381062	0.338277	0.44198	0.310798	0.0364943	-0.516391	-0.857793	-0.812735	0.144865	0.0988073	-0.173224	-0.196548	SCJ33.11, possible transmembrane transport protein, len: 163 aa. Weakly similar to several including: Aquifex aeolicus TR:O66755 (EMBL; AE000690) MG(2+) transport ATPase (225 aa), fasta scores opt: 110 z-score: 142.5 E(): 1.4 26.7% identity in 146 aa overlap and Bacillus subtilis TR:O31833 (EMBL; Z99114) YoaS protein (160 aa), fasta scores opt:109 z-score: 143.2 E(): 1.3 25.0% identity in 148 aa …	SCO0147	Q9RIW7
SCJ4.36c_SCJ4.36c_at	0.153337	-0.523619	-0.0540183	0.126673	0.129822	-0.115561	0.157651	0.253512	-0.00272512	-0.565795	-0.593274	-0.678775	-0.043489	0.108589	0.00662788	0.0376161	SCJ4.36c, possible membrane-associated oxidoreductase, len: 503aa; N-terminal region similar to TR:Q53931 (EMBL:X64420) HisD L-histidinol:NAD oxidoreductase from Streptomyces coelicolor (203 aa) fasta scores; opt: 345, z-score: 401.6, E(): 5.2e-15, (35.6% identity in 177 aa overlap). Also similar to TR:O88013 (EMBL:AL031107) hypothetical protein from Streptomyces coelicolor (527 aa) fasta scores;…	SCO0055
SCJ4.43c_SCJ4.43c_at	-0.163291	-0.298479	-0.242701	0.0496874	0.581773	0.0176231	0.198709	0.372061	-0.129624	-0.412289	-0.482324	-0.508567	-0.0421635	0.1959	0.182206	0.241334	SCJ4.43c, probable LacI family transcriptional regulator, len: 367 aa; similar to many transcriptional regulators e.g. SW:GALR_ECOLI galactose operon repressor (343 aa) fasta scores; opt: 549, z-score: 636.2, E(): 4.5e-28, (32.5% identity in 332 aa overlap). Contains Pfam matches to entry PF00532 Peripla_BP_like, Periplasmic binding proteins and LacI family and entry PF00356 lacI, Bacterial regul…	SCO0062	Q9S1T0
SCJ9A.24c_SCJ9A.24c_at	-0.0911121	-0.299685	-0.0673675	-0.0559974	0.261875	0.0687113	0.126623	0.388841	-0.0738211	-0.615527	-0.771602	-0.588637	0.0426375	0.0394274	0.136044	0.126208	SCJ9A.24c, possible integral membrane protein, len: 339aa; similar to many hypothetical proteins eg. SW:Y0D3_MYCTU from Mycobacterium tuberculosis (345 aa) fasta scores; opt: 598, z-score: 676.4, E(): 2.6e-30, (34.2% identity in 333 aa overlap). Contains two Pfam matches to entry PF00571 CBS, CBS domain and a Pfam match to entry PF01595 DUF21. Also contains possible membrane spanning hydrophobic …	SCO0245
SCJ9A.25c_SCJ9A.25c_at	-0.0264711	-0.388362	-0.137203	-0.163328	0.273958	0.0953042	0.363289	0.414131	-0.143079	-0.985084	-0.717833	-0.846323	-0.169916	0.122383	0.0685132	0.180619	SCJ9A.25c, possible integral membrane protein, len: 445aa; similar to many hypothetical proteins eg. SW:Y0D2_MYCTU from Mycobacterium tuberculosis (455 aa) fasta scores; opt: 925, z-score: 997.3, E(): 0, (39.4% identity in 411 aa overlap). Contains two Pfam matches to entry PF00571 CBS, CBS domain and a Pfam match to entry PF01595 DUF21. Also contains possible membrane spanning hydrophobic region…	SCO0246	Q9S1P5
SCK13.04c_SCK13.04c_at	0.91822	-0.817156	-0.159308	0.460361	-0.021279	-0.390073	0.0633971	0.240389	0.243362	-0.973944	-0.571201	-0.174147	0.421063	-0.0549199	-0.152334	0.155517	SCK13.04c, possible aldehyde dehydrogenase, len: 293 aa; similar to C-terminal region of many eukaryotic aldehyde dehydrogenases, e.g. TR:Q9LLR2 (EMBL:AF162665) Oryza sativa aldehyde dehydrogenase AldH, 549 aa; fasta scores: opt: 445 z-score: 486.0 E(): 1.6e-19; 36.3% identity in 248 aa overlap. Contains Pfam match to entry PF00171 aldedh, Aldehyde dehydrogenase family	SCO4912	Q9EWV0
SCK13.07_SCK13.07_at	0.152793	-0.608661	-0.282227	-0.325798	0.59964	0.15479	0.118113	0.234538	0.179864	-0.634347	-0.647141	-0.539125	0.383105	-0.0503686	-0.0154764	-0.00362698	SCK13.07, possible integral membrane protein, len: 234 aa. Contains 3 possible hydrophobic membrane spanning regions	SCO4915
SCL11.14c_SCL11.14c_at	1.76035	-0.895447	-0.597259	-0.43408	0.771886	0.517827	0.160946	0.293552	1.70063	-1.03225	-1.06935	-0.964074	1.79964	-0.595383	-0.00628424	-0.0453211	SCL11.14c, probable ABC transporter permease protein, len: 240 aa; similar to TR:AAF10929 (EMBL:AE001982) Deinococcus radiodurans ABC transporter, permease protein DR1357, 218 aa; fasta scores: opt: 721 z-score: 842.8 E(): 0; 57.7% identity in 213 aa overlap and to SW:PROW_BACSU (EMBL:U38418) Bacillus subtilis glycine betaine/L-proline transport system permease protein ProW, 217 aa; fasta scores:…	SCO1558	Q9L1C4
SCL11.15c_SCL11.15c_at	1.64167	-0.638909	-0.301764	-0.314617	0.279903	0.279765	-0.0452229	-0.0438131	1.83763	-0.799312	-0.755606	-0.688885	1.60382	-0.436845	0.242826	0.100768	SCL11.15c, probable ABC transporter ATP-binding protein, len: 368 aa; similar to SW:ABC_ECOLI (EMBL:L08626) Escherichia coli ATP-binding protein Abc, 343 aa; fasta scores: opt: 909 z-score: 1006.2 E(): 0; 49.1% identity in 346 aa overlap. Contains Pfam match to entry PF00005 ABC_tran, ABC transporte and matches to Prosite entries PS00017 ATP/GTP-binding site motif A (P-loop) and PS00211 ABC trans…	SCO1559	Q9L1C3
SCL2.12c_SCL2.12c_r_at	0.187666	-0.114367	-0.143536	-0.18249	0.0665747	0.0727396	0.432488	0.378486	0.223429	-0.685851	-0.732394	-0.56662	0.209375	0.126426	-0.075517	-0.126862	SCL2.12c, hypothetical protein, len: 202 aa; similar to TR:Q49637 (EMBL:U00011) Mycobacterium leprae HisH protein, 219 aa; fasta scores: opt: 715 z-score: 849.9 E(): 0; 58.9% identity in 192 aa overlap and to TR:AAF10937 (EMBL:AE001982) Deinococcus radiodurans amidotransferase HisH, putative, 196 aa; fasta scores: opt: 508 z-score: 607.8 E(): 1.8e-26; 47.3% identity in 186 aa overlap. Contains Pf…	SCO1522	Q9L287
SCL2.13c_SCL2.13c_r_at	0.20673	-0.438099	-0.421064	0.00776911	-0.000606219	0.0316289	0.592611	0.537113	0.276535	-1.4543	-1.72232	-1.31312	0.144902	0.175168	-0.289405	-0.409588	SCL2.13c, conserved hypothetical protein, len: 303 aa; highly similar to TR:O59905 (EMBL:AF035619) Cercospora nicotianae singlet oxygen resistance protein, Sor1, 343 aa; fasta scores: opt: 1357 z-score: 1486.7 E(): 0; 67.9% identity in 302 aa overlap and to SW:ER1_HEVBR (EMBL:M88254) Hevea brasiliensis ethylene-inducible protein, HeveR, 309 aa; fasta scores: opt: 1281 z-score: 1404.6 E(): 0; 68.3…	SCO1523	Q9L286
SCL2.16c_SCL2.16c_at	-0.0862312	-0.359317	-0.301305	-0.125301	0.360409	0.0743189	0.0368284	0.297721	-0.191339	-0.473701	-0.819498	-0.739586	0.0420745	0.083254	0.139963	0.363933	SCL2.16c, possible acyltransferase, len: 311 aa; similar to TR:Q9Z983 (EMBL:AE001596) Chlamydia pneumoniae acyltransferase HtrB, 467 aa; fasta scores: opt: 243 z-score: 289.8 E(): 9.4e-09; 29.0% identity in 238 aa overlap and to SW:HTRB_ECOLI (EMBL:X61000) Escherichia coli lipid A biosynthesis lauroyl acyltransferase (EC 2.3.1.-) HtrB, 306 aa; fasta scores: opt: 130 z-score: 159.2 E(): 0.18; 23.4…	SCO1526	Q9L283
SCL2.30c_SCL2.30c_at	-0.0495691	-0.249777	-0.319619	-0.0197167	0.320527	0.31472	0.216464	0.451787	-0.128428	-0.114404	-0.602461	-0.649698	-0.0584408	0.00501951	0.0517464	0.13918	SCL2.30c, possible membrane protein, len: 150 aa; similar to SW:YAIZ_ECOLI (EMBL:AE000144) Escherichia coli hypothetical 13.0 kD protein YaiZ, 114 aa; fasta scores: opt: 121 z-score: 164.5 E(): 0.09; 31.0% identity in 71 aa overlap and to TR:CAB53332 (EMBL:AL109974) Streptomyces coelicolor putative membrane protein SCF34.21, 144 aa; fasta scores: opt: 117 z-score: 158.1 E(): 0.21; 23.9% identity …	SCO1540
SCL24.02_SCL24.02_r_at	0.158446	-0.236398	-0.252224	-0.251742	0.242894	-0.0111736	0.0561775	-0.0194286	0.15363	-0.284512	-0.647528	-0.530606	0.15737	0.200819	0.0446526	0.050451	SCL24.02, possible acyltransferase, len: 223 aa; similar to TR:Q9ZBS1 (EMBL:AL034447) Streptomyces coelicolor putative acyltransferase SC7A1.02, 264 aa; fasta scores: opt: 277 z-score: 327.1 E(): 8.5e-11; 30.7% identity in 202 aa overlap and to TR:CAB51970 (EMBL:AL109661) Streptomyces coelicolor hypothetical 28.2 kD protein SC6E10.16c, 262 aa; fasta scores: opt: 858 z-score: 879.9 E(): 0; 59.0% i…	SCO1566	Q9L1B5
SCL6.17c_SCL6.17c_i_at	0.0948045	-0.573699	0.105013	-0.0551655	0.249881	0.0928969	0.562135	0.492897	0.00783825	-0.642846	-0.345665	-0.500418	0.110983	-0.0527681	0.00877285	-0.134004	SCL6.17c, unknown, len: 131 aa	SCO1460
SCM1.05c_SCM1.05c_at	0.0854349	-0.041019	0.0820208	0.0246887	0.371369	-0.152035	-0.11145	-0.175971	-0.0271349	-0.386059	-0.439586	-0.232812	0.0867697	0.210659	0.292052	0.336046	SCM1.05c, unknown, len: 445 aa. Weakly similar to several Streptomyces coelicolor proteins including: TR:O86807(EMBL:AL031031) putative regulatory protein SC7C7.02C (916 aa), fasta scores opt: 306 z-score: 336.6 E(): 2.1e-11 30.7% identity in 264 aa overlap and TR:CAB59599(EMBL:AL132662) hypothetical regulatory protein SCF11.22 (877 aa), fasta scores opt: 284 z-score: 312.7 E(): 4.5e-10 34.6% ide…	SCO0872	Q9RD37
SCM2.01c_SCM2.01c_at	0.218996	-0.236661	-0.159118	-0.156704	0.218432	-0.0212286	0.0563601	0.121648	0.195643	-0.534056	-0.569026	-0.314966	0.266186	-0.0172644	0.0250433	0.148832	SCM2.01c, possible oxidoreductase, len: 333 aa. Similar to many including several from eukaryotes e.g. Mus musculus (Mouse) SW:QOR_MOUSE(EMBL:S70056) quinone oxidoreductase (EC 1.6.5.5) (331 aa), fasta scores opt: 499 z-score: 508.7 E(): 5.9e-21 30.5% identity in 331 aa overlap. Also similar to several from Prokaryotes e.g. Streptomyces coelicolor TR:Q53927(EMBL:X62373) hydroxyacyl-CoA dehydrogen…	SCO0848	Q9RCW3
SCM2.05c_SCM2.05c_at	-0.1464	-0.469949	0.41043	0.397348	0.0491295	-0.0432386	0.373467	0.362407	-0.185053	-1.52605	-1.12596	-0.765452	-0.0623576	0.0962737	0.052453	0.210766	SCM2.05c, possible aldolase, len: 210 aa. Similar to Bacillus subtilis SW:ALKH_BACSU (EMBL:L47838) 2-dehydro-3-deoxyphosphogluconate aldolase (EC 4.1.2.14) (196 aa), fasta scores opt: 383 z-score: 406.3 E(): 3e-15 38.5% identity in 179 aa overlap. Contains a Pfam match to entry PF01081 Aldolase, KDPG and KHG aldolase.	SCO0852	Q9RCV9
SCP8.07c_SCP8.07c_at	-0.0225835	-0.471798	0.324048	-0.000368118	0.0589326	0.419161	0.662846	0.647149	-0.102941	-1.29339	-0.443109	-0.091746	0.00342528	-0.0877794	-0.250252	-0.0564095	SCP8.07c, probable acyl CoA isomerase, len: 267 aa; highly similar to TR:AAF73478 (EMBL:AF268489) Streptomyces collinus 2-cyclohexenylcarbonyl CoA isomerase ChcB, 269 aa; fasta scores: opt: 1476 z-score: 1623.5 E(): 0; 87.6% identity in 266 aa overlap and to SW:CRT_CLOAB (EMBL:U17110) Clostridium acetobutylicum 3-hydroxybutyryl-CoA dehydratase (EC 4.2.1.55) Crt, 261 aa; fasta scores: opt: 426 z-s…	SCO5144	Q9FBL4
SCP8.13_SCP8.13_at	0.0126791	-0.507908	-0.115944	-0.183788	0.20922	0.0158765	0.325208	0.351228	0.0482909	-0.913559	-0.489285	-0.294662	0.114544	0.0296307	-0.0547571	0.0975043	SCP8.13, putative membrane protein, len: 151 aa; similar to TR:O69415 (EMBL:AJ005830) Escherichia coli Sec-independent protein translocase TatB, 171 aa; fasta scores: opt: 169 z-score: 186.8 E(): 0.0061; 23.6% identity in 161 aa overlap. High in aspartate, glutamate and serine amino acid residues. Highly similar to TR:Q9EWB3 (EMBL:AJ292256) Streptomyces lividans twin arginine translocation comple…	SCO5150	Q9FBK8
SCQ11.04c_SCQ11.04c_at	0.283397	-0.162637	-0.0635202	-0.252466	0.34686	0.0339203	0.379202	0.412769	0.0558866	-1.00788	-0.440617	-0.628781	0.0525033	-0.125064	0.0272433	0.0963602	SCQ11.04c, ptpA, low molecular weight protein-tyrosine-phosphatase, len: 164 aa; previously sequenced as SW:PTPA_STRCO (EMBL:U37580), ptpA, S.coelicolor low molecular weight protein-tyrosine-phosphatase (164 aa). Contains Pfam match to PF01451 LMWPc, Low molecular weight phosphotyrosine protein phosphatase	SCO3921	P53433
SCQ11.05c_SCQ11.05c_at	0.114927	-0.229678	-0.245586	-0.339773	0.616952	0.243829	0.477572	0.618395	0.134313	-0.811488	-0.451496	-0.575076	0.293292	-0.014795	0.0296528	-0.12981	SCQ11.05c, possible membrane protein, len: 125 aa; previously sequenced as SW:YPT3_STRCO (EMBL:U37580) hypothetical 15.9 kD protein in ptpA 5' region (148 aa), with different putative start codon. Start codon position is suggested here by GC frameplot analysis. Similar to others from mycobacteria and Bacillus subtilis e.g. TR:O07729 (EMBL:Z97193) Mycobacterium tuberculosis possible membrane prote…	SCO3922	Q53868
StBAC16H6.26_SCBAC16_at	0.225289	-0.227292	-0.0883246	0.0135612	0.0659628	-0.276435	0.140034	0.274726	0.197536	-0.705916	-0.716136	-0.440601	0.0908089	0.056194	0.0941292	-0.0658744	SCBAC16H6.26, possible secreted protein, len: 128aa: no significant database matches. Contains a possible N-terminal signal sequence.	SCO5991
StH24.02_StH24.02_r_at	-0.4145	-0.487524	-0.0671134	0.144494	0.088713	0.0660604	0.139981	0.110768	-0.276766	-1.20414	-1.48171	-1.4262	-0.187271	0.0817582	0.167733	0.145004	StH24.02, rpmH, probable 50S ribosomal protein L34, len: 45 aa; previously sequenced as SW:RL34_STRCO (EMBL:M82836), rpmH. Similar to many e.g. SW:RL34_STRBI (EMBL:M83112), rpmH, Streptomyces bikiniensis 50S ribosomal protein L34 (45 aa), fasta scores; opt: 266 z-score: 448.4 E(): 1.2e-17, 91.1% identity in 45 aa overlap. Contains Pfam match to entry PF00468 Ribosomal_L34, Ribosomal protein L34, …	SCO3880	P27901
StH24.06_StH24.06_at	0.0582046	-0.299286	0.0362592	-0.0718098	0.328073	-0.0549342	-0.209034	-0.0890465	0.0557105	-1.00853	-1.13382	-1.23179	0.0857662	0.128504	0.192794	0.187053	SCH24.06, conserved hypothetical protein, len: 170 aa; previously sequenced as TR:O54595 (EMBL:Y16311) Streptomyces coelicolor jag-like protein (170 aa). Similar to SW:JAG_BACSU (EMBL:Z14225), jag, Bacillus subtilis SpoIIIJ associated protein (208 aa), fasta scores; opt: 231 z-score: 268.4 E(): 1.1e-07, 31.7% identity in 139 aa overlap, and other jag homologs e.g. TR:O53598 (EMBL:AL021426) Mycoba…	SCO3884	O54595
StH24.08_StH24.08_at	0.0668211	-0.25849	0.00839901	-0.0106049	0.195483	0.0500682	0.179752	0.31728	-0.0305541	-0.741286	-0.287133	-0.253586	-0.0715761	0.0341009	-0.0411832	-0.0155665	StH24.08, possible partitioning or sporulation protein, len: 275 aa; previously sequenced as TR:O07328 (EMBL:Y16311) Streptomyces coelicolor hypothetical protein (255 aa), but with a different stop codon position. Similar to many e.g. SW:SOJ_BACSU (EMBL:D26185), SOJ, Bacillus subtilis sporulation protein (253 aa), fasta scores; opt: 899 z-score: 1077.0 E(): 0, 56.6% identity in 251 aa overlap, TR…	SCO3886	Q9S6U0
afsQ2_2SCK8.32c_at	0.0869203	-0.263697	-0.28014	-0.261576	0.287697	-0.0268116	-0.0667133	0.0845725	0.0374823	-0.422376	-0.592494	-0.656939	0.0122846	0.134355	0.204482	0.244195	2SCK8.32c, afsQ2, sensor kinase protein, len: 535 aa; identical to previously sequenced SW:AFQ2_STRCO (EMBL:D10654) Streptomyces coelicolor sensor protein AfsQ2, 535 aa. Contains 3x Pfam matches to entries PF00672 DUF5, HAMP domain, PF00512 signal, Histidine kinase and PF02518 HATPase_c, Histidine kinase. Contains possible hydrophobic membrane spanning region	SCO4906	Q04943
arcB_SCBAC16H6.11_i_at	-0.966187	-0.560876	0.336274	-0.0267689	0.486162	0.398704	0.70946	0.449984	-1.10244	-0.158359	-1.03372	-0.883054	-0.857107	0.0742114	0.114579	0.499317	SCBAC16H6.11, arcB, ornithine carbamoyltransferase, len: 335 aa; similar to many e.g. SW:O31018 (OTCC_RHIET) ornithine carbamoyltransferase from Rhizobium etli (334 aa) fasta scores; opt: 1401, Z-score: 1585.7, 64.024% identity (64.220% ungapped) in 328 aa overlap. Contains Pfam match to entry PF02729 OTCace_N, Aspartate/ornithine carbamoyltransferase, carbamoyl-P binding domain; Pfam match to en…	SCO5976	Q93JF1
argB_SCL24.14c_s_at	-0.353196	-0.293847	0.177414	-0.159992	0.323871	0.612422	1.39634	1.33243	-0.258381	0.729041	-0.958025	-1.07232	-0.0134007	0.195152	-0.0686935	-0.0335956	SCL24.14c, argB, acetylglutamate kinase, len: 306 aa; highly similar to SW:ARGB_CORGL (EMBL:X86157) Corynebacterium glutamicum acetylglutamate kinase (EC 2.7.2.8) ArgB, 294 aa; fasta scores: opt: 1117 z-score: 1270.1 E(): 0; 62.5% identity in 267 aa overlap. Contains Pfam match to entry PF00696 aakinase, Amino acid kinase family	SCO1578	Q9L1A3
argJ_SCI35.01c_at	-0.831359	-0.365978	0.316763	0.0455923	0.0946697	0.41374	0.728623	0.522011	-0.597766	0.269181	-0.980912	-1.08417	-0.507873	-0.0143722	-0.239986	0.0408564	SCL24.15c, argJ, glutamate N-acetyltransferase (fragment), len: >228 aa; highly similar to TR:P94988 (EMBL:Z85982) Mycobacterium tuberculosis ArgJ, 404 aa; fasta scores: opt: 782 z-score: 919.7 E(): 0; 57.1% identity in 226 aa overlap and to SW:ARGJ_CORGL (EMBL:X86157) Corynebacterium glutamicum glutamate N-acetyltransferase (EC 2.3.1.35) ArgJ, 388 aa; fasta scores: opt: 730 z-score: 859.3 E(): 0…	SCO1579	Q8CK24
asd_SC8E4A.09c_at	0.168754	-0.0942636	-0.411158	0.0329466	0.252935	0.833803	0.74459	0.141449	0.181183	-0.415516	-0.965502	-1.03188	0.21163	-0.187019	-0.390174	-0.0374823	SC8E4A.10, asd1, aspartate semialdehyde dehydrogenase, len: 340 aa; highly similar to SW:DHAS_STRAK (EMBL:U29446) Streptomyces akiyoshiensis aspartate-semialdehyde dehydrogenase (EC 1.2.1.11) Asd, 338 aa; fasta scores: opt: 1879 z-score: 2082.0 E(): 0; 88.4% identity in 336 aa overlap and similar to TR:Q9XAI8 (EMBL:AL079348) S. coelicolor SC66T3.25c, 362 aa; fasta scores: opt: 979 z-score: 1005.7…	SCO2640	Q9L1Z5
aspC_SCD82.16c_r_at	0.823508	-0.251585	-0.0425787	-0.0183401	0.517218	-0.046677	-0.0427001	-0.0538359	0.73801	-0.650737	-0.695648	-0.708565	0.648296	0.329916	0.330441	0.402418	SCD82.16c, aspC, aspartate aminotransferase, len: 408 aa; highly similar to SW:AAT_STRVG (EMBL:D50624) Streptomyces virginiae aspartate aminotransferase AspC, 397 aa; fasta scores: opt: 2346 z-score: 2655.6 E(): 0; 89.4% identity in 396 aa overlap. Contains Pfam match to entry PF00155 aminotran_1, Aminotransferases class-I and match to Prosite entry PS00105 Aminotransferases class-I pyridoxal-pho…	SCO4645	Q9L0L5
atpC_2SC6G5.18_r_at	-0.0438204	-0.336937	-0.012517	0.149824	0.127436	-0.231113	-0.0834866	-0.160123	0.0597623	-0.319438	-0.437648	-0.539583	0.110295	0.0815608	0.155098	0.10231	2SC6G5.18, atpC, ATP synthase epsilon chain (EC 3.6.1.34), len: 124aa; similar to many eg. SW:P37812 (ATPE_BACSU) ATP synthase epsilon chain from Bacillus subtilis (132 aa) fasta scores; opt: 244, z-score: 304.5, E(): 1.7e-09, 34.7% identity in 124 aa overlap. Identical to SW:P50011 (ATPE_STRLI) ATP synthase epsilon chain from Streptomyces lividans. Contains Pfam match to entry PF00401 ATP-synt_D…	SCO5374	P0A2Z6
bioA_2SCG1.20_at	-0.11598	-0.376041	0.238114	-0.0129604	0.507663	-0.215867	0.333086	1.04724	-0.137685	-0.542977	-0.264513	-0.207297	-0.0787473	0.154161	0.343782	0.238992	2SCG1.20, bioA, adenosylmethionine-8-amino-7-oxononanoate aminotransferase, len: 403 aa; similar to SW:BIOA_ECOLI (EMBL:J04423) Escherichia coli adenosylmethionine-8-amino-7-oxononanoate aminotransferase (EC 2.6.1.62) BioA, 429 aa; fasta scores: opt: 1509 z-score: 1711.2 E(): 0; 54.5% identity in 420 aa overlap. Contains Pfam match to entry PF00202 aminotran_3, Aminotransferases class-III pyridox…	SCO1245	Q9FCC2
bioB_2SCG1.19_i_at	-0.292501	-1.39011	0.023087	-0.0347662	0.951673	-0.0625308	0.897012	1.5023	-0.234707	-1.3071	-0.571	-0.16821	-0.195223	0.00379626	0.317705	0.150534	2SCG1.19, bioB, biotin synthase, len: 407 aa; similar to SW:BIOB_BACSU (EMBL:U51868) Bacillus subtilis biotin synthase (EC 2.8.1.6) BioB, 335 aa; fasta scores: opt: 1067 z-score: 1082.3 E(): 0; 49.1% identity in 328 aa overlap. Contains Pfam match to entry PF01792 Biotin_synth, Biotin synthase	SCO1244	Q9FCC3
bldD_SC9C5.13_r_at	0.28081	-0.126915	0.205477	0.406791	-0.144006	-0.338754	-0.10227	-0.187239	0.217626	-0.115879	-0.417208	-0.183041	0.164957	0.224013	0.347342	0.340399	SC9C5.13, bldD, putative DNA-binding protein, len: 167 aa; identical to previously sequenced TR:O52732 (EMBL:AF045549) Streptomyces coelicolor putative DNA binding protein BldD, 167 aa. Contains Pfam match to entry PF01381 HTH_3, Helix-turn-helix	SCO1489	O52732
citA_SCC57A.07c_at	0.41221	-0.584796	-0.490841	-0.0742116	0.317032	0.355433	0.355039	0.380494	0.286234	-1.97361	-1.53426	-1.19447	0.24526	-0.382157	-0.332859	0.0961326	SCC57A.07c, citA, citrate synthase, len: 429 aa. Previously sequenced and characterised: Streptomyces coelicolor TR:AAF14286(EMBL:AF181118) citrate synthase (citA). Contains a Prosite hit to PS00480 Citrate synthase signature and a Pfam match to entry PF00285 citrate_synt, Citrate synthase.	SCO2736	Q9R339
cobD_SCI8.32_r_at	-0.104167	-0.246522	-0.0636997	0.112	0.0493917	-0.0195236	0.145498	0.075373	-0.0493412	-0.609078	-0.575238	-0.502527	-0.0349267	0.0981801	0.218349	0.168788	SCI8.32, cobD, cobalamin biosynthesis protein, len: 327 aa. Highly similar to many CobD family proteins involved in cobalamin (vitamin B12) biosynthesis e.g. Salmonella typhimurium SW:CBIB_SALTY (EMBL: L12006) CbiB protein (319 aa), fasta scores opt: 527 z-score: 566.6 E(): 3.5e-24 36.1% identity in 305 aa overlap and Mycobacterium tuberculosis SW:COBD_MYCTU (EMBL: Z70692) cobalamin biosynthesis …	SCO1847	Q9RJ21
cobO_SCI8.36_r_at	0.0440216	-0.23533	-0.197898	0.000540256	0.03383	-0.0100066	-0.0145594	0.108988	0.0741444	-0.3156	-0.454066	-0.627978	-0.0220782	0.0431922	0.067537	0.0485137	SCI8.36, cobO, cob(I)alamin adenosyltransferase (EC 2.5.1.17), len: 199 aa. Highly similar to many including: Pseudomonas denitrificans SW:COBO_PSEDE (EMBL: M62866) cob(I)alamin adenosyltransferase (EC 2.5.1.17) (corrinoid adenosyltransferase) (213 aa), fasta scores opt: 418 z-score: 517.2 E(): 1.9e-21 37.0% identity in 200 aa overlap and Mycobacterium tuberculosis TR:O05810 (EMBL: Z95207) cob(I)…	SCO1851	Q9RJ17
cpeB_SCF73.07c_at	-0.0365291	-0.399275	-0.179636	-0.229989	0.0803582	0.0363706	0.202582	0.445091	-0.0390317	-0.584292	-0.368662	-0.189632	0.0232553	0.060304	0.00946649	-0.114791	SCF73.07c, cpeB, catalase/peroxidase, len: 740 aa; highly similar to TR:O87864 (EMBL:Y14317) Streptomyces reticuli catalase/peroxidase (EC 1.11.1.6) (740 aa), fasta scores; opt: 4603 z-score: 5243.8 E(): 0, 90.5% identity in 739 aa overlap, and similar to many e.g. CATA_MYCBO peroxidase/catalase (EC 1.11.1.6) (740 aa), fasta scores; opt: 3432 z-score: 3909.0 E(): 0, 66.7% identity in 744 aa overl…	SCO0560	Q9RJH9
cspB_SCD12A.08_r_at	0.178948	-0.279114	-0.122636	-0.0957513	0.32353	-0.0830183	0.0102898	-0.163179	0.141941	-0.522265	-0.575942	-0.522478	0.370125	0.182273	0.346671	0.316256	SCD12A.08, cspB, cold shock protein B, len: 127 aa; highly similar to TR:O53883 (EMBL:AL022004) Mycobacterium tuberculosis cold shock protein B, CspB, 135 aa; fasta scores: opt: 471 z-score: 565.4 E(): 5e-24; 51.5% identity in 134 aa overlap and to SW:CSPC_BACCE (EMBL:X93041) Bacillus cereus cold shock-like protein CspC, 65 aa; fasta scores: opt: 245 z-score: 306.7 E(): 1.3e-09; 57.1% identity in…	SCO4325	Q9KXN2
cysC_SCBAC1A6.23c_r_at	0.356393	-0.130095	-0.267052	-0.0627279	0.209696	0.165577	-0.301994	0.369931	0.286524	-0.199346	-0.474224	-0.367474	0.232183	-0.437832	0.0324567	0.529867	SCBAC1A6.23c, cysC, adenylylsulfate kinase, len: 178 aa; highly similar to C-terminal region of SW:MET3_EMENI (EMBL:X82541) Emericella nidulans sulfate adenylyltransferase (EC 2.7.7.4) Sc, 574 aa; fasta scores: opt: 481 z-score: 561.7 E(): 1.1e-23; 46.0% identity in 174 aa overlap and to N-terminal region of SW:PPS1_HUMAN (EMBL:Y10387) Homo sapiens bifunctional 3'-phosphoadenosine 5'-phosphosulfa…	SCO6099	Q9ADG4
dapA_SC9A10.08_r_at	0.226895	-0.300882	0.0150714	-0.0598569	0.019145	-0.0723613	0.0360861	-0.0696761	0.153815	-0.585581	-0.320556	-0.446424	0.158317	0.0717716	0.0622549	0.0234582	SC9A10.08, dapA, dihydrodipicolinate synthase, len: 299 aa; highly similar to many e.g. DAPA_CORGL dihydrodipicolinate synthase (EC 4.2.1.52) (301 aa), fasta scores; opt: 957 z-score: 1290.5 E(): 0, 53.3% identity in 287 aa overlap. Contains PS00665 Dihydrodipicolinate synthetase signature 1 and Pfam match to entry PF00701 DHDPS, Dihydrodipicolinate synthetase, score 351.50, E-value 9.2e-102	SCO5744	O86841
dapB_SC9A10.03_r_at	0.0914502	0.177434	0.140095	-0.23998	0.0807708	-0.0326382	-0.0591593	-0.0940644	-0.0130049	-0.444903	-0.442003	-0.530348	-0.0778669	0.13651	0.197062	0.0654316	SC9A10.03, dapB, dihydrodipicolinate reductase, len: 250 aa; highly similar to many e.g. DAPB_CORGL dihydrodipicolinate reductase (EC 1.3.1.26) (248 aa), fasta scores; opt: 946 z-score: 1333.7 E(): 0, 56.1% identity in 246 aa overlap. Contains PS01298 Dihydrodipicolinate reductase signature	SCO5739	O86836
dnaZ_SCD25.03_at	0.134738	-0.492893	0.0188899	-0.250765	0.41221	0.161676	0.142746	0.103718	-0.00318988	-0.853507	-0.316649	-0.314097	0.172354	0.00763273	0.103336	-0.00486898	SCD25.03, dnaZ, DNA polymerase III subunit gamma, len: 784 aa. Highly similar to the gamma subunit of Mycobacterium tuberculosis SW:DP3X_MYCTU (EMBL; AL022121) (EC 2.7.7.7) DNA polymerase III subunit gamma/tau (578 aa), fasta scores opt: 1757 z-score: 1081.7 E(): 0 59.5% identity in 435 aa overlap. Note that after residue ~433 the C-terminus of this protein has no significant database similaritie…	SCO4067	Q9RKL5
dut_SC2E9.09_at	0.00232458	-0.412704	0.148033	0.0120306	0.105373	-0.110562	0.1982	0.143491	-0.0576372	-0.839126	-0.455746	-0.420015	-0.0789299	0.0522483	0.152091	0.0354967	SC2E9.09, dut, probable deoxyuridine 5'-triphosphate nucleotidohydrolase, len: 183 aa; similar to many eg. DUT_LYCES P32518 deoxyuridine 5'-triphosphate nucleotidohydrolase (169 aa), fasta scores; opt: 299 z-score: 371.4 E(): 1.7e-13, 37.9% identity in 140 aa overlap	SCO5868	O54134
dxr_SC5H4.18_i_at	0.350458	-0.72052	-0.0694859	-0.463225	0.375331	0.128257	0.261487	0.430411	0.141837	-1.24668	-0.568816	-0.638292	0.154027	0.085605	-0.175151	-0.0282141	SC5H4.18, dxr, 1-deoxy-D-xylulose 5-phosphate reductoisomerase, len: 418 aa; highly similar to SW:DXR_MYCTU (EMBL:Z74024) Mycobacterium tuberculosis 1-deoxy-D-xylulose 5-phosphate reductoisomerase (EC 1.1.1.-) (DXP reductoisomerase) Dxr or MTCY274.01c, 436 aa; fasta scores: opt: 1079 z-score: 1175.5 E(): 0; 52.3% identity in 396 aa overlap and to TR:CAB60758 (EMBL:AJ250714) Zymomonas mobilis 1-de…	SCO5694	Q9KYS1
eno_SCE41.05c_r_at	0.112416	-0.574094	0.387778	0.239538	-0.0579243	-0.264728	0.140042	0.247604	0.0220248	-0.794263	-0.615204	-0.635686	-0.0244977	-0.00364335	0.0597566	0.112146	SCE41.05c, eno, enolase, len: 426 aa; similar to SW:ENO_ECOLI (EMBL:X82400) Escherichia coli enolase (EC 4.2.1.11) Eno, 431 aa; fasta scores: opt: 1603 z-score: 1807.6 E(): 0; 60.6% identity in 419 aa overlap. Contains Pfam match to entry PF00113 enolase, Enol-ase and match to Prosite entry PS00164 Enolase signature	SCO3096	Q9F2Q3
ffh_SC2E1.03_at	0.00557709	-0.268785	0.141036	-0.0242538	0.203309	-0.0416749	0.0220095	-0.0261094	-0.0214297	-0.58738	-0.579515	-0.602863	0.0221071	0.0803302	0.11095	0.0459544	SC2E1.03, ffh, signal recognition particle protein, len: 550 aa; highly similar to mnay e.g. SR54_ECOLI (453 aa), fatsa scores; opt: 1465 z-score: 1282.8 E(): 0, 50.0% identity in 458 aa overlap. Contains PS00017 ATP/GTP-binding site motif A (P-loop), PS00300 SRP54-type proteins GTP-binding domain signature and Pfam match to entry SRP54 PF00448, SRP54-type proteins, score 66.57. Similarities sugg…	SCO5586	O69874
fumB_SCK7.17c_at	0.641414	-0.542452	0.0745883	-0.282092	0.194905	-0.250994	0.419305	0.680086	0.503467	-1.49821	-0.650429	-0.252878	0.661312	-0.0499875	-0.209863	0.0709248	SCK7.17c, fumB, fumarate hydratase class I, len: 558 aa; similar to SW:FUMB_ECOLI (EMBL:M27058) Escherichia coli fumarate hydratase class I, anaerobic (EC 4.2.1.2) FumB, 548 aa; fasta scores: opt: 2386 z-score: 2782.7 E(): 0; 64.9% identity in 539 aa overlap. Contains Pfam match to entry PF00206 lyase_1, Lyase and match to Prosite entry PS00163 Fumarate lyases signature	SCO5044	Q9FBN4
fusA_SCD840A.07_at	0.106779	-0.26075	0	0.106779	0.0711861	0.0439138	-0.0272722	0.035593	0.0711861	-1.00369	-1.75431	-1.35496	0.0711861	0.035593	0.106779	0.106779	SCD840A.07, fusA, elongation factor G, len: 708 aa; similar to SW:EFG_ECOLI (EMBL:X00415) Escherichia coli elongation factor G (EF-G) FusA, 703 aa; fasta scores: opt: 2711 z-score: 2957.5 E(): 0; 59.9% identity in 708 aa overlap and to SW:EFG2_STRCO (EMBL:AL031013) Streptomyces coelicolor elongation factor G FusB, SC8A6.10, 686 aa; fasta scores: opt: 1279 z-score: 1330.4 E(): 0; 49.1% identity in…	SCO4661	P40173
gpsI_SC9A10.01_s_at	0.0926399	-0.240897	0.175586	-0.252452	0.18663	0.0154994	0.00516097	-0.0663977	0.139493	-0.971518	-0.733347	-0.76562	0.210132	0.0211999	0.0461019	0.0120881	SC3C3.23, gpsI, guanosine pentaphosphate synthetase/polyribonucleotide nucleotidyltransferase, partial CDS, len: >716 aa; almost identical to Streptomyces antibioticus GpsI TR:Q53597 (EMBL:U19858) guanosine pentaphosphate synthetase (740 aa), 93.6% identity in 715 aa overlap. Contains Pfam match to entry PF00013 KH-domain, KH domain family of RNA binding proteins, score 27.40, E-value 0.00033 and…	SCO5737	Q8CJQ6
gyrA_SCH18.10c_at	0.12805	-1.09835	0.197217	0.112027	0.191944	-0.204274	0.0277777	-0.019866	0.0996962	-1.7385	-0.712817	-0.691325	0.216428	-0.055789	-0.0783552	0.167815	SCH18.10c, gyrA, DNA gyrase subunit A, len: 864 aa; identical to previously sequenced SW:GYRA_STRCO (EMBL:L27063) Streptomyces coelicolor DNA gyrase subunit A (EC 5.99.1.3) GryA, 864 aa and similar to TR:O50510 (EMBL:AL009204) S. coelicolor SC9B10.03c, 818 aa; fasta scores: opt: 1898 z-score: 2031.4 E(): 0; 43.1% identity in 788 aa overlap. Contains Pfam match to entry PF00521 DNA_topoisoIV, DNA …	SCO3873	P35885
gyrB_SCH18.11c_at	0.318048	-1.04989	0.261791	-0.072751	0.387262	-0.130779	0.0384661	0.107598	0.0944373	-1.43457	-0.542439	-0.410951	0.231779	-0.097779	-0.212172	0.00878239	SCH18.11c, gyrB, DNA gyrase subunit B, len: 686 aa; identical to previously sequenced to SW:GYRB_STRCO (EMBL:L27063) Streptomyces coelicolor DNA gyrase subunit B (EC 5.99.1.3) GyrB, 686 aa and similar to TR:O69998 (EMBL:AL022374) S. coelicolor gyrB2 SC5B8.12, 70 aa; fasta scores: opt: 1227 z-score: 1210.5 E(): 0; 44.7% identity in 711 aa overlap. Contains Pfam matches to entries PF00204 DNA_topoi…	SCO3874	P35886
hemE_SC1C3.19_r_at	0.28394	-0.416629	-0.151538	-0.143008	0.1889	-0.148728	-0.0251627	-0.0260941	0.255856	-0.526448	-0.538343	-0.571198	0.414116	0.0933158	0.140023	0.0652803	SC1C3.19, hemE, uroporphyrinogen decarboxylase, len: 355 aa; highly similar to many e.g. DCUP_ECOLI uroporphyrinogen decarboxylase (EC 4.1.1.37) (354 aa), fasta scores; opt: 879 z-score: 1073.9 E(): 0, 42.3% identity in 345 aa overlap. Contains PS00906 and PS00907 Uroporphyrinogen decarboxylase signatures 1 and 2	SCO6031	O69861
hemL_SCD65.12_at	0.297441	-0.287599	0.203187	-0.268442	0.298147	0.0492646	0.0870339	-0.0454308	0.0689704	-0.767054	-0.179825	-0.479607	0.0897233	0.0734653	0.0303329	0.106097	SCD65.12, hemL, glutamate-1-semialdehyde 2,1-aminomutase, len: 438 aa; highly similar to SW:GSA_ECOLI (EMBL:X53696) Escherichia coli glutamate-1-semialdehyde 2,1-aminomutase (EC 5.4.3.8) HemL, 426 aa; fasta scores: opt: 1425 z-score: 1497.5 E(): 0; 52.0% identity in 425 aa overlap. Contains Pfam match to entry PF00202 aminotran_3, Aminotransferases class-III pyridoxal-phosphate and match to Prosi…	SCO4469	Q9F2S0
hrcA_SCC77.22c_at	-0.129207	-0.246124	-0.151416	-0.393435	0.359474	0.278075	0.161128	0.0187448	-0.0835911	-0.616008	-0.634166	-1.07445	0.0463791	0.0198437	0.00311883	0.102152	SCC77.22c, hrcA, heat-inducible transcriptional repressor, len: 338 aa. Highly similar to many including: Bacillus stearothermophilus SW:HRCA_BACST (EMBL:Y09446) heat-inducible transcription repressor (344 aa), fasta scores opt: 610 z-score: 717.4 E(): 1.4e-32 29.5% identity in 332 aa overlap and Streptomyces albus TR:O52163(EMBL:AF025656) repressor of class I heat shock proteins, HrcA (338 aa), …	SCO2555	Q9RDD6
hrpA_SCD25.28c_at	0.191324	-0.14226	-0.158144	-0.215578	0.38001	0.000790596	-0.165282	-0.281844	0.135762	-0.179911	-0.407952	-0.604803	0.189676	0.0394249	0.0872361	0.16596	SCD25.28c, ATP-dependent helicase, len: 1327 aa. Highly similar to Escherichia coli SW:HRPA_ECOLI (EMBL; D42105) ATP-dependent helicase (1281 aa), fasta scores opt: 1818 z-score: 1967.4 E(): 0 61.9% identity in 1306 aa overlap. Contains a Prosite hit to PS00017 ATP/GTP-binding site motif A (P-loop).	SCO4092	Q9RKJ4
ilvC_SC8D9.26_f_at	-0.0171504	-0.265177	-0.421114	-0.275925	0.11926	0.208271	0.502797	0.715184	-0.00118256	-0.754251	-0.996744	-0.968087	0.0460447	-0.0381918	0.00424258	0.251076	SC8D9.26, ilvC, acetohydroxy acid isomeroreductase, len: 174 aa; high level of similarity to many e.g. TR:Q59818 (EMBL:L39268) IlvC, acetohydroxy acid isomeroreductase from the ilvBNC gene cluster of Streptomyces avermitilis (333 aa) fasta scores; opt: 2075, z-score: 2404.5, E(): 0, (94.6% identity in 333 aa overlap).	SCO5514	Q9Z565
ilvE_SC1C2.04_at	0.479805	-0.195413	-0.00813055	-0.211222	0.463462	-0.069143	-0.0775862	-0.0322345	0.23789	-0.722441	-0.38708	-0.339231	0.314654	0.172682	0.0760221	0.0677007	SC1C2.04, ilvE, probable branched-chain amino acid aminotransferase, len: 362 aa; similar to many, e.g. ILVE_BACSU putative branched-chain amino acid aminotransferase (362 aa), fasta scores; opt: 1047 z-score: 1401.5 E(): 0, 44.7% identity in 360 aa overlap. Contains PS00770 Aminotransferases class-IV signature	SCO5523	O86505
ilvN_SC8D9.25_i_at	0.000620365	0.0453815	-0.144066	0.614635	-0.342394	0.04892	0.273654	0.572295	-0.160511	-0.221735	-0.478044	-0.729861	-0.189447	0.137043	0.223374	0.408962	SC8D9.25, ilvN, acetolactate synthase small subunit, len: 174 aa; high level of similarity to many e.g. TR:Q59817 (EMBL:L39268) IlvN, acetolactate synthase small subunit from the ilvBNC gene cluster of Streptomyces avermitilis (176 aa) fasta scores; opt: 884, z-score: 1056.9, E(): 0, (86.4% identity in 176 aa overlap).	SCO5513	Q9Z566
infA_SC6G4.03_at	0.106803	-0.414853	0.120493	0.239152	-0.0381705	-0.110013	-0.102613	-0.051547	0.0996453	-1.01719	-1.14738	-0.831528	0.0308609	0.0803289	0.0692145	0.13259	SC6G4.03, infA, translational initiation factor IF1, len: 73 aa; identical to TR:O54209 (EMBL:X83011) translational initiation factor IF1 (fragment) (65 aa) and highly similar to many e.g. IF1_BACSU translation initiation factor IF-1 (71 aa), fasta scores; opt: 384 z-score: 792.5 E(): 0 , 78.6% identity in 70 aa overlap. Contains Pfam match to e ntry PF00575 S1, S1 RNA binding motif, score 54.10,…	SCO4725	P60515
leuC_SC1C2.34_s_at	0.00460839	-0.333522	-0.677642	-0.0746748	0.756186	1.66636	2.13873	2.64444	0.0426928	-0.651566	-0.834135	-0.702496	0.0975335	-0.252336	-0.172053	0.891535	SC1C2.34, leuC, 3-isopropylmalate dehydratase large subunit, len: 476 aa; highly similar to many e.g. LEU2_ECOLI 3-isopropylmalate dehydratase large subunit (465 aa), fasta scores; opt: 1943 z-score: 2277.9 E(): 0, 63.3% identity in 458 aa overlap. Contains PS00450 and PS01244 Aconitase family signatures 1 and 2 and Pfam match to entry PF00330 aconitase, Aconitase family (aconitate hydratase), sc…	SCO5553	O86534
map3_SCC75A.12_r_at	0.0885406	-0.290914	0.0347705	-0.123717	0.298027	-0.0121031	0.214117	0.221779	0.10122	-0.667542	-0.499542	-0.485917	0.2086	0.107824	-0.0453005	-0.0539643	SCC75A.12, map3, methionine aminopeptidase (EC 3.4.11.18), len: 285 aa. Highly similar to many methionine aminopeptidases including: Escherichia coli SW:AMPM_ECOLI (EMBL:M15106) (264 aa), fasta scores opt: 806 z-score: 892.1 E(): 0 49.6% identity in 246 aa overlap and Mycobacterium tuberculosis TR:O33343 (EMBL:AL008883) (285 aa), fasta scores opt: 1385 z-score: 1525.3 E():0 70.7% identity in 283 …	SCO2266	Q9RKR2
map_SC6G4.02_r_at	0.117757	-0.168873	0.313798	0.238524	0.152133	-0.123489	-0.079299	-0.108577	0.102718	-0.305956	-0.354694	-0.396661	0.128098	0.308145	0.327104	0.0840263	SC6G4.02, map, methionine aminopeptidase, len: 278 aa; identical to TR:O54208 (EMBL:X83011) methionine aminopeptidase (278 aa) and highly similar to many e.g.AMPM_BACSU methionine aminopeptidase (EC 3.4.11.18) (248 aa), fasta scores; opt: 546 z-score: 922.2 E(): 0, 44.5% identity in 256 aa overlap. Also similar to S. coelicolor map2 (E(): 3.2e-3 3, 46.8% identity in 267 aa overlap). Contains PS00…	SCO4724	O54208
mdh_SC2A6.12_r_at	0.16552	-0.595274	0.0429916	-0.11224	0.233579	0.115394	0.189296	-0.0203629	0.0894947	-1.12177	-0.82958	-0.586661	0.107591	-0.118067	-0.146751	0.0405184	SC2A6.12, mdh, malate dehydrogenase, len: 329 aa; similar to SW:MDH_THEFL (EMBL:J02598) Thermus aquaticus malate dehydrogenase (EC 1.1.1.37) Mdh, 327 aa; fasta scores: opt: 1398 z-score: 1643.5 E(): 0; 64.5% identity in 327 aa overlap. Contains Pfam match to entry PF00056 ldh, lactate/malate dehydrogenase and match to Prosite entry PS00068 Malate dehydrogenase active site signature	SCO4827	Q9K3J3
metE_SCBAC19F3.12_at	-0.323966	-0.332305	-0.159214	-0.201777	0.209766	0.819955	1.42741	1.72977	-0.195636	-0.961002	-1.21189	-1.32396	-0.0988894	0.0861012	0.0950677	0.352015	SCBAC19F3.12, probable methionine synthase, len: 772aa: similar to many eg. SW:O06584 (METE_MYCTU) methionine synthase MetE from Mycobacterium tuberculosis (759 aa) fasta scores; opt: 2641, Z-score: 2854.8, 59.868% identity (60.590% ungapped) in 755 aa overlap and TR:Q9KHC5 (EMBL:AF263012) 5-methyltetrahydropteroyltriglutamate-homocysteine methyltransferase-like protein from Streptomyces griseus …	SCO0985	Q93J59
moaC_SCE87.31c_at	0.0538998	-0.115236	-0.109638	-0.273774	0.380654	0.100092	0.101409	0.206568	-0.0926138	-0.473461	-0.278662	-0.493156	-0.0985168	0.135229	0.268106	0.149863	SCE87.31c, moaC, probable molybdenum cofactor biosynthesis protein, len: 170 aa. Highly similar to many including: Mycobacterium tuberculosis TR:O53876 (EMBL:AL022004) MoaC protein (167 aa), fasta scores opt: 627 z-score: 742.2 E():0 61.0% identity in 164 aa overlap and Escherichia coli SW:MOAC_ECOLI(EMBL:X70420) molybdenum cofactor biosynthesis protein C (160 aa), fasta scores opt: 459 z-score: …	SCO3180	Q9RKA8
moeA_SCE87.32c_i_at	-0.0620255	-0.60023	-0.383718	-0.625212	1.30976	1.15287	1.41491	1.42787	0.150992	-1.10926	-0.835788	-0.616793	0.695453	0.155179	0.00343641	-0.10331	SCE87.32c, moeA, probable molybdopterin biosynthesis protein. len: 424 aa. Highly similar to many e.g. Mycobacterium tuberculosis SW:MOEA_MYCTU (EMBL:Z94752) molybdopterin biosynthesis protein (426 aa), fasta scores opt: 795 z-score: 812.4 E():0 39.3% identity in 438 aa overlap. Contains a Pfam match to entry PF00994 MoCF_biosynth, Molybdenum cofactor biosynthesis protein.	SCO3181	Q9RKA7
nuoK2_SCD39.05_r_at	0.028717	-0.238211	-0.303514	-0.21494	0.468415	-0.28662	-0.0278959	0.0120351	0.118736	-0.499557	-0.823402	-0.757787	0.149992	0.28089	0.2363	0.334124	SCD39.05, nuoK2, NADH dehydrogenase subunit, len: 130 aa; similar to SW:NULC_SYNY3 (EMBL:X62517) Synechocystis sp. NADH-plastoquinone oxidoreductase chain 4L (EC 1.6.5.3) NdhE, 103 aa; fasta scores: opt: 315 z-score: 414.1 E(): 1.3e-15; 50.0% identity in 100 aa overlap and to TR:Q9XAR4 (EMBL:AL078618) Streptomyces coelicolor SCD16A.11c, NuoK, NADH dehydrogenase subunit, 99 aa; fasta scores: opt: …	SCO4605	Q9F2V6
opuABC_SCI41.03c_at	1.12669	0.621193	-0.551222	-0.149216	1.28581	1.43064	0.515571	-0.463889	0.992194	-0.272759	-1.13338	-1.00054	1.08946	0.0780152	-0.483202	-0.368254	SCI41.03c, opuABC glycine betaine transport system permease protein, len: 871 aa. N-terminal region highly similar to SW:OPUB_BACSU (P46921) Bacillus subtilis glycine betaine transport system permease protein ; fasta scores: opt: 847 z-score: 884.1 E(): 0; 47.2% identity in 269 aa overlap, and C-terminal region similar to SW:OPUC_BACSU glyine betaine-binding protein precusor; fasta scores; opt: 3…	SCO1620	Q9RJ81
orfsyn_SCC88.17c_at	0.259458	-0.418092	-0.0168834	-0.118981	0.270871	-0.114643	-0.0094897	-0.0450913	0.118777	-0.877716	-0.680679	-0.597312	0.232489	0.246477	0.0360645	0.0361249	SCC88.17c, orfsyn, hypothetical protein, len: 661 aa; N-terminal region identical to previously sequenced TR:O33624 (EMBL:Y14206) Streptomyces coelicolor ORFSYN (fragment) and similar to TR:P73260 (EMBL:D90905) Synechocystis sp. hypothetical 97.4 kD protein 865 aa; fasta scores: opt: 1055 z-score: 1198.6 E(): 0; 41.2% identity in 624 aa overlap. Contains match to Prosite entry PS00133 Zinc carbox…	SCO2606	Q9L1H1
pccB_SCK13.18c_i_at	0.0497379	-0.386606	0.197028	0.57172	-0.284015	-0.0406551	0.241459	0.100689	0.0691372	-0.68098	-0.138931	0.199766	0.00475915	0.0563412	-0.0536254	0.0677938	SCK13.18c, pccB, propionyl-CoA carboxylase complex B subunit, len: 530 aa; identical to previously sequenced TR:Q9X4K7 (EMBL:AF113605) Streptomyces coelicolor propionyl-CoA carboxylase complex B subunit PccB, 530 aa and similar to TR:O86517 (EMBL:AL031124) Streptomyces coelicolor putative carboxyl transferase SC1C2.16, 527 aa; fasta scores: opt: 1958 z-score: 2071.4 E(): 0; 57.4% identity in 526 …	SCO4926	Q9X4K7
pfk2_SC6A11.02_at	0.477279	-0.601942	0.180087	0.0943694	0.0461489	-0.110809	-0.00205803	-0.0675538	0.469133	-0.807147	-0.520404	-0.497524	0.428786	0.142349	0.0120449	0.0396611	SC6A11.02, pfkA2, 6-phosphofructokinase, len: 341 aa; similar to many e.g. SW:Q59126 (PFP_AMYME) 6-phosphofructokinase from Amycolatopsis methanolica (352 aa) fasta scores; opt: 1274, z-score: 1463.6, E(): 0, 59.1% identity in 342 aa overlap. Also similar to TRNEW:CAB51967 (EMBL:AL109661) Pfk, 6-phosphofructokinase from Streptomyces coelicolor (342 aa) fasta scores; opt: 1251, z-score: 1437.4, E(…	SCO5426	Q9L1L8
pglY_SC4G2.09_at	-0.234751	-0.413851	0.0653965	-0.182115	0.422261	0.229871	0.473307	0.644711	-0.214241	-0.822094	-0.696734	-0.387014	0.00240342	0.0971538	0.141127	0.240368	SC4G2.09, pglY, len: 1294 aa; 99.8% identical to S. coelicolor TR:Q53942 (EMBL:L37531) bacteriophage (phiC31) resistance gene pglY (1294 aa). Contains PS00017 ATP /GTP-binding site motif A (P-loop)	SCO6635
pgm_2SCD46.23_r_at	0.123147	-0.589084	0.217143	0.273388	0.0185518	-0.0814161	0.257666	0.311252	0.0465323	-1.06577	-0.314475	-0.304764	0.0473957	-0.0626628	-0.0731306	-0.063199	2SCD46.23, pgm, phosphoglycerate mutase (EC 5.4.2.1), len: 253 aa; previously sequenced SW:P33158 (PMGY_STRCO). Contains Pfam match to entry PF00300 PGAM, Phosphoglycerate mutase family and Prosite match to PS00175 Phosphoglycerate mutase family phosphohistidine signature.	SCO4209	P33158
ppc_SCE66.06c_at	-0.37374	-0.177479	0.101008	0.348569	0.348	0.296953	0.143787	0.209838	-0.288968	-1.17201	-0.987128	-0.635895	-0.0445131	0.0128616	-0.138991	0.181311	SCE66.06c, ppc, phosphoenolpyruvate carboxylase (EC 4.1.1.31), len: 911 aa; previously sequenced as TR:Q9RNU9 (EMBL:AF177946). Strongly similar to many others eg. SW:O32483 (CAPP_RHOPA) from Rhodopseudomonas palustris (936 aa) fasta scores; opt: 1801, z-score: 1974.8, E(): 0, 38.4% identity in 948 aa overlap. Contains Pfam match to entry PF00311 PEPcase, Phosphoenolpyruvate carboxylase and Prosit…	SCO3127	Q9RNU9
ppgK_SCBAC20F6.02_at	0.141542	-0.48725	-0.267098	-0.183867	0.0952431	-0.087484	0.192582	0.269589	0.105452	-0.910519	-0.578442	-0.427024	0.155951	-0.060456	0.0674976	0.00720374	SCBAC20F6.02, ppgK, polyphosphate glucokinase, len: 246 aa; highly similar to SW:PPGK_MYCTU (EMBL:U44834) Mycobacterium tuberculosis polyphosphate glucokinase (EC 2.7.1.63) PpgK or RV2702 or MTCY05A6.23, 265 aa; fasta scores: opt: 912 Z-score: 1042.8 bits: 200.5 E(): 1.7e-50; 57.322% identity in 239 aa overlap. Contains Pfam match to entry PF00480 ROK, ROK family	SCO5059	Q9ADE8
prfA_2SC6G5.04_f_at	-0.18662	-0.110317	0.215879	0.0518713	0.298962	0.0543861	0.0729399	-0.00901604	-0.236161	-0.904861	-1.02084	-0.918284	-0.231003	0.406261	0.276319	0.334623	2SC6G5.04, prfA, peptide chain release factor 1 (RF-1), len: 358aa; strongly similar to many eg. SW:P13654 (RF1_SALTY) peptide chain release factor 1 (RF-1) from Salmonella typhimurium (360 aa) fasta scores; opt: 804, z-score: 899.6, E(): 0, 46.4% identity in 358 aa overlap. Contains Pfam match to entry PF00472 RF-1, Peptidyl-tRNA hydrolase domain and Prosite match to PS00745 Prokaryotic-type cla…	SCO5360	Q9K4E4
proA_SCC123.23c_at	-0.160127	-0.405731	-0.16833	-0.169744	0.388631	0.236541	0.676755	0.882515	-0.0880958	-0.524034	-0.390512	-0.434864	0.0678641	-0.137272	-0.0014027	0.203122	SCC123.23c, proA, gamma-glutamyl phosphate reductase (EC 1.2.1.41), len 428 aa. Highly similar to many other gamma-glutamyl phosphate reductases e.g. Escherichia coli SW:PROA_ECOLI(EMBL:X00786) (417 aa) fasta scores opt: 1329 z-score: 1474.0 E(): 0 50.0% identity in 408 aa overlap.	SCO2585	Q9RDK1
prs_2SC7G11.06c_r_at	-0.0555673	-0.251344	-0.103062	0.00727701	0.0109876	0.0620228	0.302571	0.411637	-0.0216554	-0.55896	-0.502978	-0.19668	0.0396042	0.0957149	-0.0130304	0.0773458	2SC7G11.06c, prs1, anti-sigma factor, len: 137 aa; identical to previously sequenced TR:Q9R3X8 (EMBL:AJ249450) Streptomyces coelicolor A3(2) putative regulator of Sig1, Prs1 protein or UshX, 137 aa	SCO5244	Q7AKF8
pth_SCE66.04_r_at	0.0421839	-0.102211	0.0120401	-0.372386	0.102125	-0.113294	-0.215273	-0.360654	0.0689061	-0.701496	-0.935908	-0.879113	0.109993	0.391267	0.137949	0.183881	SCE66.04, pth, peptidyl-tRNA hydrolase (EC 3.1.1.29), len: 200aa; strongly similar to many eg. SW:P23932 (PTH_ECOLI) peptidyl-tRNA hydrolase from Escherichia coli (194 aa) fasta scores; opt: 449, z-score: 529.8, E(): 4.9e-22, 41.1% identity in 185 aa overlap. Contains Pfam match to entry PF01195 Pept_tRNA_hydro, Peptidyl-tRNA hydrolase and Prosite match to PS01196 Peptidyl-tRNA hydrolase signatur…	SCO3125	Q9K3T8
purC_SCD25.07_at	0.187886	-0.557043	-0.468237	-0.476213	0.945671	0.476005	0.426809	0.783194	0.385674	-0.793323	-0.739643	-0.743	0.353963	-0.0453126	-0.101731	-0.0375449	SCD25.07, purC, phosphoribosylaminoimidazole-succinocarboxamide synthase (EC 6.3.2.6), len: 299 aa. Highly similar to many e.g. Mycobacterium tuberculosis SW:PUR7_MYCTU (EMBL; Z80226) phosphoribosylaminoimidazole-succinocarboxamide synthase (EC 6.3.2.6) (saicar synthetase) PurC or MTCY369.24 (297 aa), fasta scores: opt: 1085 z-score: 1276.6 E(): 0 58.3% identity in 278 aa overlap. Contains a PS01…	SCO4071	Q9RKL1
purE_SCBAC19G2.14c_r_at	0.146321	-0.304228	0.0668864	-0.0650682	0.283349	-0.193191	-0.0285168	-0.203949	0.12555	-0.559572	-0.366781	-0.365746	0.173591	0.0551863	0.109486	0.133734	SCBAC19G2.14c, phosphoribosylaminoimidazole carboxylase catalytic subunit PurE, len: 180aa: strongly similar to many eg. SW:Q44679 (PUR6_CORAM) phosphoribosylaminoimidazole carboxylase catalytic subunit PurE from Corynebacterium ammoniagenes (177 aa) fasta scores; opt: 666, Z-score: 735.8, 65.541% identity (65.541% ungapped) in 148 aa overlap and TR:O80937 (EMBL:AC004684) putative phosphoribosyla…	SCO3059	Q93J44
purN_SCD63A.24_r_at	-0.0207949	-0.259598	0.0375166	-0.227061	0.428588	0.0616862	-0.073294	-0.216316	0.000875155	-0.636915	-0.76857	-1.04746	0.136802	0.139953	0.0996361	0.0389722	SCD63A.24, purN, phosphoribosylglycinamide formyltransferase, len: 215 aa; highly similar to TR:AAF05726 (EMBL:AF191543) Mycobacterium paratuberculosis phosphoribosylglycinamide formyltransferase (EC 2.1.2.2) PurN, 209 aa; fasta scores: opt: 708 z-score: 829.2 E(): 0; 57.6% identity in 203 aa overlap. Contains Pfam match to entry PF00551 formyl_transf, Formyl transferase and match to Prosite entr…	SCO4813	Q9KY51
recF_SCH18.13c_at	0.0807209	-0.0788035	0.238383	-0.0320959	0.286713	-0.00354226	0.0227009	0.03755	-0.125836	-0.398346	-0.57551	-0.833742	0.0203298	0.127498	0.200971	0.232848	SCH18.13c, recF, DNA replication protein, len: 373 aa; identical to previously sequenced SW:RECF_STRC (EMBL:L27063) Streptomyces coelicolor DNA replication protein RecF, 373 aa. Contains 3x Pfam matches to entry PF00470 RecF, RecF protein and matches to Prosite entries PS00017 ATP/GTP-binding site motif A (P-loop), PS00617 RecF protein signature 1 and PS00618 RecF protein signature 2	SCO3876	P36176
rplJ_SCD82.23_r_at	0.0145874	-0.173608	0.0145874	0.189518	0.0650148	-0.131611	-0.00121403	-0.0501188	0.0300484	-0.868443	-2.22806	-1.79822	0.0446914	0.106967	0.161312	0.0212574	SCD82.23, rplJ, 50S ribosomal protein L10, len: 176 aa; identical to previously sequenced SW:RL10_STRCO (EMBL:L24552) Streptomyces coelicolor 50S ribosomal protein L10 RplJ. Contains Pfam match to entry PF00466 Ribosomal_L10, Ribosomal protein L10 and match to Prosite entry PS01109 Ribosomal protein L10 signature	SCO4652	P41103
rplL_SCD82.25_f_at	0.0588136	-0.288056	0.076623	0.150146	-0.009161	-0.12033	-0.0553741	-0.009161	0.0293846	-0.78485	-2.31293	-1.61842	0.0664546	0.0783275	0.027909	0.0202236	SCD82.25, rplL, 50S ribosomal protein L7/L12, len: 126 aa; identical to previously sequenced SW:RL7_STRCO (EMBL:L24552) Streptomyces coelicolor 50S ribosomal protein L7/L12 rplL. Contains Pfam match to entry PF00542 Ribosomal_L12, Ribosomal protein L7/L12 C-terminal domain	SCO4653	P41102
rplN_SCD31.37_s_at	0	-0.349106	-0.112003	-0.0565071	0.11741	0.0818167	-0.0459836	0.153003	0.0901375	-0.997381	-2.66336	-1.76424	0.0901375	-0.00207837	-0.0270729	0.0272722	SCD31.37, rplN, 50S ribosomal protein L14, len: 122 aa; highly similar to SW:RL14_BACST (PIR:A02789) Bacillus stearothermophilus 50S ribosomal protein L14 RplN, 122 aa; fasta scores: opt: 630 z-score: 783.7 E(): 0; 77.9% identity in 122 aa overlap. Contains Pfam match to entry PF00238 Ribosomal_L14, Ribosomal protein L14 and match to Prosite entry PS00049 Ribosomal protein L14 signature	SCO4712	Q9L0D0
rplO_SCD31.46_r_at	0.304535	-0.238803	0.101746	-0.0232401	0.278617	-0.167421	-0.0573867	-0.110502	0.253324	-1.12809	-1.95675	-1.71355	0.0964308	0.324664	0.189043	0.300404	SCD31.46, rplO, 50S ribosomal protein L15, len: 151 aa; identical to previously sequenced SW:RL15_STRCO (EMBL:X83011) Streptomyces coelicolor 50S ribosomal protein L15 RplO, 151 aa. Contains Pfam matches to entries PF01305 Ribosomal_L15, Ribosomal protein L15 amino terminal region and fam match to entry PF00256 L15, Ribosomal protein L15 and matches to Prosite entries PS00017 ATP/GTP-binding site…	SCO4721	P46787
rplW_SCD31.29_at	0.104195	-0.56588	0.0789399	0.0340433	0.214964	-0.0073061	0.0609814	-0.0341323	0.0912485	-1.32552	-2.296	-1.65728	0.0929025	0.000141462	-0.00690206	-0.0073061	SCD31.29, rplW, 50S ribosomal protein L23, len: 139 aa; highly similar to SW:RL23_BACSU (EMBL:D50302) Bacillus subtilis 50S ribosomal protein L23 RplW, 95 aa; fasta scores: opt: 241 z-score: 308.8 E(): 9e-10; 41.8% identity in 91 aa overlap. Contains Pfam match to entry PF00276 Ribosomal_L23, Ribosomal protein L23 and match to Prosite entry PS00050 Ribosomal protein L23 signature	SCO4704	Q9L0D8
rpmC_SCD31.35_f_at	0.0953417	-0.51405	0.158134	0.145069	0.0452464	-0.100551	-0.153675	-0.0990251	0.110291	-0.987294	-2.19193	-1.45053	0.0800864	0.214079	0.135307	0.153612	SCD31.35, rpmC, 50S ribosomal protein L29, len: 74 aa; highly similar to SW:RL29_BACST (PIR:A02825) Bacillus stearothermophilus 50S ribosomal protein L29 RpmC, 66 aa; fasta scores: opt: 244 z-score: 361.6 E(): 1e-12; 63.9% identity in 61 aa overlap. Contains Pfam match to entry PF00831 Ribosomal_L29, Ribosomal L29 protein and match to Prosite entry PS00323 Ribosomal protein S19 signature	SCO4710	Q9L0D2
rpmI_SCI35.21c_f_at	0.0725374	-0.452352	0.0337949	0.0545583	0.00467014	-0.189161	0.0412582	-0.0979643	0.0399094	-0.968889	-1.83362	-1.3157	0.0314604	0.0136007	0.0678021	0.0640885	SCI35.21c, rpmI, 50S ribosomal protein L35, len: 64 aa; similar to many e.g. RL35_BACSU 50S ribosomal protein L35 (65 aa), fasta scores; opt: 179 z-score: 355.6 E(): 1.5e-12, 45.9% identity in 61 aa overlap	SCO1599	O88059
rpmJ_SC6G4.04_f_at	0	-0.232595	0	0	0	0	0	0	0	-0.947871	-1.08667	-0.742473	0	0	0	0	SC6G4.04, rpmJ, 50S ribosomal protein L36, len: 37 aa; highly similar to many e.g. RL36_BACST 50S ribosomal protein L36 (37 aa), fasta scores; opt: 225 z-score: 380.1 E() : 6.6e-14, 78.4% identity in 37 aa overlap. Contains PS0082 8 Ribosomal protein L36 signature and Pfam match to entry PF00444 L36, Ribosomal protein L36, score 70.40, E-value 3.1 e-22	SCO4726	P66301
rpoA_SC6G4.07_at	0.0818167	-0.255002	0.188596	-0.0406094	0	-0.0459836	0.00428041	-0.0397021	0.00428041	-0.805301	-1.05637	-0.865618	0.0272722	0.0901375	0.0545445	0.0315526	SC6G4.07, rpoA, DNA-directed RNA polymerase alpha chain, len: 340 aa; almost identical to RPOA_STRCO DNA-directed RNA polymerase alpha chain (EC 2.7.7.6) (339 aa)99.1% id entity in 340 aa overlap, and highly similar to many e.g. R POA_BACSU (314 aa), fasta scores; opt: 917 z-score: 1326.7 E(): 0, 48.9% identity in 311 aa overlap. Contains PS00017 ATP/GTP-binding site motif A (P-loop)	SCO4729	P60312
rpoB_SCD82.26_at	-0.0619826	-0.162618	0.250958	-0.138114	0.153662	0.144394	-0.0738166	0.0178388	-0.0598323	-0.710622	-0.495642	-0.596167	-0.00559934	0.288614	0.177609	0.173643	SCD82.26, rpoB, DNA-directed RNA polymerase beta chain, len: 1161 aa; highly similar to SW:RPOB_MYCTU (EMBL:L27989) Mycobacterium tuberculosis DNA-directed RNA polymerase beta chain (EC 2.7.7.6) RpoB, 1178aa; fasta scores: opt: 5849 z-score: 6361.5 E(): 0; 75.7% identity in 1169 aa overlap. Contains Pfam match to entry PF00562 RNA_pol_B, RNA polymerase beta subunit and match ot Prosite entry PS01…	SCO4654	Q9L0L0
rpoC_SCD40A.01_at	0.0142503	-0.339163	0.341074	-0.282953	0.286713	0.0892604	-0.0817607	-0.0759726	0.171941	-1.12882	-0.973196	-1.01988	0.10697	0.216676	0.0493215	0.036239	SCD82.27, rpoC, DNA-directed RNA polymerase beta' chain (fragment), len: >1058 aa; highly similar to SW:RPOC_MYCTU (EMBL:L27989) Mycobacterium tuberculosis DNA-directed RNA polymerase beta' chain (EC 2.7.7.6) RpoC, 1316aa; fasta scores: opt: 5139 z-score: 5536.5 E(): 0; 72.9% identity in 1067 aa overlap. Contains Pfam match to entry PF00623 RNA_pol_A, RNA polymerase alpha subunit. Contains also p…	SCO4655	Q8CJT1
rpsB_SC2E1.41_r_at	0.0101995	-0.338493	0.0411644	-0.0252552	0.0483583	0.0905444	0.106275	-0.0117534	0.0157302	-1.00119	-0.981583	-0.940482	0.0795441	0.105824	0.067351	-0.00212955	SC2E1.41, rpsB, 30S ribosomal protein S2, len: 310 aa; almost identical to RS2_STRCO 30S ribosomal protein S2 (242 aa), E(): 0, 96.7% identity in 242 aa overlap and also highly similar to many others e.g. RS2_ECOLI 30S ribosomal protein S2 (240 aa), fasta scores; opt: 744 z-score: 950.7 E(): 0, 50.4% identity in 224 aa overlap. Contains PS00962 Ribosomal protein S2 signature 1 and PS00211 ABC tra…	SCO5624	O31212
rpsC_SCD31.33_r_at	0.124603	-0.252112	0.169999	0.106629	0.0772038	-0.063145	-0.192933	-0.133125	0.110268	-1.08568	-1.80661	-1.34494	0.013039	0.163614	0.142282	0.255501	SCD31.33, rpsC, 30S ribosomal protein S3, len: 277 aa; hihgly similar to SW:RS3_BACSU (EMBL:D50302) Bacillus subtilis 30S ribosomal protein S3 RpsC, 217 aa; fasta scores: opt: 801 z-score: 820.5 E(): 0; 55.1% identity in 205 aa overlap. Contains Pfam matches to entries PF00417 Ribosomal_S3_N, Ribosomal protein S3, N-terminal domain, PF00013 KH-domain, KH domain and PF00189 Ribosomal_S3_C, Ribosom…	SCO4708	Q9L0D4
rpsM_SC6G4.05_r_at	0.0145874	-0.425521	0.0670371	0.108	0.0115325	-0.0815519	-0.0403045	0.0446914	0.0650148	-1.25925	-1.24632	-0.922228	0.0203234	0.00938447	-0.010939	0.00972494	SC6G4.05, rpsM, 30S ribosomal protein S13, len: 126 aa; highly similar to many e.g. RS13_BACSU 30S ribosomal protein S13 (BS14) (120 aa), fasta scores; opt: 537 z-score: 986.9 E(): 0, 65.3% identity in 121 aa overlap. Contains PS 00646 Ribosomal protein S13 signature and Pfam match to entry PF00416 S13, Ribosomal protein S13, score 186.70, E-value 3.8e-52	SCO4727	O86773
rpsS_SCD31.31_s_at	0.15503	-0.28306	0.189518	0.164453	0.0796579	-0.060888	-0.0630271	-0.0630271	0.0866432	-0.925763	-2.13084	-1.19666	0.0222219	0.0150658	0.0212574	0.178022	SCD31.31, rpsS, 30S ribosomal protein S19, len: 93 aa; highly similar to SW:RS19_BACST (EMBL:X54994) Bacillus stearothermophilus 30S ribosomal protein S19 RpsS, 91 aa; fasta scores: opt: 448 z-score: 642.9 E(): 2.2e-28; 67.8% identity in 90 aa overlap. Contains Pfam match to entry PF00203 Ribosomal_S19, Ribosomal protein S19 and match to Prosite entry PS00323 Ribosomal protein S19 signature	SCO4706	Q9L0D6
rspT_SCC123.01_r_at	0.165203	-0.219368	0.0383692	0.392417	-0.0135425	-0.0455135	-0.01817	0.0010945	0.0516418	-1.02886	-1.81715	-1.49954	0.0590191	0.164794	0.242876	0.306344	SCC123.01, rspT, 30s ribosomal protein S20, len: 88 aa. Highly similar to Bacillus subtilis SW:RS20_BACSU(EMBL:D84432) 30S ribosomal protein S20 (BS20) (87 aa), fasta scores opt: 226 z-score: 298.8 E(): 3e-09 44.0% identity in 84 aa overlap and Mycobacterium tuberculosis SW:RS20_MYCTU(EMBL:Z81368) 30S ribosomal protein S20 (86 aa), fasta scores opt: 363 z-score: 465.7 E(): 1.5e-18 70.9% identity …	SCO2563	Q9RDM3
rsrA_SC7E4.14_at	0.122149	-0.864121	-0.276306	-0.429514	0.343297	-0.005229	0.361285	0.529244	0.0337426	-1.62898	-0.778162	-0.591145	0.0635029	-0.185664	-0.0495033	0.097017	SC7E4.14, rsrA, anti-sigma factor, len: 105 aa; identical to previously sequenced TR:Q9RL96 (EMBL:AJ010320) Streptomyces coelicolor anti-sigma factor RsrA, 105 aa	SCO5217
sacA_SCBAC1C11.02_at	0.362507	-0.348193	-0.333278	-0.533341	0.531143	0.143815	0.291246	0.381854	0.399031	-0.778502	-0.962735	-0.964093	0.5626	0.159671	-0.220917	-0.189228	SCBAC1C11.02, sacA, aconitase, len: 904 aa; identical to previously sequenced TR:Q9RNH9 (EMBL:AF180948) Streptomyces coelicolor aconitase (EC 4.2.1.3) SacA, 904 aa. Contains 2x Pfam matches to entry PF00330 aconitase, Aconitase family (aconitate hydratase) and Pfam match to entry PF00694 Aconitase_C, Aconitase C-terminal domain and matches to Prosite entries PS00450 Aconitase family signature 1 a…	SCO5999	Q9RNH9
scoF3_SCD31.09_f_at	0.0964026	-0.226174	-0.0413871	0.156951	0.0603673	0.13457	0.214383	0.108479	0.0719852	-0.402831	-0.545166	-0.723995	0.282181	-0.0113662	-0.0636015	-0.0131826	SCD31.09, scoF3, cold shock protein, len: 67 aa; highly similar to TR:O54117 (EMBL:AL021529) Streptomyces coelicolor cold-shock domain protein SC10A5.26c, 67 aa; fasta scores: opt: 432 z-score: 604.3 E(): 3.1e-26; 97.0% identity in 67 aa overlap and to SW:CSPF_STRCO (EMBL:X92686) Streptomyces coelicolor cold shock protein ScoF, 67 aa; fasta scores: opt: 370 z-score: 520.7 E(): 1.4e-21; 80.6% iden…	SCO4684	Q9L0F8
scoF4_SC10A5.26c_f_at	0.203882	-0.229233	0.107347	0.144874	-0.0161044	-0.186539	-0.0303014	-0.00337092	0.0494089	-0.175274	-0.608076	-0.750095	0.0480165	0.0698172	0.0497516	0.0949799	SC10A5.26c, scoF5, cold-shock domain protein, len: 67 aa; highly similar to many e.g. CSPF_STRCO P48859 cold shock protein ScoF from S. coelicolor (67 aa), fasta scores; opt: 383 z-score: 750.4 E(): 0, 82.1% identity in 67 aa overlap. Contains PS00352 'Cold-shock' DNA-binding domain signature	SCO5921	O54117
serA_SC8D9.27_r_at	-0.318964	0.0545139	-0.0307703	0.215214	0.304917	0.201685	0.0881421	0.220203	-0.260482	-0.671252	-0.777748	-0.504859	-0.183985	-0.170602	0.0765794	0.14166	SC8D9.27, serA, D-3-phosphoglycerate dehydrogenase, len: 529 aa; member of a family including egs. SW:SERA_MYCLE putative SerA, D-3-phosphoglycerate dehydrogenase from Mycobacterium leprae (528 aa) fasta scores; opt: 1889, z-score: 2032.0, E(): 0, (56.9% identity in 524 aa overlap) and SW:SERA_BACSU SerA, D-3-phosphoglycerate dehydrogenase from Bacillus subtilis (525 aa) fasta scores; opt: 1176, …	SCO5515	Q9Z564
sig15_SCE25.09_i_at	-0.0203667	-0.134409	0.495112	0.802109	-0.0646702	0.44483	0.835044	0.838621	-0.117069	-0.903947	-0.305157	-0.599422	-0.0481688	0.105625	0.121	0.196447	SCE25.09, sig15, putative RNA polymerase sigma factor, len: 304 aa; identical to previously sequenced TR:CAB55836 (EMBL:AJ249581) Streptomyces coelicolor A3(2) putative RNA polymerase sigma factor Sig15, 304 aa. Contains Pfam match to entry PF00140 sigma70, Sigma-70 factor and match to Prosite entry PS00715 Sigma-70 factors family signature 1. Contains also possible helix-turn-helix motif at resi…	SCO3068	Q7AKM6
sig1_2SC7G11.05c_at	-0.0591517	-0.383163	-0.0306158	-0.177119	0.0613619	0.0946051	0.378259	0.396892	-0.084988	-0.724751	-0.469644	-0.328733	-0.0923669	0.112923	0.054492	0.102174	2SC7G11.05c, sig1, RNA polymerase sigma factor, len: 361 aa; identical to previously sequenced TR:Q9RIT0 (EMBL:AJ249450) Streptomyces coelicolor A3(2) Sig1 protein, 361 aa and similar TR:CAB93744 (EMBL:AL357613) Streptomyces coelicolor regulatory protein SC5F8.16c, 83 aa; fasta scores: opt: 414 z-score: 534.4 E(): 3.9e-24; 72.0% identity in 82 aa overlap. Contains Pfam match to entry PF00140 sigm…	SCO5243	Q7AKF9
sigR_SC7E4.13_s_at	0.0285606	-0.948488	-0.39134	-0.545662	0.348413	0.123638	0.450573	0.538879	-0.0250832	-0.948581	-0.651058	-0.388645	0.15441	-0.343296	-0.224911	0.0473458	SC7E4.13, sigR, RNA polymerase sigma factor, len: 227 aa; identical to previously sequenced TR:O87834 (EMBL:AJ010320) Streptomyces coelicolor RNA polymerase sigma factor SigR, 227 aa. Contains Pfam match to entry PF00776 Sigma70_ECF, Sigma-70 factor (ECF subfamily) and match to Prosite entry PS01063 Sigma-70 factors ECF subfamily signature. Contains also possible helix-turn-helix motif at residue…	SCO5216	O87834
sti1_SCF81.21c_r_at	-0.149494	-0.360182	-0.148848	0.0708737	0.0099837	0.449409	0.527604	0.559601	-0.192259	-1.4852	-1.35871	-0.870583	-0.192259	0.0226965	0.250447	0.494253	SCF81.21c, sti1, protease inhibitor precursor, len: 144 aa; identical to SW:SSI_STRLI (EMBL:M80576) Streptomyces lividans protease inhibitor precursor (SlpI) (trypsin inhibitor) Sti1, 144 aa and highly similar to SW:SSI2_STRLO (EMBL:M80577) Streptomyces longisporus trypsin inhibitor Sti2 precursor, 144 aa; fasta scores: opt: 735 z-score: 837.0 E(): 0; 76.4% identity in 144 aa overlap. Contains ma…	SCO0762	P61152
tal_SC5A7.12c_at	0.565747	0.109626	-0.707316	-0.0474701	0.383395	0.355322	-0.131973	-0.231912	0.415554	0.0345621	-0.831855	-0.757322	0.433823	-0.0809533	-0.326297	0.465783	SC5A7.12c, tal1, probable transaldolase, len: 381 aa; highly similar to those from Mycobacteria e.g. TR:O06812 (EMBL:Z95844) transaldolase (EC 2.2.1.2) (373 aa), fasta scores; opt: 1391 z-score: 2065.3 E(): 0, 61.2% identity in 369 aa overlap, and from Eukaryotes e.g. potato TR:O04894 (EMBL:U95923) transaldolase (EC 2.2.1.2) (438 aa), fasta scores; opt: 953 z-score: 1323.1 E(): 0, 47.1% identity …	SCO6662	O88018
tcmA_SC4A7.01c_at	0.279935	-0.281795	-0.342568	-0.697162	0.564925	0.282384	0.00716209	0.0921566	0.283949	-0.235283	-0.402307	-0.669528	0.264551	0.0178154	-0.027936	0.0045565	SCC8A.31c, tcmA, tetracenomycin C efflux protein, partial CDS, len: >331aa; similar to many export protein especially SW:TCMA_STRGA( EMBL:M80674) tetracenomycin C resistance and export protein from Streptomyces glaucescens (538 aa) fasta scores; opt: 1285, z-score: 1299.8, E(): 0, 59.8% identity in 323 aa overlap. SC1E12.01c, tcmA, tetracenomycin C efflux protein, partial CDS, len: >103 aa. Highl…	SCO2373	Q8CJZ8
thrA_SCBAC5H2.23_r_at	0.0791092	-0.267252	-0.237963	-0.247355	0.229802	-0.0131722	0.0561949	0.103638	0.142085	-0.389287	-0.343177	-0.394673	0.0517035	-0.186242	0.0643355	0.279223	SCBAC5H2.23, thrA, homoserine dehydrogenase, len: 429 aa; highly similar to SW:DHOM_CORGL (EMBL:Y00546) Corynebacterium glutamicum homoserine dehydrogenase (EC 1.1.1.3) Hom or ThrA, 445 aa; fasta scores: opt: 1592 z-score: 1742.3 E(): 0; 57.7% identity in 423 aa overlap. Contains Pfam matches to entries PF00742 Homoserine_dh, Homoserine dehydrogenase and PF01842 ACT, ACT domain and match to Prosi…	SCO5354	Q9ADB4
tsf_SC2E1.42_r_at	-0.0185132	-0.555904	-0.277732	-0.322157	0.263868	0.159842	0.193676	0.112495	0.0532662	-1.2012	-1.57016	-1.56399	0.15156	0.0130272	0.0238565	-0.0486253	SC2E1.42, tsf, elongation factor Ts, len: 278. Almost identical to EFTS_STRCO elongation factor TS (EF-TS) (276 aa), fasta scores; opt: 1695 z-score: 2425.0 E(): 0, 97.8% identity in 278 aa overlap and highly similar to many others e.g. EFTS_ECOLI (282 aa), fasta scores; opt: 321 z-score: 681.2 E(): 1e-30, 38.4% identity in 276 aa overlap. Contains PS01126 Elongation factor Ts signature 1	SCO5625	O31213
tuf1_SCD40A.08_at	0.201004	-0.271821	0.0656385	0.0838709	0.149926	0.00711791	-0.0645329	-0.0697645	0.197376	-0.734927	-0.894298	-0.635814	0.11116	0.0259689	-0.025699	0.0716451	SCD40A.08, tuf1, elongation factor TU-1, len: 397 aa; identical to previously sequenced SW:EFT1_STRCO (EMBL:X77039) Streptomyces coelicolor elongation factor TU-1 (EF-TU-1), Tuf1, 397 aa. Contains Pfam match to entry PF00009 GTP_EFTU, Elongation factor Tu family and matches to Prosite entries PS00017 ATP/GTP-binding site motif A (P-loop) and PS00301 GTP-binding elongation factors signature	SCO4662	P40174
ung_2SCG61.25c_at	-0.0946083	-0.185896	0.0864491	-0.319491	0.376046	0.0985705	0.347242	0.466914	-0.00629711	-0.619901	-0.5216	-0.239834	0.103418	0.0931077	0.0457827	0.0149449	2SCG61.25c, ung, uracil-DNA glycosylase (EC 3.2.2.-), len: 227aa; strongly similar to many eg. SW:P12295 (UNG_ECOLI) uracil-DNA glycosylase from Escherichia coli (228 aa) fasta scores; opt: 774, z-score: 935.8, E(): 0, 52.7% identity in 220 aa overlap. Contains Pfam match to entry PF00315 UNG, Uracil-DNA glycosylase and Prosite match to PS00130 Uracil-DNA glycosylase signature.	SCO1343	Q9K3Z0
uppS_SCC121.12c_at	0.376116	-0.287439	-0.139571	-0.215674	0.631129	0.0228349	0.140993	0.174222	0.297783	-0.75506	-0.491501	-0.482218	0.290657	0.0408441	0.0539489	0.0821373	SCC121.12c, uppS, undecaprenyl phosphate synthetase, len: 277 aa; similar to SW:UPPS_MYCTU (EMBL:Z95208) Mycobacterium tuberculosis undecaprenyl pyrophosphate synthetase (EC 2.5.1.31) (Upp synthetase) UppS, 296 aa; fasta scores: opt: 1144 z-score: 1315.8 E(): 0; 63.6% identity in 247 aa overlap and to SW:UPPS_ECOLI (EMBL:D83536) Escherichia coli undecaprenyl pyrophosphate synthetase (EC 2.5.1.31)…	SCO2509	Q9L2H4
ureA_2SCG1.11c_at	-0.0866671	-0.438537	-0.218544	-0.177262	0.222195	0.219317	0.581014	0.583035	-0.0719798	-1.00235	-0.882665	-0.473097	0.0749194	-0.0905288	-0.193193	0.15367	2SCG1.11c, ureA, urease gamma subunit, len: 100 aa; similar to SW:URE3_MYCTU (EMBL:L41141) Mycobacterium tuberculosis urease gamma subunit (EC 3.5.1.5) UreA, 100 aa; fasta scores: opt: 498 z-score: 638.4 E(): 4.3e-28; 71.7% identity in 99 aa overlap. Contains Pfam match to entry PF00547 urease_gamma, Urease, gamma subunit	SCO1236	Q9FCD1
ureC_2SCG1.09c_at	-0.207354	-0.2068	-0.202823	-0.215437	0.493462	0.661139	0.907008	0.923581	-0.212024	-0.886185	-0.786783	-0.536426	0.171521	0.0150836	-0.077535	0.331596	2SCG1.09c, ureC, urease alpha subunit, len: 573 aa; similar to SW:URE1_MYCTU (EMBL:L41141) Mycobacterium tuberculosis urease alpha subunit (EC 3.5.1.5) UreC, 577 aa; fasta scores: opt: 2744 z-score: 2925.3 E(): 0; 67.8% identity in 577 aa overlap and to TR:CAA19974 (EMBL:AL031124) Streptomyces coelicolor putative urease alpha subunit SC1C2.07, 558 aa; fasta scores: opt: 1483 z-score: 1444.2 E(): …	SCO1234	Q9FCD3
zwf_SC5A7.11c_at	0.192473	0.202866	-0.462671	-0.0525217	0.234159	0.246615	-0.180424	-0.282936	0.195128	0.0365591	-0.552067	-0.621777	0.258954	-0.0813506	-0.404716	0.421996	SC5A7.11c, zwf, probable glucose-6-phosphate 1-dehydrogenase, len: 592 aa; similar to many, e.g. G6PD_ECOLI glucose-6-phosphate 1-dehydrogenase (EC 1.1.1.49) (491 aa), fasta scores; opt: 1145 z-score: 1213.9 E(): 0, 43.1% identity in 487 aa overlap. Alternative start site at aa 83 predicted by database similarity. Contains PS00069 Glucose-6-phosphate dehydrogenase active site and Pfam match to en…	SCO6661	O88017

## Sheet: Repressed by Bac not Van Moe
Probesets	[Bac, 0](normalized)	[Bac, 30](normalized)	[Bac, 60](normalized)	[Bac, 90](normalized)	[Moe, 0](normalized)	[Moe, 30](normalized)	[Moe, 60](normalized)	[Moe, 90](normalized)	[Van, 0](normalized)	[Van, 30](normalized)	[Van, 60](normalized)	[Van, 90](normalized)	[none, 0](normalized)	[none, 30](normalized)	[none, 60](normalized)	[none, 90](normalized)	GeneBank_Annotation	LOCUS_ID	UNIPROT_ID
2SCG61.22_2SCG61.22_at	0.58797	-0.152205	-0.25814	-1.04621	0.269026	-0.0360222	-0.174785	0.0530825	0.515289	-0.0752916	-0.06016	-0.0758864	0.315767	-0.0506007	-0.0227598	0.0453841	2SCG61.22, conserved hypothetical protein, len: 170 aa; similar to others of unknown function from Streptomyces coelicolor e.g. TR:CAA20815 (EMBL:AL031541) hypothetical protein (175 aa) fasta scores; opt: 568, z-score: 738.0, E(): 0, 52.1% identity in 169 aa overlap, to SW:YM2_STRCO (EMBL:X15942) mini-circle hypothetical 13.3 kD protein (122 aa) fasta scores; opt: 366, z-score: 482.1, E(): 2.2e-1…	SCO1340
2SCG61.23_2SCG61.23_at	0.285282	-0.504699	-0.371105	-0.764786	0.390986	0.205348	0.0383657	0.237114	0.352397	-0.147605	-0.209683	-0.226399	0.358137	-0.226279	-0.177979	-0.0601896	2SCG61.23, possible lipoprotein, len: 168aa; contains an appropriately Prosite match to PS00013 Prokaryotic membrane lipoprotein lipid attachment site and a possible non-cleavable N-terminal signal sequence.	SCO1341
2SCK31.15c_2SCK31.15_at	0.384934	-0.37392	-0.521046	-0.788002	0.162231	-0.0374613	0.00785414	-0.0376371	0.34501	-0.560959	-0.136763	-0.106065	0.320429	0.0692418	-0.0768045	-0.0617189	2SCK31.15c, hypothetical protein, len: 395 aa; similar to TR:Q9X8V7 (EMBL:AL078610) Streptomyces coelicolor hypothetical 43.9 kDa protein SCH35.49c, 410 aa; fasta scores: opt: 1788 z-score: 1973.1 E(): 0; 63.8% identity in 398 aa overlap. Contains match to Prosite entry PS00017 ATP/GTP-binding site motif A (P-loop)	SCO4955
SC2G5.20_SC2G5.20_at	-0.123527	-0.105504	-0.293069	-0.226026	0.132266	0.568029	0.195132	1.13802	-0.0359713	-0.123141	-0.217219	-0.249639	-0.0422411	-0.000537078	0.3115	0.290882	SC2G5.20, possible secreted esterase, len: 743aa; similar to TR:Q54345 (EMBL:Z50108) esterase, FusH (509 aa) from Streptomyces lividans fasta scores; opt: 619, z-score: 601.5, E(): 3.2e-26,(40.9% identity in 389 aa overlap). Note that the CDS contains Pfam match to entry PF00089 trypsin,Trypsin, score 1.40, E-value 5.6e-05. Also contains possible N-terminal signal sequence.	SCO6199	Q9Z5A3
SC2H2.13_SC2H2.13_at	0.183615	-0.714561	-0.68766	-0.554911	0.387696	0.0751766	0.427295	0.870762	0.0192684	-0.87128	-0.372338	0.127897	0.283793	-0.283176	-0.0372965	-0.0760374	SC2H2.13, possible DNA-binding protein, len: 290 aa; similar to many Streptomyces coelicolor putative DNA-binding proteins, e.g. TR:CAC01466 (EMBL:AL391014) putative DNA-binding protein 2SCG1.17, 286 aa; fasta scores: opt: 613 z-score: 722.6 E(): 1e-32; 41.8% identity in 261 aa overlap and TR:CAA20634 (EMBL:AL031515) hypothetical protein SC5C7.22c, 287 aa; fasta scores: opt: 917 z-score: 1027.9 E…	SCO7615	Q9F3E2
SC3C9.03_SC3C9.03_at	-0.0549345	-0.0706222	-0.234558	-0.334564	-0.0189101	0.316433	1.17636	0.85929	-0.0183598	-0.0643299	-0.0285891	0.0389818	-0.0153904	0.0138144	0.101951	0.399449	SC3C9.03, probable secreted hydrolase, len: 289 aa; similar to SW:GLPQ_BACSU (EMBL:Z26522) Bacillus subtilis glycerophosphoryl diester phosphodiesterase (EC 3.1.4.46) GlpQ, 293 aa; fasta scores: opt: 495 Z-score: 576.9 bits: 114.7 E(): 1.6e-24; 34.114% identity in 299 aa overlap. Contains possible cleavable N-terminal region signal peptide sequence	SCO1968	Q93JJ3
SC4A7.10_SC4A7.09_at	0.220151	-0.894633	-0.0243201	-0.0882153	-0.143805	-0.249852	0.000885328	0.102515	0.170177	-0.945931	0.105	0.142441	0.137019	-0.0940733	-0.0824852	0.0467183	SC4A7.10, hypothetical protein, len: 65 aa; similar to various hypothetical proteins, e.g. TR:Q9Z544 (EMBL:AL035212) Streptomyces coelicolor hypothetical 8.2 kD protein, 77 aa; fasta scores: opt: 186 z-score: 270.2 E(): 1.1e-07; 60.0% identity in 55 aa overlap, to S. coelicolor SC2H4.17c, 81 aa; fasta scores: opt: 165 z-score: 212.0 E(): 2e-06; 50.0% identity in 60 aa overlap and to S. coelicolor…	SCO2382
SC4B5.15_SC4B5.15_at	0.077343	-0.744664	-0.283265	0.051476	0.37227	-0.239094	0.236959	0.650997	0.0947957	-0.490692	-0.347332	-0.605785	0.326359	0.0457989	0.0181268	-0.0475473	SC4B5.15, probable transcriptional regulator, len: 225aa; similar to many hypothetical /putative transcriptional regulators e.g. TR:O50514 (EMBL:AL009204) probable transcriptional regulator from Streptomyces coelicolor (231 aa), fasta scores; opt: 322, z-score: 457.0, E(): 3.7e-18, (35.2% identity in 199 aa overlap) and TR:P77347 (EMBL:D90785) NTA operon transcriptional regulator from Escherichia…	SCO6565	Q9ZBV3
SC4G6.18c_SC4G6.18c_at	0.264713	-0.582496	0.0728202	0.0368094	0.248279	-0.30225	-0.0498161	-0.0525935	0.152075	-0.257234	-0.288775	-0.313706	0.0446974	0.136922	0.0458377	0.231547	SC4G6.18c, conserved hypothetical protein, len: 134aa; previously sequenced therefore almost identical to SW:YHI2_STRCO. Also similar to many others eg. TR:O07205 (EMBL:Z96072) hypothetical protein from Mycobacterium tuberculosis (142 aa) fasta scores; opt: 225, z-score: 300.2, E(): 2.1e-09, (34.1% identity in 123 aa overlap).	SCO2049
SC4H2.30_SC4H2.30_at	-0.137527	-0.734933	-0.640577	-0.828834	0.40657	0.124211	-0.0830908	0.0112403	-0.177813	-0.154016	0.540335	0.22139	0.0306114	-0.0211948	0.0487623	0.151542	SC4H2.30, possible hydrolase, len: 301 aa; some similarity to several e.g. DRAG_RHORU P14300 adp-ribosylglycohydrolase (294 aa), fasta scores; opt: 92 z-score: 265.8 E(): 1.4e-07, 25.3% identity in 296 aa overlap	SCO5809	O69985
SC66T3.17_SC66T3.17_at	-0.271081	-0.172148	-0.479989	-0.400996	0.46174	-0.093293	0.0868815	-0.00180515	-0.139237	1.04786	0.75404	0.055373	-0.0325759	0.0234235	0.146007	0.197795	SC66T3.17, possible regulator, len: 360 aa; similar to the C-terminal region of TR:Q00509 (EMBL:X63451), SrmR, Streptomyces ambofaciens polyketide synthase regulatory gene (604 aa), fasta scores; opt: 248 z-score: 291.7 E(): 6.4e-09, 25.3% identity in 372 aa overlap. Also similar to the C-terminal region of Mycobacteria e.g. TR:O69477 (EMBL:AL023635) Mycobacterium leprae hypothetical protein (414…	SCO3606
SC6D7.26_SC6D7.26_i_at	1.05286	-0.468838	-0.435728	-1.21509	0.487296	0.0802507	0.0557874	0.136693	0.643764	-0.201714	-0.169041	-0.356038	0.709604	-0.039278	0.021204	0.134644	SC6D7.26, unknown, len: 472 aa.	SCO1413
SC7B7.05_SC7B7.05_at	0.470213	-0.742367	-0.836839	-1.02721	-0.141828	-0.620218	0.133712	0.539709	0.27488	-0.157141	0.132148	0.00402466	0.153234	0.459106	0.0646688	-0.335165	SC7B7.05, probable transcriptional repressor protein, len 403 aa; similar to many eg. XYLR_ANATH Q44406 xylose repressor from Anaerocellum thermophilum (399 aa), fasta scores; opt: 548 z-score: 767.3 E(): 0, 33.1% identity in 393 aa overlap. Contains PS01125 ROK family signature and helix-turn-helix motif at aa positions 29-50 (Score 2016, +6.05 SD)	SCO6008
SC7H2.25_SC7H2.25_s_at	0.492485	-0.53264	-0.406097	-0.480529	1.06956	-0.628517	-0.660353	0.296125	0.600097	-0.013189	-0.182613	0.0155357	1.02918	0.335419	0.278397	0.183831	SC7H2.25, probable branched chain amino acid transport ATP-binding protein, len: 309aa; similar to many eg. SW:LIVG_ECOLI branched chain amino acid transport ATP-binding protein from Escherichia coli (255 aa) fasta scores; opt: 770, z-score: 837.9, E(): 0, (46.8% identity in 250 aa overlap). Contains Pfam match to entry PF00005 ABC_tran, ABC transporter and Prosite match to PS00017 ATP/GTP-bindin…	SCO2011	Q9S2J2
SCBAC19F3.01c_SCM11._at	-0.0492864	-0.236929	-0.463486	-0.296951	0.0682317	0.0337965	0.238853	0.903714	-0.120839	-0.145882	-0.368756	-0.320425	-0.0757101	0.235716	0.195535	0.209296	SCBAC19F3.01c, possible secreted protein, len: >237aa: interesting similarity to TR:O86308 (EMBL:Z96935) a resuscitation-promoting factor from Micrococcus luteus (220 aa) fasta scores; opt: 499, Z-score: 540.6, 41.784% identity (45.408% ungapped) in 213 aa overlap. Similar to many others eg. TR:Q9F2Q2 (EMBL:AL442120) putative secreted protein from Streptomyces coelicolor (244 aa) fasta scores; op…	SCO0974	Q8CK41
SCC77.02_SCC77.02_r_at	0.0267763	-0.167083	-0.0204687	-0.58206	0.44655	0.00477823	-0.018362	0.00857353	-0.0308612	0.0593395	-0.449371	-0.396688	0.176051	-0.0326691	0.10539	0.187222	SCC77.02, unknown, len: 124 aa. Similar to several proteins of unknown function including: Streptomyces lavendulae TR:Q9X5T5(EMBL:AF127374) MmcQ, located within the antibiotic mitomycin C biosynthetic gene cluster (123 aa), fasta scores opt: 377 z-score: 487.1 E(): 9.6e-20 52.0% identity in 127 aa overlap and Deinococcus radiodurans TR:AAF11947(EMBL:AE002071) conserved hypothetical protein (132 a…	SCO2535
SCD35.36_SCD35.36_at	0.109603	0.153854	-0.586318	-0.236137	0.248608	-0.100069	-0.352578	-0.0942402	0.0117992	0.238561	-0.15339	-0.242716	0.179615	0.24767	0.135106	-0.314224	SCD35.36, possible integral membrane protein, len: 117 aa. Contains possible hydrophobic membrane spanning regions	SCO4529
SCD69.09c_SCD69.09c_at	0.529258	-0.694288	-0.520591	-0.594406	0.418914	0.00737604	-0.0158943	0.034097	0.635944	-0.71937	-0.204053	-0.0287766	0.829798	-0.0258034	-0.0158803	-0.00188557	SCD69.09c, putative membrane protein, len: 100 aa. Contains possible hydrophobic membrane spanning regions	SCO4489
SCD72A.14c_SCD72A.14_at	0.0847755	-0.520573	-0.144036	-0.321875	0.285477	-0.120288	-0.0445178	-0.120499	0.131198	-0.251175	-0.244732	-0.288505	0.3308	0.232157	0.268235	0.272402	SCD72A.14c, possible membrane protein, len: 513aa; similar to TR:Q9X871 (EMBL:AL049661) putative integral membrane protein from Streptomyces coelicolor (488 aa) fasta scores; opt: 220, z-score: 257.3, E(): 7.2e-07, 25.7% identity in 483 aa overlap. Contains possible membrane-spanning hydrophobic region.	SCO4128
SCE25.15c_SCE25.15c_r_at	-0.02949	0.538033	-0.599296	-0.659364	0.307696	0.546194	-0.347469	-0.216355	0.00549571	0.351646	-0.391023	-0.589268	0.0977198	0.127613	0.0530726	-0.123965	SCE25.15c, possible integral membrane protein, len: 195 aa. Contains possible hydrophobic membrane spanning regions	SCO3074
SCE25.18c_SCE25.18_at	0.134012	-1.20552	-0.751761	-0.997381	1.14013	0.670633	0.622365	0.771564	0.397313	-1.10793	-0.673197	-0.649042	0.646567	0.230881	-0.109791	-0.0998883	SCE25.18, probable cystathionine beta-synthase, len: 461 aa; highly similar to TR:O53425 (EMBL:AL021897) Mycobacterium tuberculosis cystathionine beta-synthase CysM, 464 aa; fasta scores: opt: 2025 z-score: 2184.8 E(): 0; 67.6% identity in 454 aa overlap, to TR:Q9YHU3 (EMBL:AF090120) Fugu rubripe cystathionine beta-synthase, 585 aa; fasta scores: opt: 1087 z-score: 1173.5 E(): 0; 39.6% identity i…	SCO3077	Q9KZ71
SCG22.19c_SCG22.19c_at	0.189631	-0.405696	0.02775	-0.444186	0.272403	-0.0296933	-0.0823886	-0.00805823	0.177355	-0.215343	0.213898	-0.14175	0.245858	-0.0680224	0.067572	0.165202	SCG22.19c, possible hydrogenase, len: 422 aa; similar to SW:BCHP_RHOCA (EMBL:Z11165) Rhodobacter capsulatus geranylgeranyl hydrogenase BchP, 391 aa; fasta scores: opt: 386 z-score: 432.9 E(): 1.2e-16; 33.2% identity in 319 aa overlap. Contains Pfam match to entry PF01494 FAD_binding_3, FAD binding domain	SCO1073	Q9K426
SCGD3.18c_SCGD3.18c_at	-0.0623355	-0.686713	-0.504939	-0.725609	0.197775	-0.247426	-0.321083	0.0500717	-0.0248086	-0.773645	0.117272	0.466239	0.0816733	0.053229	0.0439962	0.10277	SCGD3.18c, bkdA1, probable branched-chain alpha keto acid dehydrogenase E1 alpha subunit, len: 417 aa; similar to E1 alpha subunits from pyruvate dehydrogenase complexes and branched-chain alpha keto acid dehydrogenases e.g. TR:Q53610 (EMBL:U26308) Streptomyces avermitilis branched-chain alpha-keto acid dehydrogenase E1-alpha subunit (406 aa), fasta scores; opt: 2177 z-score: 2466.3 E(): 0, 80.9%…	SCO3817	Q9XA60
SCH10.39c_SCH44.01c_i_at	0.374297	-0.410318	-0.703685	-0.995742	0.442943	-0.193848	-0.368515	-0.0809854	0.361036	-0.0761086	0.133967	-0.197597	0.303514	0.204377	0.173372	-0.05163	clpB, SCH10.39c, probable clp-family ATP-binding subunit, partial CDS, len: >853 aa; similar to many e.g. SW:CLPB_ECOLI (EMBL:M29364) Escherichia coli ATP-dependent protease regulatory subunit (857 aa), fasta scores; opt: 3039 z-score: 2963.3 E(): 0, 56.5% identity in 844 aa overlap. Similar to TR:O69936 (EMBL:AL023861), SC3C8.27c, clpA, Streptomyces coelicolor probable clp protease ATP-binding s…	SCO3661	Q8CJV9
SCH5.12c_SCH5.12c_r_at	0.178261	-0.495553	-0.392641	-0.382668	0.110684	0.0050621	-0.0582104	-0.120426	0.246293	-0.282717	-0.302468	0.00981776	0.2886	0.0729513	0.0304283	0.274529	SCH5.12c, bldG, probable anti-sigma factor antagonist, len: 113 aa; similar to many e.g. SW:RSBV_BACSU RsbV, anti-sigma B factor antagonist from Bacillus subtilis (109 aa) fasta scores; opt: 255, z-score: 341.7, E(): 9.9e-12, (45.7% identity in 94 aa overlap) and SW:SP21_BACSU spoIIAA, anti-sigma F factor antagonist (116 aa) fasta scores; opt: 179, z-score: 244.8, E(): 2.5e-06, (30.2% identity in…	SCO3549	Q9WVX8
SCI7.36c_SCI7.36c_r_at	0.206125	-0.156902	-0.694302	-0.600659	0.31008	-0.0336542	-0.278296	-0.330316	0.456648	0.245299	-0.158918	-0.319808	0.569062	0.195866	0.137164	0.00760015	SCI7.36c, possible integral membrane protein, len: 106aa; similar to many proposed to be involved in resistance mechanisms eg. SW:EMRE_ECOLI viologen resistance protein from Escherichia coli (110 aa) fasta scores; opt: 313, z-score: 392.7, E(): 1.5e-14, (51.0% identity in 100 aa overlap). Contains Pfam match to entry PF00893 DUF7, Integral membrane protein.	SCO1918	Q9X9V4
SCJ12.21_SCJ12.21_r_at	-0.101153	-0.050705	-0.288337	-0.0921321	0.0687742	0.122869	0.19042	0.377552	-0.0647901	-0.00852331	-0.224455	-0.237105	-0.112825	0.0336994	0.331299	0.338509	SCJ12.21, unknown, len: 134 aa.	SCO0209
malE_SC10B7.26c_at	0.187799	-0.255961	-0.155347	-0.0689909	0.406861	-0.151364	-0.055956	0.183561	0.281817	-0.185145	-0.264104	-0.0938692	0.272957	0.350307	0.119143	-0.0113575	SC10B7.26c, malE, putative maltose-binding protein, len: 423 aa; identical to previously sequenced TR:P72397 (EMBL:Y07706) Streptomyces coelicolor putative maltose-binding protein MalE, 423 aa and similar to SW:MALX_STRPN (EMBL:L08611) Streptococcus pneumoniae maltose/maltodextrin-binding protein precursor MalX, 423 aa; fasta scores: opt: 431 z-score: 470.1 E(): 8.4e-19; 28.1% identity in 434 aa …	SCO2231	P72397
scoF4_SCD95A.28_f_at	-0.0675936	0.152387	-0.840655	0.0060854	-0.459469	0.118133	-0.0213156	0.507332	-0.159724	0.833507	-0.0361268	-0.186462	-0.172967	-0.0376333	0.10896	0.292986	SCD95A.28, scoF4, cold shock protein, len: 67 aa; highly similar to TR:AAD49327 (EMBL:AF162937) Streptomyces coelicolor A3(2) cold shock protein F40, 67 aa; fasta scores: opt: 317 z-score: 454.8 E(): 7.2e-18; 70.3% identity in 64 aa overlap. Contains Pfam match to entry PF00313 CSD, 'Cold-shock' DNA-binding domain and match to Prosite entry PS00352 'Cold-shock' DNA-binding domain signature	SCO4295	Q9KXU6

## Sheet: Repressed by Moe not Van Bac
Probesets	[Bac, 0](normalized)	[Bac, 30](normalized)	[Bac, 60](normalized)	[Bac, 90](normalized)	[Moe, 0](normalized)	[Moe, 30](normalized)	[Moe, 60](normalized)	[Moe, 90](normalized)	[Van, 0](normalized)	[Van, 30](normalized)	[Van, 60](normalized)	[Van, 90](normalized)	[none, 0](normalized)	[none, 30](normalized)	[none, 60](normalized)	[none, 90](normalized)	GeneBank_Annotation	LOCUS_ID	UNIPROT_ID
2SCD60.16_2SCD60.16_at	-0.00430226	-0.0301688	0.00924134	0.0587101	0.162706	0.361618	-0.334394	-0.660307	-0.0282273	0.206691	-0.113384	-0.123855	-0.134281	0.171095	0.310634	-0.0662422	2SCD60.16, possible acetyltransferase, len: 206 aa; similar to TR:P94254 (EMBL:U61153) Bordetella bronchiseptica alcaligin biosynthesis protein AlcB, 201 aa; fasta scores: opt: 325 z-score: 399.6 E(): 1.1e-14; 37.2% identity in 183 aa overlap and to SW:AAC6_SERMA (EMBL:M23634) Serratia marcescens aminoglycoside N6'-acetyltransferase (EC 2.3.1.82) AacA4, 201 aa; fasta scores: opt: 155 z-score: 196…	SCO4050	Q9AK67
2SCG18.09c_2SCG18.09_at	0.502035	-0.479009	-0.580356	-0.135576	-0.02237	-0.581095	-0.305496	0.154347	0.386605	-0.934451	0.04039	0.2275	0.287033	0.141813	-0.0696475	0.0577943	2SCG18.09c, probable gntR-family transcriptional regulator, len: 253 aa; similar to TR:Q9RKT6 (EMBL:AL132824) Streptomyces coelicolor putative transcriptional regulator SCAH10.21, 245 aa; fasta scores: opt: 306 z-score: 352.0 E(): 4e-12; 32.0% identity in 241 aa overlap and to SW:FARR_ECOLI (EMBL:X15790) Escherichia coli fatty acyl responsive regulator (P30 protein) FarR, 240 aa; fasta scores: op…	SCO1262	Q9K3H8
2SCK8.10_2SCK8.10_i_at	0.437694	-0.125581	0.219083	0.144254	-0.439186	-0.761352	-0.736999	-0.539677	0.238054	0.200197	0.749833	1.06691	-0.000687599	0.00130542	-0.0105661	0.00796334	2SCK8.10, probable lipoprotein, len: 347 aa; similar to SW:YUFN_BACSU (EMBL:Z93937) Bacillus subtilis hypothetical lipoprotein precursor YufN, 350 aa; fasta scores: opt: 690 z-score: 727.5 E(): 0; 37.4% identity in 348 aa overlap, to TR:CAC14304 (EMBL:AJ276209) Clostridium sticklandii putative substrate binding lipoprotein precursor of an ABC transporter BmpA, 349 aa; fasta scores: opt: 557 z-sco…	SCO4884	Q9AK42
2SCK8.12_2SCK8.12_at	0.384644	-0.18176	-0.11663	0.0731311	-0.0514431	-0.511537	-0.353712	-0.285445	0.248418	-0.228287	-0.0738044	0.00534376	0.284477	0.103903	0.0852884	0.0754372	2SCK8.12, probable sugar ABC transporter ATP-binding protein, len: 537 aa; similar to SW:MGLA_ECOLI (EMBL:M59444) Escherichia coli galactoside transport ATP-binding protein MglA, 506 aa; fasta scores: opt: 1019 z-score: 1013.7 E(): 0; 35.6% identity in 486 aa overlap. Contains 2x Pfam matches to entry PF00005 ABC_tran, ABC transporter and matches to Prosite entries PS00017 ATP/GTP-binding site mo…	SCO4886	Q9AK40
SC10B7.07_SC10B7.06_r_at	1.39315	-0.443324	-0.167978	0.225464	0.12132	-0.237512	-0.474009	-0.104856	1.28188	-0.244712	-0.419392	-0.271159	0.927877	-0.272489	0.425272	0.24338	SC10B7.07, unknown, len: 40 aa	SCO2212
SC1B5.05c_SC1B5.05c_at	0.675592	0.0656471	-0.0938711	-0.0692282	-0.108811	-0.0514867	-0.26993	-0.562561	0.338423	0.536111	0.711033	1.46308	0.214394	-0.0636368	-0.144671	0.0241318	SC1B5.05c, unknown, len: 438 aa; slight similarity to hypothetical protein from Haemophilus influenzae YG00_HAEIN P44268 (317 aa), fasta scores; opt: 252 z-score: 283.4 E(): 1.5e-08, 26.8% identity in 298 aa overlap	SCO6045
SC4G6.03c_SC4G6.03c_at	-0.0419245	-0.205797	-0.513141	-0.509768	0.0571518	-0.579188	-0.207331	0.0468289	0.0305821	0.180723	0.324833	0.1023	0.0281455	0.100777	-0.0338128	-0.169689	SC4G6.03c, possible prolipoprotein diacyleglyceryl transferase, len: 343aa; similar to many eg. SW:LGT_STAAU prolipoprotein diacyleglyceryl transferase from Staphylococcus aureus (279 aa) fasta scores; opt: 434, z-score: 465.7, E(): 1.3e-18, (32.4% identity in 250 aa overlap). Also similar to TR:O06131 (EMBL:Z95554) hypothetical protein from Mycobacterium tuberculosis (468 aa) fasta scores; opt: …	SCO2034	Q9S2U8
SC4H2.13_SC4H2.13_r_at	-0.173716	-0.171816	-0.332092	-0.0734949	0.379443	-0.378665	-0.452337	-0.319233	0.0104856	0.241744	0.155939	-0.0857735	-0.0250597	0.125972	0.193967	0.0654201	SC4H2.13, probable transmembrane protein, len: 167 aa; contains three possible transmembrane domains in C-terminus	SCO5792	O69968
SC4H8.17_SC4H8.17_at	-0.105726	-0.253997	-0.197857	0.11937	0.146808	-0.416933	-0.443358	-0.268404	-0.0436168	0.059203	0.067413	0.155154	-0.0719061	0.240631	0.183637	0.0734843	SC4H8.17, two-component system transcriptional regulator, len: 228 aa; similar to many eg. VANR_ENTFA Q47744 regulatory protein VanR from enterococcuus faecalis (220 aa), fasta scores; opt: 469 z-score: 742.2 E(): 0, 37.1% identity in 224 aa overlap	SCO5778	O50496
SC5F7.37c_SC6G10A.02_at	0.038312	2.71103	-0.0458493	0.646417	0.234454	0.618767	-1.11591	-0.937687	-0.0523451	1.70232	0.652658	0.0251522	-0.14467	0.0181828	-0.0773344	-0.0657539	SC5F7.37c, possible integral membrane efflux protein, len: >822aa; similar to SW:ACRD_ECOLI acriflavin resistance efflux protein from Escherichia coli (1037 aa) fasta scores; opt: 628, z-score: 629.0, E(): 1.1e-27, (22.9% identity in 853 aa overlap). Also similar to TR:O31501 (EMBL:Z99107) hypothetical protein from Bacillus subtilis (1065 aa) fasta scores; opt: 968, z-score: 969.5, E(): 0, (29.4%…	SCO2164	Q8CK05
SC66T3.12_SC66T3.12_i_at	0.0875216	0.307308	0.545088	0.39779	-0.681822	-0.450044	-0.701507	-0.735708	-0.285624	0.430083	0.611631	0.565203	-0.295645	-0.0244757	0.00316016	-0.0150321	SC66T3.12, conserved hypothetical protein, len: 161 aa; unknown function, similar to hypothetical proteins from several organisms, often adjacent to a putative ion transport protein e.g. TR:O05882 (EMBL:Z95121) Mycobacterium tuberculosis hypothetical protein (160 aa), fasta scores; opt: 348 z-score: 435.7 E(): 6.1e-17, 44.1% identity in 152 aa overlap. Similar to TR:O69959 (EMBL:AL022268) S.coeli…	SCO3601	Q9XAK1
SC9B1.14c_SC9B1.14c_r_at	0.196751	-0.0626144	-0.0421925	-0.079648	0.16228	-0.430684	-0.402514	-0.288779	0.16704	0.033357	-0.122879	-0.124586	0.0808671	0.359088	0.326278	0.143132	SC9B1.14c, cvnC6, unknown, len: 119 aa; similar to other hypothetical proteins egs. two from Streptomyces coelicolor: TR:O86520 (EMBL:AL031124) (190 aa) fasta scores; opt: 242, z-score: 321.0, E(): 1.5e-10, (39.8% identity in 118 aa overlap) and TR:O86523 (EMBL:AL031124) (132 aa) fasta scores; opt: 228, z-score: 305.7, E(): 1e-09, (39.3% identity in 112 aa overlap), and TR:O50392 (EMBL:AL009198) …	SCO6067
SCAH10.15_SCAH10.15_at	0.168713	0.3339	0.34787	0.738245	-0.406711	-0.374945	-0.363235	-0.675319	0.0459086	0.534321	0.353695	0.302341	-0.0300713	0.0899442	0.0932887	-0.0296322	SCAH10.15, probable transport protein, len: 197 aa; similar to C-terminus of TR:CAB55652 (EMBL:AL117385) Streptomyces coelicolor putative transmembrane efflux protein SC5G9.04c 489 aa; fasta scores: opt: 230 z-score: 254.1 E(): 8.8e-07; 33.5% identity in 185 aa overlap and to C-terminus of SW:PUR8_STRLP (EMBL:X76855) Streptomyces lipmanii (Streptomyces alboniger) puromycin resistance protein, Pur…	SCO6250	Q9RKU2
SCC30.11_SCC30.11_r_at	-0.0821137	0.589144	0.231514	0.073709	-0.142942	-0.363747	-0.595413	-0.492797	-0.140185	0.867575	0.762391	0.45464	-0.139738	0.109401	0.108732	-0.00864792	SCC30.11, unknown, len: 55 aa	SCO2303
SCC61A.06c_SCC61A.06_at	0.0852532	0.264325	0.189367	0.424214	-0.617633	-0.376187	-0.490912	-0.865929	-0.0404237	0.386851	0.403396	0.408543	-0.109104	-0.0235132	0.0121373	0.00278791	SCC61A.06c, possible ATP-binding protein, len: 535aa; no significant database similarities. Contains Prosite match to PS00017 ATP/GTP-binding site motif A (P-loop). Note possible alternative downstream translational start sites.	SCO2685	Q9KYI7
SCC75A.22_SCC75A.22_at	0.181703	-0.201362	-0.17045	0.0866966	0.0896333	-0.558075	-0.679896	-0.851415	0.201002	0.187855	-0.124387	-0.243726	0.0143388	0.219599	0.151956	-0.164014	SCC75A.22, possible membrane protein, len: 420 aa. Similar to several proteins of undefined function including: Bacillus subtilis SW:YWBN_BACSU(EMBL:X73124) (416 aa), fasta scores opt: 1076 z-score: 1183.4 E(): 0 42.7% identity in 405 aa overlap and Streptomyces coelicolor TR:Q9ZBW9(EMBL:AL034355) SCD78.30c (445 aa), fasta scores opt:584 z-score: 643.8 E(): 1.7e-28 43.2% identity in 428 aa overla…	SCO2276	Q9RKQ2
SCD63A.17_SCD63A.17_at	-0.0941253	-0.0970254	0.0406718	0.119553	0.469499	-0.217242	-0.0107648	0.228933	0.0635503	-0.125286	-0.262478	-0.277168	-0.0217867	0.384653	0.255972	0.272222	SCD63A.17, possible secreted protein, len: 314 aa. Contains possible N-terminal region signal peptide sequence	SCO4806
SCD66.08_SCD66.08_at	0.381516	-0.0855618	-0.0156164	0.0782838	0.161525	-0.702738	-0.658599	-0.38579	0.402825	0.117467	-0.127077	-0.155344	0.464987	0.0741688	-0.0223595	-0.130944	SCD66.08, possible secreted protein, len: 250 aa. Contains possible N-terminal region signal peptide sequence and high content in alanine and glycine amino acid residues	SCO4171
SCD78.14_SCD78.14_at	0.174291	0.152277	0.0362616	0.629529	-0.307643	-0.350011	-0.227486	-0.347819	0.0321226	0.194963	0.160432	0.247683	-0.071177	-0.128009	-0.00934966	0.525245	SCD78.14, cydCD, probable ABC transporter, len: 1172 aa; N-terminal similarity to CYDD_ECOLI (EMBL:L21749) ABC transporter ATP-binding protein from Escherichia coli (588 aa), fasta scores; opt: 736, z-score: 950.9, E(): 0, (39.2% identity in525 aa overlap) and CYDC_BACSU (EMBL :D83026) ABC transporter ATP-binding protein from Bacillus subtilis (567 aa), fasta scores; opt: 1174, z-score:949.4, E()…	SCO3947	Q9ZBY5
SCD78.20c_SCD78.20c_at	0.487973	0.0889621	-0.122959	-0.430411	0.29752	-0.401185	-0.734324	-0.467765	0.286977	0.506806	0.552972	0.0113338	0.273053	-0.134582	-0.0951381	-0.174967	SCD78.20c, possible phosphotransferase, len: 204 aa; similar to conserved hypotheticals including YJII_ECOLI from Escherichia coli (218 aa) fasta scores;opt: 506, z-score: 785.8, E(): 0, (44.1% identity in 195 aa overlap). Also similar to predicted phosphotransferase TR:O14045 (EMBL:Z99259) from Schizosaccharomyces pombe (361 aa) fasta scores; opt: 268, z-score: 242.6, E(): 2.9e-06, (36.0%identit…	SCO3953	Q9ZBX9
SCI51.30c_SCI51.30c_r_at	0.201199	-0.0774674	0.0488138	-0.128196	0.0825377	-0.458261	-0.392646	-0.480783	0.116326	-0.0762078	-0.0104672	-0.16281	0.112066	0.302611	0.114191	-0.00487328	SCI51.30c, conserved hypothetical protein, len: 210 aa; unknown function, similar to part of TR:O33193 (EMBL:Z98268) Mycobacterium tuberculosis hypothetical protein (250 aa), fasta scores; opt: 560 z-score: 665.7 E(): 1e-29, 49.7% identity in 185 aa overlap. The start codon is uncertain	SCO1790	Q9S210
SCI52.20c_SCI52.20c_i_at	0.247932	-0.00400949	0.0182841	0.116413	-0.237209	-0.405462	-0.438632	-0.487441	0.161878	-0.123465	-0.0193564	-0.135254	0.251354	0.067341	0.147899	0.0480205	SCI52.20c, probable transcriptional regulator, len: 233 aa; similar to TR:O50536 (EMBL:AJ003022) Streptomyces coelicolor sporulation transcriptional factor WhiH, 295 aa; fasta scores: opt: 432 Z-score: 525.2 E(): 1.1e-21; 34.404% identity in 218 aa overlap and to SW:DGOR_ECOLI (EMBL:L10328) Escherichia coli galactonate operon transcriptional repressor DgoR or B3694/B3695, 229 aa; fasta scores: op…	SCO1678	Q9AD89
SCI8.08c_SCI8.08c_i_at	0.455091	-0.0543721	-0.221491	0.0381372	-0.107952	-0.325609	-0.55304	-0.618418	0.264205	0.0690309	0.0764516	0.105331	0.232091	0.14547	0.040535	0.0197872	SCI8.08c, possible integral membrane protein, len: 124 aa. Similar to the C-terminus of Streptomyces coelicolor TR:O70002 (EMBL: AL022374) hypothetical 20.6 KD protein SC5B8.16 (192 aa), fasta scores opt: 268 z-score: 343.6 E(): 9.1e-12 36.9% identity in 111 aa overlap. Contains possible membrane spanning hydrophobic domains.	SCO1823
StBAC16H6.07_SCBAC16_at	0.360017	0.0277104	-0.0808711	-0.143308	0.230564	-0.170657	-0.381916	-0.243038	0.335418	0.0428743	-0.0240008	-0.0747611	0.24501	0.1166	0.237459	0.164383	SCBAC16H6.07, hypothetical protein with conserved region, len: 307aa: 300-500 aa region similar to many eg. TR:Q9V662 (EMBL:AE003823) CG12367 protein from Drosophila melanogaster (309 aa) fasta scores; opt: 294, Z-score: 338.2, 34.194% identity (37.324% ungapped) in 155 aa overlap.	SCO5972
crtB_SCJ1.34_at	0.668389	0.306264	0.0665197	0.0354619	-0.842343	-0.586718	-0.751983	-0.884937	0.482467	0.0846539	-0.214835	-0.326947	0.442139	0.199309	-0.0117811	0.110046	SCJ1.34, crtB, possible geranylgeranyl pyrophosphate synthase, len: 392 aa. Shares a high level of similarity with Streptomyces griseus TR:Q54193 (EMBL:L37405) geranylgeranyl pyrophosphate synthase (425 aa), fasta scores: opt: 964 z-score: 1076.9 E(): 0 48.0% identity in 381 aa overlap and Mycobacterium tuberculosis TR:O53507 (EMBL:AL021957) geranylgeranyl pyrophosphate synthase (352 aa), fasta s…	SCO0185	Q9RIY0
dnaJ_SCH44.09c_at	0.0300808	1.05989	-0.204483	-1.2378	0.00351365	0.765863	-0.825386	-0.862285	0.163597	1.23191	0.747452	0.330787	0.230896	-0.213847	-0.0811014	-0.277917	SCH44.09c, dnaJ, molecular chaperone, len: 399 aa; identical to previously sequenced SW:DNAJ_STRCO (EMBL:L46700) Streptomyces colicolor DnaJ protein, 399 aa and similar to TR:CAB66232 (EMBL:AL136503) Streptomyces coelicolor SCC77.21c heat shock protein DnaJ2, 378 aa; fasta scores: opt: 713 z-score: 611.9 E(): 1.5e-28; 38.8% identity in 397 aa overlap. Contains Pfam matches to entries PF00226 DnaJ…	SCO3669	P40170
dnaK_SCH35.53_r_at	0.0708084	0.90463	0.0100727	-0.585663	-0.133359	0.597342	-0.66436	-0.680899	0.0387828	0.854366	0.618257	0.59095	0.0471512	-0.0796684	-0.0961281	-0.0917114	SCH44.11c, dnaK, heat shock protein 70 (fragment), len: >515 aa; identical to C-terminal region of previously sequenced SW:DNAK_STRCO (EMBL:L46700) Streptomyces coelicolor DnaK protein (heat shock protein 70) 618 aa. Contains Pfam match to entry PF00012 HSP70, Hsp70 protein and matches to Prosite entries PS00329 Heat shock hsp70 proteins family signature 2 and PS01036 Heat shock hsp70 proteins fa…	SCO3671	Q05558
glnII_SC10B7.05_r_at	0.292138	-0.177159	-0.0963631	-0.0836878	0.497011	-0.00979455	-0.297016	-0.540076	0.24459	-0.198436	-0.295949	-0.211889	0.0698738	0.220919	0.157909	0.253869	SC10B7.05, glnII, glutamine synthetase, len: 343 aa; identical to previously sequenced TR:Q9X958 (EMBL:Y13833) Streptomyces coelicolor glutamine synthetase (EC 6.3.1.2) (glutamate-ammonia ligase) GlnII, 343 aa and highly similar to SW:GLN2_STRVR (EMBL:X52842) Streptomyces viridochromogenes glutamine synthetase II (EC 6.3.1.2) (glutamate-ammonia ligase II) GlnII, 343 aa; fasta scores: opt: 2196 z-…	SCO2210	Q9X958
grpE_SCH44.10c_r_at	0.0943947	0.932896	0.016221	-0.803372	-0.154854	0.381535	-0.82101	-0.955831	0.049825	0.797965	0.56786	0.248993	0.116206	-0.142735	0.00732136	-0.121046	SCH44.10c, grpE, heat shock protein, len: 225 aa; identical to previously SW:GRPE_STRCO (EMBL:X77458) Streptomyces coelicolor GrpE protein, 225 aa. Contains Pfam match to entry PF01025 GrpE, GrpE and match to Prosite entry PS01071 grpE protein signature. Contains also possible coiled-coil region at aprox. residues 52..79	SCO3670	Q05562
pyrB_SC9C5.11c_r_at	-0.228002	0.0138001	-0.252753	0.225368	0.538628	-0.408162	-0.259918	-0.144629	-0.0437778	0.437358	0.145407	-0.117864	-0.198689	0.0942055	0.425946	0.799099	SC9C5.11c, pyrB, aspartate carbamoyltransferase, len: 326 aa; similar to SW:PYRB_PSEPU (EMBL:M97253) Pseudomonas putida aspartate carbamoyltransferase (EC 2.1.3.2) PyrB, 334 aa; fasta scores: opt: 902 z-score: 1064.2 E(): 0; 47.3% identity in 311 aa overlap. Contains 2x Pfam matches to entry PF00185 OTCace, Aspartate/ornithine carbamoyltransferase and match to Prosite entry PS00097 Aspartate and …	SCO1487	Q9KXR2

## Sheet: Repressed by Van Bac not Moe
Probesets	[Bac, 0](normalized)	[Bac, 30](normalized)	[Bac, 60](normalized)	[Bac, 90](normalized)	[Moe, 0](normalized)	[Moe, 30](normalized)	[Moe, 60](normalized)	[Moe, 90](normalized)	[Van, 0](normalized)	[Van, 30](normalized)	[Van, 60](normalized)	[Van, 90](normalized)	[none, 0](normalized)	[none, 30](normalized)	[none, 60](normalized)	[none, 90](normalized)	GeneBank_Annotation	LOCUS_ID	UNIPROT_ID
2SC10A7.13c_2SC10A7._at	0.126092	-0.657085	-0.507388	-0.45726	0.323771	-0.0748396	-0.00964673	-0.0309862	0.0226803	-0.958646	-0.909527	-0.940075	0.162635	0.247905	0.151044	0.118424	2SC10A7.13c, possible bifunctional protein (histidine kinase and regulator), len: 1463 aa; N-terminal region similar to TR:Q9RRR7 (EMBL:AE002072) Deinococcus radiodurans sensory box sensor histidine kinase DR2419, 744 aa; blastp scores: Score= 273 (96.1 bits), Expect= 3.4e-19, Sum P(2)= 3.4e-19; Identities= 112/386 (29%), Positives= 170/386 (44%) and C-terminal region similar to TR:Q9RKR9 (EMBL:A…	SCO4009	Q9ADP6
2SC3B6.02_2SC3B6.02_r_at	0.668225	-0.64837	-0.606356	-0.0140724	0.478314	-0.145329	0.00152397	0.462357	0.639226	-0.646815	-0.949176	-0.784095	0.527604	0.0183372	0.244347	0.808042	2SC3B6.02, possible sulfurylase, len: 392 aa; similar to TR:AAF33130 (EMBL:AF196567) Pseudomonas stutzeri putative sulfurylase, 391 aa; fasta scores: opt: 1433 z-score: 1624.0 E(): 0; 56.2% identity in 395 aa overlap and to SW:MOEB_ECOLI (EMBL:M21151) Escherichia coli molybdopterin biosynthesis MoeB protein, 249 aa; blastp socres: Score = 526 (185.2 bits), Expect = 1.1e-50, P = 1.1e-5, Identities…	SCO5178	Q9FCL0
2SC6G5.09_2SC6G5.09_at	-0.0629334	-0.173135	-0.407831	-0.50604	0.387593	0.0923033	0.119212	0.440798	-0.158261	-0.864823	-0.732238	-0.80163	0.131426	-0.087067	0.12033	0.185494	2SC6G5.09, possible transferase, len: 434 aa; similar to many putative transferases e.g. SW:Q10606 (RFE_MYCTU) putative undecaprenyl-phosphate alpha-N-acetylglucosaminyltransferase (EC 2.4.1.-) from Mycobacterium tuberculosis (404 aa); fasta scores; opt: 965, z-score: 1122.5, E(): 0, 43.7% identity in 375 aa overlap and SW:Q03521 (MRAY_BACSU) phospho-N-acetylmuramoyl-pentapeptide-transferase (EC …	SCO5365	Q9K4D9
2SCD4.02_2SCD4.02_at	-0.0125179	0.3649	-1.0129	-0.956232	0.378416	0.102997	-0.365736	-0.0417782	-0.244738	0.205797	-0.554921	-0.797543	0.137703	0.0857611	0.16099	-0.0960274	2SCD4.02, possible septum determining protein, len: 145 aa; similar to TR:CAB92601 (EMBL:AL356813) Streptomyces coelicolor putative septum determining protein MinD3, 131 aa; fasta scores: opt: 115 z-score: 155.7 E(): 0.33; 30.7% identity in 137 aa overlap. Contains possible hydrophobic membrane spanning region	SCO4531
2SCD4.03_2SCD4.03_at	-0.161452	0.238099	-1.13495	-0.911478	0.74425	0.414976	-0.149449	0.191813	-0.125357	0.0883524	-0.62306	-0.802491	0.3656	0.131813	0.0608613	-0.157236	2SCD4.03, possible membrane protein, len: 153 aa. Contains possible hydrophobic membrane spanning region	SCO4532
2SCD46.36_2SCD46.36_at	0.931733	-0.193981	-0.510669	-0.615925	1.03527	0.161952	-0.369793	0.194457	0.820538	-0.646438	-0.691665	-0.881584	0.8097	0.143637	0.199332	0.284385	2SCD46.36, conserved hypothetical protein, len: 126aa; similar to others from actinomycetes eg. TR:O06633 (EMBL:Z95618) hypothetical protein from Mycobacterium tuberculosis (115 aa) fasta scores; opt: 256, z-score: 332.9, E(): 4.5e-11, 36.1% identity in 119 aa overlap.	SCO4222
2SCD60.08c_2SCD60.08_at	0.31385	-0.271145	-0.410125	-0.0865324	0.46229	-0.127561	-0.0651039	0.0788242	0.227348	-0.597288	-0.500189	-0.363218	0.381535	0.187018	0.196123	0.153584	2SCD60.08c, putative membrane protein, len: 204 aa; similar to TR:O07202 (EMBL:Z96072) Mycobacterium tuberculosis hypothetical 22.7 kDa protein MTCY05A6.21, 216 aa; fasta scores: opt: 193 z-score: 226.9 E(): 4.5e-05; 31.3% identity in 192 aa overlap. Contains possible hydrophobic membrane spanning region	SCO4042
2SCD60.13c_2SCD60.13_i_at	-0.141744	-0.283759	0.023293	-0.212567	0.42917	1.39927	0.321439	-0.00516653	-0.29352	-0.127779	-0.098471	0.00809145	-0.226268	0.284207	1.09721	0.206835	2SCD60.13c, conserved hypothetical protein, len: 197 aa; similar to TR:O06554 (EMBL:Z95584) Mycobacterium tuberculosis hypothetical 20.8 kDa protein MTCI65.23, 197 aa; fasta scores: opt: 741 z-score: 862.4 E(): 0; 60.6% identity in 188 aa overlap	SCO4047	Q9AK70
2SCD60.14c_2SCD60.14_at	-0.142146	-0.226347	-0.361742	-0.188774	0.32332	1.25181	0.256172	-0.280218	-0.0793788	0.12524	-0.37635	-0.493708	-0.142698	0.558945	1.2822	0.278375	2SCD60.14c, hypothetical protein, len: 241 aa; similar to TR:Q9RL28 (EMBL:AL121596) Streptomyces coelicolor hypothetical 28.7 kDa protein SCF51A.37, 259 aa; fasta scores: opt: 255 z-score: 307.0 E(): 1.5e-09; 30.2% identity in 225 aa overlap	SCO4048	Q9AK69
2SCD60.17_2SCD60.17_at	0.0890694	-0.206672	-0.266494	-0.222701	0.283849	0.105678	-0.0877835	-0.0795337	-0.0393221	-0.460398	-0.525056	-0.528686	0.186995	0.102455	0.328674	0.107098	2SCD60.17, conserved hypothetical protein, len: 165 aa; similar to TR:P72845 (EMBL:D90901) Synechocystis sp. hypothetical 18.8 kDa protein SLL1188, 164 aa; fasta scores: opt: 339 z-score: 385.2 E(): 6.8e-14; 38.3% identity in 154 aa overlap	SCO4051
2SCG1.25_2SCG1.25_at	-0.0273364	-0.138797	-0.397669	0.119734	0.0526698	0.0442346	0.470428	0.732662	-0.0196826	-0.452939	-0.455846	-0.53799	0.0295768	-0.149068	0.320919	0.552833	2SCG1.25, possible acetyltransferase, len: 141 aa; similar to TR:CAB72694 (EMBL:AL139074) Campylobacter jejuni putative acetyltransferase CJ0225, 148 aa; fasta scores: opt: 187 z-score: 246.3 E(): 3e-06; 26.5% identity in 132 aa overlap. Contains Pfam match to entry PF00583 Acetyltransf, Acetyltransferase (GNAT) family	SCO1250	Q9FCB7
2SCG2.04_2SCG2.04_at	-1.00445	0.116422	-0.707239	-0.636624	0.0896854	0.81387	1.11813	1.69675	-0.936266	-0.642339	-1.0161	-1.55355	-0.688188	0.557947	0.676216	0.641873	2SCG2.04, conserved hypothetical protein, len: 287 aa; similar to TR:Q9XDM4 (EMBL:AF026270) Salmonella enterica serovar Typhimurium hypothetical protein PduX, 300 aa; fasta scores: opt: 217 z-score: 267.6 E(): 2.2e-07; 27.1% identity in 266 aa overlap	SCO0991	Q9EX47
2SCG2.05_2SCG2.05_at	-0.56436	0.0638423	-0.389544	-0.294121	0.0554145	0.671056	0.89332	1.24581	-0.526164	-0.440619	-0.855778	-1.08446	-0.477825	0.375797	0.459066	0.575505	2SCG2.05, possible cysteine synthase, len: 340 aa; similar to SW:CYSM_ALCEU (EMBL:X97499) Alcaligenes eutrophus cysteine synthase (EC 4.2.99.8) CysM, 339 aa; fasta scores: opt: 283 z-score: 331.0 E(): 6.5e-11; 30.3% identity in 277 aa overlap. Contains Pfam match to entry PF00291 PALP, Pyridoxal-phosphate dependent enzyme. Also contains TTA leucine codon (115), possible target for bldA regulation	SCO0992	Q9EX46
2SCG2.06_2SCG2.06_at	-0.527983	-0.0865881	-0.932869	-0.67615	0.00375748	0.466221	0.453309	1.29411	-0.558248	-0.954322	-1.23201	-1.16325	-0.350194	0.135269	0.37626	0.632528	2SCG2.06, conserved hypothetical protein, len: 412 aa; similar to SW:Y4RH_RHISN (EMBL:AE000094) Rhizobium sp. hypothetical 52.5 kDa protein Y4rH, 478 aa; fasta scores: opt: 348 z-score: 384.2 E(): 7.1e-14; 26.3% identity in 400 aa overlap	SCO0993	Q9EX45
2SCG2.07_2SCG2.07_at	-0.220856	-0.0399494	-0.314272	-0.366747	0.296864	0.567649	0.913026	1.43793	-0.255127	-0.140243	-0.553376	-0.813205	-0.053942	0.328438	0.42479	0.430007	2SCG2.07, possible integral membrane protein, len: 421 aa; similar to TR:O86692 (EMBL:AL031371) Streptomyces coelicolor putative transport system permease protein SC4G2.20, 436 aa; fasta scores: opt: 354 z-score: 396.0 E(): 1.6e-14; 29.6% identity in 429 aa overlap. Contains possible hydrophobic membrane spanning regions	SCO0994	Q9EX44
2SCG2.08_2SCG2.08_at	-0.241618	0.0635304	-0.367996	-0.417873	-0.0291745	0.529609	0.766603	1.24342	-0.254411	-0.250926	-0.72832	-0.914265	-0.237287	0.279299	0.49166	0.528729	2SCG2.08, possible methyltransferase, len: 249 aa; similar to TR:P72459 (EMBL:Y08763) Streptomyces griseus methyltransferase StsG, 253 aa; fasta scores: opt: 337 z-score: 418.3 E(): 8.9e-16; 28.9% identity in 242 aa overlap. Contains Pfam match to entry PF01209 Ubie_methyltran, ubiE/COQ5 methyltransferase family	SCO0995	Q9EX43
2SCG2.09_2SCG2.09_at	0.0047574	-0.711425	-0.381803	-0.21208	0.340105	-0.0906394	0.0107829	0.516393	-0.0418561	-1.2537	-1.57704	-1.61104	0.036953	0.286941	0.31429	0.156767	2SCG2.09, possible lipoprotein, len: 347 aa; similar to TR:Q9K467 (EMBL:AL359215) Streptomyces coelicolor putative iron transport lipoprotein SC2H12.17, 345 aa; fasta scores: opt: 473 z-score: 540.7 E(): 1.4e-22; 39.2% identity in 339 aa overlap. Contains Pfam match to entry PF01497 Peripla_BP_2, Periplasmic binding protein, correctly situated match to Prosite entry PS00013 Prokaryotic membrane l…	SCO0996	Q9EX42
2SCG38.40_SCG8A.01_at	0.370661	-0.298045	-0.281018	-0.659832	0.431284	0.152005	-0.289478	-0.0927569	0.309759	-0.441092	-0.517371	-0.463778	0.408907	0.131052	0.0709729	0.127862	2SCG38.40, probable ABC transporter transmembrane protein (fragment), len: >35 aa SCG8A.01, partial CDS, probable ABC transporter transmembrane subunit, len: >623aa; similar to many eg. TR:O87312 (EMBL:AF027770) FxtA iron sequestration protein from Mycobacterium smegmatis (574 aa) fasta scores; opt: 794, z-score: 866.3, E(): 0, 35.2% identity in 514 aa overlap. Contains Pfam match to entry PF0066…	SCO1147	Q8CK38
2SCG58.12_2SCG58.12_at	0.0905666	-1.00697	-0.431185	-0.479312	0.532883	0.111604	0.524525	0.600405	-0.068572	-2.01695	-1.62125	-1.25274	0.0690184	0.0626017	0.0325499	0.0257187	2SCG58.12, possible ligase, len: 412 aa; similar to TR:Q9ZGG7 (EMBL:AF080002) Heliobacillus mobilis UDP-N-acetylmuramyl tripeptide synthetase MurC, 455 aa; fasta scores: opt: 261 z-score: 287.4 E(): 1.5e-08; 29.3% identity in 441 aa overlap. Contains Pfam match to entry PF01225 Mur_ligase, Mur ligase family	SCO1212	Q9FCA1
2SCG58.15_2SCG58.15_at	0.932574	-1.10476	-0.687116	-0.497896	0.679465	-0.0543035	0.137644	0.491688	0.702362	-1.61828	-1.6078	-1.34017	0.659669	0.107583	-0.119756	0.153333	2SCG58.15, possible integral membrane protein, len: 316 aa; similar to SW:CTAG_BACSU (EMBL:Z98682) Bacillus subtilis CtaG protein, 297 aa; fasta scores: opt: 139 z-score: 169.9 E(): 0.053; 24.7% identity in 292 aa overlap. Contains possible hydrophobic membrane spanning regions	SCO1215
2SCG61.16_2SCG61.16_at	-0.136173	-0.267648	-0.235756	-0.000123978	0.263188	-0.00713666	0.359941	0.651985	-0.123065	-0.316953	-0.292957	-0.205131	0.174146	0.341127	0.291666	0.412156	2SCG61.16, unknown, len: 59aa	SCO1334
2SCI34.11c_2SCI34.11_r_at	0.167983	-0.370913	-0.142747	-0.358081	0.404478	-0.123463	-0.0420732	0.0457815	0.0416924	-0.476766	-0.479677	-0.410248	0.162744	0.0840174	0.150751	0.270808	2SCI34.11c, probable GTP binding protein, len: 492 aa; similar to SW:ENGA_BACSU (EMBL:L47648) Bacillus subtilis probable GTP binding protein EngA, 436 aa; fasta scores: opt: 1143 z-score: 1175.4 E(): 0; 42.0% identity in 436 aa overlap. Contains Pfam match to entry PF01926 MMR_HSR1, GTPase of unknown function and 2x matches to Prosite entry PS00017 ATP/GTP-binding site motif A (P-loop)	SCO1758	Q9EWW8
2SCI34.12c_2SCI34.12_r_at	-0.037818	-0.42641	-0.0962319	-0.209144	0.330903	-0.0221287	0.0116504	-0.0774682	0.0279665	-0.393229	-0.374458	-0.599001	0.128172	0.274723	0.410575	0.313649	2SCI34.12c, possible transferase, len: 220 aa; similar to TR:O67841 (EMBL:AE000770) Aquifex aeolicus 2-acylglycerophosphoethanolamine acyltransferase Aas, 211 aa; fasta scores: opt: 325 z-score: 388.0 E(): 3.6e-14; 33.3% identity in 189 aa overlap. Contains Pfam match to entry PF01553 Acyltransferase, Acyltransferase	SCO1759	Q9EWW7
2SCK31.16_2SCK31.16_at	0.0533323	-0.9232	-0.310327	-0.0828819	0.19347	-0.23698	0.194163	0.255267	0.0775331	-1.41668	-1.22103	-0.634646	0.0443058	0.0933342	0.0536257	0.50717	2SCK31.16, probable peptide methionine sulfoxide reductase, len: 172 aa; similar to SW:PMSR_ECOLI (EMBL:M89992) Escherichia coli peptide methionine sulfoxide reductase MsrA, 211 aa; fasta scores: opt: 437 z-score: 538.0 E(): 2e-22; 44.2% identity in 165 aa overlap. Contains Pfam match to entry PF01625 PMSR, Peptide methionine sulfoxide reductase	SCO4956	Q9EWF7
2SCK36.12_2SCK36.12_at	0.602311	-1.00315	-0.432917	-0.144432	0.478279	-0.139266	0.143657	0.340652	0.578744	-1.62254	-1.46294	-1.12887	0.58262	0.298794	-0.0219803	-0.060571	2SCK36.12, probable IclR-family transcriptional regulatory protein, len: 254 aa; similar to SW:KDGR_ECOLI (EMBL:AE000277) Escherichia coli transcriptional regulator KdgR, 263 aa; fasta scores: opt: 420 Z-score: 488.7 bits: 98.0 E(): 1.3e-19; 30.992% identity in 242 aa overlap. Contains Pfam match to entry PF01614 IclR, Bacterial transcriptional regulator and possible helix-turn-helix motif at res…	SCO4989	Q93JK5
3SC5B7.03_3SC5B7.03_at	-0.386807	-0.692123	-0.801758	-0.34393	1.01468	0.0395139	0.568031	1.26894	-0.224331	-1.16683	-1.05857	-0.776346	0.00520897	0.811742	0.7304	0.736105	3SC5B7.03, unknown, len: 125 aa	SCO0725
SC10A5.05_SC10A5.05_at	-0.114251	-0.700902	-0.0311136	-0.0356493	0.400307	-0.027105	0.0375528	0.191132	0.0160411	-1.56823	-1.46709	-1.26731	-0.0123014	0.390746	0.286362	0.153196	SC10A5.05, probable membrane protein, len: 691; high ly similar to M. tuberculosis putative membrane protein TR: O07192 (EMBL:Z96072) MTCY05A6.11C (647 aa), fasta scores; o pt: 1980 z-score: 3557.6 E(): 0, 62.7% identity in 659 aa o verlap and weakly similar to many transport proteins eg. PR OY_SALTY P37460 proline-specific permease proy from Salmone lla typhimurium (456 aa), fasta scores; opt: 1…	SCO5900
SC10A5.06_SC10A5.06_i_at	0.0801339	-0.421944	0.0597012	-0.175819	0.449445	-0.0456483	-0.0354172	0.059872	-0.0204983	-0.943083	-0.904979	-0.814878	0.147178	0.267734	0.312086	0.267135	SC10A5.06, unknown, len: 458; similar to M. tuberculosis hypothetical protein TR:O07191 (EMBL:Z96072) MTCY05A6. 10C (405 aa), fasta scores; opt: 455 z-score: 878.5 E(): 0, 38.4% identity in 417 aa overlap, and weakly similar to several putative RNA methyltransferases eg. YGCA_ECOLI P5513 5 hypothetical RNA methyltransferase (433 aa), fasta scores ; opt: 358 z-score: 331.2 E(): 3e-11, 27.4% identi…	SCO5901	O54099
SC10G8.26c_SC10G8.26_at	-0.161794	0	-0.190383	-0.287189	0.738025	2.07525	1.01201	-0.155393	-0.215883	0.28494	-0.298551	-0.411257	-0.139937	0.935832	1.61015	0.8551	SC10G8.26c, possible membrane transport protein, len: 694 aa. Highly similar to many members of the FecCD family of binding protein-dependent transport proteins e.g. Escherichia coli SW:FHUB_ECOLI(EMBL:X04319) ferrichrome transport protein FhuB precursor (660 aa), fasta scores opt: 510 z-score:0.0 E(): 0.0 33.93% identity in 672 aa overlap. Contains 2xPfam match to entry PF01032 FecCD_family, Fec…	SCO7398	Q9L179
SC10G8.27c_SC10G8.27_at	-0.114874	4.76837e-07	-0.209515	-0.201431	0.820531	1.99181	1.08538	-0.316429	-0.239814	0.46487	-0.714182	-0.696186	-0.358284	1.05343	1.88315	0.982559	SC10G8.27c, possible binding-protein-dependent transport lipoprotein, len: 327 aa. Similar to many including: Escherichia coli SW:FHUD_ECOLI(EMBL:X05810) ferrichrome-binding periplasmic protein precursor FhuD (296 aa), fasta scores opt: 231 z-score: 249.9 E(): 1.7e-06 24.8% identity in 270 aa overlap. Contains a possible N-terminal signal sequence and an appropriately positioned Prosite hit to PS…	SCO7399	Q9L178
SC10G8.32c_SC10G8.32_i_at	0.311795	-0.567559	-0.454364	-0.531179	0.72355	0.109655	0.267029	0.529982	0.208799	-0.853405	-0.512954	-0.399217	0.406312	0.200653	-0.000555038	0.0989165	SC10G8.32c, unknown, len: 263 aa. Highly similar to a number of proteins of undefined function from Streptomyces coelicolor including: TR:O86541 (EMBL:AL031350) SC1F3.04 (261 aa), fasta scores opt: 1155 z-score: 1354.8 E():0 67.9% identity in 262 aa overlap and TR:O86718 (EMBL:AL031515) SC5C7.21C (271 aa), fasta scores opt: 894 z-score: 1050.3 E(): 0 54.0% identity in 272 aa overlap.	SCO7404
SC1A8A.15c_SC1A8A.15_r_at	0.13963	-0.374936	-0.63108	-0.304563	0.319991	-0.227577	-0.121575	0.0582978	0.181295	-0.581301	-0.429155	-0.638174	0.23511	0.151175	0.154134	0.112278	SC1A8A.15c, mutT-like protein, len: 138 aa; similar to many eg. SW:P08337 (MUTT_ECOLI) mutator mutT protein from Escherichia coli (129 aa) fasta scores; opt: 131, z-score: 177.0, E(): 0.02, 33.7% identity in 101 aa overlap. Contains Pfam match to entry PF00293 mutT, Bacterial mutT protein and Prosite match to PS00893 mutT domain signature.	SCO1395	Q9KZN7
SC1A8A.20c_SC1A8A.20_i_at	0.353555	-1.14747	-0.828016	-0.72473	0.345011	-0.114314	-0.104297	0.264803	0.188769	-1.17453	-1.52442	-1.21013	0.142934	0.214845	0.375166	0.0930958	SC1A8A.20c, cvnC4, unknown, len: 131 aa; similar to others from Streptomyces coelicolor and Mycobacterium tuberculosis eg. TR:O86523 (EMBL:AL031124) hypothetical protein from Streptomyces coelicolor (132 aa) fasta scores; opt: 262, z-score: 339.3, E(): 1.8e-11, 41.9% identity in 124 aa overlap and to TR:Q9KZI7 (EMBL:AL353863) Streptomyces coelicolor hypothetical protein SCG8A.12c, 137 aa; fasta s…	SCO1400
SC1A8A.22c_SC1A8A.22_at	-0.0562196	-0.489268	-0.187866	-0.358226	0.444096	-0.00846068	0.00770569	0.331505	-0.0053393	-0.661314	-0.748669	-0.761119	0.0713352	0.271745	0.385853	0.260031	SC1A8A.22c, cvnA4, possible large secreted protein, len: 943aa; similar to others from Streptomyces coelicolor and Mycobacterium tuberculosis eg. TR:Q9X836 (EMBL:AL049727) putative large secreted protein from Streptomyces coelicolor (877 aa) fasta scores; opt: 1356, z-score: 1302.5, E(): 0, 34.5% identity in 887 aa overlap. Local genetic arrangement also seems to be conserved for the Streptomyces…	SCO1402	Q9KZN0
SC1A8A.24c_SC1A8A.24_at	0.367601	-0.531914	-0.289722	-0.622002	0.36924	-0.133434	-0.150663	0.160864	0.390905	-0.649737	-0.828112	-1.18055	0.274078	0.185167	0.280491	0.198652	SC1A8A.24c, unknown, len: 1001aa; weakly similar to many other large proteins of undefined function eg. TR:Q9Z5A4 (EMBL:AL035478) putative secreted protein from Streptomyces coelicolor (1156 aa) fasta scores; opt: 210, z-score: 222.7, E(): 5.7e-05, 24.7% identity in 636 aa overlap.	SCO1404	Q9KZM8
SC1A8A.25c_SC1A8A.25_at	0.101645	-0.598518	-0.36291	-0.554761	0.391899	-0.105611	-0.119808	0.0886927	0.116136	-1.19861	-1.65699	-1.4076	0.253785	0.166312	0.119507	0.109493	SC1A8A.25c, possible heat shock protein (hsp90-family), len: 615aa; similar to many eg. TR:O43642 (EMBL:AF043254) heat shock protein 75 from Homo sapiens (Human) (649 aa) fasta scores; opt: 364, z-score: 416.0, E(): 9.7e-16, 25.5% identity in 639 aa overlap. Contains two Pfam matches to entry PF00183 HSP90, Hsp90 protein.	SCO1405	Q9KZM7
SC1A8A.26c_SC1A8A.26_at	0.061388	-0.508399	-0.237397	-0.693068	0.548222	0.0974207	0.00393931	0.3154	-0.00601737	-1.1292	-1.4813	-1.33709	0.17159	0.0168537	0.0763814	0.181473	SC1A8A.26c, hypothetical protein, len: 328 aa; weakly similar to TR:CAB46782 (EMBL:AL096811) hypothetical protein from Streptomyces coelicolor (338 aa) fasta scores; opt: 140, z-score: 170.3, E(): 0.047, 26.9% identity in 338 aa overlap.	SCO1406
SC1B5.02_SC1B5.02_at	0.14938	-1.19699	-0.244833	-0.022572	0.0553614	-0.287596	0.0514348	0.0308228	0.187372	-1.83832	-1.71267	-1.47011	0.25037	-0.134401	0.0329618	0.102123	SC1B5.02, unknown, len: 243 aa; similar to hypothetical protein downstream of M. tuberculosis HemY; TR:P71973 (EMBL:Z80225) MTCY441.45C (296 aa), fasta scores; opt: 917 z-score: 1481.6 E(): 0, 59.1% identity in 237 aa overlap	SCO6042
SC1C2.16_SC1C2.16_r_at	-0.437003	-0.826949	-0.176743	0.114306	0.347961	-0.624923	0.0724707	0.426458	-0.248629	0.00160758	-0.0658614	-0.795584	-0.261378	0.284085	0.400976	0.269802	SC1C2.16, probable carboxyl transferase, len: 527 aa; similar to many e.g. Veillonella parvula TR:Q57079 (EMBL:Z24754) alpha-subunit, methylmalonyl-coa decarboxylase (509 aa), fasta scores; opt: 1929 z-score: 2387.4 E(): 0, 55.9% identity in 510 aa overlap and Myxococcus xanthus TR:O24789 (EMBL:AB007000) propionyl-coa carboxylase (524 aa), fasta scores; opt: 1922 z-score: 2359.6 E(): 0, 55.7% ide…	SCO5535	O86517
SC1C2.20c_SC1C2.20c_i_at	-0.0687115	-1.5977	-1.13352	-0.906746	1.24291	-0.0421287	0.532407	1.49363	0.0780377	-1.85805	-1.70129	-1.45657	0.431137	0.181974	0.31309	0.320301	SC1C2.20c, cvnB2, unknown, len: 140 aa; similar to M. tuberculosis hypothetical protein TR:O50393 (EMBL:AL009198) MTV004.21c (130 aa), fasta scores; opt: 445 z-score: 754.7 E(): 0, 56.9% identity in 116 aa overlap. 94.2% identical to upstream gene SC1C2.24c	SCO5539
SC1C2.21c_SC1C2.21c_at	0.129038	-1.04475	-0.655069	-0.344698	0.817681	-0.339272	-0.104988	0.684504	0.0553239	-1.59439	-1.47753	-1.15296	0.273896	0.453518	0.537607	0.525482	SC1C2.21c, cvnA2, unknown, len: 1111 aa; contains two possible transmembrane domains at around 100 and 400 aa, a Gln-rich region at around 850 aa and a probable coiled-coil domain from 297 to 327. Overall 35.6% identical to upstream gene SC1C2.25c, but with much higher similarity between aa 477 and 719	SCO5540	O86522
SC1C2.24c_SC1C2.24c_r_at	0	-0.614103	-0.4345	0.0108213	-0.00848484	0.0531626	0.000733376	0.258245	0.00465838	-1.45076	-1.52051	-1.40803	0.0476281	0.0100412	0.0898514	0.079649	SC1C2.24c, cvnB1, unknown, len: 137 aa; M. tuberculosis hypothetical protein TR:O50393 (EMBL:AL009198) MTV004.21c (130 aa), fasta scores; opt: 466 z-score: 804.8 E(): 0, 58.6% identity in 116 aa overlap. 94.2% identical to downstream gene SC1C2.20c	SCO5543
SC1C2.25c_SC1C2.25c_at	-0.0227146	-0.462404	-0.780677	-0.21972	0.264622	0.0525729	0.12503	0.504839	-0.00902971	-1.37292	-1.55984	-1.36304	0.0933768	0.0827344	0.123288	0.0334028	SC1C2.25c, cvnA1, unknown, len: 1329 aa; contains two possible transmembrane domains at around 100 and 400 aa, and probable coiled-coil domains from 112 to 144 and 360 to 398. Overall 35.6% identical to downstream gene SC1C2.22c, but with much higher similarity between aa 468 and 709	SCO5544	O86525
SC1C2.27_SC1C2.27_r_at	0.109565	-0.49567	-0.113746	-0.464455	0.433084	0.218196	0.181069	0.048618	0.0301263	-0.904224	-0.925105	-0.839562	0.289539	0.125746	-0.00707372	0.0529744	SC1C2.27, unknown, len: 261 aa; similar to hypothetical proteins e.g. E. coli TR:P76004 (EMBL:AE000216) O219 (219 aa), fasta scores; opt: 555 z-score: 764.8 E(): 0, 45.7% identity in 208 aa overlap and to e.g. HPCE_ECOLI 2-hydroxyhepta-2,4-diene-1,7-dioate isomerase (405 aa), fasta scores; opt: 389 z-score: 507.2 E(): 5.3e-21, 33.9% identity in 218 aa overlap	SCO5546	O86527
SC1C3.08c_SC1C3.08c_at	-0.0978482	-0.438422	-0.104824	-0.173308	0.501447	0.0132437	0.119282	0.474299	0.0100185	-0.885802	-0.908009	-0.719725	0.167431	0.221311	0.0162155	-0.115461	SC1C3.08c, possible transcriptional regulator, len: 366 aa; some similarity to many putative transcriptional regulators, e.g. TR:P96499 (EMBL:U56901) B. subtilis putative transcriptional regulator YVHJ (391 aa), fasta scores; opt:283 z-score: 276.9 E(): 3.4e-08, 28.2% identity in 365 aaoverlap. Contains Highly basic N-terminus, followed by hydrophobic region (possibly transmembrane)	SCO6020
SC1C3.14c_SC1C3.14c_at	0.178991	-0.65852	-0.290494	-0.495633	0.248587	0.181263	0.0196492	-0.0818748	0.21218	-1.77221	-1.22114	-0.287455	0.391447	0.104838	-0.0520894	0.219838	SC1C3.14c, probable fatty acid oxidation complex alpha-subunit, similar to many e.g. FADB_ECOLI (729 aa), fasta scores; opt: 782 z-score: 863.1 E(): 0, 29.8% identity in671 aa overlap. Contains Pfam match to entry ECH PF00378, Enoyl-CoA hydratase/isomerase, score 49.78	SCO6026	O69856
SC1F2.20_SC1F2.20_at	0.0272493	-0.748911	-0.458234	-0.217364	0.483455	-0.0257394	0.00515238	0.334336	-0.0860934	-1.54529	-1.36318	-1.14998	0.0405566	0.0939531	0.202876	0.477515	SC1F2.20, probable ATP/GTP binding protein, len: 731 aa; very weak similarity in C-terminus to a yeast ATP /GTP binding protein TR:Q12179 (EMBL:Z73601) Saccharomyces cerevisiae chromosome XVI ORF YPL245W (454 aa), Smith-Waterman scores;E: 3.1e-05, 20.4% identity in 499 aa overlap. Contains two TTA Leu codons: possible targets for action of bldA, PS00017 ATP /GTP-binding site motif A (P-loop) and …	SCO6623
SC1G2.02c_SC1G2.02c_at	0.13388	-0.639308	-0.16329	-0.21592	0.421614	-0.178831	-0.0450474	0.205751	0.0582981	-0.575182	-0.871716	-0.501023	0.159405	0.175953	0.148264	0.181706	SC1G2.02c, possible membrane protein, len: 222 aa. Contains a possible N-terminal membrane spanning hydrophobic domain.	SCO2240
SC2A6.10_SC2A6.10_at	0.0600781	-0.652467	-0.275162	-0.407594	0.194933	-0.0926209	0.233956	0.126092	-0.0395428	-1.3195	-1.15371	-1.20209	-0.0185474	0.0859114	0.207578	0.198153	SC2A6.10, possible integral membrane protein, len: 178 aa; similar to TR:O32878 (EMBL:Z98271) Mycobacterium leprae hypothetical 9.6 kD protein MLCB1779.16c, 91 aa; fasta scores: opt: 148 z-score: 174.2 E(): 0.032; 27.5% identity in 80 aa overlap. Contains possible hydrophobic membrane spanning regions	SCO4825
SC2E9.08_SC2E9.08_at	-0.0155096	-1.05514	-0.66076	-0.674356	0.444171	-0.346494	-0.0190392	0.163829	0.126005	-1.74951	-1.73188	-1.50195	0.316426	0.14872	0.289819	0.160447	SC2E9.08, unknown, len: 194 aa	SCO5867
SC2G5.19_SC2G5.19_at	-0.0332324	-0.046231	-0.398687	-0.0336647	-0.0090723	0.349812	0.0362398	1.08826	-0.0617967	-0.228771	-0.291301	-0.0602538	-0.0247688	0.0489543	0.369219	0.352644	SC2G5.19, possible secreted protein, len: 1156aa; alanine rich, similar to TR:O87848 (EMBL:AL031013) hypothetical protein from Streptomyces coelicolor (1147 aa) fasta scores; opt: 2516, z-score: 2119.1, E(): 0, (44.6% identity in 1122 aa overlap). Contains possible N-terminal signal sequence.	SCO6198
SC2H12.16_SC2H12.16_s_at	-0.120635	-0.559202	-0.277052	-0.243632	0.501671	-0.0707315	0.0456597	0.198683	0.0138844	-0.588731	-0.598408	-0.659939	0.138334	0.241414	0.238653	0.396999	SC2H12.16, possible iron transport protein, ATP-binding component, len: 258 aa. Highly similar to many e.g. Escherichia coli SW:FECE_ECOLI(EMBL:M26397) iron(iii) dicitrate transport ATP-binding protein, FecE (255aa), fasta scores opt: 616 z-score: 685.9 E(): 9.8e-31 43.1% identity in 246 aa overlap. Contains Prosite hits to PS00211 ABC transporters family signature and PS00017 ATP/GTP-binding sit…	SCO7217	Q9K468
SC2H4.02_SC2H4_part2_at	0.170034	-0.363062	-0.575853	-0.171653	0.414266	0.113068	-0.0132864	0.613351	0.179534	-0.196045	-0.570426	-0.67196	0.273813	0.0177937	0.12481	0.107688	SC2H4.02, unknown, len: 2183; very limited similarity to proteins of the RHS family e.g. WAPA_BACSU wall-associated protein precursor (2334 aa), fasta scores; opt: 141 z-score: 296.8 E(): 2.7e-09, 23.4% identity in 1237 aa overlap, and RHSA_ECOLI RHSA protein precursor (1377 aa), fasta scores; opt: 135 z-score: 222.4 E(): 3.8e-05, 23.0% identity in 1016 aa overlap. Contains possible membrane anch…	SCO6220
SC2H4.07c_SC2H4.07c_at	0.203886	-0.887762	-0.715009	-0.516724	0.363334	-0.283245	-0.0742321	0.277215	0.207445	-1.80282	-2.2486	-1.79307	0.310965	0.0680733	0.074496	0.162911	SC2H4.07c, probable secreted protein, len: 421 aa; similar in C-terminus to B. subtilis TR:P70960 (EMBL:Z81356;) hypothetical protein ywmC precursor (227 aa), fasta scores; opt: 319 z-score: 219.2 E(): 5.8e-05, 29.6% identity in 216 aa overlap	SCO6225
SC3A7.27_SC3A7.27_at	0.102082	-0.396372	-0.166897	-0.573763	0.353257	0.127277	0.181787	0.0997372	0.059072	-0.908596	-0.594297	-0.637178	0.0677754	-0.0577809	0.146741	0.440398	SC3A7.27, possible integral membrane protein, len: 309 aa; similar to hypothetical proteins from M. tuberculosis and M. leprae e.g. M. tuberculosis TR:P95164 (EMBL:Z83859) MTCY359.28 (322 aa), fasta scores; opt: 196 z-score: 298.4 E(): 2.3e-09, 33.7% identity in 267 aa overlap	SCO6359	O86628
SC3C3.04_SC3C3.04_at	0.225077	-0.375847	-0.391757	-0.728632	0.485325	0.0420764	-0.00187206	-0.0436751	0.189718	-0.798857	-0.859488	-0.871761	0.274762	0.211275	0.0403856	0.12625	SC3C3.04, putative secreted protein, len: 524 aa; may contain N-terminal signal sequence with long leader	SCO5718
SC3C3.20c_SC3C3.20c_at	-0.0462689	-0.607517	-0.47294	-0.548452	0.408875	0.0194871	0.0673834	0.0823205	-0.0984278	-0.989825	-1.01493	-0.998093	0.0594203	0.00257556	0.0344394	0.124682	SC3C3.20c, unknown ATP/GTP binding protein (putative membrane protein), len: 1321 aa; similar to several in M. tuberculosis and M. leprae e.g. M. tuberculosis TR:O06264 (EMBL:Z95389) MTCY77.19c, Rv3447c (1236 aa), fasta scores; opt: 1186 z-score: 3117.9 E(): 0, 42.9% identity in 1312 aa overlap. Contains 3x, PS00017 ATP /GTP-binding site motif A (P-loop), and a possible transmembrane domain near …	SCO5734	O86653
SC3C3.21_SC3C3.21_at	0.0794306	-0.533522	-0.26782	-0.267707	0.267934	-0.156078	0.0296965	0.206192	-0.0379098	-1.42814	-1.35447	-1.38083	0.149432	0.118996	0.170767	0.0515509	SC3C3.21, probable integral membrane protein, len: 491 aa; similar to hypothetical membrane protein from M. tuberculosis TR:O06265 (EMBL:Z95389) MTCY77.20 Rv3448 (467 aa), fasta scores; opt: 192 z-score: 322.0 E(): 1.1e-10, 26.9% identity in 495 aa overlap	SCO5735
SC3D11.21_SC3D11.21_at	0.337001	-0.744416	-0.756594	-0.233944	0.400026	-0.0589701	-0.0109822	0.262833	0.370337	-1.49128	-1.95311	-1.20483	0.514265	0.161323	0.00588703	0.0650686	SCO5464; SC3D11.21, possible calcium-binding protein, len: 70aa; similar to many eukaryotic calcium-binding proteins eg. TR:Q42470 (EMBL:D63153) calcium-binding protein from Brassica rapa (Turnip), and Brassica napus (Rape) (79 aa) fasta scores; opt: 153, z-score: 214.7, E(): 0.00015, 45.3% identity in 64 aa overlap and SW:P02599 (CALM_DICDI) calmodulin from Dictyostelium discoideum (Slime mold) …	SCO5464	Q9L1E1
SC4A10.09_SC4A10.09_at	0.346676	-0.514082	-0.0102584	-0.395126	0.729781	-0.131215	-0.0193834	0.0171762	0.324565	-0.870541	-0.684243	-0.926222	0.320158	0.155934	0.176928	0.219647	SC4A10.09, probable isoleucyl-tRNA synthetase, len: 1047 aa; similar to many e.g. SW:SYIP_STAAU (EMBL:X75439), mupR, Staphylococcus aureus isoleucyl-tRNA synthetase conferring mupirocin resistance (1024 aa), fasta scores; opt: 2453 z-score: 2768.9 E(): 0, 38.2% identity in 985 aa overlap and SW:SYI_THETH, ileS, Thermus aquaticus isoleucyl-tRNA synthetase (821 aa) (49.1% identity in 831 aa overlap…	SCO2076	Q9S2X5
SC4A10.17c_SC4A10.17_at	-0.0938868	-0.897801	-0.122861	-0.391811	0.477491	0.00847276	0.185255	0.417951	-0.0320323	-1.50802	-1.27346	-1.13564	0.0889444	0.129073	-0.002539	0.136381	SC4A10.17c, murG, probable UDP-N-acetylglucosamine-N-acetylmuramyl-(pentapeptide) pyrophosphoryl-undecaprenol N-acetylglucosamine transferase, len: 364 aa; previously sequenced as TR:Q9ZBA5 (EMBL:U10879), MurG, Streptomyces coelicolor UDP-N-acetylglucosamine-N-acetylmuramyl-(pentapeptide) pyrophosphoryl-undecaprenol N-acetylglucosamine transferase (364 aa) and identical to that sequence. Similar …	SCO2084	Q9ZBA5
SC4A10.18c_SC4A10.18_at	0.21881	-0.511378	0.0794702	0.0164466	0.291412	-0.0949488	-0.0569359	0.0232051	0.0214663	-0.642714	-0.658237	-0.589395	-0.0636692	0.244714	0.171571	0.286955	SC4A10.18c, ftsW, probable cell division protein, len; 456 aa; previously sequenced as TR:Q9ZBA6 (EMBL:U10879), ftsW, Streptomyces coelicolor ftsW protein (456 aa) and identical to that sequence. Similar to many members of the ftsW/rodA/spoVE family e.g. SW:SP5E_BACSU (EMBL:X51419), spoVE, Bacillus subtilis stage V sporulation protein (366 aa), fasta scores; opt: 745 z-score: 788.4 E(): 0, 36.9% …	SCO2085	Q9ZBA6
SC4A10.19c_SC4A10.19_at	-0.092093	-1.00991	-0.295585	-0.419637	0.382578	0.00630347	0.0967852	0.147492	-0.149675	-2.25607	-2.02757	-1.52982	0.13408	0.10691	0.225523	0.162261	SC4A10.19c, murD, UDP-N-acetylmuramoylalanine-D-glutamate ligase, len: 471 aa; previously partially sequenced as TR:Q9ZBA7 (EMBL:U10879), MurD, Streptomyces coelicolor UDP-N-acetylmuramoylalanine-D-glutamate ligase (fragment) (221 aa) and identical to that sequence. Similar to many e.g. TR:O68388 (EMBL:AF035938), MurD, Streptococcus pyogenes UDP-N-acetylmuramoylalanine-D-glutamate ligase (452 aa)…	SCO2086	Q9S2W9
SC4A10.21c_SC4A10.21_at	0.0185966	-0.949289	-0.0339193	-0.321651	0.415257	-0.0785214	0.0690972	0.209434	-0.111257	-1.34532	-1.31124	-1.14346	-0.0652742	0.161846	0.142206	0.0841939	SC4A10.21c, murF, probable UDP-N-acetylmuramoylalanyl-D-glutamyl- 2,6-diaminopimelate- D-alanyl-alanyl ligase, len: 471 aa; similar to many e.g. SW:MURF_ECOLI (EMBL:X15432), Mra, MurF, Escherichia coli UDP-N-acetylmuramoylalanyl-D-glutamyl- 2,6-diaminopimelate- D-alanyl-alanyl ligase (452 aa), fasta scores; opt: 774 z-score: 866.3 E(): 0, 36.1% identity in 471 aa overlap. Also similar to SW:MURF_…	SCO2088	Q9S2W8
SC4A10.22c_SC4A10.22_at	0.0949311	-1.03281	-0.055882	-0.388366	0.40194	0.0264139	0.209901	0.236846	-0.0284125	-1.9257	-1.70396	-1.31693	0.0890894	0.277266	0.0405238	0.112453	SC4A10.22c, murE, probable UDP-N-acetylmuramoylalanyl-D-glutamate- 2,6-diaminopimelate ligase, len: 506 aa; previously partially sequenced as TR:Q9Z5V6 (EMBL:AF123319), MurE, Streptomyces coelicolor UDP-N-acetylmuramoylalanyl-D-glutamate- 2,6-diaminopimelate ligase (fragment) (142 aa) and identical to that sequence. Similar to many e.g. SW:MURE_ECOLI (EMBL:X55814), MurE, Escherichia coli UDP-N-ac…	SCO2089	Q9S2W7
SC4A7.11_SC4A7.11_at	-0.100673	0.0123568	-0.405171	-0.643851	-0.0209373	0.389275	0.420152	0.670124	-0.114914	-0.243818	-0.705738	-0.861094	0.025712	0.37743	0.655839	0.997255	SC4A7.11, possible secreted protein, len: 1545 aa; similar in its central part to SW:STFR_ECOLI (EMBL:AE000234) Escherichia coli side tail fiber protein homolog from labmboid prophage RAC StfR or B1372, 1120 aa; fasta scores: opt: 494 Z-score: 414.4 E(): 1.9e-15; 31.461% identity in 445 aa overlap. Contains high percentage of aa residues A and G. Contains Pfam match to entry PF00652 Ricin_B_lecti…	SCO2383
SC4A7.12_SC4A7.12_at	-0.321773	-0.120853	-0.283313	-0.664082	0.300046	0.636405	0.693146	1.01722	-0.31571	-0.299025	-0.500089	-0.749086	-0.142565	0.329791	0.583529	0.918593	SC4A7.12, unknown, len: 139 aa	SCO2384
SC4A7.23c_SC4A7.23c_at	0.138633	-0.637169	-0.574058	-0.267121	0.544746	-0.0172564	0.126537	0.357483	0.0791469	-1.07974	-1.109	-0.857398	0.206864	0.0697098	0.0919536	0.295465	SC4A7.23c, possible integral membrane protein, len: 274 aa; low similarities to SW:CYSZ_ECOLI (EMBL:AE000329) Escheichia coli CysZ protein, 253 aa; fasta scores: opt: 258 z-score: 295.2 E(): 4.6e-09; 25.8% identity in 244 aa overlap	SCO2395	Q9RDP2
SC4B10.03c_SC4B10.03_at	0.0836778	-0.83007	-0.413294	-0.473564	0.492328	-0.120026	0.143801	0.10924	0.162064	-1.38725	-1.44904	-1.38434	0.263424	0.135828	0.0468238	0.0569579	SC4B10.03c, conserved hypothetical protein, len: 184 aa; similar to TR:CAB89770 (EMBL:AL354616) Streptomyces coelicolor hypothetical 19.1 kD protein SC3A4.24c, 178 aa; fasta scores: opt: 394 z-score: 403.2 E(): 5.4e-15; 55.5% identity in 182 aa overlap. Contains a coiled-coil region at approx. residues 18..45	SCO7102
SC4C6.27c_SC4C6.27c_at	-0.167263	-0.902318	-1.01351	-0.665239	0.215957	-0.240381	0.0228465	0.132963	-0.129931	0.217676	-0.564208	-0.848766	0.120888	0.260231	0.0884314	0.00721836	SC4C6.27c, probable acyl-[acyl-carrier protein] desaturase, len: 328 aa; similar to many e.g. SW:STAD_LINUS (EMBL:X70962) Linum usitatissimum stearoyl-ACP desaturase (396 aa), fasta scores; opt: 385 z-score: 461.5 E(): 2.2e-18, 30.2% identity in 311 aa overlap. The N-terminal 100 aa are divergent. Highest similarity to TR:Q50050 (EMBL:U15182), aadX, Mycobacterium leprae protein (338 aa) (45.5% id…	SCO6717	Q9XAL3
SC4G2.01_SC1F2.24_at	0.260753	-0.4991	-0.266425	-0.219683	0.318139	-0.23241	-0.0740391	0.0977135	0.10467	-0.533087	-0.624361	-0.605085	0.190078	0.123395	0.100269	0.386278	SC4G2.01, unknown, partial CDS, len: >378 aa; continuation of SC1F2.24 SC1F2.24, unknown, partial CDS, len: >862 aa; contains short segment of similarity to a Helicobacter pylori gene described as TR:O26046 (EMBL:AE000649) type IIS restriction enzyme R and M protein (1279 aa), fasta scores; opt: 92 z-score: 267.0 E(): 1.3e-07, 30.5% identity in 118 aa overlap. Also contains PS00092 N-6 Adenine-sp…	SCO6627	Q8CJM2
SC4G2.11c_SC4G2.11c_at	0.239056	-0.958632	-0.986874	-0.697189	0.462535	-0.286655	0.037042	0.442573	0.210737	-1.4718	-1.61816	-1.36529	0.319532	0.0759853	0.0329685	0.28581	SC4G2.11c, unknown, len: 350 aa; identical to TR:Q53944 (EMBL:L37531) ORF3 downstream of PglZ (350 aa)	SCO6637
SC4G2.17_SC4G2.17_i_at	-0.0250111	-0.93089	-0.388987	-0.830438	0.743158	0.276121	0.469923	0.310873	-0.0772877	-1.74081	-1.76802	-1.67844	0.255304	0.195412	-0.142536	-0.544618	SC4G2.17, unknown, len: 184 aa; some similarity to TR:O26772 (EMBL:AE000847) hypothetical protein MTH676 (Methanobacterium thermoautotrophicum) (205 aa), fasta scores; opt: 260 z-score: 193.2 E(): 0.0016, 33.1% identity in 163 aa overlap. Contains Pfam match to entry PF00583 Acetyltransf, Acetyltransferase (GNAT) family, score 38.50, E-value 1.5e-07	SCO6643	O86689
SC4G2.18_SC4G2.18_at	0.0599699	-0.833991	-0.134117	-0.615495	0.578213	0.19209	0.26851	0.0721718	0.0490262	-0.906183	-1.79729	-1.4776	0.380819	0.208552	-0.00628408	-0.146738	SC4G2.18, probable solute-binding lipoprotein, len: 503 aa; similar to many members of the bacterial extracellular solute-binding protein family 5YLIB_ECOLI putative binding protein YLIB precursor (512 aa), fasta scores; opt: 364 z-score: 328.6 E(): 4.6e-11, 27.8% identity in 467 aa overlap. Contains N-terminal signal sequence with appropriately positioned PS00013 Prokaryotic membrane lipoprotein…	SCO6644	O86690
SC4G6.06c_SC4G6.06c_r_at	0.244453	-0.615666	-0.47825	-0.301433	0.642439	-0.0270109	-0.0744562	-0.0356105	0.128348	-0.910972	-0.962145	-1.0674	0.450074	0.107051	0.297448	0.245866	SC4G6.06c, trpB, tryptophan synthase beta subunit, len: 427 aa; previously sequenced therefore identical to TR:O05625 (EMBL:AF054585). Also similar to SW:TRPB_CAUCR tryptophan synthase beta chain from Caulobacter crescentus (406 aa) fasta scores; opt: 1660, z-score: 1848.0, E(): 0, (61.2% identity in 397 aa overlap). Contains Pfam match to entry PF00247 trp_syntB, Tryptophan synthases, beta chain…	SCO2037	O05625
SC4G6.22c_SC4G6.22c_at	0.41739	-0.904895	-0.0801256	-0.32796	0.629441	-0.20508	0.0718371	0.0888325	0.18791	-1.17159	-1.16462	-1.09354	0.271493	0.122953	0.128626	0.273167	SC4G6.22c, hisC1, histidinol-phosphate aminotransferase, len: 369aa; previously sequenced therefore identical to SW:HIS8_STRCO. Contains Pfam match to entry PF00222 aminotran_2, Aminotransferases class-II and Prosite match to PS00599 Aminotransferases class-II pyridoxal-phosphate attachment site.	SCO2053	P16246
SC4G6.23c_SC4G6.23c_at	0.349021	-0.829311	-0.0123897	-0.337373	0.264882	-0.182613	0.00659815	-0.0953461	0.384578	-1.05205	-1.01734	-0.846231	0.478411	0.0745964	0.0697931	0.279298	SC4G6.23c, hisD, histidinol dehydrogenase, len: 441aa; previously sequenced therefore identical to SW:HISX_STRCO. Contains Pfam match to entry PF00815 Histidinol_dh, Histidinol dehydrogenase and Prosite match to PS00611 Histidinol dehydrogenase signature.	SCO2054	P16245
SC4G6.29c_SC4G6.29c_at	0.241801	-0.481173	-0.169407	-0.31091	0.342461	-0.0431431	0.0355709	0.0385451	0.0498699	-0.754892	-0.967391	-0.986309	0.0608999	0.216562	0.100583	0.172364	SC4G6.29c, possible integral membrane transport protein, len: 306aa; weakly similar to many eg. TR:CAB42664 (EMBL:AL049819) putative integral membrane protein from Streptomyces coelicolor (266 aa) fasta scores; opt: 163, z-score: 184.2, E(): 0.0061, (25.3% identity in 273 aa overlap). Contains possible membrane spanning hydrophobic regions. Location directly downstream of a possible ABC transport…	SCO2060	Q9S2S9
SC4G6.30c_SC4G6.30c_i_at	0.206286	-0.499574	-0.795328	-0.346797	0.337689	-0.0946255	-0.151524	-0.0840206	0.0171108	-2.23813	-2.1104	-1.43038	0.237261	0.314191	0.339964	0.179586	SC4G6.30c, possible ABC transport ATP-binding subunit, len: 324aa; similar to many eg. TR:Q53716 (EMBL:L06249) ATP-binding protein from Streptomyces antibioticus (325 aa) fasta scores; opt: 611, z-score: 658.7, E(): 2.3e-29, (39.4% identity in 310 aa overlap). Also similar to TR:CAB42771 (EMBL:AL049841) from Streptomyces coelicolor (315 aa) fasta scores; opt: 599, z-score: 646.2, E(): 1.1e-28, (4…	SCO2061	Q9S2S8
SC5F7.05_SC5F7.05_r_at	0.248687	-0.520315	-0.152287	-0.00539112	0.3926	-0.234906	0.0455408	0.0673037	0.215195	-0.927635	-0.84659	-0.619303	0.12542	0.155658	0.0819734	0.0504243	SC5F7.05, possible integral membrane protein, len: 234aa; similar to SW:Y00U_MYCTU hypothetical protein from Mycobacterium tuberculosis (250 aa) fasta scores; opt: 574, z-score: 642.0, E(): 2e-28, (39.4% identity in 226 aa overlap). Contains possible membrane spanning hydrophobic regions.	SCO2196
SC5F7.22_SC5F7.22_i_at	0.162587	-0.564325	-0.0521231	-0.342459	0.204075	-0.227048	-0.0625283	0.119935	0.10988	-1.11738	-0.955943	-0.857005	0.211477	0.089022	0.0559463	0.100456	SC5F7.22, probable aminopeptidase, len: 517aa; similar to SW:AMPA_ECOLI aminopeptidase from Escherichia coli (503 aa) fasta scores; opt: 844, z-score: 868.2, E(): 0, (34.7% identity in 522 aa overlap). Contains Pfam match to entry PF00883 Peptidase_M17, Cytosol aminopeptidase family and Prosite match to PS00631 Cytosol aminopeptidase signature.	SCO2179	Q9S2Q7
SC5F7.23c_SC5F7.23c_at	0.149561	-0.56818	-0.16612	-0.123719	0.467631	-0.186473	-0.014685	0.105169	0.0759033	-0.678295	-0.680244	-0.666919	0.0042332	0.152831	0.167683	0.21326	SC5F7.23c, possible endo alpha-1,4 polygalactosaminidase, possibly secreted, len: 282 aa; similar to TR:Q52423 (EMBL:D14846) endo alpha-1,4 polygalactosaminidase from Pseudomonas sp.881 (294 aa) fasta scores; opt: 759, z-score: 748.2, E(): 0, (44.2% identity in 278 aa overlap). Contains possible N-terminal signal sequence	SCO2178
SC5F7.26_SC5F7.26_i_at	-0.198435	-0.567859	-0.480913	-0.295564	0.438461	0.285251	0.609661	0.817731	-0.279081	-1.78141	-1.42913	-1.3886	0.0332209	0.240137	0.259364	-0.0593573	SC5F7.26, possible nicotinate-nucleotide-dimethylbenzimidazole phosphoribosyltransferase, len: 357 aa; similar to SW:COBT_SALTY nicotinate-nucleotide-dimethylbenzimidazole phosphoribosyltransferase, cobalamin (vitamin B12) biosynthetic gene from Salmonella typhimurium (356 aa) fasta scores; opt: 509, z-score: 554.1, E(): 1.6e-23, (32.3% identity in 347 aa overlap). Also similar to SW:COBT_MYCTU p…	SCO2175	Q9S2R1
SC5F7.32_SC5F7.32_at	0.221174	-0.57938	-0.235611	-0.248338	0.556385	-0.179347	-0.101457	0.0810649	0.203462	-0.598056	-0.585031	-0.552251	0.39752	0.332612	0.296213	0.206032	SC5F7.32, possible integral membrane protein, len: 251aa; contains possible membrane spanning hydrophobic regions. some similarity to TR:O32952 (EMBL:Z98741) hypothetical protein from Mycobacterium leprae (247 aa) fasta scores; opt: 335, z-score: 361.2, E(): 8.8e-13, (34.4% identity in 221 aa overlap).	SCO2169
SC5G8.25c_SC5G8.25c_r_at	0.341158	-0.658352	-0.192551	0.0497489	0.341079	-0.0916071	-0.110703	-0.163703	0.343483	-1.3113	-1.68149	-1.47776	0.378671	0.358099	0.385431	0.367466	SC5G8.25c, dhsD, possible succinate dehydrogenase membrane subunit, len: 160 aa; similar to TR:O53369 (EMBL:AL021841) putative membrane anchor of succinate dehydrogenase from Mycobacterium tuberculosis (144 aa) fasta scores; opt: 553, z-score: 702.9, E(): 1.1e-31, 58.9% identity in 141 aa overlap. Also weakly similar to SW:P10445 (DHSD_ECOLI) succinate dehydrogenase hydrophobic membrane anchor pr…	SCO4857	Q9KZ89
SC5G8.26c_SC5G8.26c_r_at	0.471023	-1.37138	-1.08413	-0.660194	0.89858	0.00781536	-0.128688	-0.0502593	0.487104	-2.30083	-2.37046	-2.29964	0.58362	0.218672	0.169133	0.104261	SC5G8.26c, dhsC, possible succinate dehydrogenase membrane subunit, len: 126aa; similar to many eg. TR:O53368 (EMBL:AL021841) putative membrane anchor of succinate dehydrogenase from Mycobacterium tuberculosis (112 aa) fasta scores; opt: 484, z-score: 649.2, E(): 1e-28, 65.7% identity in 99 aa overlap. Also wealky similar to SW:P10446 (DHSC_ECOLI) succinate dehydrogenase cytochrome b-556 subunit …	SCO4858	Q9KZ88
SC5G8.27c_SC5G8.27c_at	-0.159219	0.0026989	-0.375799	-0.418284	0.506499	0.188734	0.0107365	0.298783	-0.349063	-0.659306	-0.678744	-0.609368	-0.0674435	0.282553	0.415696	0.699716	SC5G8.27c, unknown, len: 183 aa; similar to TR:Q9Z593 (EMBL:AL035478) hypothetical protein from Streptomyces coelicolor (191 aa) fasta scores; opt: 164, z-score: 195.7, E(): 0.0019, 32.6% identity in 187 aa overlap.	SCO4859
SC5G9.06_SC5G9.06_at	-0.512304	-0.730574	-0.571511	0.274564	-0.216504	0.329951	0.929534	2.32578	-0.481158	-0.746331	-0.351572	0.191019	-0.218595	0.0295254	0.377749	0.602823	SC5G9.06, possible secreted protein, len: 425 aa; unknown function, probable CDS suggested by GC frameplot, positional base preference and amino acid composition. Contains a probable N-terminal signal sequence	SCO0297
SC5H4.01_SC8B7.01c_at	-0.225241	-0.0448377	0.0665688	-0.473084	0.117523	0.39742	0.311006	0.250553	-0.304969	-0.639456	-0.213709	-0.364393	-0.117557	-0.0171895	0.163377	0.118465	SC5H4.01, possible ATP/GTP binding protein (putative membrane protein) (fragment), len: >350 aa SC8B7.01c, probable ATP/GTP binding protein (putative membrane protein), partial CDS, len: >604 aa. Contains PS00017 ATP/GTP-binding site m otif A (P-loop), and two possible transmembrane domains at C-terminus	SCO5677
SC6A5.02_SC6A5.02_r_at	0.190031	-0.735567	-0.261436	-0.266856	0.456674	-0.239674	-0.126908	0.0224129	0.190876	-1.81212	-1.46404	-1.26155	0.177461	0.281577	0.352543	0.389571	SC6A5.02, probable nucleotide sugar-1-phosphate transferase, len: 250aa; similar to many eg. TR:O05171 (EMBL:Y11985) dNDP-glucose synthase from the avilamycin biosynthetic gene cluster of Streptomyces viridochromogenes Tu57 (355 aa) fasta scores; opt: 192, z-score: 226.4, E(): 2.6e-05. (26.9% identity in 242 aa overlap). Contains Pfam match to entry PF00483 NTP_transferase, Nucleotidyl transferas…	SCO6753	Q9WW65
SC6A5.03_SC6A5.03_at	-0.00867891	-0.611282	-0.320772	-0.434475	0.803209	-0.0655114	0.040103	0.278324	-0.0452903	-1.41483	-1.38388	-1.38944	-0.0501324	0.160797	0.25175	0.381364	SC6A5.03, possible glycerol dehydrogenase, len: 340aa; similar to many eg. SW:GLDA_PSEPU glycerol dehydrogenase, GldA, from Pseudomonas putida (365 aa) fasta scores; opt: 261, z-score: 303.7, E(): 1.3e-09, (27.9% identity in 308 aa overlap).	SCO6754	Q9X7U9
SC6A5.04_SC6A5.04_at	-0.12424	-0.970442	-0.597527	-0.650094	0.819187	-0.11616	0.138876	0.331859	-0.0788148	-1.59676	-1.89754	-1.66237	0.125926	0.250913	0.319906	0.393107	SC6A5.04, possible integral membrane transferase, len: 227aa; similar to many eg. TR:O67379 (EMBL:AE000737) glucose-1-phophate thymidylyltransferase from Aquifex aeolicus (428 aa) fasta scores; opt: 206, z-score: 257.3, E(): 5e-07, (28.1% identity in 199 aa overlap). Contains possible membrane spanning hydrophobic region.	SCO6755	Q9X7V0
SC6A5.06_SC6A5.06_at	0.109635	-0.607318	-0.313567	-0.18775	0.453301	-0.0981197	-0.103147	0.0556958	0.133499	-1.28668	-1.51238	-1.41956	0.210465	0.332238	0.405694	0.573558	SC6A5.06, probable ABC transporter membrane component, len: 309aa; similar to many eg. TR:O66230 (EMBL:AB010150) ABC transporter membrane component from Escherichia coli (264 aa) fasta scores; opt: 346, z-score: 414.3, E(): 8.9e-16, (27.3% identity in 267 aa overlap). Contains Pfam match to entry PF01061 ABC2_membrane, ABC-2 type transporter, score 109.60, E-value 6.1e-29 and Prosite match to PS0…	SCO6757	Q9X7V2
SC6A9.21c_SC6A9.21c_at	0.432454	-0.835135	-0.555834	-0.718207	0.607345	0.0467189	-0.0490354	-0.185146	0.280434	-1.7685	-1.86668	-2.00725	0.355401	0.339656	0.0314366	0.0479037	SC6A9.21c, probable solute binding lipoprotein, len: 373 aa; similar to e.g. TBPA_ECOLI thiamin-binding periplasmic protein (327 aa), fasta scores; opt: 220 z-score: 423.3 E(): 2.4e-16, 28.4% identity in 327 aa overlap. Contains N-terminla signal sequence and appropriately positioned PS00013 Prokaryotic membrane lipoprotein lipid attachment site	SCO5646	O86753
SC6C5.14c_SC6C5.14c_at	0.00668049	-0.858868	-0.264737	-0.0194149	0.0509125	-0.011747	0.334096	0.157471	0.0129182	-1.01495	-0.916285	-0.536713	0.117687	0.128936	0.00874456	-0.0436217	SC6C5.14c, possible deacetylase (putative secreted protein), len: 260 aa; similar to many e.g. SW:NODB_RHILT NodB, chitooligosaccharide deacetylase, nodulation protein B, from Rhizobium leguminosarum (215 aa) fasta scores; opt: 321, z-score: 420.9, E(): 3.7e-16, (35.0% identity in 197 aa overlap). Contains possible N-terminal region signal peptide sequence	SCO6178	Q9ZBN1
SC6D10.18c_SC6D10.18_i_at	0.101018	-0.275921	0.0553699	-0.411924	0.522106	0.0502869	-0.0213483	0.0682421	0.0279662	-0.560947	-0.490963	-0.700061	0.00178178	0.0191288	0.15058	0.177835	SC6D10.18c, unknown, len: 238 aa	SCO2675
SC6D10.19c_SC6D10.19_at	-0.0816011	-0.74295	-0.448729	-0.624986	0.574316	0.0244891	0.150934	0.210897	0.0274801	-1.25254	-1.01236	-1.09685	0.166702	0.130252	-0.00453758	0.0481237	SC6D10.19c, hypothetical protein, len: 136 aa; similar to various hypothetical proteins, e.g. TR:O53202 (EMBL:AL021246) Mycobacterium tuberculosis hypothetical 15.8 kD protein MTV008.31c, 138 aa; fasta scores: opt: 236 z-score: 318.7 E(): 2.4e-10; 34.1% identity in 126 aa overlap	SCO2676
SC6D10.20c_SC6D10.20_s_at	0.148589	-0.715701	-0.226888	-0.30693	0.339394	-0.164432	-0.0192013	-0.0369898	0.193289	-1.39454	-1.09423	-1.22091	0.291794	0.243112	0.181182	0.132545	SC6D10.20c, probable ABC transpoter ATP-binding protein, len: 547 aa; similar to various ABC transpoter ATP-binding proteins, e.g. TR:O53204 (EMBL:AL021246) Mycobacterium tuberculosis ABC-transpoter ATP binding protein MTV008.33c, 558 aa; fasta scores: opt: 2937 z-score: 3148.6 E(): 0; 79.5% identity in 551 aa overlap and to SW:UUP_ECOLI (EMBL:AE000197) Echerichia coli ABC transporter ATP-binding…	SCO2677	Q9L244
SC6D11.13c_SC6D11.13_at	0.0758119	-0.878498	-0.584166	-0.723337	0.409702	-0.274473	-0.0401608	0.173617	-0.0154146	-0.891721	-1.11142	-1.15272	0.118593	0.240163	0.258173	0.505044	SC6D11.13c, possible cytochrome P450-family protein, len: 407 aa. Similar to many members of the cytochrome P450 family including: Streptomyces griseus SW:CPXH_STRGR (EMBL:X63601) cytochrome P450-soy (412 aa), fasta scores opt: 673 z-score: 761.0 E():0 35.1% identity in 382 aa overlap and Saccharopolyspora erythraea (Streptomyces erythraeus) SW:CPXK_SACER (EMBL:M83110) cytochrome P450 107B1 (405 …	SCO7417	Q9L142
SC6D11.14c_SC6D11.14_at	-0.120643	-0.775636	-0.29393	-0.391476	0.389589	-0.106688	0.110039	0.144026	-0.040782	-0.902415	-1.0273	-1.0219	0.086167	0.163877	0.33825	0.446921	SC6D11.14c, possible cytochrome P450-family protein, len: 413 aa. Similar to many members of the cytochrome P450 family including: Saccharopolyspora erythraea (Streptomyces erythraeus) SW:CPXK_SACER(EMBL:M83110) cytochrome P450 107B1 (405 aa), fasta scores opt: 491 z-score: 571.3 E(): 2.1e-24 28.9% identity in 395 aa overlap and Streptomyces coelicolor TR:CAB61278(EMBL:AL132991) putative cytochro…	SCO7418	Q9L141
SC6D11.15c_SC6D11.15_at	-0.194202	-0.855808	-0.47587	-0.702582	0.872726	0.169065	0.30073	0.649509	-0.192329	-1.0669	-1.02937	-0.948982	0.0454755	0.0439997	0.358207	0.580177	SC6D11.15c, cvnD10, possible ATP/GTP binding protein, len: 183 aa. Highly similar to many Streptomyces coelicolor putative ATP/GTP binding proteins e.g. TR:CAB61279 (EMBL:AL132991) SCF55.09c (178 aa), fasta scores opt: 805 z-score: 986.9 E():0 73.7% identity in 167 aa overlap and TR:CAB59480 (EMBL:AL132648) SCI41.10c (176 aa), fasta scores opt: 645 z-score: 793.2 E():0 61.3% identity in 168 aa ov…	SCO7419	Q9L140
SC6D11.16c_SC6D11.16_at	-0.145141	-0.552837	-0.468617	-0.629626	0.950789	0.167684	0.281703	0.748633	0.00822703	-0.669226	-0.686177	-0.687561	0.34244	0.154165	0.0168227	0.302521	SC6D11.16c, cvnC10, unknown, len: 115 aa. Highly similar to many proteins of undefined function from Streptomyces coelicolor including: TR:CAB61280 (EMBL:AL132991) SCF55.10c. (113 aa), fasta scores opt: 407 z-score: 530.3 E(): 4.1e-22 63.1% identity in 111 aa overlap and TR:Q9X834 (EMBL:AL049727) SC9B1.14C (119 aa), fasta scores opt: 249 z-score: 330.7 E(): 5.3e-11 46.2% identity in 117 aa overla…	SCO7420
SC6D11.17c_SC6D11.17_i_at	-0.0773096	-1.67114	-0.842027	-1.06441	0.512062	-0.175391	0.108138	0.1792	-0.144752	-2.74125	-2.80305	-2.53481	0.207094	0.257034	0.279536	0.322303	SC6D11.17c, cvnB10, unknown, len: 135 aa. Highly similar to many proteins of undefined function from Streptomyces coelicolor including: TR:CAB61281 (EMBL:AL132991) SCF55.11c (152 aa), fasta scores opt: 634 z-score: 769.3 E():0 71.9% identity in 128 aa overlap and TR:Q9X835(EMBL:AL049727) SC9B1.15C (139 aa), fasta scores opt: 329 z-score: 407.1 E(): 3e-15 40.9% identity in 132 aa overlap	SCO7421
SC6D11.18c_SC6D11.18_at	-0.173464	-0.549635	-0.243844	-0.427597	0.567498	0.0602276	0.179422	0.338691	-0.174131	-0.670999	-0.59981	-0.698409	0.166113	0.0519102	0.218705	0.267999	SC6D11.18c, cvnA10, possible sensor histidine-kinase, len: 543 aa. Similar to several from Streptomyces coelicolor including: TR:CAB61282 (EMBL:AL132991) putative sensor kinase, SCF55.12c (575 aa), fasta scores opt: 969 z-score: 843.9 E(): 0 42.9% identity in 501 aa overlap and TR:CAB59483 (EMBL:AL132648) putative integral membrane protein, SCI41.13c (541 aa), fasta scores opt: 630 z-score: 552.6…	SCO7422	Q9L137
SC6D7.29_SC6D7.29_at	-0.0426402	-0.545405	-0.545578	-0.0625119	0.190703	0.004035	0.415905	0.62819	0.0632242	-0.880709	-0.739698	-0.654552	0.120088	-0.0339781	0.109684	0.196643	SC6D7.29, putative GntR-family transcriptional regulator, len: 231 aa. Similar to many other regulators e.g. Bacillus licheniformis SW:GNTR_BACLI(EMBL:D31631) gluconate operon transcriptional repressor (P28 protein) (243 aa), fasta scores opt: 183 z-score: 234.8 E(): 1.1e-05 31.2% identity in 138 aa overlap and Chelatobacter heintzii SW:NTRA_CHEHE(EMBL:U39411) NTA operon transcriptional regulator…	SCO1410	Q9RKW9
SC6D7A.05c_SC6D7A.05_i_at	0.484993	-1.11057	-1.08378	0.770299	0.369944	0.0660397	-0.014053	-0.471545	0.522323	-1.41764	-1.56523	-1.43696	0.463077	-0.344468	0.0469977	0.0648925	SC6D7A.05c, possible integral membrane protein, len: 214 aa. Contains possible hydrophobic membrane spanning regions	SCO1442	Q9EWJ7
SC6E10.06c_SC6E10.06_at	0.683256	-0.902626	-0.497571	-0.268836	0.455033	0.0768046	0.438114	0.258863	0.511335	-1.17048	-1.14399	-0.817537	0.66743	-0.116169	0.0192447	0.03479	SC6E10.06c, hypothetical protein, len: 215 aa; unknown function, similar to hypothetical proteins e.g. TR:O32103 (EMBL:Z99120) Bacillus subtilis hypothetical protein (198 aa), fasta scores; opt: 522 z-score: 625.8 E(): 1.5e-27, 40.6% identity in 192 aa overlap. Shares a short sequence motif from aa 150-160 with many oxidoreductases (sulfite oxidases and nitrate reductases). An alternative start c…	SCO2112	Q9S2N1
SC6E10.08c_SC6E10.08_at	-0.0538149	-0.487513	-0.605963	0.341908	1.2883	1.76356	0.401565	-0.430779	0.10841	-0.153632	-1.21938	-0.65977	0.0696375	1.02087	1.42136	0.182431	SC6E10.08c, hypothetical protein, len: 83 aa; unknown function, similar to part of many nitrate or nitrite reductases e.g. SW:NIR_EMENI (EMBL:M58289), NiiA, Emericella nidulans nitrite reductase (1104 aa), fasta scores; opt: 137 z-score: 178.6 E(): 0.013, 38.0% identity in 50 aa overlap	SCO2114
SC6E10.09c_SC6E10.09_i_at	0.230592	-0.733761	-0.0590606	0.248201	-0.0846516	-0.0625289	0.0869074	0.100881	0.252311	-1.18953	-0.676627	-0.527615	0.230383	-0.0300283	0.0248992	0.107693	SC6E10.09c, aroH, probable 2-dehydro-3-deoxyphosphoheptonate aldolase, len: 450 aa; highly similar to many, especially those from plants e.g. SW:AROF_ARATH (EMBL:M74819), Dhs1, Arabidopsis thaliana phospho-2-dehydro-3-deoxyheptonate aldolase 1 precursor (525 aa), fasta scores; opt: 1633 z-score: 1839.4 E(): 0, 53.8% identity in 437 aa overlap. The N-terminus is similar (but not identical) to the …	SCO2115	P80574
SC6F11.01_SCD10.35_at	0.12285	-0.383351	-0.386712	-0.390976	0.561161	0.247427	0.39077	0.356594	0.164629	-0.57733	-0.533105	-0.537904	0.189832	-0.114181	-0.0957494	0.277281	SC6F11.01, probable formyltetrahydrofolate deformylase (fragment), len: >136 aa; highly similar to SW:PURU_ECOLI (EMBL:L20251) Escherichia coli formyltetrahydrofolate deformylase (EC 3.5.1.10) PurU, 280 aa; fasta scores: opt: 421 z-score: 514.5 E(): 3.7e-21; 47.0% identity in 134 aa overlap. Contains Pfam match to entry PF00551 formyl_transf, Formyl transferase SCD10.35, probable formyltetrahydro…	SCO4403	Q8CJT8
SC6G10.09c_SC6G10.09_at	-0.117434	-1.38991	-0.74521	-0.35743	0.542556	0.0383399	0.29308	0.662019	-0.0752977	-2.78654	-2.57279	-1.98024	0.0471643	0.149672	0.316986	0.467977	SC6G10.09c, possible secreted protein, len: 347 aa; similar to TR:E1370194 (EMBL:Y13601) hypothetical protein from Streptomyces lividans (250 aa) fasta scores; opt: 371, z-score: 366.3, E(): 4.3e-13, (31.4% identity in 229 aa overlap). Also similar to several examples of Listeria P60 a major extracellular protein involved in the invasion of non-professional phagocytic cells e.g. SW:P60_LISMO from…	SCO2136
SC6G10.21c_SC6G10.21_at	0.33394	-0.874351	-0.768239	-0.247469	0.359661	-0.12742	-0.115577	0.0314096	0.359786	-2.02255	-3.43581	-2.76895	0.225707	0.403233	0.233873	0.315663	SC6G10.21c, qcrB, cytochrome B subunit, len: 545 aa; almost identical to one previously sequenced in Streptomyces lividans TR:G4154324 (EMBL:AF107888) (549 aa) fasta scores: opt: 3501, z-score: 3791.6, E(): 0, (95.5% identity in 550 aa overlap). Also similar to SW:QCRB_BACST cytochrome B subunit from Bacillus stearothermophilus (224 aa) fasta scores; opt: 409, z-score: 451.8, E(): 7.2e-18, (30.0%…	SCO2148	Q9X806
SC6G10.22c_SC6G10.22_at	0.373186	-1.06637	-0.888	-0.822449	0.592019	-0.100412	0.0141427	-0.0109104	0.398692	-2.2278	-3.11056	-2.69281	0.480196	0.338079	0.067145	0.16121	SC6G10.22c, qcrA, Rieske iron-sulfur protein, len: 353 aa; identical over the partial sequence of QcrA, Rieske iron-sulfur protein from Streptomyces lividans (170 aa) fasta scores; opt: 1174, z-score: 1332.,1 E(): 0, (100.0% identity in 169 aa overlap). SW:UCRI_BRAJA ubiquinol cytochrome C reductase iron-sulphur subunit (176 aa) fasta scores; opt: 156, z-score: 186.0, E(): 0.0047, (33.3% identity…	SCO2149	Q9X807
SC6G10.23c_SC6G10.23_at	0.462978	-0.908015	-0.472095	-0.10142	0.342668	-0.176459	-0.0202125	-0.0152512	0.335763	-2.43229	-3.14624	-2.6767	0.294741	0.32479	0.216541	0.41321	SC6G10.23c, qcrC, cytochrome C heme-binding subunit, len: aa; similar to many eg. TR:O69583 (EMBL:AL022602) proposed QcrC protein from Mycobacterium leprae (164 aa) fasta scores; opt: 368, z-score: 374.3, E(): 1.5e-13, (45.4% identity in 141 aa overlap). Contains two Pfam matches to entry PF00034 cytochrome_c, Cytochrome c and two Prosite matches to PS00190 Cytochrome c family heme-binding site s…	SCO2150	Q9X808
SC6G10.27c_SC6G10.27_at	0.30639	-0.929561	-0.954568	-0.346689	0.421499	-0.214926	-0.143204	0.0775779	0.323529	-2.20529	-3.99598	-3.33806	0.141871	0.306129	0.192656	0.240923	SC6G10.27c, possible integral membrane protein, len: 132aa; similar to proteins of undefined function eg. SW:Y00A_MYCTU hypothetical protein from Mycobacterium tuberculosis (139 aa) fasta scores; opt: 317, z-score: 403.3, E(): 3.7e-15, (38.3% identity in 133 aa overlap).	SCO2154	Q9X812
SC6G10.28c_SC6G10.28_s_at	0.314886	-1.06281	-0.51664	-0.239033	0.247947	-0.285186	-0.0442591	0.0151002	0.218834	-2.28372	-3.5269	-2.8458	0.233108	0.160027	0.115186	0.114044	SC6G10.28c, cox1, cytochrome c oxidase subunit I, len: 578aa; similar to many eg. SW:COX1_BACFI cytochrome c oxidase polypeptide I from Bacillus firmus (624 aa) fasta scores; opt: 1835, z-score: 2056.2, E(): 0, (49.5% identity in 527 aa overlap). Contains Pfam match to entry PF00115 COX1, Cytochrome C and Quinol oxidase polypeptide I and Prosite matches to PS00152 ATP synthase alpha and beta subu…	SCO2155	Q9X813
SC6G10.34c_SC6G10.34_f_at	0.315946	-1.00069	-0.33722	-0.123206	0.126409	-0.255303	0.182385	0.260516	0.295414	-1.16444	-1.08017	-0.635735	0.296041	-0.178138	-0.0746457	0.224959	SC6G10.34c, conserved hypothetical protein, len: 118 aa; similar to many e.g. SW:YM04_MYCTU (EMBL:Z70283) protein RV2204c from Mycobacterium tuberculosis (118 aa) fasta scores; opt: 625, z-score: 766.6, E(): 0, (74.6% identity in 118 aa overlap). Contains PS01152 Hypothetical hesB/yadR/yfhF family signature	SCO2161	Q9X819
SC6G4.42c_SC6G4.42c_i_at	0.215764	-0.492907	-0.338447	-0.599333	0.53537	0.00565831	0.0884797	0.387224	0.123343	-0.533467	-0.500232	-0.532596	0.248879	0.0761592	0.0135562	0.241928	SC6G4.42c, probable dehydrogenase, len: 257 aa; simi lar to many members of the short-chain dehydrogenases/reduc tases family e.g. TR:Q54190 (EMBL:D14040) S. galilaeus keto acyl reductase aknIII (261 aa), fasta scores; opt: 350 z-sc ore: 438.4 E(): 3.5e-17, 33.5% identity in 233 aa overlap. Contains Pfam match to entry PF00106 adh_short, Alcohol/oth er dehydrogenases, short chain type, score 158.…	SCO4764	O86803
SC6G4.46_SC6G4.46_s_at	-0.0400519	-0.845531	-0.525561	-0.497613	0.494083	-0.371057	0.262428	0.439848	-0.075353	-1.24363	-0.265036	-0.00399272	-0.0416768	0.0872434	0.310781	0.300971	SC6G4.46, probable two-component regulator, len: 203 aa; similar to many members of the luxR family e.g. DEGU_BACSU transcriptional regulatory protein DegU (229 aa), fasta scores; opt: 229 z-score: 546.3 E(): 3.4e-23, 30.9% identi ty in 223 aa overlap. Contains PS00622 Bacterial regulatory proteins, luxR family signature and Pfam matchs to entry PF00072 response_reg, Response regulator receiver d…	SCO4768	O88121
SC7A1.12_SC7A1.12_r_at	-0.0201917	-0.852092	-0.352047	-0.194926	0.177375	-0.0894289	0.198783	0.440257	0.0320705	-1.8414	-1.45878	-0.981181	0.134905	0.0658785	0.0388918	0.0896517	SC7A1.12, coaD, phosphopantetheine adenylyltransferase, len: 159 aa; strong similarity to many including SW:COAD_ECOLI phosphopantetheine adenylyltransferase (EC 2.7.7.3) CoaD or KdtB or B3634 from Escherichia coli (159 aa) fasta scores: opt: 485 Z-score: 587.5 E(): 4.5e-25; 45.513% identity (45.806% ungapped) in 156 aa overlap	SCO5568	Q9ZBR1
SC7A1.13_SC7A1.13_at	0.153635	-0.563244	-0.386183	-0.294164	0.22871	-0.313973	-0.124414	0.302041	0.057929	-0.866306	-1.15113	-0.853973	0.213973	0.266014	0.172897	0.114787	SC7A1.13, unknown, len: 379 aa; similar to TR:O69467 (EMBL:AL023635) hypothetical protein from Mycobacterium tuberculosis (245 aa) fasta scores; opt: 254, z-score: 388.8, E(): 2.3e-14, (29.5% identity in 234 aa overlap). Contains probable coiled-coil from 82 to 124 (43 residues) Max score: 1.615 (probability 1.00).	SCO5569
SC7A1.14_SC7A1.14_at	-0.0462418	-0.468761	-0.153069	-0.110949	0.354534	0.170696	0.222323	0.204397	-0.0190795	-1.31133	-2.01027	-1.87509	-0.105352	0.210007	0.0447833	-0.0627817	SC7A1.14, unknown, len: 217 aa; similar to Y06F_MYCTU hypothetical protein from Mycobacterium tuberculosis (207 aa) fasta scores; opt: 244, z-score: 699.9, E(): 1.1e-31, (45.5% identity in 189 aa overlap).	SCO5570
SC7A1.16_SC7A1.16_s_at	-0.166201	-0.445149	-0.543118	-1.09633	0.445346	0.274598	0.187695	0.0646114	-0.4073	-1.81598	-2.01528	-1.95436	-0.181162	0.0497519	0.237435	0.192674	SC7A1.16, rnc, ribonuclease III, len: 272aa; similar to many eg. SW:RNC_ECOLI rnc, ribonuclease III from Escherichia coli (226 aa) fasta scores; opt: 492, z-score: 612.9, E(): 7.7e-27, (40.9% identity in 220 aa overlap). Contains PS00517 Ribonuclease III family signature, Pfam match to entry PF00636 Ribonuclease_3, RNase3 domain., score 147.60, E-value 2.2e-40 and Pfam match to entry PF00035 dsrm…	SCO5572	Q9ZBQ7
SC7E4.18_SC7E4.18_at	0.350207	-0.749329	-0.159767	-0.223071	0.187172	-0.237423	-0.106232	-0.0527763	0.352685	-1.20748	-1.26145	-0.90777	0.350061	0.258891	0.289293	0.292622	SC7E4.18, probable polypeptide deformylase, len: 216 aa; similar to SW:DEF_FREDI (EMBL:Y10305) Fremyella diplosiphon polypeptide deformylase (EC 3.5.1.31) Def, 187 aa; fasta scores: opt: 353 z-score: 430.0 E(): 1.8e-16; 33.8% identity in 145 aa overlap and to TR:Q9XAQ2 (EMBL:AL078618) Streptomyces coelicolor putative polypeptide deformylase SC10A7.23, 208 aa; fasta scores: opt: 680 z-score: 796.7…	SCO5221	Q9K4A0
SC7E4.21c_SC7E4.21c_at	0.0266314	-0.161531	0.178893	-0.428799	0.288527	1.05761	-0.00115871	-0.632124	0.038935	-0.681516	-0.40893	-0.383112	-0.0759726	0.486107	0.625281	0.1978	SC7E4.21c, probable araC-family transcriptional regulator, len: 322 aa; similar to TR:Q9S166 (EMBL:AB023785) Streptomyces griseus transcriptional activator for strR, AdpA, 405 aa; fasta scores: opt: 1005 z-score: 1177.5 E(): 0; 49.2% identity in 325 aa overlapand to TR:CAB87229 (EMBL:AL163641) Streptomyces coelicolor araC-family transcriptional regulator AdpA, 398 aa; fasta scores: opt: 990 z-sco…	SCO5224	Q9K497
SC7E4.28c_SC7E4.28c_at	-0.0994649	-1.13965	-0.502097	-0.639068	0.533811	0.0747871	0.29262	0.487038	-0.0557785	-1.96961	-1.36054	-1.01155	0.288133	0.21034	0.0389849	0.0647017	SC7E4.28c, probable gntR-family transcriptional regulator, len: 254 aa; similar to SW:HUTC_PSEPU (EMBL:M33922) Pseudomonas putida histidine utilization repressor HutC, 248 aa; fasta scores: opt: 355 z-score: 415.1 E(): 1.2e-15; 31.6% identity in 234 aa overlap. Contains Pfam match to entry PF00392 gntR, Bacterial regulatory proteins, gntR family and match to Prosite entry PS00043 Bacterial regula…	SCO5231	Q9K492
SC7F9.14c_SC7F9.14c_at	0.442091	-0.358895	-0.223802	0.0161567	0.588795	-0.10148	-0.149981	0.0579081	0.402333	-0.580185	-0.763992	-0.609656	0.317368	0.241984	0.124487	0.350176	SC7F9.14c, unknown, len: 114 aa.	SCO6862
SC7H1.22_SC7H1.22_at	-0.10557	0.0412774	-0.157953	-0.280766	0.148537	0.442118	0.406969	0.811081	-0.203797	-0.403878	-0.397896	-0.443044	-0.148926	0.0433814	0.365799	0.645906	SC7H1.22, putative membrane protein, len: 250 aa. Contains possible hydrophobic membrane spanning regions	SCO5952
SC7H2.11c_SC7H2.11c_at	-0.0590339	-0.737597	-0.125595	-0.0946722	0.188515	0.0989475	0.5347	0.831724	0.070035	-0.992068	-0.74437	-0.0267175	-0.132694	-0.127669	-0.0594009	0.792772	SC7H2.11c, unknown, len: 312 aa; similar to TR:O07213 (EMBL:Z96072) hypothetical protein from Mycobacterium tuberculosis (324 aa) fasta scores; opt: 770, z-score: 866.1, E(): 0, (40.9% identity in 286 aa overlap)	SCO1997
SC7H2.28c_SC7H2.28c_at	-0.134429	-1.24746	0.0264597	-0.194646	0.495383	-0.266714	0.24082	0.442404	-0.0432781	-0.914008	-0.158229	-0.399464	0.0698878	0.157517	0.00279331	-0.0550385	SC7H2.28c, pyk1, pyruvate kinase, len: 478 aa; strongly similar to many e.g. SW:KPYK_CORGL pyruvate kinase from Corynebacterium glutamicum (475 aa) fasta scores; opt: 1800, z-score: 2008.1, E(): 0, (59.6% identity in 473 aa overlap). Contains Pfam match to entry PF00224 PK, Pyruvate kinase and Prosite match to PS00110 Pyruvate kinase active site signature.	SCO2014	Q9S2I9
SC8D9.10_SC8D9.10_f_at	0.0499825	-0.590514	0.145042	0.0331998	0.0619513	-0.293367	-0.242893	-0.269831	0.107196	-0.604963	-0.189626	-0.391997	0.147328	0.147303	0.201743	0.194088	SC8D9.10, probable Glu-tRNA-Gln amidotransferase subunit C, gatC, len: 98aa; similar to many eg. TR:O06492 (EMBL:AF008553) Glu-tRNAGln amidotransferase subunit C, gatC, from Bacillus subtilis (101 aa) fasta scores; opt: 232. z-score: 294.8, E(): 4.1e-09, (42.1% identity in 95 aa overlap).	SCO5498	Q9Z581
SC8D9.11_SC8D9.11_r_at	0.119389	-0.660494	0.0397992	-0.157866	0.209406	-0.212863	-0.0436083	-0.173112	0.102265	-0.756077	-0.492192	-0.84255	0.175894	0.146461	0.136148	0.0723883	SC8D9.11, probable Glu-tRNA-Gln amidotransferase subunit A, gatA, len: 497aa; similar to many eg. TR:O06491 (EMBL:AF008553) Glu-tRNAGln amidotransferase subunit A, gatA, from Bacillus subtilis (486 aa) fasta scores; opt: 1443, z-score: 1512.5, E(): 0, (52.0% identity in 465 aa overlap).	SCO5499	Q9Z580
SC8D9.12_SC8D9.12_at	0.0680723	-0.807373	-0.0882926	-0.338573	0.205814	-0.085968	0.00729815	0.113975	0.122945	-1.04231	-0.690556	-0.926264	0.0735744	0.0463743	0.0969594	0.0886443	SC8D9.12, putative membrane protein, len: 79 aa. Contains possible hydrophobic membrane spanning regions	SCO5500
SC8D9.13_SC8D9.13_at	0.107378	-0.683664	-0.262141	-0.507791	0.303474	-0.0321096	0.049964	0.0394376	0.194063	-0.961937	-0.638856	-0.83382	0.206571	0.0235583	0.13366	0.0540168	SC8D9.13, probable Glu-tRNA-Gln amidotransferase subunit B, gatB, len: 504aa; similar to many eg. TR:O30509 (EMBL:AF008553) Glu-tRNA-Gln amidotransferase subunit B, gatB, from Bacillus subtilis (476 aa) fasta scores; opt: 886, z-score: 983.5, E(): 0, (42.9% identity in 485 aa overlap).	SCO5501	Q9Z578
SC8D9.24_SC8D9.24_at	-0.126903	-0.125254	-0.835793	0.0479531	0.374781	0.791814	1.1774	1.34202	-0.225228	-0.834009	-1.15894	-1.34571	-0.0312017	-0.0326845	0.0300078	0.787207	SC8D9.24, ilvB, acetolactate synthase, len: 613aa; high level of similarity to many eg. TR:Q59816 (EMBL:L39268) ilvB, acetolactate synthase from the ilvBNC gene cluster of Streptomyces avermitilis (617 aa) fasta scores; opt: 3558, z-score: 3786.3, E(): 0, (87.2% identity in 619 aa overlap). Contains PS00187 Thiamine pyrophosphate enzymes signature and Pfam match to entry PF00205 TPP_enzymes, Thia…	SCO5512	Q9Z567
SC8E4.02c_SC8E4.02c_at	0.476312	-0.856613	-0.22822	-0.0906925	0.427265	-0.106301	0.06025	0.0638504	0.44412	-1.03522	-0.929602	-0.447019	0.503432	0.263747	0.0349706	0.0231495	SC8E4.02c, probable sugar-phosphate isomerase, len: 159 aa; similar to TR:O53192 (EMBL:AL021246) Mycobacterium tuberculosis putative isomerase MTV008.21c, 162 aa; fasta scores: opt: 665 z-score: 811.6 E(): 0; 62.1% identity in 153 aa overlap and to SW:RPIB_ECOLI (EMBL:X82203) Escherichia coli ribose 5-phosphate isomerase B (EC 5.3.1.6) (phosphoriboisomerase B) RpiB, 149 aa; fasta scores: opt: 294…	SCO2627	Q9L206
SC8E4A.04c_Pfam_matc_at	0.199048	-0.903664	-0.202847	0.0996852	0.083903	-0.450554	0.191922	0.27899	0.153207	-0.872674	-0.926297	-0.324255	0.258742	-0.0786969	-0.234657	0.309714	SC8E4A.04c, hypothetical protein, len: 216 aa; similar to various hypothetical proteins, e.g. TR:O53193 (EMBL:AL021246) Mycobacterium tuberculosis hypothetical 23.0 kD protein MTV008.22c, 207 aa; fasta scores: opt: 789 z-score: 898.4 E(): 0; 54.9% identity in 213 aa overlap	SCO2634	Q9L201
SC8F11.27c_SC8F11.27_at	-0.0315163	-0.158643	-0.122848	-0.0622773	0.618553	-0.16138	-0.00318782	0.381039	0.0451338	-0.252011	-0.339523	-0.282681	0.066573	0.440027	0.362478	0.411256	SC8F11.27c, possible integral membrane protein, len: 353 aa. Similar to many proteins of undefined function including: Methanococcus jannaschii SW:Y170_METJA(EMBL:U67474) (350 aa), fasta scores opt: 410 z-score: 451.3 E(): 1e-17 26.3% identity in 335 aa overlap. Contains multiple possible membrane spanning hydrophobic domains and a possible N-terminal signal sequence. Also contains a Pfam match t…	SCO7001	Q9KZF2
SC8F4.24_SC8F4.24_at	0.320698	-0.00967836	-0.308964	-0.503566	0.412634	-0.104845	-0.130725	0.0341098	0.271847	-0.403163	-0.706859	-0.913439	0.329974	0.210722	0.298908	0.0417029	SC8F4.24, che, cholesterol esterase, len: 215aa; strongly similar to TR:Q53425 (EMBL:S71532) che, cholesterol esterase from Streptomyces lavendulae (227 aa) fasta scores; opt: 632, z-score: 735.9, E(): 0, 51.5% identity in 231 aa overlap. Contains possible hydrophobic membrane spanning region	SCO5420
SC9A10.07_SC9A10.07_at	0.28755	-0.939021	-0.199207	-0.255808	0.373567	0.0479507	0.291835	0.146884	0.296269	-2.13333	-1.81806	-1.66243	0.377805	0.0825062	-0.204125	-0.243704	SC9A10.07, unknown, len: 246 aa; similar to e.g. Dictyostelium discoideum THY1_DICDI THY1 protein (260 aa), fasta scores; opt: 308 z-score: 443.0 E(): 2.1e-17, 35.4% identity in 198 aa overlap	SCO5743	O86840
SC9B10.12_SC9B10.12_at	-0.130216	-0.541587	-0.316945	-0.4799	0.728423	0.0217175	0.255487	0.361969	-0.13999	-0.974158	-0.904909	-0.914436	-0.108744	0.356434	0.507739	0.184089	SC9B10.12, possible thimidine kinase, len: 216 aa; similar to several eg. KITH_ECOLI P23331 thymidine kinase (ec 2.7.1.21) (205 aa), fasta scores; opt: 404 z-score: 500.0 E(): 1.1e-20, 35.5% identity in 200 aa overlap. Contains PS00017 ATP/GTP-binding site motif A (P-loop)	SCO5845	O50519
SC9B10.24c_SC9B10.24_at	-0.113577	-0.290422	-0.303592	-0.399795	0.548564	0.0762925	0.0615926	0.433418	-0.0670053	-0.439134	-0.396475	-0.165631	0.0518217	0.172986	0.0777022	0.22813	SC9B10.24c, probable FAD-dependent oxidoreductase, len: 445 aa; similar to several eg. GGLO_RAT P10867 l-gulonolactone oxidase (ec 1.1.3.8) (439 aa), fasta scores; opt: 854 z-score: 973.6 E(): 0, 33.6% identity in 440 aa overlap. Contains PS00862 Oxygen oxidoreductases covalent FAD-binding site, and possible transmembrane anchor at approx. 170-200 aa	SCO5857	O50531
SC9B5.15_SC9B5.15_at	-0.158518	-0.587721	-0.360234	-0.511779	0.183055	-0.152052	0.100443	0.185719	-0.240791	-0.961552	-0.394313	-0.279044	-0.0986934	0.16109	0.0158178	0.102116	SC9B5.15, AraC-like transcriptional regulator, len: 313aa; similar to many members of the AraC family of transcriptional regulators eg. SW:MMSR_PSEAE mmsAB operon regulatory protein (307 aa) fasta scores; opt: 171, z-score: 257.7, E(): 4.6e-07, (34.6% identity in 78 aa overlap). Contains PS00041 Bacterial regulatory proteins, araC family signature and Pfam match to entry PF00165 HTH_2, Bacterial …	SCO6448	Q9ZBG5
SC9C5.24c_SC9C5.24c_at	-0.0073247	-0.52795	-0.0440602	-0.209433	0.359167	-0.0995833	0.0676403	0.00312519	-0.0190436	-0.77506	-0.752378	-0.796202	0.0228828	0.245204	0.306281	0.262186	SC9C5.24c, hypothetical protein, len: 167 aa; similar to SW:YP54_MYCTU (EMBL:Z83863) Mycobacterium tuberculosis hypothetical 18.0 kD protein MTCY159.02, 170 aa; fasta scores: opt: 461 z-score: 543.2 E(): 8.7e-23; 54.7% identity in 150 aa overlap	SCO1500	Q9KXQ0
SC9C5.26c_SC9C5.26c_at	0.161997	-0.858027	-0.363916	-0.578258	0.431672	0.00655238	0.143247	0.138606	0.061403	-1.32149	-1.34779	-1.21464	0.181515	0.104665	0.0719531	0.0375032	SC9C5.26c, possible secreted protein, len: 118 aa. Contains possible N-terminal signal peptide sequence	SCO1502
SC9C5.27c_SC9C5.27c_r_at	0.0340023	-0.394536	0.0725021	-0.0407162	0.207271	-0.125805	0.0193866	-0.0989927	-0.0315952	-0.64386	-0.602857	-0.580769	0.197949	0.197318	0.212044	0.240519	SC9C5.27c, possible secreted protein, len: 149 aa. Contains possible N-terminal region signal peptide sequence	SCO1503
SC9C5.33c_SC9C5.33c_at	0.363796	-0.822311	-0.404001	-0.809515	0.621939	-0.0793136	-0.0774132	-0.0183646	0.3522	-1.40006	-1.48744	-1.5718	0.568126	0.228849	0.304456	0.310309	SC9C5.33c, possible hydrolase, len: 235 aa; similar to SW:YCBL_ECOLI (EMBL:AE000195) Escherichia coli hypothetical 23.8 kD protein in MukB-AspC intergenic region YcbL, 215 aa; fasta scores: opt: 284 z-score: 328.0 E(): 8.4e-11; 32.6% identity in 215 aa overlap and to TR:CAB83688 (EMBL:AL162753) Neisseria meningitidis putative hydrolase NMA0387, 210 aa; fasta scores: opt: 239 z-score: 277.9 E(): 5…	SCO1509	Q9KXP1
SC9C5.34_SC9C5.34_at	-0.177957	-0.57599	-0.0641427	-0.0877333	0.139332	0.181785	0.278931	0.560221	-0.138317	-1.18669	-0.604997	-0.58843	-0.0122957	0.156897	0.290506	0.08872	SC9C5.34, possible peptidyl-prolyl cis-trans isomerase, len: 277 aa; similar to SW:CYPB_MYCLE (EMBL:U00011) Mycobacterium leprae probable peptidyl-prolyl cis-trans isomerase PpiB or MLCB1259.10c, 295 aa; fasta scores: opt: 514 z-score: 573.6 E(): 1.8e-24; 40.0% identity in 295 aa overlap and to SW:CYPB_BACSU (EMBL:L09228) Bacillus subtilis peptidyl-prolyl cis-trans isomerase PpiB, 143 aa; fasta s…	SCO1510	Q9KXP0
SC9C7.03c_SC9C7.03c_i_at	0.0302534	-0.869342	-0.371584	-0.357078	0.599183	-0.30715	0.0879577	0.281354	0.0576146	-0.976739	-0.993659	-0.954639	0.122754	0.127183	0.136278	0.243495	SC9C7.03c, probable integral membrane protein, possible phosphatidylserine synthase, len: 260 aa; similar to many from prokaryotes (all putative) and eukaryotes eg. SW:PSS_YEAST phosphatidylserine synthase from Saccharomyces cerevisiae (275 aa) fasta scores; opt: 187, z-score: 254.6, E(): 6.8e-07, (35.9% identity in 170 aa overlap). Contains possible membrane spanning regions	SCO6467	Q9ZBK7
SC9C7.04c_SC9C7.04c_r_at	-0.0260873	-0.960133	-0.253005	-0.168999	0.205842	-0.307638	0.0364707	0.0188713	-0.033151	-1.32953	-1.29076	-1.06539	0.135787	0.147685	0.340934	0.241122	SC9C7.04c, conserved hypothetical protein, len: 218 aa; similar to several hypothetical proteins e.g. TR:O27105 (EMBL:AE000875) Methanobacterium thermoautotrophicum (223 aa) fasta scores; opt: 405, z-score: 712.9, E(): 2e-32, (39.2% identity in 212 aa overlap)	SCO6468	Q9ZBK6
SC9C7.18_SC9C7.18_r_at	0.224149	-0.847782	-0.344379	-0.324818	0.0256278	-0.236151	0.0507603	0.215596	0.187924	-1.16182	-1.33262	-0.820073	0.240922	-0.0457319	0.143967	0.201118	SC9C7.18, conserved hypothetical protein, len: 348 aa; similar to two hypothetical proteins e.g. TR:O69685 (EMBL:AL022121) Mycobacterium tuberculosis RV03718c or MTV025.066c, 147 aa; fasta scores; opt: 475, z-score: 768.3, E(): 0, (52.1% identity in 146 aa overlap)	SCO6482
[truncated: 344 more rows]

## Sheet: Repressed by Bac Moe not Van
Probesets	[Bac, 0](normalized)	[Bac, 30](normalized)	[Bac, 60](normalized)	[Bac, 90](normalized)	[Moe, 0](normalized)	[Moe, 30](normalized)	[Moe, 60](normalized)	[Moe, 90](normalized)	[Van, 0](normalized)	[Van, 30](normalized)	[Van, 60](normalized)	[Van, 90](normalized)	[none, 0](normalized)	[none, 30](normalized)	[none, 60](normalized)	[none, 90](normalized)	GeneBank_Annotation	LOCUS_ID	UNIPROT_ID
[truncated: 24 more rows]

## Sheet: Repressed by Van Moe not Bac
Probesets	[Bac, 0](normalized)	[Bac, 30](normalized)	[Bac, 60](normalized)	[Bac, 90](normalized)	[Moe, 0](normalized)	[Moe, 30](normalized)	[Moe, 60](normalized)	[Moe, 90](normalized)	[Van, 0](normalized)	[Van, 30](normalized)	[Van, 60](normalized)	[Van, 90](normalized)	[none, 0](normalized)	[none, 30](normalized)	[none, 60](normalized)	[none, 90](normalized)	GeneBank_Annotation	LOCUS_ID	UNIPROT_ID
[truncated: 12 more rows]

[truncated: 7 more sheets: Induced by all drugs, Induced by Van not Bac Moe, Induced by Bac not Van Moe, Induced by Moe not Van Bac, Induced by Van Bac not Moe, Induced by Van Moe not Bac, Induced by Bac Moe not Van]
