# Supplementary material for: Genome-wide dynamics of a bacterial response to antibiotics that target the cell envelope
Source: BMC Genomics. 2011 May 11;12:226. doi: 10.1186/1471-2164-12-226 (PMC3123327; doi:10.1186/1471-2164-12-226)
Supplement: Additional file 5 — Term for term GO analysis of the genes significantly differently expressed in response to vancomycin. [file 1471-2164-12-226-S5.XLSX]

## Sheet: Van down t30,60,90
ID	Pop.total	Pop.term	Study.total	Study.term	p	p.adjusted	p.min	name
GO:0044424	4814	400	446	137	2.66284e-49	3.00368e-46	0	intracellular part
GO:0006412	4814	117	446	73	1.20221e-47	6.78048e-45	2.30552e-238	translation
GO:0005737	4814	375	446	127	1.042e-44	3.91791e-42	0	cytoplasm
GO:0030529	4814	66	446	44	1.29063e-30	3.02341e-28	7.67127e-151	ribonucleoprotein complex
GO:0003735	4814	63	446	43	1.34016e-30	3.02341e-28	2.99441e-145	structural constituent of ribosome
GO:0005840	4814	64	446	43	3.74609e-30	7.04266e-28	4.03372e-147	ribosome
GO:0005198	4814	72	446	45	1.83051e-29	2.94973e-27	7.55609e-162	structural molecule activity
GO:0003723	4814	78	446	46	1.67216e-28	2.35775e-26	1.23287e-172	RNA binding
GO:0032991	4814	146	446	62	1.53775e-27	1.92731e-25	2.44817e-283	macromolecular complex
GO:0043229	4814	89	446	48	2.7841e-27	3.14046e-25	6.76267e-192	intracellular organelle
GO:0044444	4814	98	446	50	6.77112e-27	6.94348e-25	3.31503e-207	cytoplasmic part
GO:0043226	4814	91	446	48	1.06313e-26	9.99346e-25	2.48136e-195	organelle
GO:0043228	4814	81	446	44	3.07086e-25	2.30928e-23	5.9451e-178	non-membrane-bounded organelle
GO:0043232	4814	81	446	44	3.07086e-25	2.30928e-23	5.9451e-178	intracellular non-membrane-bounded organelle
GO:0044267	4814	252	446	80	2.7751e-25	2.30928e-23	0	cellular protein metabolic process
GO:0019843	4814	36	446	29	2.11172e-24	1.48876e-22	1.14102e-91	rRNA binding
GO:0005622	4814	732	446	149	2.54517e-24	1.68879e-22	0	intracellular
GO:0044237	4814	1877	446	267	6.85961e-21	4.29869e-19	0	cellular metabolic process
GO:0019538	4814	394	446	94	1.17328e-19	6.96555e-18	0	protein metabolic process
GO:0044249	4814	1307	446	205	2.65998e-19	1.50023e-17	0	cellular biosynthetic process
GO:0009058	4814	1399	446	214	5.53978e-19	2.97565e-17	0	biosynthetic process
GO:0044281	4814	526	446	111	8.0992e-19	4.15268e-17	0	small molecule metabolic process
GO:0005623	4814	1534	446	226	3.46444e-18	1.62829e-16	0	cell
GO:0044464	4814	1534	446	226	3.46444e-18	1.62829e-16	0	cell part
GO:0005575	4814	1577	446	228	2.7787e-17	1.25375e-15	0	cellular_component
GO:0009987	4814	2235	446	291	3.75043e-17	1.62711e-15	0	cellular process
GO:0044271	4814	251	446	66	4.43636e-16	1.85341e-14	0	cellular nitrogen compound biosynthetic process
GO:0044283	4814	275	446	68	4.55583e-15	1.83535e-13	0	small molecule biosynthetic process
GO:0046483	4814	178	446	52	7.58086e-15	2.94869e-13	0	heterocycle metabolic process
GO:0033279	4814	16	446	14	2.86603e-13	1.07763e-11	2.57846e-46	ribosomal subunit
GO:0051186	4814	135	446	41	1.6016e-12	5.82777e-11	1.30379e-266	cofactor metabolic process
GO:0044446	4814	20	446	15	2.55896e-12	9.02035e-11	5.66457e-56	intracellular organelle part
GO:0006399	4814	41	446	21	5.97715e-12	2.0431e-10	4.12918e-102	tRNA metabolic process
GO:0034660	4814	50	446	23	1.01358e-11	3.36269e-10	2.94215e-120	ncRNA metabolic process
GO:0043039	4814	25	446	16	2.12761e-11	6.48634e-10	1.42924e-67	tRNA aminoacylation
GO:0043038	4814	25	446	16	2.12761e-11	6.48634e-10	1.42924e-67	amino acid activation
GO:0006418	4814	25	446	16	2.12761e-11	6.48634e-10	1.42924e-67	tRNA aminoacylation for protein translation
GO:0009308	4814	226	446	53	6.02011e-11	1.78702e-09	0	amine metabolic process
GO:0055086	4814	116	446	35	9.19989e-11	2.66089e-09	9.25755e-237	nucleobase, nucleoside and nucleotide metabolic process
GO:0004812	4814	27	446	16	1.13868e-10	2.98705e-09	4.37565e-72	aminoacyl-tRNA ligase activity
GO:0016875	4814	27	446	16	1.13868e-10	2.98705e-09	4.37565e-72	ligase activity, forming carbon-oxygen bonds
GO:0016876	4814	27	446	16	1.13868e-10	2.98705e-09	4.37565e-72	ligase activity, forming aminoacyl-tRNA and related compounds
GO:0006091	4814	84	446	29	1.08049e-10	2.98705e-09	3.20772e-183	generation of precursor metabolites and energy
GO:0044422	4814	24	446	15	1.51864e-10	3.89324e-09	2.73842e-65	organelle part
GO:0042180	4814	240	446	54	2.10393e-10	5.27385e-09	0	cellular ketone metabolic process
GO:0009117	4814	93	446	30	3.47473e-10	8.33934e-09	9.51957e-199	nucleotide metabolic process
GO:0006753	4814	93	446	30	3.47473e-10	8.33934e-09	9.51957e-199	nucleoside phosphate metabolic process
GO:0043436	4814	238	446	53	4.72393e-10	1.08747e-08	0	oxoacid metabolic process
GO:0019752	4814	238	446	53	4.72393e-10	1.08747e-08	0	carboxylic acid metabolic process
GO:0034654	4814	72	446	25	1.90164e-09	4.20598e-08	7.55609e-162	nucleobase, nucleoside, nucleotide and nucleic acid biosynthetic process
GO:0034404	4814	72	446	25	1.90164e-09	4.20598e-08	7.55609e-162	nucleobase, nucleoside and nucleotide biosynthetic process
GO:0006082	4814	247	446	53	1.9728e-09	4.27946e-08	0	organic acid metabolic process
GO:0016874	4814	131	446	35	3.57477e-09	7.60818e-08	1.9719e-260	ligase activity
GO:0009165	4814	65	446	23	5.65156e-09	1.18055e-07	5.51983e-149	nucleotide biosynthetic process
GO:0006779	4814	42	446	18	7.84433e-09	1.6088e-07	3.63347e-104	porphyrin biosynthetic process
GO:0006520	4814	174	446	41	9.08449e-09	1.82988e-07	4.9E-324	cellular amino acid metabolic process
GO:0000049	4814	13	446	10	9.38549e-09	1.85734e-07	8.4868e-39	tRNA binding
GO:0044106	4814	181	446	42	9.64368e-09	1.87553e-07	0	cellular amine metabolic process
GO:0033014	4814	43	446	18	1.2354e-08	2.32255e-07	3.27408e-106	tetrapyrrole biosynthetic process
GO:0006778	4814	43	446	18	1.2354e-08	2.32255e-07	3.27408e-106	porphyrin metabolic process
GO:0051188	4814	101	446	29	1.41668e-08	2.6197e-07	3.16227e-212	cofactor biosynthetic process
GO:0018130	4814	96	446	28	1.73333e-08	3.15354e-07	7.76093e-204	heterocycle biosynthetic process
GO:0033013	4814	44	446	18	1.91432e-08	3.42755e-07	3.01949e-108	tetrapyrrole metabolic process
GO:0034220	4814	17	446	11	2.8386e-08	5.00303e-07	9.13584e-49	ion transmembrane transport
GO:0045259	4814	9	446	8	4.23928e-08	7.35677e-07	2.63304e-28	proton-transporting ATP synthase complex
GO:0006519	4814	192	446	42	6.01346e-08	1.02775e-06	0	cellular amino acid and derivative metabolic process
GO:0015078	4814	18	446	11	6.69495e-08	1.12715e-06	3.42808e-51	hydrogen ion transmembrane transporter activity
GO:0044238	4814	1966	446	234	1.30081e-07	2.14358e-06	0	primary metabolic process
GO:0006163	4814	44	446	17	1.31123e-07	2.14358e-06	3.01949e-108	purine nucleotide metabolic process
GO:0045333	4814	35	446	15	1.43757e-07	2.31654e-06	1.5147e-89	cellular respiration
GO:0006164	4814	42	446	16	3.8928e-07	6.18461e-06	3.63347e-104	purine nucleotide biosynthetic process
GO:0015934	4814	8	446	7	4.13113e-07	6.38344e-06	1.40604e-25	large ribosomal subunit
GO:0015935	4814	8	446	7	4.13113e-07	6.38344e-06	1.40604e-25	small ribosomal subunit
GO:0016469	4814	11	446	8	6.56539e-07	1.00078e-05	1.25474e-33	proton-transporting two-sector ATPase complex
GO:0008152	4814	3089	446	332	7.75055e-07	1.16568e-05	0	metabolic process
GO:0032555	4814	686	446	99	1.25522e-06	1.83881e-05	0	purine ribonucleotide binding
GO:0032553	4814	686	446	99	1.25522e-06	1.83881e-05	0	ribonucleotide binding
GO:0009235	4814	27	446	12	1.64932e-06	2.35498e-05	4.37565e-72	cobalamin metabolic process
GO:0009236	4814	27	446	12	1.64932e-06	2.35498e-05	4.37565e-72	cobalamin biosynthetic process
GO:0006119	4814	23	446	11	1.84771e-06	2.60527e-05	5.46656e-63	oxidative phosphorylation
GO:0016879	4814	47	446	16	2.26707e-06	3.1571e-05	2.70844e-114	ligase activity, forming carbon-nitrogen bonds
GO:0033036	4814	16	446	9	2.94334e-06	4.0001e-05	2.57846e-46	macromolecule localization
GO:0008104	4814	16	446	9	2.94334e-06	4.0001e-05	2.57846e-46	protein localization
GO:0015077	4814	24	446	11	3.12962e-06	4.15319e-05	2.73842e-65	monovalent inorganic cation transmembrane transporter activity
GO:0022890	4814	48	446	16	3.11536e-06	4.15319e-05	2.72719e-116	inorganic cation transmembrane transporter activity
GO:0015980	4814	43	446	15	3.33072e-06	4.36867e-05	3.27408e-106	energy derivation by oxidation of organic compounds
GO:0046933	4814	7	446	6	3.95622e-06	5.12945e-05	8.44857e-23	hydrogen ion transporting ATP synthase activity, rotational mechanism
GO:0009260	4814	39	446	14	4.82206e-06	6.18101e-05	5.73952e-98	ribonucleotide biosynthetic process
GO:0017076	4814	762	446	105	5.23689e-06	6.50466e-05	0	purine nucleotide binding
GO:0015985	4814	10	446	7	5.24755e-06	6.50466e-05	5.4798e-31	energy coupled proton transport, down electrochemical gradient
GO:0015986	4814	10	446	7	5.24755e-06	6.50466e-05	5.4798e-31	ATP synthesis coupled proton transport
GO:0009110	4814	67	446	19	5.75164e-06	6.97618e-05	1.08251e-152	vitamin biosynthetic process
GO:0006766	4814	67	446	19	5.75164e-06	6.97618e-05	1.08251e-152	vitamin metabolic process
GO:0009259	4814	40	446	14	6.79969e-06	8.15962e-05	4.80798e-100	ribonucleotide metabolic process
GO:0015031	4814	14	446	8	9.2832e-06	0.000105772	2.4748e-41	protein transport
GO:0045184	4814	14	446	8	9.2832e-06	0.000105772	2.4748e-41	establishment of protein localization
GO:0006818	4814	14	446	8	9.2832e-06	0.000105772	2.4748e-41	hydrogen transport
GO:0015992	4814	14	446	8	9.2832e-06	0.000105772	2.4748e-41	proton transport
GO:0008135	4814	14	446	8	9.2832e-06	0.000105772	2.4748e-41	translation factor activity, nucleic acid binding
GO:0000166	4814	884	446	117	9.7467e-06	0.000109943	0	nucleotide binding
GO:0009060	4814	18	446	9	1.05558e-05	0.000117891	3.42808e-51	aerobic respiration
GO:0046394	4814	122	446	27	1.21121e-05	0.000133945	2.51389e-246	carboxylic acid biosynthetic process
GO:0009252	4814	23	446	10	1.5934e-05	0.000171177	5.46656e-63	peptidoglycan biosynthetic process
GO:0006023	4814	23	446	10	1.5934e-05	0.000171177	5.46656e-63	aminoglycan biosynthetic process
GO:0006024	4814	23	446	10	1.5934e-05	0.000171177	5.46656e-63	glycosaminoglycan biosynthetic process
GO:0006767	4814	66	446	18	1.83888e-05	0.000193856	7.67127e-151	water-soluble vitamin metabolic process
GO:0042364	4814	66	446	18	1.83888e-05	0.000193856	7.67127e-151	water-soluble vitamin biosynthetic process
GO:0034645	4814	939	446	121	2.47744e-05	0.000258754	0	cellular macromolecule biosynthetic process
GO:0051128	4814	24	446	10	2.50801e-05	0.000259544	2.73842e-65	regulation of cellular component organization
GO:0016053	4814	128	446	27	3.04865e-05	0.000312625	9.23014e-256	organic acid biosynthetic process
GO:0006099	4814	16	446	8	3.36374e-05	0.000335778	2.57846e-46	tricarboxylic acid cycle
GO:0006084	4814	16	446	8	3.36374e-05	0.000335778	2.57846e-46	acetyl-CoA metabolic process
GO:0046356	4814	16	446	8	3.36374e-05	0.000335778	2.57846e-46	acetyl-CoA catabolic process
GO:0008320	4814	6	446	5	3.70597e-05	0.000360374	5.80296e-20	protein transmembrane transporter activity
GO:0022884	4814	6	446	5	3.70597e-05	0.000360374	5.80296e-20	macromolecule transmembrane transporter activity
GO:0015450	4814	6	446	5	3.70597e-05	0.000360374	5.80296e-20	P-P-bond-hydrolysis-driven protein transmembrane transporter activity
GO:0008565	4814	9	446	6	4.03354e-05	0.000388875	2.63304e-28	protein transporter activity
GO:0005524	4814	660	446	90	4.57518e-05	0.000433681	0	ATP binding
GO:0032559	4814	660	446	90	4.57518e-05	0.000433681	0	adenyl ribonucleotide binding
GO:0009059	4814	953	446	121	5.07787e-05	0.00047732	0	macromolecule biosynthetic process
GO:0009152	4814	36	446	12	5.45709e-05	0.000500455	1.14102e-91	purine ribonucleotide biosynthetic process
GO:0051301	4814	36	446	12	5.45709e-05	0.000500455	1.14102e-91	cell division
GO:0006396	4814	36	446	12	5.45709e-05	0.000500455	1.14102e-91	RNA processing
GO:0006807	4814	1368	446	163	5.63542e-05	0.000512642	0	nitrogen compound metabolic process
GO:0009109	4814	17	446	8	5.84303e-05	0.000527275	9.13584e-49	coenzyme catabolic process
GO:0033177	4814	4	446	4	7.27778e-05	0.000641354	4.47433e-14	proton-transporting two-sector ATPase complex, proton-transporting domain
GO:0010467	4814	893	446	114	7.2137e-05	0.000641354	0	gene expression
GO:0045263	4814	4	446	4	7.27778e-05	0.000641354	4.47433e-14	proton-transporting ATP synthase complex, coupling factor F(o)
GO:0009150	4814	37	446	12	7.4097e-05	0.000647918	8.83583e-94	purine ribonucleotide metabolic process
GO:0022900	4814	22	446	9	7.69687e-05	0.000667852	1.13895e-60	electron transport chain
GO:0001882	4814	737	446	97	9.15783e-05	0.000788552	0	nucleoside binding
GO:0051187	4814	18	446	8	9.67298e-05	0.0008266	3.42808e-51	cofactor catabolic process
GO:0019205	4814	7	446	5	0.000119818	0.0010162	8.44857e-23	nucleobase, nucleoside, nucleotide kinase activity
GO:0030554	4814	736	446	96	0.000143097	0.00119565	0	adenyl nucleotide binding
GO:0001883	4814	736	446	96	0.000143097	0.00119565	0	purine nucleoside binding
GO:0070589	4814	29	446	10	0.000167299	0.0013582	1.55082e-76	cellular component macromolecule biosynthetic process
GO:0044038	4814	29	446	10	0.000167299	0.0013582	1.55082e-76	cell wall macromolecule biosynthetic process
GO:0010382	4814	29	446	10	0.000167299	0.0013582	1.55082e-76	cellular cell wall macromolecule metabolic process
GO:0006732	4814	77	446	18	0.000167367	0.0013582	7.48731e-171	coenzyme metabolic process
GO:0009309	4814	106	446	22	0.000212741	0.00171409	1.6573e-220	amine biosynthetic process
GO:0008652	4814	99	446	21	0.000214565	0.00171652	6.95904e-209	cellular amino acid biosynthetic process
GO:0007047	4814	20	446	8	0.00023561	0.00185852	5.66457e-56	cellular cell wall organization
GO:0045229	4814	20	446	8	0.00023561	0.00185852	5.66457e-56	external encapsulating structure organization
GO:0000270	4814	36	446	11	0.000269044	0.00209298	1.14102e-91	peptidoglycan metabolic process
GO:0030203	4814	36	446	11	0.000269044	0.00209298	1.14102e-91	glycosaminoglycan metabolic process
GO:0043234	4814	80	446	18	0.000279636	0.00216048	3.47458e-176	protein complex
GO:0000287	4814	48	446	13	0.000290501	0.00222915	2.72719e-116	magnesium ion binding
GO:0004129	4814	5	446	4	0.000337138	0.00248557	4.65107e-17	cytochrome-c oxidase activity
GO:0016676	4814	5	446	4	0.000337138	0.00248557	4.65107e-17	oxidoreductase activity, acting on heme group of donors, oxygen as acceptor
GO:0016675	4814	5	446	4	0.000337138	0.00248557	4.65107e-17	oxidoreductase activity, acting on heme group of donors
GO:0015002	4814	5	446	4	0.000337138	0.00248557	4.65107e-17	heme-copper terminal oxidase activity
GO:0045261	4814	5	446	4	0.000337138	0.00248557	4.65107e-17	proton-transporting ATP synthase complex, catalytic core F(1)
GO:0019201	4814	5	446	4	0.000337138	0.00248557	4.65107e-17	nucleotide kinase activity
GO:0071555	4814	21	446	8	0.000350143	0.00256468	2.48135e-58	cell wall organization
GO:0008150	4814	3825	446	381	0.000446009	0.0032458	0	biological_process
GO:0009142	4814	22	446	8	0.000506242	0.00356901	1.13895e-60	nucleoside triphosphate biosynthetic process
GO:0008360	4814	22	446	8	0.000506242	0.00356901	1.13895e-60	regulation of cell shape
GO:0044260	4814	1221	446	143	0.000504234	0.00356901	0	cellular macromolecule metabolic process
GO:0022603	4814	22	446	8	0.000506242	0.00356901	1.13895e-60	regulation of anatomical structure morphogenesis
GO:0022604	4814	22	446	8	0.000506242	0.00356901	1.13895e-60	regulation of cell morphogenesis
GO:0043624	4814	9	446	5	0.000613795	0.00417085	2.63304e-28	cellular protein complex disassembly
GO:0022411	4814	9	446	5	0.000613795	0.00417085	2.63304e-28	cellular component disassembly
GO:0043241	4814	9	446	5	0.000613795	0.00417085	2.63304e-28	protein complex disassembly
GO:0051641	4814	13	446	6	0.00059582	0.00417085	8.4868e-39	cellular localization
GO:0032984	4814	9	446	5	0.000613795	0.00417085	2.63304e-28	macromolecular complex disassembly
GO:0034623	4814	9	446	5	0.000613795	0.00417085	2.63304e-28	cellular macromolecular complex disassembly
GO:0050793	4814	23	446	8	0.000714262	0.00482447	5.46656e-63	regulation of developmental process
GO:0004748	4814	3	446	3	0.00079037	0.00527537	5.3815e-11	ribonucleoside-diphosphate reductase activity
GO:0006413	4814	3	446	3	0.00079037	0.00527537	5.3815e-11	translational initiation
GO:0034641	4814	1307	446	150	0.000903059	0.00599206	0	cellular nitrogen compound metabolic process
GO:0007049	4814	35	446	10	0.000921825	0.00608081	1.5147e-89	cell cycle
GO:0034621	4814	14	446	6	0.00096186	0.00630801	2.4748e-41	cellular macromolecular complex subunit organization
GO:0009141	4814	24	446	8	0.000985952	0.00639169	2.73842e-65	nucleoside triphosphate metabolic process
GO:0046417	4814	24	446	8	0.000985952	0.00639169	2.73842e-65	chorismate metabolic process
GO:0046034	4814	19	446	7	0.00104858	0.00672046	1.35808e-53	ATP metabolic process
GO:0006754	4814	19	446	7	0.00104858	0.00672046	1.35808e-53	ATP biosynthetic process
GO:0070727	4814	10	446	5	0.00113462	0.0071902	5.4798e-31	cellular macromolecule localization
GO:0034613	4814	10	446	5	0.00113462	0.0071902	5.4798e-31	cellular protein localization
GO:0000902	4814	25	446	8	0.00133444	0.0083625	1.42924e-67	cell morphogenesis
GO:0032989	4814	25	446	8	0.00133444	0.0083625	1.42924e-67	cellular component morphogenesis
GO:0006022	4814	43	446	11	0.00141838	0.00883938	3.27408e-106	aminoglycan metabolic process
GO:0009201	4814	20	446	7	0.00148634	0.00901392	5.66457e-56	ribonucleoside triphosphate biosynthetic process
GO:0009206	4814	20	446	7	0.00148634	0.00901392	5.66457e-56	purine ribonucleoside triphosphate biosynthetic process
GO:0009145	4814	20	446	7	0.00148634	0.00901392	5.66457e-56	purine nucleoside triphosphate biosynthetic process
GO:0009124	4814	20	446	7	0.00148634	0.00901392	5.66457e-56	nucleoside monophosphate biosynthetic process
GO:0009123	4814	20	446	7	0.00148634	0.00901392	5.66457e-56	nucleoside monophosphate metabolic process
GO:0043170	4814	1418	446	159	0.00176893	0.0104779	0	macromolecule metabolic process
GO:0048856	4814	26	446	8	0.00177419	0.0104779	7.75948e-70	anatomical structure development
GO:0048869	4814	26	446	8	0.00177419	0.0104779	7.75948e-70	cellular developmental process
GO:0009653	4814	26	446	8	0.00177419	0.0104779	7.75948e-70	anatomical structure morphogenesis
GO:0034470	4814	26	446	8	0.00177419	0.0104779	7.75948e-70	ncRNA processing
GO:0005525	4814	32	446	9	0.00187178	0.0107176	4.21523e-83	GTP binding
GO:0009273	4814	38	446	10	0.00184241	0.0107176	7.02871e-96	peptidoglycan-based cell wall biogenesis
GO:0032561	4814	32	446	9	0.00187178	0.0107176	4.21523e-83	guanyl ribonucleotide binding
GO:0020037	4814	32	446	9	0.00187178	0.0107176	4.21523e-83	heme binding
GO:0042546	4814	38	446	10	0.00184241	0.0107176	7.02871e-96	cell wall biogenesis
GO:0019001	4814	32	446	9	0.00187178	0.0107176	4.21523e-83	guanyl nucleotide binding
GO:0016779	4814	51	446	12	0.00191099	0.0108868	3.14965e-122	nucleotidyltransferase activity
GO:0051649	4814	11	446	5	0.00192298	0.0109001	1.25474e-33	establishment of localization in cell
GO:0009205	4814	21	446	7	0.00205443	0.010983	2.48135e-58	purine ribonucleoside triphosphate metabolic process
GO:0009199	4814	21	446	7	0.00205443	0.010983	2.48135e-58	ribonucleoside triphosphate metabolic process
GO:0009144	4814	21	446	7	0.00205443	0.010983	2.48135e-58	purine nucleoside triphosphate metabolic process
GO:0009306	4814	7	446	4	0.00202726	0.010983	8.44857e-23	protein secretion
GO:0033178	4814	7	446	4	0.00202726	0.010983	8.44857e-23	proton-transporting two-sector ATPase complex, catalytic domain
GO:0006414	4814	7	446	4	0.00202726	0.010983	8.44857e-23	translational elongation
GO:0006189	4814	7	446	4	0.00202726	0.010983	8.44857e-23	'de novo' IMP biosynthetic process
GO:0032940	4814	7	446	4	0.00202726	0.010983	8.44857e-23	secretion by cell
GO:0006827	4814	7	446	4	0.00202726	0.010983	8.44857e-23	high-affinity iron ion transport
GO:0046903	4814	7	446	4	0.00202726	0.010983	8.44857e-23	secretion
GO:0003746	4814	7	446	4	0.00202726	0.010983	8.44857e-23	translation elongation factor activity
GO:0034755	4814	7	446	4	0.00202726	0.010983	8.44857e-23	iron ion transmembrane transport
GO:0044036	4814	45	446	11	0.00211198	0.0112373	2.84857e-110	cell wall macromolecule metabolic process
GO:0016740	4814	805	446	97	0.00225094	0.0119205	0	transferase activity
GO:0070882	4814	39	446	10	0.00227739	0.0120042	5.73952e-98	cellular cell wall organization or biogenesis
GO:0032502	4814	27	446	8	0.0023209	0.0121766	4.37565e-72	developmental process
GO:0006007	4814	33	446	9	0.00236724	0.0123053	2.90888e-85	glucose catabolic process
GO:0019320	4814	33	446	9	0.00236724	0.0123053	2.90888e-85	hexose catabolic process
GO:0009073	4814	22	446	7	0.00277692	0.0142381	1.13895e-60	aromatic amino acid family biosynthetic process
GO:0006096	4814	22	446	7	0.00277692	0.0142381	1.13895e-60	glycolysis
GO:0006730	4814	22	446	7	0.00277692	0.0142381	1.13895e-60	one-carbon metabolic process
GO:0046961	4814	4	446	3	0.00294315	0.0149544	4.47433e-14	proton-transporting ATPase activity, rotational mechanism
GO:0003743	4814	4	446	3	0.00294315	0.0149544	4.47433e-14	translation initiation factor activity
GO:0000105	4814	12	446	5	0.00304809	0.0152135	3.13489e-36	histidine biosynthetic process
GO:0009076	4814	12	446	5	0.00304809	0.0152135	3.13489e-36	histidine family amino acid biosynthetic process
GO:0022613	4814	12	446	5	0.00304809	0.0152135	3.13489e-36	ribonucleoprotein complex biogenesis
GO:0042254	4814	12	446	5	0.00304809	0.0152135	3.13489e-36	ribosome biogenesis
GO:0009161	4814	17	446	6	0.00311471	0.0152756	9.13584e-49	ribonucleoside monophosphate metabolic process
GO:0009156	4814	17	446	6	0.00311471	0.0152756	9.13584e-49	ribonucleoside monophosphate biosynthetic process
GO:0022904	4814	17	446	6	0.00311471	0.0152756	9.13584e-49	respiratory electron transport chain
GO:0008033	4814	17	446	6	0.00311471	0.0152756	9.13584e-49	tRNA processing
GO:0043648	4814	35	446	9	0.0036675	0.0178317	1.5147e-89	dicarboxylic acid metabolic process
GO:0046365	4814	35	446	9	0.0036675	0.0178317	1.5147e-89	monosaccharide catabolic process
GO:0016744	4814	8	446	4	0.00375932	0.0178925	1.40604e-25	transferase activity, transferring aldehyde or ketonic groups
GO:0046040	4814	8	446	4	0.00375932	0.0178925	1.40604e-25	IMP metabolic process
GO:0006188	4814	8	446	4	0.00375932	0.0178925	1.40604e-25	IMP biosynthetic process
GO:0006886	4814	8	446	4	0.00375932	0.0178925	1.40604e-25	intracellular protein transport
GO:0046907	4814	8	446	4	0.00375932	0.0178925	1.40604e-25	intracellular transport
GO:0046906	4814	42	446	10	0.00409508	0.0194086	3.63347e-104	tetrapyrrole binding
GO:0044255	4814	70	446	14	0.0042243	0.0199373	3.32586e-158	cellular lipid metabolic process
GO:0046872	4814	433	446	56	0.00505498	0.0237584	0	metal ion binding
GO:0009055	4814	87	446	16	0.00549299	0.0257099	1.92897e-188	electron carrier activity
GO:0008610	4814	58	446	12	0.00591478	0.0275697	8.62067e-136	lipid biosynthetic process
GO:0006826	4814	9	446	4	0.00627574	0.0291318	2.63304e-28	iron ion transport
GO:0006633	4814	14	446	5	0.00659126	0.0304711	2.4748e-41	fatty acid biosynthetic process
GO:0009986	4814	5	446	3	0.00685216	0.0311663	4.65107e-17	cell surface
GO:0016728	4814	5	446	3	0.00685216	0.0311663	4.65107e-17	oxidoreductase activity, acting on CH or CH2 groups, disulfide as acceptor
GO:0019829	4814	5	446	3	0.00685216	0.0311663	4.65107e-17	cation-transporting ATPase activity
GO:0006353	4814	5	446	3	0.00685216	0.0311663	4.65107e-17	transcription termination
GO:0016765	4814	32	446	8	0.00728115	0.0329845	4.21523e-83	transferase activity, transferring alkyl or aryl (other than methyl) groups
GO:0000175	4814	2	446	2	0.0085659	0.0370204	8.63193e-08	3'-5'-exoribonuclease activity
GO:0004549	4814	2	446	2	0.0085659	0.0370204	8.63193e-08	tRNA-specific ribonuclease activity
GO:0004642	4814	2	446	2	0.0085659	0.0370204	8.63193e-08	phosphoribosylformylglycinamidine synthase activity
GO:0043244	4814	2	446	2	0.0085659	0.0370204	8.63193e-08	regulation of protein complex disassembly
GO:0004802	4814	2	446	2	0.0085659	0.0370204	8.63193e-08	transketolase activity
GO:0004826	4814	2	446	2	0.0085659	0.0370204	8.63193e-08	phenylalanine-tRNA ligase activity
GO:0005971	4814	2	446	2	0.0085659	0.0370204	8.63193e-08	ribonucleoside-diphosphate reductase complex
GO:0006650	4814	2	446	2	0.0085659	0.0370204	8.63193e-08	glycerophospholipid metabolic process
GO:0006432	4814	2	446	2	0.0085659	0.0370204	8.63193e-08	phenylalanyl-tRNA aminoacylation
GO:0031554	4814	2	446	2	0.0085659	0.0370204	8.63193e-08	regulation of transcription termination
GO:0016071	4814	2	446	2	0.0085659	0.0370204	8.63193e-08	mRNA metabolic process
GO:0046486	4814	2	446	2	0.0085659	0.0370204	8.63193e-08	glycerolipid metabolic process
GO:0009075	4814	15	446	5	0.00914736	0.0380746	7.73376e-44	histidine family amino acid metabolic process
GO:0009168	4814	15	446	5	0.00914736	0.0380746	7.73376e-44	purine ribonucleoside monophosphate biosynthetic process
GO:0009167	4814	15	446	5	0.00914736	0.0380746	7.73376e-44	purine ribonucleoside monophosphate metabolic process
GO:0009127	4814	15	446	5	0.00914736	0.0380746	7.73376e-44	purine nucleoside monophosphate biosynthetic process
GO:0009126	4814	15	446	5	0.00914736	0.0380746	7.73376e-44	purine nucleoside monophosphate metabolic process
GO:0008654	4814	15	446	5	0.00914736	0.0380746	7.73376e-44	phospholipid biosynthetic process
GO:0016884	4814	15	446	5	0.00914736	0.0380746	7.73376e-44	carbon-nitrogen ligase activity, with glutamine as amido-N-donor
GO:0006547	4814	15	446	5	0.00914736	0.0380746	7.73376e-44	histidine metabolic process
GO:0006644	4814	15	446	5	0.00914736	0.0380746	7.73376e-44	phospholipid metabolic process
GO:0006220	4814	15	446	5	0.00914736	0.0380746	7.73376e-44	pyrimidine nucleotide metabolic process
GO:0044275	4814	40	446	9	0.00937283	0.0387273	4.80798e-100	cellular carbohydrate catabolic process
GO:0046164	4814	40	446	9	0.00937283	0.0387273	4.80798e-100	alcohol catabolic process
GO:0009072	4814	28	446	7	0.0118463	0.0487685	2.55939e-74	aromatic amino acid family metabolic process
GO:0071554	4814	56	446	11	0.0122362	0.0500087	5.90195e-132	cell wall organization or biogenesis
GO:0032787	4814	56	446	11	0.0122362	0.0500087	5.90195e-132	monocarboxylic acid metabolic process
GO:0016780	4814	22	446	6	0.012605	0.0513303	1.13895e-60	phosphotransferase activity, for other substituted phosphate groups
GO:0016645	4814	6	446	3	0.012767	0.0516172	5.80296e-20	oxidoreductase activity, acting on the CH-NH group of donors
GO:0009262	4814	6	446	3	0.012767	0.0516172	5.80296e-20	deoxyribonucleotide metabolic process
GO:0009056	4814	153	446	23	0.0128738	0.051863	8.69459e-294	catabolic process
GO:0006006	4814	50	446	10	0.0146388	0.0587636	2.94215e-120	glucose metabolic process
GO:0009116	4814	36	446	8	0.015095	0.0601667	1.14102e-91	nucleoside metabolic process
GO:0019438	4814	43	446	9	0.0150824	0.0601667	3.27408e-106	aromatic compound biosynthetic process
GO:0015674	4814	17	446	5	0.0161451	0.0641256	9.13584e-49	di-, tri-valent inorganic cation transport
GO:0000271	4814	51	446	10	0.0167548	0.0663139	3.14965e-122	polysaccharide biosynthetic process
GO:0005381	4814	12	446	4	0.0196994	0.0776955	3.13489e-36	iron ion transmembrane transporter activity
GO:0000041	4814	18	446	5	0.0206961	0.081342	3.42808e-51	transition metal ion transport
GO:0005886	4814	278	446	36	0.022475	0.088027	0	plasma membrane
GO:0070469	4814	3	446	2	0.024117	0.0894866	5.3815e-11	respiratory chain
GO:0004532	4814	3	446	2	0.024117	0.0894866	5.3815e-11	exoribonuclease activity
GO:0008963	4814	3	446	2	0.024117	0.0894866	5.3815e-11	phospho-N-acetylmuramoyl-pentapeptide-transferase activity
GO:0009113	4814	3	446	2	0.024117	0.0894866	5.3815e-11	purine base biosynthetic process
GO:0016772	4814	307	446	39	0.0238064	0.0894866	0	transferase activity, transferring phosphorus-containing groups
GO:0009221	4814	3	446	2	0.024117	0.0894866	5.3815e-11	pyrimidine deoxyribonucleotide biosynthetic process
GO:0009263	4814	3	446	2	0.024117	0.0894866	5.3815e-11	deoxyribonucleotide biosynthetic process
GO:0009265	4814	3	446	2	0.024117	0.0894866	5.3815e-11	2'-deoxyribonucleotide biosynthetic process
GO:0016896	4814	3	446	2	0.024117	0.0894866	5.3815e-11	exoribonuclease activity, producing 5'-phosphomonoesters
GO:0050567	4814	3	446	2	0.024117	0.0894866	5.3815e-11	glutaminyl-tRNA synthase (glutamine-hydrolyzing) activity
GO:0042777	4814	3	446	2	0.024117	0.0894866	5.3815e-11	plasma membrane ATP synthesis coupled proton transport
GO:0022891	4814	179	446	25	0.0232503	0.0894866	0	substrate-specific transmembrane transporter activity
GO:0016051	4814	69	446	12	0.0230755	0.0894866	2.25446e-156	carbohydrate biosynthetic process
GO:0015627	4814	3	446	2	0.024117	0.0894866	5.3815e-11	type II protein secretion system complex
GO:0015628	4814	3	446	2	0.024117	0.0894866	5.3815e-11	protein secretion by the type II secretion system
GO:0003856	4814	3	446	2	0.024117	0.0894866	5.3815e-11	3-dehydroquinate synthase activity
GO:0043231	4814	13	446	4	0.0264188	0.0961303	8.4868e-39	intracellular membrane-bounded organelle
GO:0009325	4814	13	446	4	0.0264188	0.0961303	8.4868e-39	nitrate reductase complex
GO:0006541	4814	19	446	5	0.0260093	0.0961303	1.35808e-53	glutamine metabolic process
GO:0006221	4814	13	446	4	0.0264188	0.0961303	8.4868e-39	pyrimidine nucleotide biosynthetic process
GO:0042773	4814	13	446	4	0.0264188	0.0961303	8.4868e-39	ATP synthesis coupled electron transport
GO:0008173	4814	13	446	4	0.0264188	0.0961303	8.4868e-39	RNA methyltransferase activity
GO:0008168	4814	112	446	17	0.0275764	0.10002	2.62986e-230	methyltransferase activity
GO:0044248	4814	63	446	11	0.028164	0.101824	2.99441e-145	cellular catabolic process
GO:0006631	4814	26	446	6	0.0283647	0.102222	7.75948e-70	fatty acid metabolic process
GO:0008324	4814	121	446	18	0.028602	0.102422	9.67024e-245	cation transmembrane transporter activity
GO:0016757	4814	33	446	7	0.028598	0.102422	2.90888e-85	transferase activity, transferring glycosyl groups
GO:0016835	4814	48	446	9	0.0297295	0.106123	2.72719e-116	carbon-oxygen lyase activity
GO:0005488	4814	2697	446	269	0.0306807	0.109173	0	binding
GO:0016776	4814	8	446	3	0.0310593	0.109484	1.40604e-25	phosphotransferase activity, phosphate group as acceptor
GO:0016838	4814	8	446	3	0.0310593	0.109484	1.40604e-25	carbon-oxygen lyase activity, acting on phosphates
GO:0016725	4814	8	446	3	0.0310593	0.109484	1.40604e-25	oxidoreductase activity, acting on CH or CH2 groups
GO:0016829	4814	131	446	19	0.0315841	0.110987	1.9719e-260	lyase activity
GO:0016763	4814	20	446	5	0.0321203	0.112239	5.66457e-56	transferase activity, transferring pentosyl groups
GO:0016741	4814	114	446	17	0.0321394	0.112239	1.53265e-233	transferase activity, transferring one-carbon groups
GO:0043603	4814	27	446	6	0.0337167	0.117384	4.37565e-72	cellular amide metabolic process
GO:0006725	4814	81	446	13	0.0338217	0.117387	5.9451e-178	cellular aromatic compound metabolic process
GO:0004540	4814	14	446	4	0.0343498	0.118854	2.4748e-41	ribonuclease activity
GO:0019637	4814	21	446	5	0.0390565	0.133908	2.48135e-58	organophosphate metabolic process
GO:0006812	4814	91	446	14	0.0390028	0.133908	2.48136e-195	cation transport
GO:0046915	4814	21	446	5	0.0390565	0.133908	2.48135e-58	transition metal ion transmembrane transporter activity
GO:0006629	4814	100	446	15	0.04064	0.138915	1.47594e-210	lipid metabolic process
GO:0004372	4814	9	446	3	0.0434511	0.145136	2.63304e-28	glycine hydroxymethyltransferase activity
GO:0070569	4814	4	446	2	0.0452908	0.145136	4.47433e-14	uridylyltransferase activity
GO:0004312	4814	9	446	3	0.0434511	0.145136	2.63304e-28	fatty-acid synthase activity
GO:0008408	4814	9	446	3	0.0434511	0.145136	2.63304e-28	3'-5' exonuclease activity
GO:0043227	4814	15	446	4	0.0435143	0.145136	7.73376e-44	membrane-bounded organelle
GO:0004774	4814	4	446	2	0.0452908	0.145136	4.47433e-14	succinate-CoA ligase activity
GO:0004775	4814	4	446	2	0.0452908	0.145136	4.47433e-14	succinate-CoA ligase (ADP-forming) activity
GO:0016881	4814	15	446	4	0.0435143	0.145136	7.73376e-44	acid-amino acid ligase activity
GO:0016651	4814	36	446	7	0.0439924	0.145136	1.14102e-91	oxidoreductase activity, acting on NADH or NADPH
GO:0009219	4814	4	446	2	0.0452908	0.145136	4.47433e-14	pyrimidine deoxyribonucleotide metabolic process
GO:0009394	4814	4	446	2	0.0452908	0.145136	4.47433e-14	2'-deoxyribonucleotide metabolic process
GO:0005739	4814	4	446	2	0.0452908	0.145136	4.47433e-14	mitochondrion
GO:0044085	4814	127	446	18	0.0436264	0.145136	3.37982e-254	cellular component biogenesis
GO:0006401	4814	4	446	2	0.0452908	0.145136	4.47433e-14	RNA catabolic process
GO:0006400	4814	9	446	3	0.0434511	0.145136	2.63304e-28	tRNA modification
GO:0006415	4814	4	446	2	0.0452908	0.145136	4.47433e-14	translational termination
GO:0019627	4814	4	446	2	0.0452908	0.145136	4.47433e-14	urea metabolic process
GO:0022892	4814	218	446	28	0.0449983	0.145136	0	substrate-specific transporter activity
GO:0034062	4814	9	446	3	0.0434511	0.145136	2.63304e-28	RNA polymerase activity
GO:0016226	4814	4	446	2	0.0452908	0.145136	4.47433e-14	iron-sulfur cluster assembly
GO:0031163	4814	4	446	2	0.0452908	0.145136	4.47433e-14	metallo-sulfur cluster assembly
GO:0003899	4814	9	446	3	0.0434511	0.145136	2.63304e-28	DNA-directed RNA polymerase activity
GO:0016811	4814	29	446	6	0.0462751	0.147871	1.55082e-76	hydrolase activity, acting on carbon-nitrogen (but not peptide) bonds, in linear amides
GO:0016043	4814	128	446	18	0.0465984	0.148483	9.23014e-256	cellular component organization
GO:0015082	4814	22	446	5	0.0468363	0.148821	1.13895e-60	di-, tri-valent inorganic cation transmembrane transporter activity
GO:0019318	4814	61	446	10	0.0517299	0.163908	1.7315e-141	hexose metabolic process
GO:0051536	4814	78	446	12	0.0535258	0.167714	1.23287e-172	iron-sulfur cluster binding
GO:0051540	4814	78	446	12	0.0535258	0.167714	1.23287e-172	metal cluster binding
GO:0015405	4814	78	446	12	0.0535258	0.167714	1.23287e-172	P-P-bond-hydrolysis-driven transmembrane transporter activity
GO:0015399	4814	78	446	12	0.0535258	0.167714	1.23287e-172	primary active transmembrane transporter activity
GO:0003924	4814	16	446	4	0.0539149	0.168465	2.57846e-46	GTPase activity
GO:0043167	4814	492	446	56	0.0546214	0.169733	0	ion binding
GO:0043169	4814	492	446	56	0.0546214	0.169733	0	cation binding
GO:0008757	4814	23	446	5	0.0554699	0.171425	5.46656e-63	S-adenosylmethionine-dependent methyltransferase activity
GO:0005506	4814	70	446	11	0.0553363	0.171425	3.32586e-158	iron ion binding
GO:0004413	4814	1	446	1	0.0926464	0.177127	0.000207727	homoserine kinase activity
GO:0004385	4814	1	446	1	0.0926464	0.177127	0.000207727	guanylate kinase activity
GO:0000027	4814	1	446	1	0.0926464	0.177127	0.000207727	ribosomal large subunit assembly
GO:0008829	4814	1	446	1	0.0926464	0.177127	0.000207727	dCTP deaminase activity
GO:0004399	4814	1	446	1	0.0926464	0.177127	0.000207727	histidinol dehydrogenase activity
GO:0008785	4814	1	446	1	0.0926464	0.177127	0.000207727	alkyl hydroperoxide reductase activity
GO:0004477	4814	1	446	1	0.0926464	0.177127	0.000207727	methenyltetrahydrofolate cyclohydrolase activity
GO:0004478	4814	1	446	1	0.0926464	0.177127	0.000207727	methionine adenosyltransferase activity
GO:0004448	4814	1	446	1	0.0926464	0.177127	0.000207727	isocitrate dehydrogenase activity
GO:0004450	4814	1	446	1	0.0926464	0.177127	0.000207727	isocitrate dehydrogenase (NADP+) activity
GO:0008765	4814	1	446	1	0.0926464	0.177127	0.000207727	UDP-N-acetylmuramoylalanyl-D-glutamate-2,6-diaminopimelate ligase activity
GO:0008764	4814	1	446	1	0.0926464	0.177127	0.000207727	UDP-N-acetylmuramoylalanine-D-glutamate ligase activity
GO:0008766	4814	1	446	1	0.0926464	0.177127	0.000207727	UDP-N-acetylmuramoylalanyl-D-glutamyl-2,6-diaminopimelate-D-alanyl-D-alanine ligase activity
GO:0030488	4814	1	446	1	0.0926464	0.177127	0.000207727	tRNA methylation
GO:0008940	4814	10	446	3	0.0579146	0.177127	5.4798e-31	nitrate reductase activity
GO:0004525	4814	1	446	1	0.0926464	0.177127	0.000207727	ribonuclease III activity
GO:0004526	4814	1	446	1	0.0926464	0.177127	0.000207727	ribonuclease P activity
GO:0004488	4814	1	446	1	0.0926464	0.177127	0.000207727	methylenetetrahydrofolate dehydrogenase (NADP+) activity
GO:0004486	4814	1	446	1	0.0926464	0.177127	0.000207727	methylenetetrahydrofolate dehydrogenase activity
GO:0004605	4814	1	446	1	0.0926464	0.177127	0.000207727	phosphatidate cytidylyltransferase activity
GO:0004595	4814	1	446	1	0.0926464	0.177127	0.000207727	pantetheine-phosphate adenylyltransferase activity
GO:0004591	4814	1	446	1	0.0926464	0.177127	0.000207727	oxoglutarate dehydrogenase (succinyl-transferring) activity
GO:0008883	4814	1	446	1	0.0926464	0.177127	0.000207727	glutamyl-tRNA reductase activity
GO:0004141	4814	1	446	1	0.0926464	0.177127	0.000207727	dethiobiotin synthase activity
GO:0009064	4814	40	446	7	0.0715893	0.177127	4.80798e-100	glutamine family amino acid metabolic process
GO:0000305	4814	1	446	1	0.0926464	0.177127	0.000207727	response to oxygen radical
GO:0009041	4814	1	446	1	0.0926464	0.177127	0.000207727	uridylate kinase activity
GO:0004107	4814	1	446	1	0.0926464	0.177127	0.000207727	chorismate synthase activity
GO:0004108	4814	1	446	1	0.0926464	0.177127	0.000207727	citrate (Si)-synthase activity
GO:0000303	4814	1	446	1	0.0926464	0.177127	0.000207727	response to superoxide
GO:0004127	4814	1	446	1	0.0926464	0.177127	0.000207727	cytidylate kinase activity
GO:0009039	4814	5	446	2	0.0709165	0.177127	4.65107e-17	urease activity
GO:0009022	4814	1	446	1	0.0926464	0.177127	0.000207727	tRNA nucleotidyltransferase activity
GO:0048034	4814	1	446	1	0.0926464	0.177127	0.000207727	heme O biosynthetic process
GO:0048033	4814	1	446	1	0.0926464	0.177127	0.000207727	heme o metabolic process
GO:0008964	4814	1	446	1	0.0926464	0.177127	0.000207727	phosphoenolpyruvate carboxylase activity
GO:0009176	4814	1	446	1	0.0926464	0.177127	0.000207727	pyrimidine deoxyribonucleoside monophosphate metabolic process
GO:0009177	4814	1	446	1	0.0926464	0.177127	0.000207727	pyrimidine deoxyribonucleoside monophosphate biosynthetic process
GO:0009162	4814	1	446	1	0.0926464	0.177127	0.000207727	deoxyribonucleoside monophosphate metabolic process
GO:0009157	4814	1	446	1	0.0926464	0.177127	0.000207727	deoxyribonucleoside monophosphate biosynthetic process
GO:0004316	4814	1	446	1	0.0926464	0.177127	0.000207727	3-oxoacyl-[acyl-carrier-protein] reductase activity
GO:0004318	4814	1	446	1	0.0926464	0.177127	0.000207727	enoyl-[acyl-carrier-protein] reductase (NADH) activity
GO:0004311	4814	1	446	1	0.0926464	0.177127	0.000207727	farnesyltranstransferase activity
GO:0009094	4814	1	446	1	0.0926464	0.177127	0.000207727	L-phenylalanine biosynthetic process
GO:0008312	4814	1	446	1	0.0926464	0.177127	0.000207727	7S RNA binding
GO:0008194	4814	1	446	1	0.0926464	0.177127	0.000207727	UDP-glycosyltransferase activity
GO:0070013	4814	1	446	1	0.0926464	0.177127	0.000207727	intracellular organelle lumen
GO:0070043	4814	1	446	1	0.0926464	0.177127	0.000207727	rRNA (guanine-N7-)-methyltransferase activity
GO:0030060	4814	1	446	1	0.0926464	0.177127	0.000207727	L-malate dehydrogenase activity
GO:0008375	4814	1	446	1	0.0926464	0.177127	0.000207727	acetylglucosaminyltransferase activity
GO:0004609	4814	1	446	1	0.0926464	0.177127	0.000207727	phosphatidylserine decarboxylase activity
GO:0008531	4814	1	446	1	0.0926464	0.177127	0.000207727	riboflavin kinase activity
GO:0004618	4814	1	446	1	0.0926464	0.177127	0.000207727	phosphoglycerate kinase activity
GO:0004636	4814	1	446	1	0.0926464	0.177127	0.000207727	phosphoribosyl-ATP diphosphatase activity
GO:0004637	4814	1	446	1	0.0926464	0.177127	0.000207727	phosphoribosylamine-glycine ligase activity
GO:0004639	4814	1	446	1	0.0926464	0.177127	0.000207727	phosphoribosylaminoimidazolesuccinocarboxamide synthase activity
GO:0004644	4814	1	446	1	0.0926464	0.177127	0.000207727	phosphoribosylglycinamide formyltransferase activity
GO:0004655	4814	1	446	1	0.0926464	0.177127	0.000207727	porphobilinogen synthase activity
GO:0004654	4814	1	446	1	0.0926464	0.177127	0.000207727	polyribonucleotide nucleotidyltransferase activity
GO:0043233	4814	1	446	1	0.0926464	0.177127	0.000207727	organelle lumen
GO:0004657	4814	1	446	1	0.0926464	0.177127	0.000207727	proline dehydrogenase activity
GO:0004664	4814	1	446	1	0.0926464	0.177127	0.000207727	prephenate dehydratase activity
GO:0008553	4814	1	446	1	0.0926464	0.177127	0.000207727	hydrogen-exporting ATPase activity, phosphorylative mechanism
GO:0008495	4814	1	446	1	0.0926464	0.177127	0.000207727	protoheme IX farnesyltransferase activity
GO:0004746	4814	1	446	1	0.0926464	0.177127	0.000207727	riboflavin synthase activity
GO:0004764	4814	1	446	1	0.0926464	0.177127	0.000207727	shikimate 5-dehydrogenase activity
GO:0047480	4814	1	446	1	0.0926464	0.177127	0.000207727	UDP-N-acetylmuramoyl-tripeptide-D-alanyl-D-alanine ligase activity
GO:0004797	4814	1	446	1	0.0926464	0.177127	0.000207727	thymidine kinase activity
GO:0004791	4814	1	446	1	0.0926464	0.177127	0.000207727	thioredoxin-disulfide reductase activity
GO:0004815	4814	1	446	1	0.0926464	0.177127	0.000207727	aspartate-tRNA ligase activity
GO:0004824	4814	1	446	1	0.0926464	0.177127	0.000207727	lysine-tRNA ligase activity
GO:0004827	4814	1	446	1	0.0926464	0.177127	0.000207727	proline-tRNA ligase activity
GO:0004828	4814	1	446	1	0.0926464	0.177127	0.000207727	serine-tRNA ligase activity
GO:0004831	4814	1	446	1	0.0926464	0.177127	0.000207727	tyrosine-tRNA ligase activity
GO:0004818	4814	1	446	1	0.0926464	0.177127	0.000207727	glutamate-tRNA ligase activity
GO:0065008	4814	58	446	9	0.0836978	0.177127	8.62067e-136	regulation of biological quality
GO:0004821	4814	1	446	1	0.0926464	0.177127	0.000207727	histidine-tRNA ligase activity
GO:0004820	4814	1	446	1	0.0926464	0.177127	0.000207727	glycine-tRNA ligase activity
GO:0004823	4814	1	446	1	0.0926464	0.177127	0.000207727	leucine-tRNA ligase activity
GO:0004822	4814	1	446	1	0.0926464	0.177127	0.000207727	isoleucine-tRNA ligase activity
GO:0004832	4814	1	446	1	0.0926464	0.177127	0.000207727	valine-tRNA ligase activity
GO:0004853	4814	1	446	1	0.0926464	0.177127	0.000207727	uroporphyrinogen decarboxylase activity
GO:0071451	4814	1	446	1	0.0926464	0.177127	0.000207727	cellular response to superoxide
GO:0071450	4814	1	446	1	0.0926464	0.177127	0.000207727	cellular response to oxygen radical
GO:0051539	4814	33	446	6	0.0791123	0.177127	2.90888e-85	4 iron, 4 sulfur cluster binding
GO:0045017	4814	1	446	1	0.0926464	0.177127	0.000207727	glycerolipid biosynthetic process
GO:0016631	4814	1	446	1	0.0926464	0.177127	0.000207727	enoyl-[acyl-carrier-protein] reductase activity
GO:0016405	4814	5	446	2	0.0709165	0.177127	4.65107e-17	CoA-ligase activity
GO:0016429	4814	1	446	1	0.0926464	0.177127	0.000207727	tRNA (adenine-N1-)-methyltransferase activity
GO:0016426	4814	1	446	1	0.0926464	0.177127	0.000207727	tRNA (adenine)-methyltransferase activity
GO:0005515	4814	128	446	17	0.0806147	0.177127	9.23014e-256	protein binding
GO:0016796	4814	5	446	2	0.0709165	0.177127	4.65107e-17	exonuclease activity, active with either ribo- or deoxyribonucleic acids and producing 5'-phosphomonoesters
GO:0016831	4814	19	446	4	0.0923048	0.177127	1.35808e-53	carboxy-lyase activity
GO:0051254	4814	1	446	1	0.0926464	0.177127	0.000207727	positive regulation of RNA metabolic process
GO:0016810	4814	82	446	12	0.0732287	0.177127	1.03e-179	hydrolase activity, acting on carbon-nitrogen (but not peptide) bonds
GO:0016801	4814	1	446	1	0.0926464	0.177127	0.000207727	hydrolase activity, acting on ether bonds
GO:0016802	4814	1	446	1	0.0926464	0.177127	0.000207727	trialkylsulfonium hydrolase activity
GO:0016836	4814	31	446	6	0.0613932	0.177127	6.30045e-81	hydro-lyase activity
GO:0016668	4814	5	446	2	0.0709165	0.177127	4.65107e-17	oxidoreductase activity, acting on sulfur group of donors, NAD or NADP as acceptor
GO:0016667	4814	19	446	4	0.0923048	0.177127	1.35808e-53	oxidoreductase activity, acting on sulfur group of donors
GO:0016646	4814	5	446	2	0.0709165	0.177127	4.65107e-17	oxidoreductase activity, acting on the CH-NH group of donors, NAD or NADP as acceptor
GO:0016655	4814	26	446	5	0.0864724	0.177127	7.75948e-70	oxidoreductase activity, acting on NADH or NADPH, quinone or similar compound as acceptor
GO:0009225	4814	5	446	2	0.0709165	0.177127	4.65107e-17	nucleotide-sugar metabolic process
GO:0044429	4814	1	446	1	0.0926464	0.177127	0.000207727	mitochondrial part
GO:0009234	4814	1	446	1	0.0926464	0.177127	0.000207727	menaquinone biosynthetic process
GO:0009233	4814	1	446	1	0.0926464	0.177127	0.000207727	menaquinone metabolic process
GO:0006011	4814	1	446	1	0.0926464	0.177127	0.000207727	UDP-glucose metabolic process
GO:0005996	4814	74	446	11	0.0768522	0.177127	1.8156e-165	monosaccharide metabolic process
GO:0070925	4814	1	446	1	0.0926464	0.177127	0.000207727	organelle assembly
GO:0006098	4814	12	446	3	0.0925358	0.177127	3.13489e-36	pentose-phosphate shunt
GO:0009349	4814	1	446	1	0.0926464	0.177127	0.000207727	riboflavin synthase complex
GO:0009396	4814	10	446	3	0.0579146	0.177127	5.4798e-31	folic acid and derivative biosynthetic process
GO:0006123	4814	1	446	1	0.0926464	0.177127	0.000207727	mitochondrial electron transport, cytochrome c to oxygen
GO:0016960	4814	1	446	1	0.0926464	0.177127	0.000207727	class II ribonucleotide reductase activity
GO:0009451	4814	18	446	4	0.0783478	0.177127	3.42808e-51	RNA modification
GO:0001682	4814	1	446	1	0.0926464	0.177127	0.000207727	tRNA 5'-leader removal
GO:0051775	4814	1	446	1	0.0926464	0.177127	0.000207727	response to redox state
GO:0051748	4814	1	446	1	0.0926464	0.177127	0.000207727	UTP-monosaccharide-1-phosphate uridylyltransferase activity
GO:0001887	4814	1	446	1	0.0926464	0.177127	0.000207727	selenium metabolic process
GO:0005759	4814	1	446	1	0.0926464	0.177127	0.000207727	mitochondrial matrix
GO:0048500	4814	1	446	1	0.0926464	0.177127	0.000207727	signal recognition particle
GO:0051920	4814	1	446	1	0.0926464	0.177127	0.000207727	peroxiredoxin activity
GO:0006562	4814	1	446	1	0.0926464	0.177127	0.000207727	proline catabolic process
GO:0006580	4814	1	446	1	0.0926464	0.177127	0.000207727	ethanolamine metabolic process
GO:0032549	4814	1	446	1	0.0926464	0.177127	0.000207727	ribonucleoside binding
GO:0006638	4814	1	446	1	0.0926464	0.177127	0.000207727	neutral lipid metabolic process
GO:0006639	4814	1	446	1	0.0926464	0.177127	0.000207727	acylglycerol metabolic process
GO:0015235	4814	5	446	2	0.0709165	0.177127	4.65107e-17	cobalamin transporter activity
GO:0006646	4814	1	446	1	0.0926464	0.177127	0.000207727	phosphatidylethanolamine biosynthetic process
GO:0006605	4814	5	446	2	0.0709165	0.177127	4.65107e-17	protein targeting
GO:0006433	4814	1	446	1	0.0926464	0.177127	0.000207727	prolyl-tRNA aminoacylation
GO:0006434	4814	1	446	1	0.0926464	0.177127	0.000207727	seryl-tRNA aminoacylation
GO:0006437	4814	1	446	1	0.0926464	0.177127	0.000207727	tyrosyl-tRNA aminoacylation
GO:0006438	4814	1	446	1	0.0926464	0.177127	0.000207727	valyl-tRNA aminoacylation
GO:0050511	4814	1	446	1	0.0926464	0.177127	0.000207727	undecaprenyldiphospho-muramoylpentapeptide beta-N-acetylglucosaminyltransferase activity
GO:0006402	4814	1	446	1	0.0926464	0.177127	0.000207727	mRNA catabolic process
GO:0006422	4814	1	446	1	0.0926464	0.177127	0.000207727	aspartyl-tRNA aminoacylation
GO:0006426	4814	1	446	1	0.0926464	0.177127	0.000207727	glycyl-tRNA aminoacylation
GO:0006427	4814	1	446	1	0.0926464	0.177127	0.000207727	histidyl-tRNA aminoacylation
GO:0006424	4814	1	446	1	0.0926464	0.177127	0.000207727	glutamyl-tRNA aminoacylation
GO:0006430	4814	1	446	1	0.0926464	0.177127	0.000207727	lysyl-tRNA aminoacylation
GO:0006428	4814	1	446	1	0.0926464	0.177127	0.000207727	isoleucyl-tRNA aminoacylation
GO:0006429	4814	1	446	1	0.0926464	0.177127	0.000207727	leucyl-tRNA aminoacylation
GO:0032784	4814	1	446	1	0.0926464	0.177127	0.000207727	regulation of RNA elongation
GO:0032786	4814	1	446	1	0.0926464	0.177127	0.000207727	positive regulation of RNA elongation
GO:0015075	4814	141	446	19	0.0599365	0.177127	8.79393e-276	ion transmembrane transporter activity
GO:0006397	4814	1	446	1	0.0926464	0.177127	0.000207727	mRNA processing
GO:0006368	4814	1	446	1	0.0926464	0.177127	0.000207727	RNA elongation from RNA polymerase II promoter
GO:0006366	4814	1	446	1	0.0926464	0.177127	0.000207727	transcription from RNA polymerase II promoter
GO:0006357	4814	1	446	1	0.0926464	0.177127	0.000207727	regulation of transcription from RNA polymerase II promoter
GO:0006354	4814	1	446	1	0.0926464	0.177127	0.000207727	RNA elongation
GO:0046026	4814	1	446	1	0.0926464	0.177127	0.000207727	precorrin-4 C11-methyltransferase activity
GO:0046073	4814	1	446	1	0.0926464	0.177127	0.000207727	dTMP metabolic process
GO:0032968	4814	1	446	1	0.0926464	0.177127	0.000207727	positive regulation of RNA elongation from RNA polymerase II promoter
GO:0006229	4814	1	446	1	0.0926464	0.177127	0.000207727	dUTP biosynthetic process
GO:0006231	4814	1	446	1	0.0926464	0.177127	0.000207727	dTMP biosynthetic process
GO:0051183	4814	5	446	2	0.0709165	0.177127	4.65107e-17	vitamin transporter activity
GO:0006811	4814	111	446	15	0.0861326	0.177127	1.10431e-228	ion transport
GO:0045426	4814	1	446	1	0.0926464	0.177127	0.000207727	quinone cofactor biosynthetic process
GO:0050897	4814	1	446	1	0.0926464	0.177127	0.000207727	cobalt ion binding
GO:0006857	4814	1	446	1	0.0926464	0.177127	0.000207727	oligopeptide transport
GO:0050797	4814	1	446	1	0.0926464	0.177127	0.000207727	thymidylate synthase (FAD) activity
GO:0071704	4814	1	446	1	0.0926464	0.177127	0.000207727	organic substance metabolic process
GO:0006739	4814	12	446	3	0.0925358	0.177127	3.13489e-36	NADP metabolic process
GO:0006740	4814	12	446	3	0.0925358	0.177127	3.13489e-36	NADPH regeneration
GO:0031974	4814	1	446	1	0.0926464	0.177127	0.000207727	membrane-enclosed lumen
GO:0031980	4814	1	446	1	0.0926464	0.177127	0.000207727	mitochondrial lumen
GO:0006775	4814	1	446	1	0.0926464	0.177127	0.000207727	fat-soluble vitamin metabolic process
GO:0006760	4814	10	446	3	0.0579146	0.177127	5.4798e-31	folic acid and derivative metabolic process
GO:0016260	4814	1	446	1	0.0926464	0.177127	0.000207727	selenocysteine biosynthetic process
GO:0031555	4814	1	446	1	0.0926464	0.177127	0.000207727	transcriptional attenuation
GO:0016259	4814	1	446	1	0.0926464	0.177127	0.000207727	selenocysteine metabolic process
GO:0031564	4814	1	446	1	0.0926464	0.177127	0.000207727	transcription antitermination
GO:0042775	4814	1	446	1	0.0926464	0.177127	0.000207727	mitochondrial ATP synthesis coupled electron transport
GO:0046653	4814	1	446	1	0.0926464	0.177127	0.000207727	tetrahydrofolate metabolic process
GO:0046654	4814	1	446	1	0.0926464	0.177127	0.000207727	tetrahydrofolate biosynthetic process
GO:0022857	4814	235	446	29	0.0644409	0.177127	0	transmembrane transporter activity
GO:0034243	4814	1	446	1	0.0926464	0.177127	0.000207727	regulation of RNA elongation from RNA polymerase II promoter
GO:0033862	4814	1	446	1	0.0926464	0.177127	0.000207727	UMP kinase activity
GO:0016075	4814	1	446	1	0.0926464	0.177127	0.000207727	rRNA catabolic process
GO:0022618	4814	1	446	1	0.0926464	0.177127	0.000207727	ribonucleoprotein complex assembly
GO:0015977	4814	1	446	1	0.0926464	0.177127	0.000207727	carbon fixation
GO:0042257	4814	1	446	1	0.0926464	0.177127	0.000207727	ribosomal subunit assembly
GO:0008137	4814	19	446	4	0.0923048	0.177127	1.35808e-53	NADH dehydrogenase (ubiquinone) activity
GO:0042242	4814	1	446	1	0.0926464	0.177127	0.000207727	cobyrinic acid a,c-diamide synthase activity
GO:0034661	4814	1	446	1	0.0926464	0.177127	0.000207727	ncRNA catabolic process
GO:0042255	4814	1	446	1	0.0926464	0.177127	0.000207727	ribosome assembly
GO:0042273	4814	1	446	1	0.0926464	0.177127	0.000207727	ribosomal large subunit biogenesis
GO:0046148	4814	11	446	3	0.0743267	0.177127	1.25474e-33	pigment biosynthetic process
GO:0008097	4814	1	446	1	0.0926464	0.177127	0.000207727	5S rRNA binding
GO:0042362	4814	1	446	1	0.0926464	0.177127	0.000207727	fat-soluble vitamin biosynthetic process
GO:0050136	4814	26	446	5	0.0864724	0.177127	7.75948e-70	NADH dehydrogenase (quinone) activity
GO:0003725	4814	1	446	1	0.0926464	0.177127	0.000207727	double-stranded RNA binding
GO:0019134	4814	1	446	1	0.0926464	0.177127	0.000207727	glucosamine-1-phosphate N-acetyltransferase activity
GO:0015672	4814	47	446	8	0.0644148	0.177127	2.70844e-114	monovalent inorganic cation transport
GO:0042371	4814	1	446	1	0.0926464	0.177127	0.000207727	vitamin K biosynthetic process
GO:0042373	4814	1	446	1	0.0926464	0.177127	0.000207727	vitamin K metabolic process
GO:0042375	4814	1	446	1	0.0926464	0.177127	0.000207727	quinone cofactor metabolic process
GO:0046335	4814	1	446	1	0.0926464	0.177127	0.000207727	ethanolamine biosynthetic process
GO:0042440	4814	12	446	3	0.0925358	0.177127	3.13489e-36	pigment metabolic process
GO:0042439	4814	1	446	1	0.0926464	0.177127	0.000207727	ethanolamine and derivative metabolic process
GO:0019136	4814	1	446	1	0.0926464	0.177127	0.000207727	deoxynucleoside kinase activity
GO:0019206	4814	1	446	1	0.0926464	0.177127	0.000207727	nucleoside kinase activity
GO:0004044	4814	1	446	1	0.0926464	0.177127	0.000207727	amidophosphoribosyltransferase activity
GO:0046337	4814	1	446	1	0.0926464	0.177127	0.000207727	phosphatidylethanolamine metabolic process
GO:0046339	4814	1	446	1	0.0926464	0.177127	0.000207727	diacylglycerol metabolic process
GO:0046341	4814	1	446	1	0.0926464	0.177127	0.000207727	CDP-diacylglycerol metabolic process
GO:0004013	4814	1	446	1	0.0926464	0.177127	0.000207727	adenosylhomocysteinase activity
GO:0004017	4814	1	446	1	0.0926464	0.177127	0.000207727	adenylate kinase activity
GO:0004019	4814	1	446	1	0.0926464	0.177127	0.000207727	adenylosuccinate synthase activity
GO:0042083	4814	1	446	1	0.0926464	0.177127	0.000207727	5,10-methylenetetrahydrofolate-dependent methyltransferase activity
GO:0003983	4814	1	446	1	0.0926464	0.177127	0.000207727	UTP:glucose-1-phosphate uridylyltransferase activity
GO:0003977	4814	1	446	1	0.0926464	0.177127	0.000207727	UDP-N-acetylglucosamine diphosphorylase activity
GO:0003994	4814	1	446	1	0.0926464	0.177127	0.000207727	aconitate hydratase activity
GO:0015420	4814	5	446	2	0.0709165	0.177127	4.65107e-17	cobalamin-transporting ATPase activity
GO:0003954	4814	26	446	5	0.0864724	0.177127	7.75948e-70	NADH dehydrogenase activity
GO:0003919	4814	1	446	1	0.0926464	0.177127	0.000207727	FMN adenylyltransferase activity
GO:0046474	4814	1	446	1	0.0926464	0.177127	0.000207727	glycerophospholipid biosynthetic process
GO:0003934	4814	1	446	1	0.0926464	0.177127	0.000207727	GTP cyclohydrolase I activity
GO:0003922	4814	1	446	1	0.0926464	0.177127	0.000207727	GMP synthase (glutamine-hydrolyzing) activity
GO:0003882	4814	1	446	1	0.0926464	0.177127	0.000207727	CDP-diacylglycerol-serine O-phosphatidyltransferase activity
GO:0003883	4814	1	446	1	0.0926464	0.177127	0.000207727	CTP synthase activity
GO:0019430	4814	1	446	1	0.0926464	0.177127	0.000207727	removal of superoxide radicals
GO:0003879	4814	1	446	1	0.0926464	0.177127	0.000207727	ATP phosphoribosyltransferase activity
GO:0003842	4814	1	446	1	0.0926464	0.177127	0.000207727	1-pyrroline-5-carboxylate dehydrogenase activity
GO:0004521	4814	6	446	2	0.0999913	0.188612	5.80296e-20	endoribonuclease activity
GO:0070566	4814	6	446	2	0.0999913	0.188612	5.80296e-20	adenylyltransferase activity
GO:0016891	4814	6	446	2	0.0999913	0.188612	5.80296e-20	endoribonuclease activity, producing 5'-phosphomonoesters
GO:0016742	4814	6	446	2	0.0999913	0.188612	5.80296e-20	hydroxymethyl-, formyl- and related transferase activity
GO:0006560	4814	6	446	2	0.0999913	0.188612	5.80296e-20	proline metabolic process
GO:0006144	4814	6	446	2	0.0999913	0.188612	5.80296e-20	purine base metabolic process
GO:0046873	4814	35	446	6	0.0994028	0.188612	1.5147e-89	metal ion transmembrane transporter activity
GO:0046112	4814	6	446	2	0.0999913	0.188612	5.80296e-20	nucleobase biosynthetic process
GO:0044282	4814	69	446	10	0.101511	0.191098	2.25446e-156	small molecule catabolic process
GO:0016310	4814	123	446	16	0.101648	0.191098	6.59012e-248	phosphorylation
GO:0044425	4814	585	446	63	0.104775	0.196649	0	membrane part
GO:0006733	4814	20	446	4	0.107351	0.200483	5.66457e-56	oxidoreduction coenzyme metabolic process
GO:0006752	4814	20	446	4	0.107351	0.200483	5.66457e-56	group transfer coenzyme metabolic process
GO:0019362	4814	20	446	4	0.107351	0.200483	5.66457e-56	pyridine nucleotide metabolic process
GO:0016661	4814	13	446	3	0.112371	0.209511	8.4868e-39	oxidoreductase activity, acting on other nitrogenous compounds as donors
GO:0016859	4814	7	446	2	0.131659	0.243461	8.44857e-23	cis-trans isomerase activity
GO:0016877	4814	7	446	2	0.131659	0.243461	8.44857e-23	ligase activity, forming carbon-sulfur bonds
GO:0016878	4814	7	446	2	0.131659	0.243461	8.44857e-23	acid-thiol ligase activity
GO:0003755	4814	7	446	2	0.131659	0.243461	8.44857e-23	peptidyl-prolyl cis-trans isomerase activity
GO:0019238	4814	7	446	2	0.131659	0.243461	8.44857e-23	cyclohydrolase activity
GO:0000097	4814	14	446	3	0.133649	0.246737	2.4748e-41	sulfur amino acid biosynthetic process
GO:0009108	4814	47	446	7	0.139743	0.257565	2.70844e-114	coenzyme biosynthetic process
GO:0004400	4814	2	446	1	0.176727	0.280772	8.63193e-08	histidinol-phosphate transaminase activity
GO:0000015	4814	2	446	1	0.176727	0.280772	8.63193e-08	phosphopyruvate hydratase complex
GO:0004359	4814	2	446	1	0.176727	0.280772	8.63193e-08	glutaminase activity
GO:0004360	4814	2	446	1	0.176727	0.280772	8.63193e-08	glutamine-fructose-6-phosphate transaminase (isomerizing) activity
GO:0004455	4814	2	446	1	0.176727	0.280772	8.63193e-08	ketol-acid reductoisomerase activity
GO:0004418	4814	2	446	1	0.176727	0.280772	8.63193e-08	hydroxymethylbilane synthase activity
GO:0004427	4814	2	446	1	0.176727	0.280772	8.63193e-08	inorganic diphosphatase activity
GO:0008939	4814	2	446	1	0.176727	0.280772	8.63193e-08	nicotinate-nucleotide-dimethylbenzimidazole phosphoribosyltransferase activity
GO:0004516	4814	2	446	1	0.176727	0.280772	8.63193e-08	nicotinate phosphoribosyltransferase activity
GO:0070567	4814	2	446	1	0.176727	0.280772	8.63193e-08	cytidylyltransferase activity
GO:0004497	4814	59	446	8	0.175722	0.280772	1.06943e-137	monooxygenase activity
GO:0008834	4814	2	446	1	0.176727	0.280772	8.63193e-08	di-trans,poly-cis-decaprenylcistransferase activity
GO:0030414	4814	2	446	1	0.176727	0.280772	8.63193e-08	peptidase inhibitor activity
GO:0061024	4814	2	446	1	0.176727	0.280772	8.63193e-08	membrane organization
GO:0004176	4814	2	446	1	0.176727	0.280772	8.63193e-08	ATP-dependent peptidase activity
GO:0004177	4814	15	446	3	0.156183	0.280772	7.73376e-44	aminopeptidase activity
GO:0009212	4814	2	446	1	0.176727	0.280772	8.63193e-08	pyrimidine deoxyribonucleoside triphosphate biosynthetic process
GO:0009202	4814	2	446	1	0.176727	0.280772	8.63193e-08	deoxyribonucleoside triphosphate biosynthetic process
GO:0009186	4814	2	446	1	0.176727	0.280772	8.63193e-08	deoxyribonucleoside diphosphate metabolic process
GO:0030258	4814	2	446	1	0.176727	0.280772	8.63193e-08	lipid modification
GO:0030259	4814	2	446	1	0.176727	0.280772	8.63193e-08	lipid glycosylation
GO:0004332	4814	2	446	1	0.176727	0.280772	8.63193e-08	fructose-bisphosphate aldolase activity
GO:0004326	4814	2	446	1	0.176727	0.280772	8.63193e-08	tetrahydrofolylpolyglutamate synthase activity
GO:0009132	4814	2	446	1	0.176727	0.280772	8.63193e-08	nucleoside diphosphate metabolic process
GO:0009130	4814	2	446	1	0.176727	0.280772	8.63193e-08	pyrimidine nucleoside monophosphate biosynthetic process
GO:0009129	4814	2	446	1	0.176727	0.280772	8.63193e-08	pyrimidine nucleoside monophosphate metabolic process
GO:0004867	4814	2	446	1	0.176727	0.280772	8.63193e-08	serine-type endopeptidase inhibitor activity
GO:0004866	4814	2	446	1	0.176727	0.280772	8.63193e-08	endopeptidase inhibitor activity
GO:0004611	4814	2	446	1	0.176727	0.280772	8.63193e-08	phosphoenolpyruvate carboxykinase activity
GO:0004638	4814	2	446	1	0.176727	0.280772	8.63193e-08	phosphoribosylaminoimidazole carboxylase activity
GO:0004634	4814	2	446	1	0.176727	0.280772	8.63193e-08	phosphopyruvate hydratase activity
GO:0004749	4814	2	446	1	0.176727	0.280772	8.63193e-08	ribose phosphate diphosphokinase activity
GO:0004743	4814	2	446	1	0.176727	0.280772	8.63193e-08	pyruvate kinase activity
GO:0004813	4814	2	446	1	0.176727	0.280772	8.63193e-08	alanine-tRNA ligase activity
GO:0004801	4814	2	446	1	0.176727	0.280772	8.63193e-08	transaldolase activity
GO:0004807	4814	2	446	1	0.176727	0.280772	8.63193e-08	triose-phosphate isomerase activity
GO:0004829	4814	2	446	1	0.176727	0.280772	8.63193e-08	threonine-tRNA ligase activity
GO:0004817	4814	2	446	1	0.176727	0.280772	8.63193e-08	cysteine-tRNA ligase activity
GO:0004844	4814	2	446	1	0.176727	0.280772	8.63193e-08	uracil DNA N-glycosylase activity
GO:0004845	4814	2	446	1	0.176727	0.280772	8.63193e-08	uracil phosphoribosyltransferase activity
GO:0004834	4814	2	446	1	0.176727	0.280772	8.63193e-08	tryptophan synthase activity
GO:0004857	4814	2	446	1	0.176727	0.280772	8.63193e-08	enzyme inhibitor activity
GO:0004852	4814	2	446	1	0.176727	0.280772	8.63193e-08	uroporphyrinogen-III synthase activity
GO:0045047	4814	2	446	1	0.176727	0.280772	8.63193e-08	protein targeting to ER
GO:0016615	4814	2	446	1	0.176727	0.280772	8.63193e-08	malate dehydrogenase activity
GO:0009893	4814	2	446	1	0.176727	0.280772	8.63193e-08	positive regulation of metabolic process
GO:0016435	4814	2	446	1	0.176727	0.280772	8.63193e-08	rRNA (guanine) methyltransferase activity
GO:0051668	4814	2	446	1	0.176727	0.280772	8.63193e-08	localization within membrane
GO:0051205	4814	2	446	1	0.176727	0.280772	8.63193e-08	protein insertion into membrane
GO:0005310	4814	2	446	1	0.176727	0.280772	8.63193e-08	dicarboxylic acid transmembrane transporter activity
GO:0070972	4814	2	446	1	0.176727	0.280772	8.63193e-08	protein localization in endoplasmic reticulum
GO:0006108	4814	2	446	1	0.176727	0.280772	8.63193e-08	malate metabolic process
GO:0009399	4814	2	446	1	0.176727	0.280772	8.63193e-08	nitrogen fixation
GO:0048522	4814	2	446	1	0.176727	0.280772	8.63193e-08	positive regulation of cellular process
GO:0048518	4814	2	446	1	0.176727	0.280772	8.63193e-08	positive regulation of biological process
GO:0044272	4814	31	446	5	0.153958	0.280772	6.30045e-81	sulfur compound biosynthetic process
GO:0044265	4814	8	446	2	0.165192	0.280772	1.40604e-25	cellular macromolecule catabolic process
GO:0017153	4814	2	446	1	0.176727	0.280772	8.63193e-08	sodium:dicarboxylate symporter activity
GO:0015296	4814	2	446	1	0.176727	0.280772	8.63193e-08	anion:cation symporter activity
GO:0006614	4814	2	446	1	0.176727	0.280772	8.63193e-08	SRP-dependent cotranslational protein targeting to membrane
GO:0006613	4814	2	446	1	0.176727	0.280772	8.63193e-08	cotranslational protein targeting to membrane
GO:0006612	4814	2	446	1	0.176727	0.280772	8.63193e-08	protein targeting to membrane
GO:0006435	4814	2	446	1	0.176727	0.280772	8.63193e-08	threonyl-tRNA aminoacylation
GO:0006419	4814	2	446	1	0.176727	0.280772	8.63193e-08	alanyl-tRNA aminoacylation
GO:0006423	4814	2	446	1	0.176727	0.280772	8.63193e-08	cysteinyl-tRNA aminoacylation
GO:0045935	4814	2	446	1	0.176727	0.280772	8.63193e-08	positive regulation of nucleobase, nucleoside, nucleotide and nucleic acid metabolic process
GO:0046037	4814	2	446	1	0.176727	0.280772	8.63193e-08	GMP metabolic process
GO:0006177	4814	2	446	1	0.176727	0.280772	8.63193e-08	GMP biosynthetic process
GO:0046025	4814	2	446	1	0.176727	0.280772	8.63193e-08	precorrin-6Y C5,15-methyltransferase (decarboxylating) activity
GO:0006260	4814	41	446	6	0.174465	0.280772	4.12918e-102	DNA replication
GO:0051173	4814	2	446	1	0.176727	0.280772	8.63193e-08	positive regulation of nitrogen compound metabolic process
GO:0006796	4814	141	446	17	0.155193	0.280772	8.79393e-276	phosphate metabolic process
GO:0006793	4814	141	446	17	0.155193	0.280772	8.79393e-276	phosphorus metabolic process
GO:0006835	4814	2	446	1	0.176727	0.280772	8.63193e-08	dicarboxylic acid transport
GO:0010604	4814	2	446	1	0.176727	0.280772	8.63193e-08	positive regulation of macromolecule metabolic process
GO:0006783	4814	2	446	1	0.176727	0.280772	8.63193e-08	heme biosynthetic process
GO:0042822	4814	2	446	1	0.176727	0.280772	8.63193e-08	pyridoxal phosphate metabolic process
GO:0042823	4814	2	446	1	0.176727	0.280772	8.63193e-08	pyridoxal phosphate biosynthetic process
GO:0016149	4814	2	446	1	0.176727	0.280772	8.63193e-08	translation release factor activity, codon specific
GO:0016021	4814	561	446	59	0.156008	0.280772	0	integral to membrane
GO:0031325	4814	2	446	1	0.176727	0.280772	8.63193e-08	positive regulation of cellular metabolic process
GO:0016052	4814	77	446	10	0.171859	0.280772	7.48731e-171	carbohydrate catabolic process
GO:0016044	4814	2	446	1	0.176727	0.280772	8.63193e-08	cellular membrane organization
GO:0031420	4814	2	446	1	0.176727	0.280772	8.63193e-08	alkali metal ion binding
GO:0046080	4814	2	446	1	0.176727	0.280772	8.63193e-08	dUTP metabolic process
GO:0042274	4814	2	446	1	0.176727	0.280772	8.63193e-08	ribosomal small subunit biogenesis
GO:0008113	4814	2	446	1	0.176727	0.280772	8.63193e-08	peptide-methionine-(S)-S-oxide reductase activity
GO:0003711	4814	2	446	1	0.176727	0.280772	8.63193e-08	transcription elongation regulator activity
GO:0031119	4814	2	446	1	0.176727	0.280772	8.63193e-08	tRNA pseudouridine synthesis
GO:0004045	4814	2	446	1	0.176727	0.280772	8.63193e-08	aminoacyl-tRNA hydrolase activity
GO:0042085	4814	2	446	1	0.176727	0.280772	8.63193e-08	5-methyltetrahydropteroyltri-L-glutamate-dependent methyltransferase activity
GO:0003984	4814	2	446	1	0.176727	0.280772	8.63193e-08	acetolactate synthase activity
GO:0042126	4814	8	446	2	0.165192	0.280772	1.40604e-25	nitrate metabolic process
GO:0003951	4814	2	446	1	0.176727	0.280772	8.63193e-08	NAD+ kinase activity
GO:0030955	4814	2	446	1	0.176727	0.280772	8.63193e-08	potassium ion binding
GO:0003878	4814	2	446	1	0.176727	0.280772	8.63193e-08	ATP citrate synthase activity
GO:0003849	4814	2	446	1	0.176727	0.280772	8.63193e-08	3-deoxy-7-phosphoheptulonate synthase activity
GO:0003871	4814	2	446	1	0.176727	0.280772	8.63193e-08	5-methyltetrahydropteroyltriglutamate-homocysteine S-methyltransferase activity
GO:0016814	4814	16	446	3	0.179783	0.285226	2.57846e-46	hydrolase activity, acting on carbon-nitrogen (but not peptide) bonds, in cyclic amidines
GO:0031224	4814	569	446	59	0.185627	0.294083	0	intrinsic to membrane
GO:0009086	4814	9	446	2	0.199975	0.313731	2.63304e-28	methionine biosynthetic process
GO:0004659	4814	9	446	2	0.199975	0.313731	2.63304e-28	prenyltransferase activity
GO:0006555	4814	9	446	2	0.199975	0.313731	2.63304e-28	methionine metabolic process
GO:0006364	4814	9	446	2	0.199975	0.313731	2.63304e-28	rRNA processing
GO:0016151	4814	9	446	2	0.199975	0.313731	2.63304e-28	nickel ion binding
GO:0016072	4814	9	446	2	0.199975	0.313731	2.63304e-28	rRNA metabolic process
GO:0046364	4814	9	446	2	0.199975	0.313731	2.63304e-28	monosaccharide biosynthetic process
GO:0000096	4814	17	446	3	0.204265	0.319571	9.13584e-49	sulfur amino acid metabolic process
GO:0016209	4814	17	446	3	0.204265	0.319571	9.13584e-49	antioxidant activity
GO:0016462	4814	309	446	33	0.213366	0.333347	0	pyrophosphatase activity
GO:0016817	4814	311	446	33	0.224732	0.350134	0	hydrolase activity, acting on acid anhydrides
GO:0016818	4814	311	446	33	0.224732	0.350134	0	hydrolase activity, acting on acid anhydrides, in phosphorus-containing anhydrides
GO:0006139	4814	1082	446	107	0.226926	0.353065	0	nucleobase, nucleoside, nucleotide and nucleic acid metabolic process
GO:0006457	4814	18	446	3	0.229448	0.355519	3.42808e-51	protein folding
GO:0006769	4814	18	446	3	0.229448	0.355519	3.42808e-51	nicotinamide metabolic process
GO:0046496	4814	18	446	3	0.229448	0.355519	3.42808e-51	nicotinamide nucleotide metabolic process
GO:0008235	4814	10	446	2	0.235491	0.363384	5.4798e-31	metalloexopeptidase activity
GO:0005529	4814	10	446	2	0.235491	0.363384	5.4798e-31	sugar binding
GO:0046912	4814	10	446	2	0.235491	0.363384	5.4798e-31	transferase activity, transferring acyl groups, acyl groups converted into alkyl on transfer
GO:0016830	4814	36	446	5	0.237079	0.365334	1.14102e-91	carbon-carbon lyase activity
GO:0009211	4814	3	446	1	0.253032	0.373587	5.3815e-11	pyrimidine deoxyribonucleoside triphosphate metabolic process
GO:0009200	4814	3	446	1	0.253032	0.373587	5.3815e-11	deoxyribonucleoside triphosphate metabolic process
GO:0043604	4814	3	446	1	0.253032	0.373587	5.3815e-11	amide biosynthetic process
GO:0009148	4814	3	446	1	0.253032	0.373587	5.3815e-11	pyrimidine nucleoside triphosphate biosynthetic process
GO:0009120	4814	3	446	1	0.253032	0.373587	5.3815e-11	deoxyribonucleoside metabolic process
GO:0009102	4814	3	446	1	0.253032	0.373587	5.3815e-11	biotin biosynthetic process
GO:0009099	4814	3	446	1	0.253032	0.373587	5.3815e-11	valine biosynthetic process
GO:0009095	4814	3	446	1	0.253032	0.373587	5.3815e-11	aromatic amino acid family biosynthetic process, prephenate pathway
GO:0004765	4814	3	446	1	0.253032	0.373587	5.3815e-11	shikimate kinase activity
GO:0016882	4814	3	446	1	0.253032	0.373587	5.3815e-11	cyclo-ligase activity
GO:0016671	4814	3	446	1	0.253032	0.373587	5.3815e-11	oxidoreductase activity, acting on sulfur group of donors, disulfide as acceptor
GO:0001510	4814	3	446	1	0.253032	0.373587	5.3815e-11	RNA methylation
GO:0009218	4814	3	446	1	0.253032	0.373587	5.3815e-11	pyrimidine ribonucleotide metabolic process
GO:0009220	4814	3	446	1	0.253032	0.373587	5.3815e-11	pyrimidine ribonucleotide biosynthetic process
GO:0017169	4814	3	446	1	0.253032	0.373587	5.3815e-11	CDP-alcohol phosphatidyltransferase activity
GO:0006558	4814	3	446	1	0.253032	0.373587	5.3815e-11	L-phenylalanine metabolic process
GO:0006417	4814	3	446	1	0.253032	0.373587	5.3815e-11	regulation of translation
GO:0006801	4814	3	446	1	0.253032	0.373587	5.3815e-11	superoxide metabolic process
GO:0033365	4814	3	446	1	0.253032	0.373587	5.3815e-11	protein localization in organelle
GO:0006662	4814	3	446	1	0.253032	0.373587	5.3815e-11	glycerol ether metabolic process
GO:0010608	4814	3	446	1	0.253032	0.373587	5.3815e-11	posttranscriptional regulation of gene expression
GO:0006768	4814	3	446	1	0.253032	0.373587	5.3815e-11	biotin metabolic process
GO:0018904	4814	3	446	1	0.253032	0.373587	5.3815e-11	organic ether metabolic process
GO:0046125	4814	3	446	1	0.253032	0.373587	5.3815e-11	pyrimidine deoxyribonucleoside metabolic process
GO:0008175	4814	3	446	1	0.253032	0.373587	5.3815e-11	tRNA methyltransferase activity
GO:0008079	4814	3	446	1	0.253032	0.373587	5.3815e-11	translation termination factor activity
GO:0003747	4814	3	446	1	0.253032	0.373587	5.3815e-11	translation release factor activity
GO:0003715	4814	3	446	1	0.253032	0.373587	5.3815e-11	transcription termination factor activity
GO:0046349	4814	3	446	1	0.253032	0.373587	5.3815e-11	amino sugar biosynthetic process
GO:0019276	4814	3	446	1	0.253032	0.373587	5.3815e-11	UDP-N-acetylgalactosamine metabolic process
GO:0019277	4814	3	446	1	0.253032	0.373587	5.3815e-11	UDP-N-acetylgalactosamine biosynthetic process
GO:0042168	4814	3	446	1	0.253032	0.373587	5.3815e-11	heme metabolic process
GO:0004527	4814	19	446	3	0.255163	0.375749	1.35808e-53	exonuclease activity
GO:0009820	4814	19	446	3	0.255163	0.375749	1.35808e-53	alkaloid metabolic process
GO:0005976	4814	95	446	11	0.2622	0.385608	3.81498e-202	polysaccharide metabolic process
GO:0009112	4814	11	446	2	0.271305	0.397961	1.25474e-33	nucleobase metabolic process
GO:0016893	4814	11	446	2	0.271305	0.397961	1.25474e-33	endonuclease activity, active with either ribo- or deoxyribonucleic acids and producing 5'-phosphomonoesters
GO:0006066	4814	106	446	12	0.274724	0.402453	1.6573e-220	alcohol metabolic process
GO:0042625	4814	20	446	3	0.281247	0.411475	5.66457e-56	ATPase activity, coupled to transmembrane movement of ions
GO:0003824	4814	2991	446	283	0.291013	0.425211	0	catalytic activity
GO:0016627	4814	39	446	5	0.291842	0.425871	5.73952e-98	oxidoreductase activity, acting on the CH-CH group of donors
GO:0016616	4814	59	446	7	0.30372	0.441558	1.06943e-137	oxidoreductase activity, acting on the CH-OH group of donors, NAD or NADP as acceptor
GO:0017111	4814	303	446	31	0.303221	0.441558	0	nucleoside-triphosphatase activity
GO:0003674	4814	4477	446	418	0.303767	0.441558	0	molecular_function
GO:0016614	4814	69	446	8	0.306333	0.444716	2.25446e-156	oxidoreductase activity, acting on CH-OH group of donors
GO:0009067	4814	21	446	3	0.307552	0.445911	2.48135e-58	aspartate family amino acid biosynthetic process
GO:0009065	4814	4	446	1	0.322279	0.45328	4.47433e-14	glutamine family amino acid catabolic process
GO:0009147	4814	4	446	1	0.322279	0.45328	4.47433e-14	pyrimidine nucleoside triphosphate metabolic process
GO:0043566	4814	4	446	1	0.322279	0.45328	4.47433e-14	structure-specific DNA binding
GO:0008239	4814	4	446	1	0.322279	0.45328	4.47433e-14	dipeptidyl-peptidase activity
GO:0004620	4814	4	446	1	0.322279	0.45328	4.47433e-14	phospholipase activity
GO:0004629	4814	4	446	1	0.322279	0.45328	4.47433e-14	phospholipase C activity
GO:0008649	4814	4	446	1	0.322279	0.45328	4.47433e-14	rRNA methyltransferase activity
GO:0005509	4814	4	446	1	0.322279	0.45328	4.47433e-14	calcium ion binding
GO:0016778	4814	4	446	1	0.322279	0.45328	4.47433e-14	diphosphotransferase activity
GO:0051253	4814	4	446	1	0.322279	0.45328	4.47433e-14	negative regulation of RNA metabolic process
GO:0051246	4814	4	446	1	0.322279	0.45328	4.47433e-14	regulation of protein metabolic process
GO:0009274	4814	4	446	1	0.322279	0.45328	4.47433e-14	peptidoglycan-based cell wall
GO:0006573	4814	4	446	1	0.322279	0.45328	4.47433e-14	valine metabolic process
GO:0006537	4814	4	446	1	0.322279	0.45328	4.47433e-14	glutamate biosynthetic process
GO:0032268	4814	4	446	1	0.322279	0.45328	4.47433e-14	regulation of cellular protein metabolic process
GO:0045892	4814	4	446	1	0.322279	0.45328	4.47433e-14	negative regulation of transcription, DNA-dependent
GO:0042816	4814	4	446	1	0.322279	0.45328	4.47433e-14	vitamin B6 metabolic process
GO:0042819	4814	4	446	1	0.322279	0.45328	4.47433e-14	vitamin B6 biosynthetic process
GO:0033818	4814	4	446	1	0.322279	0.45328	4.47433e-14	beta-ketoacyl-acyl-carrier-protein synthase III activity
GO:0042586	4814	4	446	1	0.322279	0.45328	4.47433e-14	peptide deformylase activity
GO:0003697	4814	4	446	1	0.322279	0.45328	4.47433e-14	single-stranded DNA binding
GO:0019202	4814	4	446	1	0.322279	0.45328	4.47433e-14	amino acid kinase activity
GO:0003918	4814	4	446	1	0.322279	0.45328	4.47433e-14	DNA topoisomerase (ATP-hydrolyzing) activity
GO:0003933	4814	4	446	1	0.322279	0.45328	4.47433e-14	GTP cyclohydrolase activity
GO:0009066	4814	22	446	3	0.333938	0.469094	1.13895e-60	aspartate family amino acid metabolic process
GO:0016887	4814	235	446	24	0.336423	0.471996	0	ATPase activity
GO:0009082	4814	13	446	2	0.342456	0.479269	8.4868e-39	branched chain family amino acid biosynthetic process
GO:0046165	4814	13	446	2	0.342456	0.479269	8.4868e-39	alcohol biosynthetic process
GO:0006790	4814	42	446	5	0.34851	0.487025	3.63347e-104	sulfur metabolic process
GO:0016020	4814	774	446	75	0.348862	0.487025	0	membrane
GO:0044262	4814	123	446	13	0.350703	0.48899	6.59012e-248	cellular carbohydrate metabolic process
GO:0009084	4814	23	446	3	0.36028	0.501723	5.46656e-63	glutamine family amino acid biosynthetic process
GO:0004356	4814	5	446	1	0.38512	0.514101	4.65107e-17	glutamate-ammonia ligase activity
GO:0000302	4814	5	446	1	0.38512	0.514101	4.65107e-17	response to reactive oxygen species
GO:0030234	4814	5	446	1	0.38512	0.514101	4.65107e-17	enzyme regulator activity
GO:0009163	4814	5	446	1	0.38512	0.514101	4.65107e-17	nucleoside biosynthetic process
GO:0009097	4814	5	446	1	0.38512	0.514101	4.65107e-17	isoleucine biosynthetic process
GO:0008289	4814	5	446	1	0.38512	0.514101	4.65107e-17	lipid binding
GO:0030163	4814	5	446	1	0.38512	0.514101	4.65107e-17	protein catabolic process
GO:0030145	4814	5	446	1	0.38512	0.514101	4.65107e-17	manganese ion binding
GO:0000917	4814	5	446	1	0.38512	0.514101	4.65107e-17	barrier septum formation
GO:0000910	4814	5	446	1	0.38512	0.514101	4.65107e-17	cytokinesis
GO:0016628	4814	5	446	1	0.38512	0.514101	4.65107e-17	oxidoreductase activity, acting on the CH-CH group of donors, NAD or NADP as acceptor
GO:0009982	4814	5	446	1	0.38512	0.514101	4.65107e-17	pseudouridine synthase activity
GO:0016774	4814	5	446	1	0.38512	0.514101	4.65107e-17	phosphotransferase activity, carboxyl group as acceptor
GO:0016847	4814	5	446	1	0.38512	0.514101	4.65107e-17	1-aminocyclopropane-1-carboxylate synthase activity
GO:0016832	4814	5	446	1	0.38512	0.514101	4.65107e-17	aldehyde-lyase activity
GO:0001522	4814	5	446	1	0.38512	0.514101	4.65107e-17	pseudouridine synthesis
GO:0070887	4814	5	446	1	0.38512	0.514101	4.65107e-17	cellular response to chemical stimulus
GO:0005773	4814	5	446	1	0.38512	0.514101	4.65107e-17	vacuole
GO:0006561	4814	5	446	1	0.38512	0.514101	4.65107e-17	proline biosynthetic process
GO:0006542	4814	5	446	1	0.38512	0.514101	4.65107e-17	glutamine biosynthetic process
GO:0006549	4814	5	446	1	0.38512	0.514101	4.65107e-17	isoleucine metabolic process
GO:0015087	4814	5	446	1	0.38512	0.514101	4.65107e-17	cobalt ion transmembrane transporter activity
GO:0006265	4814	5	446	1	0.38512	0.514101	4.65107e-17	DNA topological change
GO:0032506	4814	5	446	1	0.38512	0.514101	4.65107e-17	cytokinetic process
GO:0016298	4814	5	446	1	0.38512	0.514101	4.65107e-17	lipase activity
GO:0016042	4814	5	446	1	0.38512	0.514101	4.65107e-17	lipid catabolic process
GO:0015937	4814	5	446	1	0.38512	0.514101	4.65107e-17	coenzyme A biosynthetic process
GO:0015936	4814	5	446	1	0.38512	0.514101	4.65107e-17	coenzyme A metabolic process
GO:0034614	4814	5	446	1	0.38512	0.514101	4.65107e-17	cellular response to reactive oxygen species
GO:0034622	4814	5	446	1	0.38512	0.514101	4.65107e-17	cellular macromolecular complex assembly
GO:0034599	4814	5	446	1	0.38512	0.514101	4.65107e-17	cellular response to oxidative stress
GO:0030976	4814	14	446	2	0.377258	0.514101	2.4748e-41	thiamin pyrophosphate binding
GO:0015833	4814	14	446	2	0.377258	0.514101	2.4748e-41	peptide transport
GO:0019104	4814	5	446	1	0.38512	0.514101	4.65107e-17	DNA N-glycosylase activity
GO:0003916	4814	5	446	1	0.38512	0.514101	4.65107e-17	DNA topoisomerase activity
GO:0016564	4814	24	446	3	0.386463	0.515283	2.73842e-65	transcription repressor activity
GO:0006508	4814	138	446	14	0.401568	0.534792	3.27466e-271	proteolysis
GO:0009081	4814	15	446	2	0.411269	0.543859	7.73376e-44	branched chain family amino acid metabolic process
GO:0008238	4814	35	446	4	0.409602	0.543859	1.5147e-89	exopeptidase activity
GO:0009231	4814	15	446	2	0.411269	0.543859	7.73376e-44	riboflavin biosynthetic process
GO:0006771	4814	15	446	2	0.411269	0.543859	7.73376e-44	riboflavin metabolic process
GO:0042727	4814	15	446	2	0.411269	0.543859	7.73376e-44	riboflavin and derivative biosynthetic process
GO:0042726	4814	15	446	2	0.411269	0.543859	7.73376e-44	riboflavin and derivative metabolic process
GO:0004315	4814	6	446	1	0.442145	0.575912	5.80296e-20	3-oxoacyl-[acyl-carrier-protein] synthase activity
GO:0016624	4814	6	446	1	0.442145	0.575912	5.80296e-20	oxidoreductase activity, acting on the aldehyde or oxo group of donors, disulfide as acceptor
GO:0005216	4814	6	446	1	0.442145	0.575912	5.80296e-20	ion channel activity
GO:0016805	4814	6	446	1	0.442145	0.575912	5.80296e-20	dipeptidase activity
GO:0044445	4814	6	446	1	0.442145	0.575912	5.80296e-20	cytosolic part
GO:0006094	4814	6	446	1	0.442145	0.575912	5.80296e-20	gluconeogenesis
GO:0005829	4814	6	446	1	0.442145	0.575912	5.80296e-20	cytosol
GO:0006536	4814	6	446	1	0.442145	0.575912	5.80296e-20	glutamate metabolic process
GO:0015267	4814	6	446	1	0.442145	0.575912	5.80296e-20	channel activity
GO:0022838	4814	6	446	1	0.442145	0.575912	5.80296e-20	substrate-specific channel activity
GO:0022803	4814	6	446	1	0.442145	0.575912	5.80296e-20	passive transmembrane transporter activity
GO:0016211	4814	6	446	1	0.442145	0.575912	5.80296e-20	ammonia ligase activity
GO:0019319	4814	6	446	1	0.442145	0.575912	5.80296e-20	hexose biosynthetic process
GO:0005507	4814	16	446	2	0.444338	0.576108	2.57846e-46	copper ion binding
GO:0032259	4814	16	446	2	0.444338	0.576108	2.57846e-46	methylation
GO:0007165	4814	89	446	9	0.443484	0.576108	6.76267e-192	signal transduction
GO:0042401	4814	16	446	2	0.444338	0.576108	2.57846e-46	cellular biogenic amine biosynthetic process
GO:0004518	4814	58	446	6	0.452683	0.586253	8.62067e-136	nuclease activity
GO:0016301	4814	230	446	22	0.470795	0.60901	0	kinase activity
GO:0042623	4814	102	446	10	0.475001	0.613747	6.84388e-214	ATPase activity, coupled
GO:0030288	4814	17	446	2	0.476348	0.614783	9.13584e-49	outer membrane-bounded periplasmic space
GO:0004601	4814	7	446	1	0.493893	0.623076	8.44857e-23	peroxidase activity
GO:0009103	4814	7	446	1	0.493893	0.623076	8.44857e-23	lipopolysaccharide biosynthetic process
GO:0009088	4814	7	446	1	0.493893	0.623076	8.44857e-23	threonine biosynthetic process
GO:0043492	4814	71	446	7	0.490682	0.623076	4.97757e-160	ATPase activity, coupled to movement of substances
GO:0004616	4814	7	446	1	0.493893	0.623076	8.44857e-23	phosphogluconate dehydrogenase (decarboxylating) activity
GO:0008483	4814	39	446	4	0.494373	0.623076	5.73952e-98	transaminase activity
GO:0008653	4814	7	446	1	0.493893	0.623076	8.44857e-23	lipopolysaccharide metabolic process
GO:0010035	4814	7	446	1	0.493893	0.623076	8.44857e-23	response to inorganic substance
GO:0016846	4814	7	446	1	0.493893	0.623076	8.44857e-23	carbon-sulfur lyase activity
GO:0016880	4814	7	446	1	0.493893	0.623076	8.44857e-23	acid-ammonia (or amide) ligase activity
GO:0006090	4814	7	446	1	0.493893	0.623076	8.44857e-23	pyruvate metabolic process
GO:0006040	4814	7	446	1	0.493893	0.623076	8.44857e-23	amino sugar metabolic process
GO:0006544	4814	7	446	1	0.493893	0.623076	8.44857e-23	glycine metabolic process
GO:0006213	4814	7	446	1	0.493893	0.623076	8.44857e-23	pyrimidine nucleoside metabolic process
GO:0006979	4814	7	446	1	0.493893	0.623076	8.44857e-23	response to oxidative stress
GO:0006800	4814	7	446	1	0.493893	0.623076	8.44857e-23	oxygen and reactive oxygen species metabolic process
GO:0006824	4814	7	446	1	0.493893	0.623076	8.44857e-23	cobalt ion transport
GO:0042626	4814	71	446	7	0.490682	0.623076	4.97757e-160	ATPase activity, coupled to transmembrane movement of substances
GO:0008170	4814	7	446	1	0.493893	0.623076	8.44857e-23	N-methyltransferase activity
GO:0008172	4814	7	446	1	0.493893	0.623076	8.44857e-23	S-methyltransferase activity
GO:0034637	4814	28	446	3	0.487726	0.623076	2.55939e-74	cellular carbohydrate biosynthetic process
GO:0046914	4814	244	446	23	0.498457	0.627522	0	transition metal ion binding
GO:0009069	4814	18	446	2	0.507211	0.634998	3.42808e-51	serine family amino acid metabolic process
GO:0030313	4814	18	446	2	0.507211	0.634998	3.42808e-51	cell envelope
GO:0044462	4814	18	446	2	0.507211	0.634998	3.42808e-51	external encapsulating structure part
GO:0006576	4814	18	446	2	0.507211	0.634998	3.42808e-51	cellular biogenic amine metabolic process
GO:0031975	4814	18	446	2	0.507211	0.634998	3.42808e-51	envelope
GO:0043933	4814	83	446	8	0.508579	0.636006	1.80663e-181	macromolecular complex subunit organization
GO:0030312	4814	29	446	3	0.5118	0.639325	1.55082e-76	external encapsulating structure
GO:0030001	4814	62	446	6	0.51918	0.647826	2.25864e-143	metal ion transport
GO:0009070	4814	8	446	1	0.54085	0.660974	1.40604e-25	serine family amino acid biosynthetic process
GO:0008276	4814	8	446	1	0.54085	0.660974	1.40604e-25	protein methyltransferase activity
GO:0008236	4814	63	446	6	0.535328	0.660974	2.99441e-145	serine-type peptidase activity
GO:0005343	4814	8	446	1	0.54085	0.660974	1.40604e-25	organic acid:sodium symporter activity
GO:0009228	4814	8	446	1	0.54085	0.660974	1.40604e-25	thiamin biosynthetic process
GO:0071103	4814	8	446	1	0.54085	0.660974	1.40604e-25	DNA conformation change
GO:0017171	4814	63	446	6	0.535328	0.660974	2.99441e-145	serine hydrolase activity
GO:0006563	4814	8	446	1	0.54085	0.660974	1.40604e-25	L-serine metabolic process
GO:0006566	4814	8	446	1	0.54085	0.660974	1.40604e-25	threonine metabolic process
GO:0050661	4814	19	446	2	0.536863	0.660974	1.35808e-53	NADP or NADPH binding
GO:0051082	4814	8	446	1	0.54085	0.660974	1.40604e-25	unfolded protein binding
GO:0006772	4814	8	446	1	0.54085	0.660974	1.40604e-25	thiamin metabolic process
GO:0033865	4814	8	446	1	0.54085	0.660974	1.40604e-25	nucleoside bisphosphate metabolic process
GO:0042597	4814	19	446	2	0.536863	0.660974	1.35808e-53	periplasmic space
GO:0042723	4814	8	446	1	0.54085	0.660974	1.40604e-25	thiamin and derivative metabolic process
GO:0042724	4814	8	446	1	0.54085	0.660974	1.40604e-25	thiamin and derivative biosynthetic process
GO:0004091	4814	8	446	1	0.54085	0.660974	1.40604e-25	carboxylesterase activity
GO:0019363	4814	8	446	1	0.54085	0.660974	1.40604e-25	pyridine nucleotide biosynthetic process
GO:0015370	4814	8	446	1	0.54085	0.660974	1.40604e-25	solute:sodium symporter activity
GO:0070011	4814	142	446	13	0.561885	0.685937	2.67224e-277	peptidase activity, acting on L-amino acid peptides
GO:0008745	4814	9	446	1	0.58346	0.706162	2.63304e-28	N-acetylmuramoyl-L-alanine amidase activity
GO:0000162	4814	9	446	1	0.58346	0.706162	2.63304e-28	tryptophan biosynthetic process
GO:0016684	4814	9	446	1	0.58346	0.706162	2.63304e-28	oxidoreductase activity, acting on peroxide as acceptor
GO:0016758	4814	9	446	1	0.58346	0.706162	2.63304e-28	transferase activity, transferring hexosyl groups
GO:0005694	4814	9	446	1	0.58346	0.706162	2.63304e-28	chromosome
GO:0019684	4814	9	446	1	0.58346	0.706162	2.63304e-28	photosynthesis, light reaction
GO:0046219	4814	9	446	1	0.58346	0.706162	2.63304e-28	indolalkylamine biosynthetic process
GO:0042435	4814	9	446	1	0.58346	0.706162	2.63304e-28	indole derivative biosynthetic process
GO:0016820	4814	78	446	7	0.593485	0.717525	1.23287e-172	hydrolase activity, acting on acid anhydrides, catalyzing transmembrane movement of substances
GO:0043414	4814	10	446	1	0.622123	0.744173	5.4798e-31	macromolecule methylation
GO:0016799	4814	10	446	1	0.622123	0.744173	5.4798e-31	hydrolase activity, hydrolyzing N-glycosyl compounds
GO:0016998	4814	10	446	1	0.622123	0.744173	5.4798e-31	cell wall macromolecule catabolic process
GO:0015197	4814	10	446	1	0.622123	0.744173	5.4798e-31	peptide transporter activity
GO:0046700	4814	10	446	1	0.622123	0.744173	5.4798e-31	heterocycle catabolic process
GO:0042559	4814	10	446	1	0.622123	0.744173	5.4798e-31	pteridine and derivative biosynthetic process
GO:0042558	4814	10	446	1	0.622123	0.744173	5.4798e-31	pteridine and derivative metabolic process
GO:0031419	4814	10	446	1	0.622123	0.744173	5.4798e-31	cobalamin binding
GO:0008081	4814	10	446	1	0.622123	0.744173	5.4798e-31	phosphoric diester hydrolase activity
GO:0019239	4814	10	446	1	0.622123	0.744173	5.4798e-31	deaminase activity
GO:0004252	4814	46	446	4	0.628192	0.750636	2.74763e-112	serine-type endopeptidase activity
GO:0055114	4814	548	446	49	0.633368	0.75602	0	oxidation reduction
GO:0016903	4814	23	446	2	0.642806	0.766475	5.46656e-63	oxidoreductase activity, acting on the aldehyde or oxo group of donors
GO:0005618	4814	11	446	1	0.657205	0.773021	1.25474e-33	cell wall
GO:0005215	4814	507	446	45	0.65006	0.773021	0	transporter activity
GO:0006568	4814	11	446	1	0.657205	0.773021	1.25474e-33	tryptophan metabolic process
GO:0006586	4814	11	446	1	0.657205	0.773021	1.25474e-33	indolalkylamine metabolic process
GO:0015036	4814	11	446	1	0.657205	0.773021	1.25474e-33	disulfide oxidoreductase activity
GO:0015035	4814	11	446	1	0.657205	0.773021	1.25474e-33	protein disulfide oxidoreductase activity
GO:0045152	4814	11	446	1	0.657205	0.773021	1.25474e-33	antisigma factor binding
GO:0055085	4814	230	446	20	0.654474	0.773021	0	transmembrane transport
GO:0022804	4814	162	446	14	0.650309	0.773021	5.17232e-307	active transmembrane transporter activity
GO:0046128	4814	11	446	1	0.657205	0.773021	1.25474e-33	purine ribonucleoside metabolic process
GO:0042278	4814	11	446	1	0.657205	0.773021	1.25474e-33	purine nucleoside metabolic process
GO:0042430	4814	11	446	1	0.657205	0.773021	1.25474e-33	indole and derivative metabolic process
GO:0042434	4814	11	446	1	0.657205	0.773021	1.25474e-33	indole derivative metabolic process
GO:0005576	4814	36	446	3	0.661434	0.776376	1.14102e-91	extracellular region
GO:0019748	4814	36	446	3	0.661434	0.776376	1.14102e-91	secondary metabolic process
GO:0008233	4814	152	446	13	0.662764	0.777129	2.64929e-292	peptidase activity
GO:0016491	4814	675	446	60	0.663928	0.777685	0	oxidoreductase activity
GO:0051537	4814	24	446	2	0.66611	0.779431	2.73842e-65	2 iron, 2 sulfur cluster binding
GO:0009057	4814	49	446	4	0.678118	0.792661	2.80387e-118	macromolecule catabolic process
GO:0016861	4814	12	446	1	0.689036	0.797162	3.13489e-36	intramolecular oxidoreductase activity, interconverting aldoses and ketoses
GO:0016705	4814	12	446	1	0.689036	0.797162	3.13489e-36	oxidoreductase activity, acting on paired donors, with incorporation or reduction of molecular oxygen
GO:0009253	4814	12	446	1	0.689036	0.797162	3.13489e-36	peptidoglycan catabolic process
GO:0006027	4814	12	446	1	0.689036	0.797162	3.13489e-36	glycosaminoglycan catabolic process
GO:0006284	4814	12	446	1	0.689036	0.797162	3.13489e-36	base-excision repair
GO:0007059	4814	12	446	1	0.689036	0.797162	3.13489e-36	chromosome segregation
GO:0033692	4814	12	446	1	0.689036	0.797162	3.13489e-36	cellular polysaccharide biosynthetic process
GO:0015979	4814	12	446	1	0.689036	0.797162	3.13489e-36	photosynthesis
GO:0015662	4814	12	446	1	0.689036	0.797162	3.13489e-36	ATPase activity, coupled to transmembrane movement of ions, phosphorylative mechanism
GO:0042398	4814	25	446	2	0.688173	0.797162	1.42924e-67	cellular amino acid derivative biosynthetic process
GO:0016769	4814	50	446	4	0.693685	0.801718	2.94215e-120	transferase activity, transferring nitrogenous groups
GO:0050660	4814	75	446	6	0.706927	0.816186	2.87278e-167	FAD binding
GO:0004386	4814	39	446	3	0.714479	0.824062	5.73952e-98	helicase activity
GO:0016860	4814	13	446	1	0.717918	0.827182	8.4868e-39	intramolecular oxidoreductase activity
GO:0008237	4814	64	446	5	0.719976	0.828707	4.03372e-147	metallopeptidase activity
GO:0016481	4814	27	446	2	0.728699	0.833644	4.37565e-72	negative regulation of transcription
GO:0045934	4814	27	446	2	0.728699	0.833644	4.37565e-72	negative regulation of nucleobase, nucleoside, nucleotide and nucleic acid metabolic process
GO:0051172	4814	27	446	2	0.728699	0.833644	4.37565e-72	negative regulation of nitrogen compound metabolic process
GO:0010629	4814	27	446	2	0.728699	0.833644	4.37565e-72	negative regulation of gene expression
GO:0046942	4814	27	446	2	0.728699	0.833644	4.37565e-72	carboxylic acid transport
GO:0015849	4814	27	446	2	0.728699	0.833644	4.37565e-72	organic acid transport
GO:0070279	4814	78	446	6	0.742335	0.84204	1.23287e-172	vitamin B6 binding
GO:0009119	4814	14	446	1	0.744123	0.84204	2.4748e-41	ribonucleoside metabolic process
GO:0030170	4814	78	446	6	0.742335	0.84204	1.23287e-172	pyridoxal phosphate binding
GO:0070035	4814	28	446	2	0.747236	0.84204	2.55939e-74	purine NTP-dependent helicase activity
GO:0009892	4814	28	446	2	0.747236	0.84204	2.55939e-74	negative regulation of metabolic process
GO:0009890	4814	28	446	2	0.747236	0.84204	2.55939e-74	negative regulation of biosynthetic process
GO:0048523	4814	28	446	2	0.747236	0.84204	2.55939e-74	negative regulation of cellular process
GO:0048519	4814	28	446	2	0.747236	0.84204	2.55939e-74	negative regulation of biological process
GO:0051179	4814	604	446	52	0.745543	0.84204	0	localization
GO:0006996	4814	14	446	1	0.744123	0.84204	2.4748e-41	organelle organization
GO:0010605	4814	28	446	2	0.747236	0.84204	2.55939e-74	negative regulation of macromolecule metabolic process
GO:0010558	4814	28	446	2	0.747236	0.84204	2.55939e-74	negative regulation of macromolecule biosynthetic process
GO:0031327	4814	28	446	2	0.747236	0.84204	2.55939e-74	negative regulation of cellular biosynthetic process
GO:0031324	4814	28	446	2	0.747236	0.84204	2.55939e-74	negative regulation of cellular metabolic process
GO:0008026	4814	28	446	2	0.747236	0.84204	2.55939e-74	ATP-dependent helicase activity
GO:0006575	4814	29	446	2	0.764675	0.860832	1.55082e-76	cellular amino acid derivative metabolic process
GO:0048038	4814	15	446	1	0.767898	0.862738	7.73376e-44	quinone binding
GO:0016620	4814	15	446	1	0.767898	0.862738	7.73376e-44	oxidoreductase activity, acting on the aldehyde or oxo group of donors, NAD or NADP as acceptor
GO:0016746	4814	153	446	12	0.771119	0.865494	8.69459e-294	transferase activity, transferring acyl groups
GO:0003676	4814	1046	446	91	0.778954	0.87342	0	nucleic acid binding
GO:0051287	4814	30	446	2	0.781062	0.874913	9.72302e-79	NAD or NADH binding
GO:0051234	4814	602	446	51	0.784291	0.876789	0	establishment of localization
GO:0006810	4814	602	446	51	0.784291	0.876789	0	transport
GO:0018106	4814	44	446	3	0.788286	0.879092	3.01949e-108	peptidyl-histidine phosphorylation
GO:0018202	4814	44	446	3	0.788286	0.879092	3.01949e-108	peptidyl-histidine modification
GO:0034061	4814	16	446	1	0.789469	0.879092	2.57846e-46	DNA polymerase activity
GO:0003887	4814	16	446	1	0.789469	0.879092	2.57846e-46	DNA-directed DNA polymerase activity
GO:0004519	4814	31	446	2	0.79644	0.883367	6.30045e-81	endonuclease activity
GO:0004175	4814	83	446	6	0.794337	0.883367	1.80663e-181	endopeptidase activity
GO:0005342	4814	31	446	2	0.79644	0.883367	6.30045e-81	organic acid transmembrane transporter activity
GO:0046943	4814	31	446	2	0.79644	0.883367	6.30045e-81	carboxylic acid transmembrane transporter activity
GO:0019842	4814	121	446	9	0.802528	0.889246	9.67024e-245	vitamin binding
GO:0008658	4814	17	446	1	0.809039	0.892078	9.13584e-49	penicillin binding
GO:0015294	4814	17	446	1	0.809039	0.892078	9.13584e-49	solute:cation symporter activity
GO:0015293	4814	17	446	1	0.809039	0.892078	9.13584e-49	symporter activity
GO:0008144	4814	17	446	1	0.809039	0.892078	9.13584e-49	drug binding
GO:0003678	4814	17	446	1	0.809039	0.892078	9.13584e-49	DNA helicase activity
GO:0018193	4814	46	446	3	0.813041	0.895615	2.74763e-112	peptidyl-amino acid modification
GO:0004222	4814	33	446	2	0.824355	0.907193	2.90888e-85	metalloendopeptidase activity
GO:0030151	4814	18	446	1	0.826793	0.907221	3.42808e-51	molybdenum ion binding
GO:0008509	4814	18	446	1	0.826793	0.907221	3.42808e-51	anion transmembrane transporter activity
GO:0015074	4814	18	446	1	0.826793	0.907221	3.42808e-51	DNA integration
GO:0006310	4814	48	446	3	0.835304	0.915668	2.72719e-116	DNA recombination
GO:0006026	4814	19	446	1	0.8429	0.923099	1.35808e-53	aminoglycan catabolic process
GO:0016747	4814	140	446	10	0.848762	0.928617	2.9151e-274	transferase activity, transferring acyl groups other than amino-acyl groups
GO:0016866	4814	20	446	1	0.857513	0.936374	5.66457e-56	intramolecular transferase activity
GO:0015171	4814	20	446	1	0.857513	0.936374	5.66457e-56	amino acid transmembrane transporter activity
GO:0009063	4814	21	446	1	0.870769	0.944449	2.48135e-58	cellular amino acid catabolic process
GO:0008299	4814	21	446	1	0.870769	0.944449	2.48135e-58	isoprenoid biosynthetic process
GO:0005275	4814	21	446	1	0.870769	0.944449	2.48135e-58	amine transmembrane transporter activity
GO:0009310	4814	21	446	1	0.870769	0.944449	2.48135e-58	amine catabolic process
GO:0044264	4814	21	446	1	0.870769	0.944449	2.48135e-58	cellular polysaccharide metabolic process
GO:0006865	4814	21	446	1	0.870769	0.944449	2.48135e-58	amino acid transport
GO:0006720	4814	21	446	1	0.870769	0.944449	2.48135e-58	isoprenoid metabolic process
GO:0000155	4814	93	446	6	0.873729	0.945841	9.51957e-199	two-component sensor activity
GO:0004673	4814	93	446	6	0.873729	0.945841	9.51957e-199	protein histidine kinase activity
GO:0016775	4814	94	446	6	0.880041	0.95176	1.89544e-200	phosphotransferase activity, nitrogenous group as acceptor
GO:0016853	4814	81	446	5	0.882452	0.952911	5.9451e-178	isomerase activity
GO:0015837	4814	22	446	1	0.882794	0.952911	1.13895e-60	amine transport
GO:0000036	4814	23	446	1	0.893703	0.963763	5.46656e-63	acyl carrier activity
GO:0046983	4814	55	446	3	0.896135	0.965463	5.01561e-130	protein dimerization activity
GO:0006259	4814	162	446	11	0.897471	0.96598	5.17232e-307	DNA metabolic process
GO:0050662	4814	201	446	14	0.902638	0.969799	0	coenzyme binding
GO:0016054	4814	24	446	1	0.903598	0.969799	2.73842e-65	organic acid catabolic process
GO:0046395	4814	24	446	1	0.903598	0.969799	2.73842e-65	carboxylic acid catabolic process
GO:0051716	4814	85	446	5	0.906122	0.970661	5.7644e-185	cellular response to stimulus
GO:0033554	4814	85	446	5	0.906122	0.970661	5.7644e-185	cellular response to stress
GO:0030246	4814	57	446	3	0.909355	0.972278	7.07044e-134	carbohydrate binding
GO:0008415	4814	126	446	8	0.909195	0.972278	1.24761e-252	acyltransferase activity
GO:0005975	4814	326	446	24	0.910975	0.973087	0	carbohydrate metabolic process
GO:0017000	4814	25	446	1	0.912574	0.973873	1.42924e-67	antibiotic biosynthetic process
GO:0045454	4814	26	446	1	0.920716	0.981045	7.75948e-70	cell redox homeostasis
GO:0042221	4814	59	446	3	0.921034	0.981045	1.06943e-137	response to chemical stimulus
GO:0048037	4814	318	446	23	0.922102	0.981256	0	cofactor binding
GO:0017144	4814	28	446	1	0.9348	0.992895	2.55939e-74	drug metabolic process
GO:0016999	4814	28	446	1	0.9348	0.992895	2.55939e-74	antibiotic metabolic process
GO:0043412	4814	133	446	8	0.935775	0.992995	1.5789e-263	macromolecule modification
GO:0043176	4814	29	446	1	0.940876	0.995599	1.55082e-76	amine binding
GO:0016597	4814	29	446	1	0.940876	0.995599	1.55082e-76	amino acid binding
GO:0022607	4814	78	446	4	0.939764	0.995599	1.23287e-172	cellular component assembly
GO:0006281	4814	80	446	4	0.947114	0.999387	3.47458e-176	DNA repair
GO:0019725	4814	30	446	1	0.946387	0.999387	9.72302e-79	cellular homeostasis
GO:0006974	4814	80	446	4	0.947114	0.999387	3.47458e-176	response to DNA damage stimulus
GO:0000000	4814	4814	446	446	1	1	1	root
GO:0000156	4814	131	446	4	0.998697	1	1.9719e-260	two-component response regulator activity
GO:0000160	4814	195	446	7	0.999456	1	0	two-component signal transduction system (phosphorelay)
GO:0030528	4814	660	446	21	1	1	0	transcription regulator activity
GO:0000272	4814	38	446	1	0.97551	1	7.02871e-96	polysaccharide catabolic process
GO:0043687	4814	99	446	3	0.996184	1	6.95904e-209	post-translational protein modification
GO:0070271	4814	73	446	2	0.993291	1	1.16321e-163	protein complex biogenesis
GO:0043565	4814	191	446	4	0.999991	1	0	sequence-specific DNA binding
GO:0008270	4814	123	446	6	0.976968	1	6.59012e-248	zinc ion binding
GO:0004871	4814	252	446	13	0.995245	1	0	signal transducer activity
GO:0004672	4814	132	446	6	0.986922	1	5.5582e-262	protein kinase activity
GO:0065003	4814	74	446	3	0.973265	1	1.8156e-165	macromolecular complex assembly
GO:0065007	4814	874	446	45	1	1	0	biological regulation
GO:0060255	4814	741	446	30	1	1	0	regulation of macromolecule metabolic process
GO:0009889	4814	735	446	30	1	1	0	regulation of biosynthetic process
GO:0016407	4814	86	446	3	0.989304	1	1.04829e-186	acetyltransferase activity
GO:0016410	4814	86	446	3	0.989304	1	1.04829e-186	N-acyltransferase activity
GO:0016798	4814	130	446	1	0.999997	1	7.05066e-259	hydrolase activity, acting on glycosyl bonds
GO:0016788	4814	172	446	8	0.992844	1	1.91E-321	hydrolase activity, acting on ester bonds
GO:0016787	4814	1011	446	72	0.997236	1	0	hydrolase activity
GO:0016773	4814	187	446	11	0.967196	1	0	phosphotransferase activity, alcohol group as acceptor
GO:0051252	4814	716	446	27	1	1	0	regulation of RNA metabolic process
GO:0060089	4814	252	446	13	0.995245	1	0	molecular transducer activity
GO:0010181	4814	36	446	1	0.970206	1	1.14102e-91	FMN binding
GO:0016987	4814	68	446	1	0.998719	1	1.55068e-154	sigma factor activity
GO:0016986	4814	68	446	1	0.998719	1	1.55068e-154	transcription initiation factor activity
GO:0015291	4814	67	446	1	0.998586	1	1.08251e-152	secondary active transmembrane transporter activity
GO:0006461	4814	73	446	2	0.993291	1	1.16321e-163	protein complex assembly
GO:0006468	4814	84	446	3	0.987508	1	3.20772e-183	protein amino acid phosphorylation
GO:0006464	4814	109	446	4	0.993048	1	2.00171e-225	protein modification process
GO:0032774	4814	725	446	30	1	1	0	RNA biosynthetic process
GO:0080090	4814	736	446	30	1	1	0	regulation of primary metabolic process
GO:0006352	4814	68	446	1	0.998719	1	1.55068e-154	transcription initiation
GO:0006355	4814	716	446	27	1	1	0	regulation of transcription, DNA-dependent
GO:0006350	4814	739	446	32	1	1	0	transcription
GO:0006351	4814	722	446	30	1	1	0	transcription, DNA-dependent
GO:0051171	4814	733	446	29	1	1	0	regulation of nitrogen compound metabolic process
GO:0010468	4814	739	446	30	1	1	0	regulation of gene expression
GO:0006950	4814	159	446	7	0.993781	1	1.24941e-302	response to stress
GO:0050896	4814	209	446	9	0.998158	1	0	response to stimulus
GO:0050789	4814	864	446	45	1	1	0	regulation of biological process
GO:0050794	4814	858	446	45	0.999999	1	0	regulation of cellular process
GO:0045449	4814	731	446	29	1	1	0	regulation of transcription
GO:0010556	4814	735	446	30	1	1	0	regulation of macromolecule biosynthetic process
GO:0046677	4814	48	446	1	0.990821	1	2.72719e-116	response to antibiotic
GO:0031326	4814	735	446	30	1	1	0	regulation of cellular biosynthetic process
GO:0031323	4814	741	446	30	1	1	0	regulation of cellular metabolic process
GO:0042592	4814	34	446	1	0.963758	1	2.06865e-87	homeostatic process
GO:0016070	4814	794	446	58	0.986142	1	0	RNA metabolic process
GO:0042578	4814	87	446	1	0.999804	1	1.92897e-188	phosphoric ester hydrolase activity
GO:0031406	4814	56	446	2	0.971614	1	5.90195e-132	carboxylic acid binding
GO:0008080	4814	84	446	3	0.987508	1	3.20772e-183	N-acetyltransferase activity
GO:0003700	4814	596	446	14	1	1	0	transcription factor activity
GO:0003677	4814	918	446	34	1	1	0	DNA binding
GO:0023060	4814	255	446	13	0.995964	1	0	signal transmission
GO:0023046	4814	255	446	13	0.995964	1	0	signaling process
GO:0023052	4814	260	446	13	0.996941	1	0	signaling
GO:0019219	4814	733	446	29	1	1	0	regulation of nucleobase, nucleoside, nucleotide and nucleic acid metabolic process
GO:0019222	4814	746	446	30	1	1	0	regulation of metabolic process

## Sheet: Van down at least 2 of 3
ID	Pop.total	Pop.term	Study.total	Study.term	p	p.adjusted	p.min	name
GO:0044424	4814	400	589	159	6.95762e-50	9.10057e-47	0	intracellular part
GO:0006412	4814	117	589	79	7.69977e-46	5.03565e-43	2.30552e-238	translation
GO:0005737	4814	375	589	147	6.94586e-45	3.0284e-42	0	cytoplasm
GO:0044281	4814	526	589	151	9.72756e-28	3.18091e-25	0	small molecule metabolic process
GO:0044267	4814	252	589	94	3.87798e-26	1.01448e-23	0	cellular protein metabolic process
GO:0003735	4814	63	589	43	1.84002e-25	4.01125e-23	2.99441e-145	structural constituent of ribosome
GO:0030529	4814	66	589	44	2.24863e-25	4.20173e-23	7.67127e-151	ribonucleoprotein complex
GO:0003723	4814	78	589	48	2.81434e-25	4.60145e-23	1.23287e-172	RNA binding
GO:0005840	4814	64	589	43	4.97881e-25	7.23588e-23	4.03372e-147	ribosome
GO:0032991	4814	146	589	67	9.28053e-25	1.21389e-22	2.44817e-283	macromolecular complex
GO:0044271	4814	251	589	91	3.03013e-24	3.6031e-22	0	cellular nitrogen compound biosynthetic process
GO:0005198	4814	72	589	45	3.67242e-24	4.00294e-22	7.55609e-162	structural molecule activity
GO:0044237	4814	1877	589	343	5.13889e-24	5.17052e-22	0	cellular metabolic process
GO:0043229	4814	89	589	50	9.75364e-24	9.11268e-22	6.76267e-192	intracellular organelle
GO:0005622	4814	732	589	178	1.72917e-23	1.50783e-21	0	intracellular
GO:0043226	4814	91	589	50	3.84442e-23	3.14282e-21	2.48136e-195	organelle
GO:0044444	4814	98	589	52	4.40611e-23	3.39011e-21	3.31503e-207	cytoplasmic part
GO:0044249	4814	1307	589	261	6.63033e-22	4.81804e-20	0	cellular biosynthetic process
GO:0044283	4814	275	589	92	1.26469e-21	8.70642e-20	0	small molecule biosynthetic process
GO:0019538	4814	394	589	115	1.99729e-21	1.30623e-19	0	protein metabolic process
GO:0009058	4814	1399	589	272	3.36453e-21	1.98555e-19	0	biosynthetic process
GO:0043228	4814	81	589	45	3.49141e-21	1.98555e-19	5.9451e-178	non-membrane-bounded organelle
GO:0043232	4814	81	589	45	3.49141e-21	1.98555e-19	5.9451e-178	intracellular non-membrane-bounded organelle
GO:0019843	4814	36	589	29	6.75416e-21	3.68102e-19	1.14102e-91	rRNA binding
GO:0046483	4814	178	589	69	2.46082e-20	1.2875e-18	0	heterocycle metabolic process
GO:0009987	4814	2235	589	377	4.32695e-20	2.17679e-18	0	cellular process
GO:0042180	4814	240	589	81	2.50336e-19	1.21274e-17	0	cellular ketone metabolic process
GO:0043436	4814	238	589	80	5.69807e-19	2.57003e-17	0	oxoacid metabolic process
GO:0019752	4814	238	589	80	5.69807e-19	2.57003e-17	0	carboxylic acid metabolic process
GO:0006082	4814	247	589	80	7.30626e-18	3.18553e-16	0	organic acid metabolic process
GO:0009308	4814	226	589	75	1.87955e-17	7.93047e-16	0	amine metabolic process
GO:0006520	4814	174	589	63	7.04437e-17	2.87939e-15	4.9E-324	cellular amino acid metabolic process
GO:0044106	4814	181	589	64	1.54092e-16	6.10765e-15	0	cellular amine metabolic process
GO:0006519	4814	192	589	65	1.06079e-15	4.08092e-14	0	cellular amino acid and derivative metabolic process
GO:0005623	4814	1534	589	274	1.45488e-15	5.28607e-14	0	cell
GO:0044464	4814	1534	589	274	1.45488e-15	5.28607e-14	0	cell part
GO:0051186	4814	135	589	51	1.05172e-14	3.71798e-13	1.30379e-266	cofactor metabolic process
GO:0043039	4814	25	589	20	1.23765e-14	3.94841e-13	1.42924e-67	tRNA aminoacylation
GO:0043038	4814	25	589	20	1.23765e-14	3.94841e-13	1.42924e-67	amino acid activation
GO:0006418	4814	25	589	20	1.23765e-14	3.94841e-13	1.42924e-67	tRNA aminoacylation for protein translation
GO:0006399	4814	41	589	26	1.21173e-14	3.94841e-13	4.12918e-102	tRNA metabolic process
GO:0005575	4814	1577	589	276	2.03286e-14	6.33091e-13	0	cellular_component
GO:0034660	4814	50	589	28	1.00962e-13	3.07113e-12	2.94215e-120	ncRNA metabolic process
GO:0004812	4814	27	589	20	1.62763e-13	4.62814e-12	4.37565e-72	aminoacyl-tRNA ligase activity
GO:0016875	4814	27	589	20	1.62763e-13	4.62814e-12	4.37565e-72	ligase activity, forming carbon-oxygen bonds
GO:0016876	4814	27	589	20	1.62763e-13	4.62814e-12	4.37565e-72	ligase activity, forming aminoacyl-tRNA and related compounds
GO:0055086	4814	116	589	43	3.06791e-12	8.53794e-11	9.25755e-237	nucleobase, nucleoside and nucleotide metabolic process
GO:0009117	4814	93	589	37	9.14488e-12	2.44112e-10	9.51957e-199	nucleotide metabolic process
GO:0006753	4814	93	589	37	9.14488e-12	2.44112e-10	9.51957e-199	nucleoside phosphate metabolic process
GO:0033279	4814	16	589	14	1.39106e-11	3.63902e-10	2.57846e-46	ribosomal subunit
GO:0034654	4814	72	589	31	4.15129e-11	1.04421e-09	7.55609e-162	nucleobase, nucleoside, nucleotide and nucleic acid biosynthetic process
GO:0034404	4814	72	589	31	4.15129e-11	1.04421e-09	7.55609e-162	nucleobase, nucleoside and nucleotide biosynthetic process
GO:0034220	4814	17	589	14	7.00202e-11	1.72805e-09	9.13584e-49	ion transmembrane transport
GO:0016874	4814	131	589	44	7.97638e-11	1.93206e-09	1.9719e-260	ligase activity
GO:0046394	4814	122	589	42	8.96245e-11	2.13143e-09	2.51389e-246	carboxylic acid biosynthetic process
GO:0018130	4814	96	589	36	1.31791e-10	3.07827e-09	7.76093e-204	heterocycle biosynthetic process
GO:0044446	4814	20	589	15	1.50629e-10	3.45654e-09	5.66457e-56	intracellular organelle part
GO:0051188	4814	101	589	37	1.59781e-10	3.60333e-09	3.16227e-212	cofactor biosynthetic process
GO:0044238	4814	1966	589	311	2.67876e-10	5.93867e-09	0	primary metabolic process
GO:0009165	4814	65	589	28	3.68418e-10	8.03151e-09	5.51983e-149	nucleotide biosynthetic process
GO:0016053	4814	128	589	42	5.03434e-10	1.07949e-08	9.23014e-256	organic acid biosynthetic process
GO:0006091	4814	84	589	32	9.07467e-10	1.91446e-08	3.20772e-183	generation of precursor metabolites and energy
GO:0045259	4814	9	589	9	5.82183e-09	1.20872e-07	2.63304e-28	proton-transporting ATP synthase complex
GO:0008652	4814	99	589	34	6.36367e-09	1.29323e-07	6.95904e-209	cellular amino acid biosynthetic process
GO:0006163	4814	44	589	21	6.4266e-09	1.29323e-07	3.01949e-108	purine nucleotide metabolic process
GO:0016469	4814	11	589	10	6.88316e-09	1.36412e-07	1.25474e-33	proton-transporting two-sector ATPase complex
GO:0044422	4814	24	589	15	7.90238e-09	1.54273e-07	2.73842e-65	organelle part
GO:0009309	4814	106	589	35	1.22774e-08	2.36159e-07	1.6573e-220	amine biosynthetic process
GO:0006164	4814	42	589	20	1.56262e-08	2.91987e-07	3.63347e-104	purine nucleotide biosynthetic process
GO:0006779	4814	42	589	20	1.56262e-08	2.91987e-07	3.63347e-104	porphyrin biosynthetic process
GO:0033014	4814	43	589	20	2.59214e-08	4.70905e-07	3.27408e-106	tetrapyrrole biosynthetic process
GO:0006778	4814	43	589	20	2.59214e-08	4.70905e-07	3.27408e-106	porphyrin metabolic process
GO:0033013	4814	44	589	20	4.2167e-08	7.5554e-07	3.01949e-108	tetrapyrrole metabolic process
GO:0015985	4814	10	589	9	5.18937e-08	9.05025e-07	5.4798e-31	energy coupled proton transport, down electrochemical gradient
GO:0015986	4814	10	589	9	5.18937e-08	9.05025e-07	5.4798e-31	ATP synthesis coupled proton transport
GO:0008152	4814	3089	589	435	5.976e-08	1.0285e-06	0	metabolic process
GO:0015078	4814	18	589	12	9.3557e-08	1.58925e-06	3.42808e-51	hydrogen ion transmembrane transporter activity
GO:0000049	4814	13	589	10	1.41938e-07	2.38019e-06	8.4868e-39	tRNA binding
GO:0009260	4814	39	589	18	1.52208e-07	2.5201e-06	5.73952e-98	ribonucleotide biosynthetic process
GO:0009259	4814	40	589	18	2.45662e-07	4.01657e-06	4.80798e-100	ribonucleotide metabolic process
GO:0006807	4814	1368	589	220	3.29627e-07	5.32286e-06	0	nitrogen compound metabolic process
GO:0046933	4814	7	589	7	3.97757e-07	6.34472e-06	8.44857e-23	hydrogen ion transporting ATP synthase activity, rotational mechanism
GO:0006119	4814	23	589	13	4.31218e-07	6.79558e-06	5.46656e-63	oxidative phosphorylation
GO:0006818	4814	14	589	10	4.42491e-07	6.80915e-06	2.4748e-41	hydrogen transport
GO:0015992	4814	14	589	10	4.42491e-07	6.80915e-06	2.4748e-41	proton transport
GO:0032555	4814	686	589	125	5.51524e-07	8.29188e-06	0	purine ribonucleotide binding
GO:0032553	4814	686	589	125	5.51524e-07	8.29188e-06	0	ribonucleotide binding
GO:0016879	4814	47	589	19	8.75283e-07	1.30099e-05	2.70844e-114	ligase activity, forming carbon-nitrogen bonds
GO:0009152	4814	36	589	16	1.42695e-06	2.09713e-05	1.14102e-91	purine ribonucleotide biosynthetic process
GO:0009110	4814	67	589	23	1.90933e-06	2.7444e-05	1.08251e-152	vitamin biosynthetic process
GO:0006766	4814	67	589	23	1.90933e-06	2.7444e-05	1.08251e-152	vitamin metabolic process
GO:0009150	4814	37	589	16	2.23329e-06	3.17515e-05	8.83583e-94	purine ribonucleotide metabolic process
GO:0015934	4814	8	589	7	2.84495e-06	3.95872e-05	1.40604e-25	large ribosomal subunit
GO:0015935	4814	8	589	7	2.84495e-06	3.95872e-05	1.40604e-25	small ribosomal subunit
GO:0034641	4814	1307	589	207	3.2511e-06	4.47626e-05	0	cellular nitrogen compound metabolic process
GO:0017076	4814	762	589	132	4.59638e-06	6.26257e-05	0	purine nucleotide binding
GO:0000166	4814	884	589	149	4.71868e-06	6.36292e-05	0	nucleotide binding
GO:0045333	4814	35	589	15	5.34229e-06	7.13032e-05	1.5147e-89	cellular respiration
GO:0006767	4814	66	589	22	5.56671e-06	7.28125e-05	7.67127e-151	water-soluble vitamin metabolic process
GO:0042364	4814	66	589	22	5.56671e-06	7.28125e-05	7.67127e-151	water-soluble vitamin biosynthetic process
GO:0022890	4814	48	589	18	6.1146e-06	7.91871e-05	2.72719e-116	inorganic cation transmembrane transporter activity
GO:0015077	4814	24	589	12	6.757e-06	8.66486e-05	2.73842e-65	monovalent inorganic cation transmembrane transporter activity
GO:0008150	4814	3825	589	506	1.14847e-05	0.000145845	0	biological_process
GO:0016740	4814	805	589	136	1.27146e-05	0.000159911	0	transferase activity
GO:0005524	4814	660	589	115	1.71342e-05	0.000211429	0	ATP binding
GO:0032559	4814	660	589	115	1.71342e-05	0.000211429	0	adenyl ribonucleotide binding
GO:0033178	4814	7	589	6	2.05756e-05	0.000251522	8.44857e-23	proton-transporting two-sector ATPase complex, catalytic domain
GO:0006732	4814	77	589	23	2.64706e-05	0.000320588	7.48731e-171	coenzyme metabolic process
GO:0045261	4814	5	589	5	2.7012e-05	0.000324144	4.65107e-17	proton-transporting ATP synthase complex, catalytic core F(1)
GO:0033036	4814	16	589	9	2.98588e-05	0.00035185	2.57846e-46	macromolecule localization
GO:0008104	4814	16	589	9	2.98588e-05	0.00035185	2.57846e-46	protein localization
GO:0009235	4814	27	589	12	3.06214e-05	0.00035445	4.37565e-72	cobalamin metabolic process
GO:0009236	4814	27	589	12	3.06214e-05	0.00035445	4.37565e-72	cobalamin biosynthetic process
GO:0006396	4814	36	589	14	4.15982e-05	0.000477285	1.14102e-91	RNA processing
GO:0009141	4814	24	589	11	4.65912e-05	0.000529925	2.73842e-65	nucleoside triphosphate metabolic process
GO:0043234	4814	80	589	23	5.19453e-05	0.000585728	3.47458e-176	protein complex
GO:0044255	4814	70	589	21	5.51152e-05	0.00061616	3.32586e-158	cellular lipid metabolic process
GO:0009109	4814	17	589	9	5.66109e-05	0.000627517	9.13584e-49	coenzyme catabolic process
GO:0001882	4814	737	589	123	6.79093e-05	0.000746432	0	nucleoside binding
GO:0016744	4814	8	589	6	7.37675e-05	0.000778128	1.40604e-25	transferase activity, transferring aldehyde or ketonic groups
GO:0015031	4814	14	589	8	7.32927e-05	0.000778128	2.4748e-41	protein transport
GO:0045184	4814	14	589	8	7.32927e-05	0.000778128	2.4748e-41	establishment of protein localization
GO:0008135	4814	14	589	8	7.32927e-05	0.000778128	2.4748e-41	translation factor activity, nucleic acid binding
GO:0034621	4814	14	589	8	7.32927e-05	0.000778128	2.4748e-41	cellular macromolecular complex subunit organization
GO:0015980	4814	43	589	15	9.71491e-05	0.00101657	3.27408e-106	energy derivation by oxidation of organic compounds
GO:0030554	4814	736	589	122	0.000100614	0.00102443	0	adenyl nucleotide binding
GO:0009060	4814	18	589	9	0.000101033	0.00102443	3.42808e-51	aerobic respiration
GO:0001883	4814	736	589	122	0.000100614	0.00102443	0	purine nucleoside binding
GO:0051187	4814	18	589	9	0.000101033	0.00102443	3.42808e-51	cofactor catabolic process
GO:0009142	4814	22	589	10	0.000113723	0.00114423	1.13895e-60	nucleoside triphosphate biosynthetic process
GO:0008320	4814	6	589	5	0.00014567	0.00143261	5.80296e-20	protein transmembrane transporter activity
GO:0022884	4814	6	589	5	0.00014567	0.00143261	5.80296e-20	macromolecule transmembrane transporter activity
GO:0015450	4814	6	589	5	0.00014567	0.00143261	5.80296e-20	P-P-bond-hydrolysis-driven protein transmembrane transporter activity
GO:0046034	4814	19	589	9	0.000171322	0.00165992	1.35808e-53	ATP metabolic process
GO:0006754	4814	19	589	9	0.000171322	0.00165992	1.35808e-53	ATP biosynthetic process
GO:0009252	4814	23	589	10	0.000179406	0.00170046	5.46656e-63	peptidoglycan biosynthetic process
GO:0006023	4814	23	589	10	0.000179406	0.00170046	5.46656e-63	aminoglycan biosynthetic process
GO:0006024	4814	23	589	10	0.000179406	0.00170046	5.46656e-63	glycosaminoglycan biosynthetic process
GO:0043624	4814	9	589	6	0.000198406	0.00180219	2.63304e-28	cellular protein complex disassembly
GO:0022411	4814	9	589	6	0.000198406	0.00180219	2.63304e-28	cellular component disassembly
GO:0008565	4814	9	589	6	0.000198406	0.00180219	2.63304e-28	protein transporter activity
GO:0043241	4814	9	589	6	0.000198406	0.00180219	2.63304e-28	protein complex disassembly
GO:0032984	4814	9	589	6	0.000198406	0.00180219	2.63304e-28	macromolecular complex disassembly
GO:0034623	4814	9	589	6	0.000198406	0.00180219	2.63304e-28	cellular macromolecular complex disassembly
GO:0033177	4814	4	589	4	0.000222098	0.00197622	4.47433e-14	proton-transporting two-sector ATPase complex, proton-transporting domain
GO:0045263	4814	4	589	4	0.000222098	0.00197622	4.47433e-14	proton-transporting ATP synthase complex, coupling factor F(o)
GO:0046961	4814	4	589	4	0.000222098	0.00197622	4.47433e-14	proton-transporting ATPase activity, rotational mechanism
GO:0032787	4814	56	589	17	0.000239321	0.00211508	5.90195e-132	monocarboxylic acid metabolic process
GO:0006099	4814	16	589	8	0.000250782	0.00217234	2.57846e-46	tricarboxylic acid cycle
GO:0006084	4814	16	589	8	0.000250782	0.00217234	2.57846e-46	acetyl-CoA metabolic process
GO:0046356	4814	16	589	8	0.000250782	0.00217234	2.57846e-46	acetyl-CoA catabolic process
GO:0009201	4814	20	589	9	0.000278046	0.00234635	5.66457e-56	ribonucleoside triphosphate biosynthetic process
GO:0009206	4814	20	589	9	0.000278046	0.00234635	5.66457e-56	purine ribonucleoside triphosphate biosynthetic process
GO:0009145	4814	20	589	9	0.000278046	0.00234635	5.66457e-56	purine nucleoside triphosphate biosynthetic process
GO:0051128	4814	24	589	10	0.000274274	0.00234635	2.73842e-65	regulation of cellular component organization
GO:0006790	4814	42	589	14	0.000286914	0.00240567	3.63347e-104	sulfur metabolic process
GO:0008610	4814	58	589	17	0.000381107	0.00317508	8.62067e-136	lipid biosynthetic process
GO:0000287	4814	48	589	15	0.000389812	0.00322705	2.72719e-116	magnesium ion binding
GO:0009205	4814	21	589	9	0.000434399	0.00352916	2.48135e-58	purine ribonucleoside triphosphate metabolic process
GO:0009199	4814	21	589	9	0.000434399	0.00352916	2.48135e-58	ribonucleoside triphosphate metabolic process
GO:0009144	4814	21	589	9	0.000434399	0.00352916	2.48135e-58	purine nucleoside triphosphate metabolic process
GO:0006414	4814	7	589	5	0.000458407	0.00361203	8.44857e-23	translational elongation
GO:0006827	4814	7	589	5	0.000458407	0.00361203	8.44857e-23	high-affinity iron ion transport
GO:0034645	4814	939	589	146	0.000452095	0.00361203	0	cellular macromolecule biosynthetic process
GO:0034755	4814	7	589	5	0.000458407	0.00361203	8.44857e-23	iron ion transmembrane transport
GO:0019205	4814	7	589	5	0.000458407	0.00361203	8.44857e-23	nucleobase, nucleoside, nucleotide kinase activity
GO:0010467	4814	893	589	139	0.000618864	0.00484715	0	gene expression
GO:0006730	4814	22	589	9	0.000656406	0.00508035	1.13895e-60	one-carbon metabolic process
GO:0022900	4814	22	589	9	0.000656406	0.00508035	1.13895e-60	electron transport chain
GO:0009069	4814	18	589	8	0.000681255	0.00524165	3.42808e-51	serine family amino acid metabolic process
GO:0044272	4814	31	589	11	0.000705118	0.00539353	6.30045e-81	sulfur compound biosynthetic process
GO:0051301	4814	36	589	12	0.000776437	0.00590454	1.14102e-91	cell division
GO:0016779	4814	51	589	15	0.000800293	0.00605077	3.14965e-122	nucleotidyltransferase activity
GO:0009059	4814	953	589	146	0.000899452	0.0067614	0	macromolecule biosynthetic process
GO:0005525	4814	32	589	11	0.000957917	0.00703908	4.21523e-83	GTP binding
GO:0032561	4814	32	589	11	0.000957917	0.00703908	4.21523e-83	guanyl ribonucleotide binding
GO:0020037	4814	32	589	11	0.000957917	0.00703908	4.21523e-83	heme binding
GO:0019001	4814	32	589	11	0.000957917	0.00703908	4.21523e-83	guanyl nucleotide binding
GO:0004129	4814	5	589	4	0.00100244	0.00708755	4.65107e-17	cytochrome-c oxidase activity
GO:0016676	4814	5	589	4	0.00100244	0.00708755	4.65107e-17	oxidoreductase activity, acting on heme group of donors, oxygen as acceptor
GO:0016675	4814	5	589	4	0.00100244	0.00708755	4.65107e-17	oxidoreductase activity, acting on heme group of donors
GO:0019829	4814	5	589	4	0.00100244	0.00708755	4.65107e-17	cation-transporting ATPase activity
GO:0015002	4814	5	589	4	0.00100244	0.00708755	4.65107e-17	heme-copper terminal oxidase activity
GO:0006353	4814	5	589	4	0.00100244	0.00708755	4.65107e-17	transcription termination
GO:0019201	4814	5	589	4	0.00100244	0.00708755	4.65107e-17	nucleotide kinase activity
GO:0009081	4814	15	589	7	0.00105115	0.00719847	7.73376e-44	branched chain family amino acid metabolic process
GO:0008654	4814	15	589	7	0.00105115	0.00719847	7.73376e-44	phospholipid biosynthetic process
GO:0016884	4814	15	589	7	0.00105115	0.00719847	7.73376e-44	carbon-nitrogen ligase activity, with glutamine as amido-N-donor
GO:0006644	4814	15	589	7	0.00105115	0.00719847	7.73376e-44	phospholipid metabolic process
GO:0006220	4814	15	589	7	0.00105115	0.00719847	7.73376e-44	pyrimidine nucleotide metabolic process
GO:0046906	4814	42	589	13	0.00104588	0.00719847	3.63347e-104	tetrapyrrole binding
GO:0070589	4814	29	589	10	0.0015833	0.0104594	1.55082e-76	cellular component macromolecule biosynthetic process
GO:0009124	4814	20	589	8	0.00156816	0.0104594	5.66457e-56	nucleoside monophosphate biosynthetic process
GO:0009123	4814	20	589	8	0.00156816	0.0104594	5.66457e-56	nucleoside monophosphate metabolic process
GO:0044038	4814	29	589	10	0.0015833	0.0104594	1.55082e-76	cell wall macromolecule biosynthetic process
GO:0007047	4814	20	589	8	0.00156816	0.0104594	5.66457e-56	cellular cell wall organization
GO:0010382	4814	29	589	10	0.0015833	0.0104594	1.55082e-76	cellular cell wall macromolecule metabolic process
GO:0045229	4814	20	589	8	0.00156816	0.0104594	5.66457e-56	external encapsulating structure organization
GO:0043604	4814	3	589	3	0.00182341	0.0116342	5.3815e-11	amide biosynthetic process
GO:0009102	4814	3	589	3	0.00182341	0.0116342	5.3815e-11	biotin biosynthetic process
GO:0004748	4814	3	589	3	0.00182341	0.0116342	5.3815e-11	ribonucleoside-diphosphate reductase activity
GO:0050567	4814	3	589	3	0.00182341	0.0116342	5.3815e-11	glutaminyl-tRNA synthase (glutamine-hydrolyzing) activity
GO:0006413	4814	3	589	3	0.00182341	0.0116342	5.3815e-11	translational initiation
GO:0006768	4814	3	589	3	0.00182341	0.0116342	5.3815e-11	biotin metabolic process
GO:0042777	4814	3	589	3	0.00182341	0.0116342	5.3815e-11	plasma membrane ATP synthesis coupled proton transport
GO:0046872	4814	433	589	73	0.00191039	0.0121301	0	metal ion binding
GO:0051536	4814	78	589	19	0.00213372	0.0134178	1.23287e-172	iron-sulfur cluster binding
GO:0051540	4814	78	589	19	0.00213372	0.0134178	1.23287e-172	metal cluster binding
GO:0009064	4814	40	589	12	0.00218548	0.0136775	4.80798e-100	glutamine family amino acid metabolic process
GO:0006826	4814	9	589	5	0.00222581	0.0138636	2.63304e-28	iron ion transport
GO:0071555	4814	21	589	8	0.00226586	0.0140462	2.48135e-58	cell wall organization
GO:0016741	4814	114	589	25	0.00228135	0.0140755	1.53265e-233	transferase activity, transferring one-carbon groups
GO:0000096	4814	17	589	7	0.00254887	0.0154348	9.13584e-49	sulfur amino acid metabolic process
GO:0009161	4814	17	589	7	0.00254887	0.0154348	9.13584e-49	ribonucleoside monophosphate metabolic process
GO:0009156	4814	17	589	7	0.00254887	0.0154348	9.13584e-49	ribonucleoside monophosphate biosynthetic process
GO:0008033	4814	17	589	7	0.00254887	0.0154348	9.13584e-49	tRNA processing
GO:0009082	4814	13	589	6	0.00262587	0.0156833	8.4868e-39	branched chain family amino acid biosynthetic process
GO:0051641	4814	13	589	6	0.00262587	0.0156833	8.4868e-39	cellular localization
GO:0034470	4814	26	589	9	0.00262534	0.0156833	7.75948e-70	ncRNA processing
GO:0009262	4814	6	589	4	0.00271599	0.0161478	5.80296e-20	deoxyribonucleotide metabolic process
GO:0000270	4814	36	589	11	0.00282162	0.0165501	1.14102e-91	peptidoglycan metabolic process
GO:0009116	4814	36	589	11	0.00282162	0.0165501	1.14102e-91	nucleoside metabolic process
GO:0030203	4814	36	589	11	0.00282162	0.0165501	1.14102e-91	glycosaminoglycan metabolic process
GO:0008360	4814	22	589	8	0.00318555	0.0183555	1.13895e-60	regulation of cell shape
GO:0006096	4814	22	589	8	0.00318555	0.0183555	1.13895e-60	glycolysis
GO:0022603	4814	22	589	8	0.00318555	0.0183555	1.13895e-60	regulation of anatomical structure morphogenesis
GO:0022604	4814	22	589	8	0.00318555	0.0183555	1.13895e-60	regulation of cell morphogenesis
GO:0044260	4814	1221	589	177	0.003431	0.0196831	0	cellular macromolecule metabolic process
GO:0016765	4814	32	589	10	0.00362777	0.0207211	4.21523e-83	transferase activity, transferring alkyl or aryl (other than methyl) groups
GO:0008168	4814	112	589	24	0.00381045	0.0216698	2.62986e-230	methyltransferase activity
GO:0006629	4814	100	589	22	0.00392679	0.0222348	1.47594e-210	lipid metabolic process
GO:0070727	4814	10	589	5	0.0040068	0.0224931	5.4798e-31	cellular macromolecule localization
GO:0034613	4814	10	589	5	0.0040068	0.0224931	5.4798e-31	cellular protein localization
GO:0000097	4814	14	589	6	0.0041257	0.0230616	2.4748e-41	sulfur amino acid biosynthetic process
GO:0019438	4814	43	589	12	0.00425146	0.0236634	3.27408e-106	aromatic compound biosynthetic process
GO:0008757	4814	23	589	8	0.00437088	0.0241228	5.46656e-63	S-adenosylmethionine-dependent methyltransferase activity
GO:0050793	4814	23	589	8	0.00437088	0.0241228	5.46656e-63	regulation of developmental process
GO:0051539	4814	33	589	10	0.00464802	0.0253317	2.90888e-85	4 iron, 4 sulfur cluster binding
GO:0006007	4814	33	589	10	0.00464802	0.0253317	2.90888e-85	glucose catabolic process
GO:0019320	4814	33	589	10	0.00464802	0.0253317	2.90888e-85	hexose catabolic process
GO:0043170	4814	1418	589	201	0.00494757	0.0268524	0	macromolecule metabolic process
GO:0006541	4814	19	589	7	0.00530373	0.0286664	1.35808e-53	glutamine metabolic process
GO:0009306	4814	7	589	4	0.0057261	0.0303229	8.44857e-23	protein secretion
GO:0006189	4814	7	589	4	0.0057261	0.0303229	8.44857e-23	'de novo' IMP biosynthetic process
GO:0032940	4814	7	589	4	0.0057261	0.0303229	8.44857e-23	secretion by cell
GO:0046903	4814	7	589	4	0.0057261	0.0303229	8.44857e-23	secretion
GO:0003746	4814	7	589	4	0.0057261	0.0303229	8.44857e-23	translation elongation factor activity
GO:0046417	4814	24	589	8	0.00586816	0.0309498	2.73842e-65	chorismate metabolic process
GO:0009168	4814	15	589	6	0.00617539	0.0320532	7.73376e-44	purine ribonucleoside monophosphate biosynthetic process
GO:0009167	4814	15	589	6	0.00617539	0.0320532	7.73376e-44	purine ribonucleoside monophosphate metabolic process
GO:0009127	4814	15	589	6	0.00617539	0.0320532	7.73376e-44	purine nucleoside monophosphate biosynthetic process
GO:0009126	4814	15	589	6	0.00617539	0.0320532	7.73376e-44	purine nucleoside monophosphate metabolic process
GO:0044036	4814	45	589	12	0.00633962	0.0327756	2.84857e-110	cell wall macromolecule metabolic process
GO:0051649	4814	11	589	5	0.00661427	0.033086	1.25474e-33	establishment of localization in cell
GO:0051246	4814	4	589	3	0.00662733	0.033086	4.47433e-14	regulation of protein metabolic process
GO:0009219	4814	4	589	3	0.00662733	0.033086	4.47433e-14	pyrimidine deoxyribonucleotide metabolic process
GO:0009394	4814	4	589	3	0.00662733	0.033086	4.47433e-14	2'-deoxyribonucleotide metabolic process
GO:0005739	4814	4	589	3	0.00662733	0.033086	4.47433e-14	mitochondrion
GO:0032268	4814	4	589	3	0.00662733	0.033086	4.47433e-14	regulation of cellular protein metabolic process
GO:0016226	4814	4	589	3	0.00662733	0.033086	4.47433e-14	iron-sulfur cluster assembly
GO:0003743	4814	4	589	3	0.00662733	0.033086	4.47433e-14	translation initiation factor activity
GO:0031163	4814	4	589	3	0.00662733	0.033086	4.47433e-14	metallo-sulfur cluster assembly
GO:0043648	4814	35	589	10	0.0073547	0.0363017	1.5147e-89	dicarboxylic acid metabolic process
GO:0007049	4814	35	589	10	0.0073547	0.0363017	1.5147e-89	cell cycle
GO:0046365	4814	35	589	10	0.0073547	0.0363017	1.5147e-89	monosaccharide catabolic process
GO:0044248	4814	63	589	15	0.0075826	0.0372859	2.99441e-145	cellular catabolic process
GO:0000902	4814	25	589	8	0.00772558	0.0377055	1.42924e-67	cell morphogenesis
GO:0032989	4814	25	589	8	0.00772558	0.0377055	1.42924e-67	cellular component morphogenesis
GO:0006725	4814	81	589	18	0.00778742	0.037866	5.9451e-178	cellular aromatic compound metabolic process
GO:0009108	4814	47	589	12	0.00916491	0.0443989	2.70844e-114	coenzyme biosynthetic process
GO:0000105	4814	12	589	5	0.0102135	0.0470187	3.13489e-36	histidine biosynthetic process
GO:0009076	4814	12	589	5	0.0102135	0.0470187	3.13489e-36	histidine family amino acid biosynthetic process
GO:0009056	4814	153	589	29	0.00981783	0.0470187	8.69459e-294	catabolic process
GO:0009070	4814	8	589	4	0.0103527	0.0470187	1.40604e-25	serine family amino acid biosynthetic process
GO:0048856	4814	26	589	8	0.00999236	0.0470187	7.75948e-70	anatomical structure development
GO:0048869	4814	26	589	8	0.00999236	0.0470187	7.75948e-70	cellular developmental process
GO:0005381	4814	12	589	5	0.0102135	0.0470187	3.13489e-36	iron ion transmembrane transporter activity
GO:0016725	4814	8	589	4	0.0103527	0.0470187	1.40604e-25	oxidoreductase activity, acting on CH or CH2 groups
GO:0009653	4814	26	589	8	0.00999236	0.0470187	7.75948e-70	anatomical structure morphogenesis
GO:0006563	4814	8	589	4	0.0103527	0.0470187	1.40604e-25	L-serine metabolic process
GO:0006631	4814	26	589	8	0.00999236	0.0470187	7.75948e-70	fatty acid metabolic process
GO:0019637	4814	21	589	7	0.00983985	0.0470187	2.48135e-58	organophosphate metabolic process
GO:0046040	4814	8	589	4	0.0103527	0.0470187	1.40604e-25	IMP metabolic process
GO:0006188	4814	8	589	4	0.0103527	0.0470187	1.40604e-25	IMP biosynthetic process
GO:0006886	4814	8	589	4	0.0103527	0.0470187	1.40604e-25	intracellular protein transport
GO:0046907	4814	8	589	4	0.0103527	0.0470187	1.40604e-25	intracellular transport
GO:0022613	4814	12	589	5	0.0102135	0.0470187	3.13489e-36	ribonucleoprotein complex biogenesis
GO:0042254	4814	12	589	5	0.0102135	0.0470187	3.13489e-36	ribosome biogenesis
GO:0016835	4814	48	589	12	0.0109027	0.0493452	2.72719e-116	carbon-oxygen lyase activity
GO:0015405	4814	78	589	17	0.0116278	0.0522651	1.23287e-172	P-P-bond-hydrolysis-driven transmembrane transporter activity
GO:0015399	4814	78	589	17	0.0116278	0.0522651	1.23287e-172	primary active transmembrane transporter activity
GO:0006022	4814	43	589	11	0.012187	0.0545911	3.27408e-106	aminoglycan metabolic process
GO:0022904	4814	17	589	6	0.0123278	0.0548463	9.13584e-49	respiratory electron transport chain
GO:0015674	4814	17	589	6	0.0123278	0.0548463	9.13584e-49	di-, tri-valent inorganic cation transport
GO:0043603	4814	27	589	8	0.0127179	0.0561992	4.37565e-72	cellular amide metabolic process
GO:0032502	4814	27	589	8	0.0127179	0.0561992	4.37565e-72	developmental process
GO:0009073	4814	22	589	7	0.0129452	0.0570112	1.13895e-60	aromatic amino acid family biosynthetic process
GO:0009273	4814	38	589	10	0.0135135	0.0591161	7.02871e-96	peptidoglycan-based cell wall biogenesis
GO:0042546	4814	38	589	10	0.0135135	0.0591161	7.02871e-96	cell wall biogenesis
GO:0000175	4814	2	589	2	0.0149476	0.0602586	8.63193e-08	3'-5'-exoribonuclease activity
GO:0004549	4814	2	589	2	0.0149476	0.0602586	8.63193e-08	tRNA-specific ribonuclease activity
GO:0043231	4814	13	589	5	0.0149558	0.0602586	8.4868e-39	intracellular membrane-bounded organelle
GO:0004642	4814	2	589	2	0.0149476	0.0602586	8.63193e-08	phosphoribosylformylglycinamidine synthase activity
GO:0043244	4814	2	589	2	0.0149476	0.0602586	8.63193e-08	regulation of protein complex disassembly
GO:0004802	4814	2	589	2	0.0149476	0.0602586	8.63193e-08	transketolase activity
GO:0004826	4814	2	589	2	0.0149476	0.0602586	8.63193e-08	phenylalanine-tRNA ligase activity
GO:0004830	4814	2	589	2	0.0149476	0.0602586	8.63193e-08	tryptophan-tRNA ligase activity
GO:0004845	4814	2	589	2	0.0149476	0.0602586	8.63193e-08	uracil phosphoribosyltransferase activity
GO:0009986	4814	5	589	3	0.0150646	0.0602586	4.65107e-17	cell surface
GO:0016668	4814	5	589	3	0.0150646	0.0602586	4.65107e-17	oxidoreductase activity, acting on sulfur group of donors, NAD or NADP as acceptor
GO:0016728	4814	5	589	3	0.0150646	0.0602586	4.65107e-17	oxidoreductase activity, acting on CH or CH2 groups, disulfide as acceptor
GO:0016757	4814	33	589	9	0.0148114	0.0602586	2.90888e-85	transferase activity, transferring glycosyl groups
GO:0009225	4814	5	589	3	0.0150646	0.0602586	4.65107e-17	nucleotide-sugar metabolic process
GO:0005971	4814	2	589	2	0.0149476	0.0602586	8.63193e-08	ribonucleoside-diphosphate reductase complex
GO:0006650	4814	2	589	2	0.0149476	0.0602586	8.63193e-08	glycerophospholipid metabolic process
GO:0006432	4814	2	589	2	0.0149476	0.0602586	8.63193e-08	phenylalanyl-tRNA aminoacylation
GO:0006436	4814	2	589	2	0.0149476	0.0602586	8.63193e-08	tryptophanyl-tRNA aminoacylation
GO:0006221	4814	13	589	5	0.0149558	0.0602586	8.4868e-39	pyrimidine nucleotide biosynthetic process
GO:0031554	4814	2	589	2	0.0149476	0.0602586	8.63193e-08	regulation of transcription termination
GO:0042822	4814	2	589	2	0.0149476	0.0602586	8.63193e-08	pyridoxal phosphate metabolic process
GO:0042823	4814	2	589	2	0.0149476	0.0602586	8.63193e-08	pyridoxal phosphate biosynthetic process
GO:0016071	4814	2	589	2	0.0149476	0.0602586	8.63193e-08	mRNA metabolic process
GO:0046080	4814	2	589	2	0.0149476	0.0602586	8.63193e-08	dUTP metabolic process
GO:0008173	4814	13	589	5	0.0149558	0.0602586	8.4868e-39	RNA methyltransferase activity
GO:0003984	4814	2	589	2	0.0149476	0.0602586	8.63193e-08	acetolactate synthase activity
GO:0046486	4814	2	589	2	0.0149476	0.0602586	8.63193e-08	glycerolipid metabolic process
GO:0019419	4814	2	589	2	0.0149476	0.0602586	8.63193e-08	sulfate reduction
GO:0006006	4814	50	589	12	0.01513	0.0603354	2.94215e-120	glucose metabolic process
GO:0070882	4814	39	589	10	0.0162453	0.0645864	5.73952e-98	cellular cell wall organization or biogenesis
GO:0000041	4814	18	589	6	0.0166231	0.0658878	3.42808e-51	transition metal ion transport
GO:0009084	4814	23	589	7	0.0166965	0.0659787	5.46656e-63	glutamine family amino acid biosynthetic process
GO:0004372	4814	9	589	4	0.0168543	0.0660042	2.63304e-28	glycine hydroxymethyltransferase activity
GO:0008408	4814	9	589	4	0.0168543	0.0660042	2.63304e-28	3'-5' exonuclease activity
GO:0006400	4814	9	589	4	0.0168543	0.0660042	2.63304e-28	tRNA modification
GO:0044282	4814	69	589	15	0.0175973	0.0685037	2.25446e-156	small molecule catabolic process
GO:0016051	4814	69	589	15	0.0175973	0.0685037	2.25446e-156	carbohydrate biosynthetic process
GO:0016772	4814	307	589	50	0.0184399	0.0715709	0	transferase activity, transferring phosphorus-containing groups
GO:0044275	4814	40	589	10	0.0193661	0.0747222	4.80798e-100	cellular carbohydrate catabolic process
GO:0046164	4814	40	589	10	0.0193661	0.0747222	4.80798e-100	alcohol catabolic process
GO:0006633	4814	14	589	5	0.0209725	0.0806825	2.4748e-41	fatty acid biosynthetic process
GO:0016667	4814	19	589	6	0.0218474	0.0838017	1.35808e-53	oxidoreductase activity, acting on sulfur group of donors
GO:0016310	4814	123	589	23	0.0233884	0.0894503	6.59012e-248	phosphorylation
GO:0009396	4814	10	589	4	0.0254193	0.0963722	5.4798e-31	folic acid and derivative biosynthetic process
GO:0006526	4814	10	589	4	0.0254193	0.0963722	5.4798e-31	arginine biosynthetic process
GO:0006760	4814	10	589	4	0.0254193	0.0963722	5.4798e-31	folic acid and derivative metabolic process
GO:0016829	4814	131	589	24	0.0262133	0.0990953	1.9719e-260	lyase activity
GO:0022891	4814	179	589	31	0.0267277	0.100495	0	substrate-specific transmembrane transporter activity
GO:0022857	4814	235	589	39	0.0267372	0.100495	0	transmembrane transporter activity
GO:0005886	4814	278	589	45	0.0271495	0.101752	0	plasma membrane
GO:0070566	4814	6	589	3	0.0274133	0.101865	5.80296e-20	adenylyltransferase activity
GO:0016645	4814	6	589	3	0.0274133	0.101865	5.80296e-20	oxidoreductase activity, acting on the CH-NH group of donors
GO:0006560	4814	6	589	3	0.0274133	0.101865	5.80296e-20	proline metabolic process
GO:0009075	4814	15	589	5	0.0283711	0.103369	7.73376e-44	histidine family amino acid metabolic process
GO:0043227	4814	15	589	5	0.0283711	0.103369	7.73376e-44	membrane-bounded organelle
GO:0005488	4814	2697	589	352	0.0280105	0.103369	0	binding
GO:0016881	4814	15	589	5	0.0283711	0.103369	7.73376e-44	acid-amino acid ligase activity
GO:0016763	4814	20	589	6	0.0280755	0.103369	5.66457e-56	transferase activity, transferring pentosyl groups
GO:0006547	4814	15	589	5	0.0283711	0.103369	7.73376e-44	histidine metabolic process
GO:0006752	4814	20	589	6	0.0280755	0.103369	5.66457e-56	group transfer coenzyme metabolic process
GO:0016836	4814	31	589	8	0.0291501	0.105912	6.30045e-81	hydro-lyase activity
GO:0005996	4814	74	589	15	0.0318767	0.115498	1.8156e-165	monosaccharide metabolic process
GO:0006796	4814	141	589	25	0.0339697	0.122403	8.79393e-276	phosphate metabolic process
GO:0006793	4814	141	589	25	0.0339697	0.122403	8.79393e-276	phosphorus metabolic process
GO:0022892	4814	218	589	36	0.0346895	0.124653	0	substrate-specific transporter activity
GO:0008324	4814	121	589	22	0.0349723	0.125325	9.67024e-245	cation transmembrane transporter activity
GO:0071554	4814	56	589	12	0.0352776	0.126059	5.90195e-132	cell wall organization or biogenesis
GO:0046915	4814	21	589	6	0.0353697	0.126059	2.48135e-58	transition metal ion transmembrane transporter activity
GO:0046148	4814	11	589	4	0.036165	0.128543	1.25474e-33	pigment biosynthetic process
GO:0003924	4814	16	589	5	0.0372323	0.131978	2.57846e-46	GTPase activity
GO:0003824	4814	2991	589	386	0.0376306	0.133029	0	catalytic activity
GO:0070469	4814	3	589	2	0.0411959	0.135729	5.3815e-11	respiratory chain
GO:0004532	4814	3	589	2	0.0411959	0.135729	5.3815e-11	exoribonuclease activity
GO:0000271	4814	51	589	11	0.0410258	0.135729	3.14965e-122	polysaccharide biosynthetic process
GO:0008963	4814	3	589	2	0.0411959	0.135729	5.3815e-11	phospho-N-acetylmuramoyl-pentapeptide-transferase activity
GO:0009211	4814	3	589	2	0.0411959	0.135729	5.3815e-11	pyrimidine deoxyribonucleoside triphosphate metabolic process
GO:0009200	4814	3	589	2	0.0411959	0.135729	5.3815e-11	deoxyribonucleoside triphosphate metabolic process
GO:0009120	4814	3	589	2	0.0411959	0.135729	5.3815e-11	deoxyribonucleoside metabolic process
GO:0009113	4814	3	589	2	0.0411959	0.135729	5.3815e-11	purine base biosynthetic process
GO:0009099	4814	3	589	2	0.0411959	0.135729	5.3815e-11	valine biosynthetic process
GO:0043167	4814	492	589	73	0.0393983	0.135729	0	ion binding
GO:0043169	4814	492	589	73	0.0393983	0.135729	0	cation binding
GO:0016671	4814	3	589	2	0.0411959	0.135729	5.3815e-11	oxidoreductase activity, acting on sulfur group of donors, disulfide as acceptor
GO:0009221	4814	3	589	2	0.0411959	0.135729	5.3815e-11	pyrimidine deoxyribonucleotide biosynthetic process
GO:0009263	4814	3	589	2	0.0411959	0.135729	5.3815e-11	deoxyribonucleotide biosynthetic process
GO:0009265	4814	3	589	2	0.0411959	0.135729	5.3815e-11	2'-deoxyribonucleotide biosynthetic process
GO:0016896	4814	3	589	2	0.0411959	0.135729	5.3815e-11	exoribonuclease activity, producing 5'-phosphomonoesters
GO:0006417	4814	3	589	2	0.0411959	0.135729	5.3815e-11	regulation of translation
GO:0010608	4814	3	589	2	0.0411959	0.135729	5.3815e-11	posttranscriptional regulation of gene expression
GO:0046125	4814	3	589	2	0.0411959	0.135729	5.3815e-11	pyrimidine deoxyribonucleoside metabolic process
GO:0008175	4814	3	589	2	0.0411959	0.135729	5.3815e-11	tRNA methyltransferase activity
GO:0003715	4814	3	589	2	0.0411959	0.135729	5.3815e-11	transcription termination factor activity
GO:0015627	4814	3	589	2	0.0411959	0.135729	5.3815e-11	type II protein secretion system complex
GO:0015628	4814	3	589	2	0.0411959	0.135729	5.3815e-11	protein secretion by the type II secretion system
GO:0046349	4814	3	589	2	0.0411959	0.135729	5.3815e-11	amino sugar biosynthetic process
GO:0019276	4814	3	589	2	0.0411959	0.135729	5.3815e-11	UDP-N-acetylgalactosamine metabolic process
GO:0019277	4814	3	589	2	0.0411959	0.135729	5.3815e-11	UDP-N-acetylgalactosamine biosynthetic process
GO:0003856	4814	3	589	2	0.0411959	0.135729	5.3815e-11	3-dehydroquinate synthase activity
GO:0005506	4814	70	589	14	0.0413859	0.136012	3.32586e-158	iron ion binding
GO:0016783	4814	7	589	3	0.0436787	0.142091	8.44857e-23	sulfurtransferase activity
GO:0016780	4814	22	589	6	0.0437789	0.142091	1.13895e-60	phosphotransferase activity, for other substituted phosphate groups
GO:0006534	4814	7	589	3	0.0436787	0.142091	8.44857e-23	cysteine metabolic process
GO:0006544	4814	7	589	3	0.0436787	0.142091	8.44857e-23	glycine metabolic process
GO:0015082	4814	22	589	6	0.0437789	0.142091	1.13895e-60	di-, tri-valent inorganic cation transmembrane transporter activity
GO:0006811	4814	111	589	20	0.0467177	0.151254	1.10431e-228	ion transport
GO:0009072	4814	28	589	7	0.0470942	0.152097	2.55939e-74	aromatic amino acid family metabolic process
GO:0006812	4814	91	589	17	0.0473472	0.152537	2.48136e-195	cation transport
GO:0006525	4814	12	589	4	0.0491407	0.157539	3.13489e-36	arginine metabolic process
GO:0042440	4814	12	589	4	0.0491407	0.157539	3.13489e-36	pigment metabolic process
GO:0015672	4814	47	589	10	0.0543252	0.173734	2.70844e-114	monovalent inorganic cation transport
GO:0015075	4814	141	589	24	0.0561963	0.17928	8.79393e-276	ion transmembrane transporter activity
GO:0009451	4814	18	589	5	0.0595268	0.189443	3.42808e-51	RNA modification
GO:0016043	4814	128	589	22	0.0599757	0.190408	9.23014e-256	cellular component organization
GO:0009055	4814	87	589	16	0.0601426	0.190476	1.92897e-188	electron carrier activity
GO:0019318	4814	61	589	12	0.0627656	0.198303	1.7315e-141	hexose metabolic process
GO:0016776	4814	8	589	3	0.0636743	0.200207	1.40604e-25	phosphotransferase activity, phosphate group as acceptor
GO:0016838	4814	8	589	3	0.0636743	0.200207	1.40604e-25	carbon-oxygen lyase activity, acting on phosphates
GO:0009325	4814	13	589	4	0.064334	0.200833	8.4868e-39	nitrate reductase complex
GO:0042773	4814	13	589	4	0.064334	0.200833	8.4868e-39	ATP synthesis coupled electron transport
GO:0046165	4814	13	589	4	0.064334	0.200833	8.4868e-39	alcohol biosynthetic process
GO:0016651	4814	36	589	8	0.0650144	0.202473	1.14102e-91	oxidoreductase activity, acting on NADH or NADPH
GO:0016817	4814	311	589	47	0.0681825	0.211333	0	hydrolase activity, acting on acid anhydrides
GO:0016818	4814	311	589	47	0.0681825	0.211333	0	hydrolase activity, acting on acid anhydrides, in phosphorus-containing anhydrides
GO:0004413	4814	1	589	1	0.122351	0.219528	0.000207727	homoserine kinase activity
GO:0004385	4814	1	589	1	0.122351	0.219528	0.000207727	guanylate kinase activity
GO:0000027	4814	1	589	1	0.122351	0.219528	0.000207727	ribosomal large subunit assembly
GO:0030604	4814	1	589	1	0.122351	0.219528	0.000207727	1-deoxy-D-xylulose-5-phosphate reductoisomerase activity
GO:0008829	4814	1	589	1	0.122351	0.219528	0.000207727	dCTP deaminase activity
GO:0004399	4814	1	589	1	0.122351	0.219528	0.000207727	histidinol dehydrogenase activity
GO:0008785	4814	1	589	1	0.122351	0.219528	0.000207727	alkyl hydroperoxide reductase activity
GO:0004358	4814	1	589	1	0.122351	0.219528	0.000207727	glutamate N-acetyltransferase activity
GO:0004477	4814	1	589	1	0.122351	0.219528	0.000207727	methenyltetrahydrofolate cyclohydrolase activity
GO:0004478	4814	1	589	1	0.122351	0.219528	0.000207727	methionine adenosyltransferase activity
GO:0004448	4814	1	589	1	0.122351	0.219528	0.000207727	isocitrate dehydrogenase activity
GO:0004450	4814	1	589	1	0.122351	0.219528	0.000207727	isocitrate dehydrogenase (NADP+) activity
GO:0008765	4814	1	589	1	0.122351	0.219528	0.000207727	UDP-N-acetylmuramoylalanyl-D-glutamate-2,6-diaminopimelate ligase activity
GO:0008764	4814	1	589	1	0.122351	0.219528	0.000207727	UDP-N-acetylmuramoylalanine-D-glutamate ligase activity
GO:0008766	4814	1	589	1	0.122351	0.219528	0.000207727	UDP-N-acetylmuramoylalanyl-D-glutamyl-2,6-diaminopimelate-D-alanyl-D-alanine ligase activity
GO:0000101	4814	1	589	1	0.122351	0.219528	0.000207727	sulfur amino acid transport
GO:0008705	4814	1	589	1	0.122351	0.219528	0.000207727	methionine synthase activity
GO:0030488	4814	1	589	1	0.122351	0.219528	0.000207727	tRNA methylation
GO:0008940	4814	10	589	3	0.113512	0.219528	5.4798e-31	nitrate reductase activity
GO:0004540	4814	14	589	4	0.0816786	0.219528	2.4748e-41	ribonuclease activity
GO:0004525	4814	1	589	1	0.122351	0.219528	0.000207727	ribonuclease III activity
GO:0004526	4814	1	589	1	0.122351	0.219528	0.000207727	ribonuclease P activity
GO:0070569	4814	4	589	2	0.0757645	0.219528	4.47433e-14	uridylyltransferase activity
GO:0004488	4814	1	589	1	0.122351	0.219528	0.000207727	methylenetetrahydrofolate dehydrogenase (NADP+) activity
GO:0004486	4814	1	589	1	0.122351	0.219528	0.000207727	methylenetetrahydrofolate dehydrogenase activity
GO:0004605	4814	1	589	1	0.122351	0.219528	0.000207727	phosphatidate cytidylyltransferase activity
GO:0004604	4814	1	589	1	0.122351	0.219528	0.000207727	phosphoadenylyl-sulfate reductase (thioredoxin) activity
GO:0004595	4814	1	589	1	0.122351	0.219528	0.000207727	pantetheine-phosphate adenylyltransferase activity
GO:0004591	4814	1	589	1	0.122351	0.219528	0.000207727	oxoglutarate dehydrogenase (succinyl-transferring) activity
GO:0004585	4814	1	589	1	0.122351	0.219528	0.000207727	ornithine carbamoyltransferase activity
GO:0008883	4814	1	589	1	0.122351	0.219528	0.000207727	glutamyl-tRNA reductase activity
GO:0008839	4814	1	589	1	0.122351	0.219528	0.000207727	dihydrodipicolinate reductase activity
GO:0009083	4814	1	589	1	0.122351	0.219528	0.000207727	branched chain family amino acid catabolic process
GO:0009086	4814	9	589	3	0.0870843	0.219528	2.63304e-28	methionine biosynthetic process
GO:0004141	4814	1	589	1	0.122351	0.219528	0.000207727	dethiobiotin synthase activity
GO:0009066	4814	22	589	5	0.122211	0.219528	1.13895e-60	aspartate family amino acid metabolic process
GO:0009067	4814	21	589	5	0.104386	0.219528	2.48135e-58	aspartate family amino acid biosynthetic process
GO:0009065	4814	4	589	2	0.0757645	0.219528	4.47433e-14	glutamine family amino acid catabolic process
GO:0000305	4814	1	589	1	0.122351	0.219528	0.000207727	response to oxygen radical
GO:0009041	4814	1	589	1	0.122351	0.219528	0.000207727	uridylate kinase activity
GO:0004107	4814	1	589	1	0.122351	0.219528	0.000207727	chorismate synthase activity
GO:0004108	4814	1	589	1	0.122351	0.219528	0.000207727	citrate (Si)-synthase activity
GO:0004124	4814	1	589	1	0.122351	0.219528	0.000207727	cysteine synthase activity
GO:0000303	4814	1	589	1	0.122351	0.219528	0.000207727	response to superoxide
GO:0004127	4814	1	589	1	0.122351	0.219528	0.000207727	cytidylate kinase activity
GO:0009039	4814	5	589	2	0.116231	0.219528	4.65107e-17	urease activity
GO:0009022	4814	1	589	1	0.122351	0.219528	0.000207727	tRNA nucleotidyltransferase activity
GO:0048034	4814	1	589	1	0.122351	0.219528	0.000207727	heme O biosynthetic process
GO:0004160	4814	1	589	1	0.122351	0.219528	0.000207727	dihydroxy-acid dehydratase activity
GO:0048033	4814	1	589	1	0.122351	0.219528	0.000207727	heme o metabolic process
GO:0004170	4814	1	589	1	0.122351	0.219528	0.000207727	dUTP diphosphatase activity
GO:0008964	4814	1	589	1	0.122351	0.219528	0.000207727	phosphoenolpyruvate carboxylase activity
GO:0008965	4814	1	589	1	0.122351	0.219528	0.000207727	phosphoenolpyruvate-protein phosphotransferase activity
GO:0004177	4814	15	589	4	0.101063	0.219528	7.73376e-44	aminopeptidase activity
GO:0030234	4814	5	589	2	0.116231	0.219528	4.65107e-17	enzyme regulator activity
GO:0009176	4814	1	589	1	0.122351	0.219528	0.000207727	pyrimidine deoxyribonucleoside monophosphate metabolic process
GO:0009177	4814	1	589	1	0.122351	0.219528	0.000207727	pyrimidine deoxyribonucleoside monophosphate biosynthetic process
GO:0009162	4814	1	589	1	0.122351	0.219528	0.000207727	deoxyribonucleoside monophosphate metabolic process
GO:0009157	4814	1	589	1	0.122351	0.219528	0.000207727	deoxyribonucleoside monophosphate biosynthetic process
GO:0009147	4814	4	589	2	0.0757645	0.219528	4.47433e-14	pyrimidine nucleoside triphosphate metabolic process
GO:0043566	4814	4	589	2	0.0757645	0.219528	4.47433e-14	structure-specific DNA binding
GO:0004316	4814	1	589	1	0.122351	0.219528	0.000207727	3-oxoacyl-[acyl-carrier-protein] reductase activity
GO:0004318	4814	1	589	1	0.122351	0.219528	0.000207727	enoyl-[acyl-carrier-protein] reductase (NADH) activity
GO:0009097	4814	5	589	2	0.116231	0.219528	4.65107e-17	isoleucine biosynthetic process
GO:0004312	4814	9	589	3	0.0870843	0.219528	2.63304e-28	fatty-acid synthase activity
GO:0009098	4814	5	589	2	0.116231	0.219528	4.65107e-17	leucine biosynthetic process
GO:0004311	4814	1	589	1	0.122351	0.219528	0.000207727	farnesyltranstransferase activity
GO:0009094	4814	1	589	1	0.122351	0.219528	0.000207727	L-phenylalanine biosynthetic process
GO:0008312	4814	1	589	1	0.122351	0.219528	0.000207727	7S RNA binding
GO:0008194	4814	1	589	1	0.122351	0.219528	0.000207727	UDP-glycosyltransferase activity
GO:0070013	4814	1	589	1	0.122351	0.219528	0.000207727	intracellular organelle lumen
GO:0008235	4814	10	589	3	0.113512	0.219528	5.4798e-31	metalloexopeptidase activity
GO:0070043	4814	1	589	1	0.122351	0.219528	0.000207727	rRNA (guanine-N7-)-methyltransferase activity
GO:0030060	4814	1	589	1	0.122351	0.219528	0.000207727	L-malate dehydrogenase activity
GO:0008375	4814	1	589	1	0.122351	0.219528	0.000207727	acetylglucosaminyltransferase activity
GO:0008535	4814	1	589	1	0.122351	0.219528	0.000207727	respiratory chain complex IV assembly
GO:0004609	4814	1	589	1	0.122351	0.219528	0.000207727	phosphatidylserine decarboxylase activity
GO:0008531	4814	1	589	1	0.122351	0.219528	0.000207727	riboflavin kinase activity
GO:0004618	4814	1	589	1	0.122351	0.219528	0.000207727	phosphoglycerate kinase activity
GO:0004636	4814	1	589	1	0.122351	0.219528	0.000207727	phosphoribosyl-ATP diphosphatase activity
GO:0004637	4814	1	589	1	0.122351	0.219528	0.000207727	phosphoribosylamine-glycine ligase activity
GO:0004639	4814	1	589	1	0.122351	0.219528	0.000207727	phosphoribosylaminoimidazolesuccinocarboxamide synthase activity
GO:0004632	4814	1	589	1	0.122351	0.219528	0.000207727	phosphopantothenate--cysteine ligase activity
GO:0004633	4814	1	589	1	0.122351	0.219528	0.000207727	phosphopantothenoylcysteine decarboxylase activity
GO:0004644	4814	1	589	1	0.122351	0.219528	0.000207727	phosphoribosylglycinamide formyltransferase activity
GO:0004655	4814	1	589	1	0.122351	0.219528	0.000207727	porphobilinogen synthase activity
GO:0004654	4814	1	589	1	0.122351	0.219528	0.000207727	polyribonucleotide nucleotidyltransferase activity
GO:0043233	4814	1	589	1	0.122351	0.219528	0.000207727	organelle lumen
GO:0004657	4814	1	589	1	0.122351	0.219528	0.000207727	proline dehydrogenase activity
GO:0004664	4814	1	589	1	0.122351	0.219528	0.000207727	prephenate dehydratase activity
GO:0008553	4814	1	589	1	0.122351	0.219528	0.000207727	hydrogen-exporting ATPase activity, phosphorylative mechanism
GO:0008495	4814	1	589	1	0.122351	0.219528	0.000207727	protoheme IX farnesyltransferase activity
GO:0043100	4814	1	589	1	0.122351	0.219528	0.000207727	pyrimidine base salvage
GO:0004746	4814	1	589	1	0.122351	0.219528	0.000207727	riboflavin synthase activity
GO:0004764	4814	1	589	1	0.122351	0.219528	0.000207727	shikimate 5-dehydrogenase activity
GO:0008655	4814	1	589	1	0.122351	0.219528	0.000207727	pyrimidine salvage
GO:0047480	4814	1	589	1	0.122351	0.219528	0.000207727	UDP-N-acetylmuramoyl-tripeptide-D-alanyl-D-alanine ligase activity
GO:0004781	4814	1	589	1	0.122351	0.219528	0.000207727	sulfate adenylyltransferase (ATP) activity
GO:0004779	4814	1	589	1	0.122351	0.219528	0.000207727	sulfate adenylyltransferase activity
GO:0047429	4814	1	589	1	0.122351	0.219528	0.000207727	nucleoside-triphosphate diphosphatase activity
GO:0004774	4814	4	589	2	0.0757645	0.219528	4.47433e-14	succinate-CoA ligase activity
GO:0004775	4814	4	589	2	0.0757645	0.219528	4.47433e-14	succinate-CoA ligase (ADP-forming) activity
GO:0004797	4814	1	589	1	0.122351	0.219528	0.000207727	thymidine kinase activity
GO:0004791	4814	1	589	1	0.122351	0.219528	0.000207727	thioredoxin-disulfide reductase activity
GO:0008603	4814	1	589	1	0.122351	0.219528	0.000207727	cAMP-dependent protein kinase regulator activity
GO:0004815	4814	1	589	1	0.122351	0.219528	0.000207727	aspartate-tRNA ligase activity
GO:0004825	4814	1	589	1	0.122351	0.219528	0.000207727	methionine-tRNA ligase activity
GO:0004824	4814	1	589	1	0.122351	0.219528	0.000207727	lysine-tRNA ligase activity
GO:0004827	4814	1	589	1	0.122351	0.219528	0.000207727	proline-tRNA ligase activity
GO:0004828	4814	1	589	1	0.122351	0.219528	0.000207727	serine-tRNA ligase activity
GO:0004831	4814	1	589	1	0.122351	0.219528	0.000207727	tyrosine-tRNA ligase activity
GO:0004818	4814	1	589	1	0.122351	0.219528	0.000207727	glutamate-tRNA ligase activity
GO:0065008	4814	58	589	11	0.0901178	0.219528	8.62067e-136	regulation of biological quality
GO:0004821	4814	1	589	1	0.122351	0.219528	0.000207727	histidine-tRNA ligase activity
GO:0004820	4814	1	589	1	0.122351	0.219528	0.000207727	glycine-tRNA ligase activity
GO:0004823	4814	1	589	1	0.122351	0.219528	0.000207727	leucine-tRNA ligase activity
GO:0004822	4814	1	589	1	0.122351	0.219528	0.000207727	isoleucine-tRNA ligase activity
GO:0004832	4814	1	589	1	0.122351	0.219528	0.000207727	valine-tRNA ligase activity
GO:0004853	4814	1	589	1	0.122351	0.219528	0.000207727	uroporphyrinogen decarboxylase activity
GO:0071451	4814	1	589	1	0.122351	0.219528	0.000207727	cellular response to superoxide
GO:0071450	4814	1	589	1	0.122351	0.219528	0.000207727	cellular response to oxygen radical
GO:0051538	4814	1	589	1	0.122351	0.219528	0.000207727	3 iron, 4 sulfur cluster binding
GO:0016616	4814	59	589	11	0.0992042	0.219528	1.06943e-137	oxidoreductase activity, acting on the CH-OH group of donors, NAD or NADP as acceptor
GO:0045017	4814	1	589	1	0.122351	0.219528	0.000207727	glycerolipid biosynthetic process
GO:0016631	4814	1	589	1	0.122351	0.219528	0.000207727	enoyl-[acyl-carrier-protein] reductase activity
GO:0016628	4814	5	589	2	0.116231	0.219528	4.65107e-17	oxidoreductase activity, acting on the CH-CH group of donors, NAD or NADP as acceptor
GO:0016405	4814	5	589	2	0.116231	0.219528	4.65107e-17	CoA-ligase activity
GO:0016429	4814	1	589	1	0.122351	0.219528	0.000207727	tRNA (adenine-N1-)-methyltransferase activity
GO:0016426	4814	1	589	1	0.122351	0.219528	0.000207727	tRNA (adenine)-methyltransferase activity
GO:0016462	4814	309	589	46	0.0861252	0.219528	0	pyrophosphatase activity
GO:0016796	4814	5	589	2	0.116231	0.219528	4.65107e-17	exonuclease activity, active with either ribo- or deoxyribonucleic acids and producing 5'-phosphomonoesters
GO:0016782	4814	10	589	3	0.113512	0.219528	5.4798e-31	transferase activity, transferring sulfur-containing groups
GO:0016774	4814	5	589	2	0.116231	0.219528	4.65107e-17	phosphotransferase activity, carboxyl group as acceptor
GO:0016831	4814	19	589	5	0.0729838	0.219528	1.35808e-53	carboxy-lyase activity
GO:0051254	4814	1	589	1	0.122351	0.219528	0.000207727	positive regulation of RNA metabolic process
GO:0016814	4814	16	589	4	0.12234	0.219528	2.57846e-46	hydrolase activity, acting on carbon-nitrogen (but not peptide) bonds, in cyclic amidines
GO:0016810	4814	82	589	14	0.121548	0.219528	1.03e-179	hydrolase activity, acting on carbon-nitrogen (but not peptide) bonds
GO:0016801	4814	1	589	1	0.122351	0.219528	0.000207727	hydrolase activity, acting on ether bonds
GO:0016802	4814	1	589	1	0.122351	0.219528	0.000207727	trialkylsulfonium hydrolase activity
GO:0016869	4814	1	589	1	0.122351	0.219528	0.000207727	intramolecular transferase activity, transferring amino groups
GO:0016646	4814	5	589	2	0.116231	0.219528	4.65107e-17	oxidoreductase activity, acting on the CH-NH group of donors, NAD or NADP as acceptor
GO:0044429	4814	1	589	1	0.122351	0.219528	0.000207727	mitochondrial part
GO:0005960	4814	1	589	1	0.122351	0.219528	0.000207727	glycine cleavage complex
GO:0009240	4814	1	589	1	0.122351	0.219528	0.000207727	isopentenyl diphosphate biosynthetic process
GO:0009244	4814	1	589	1	0.122351	0.219528	0.000207727	lipopolysaccharide core region biosynthetic process
GO:0009234	4814	1	589	1	0.122351	0.219528	0.000207727	menaquinone biosynthetic process
GO:0009233	4814	1	589	1	0.122351	0.219528	0.000207727	menaquinone metabolic process
GO:0005952	4814	1	589	1	0.122351	0.219528	0.000207727	cAMP-dependent protein kinase complex
GO:0006011	4814	1	589	1	0.122351	0.219528	0.000207727	UDP-glucose metabolic process
GO:0070925	4814	1	589	1	0.122351	0.219528	0.000207727	organelle assembly
GO:0009349	4814	1	589	1	0.122351	0.219528	0.000207727	riboflavin synthase complex
GO:0009348	4814	1	589	1	0.122351	0.219528	0.000207727	ornithine carbamoyltransferase complex
GO:0006123	4814	1	589	1	0.122351	0.219528	0.000207727	mitochondrial electron transport, cytochrome c to oxygen
GO:0016960	4814	1	589	1	0.122351	0.219528	0.000207727	class II ribonucleotide reductase activity
GO:0001682	4814	1	589	1	0.122351	0.219528	0.000207727	tRNA 5'-leader removal
GO:0051775	4814	1	589	1	0.122351	0.219528	0.000207727	response to redox state
GO:0051745	4814	1	589	1	0.122351	0.219528	0.000207727	4-hydroxy-3-methylbut-2-en-1-yl diphosphate reductase activity
GO:0051748	4814	1	589	1	0.122351	0.219528	0.000207727	UTP-monosaccharide-1-phosphate uridylyltransferase activity
GO:0001887	4814	1	589	1	0.122351	0.219528	0.000207727	selenium metabolic process
GO:0005759	4814	1	589	1	0.122351	0.219528	0.000207727	mitochondrial matrix
GO:0044085	4814	127	589	21	0.0902924	0.219528	3.37982e-254	cellular component biogenesis
GO:0048500	4814	1	589	1	0.122351	0.219528	0.000207727	signal recognition particle
GO:0051920	4814	1	589	1	0.122351	0.219528	0.000207727	peroxiredoxin activity
GO:0001932	4814	1	589	1	0.122351	0.219528	0.000207727	regulation of protein amino acid phosphorylation
GO:0006573	4814	4	589	2	0.0757645	0.219528	4.47433e-14	valine metabolic process
GO:0006561	4814	5	589	2	0.116231	0.219528	4.65107e-17	proline biosynthetic process
GO:0006562	4814	1	589	1	0.122351	0.219528	0.000207727	proline catabolic process
GO:0006580	4814	1	589	1	0.122351	0.219528	0.000207727	ethanolamine metabolic process
GO:0006543	4814	1	589	1	0.122351	0.219528	0.000207727	glutamine catabolic process
GO:0032549	4814	1	589	1	0.122351	0.219528	0.000207727	ribonucleoside binding
GO:0006555	4814	9	589	3	0.0870843	0.219528	2.63304e-28	methionine metabolic process
GO:0006551	4814	5	589	2	0.116231	0.219528	4.65107e-17	leucine metabolic process
GO:0006549	4814	5	589	2	0.116231	0.219528	4.65107e-17	isoleucine metabolic process
GO:0006638	4814	1	589	1	0.122351	0.219528	0.000207727	neutral lipid metabolic process
GO:0006639	4814	1	589	1	0.122351	0.219528	0.000207727	acylglycerol metabolic process
GO:0015235	4814	5	589	2	0.116231	0.219528	4.65107e-17	cobalamin transporter activity
GO:0006646	4814	1	589	1	0.122351	0.219528	0.000207727	phosphatidylethanolamine biosynthetic process
GO:0006605	4814	5	589	2	0.116231	0.219528	4.65107e-17	protein targeting
GO:0006433	4814	1	589	1	0.122351	0.219528	0.000207727	prolyl-tRNA aminoacylation
GO:0006434	4814	1	589	1	0.122351	0.219528	0.000207727	seryl-tRNA aminoacylation
GO:0006437	4814	1	589	1	0.122351	0.219528	0.000207727	tyrosyl-tRNA aminoacylation
GO:0006438	4814	1	589	1	0.122351	0.219528	0.000207727	valyl-tRNA aminoacylation
GO:0006448	4814	1	589	1	0.122351	0.219528	0.000207727	regulation of translational elongation
GO:0006450	4814	1	589	1	0.122351	0.219528	0.000207727	regulation of translational fidelity
GO:0050511	4814	1	589	1	0.122351	0.219528	0.000207727	undecaprenyldiphospho-muramoylpentapeptide beta-N-acetylglucosaminyltransferase activity
GO:0006402	4814	1	589	1	0.122351	0.219528	0.000207727	mRNA catabolic process
GO:0006401	4814	4	589	2	0.0757645	0.219528	4.47433e-14	RNA catabolic process
GO:0006415	4814	4	589	2	0.0757645	0.219528	4.47433e-14	translational termination
GO:0019682	4814	1	589	1	0.122351	0.219528	0.000207727	glyceraldehyde-3-phosphate metabolic process
GO:0006422	4814	1	589	1	0.122351	0.219528	0.000207727	aspartyl-tRNA aminoacylation
GO:0006426	4814	1	589	1	0.122351	0.219528	0.000207727	glycyl-tRNA aminoacylation
GO:0006427	4814	1	589	1	0.122351	0.219528	0.000207727	histidyl-tRNA aminoacylation
GO:0006424	4814	1	589	1	0.122351	0.219528	0.000207727	glutamyl-tRNA aminoacylation
GO:0006430	4814	1	589	1	0.122351	0.219528	0.000207727	lysyl-tRNA aminoacylation
GO:0006431	4814	1	589	1	0.122351	0.219528	0.000207727	methionyl-tRNA aminoacylation
GO:0006428	4814	1	589	1	0.122351	0.219528	0.000207727	isoleucyl-tRNA aminoacylation
GO:0006429	4814	1	589	1	0.122351	0.219528	0.000207727	leucyl-tRNA aminoacylation
GO:0019627	4814	4	589	2	0.0757645	0.219528	4.47433e-14	urea metabolic process
GO:0032784	4814	1	589	1	0.122351	0.219528	0.000207727	regulation of RNA elongation
GO:0032786	4814	1	589	1	0.122351	0.219528	0.000207727	positive regulation of RNA elongation
GO:0006397	4814	1	589	1	0.122351	0.219528	0.000207727	mRNA processing
GO:0006368	4814	1	589	1	0.122351	0.219528	0.000207727	RNA elongation from RNA polymerase II promoter
GO:0006366	4814	1	589	1	0.122351	0.219528	0.000207727	transcription from RNA polymerase II promoter
GO:0006357	4814	1	589	1	0.122351	0.219528	0.000207727	regulation of transcription from RNA polymerase II promoter
GO:0006354	4814	1	589	1	0.122351	0.219528	0.000207727	RNA elongation
GO:0046026	4814	1	589	1	0.122351	0.219528	0.000207727	precorrin-4 C11-methyltransferase activity
GO:0046073	4814	1	589	1	0.122351	0.219528	0.000207727	dTMP metabolic process
GO:0032968	4814	1	589	1	0.122351	0.219528	0.000207727	positive regulation of RNA elongation from RNA polymerase II promoter
GO:0019860	4814	1	589	1	0.122351	0.219528	0.000207727	uracil metabolic process
GO:0006229	4814	1	589	1	0.122351	0.219528	0.000207727	dUTP biosynthetic process
GO:0006231	4814	1	589	1	0.122351	0.219528	0.000207727	dTMP biosynthetic process
GO:0019887	4814	1	589	1	0.122351	0.219528	0.000207727	protein kinase regulator activity
GO:0006223	4814	1	589	1	0.122351	0.219528	0.000207727	uracil salvage
GO:0051183	4814	5	589	2	0.116231	0.219528	4.65107e-17	vitamin transporter activity
GO:0045300	4814	1	589	1	0.122351	0.219528	0.000207727	acyl-[acyl-carrier-protein] desaturase activity
GO:0045426	4814	1	589	1	0.122351	0.219528	0.000207727	quinone cofactor biosynthetic process
GO:0050897	4814	1	589	1	0.122351	0.219528	0.000207727	cobalt ion binding
GO:0006857	4814	1	589	1	0.122351	0.219528	0.000207727	oligopeptide transport
GO:0050797	4814	1	589	1	0.122351	0.219528	0.000207727	thymidylate synthase (FAD) activity
GO:0071704	4814	1	589	1	0.122351	0.219528	0.000207727	organic substance metabolic process
GO:0031974	4814	1	589	1	0.122351	0.219528	0.000207727	membrane-enclosed lumen
GO:0031980	4814	1	589	1	0.122351	0.219528	0.000207727	mitochondrial lumen
GO:0006775	4814	1	589	1	0.122351	0.219528	0.000207727	fat-soluble vitamin metabolic process
GO:0016260	4814	1	589	1	0.122351	0.219528	0.000207727	selenocysteine biosynthetic process
GO:0031555	4814	1	589	1	0.122351	0.219528	0.000207727	transcriptional attenuation
GO:0016259	4814	1	589	1	0.122351	0.219528	0.000207727	selenocysteine metabolic process
GO:0031564	4814	1	589	1	0.122351	0.219528	0.000207727	transcription antitermination
GO:0042775	4814	1	589	1	0.122351	0.219528	0.000207727	mitochondrial ATP synthesis coupled electron transport
GO:0046653	4814	1	589	1	0.122351	0.219528	0.000207727	tetrahydrofolate metabolic process
GO:0046654	4814	1	589	1	0.122351	0.219528	0.000207727	tetrahydrofolate biosynthetic process
GO:0034062	4814	9	589	3	0.0870843	0.219528	2.63304e-28	RNA polymerase activity
GO:0042816	4814	4	589	2	0.0757645	0.219528	4.47433e-14	vitamin B6 metabolic process
GO:0042819	4814	4	589	2	0.0757645	0.219528	4.47433e-14	vitamin B6 biosynthetic process
GO:0034243	4814	1	589	1	0.122351	0.219528	0.000207727	regulation of RNA elongation from RNA polymerase II promoter
GO:0033862	4814	1	589	1	0.122351	0.219528	0.000207727	UMP kinase activity
GO:0042559	4814	10	589	3	0.113512	0.219528	5.4798e-31	pteridine and derivative biosynthetic process
GO:0042558	4814	10	589	3	0.113512	0.219528	5.4798e-31	pteridine and derivative metabolic process
GO:0031263	4814	1	589	1	0.122351	0.219528	0.000207727	amine-transporting ATPase activity
GO:0016075	4814	1	589	1	0.122351	0.219528	0.000207727	rRNA catabolic process
GO:0022618	4814	1	589	1	0.122351	0.219528	0.000207727	ribonucleoprotein complex assembly
GO:0015937	4814	5	589	2	0.116231	0.219528	4.65107e-17	coenzyme A biosynthetic process
GO:0015936	4814	5	589	2	0.116231	0.219528	4.65107e-17	coenzyme A metabolic process
GO:0015941	4814	1	589	1	0.122351	0.219528	0.000207727	pantothenate catabolic process
GO:0015977	4814	1	589	1	0.122351	0.219528	0.000207727	carbon fixation
GO:0031399	4814	1	589	1	0.122351	0.219528	0.000207727	regulation of protein modification process
GO:0042257	4814	1	589	1	0.122351	0.219528	0.000207727	ribosomal subunit assembly
GO:0042242	4814	1	589	1	0.122351	0.219528	0.000207727	cobyrinic acid a,c-diamide synthase activity
GO:0034661	4814	1	589	1	0.122351	0.219528	0.000207727	ncRNA catabolic process
GO:0042255	4814	1	589	1	0.122351	0.219528	0.000207727	ribosome assembly
GO:0008176	4814	1	589	1	0.122351	0.219528	0.000207727	tRNA (guanine-N7-)-methyltransferase activity
GO:0042273	4814	1	589	1	0.122351	0.219528	0.000207727	ribosomal large subunit biogenesis
GO:0042286	4814	1	589	1	0.122351	0.219528	0.000207727	glutamate-1-semialdehyde 2,1-aminomutase activity
GO:0031071	4814	1	589	1	0.122351	0.219528	0.000207727	cysteine desulfurase activity
GO:0034637	4814	28	589	6	0.11855	0.219528	2.55939e-74	cellular carbohydrate biosynthetic process
GO:0034622	4814	5	589	2	0.116231	0.219528	4.65107e-17	cellular macromolecular complex assembly
GO:0008097	4814	1	589	1	0.122351	0.219528	0.000207727	5S rRNA binding
GO:0015821	4814	1	589	1	0.122351	0.219528	0.000207727	methionine transport
GO:0042362	4814	1	589	1	0.122351	0.219528	0.000207727	fat-soluble vitamin biosynthetic process
GO:0003725	4814	1	589	1	0.122351	0.219528	0.000207727	double-stranded RNA binding
GO:0019134	4814	1	589	1	0.122351	0.219528	0.000207727	glucosamine-1-phosphate N-acetyltransferase activity
GO:0003697	4814	4	589	2	0.0757645	0.219528	4.47433e-14	single-stranded DNA binding
GO:0042371	4814	1	589	1	0.122351	0.219528	0.000207727	vitamin K biosynthetic process
GO:0042373	4814	1	589	1	0.122351	0.219528	0.000207727	vitamin K metabolic process
GO:0042375	4814	1	589	1	0.122351	0.219528	0.000207727	quinone cofactor metabolic process
GO:0046335	4814	1	589	1	0.122351	0.219528	0.000207727	ethanolamine biosynthetic process
GO:0042439	4814	1	589	1	0.122351	0.219528	0.000207727	ethanolamine and derivative metabolic process
GO:0019136	4814	1	589	1	0.122351	0.219528	0.000207727	deoxynucleoside kinase activity
GO:0004076	4814	1	589	1	0.122351	0.219528	0.000207727	biotin synthase activity
GO:0019202	4814	4	589	2	0.0757645	0.219528	4.47433e-14	amino acid kinase activity
GO:0019206	4814	1	589	1	0.122351	0.219528	0.000207727	nucleoside kinase activity
GO:0019207	4814	1	589	1	0.122351	0.219528	0.000207727	kinase regulator activity
GO:0004042	4814	1	589	1	0.122351	0.219528	0.000207727	acetyl-CoA:L-glutamate N-acetyltransferase activity
GO:0046364	4814	9	589	3	0.0870843	0.219528	2.63304e-28	monosaccharide biosynthetic process
GO:0004044	4814	1	589	1	0.122351	0.219528	0.000207727	amidophosphoribosyltransferase activity
GO:0046337	4814	1	589	1	0.122351	0.219528	0.000207727	phosphatidylethanolamine metabolic process
GO:0046339	4814	1	589	1	0.122351	0.219528	0.000207727	diacylglycerol metabolic process
GO:0046341	4814	1	589	1	0.122351	0.219528	0.000207727	CDP-diacylglycerol metabolic process
GO:0004013	4814	1	589	1	0.122351	0.219528	0.000207727	adenosylhomocysteinase activity
GO:0004015	4814	1	589	1	0.122351	0.219528	0.000207727	adenosylmethionine-8-amino-7-oxononanoate transaminase activity
GO:0004017	4814	1	589	1	0.122351	0.219528	0.000207727	adenylate kinase activity
GO:0004018	4814	1	589	1	0.122351	0.219528	0.000207727	N6-(1,2-dicarboxyethyl)AMP AMP-lyase (fumarate-forming) activity
GO:0004019	4814	1	589	1	0.122351	0.219528	0.000207727	adenylosuccinate synthase activity
GO:0042084	4814	1	589	1	0.122351	0.219528	0.000207727	5-methyltetrahydrofolate-dependent methyltransferase activity
GO:0042083	4814	1	589	1	0.122351	0.219528	0.000207727	5,10-methylenetetrahydrofolate-dependent methyltransferase activity
GO:0003983	4814	1	589	1	0.122351	0.219528	0.000207727	UTP:glucose-1-phosphate uridylyltransferase activity
GO:0003977	4814	1	589	1	0.122351	0.219528	0.000207727	UDP-N-acetylglucosamine diphosphorylase activity
GO:0003991	4814	1	589	1	0.122351	0.219528	0.000207727	acetylglutamate kinase activity
GO:0046401	4814	1	589	1	0.122351	0.219528	0.000207727	lipopolysaccharide core region metabolic process
GO:0003998	4814	1	589	1	0.122351	0.219528	0.000207727	acylphosphatase activity
GO:0003994	4814	1	589	1	0.122351	0.219528	0.000207727	aconitate hydratase activity
GO:0019288	4814	1	589	1	0.122351	0.219528	0.000207727	isopentenyl diphosphate biosynthetic process, mevalonate-independent pathway
GO:0015420	4814	5	589	2	0.116231	0.219528	4.65107e-17	cobalamin-transporting ATPase activity
GO:0019379	4814	1	589	1	0.122351	0.219528	0.000207727	sulfate assimilation, phosphoadenylyl sulfate reduction by phosphoadenylyl-sulfate reductase (thioredoxin)
GO:0046490	4814	1	589	1	0.122351	0.219528	0.000207727	isopentenyl diphosphate metabolic process
GO:0003919	4814	1	589	1	0.122351	0.219528	0.000207727	FMN adenylyltransferase activity
GO:0046474	4814	1	589	1	0.122351	0.219528	0.000207727	glycerophospholipid biosynthetic process
GO:0003934	4814	1	589	1	0.122351	0.219528	0.000207727	GTP cyclohydrolase I activity
GO:0003922	4814	1	589	1	0.122351	0.219528	0.000207727	GMP synthase (glutamine-hydrolyzing) activity
GO:0019344	4814	4	589	2	0.0757645	0.219528	4.47433e-14	cysteine biosynthetic process
GO:0003882	4814	1	589	1	0.122351	0.219528	0.000207727	CDP-diacylglycerol-serine O-phosphatidyltransferase activity
GO:0003883	4814	1	589	1	0.122351	0.219528	0.000207727	CTP synthase activity
GO:0019430	4814	1	589	1	0.122351	0.219528	0.000207727	removal of superoxide radicals
GO:0003879	4814	1	589	1	0.122351	0.219528	0.000207727	ATP phosphoribosyltransferase activity
GO:0003899	4814	9	589	3	0.0870843	0.219528	2.63304e-28	DNA-directed RNA polymerase activity
GO:0003842	4814	1	589	1	0.122351	0.219528	0.000207727	1-pyrroline-5-carboxylate dehydrogenase activity
GO:0003862	4814	1	589	1	0.122351	0.219528	0.000207727	3-isopropylmalate dehydrogenase activity
GO:0015424	4814	1	589	1	0.122351	0.219528	0.000207727	amino acid-transporting ATPase activity
GO:0046873	4814	35	589	7	0.127651	0.228723	1.5147e-89	metal ion transmembrane transporter activity
GO:0016614	4814	69	589	12	0.130569	0.233631	2.25446e-156	oxidoreductase activity, acting on CH-OH group of donors
GO:0016811	4814	29	589	6	0.13492	0.241086	1.55082e-76	hydrolase activity, acting on carbon-nitrogen (but not peptide) bonds, in linear amides
GO:0009112	4814	11	589	3	0.142517	0.254315	1.25474e-33	nucleobase metabolic process
GO:0006066	4814	106	589	17	0.145403	0.25911	1.6573e-220	alcohol metabolic process
GO:0016820	4814	78	589	13	0.151419	0.269464	1.23287e-172	hydrolase activity, acting on acid anhydrides, catalyzing transmembrane movement of substances
GO:0043492	4814	71	589	12	0.152158	0.270044	4.97757e-160	ATPase activity, coupled to movement of substances
GO:0042626	4814	71	589	12	0.152158	0.270044	4.97757e-160	ATPase activity, coupled to transmembrane movement of substances
GO:0004521	4814	6	589	2	0.16064	0.28053	5.80296e-20	endoribonuclease activity
GO:0043545	4814	6	589	2	0.16064	0.28053	5.80296e-20	molybdopterin cofactor metabolic process
GO:0016624	4814	6	589	2	0.16064	0.28053	5.80296e-20	oxidoreductase activity, acting on the aldehyde or oxo group of donors, disulfide as acceptor
GO:0016891	4814	6	589	2	0.16064	0.28053	5.80296e-20	endoribonuclease activity, producing 5'-phosphomonoesters
GO:0016742	4814	6	589	2	0.16064	0.28053	5.80296e-20	hydroxymethyl-, formyl- and related transferase activity
GO:0019720	4814	6	589	2	0.16064	0.28053	5.80296e-20	Mo-molybdopterin cofactor metabolic process
GO:0032324	4814	6	589	2	0.16064	0.28053	5.80296e-20	molybdopterin cofactor biosynthetic process
GO:0006144	4814	6	589	2	0.16064	0.28053	5.80296e-20	purine base metabolic process
GO:0051189	4814	6	589	2	0.16064	0.28053	5.80296e-20	prosthetic group metabolic process
GO:0006777	4814	6	589	2	0.16064	0.28053	5.80296e-20	Mo-molybdopterin cofactor biosynthetic process
GO:0031405	4814	6	589	2	0.16064	0.28053	5.80296e-20	lipoic acid binding
GO:0046112	4814	6	589	2	0.16064	0.28053	5.80296e-20	nucleobase biosynthetic process
GO:0017111	4814	303	589	43	0.162516	0.283428	0	nucleoside-triphosphatase activity
GO:0044262	4814	123	589	19	0.167089	0.291014	6.59012e-248	cellular carbohydrate metabolic process
GO:0006508	4814	138	589	21	0.169284	0.294446	3.27466e-271	proteolysis
GO:0006098	4814	12	589	3	0.173643	0.300828	3.13489e-36	pentose-phosphate shunt
GO:0006739	4814	12	589	3	0.173643	0.300828	3.13489e-36	NADP metabolic process
GO:0006740	4814	12	589	3	0.173643	0.300828	3.13489e-36	NADPH regeneration
GO:0004527	4814	19	589	4	0.195682	0.338114	1.35808e-53	exonuclease activity
GO:0008137	4814	19	589	4	0.195682	0.338114	1.35808e-53	NADH dehydrogenase (ubiquinone) activity
GO:0004400	4814	2	589	1	0.229755	0.339955	8.63193e-08	histidinol-phosphate transaminase activity
GO:0000015	4814	2	589	1	0.229755	0.339955	8.63193e-08	phosphopyruvate hydratase complex
GO:0004359	4814	2	589	1	0.229755	0.339955	8.63193e-08	glutaminase activity
GO:0004360	4814	2	589	1	0.229755	0.339955	8.63193e-08	glutamine-fructose-6-phosphate transaminase (isomerizing) activity
GO:0004455	4814	2	589	1	0.229755	0.339955	8.63193e-08	ketol-acid reductoisomerase activity
GO:0000103	4814	2	589	1	0.229755	0.339955	8.63193e-08	sulfate assimilation
GO:0004418	4814	2	589	1	0.229755	0.339955	8.63193e-08	hydroxymethylbilane synthase activity
GO:0004427	4814	2	589	1	0.229755	0.339955	8.63193e-08	inorganic diphosphatase activity
GO:0008939	4814	2	589	1	0.229755	0.339955	8.63193e-08	nicotinate-nucleotide-dimethylbenzimidazole phosphoribosyltransferase activity
GO:0004516	4814	2	589	1	0.229755	0.339955	8.63193e-08	nicotinate phosphoribosyltransferase activity
GO:0008898	4814	2	589	1	0.229755	0.339955	8.63193e-08	homocysteine S-methyltransferase activity
GO:0070567	4814	2	589	1	0.229755	0.339955	8.63193e-08	cytidylyltransferase activity
GO:0008834	4814	2	589	1	0.229755	0.339955	8.63193e-08	di-trans,poly-cis-decaprenylcistransferase activity
GO:0030414	4814	2	589	1	0.229755	0.339955	8.63193e-08	peptidase inhibitor activity
GO:0061024	4814	2	589	1	0.229755	0.339955	8.63193e-08	membrane organization
GO:0004176	4814	2	589	1	0.229755	0.339955	8.63193e-08	ATP-dependent peptidase activity
GO:0009212	4814	2	589	1	0.229755	0.339955	8.63193e-08	pyrimidine deoxyribonucleoside triphosphate biosynthetic process
GO:0009202	4814	2	589	1	0.229755	0.339955	8.63193e-08	deoxyribonucleoside triphosphate biosynthetic process
GO:0070283	4814	2	589	1	0.229755	0.339955	8.63193e-08	radical SAM enzyme activity
GO:0009186	4814	2	589	1	0.229755	0.339955	8.63193e-08	deoxyribonucleoside diphosphate metabolic process
GO:0030258	4814	2	589	1	0.229755	0.339955	8.63193e-08	lipid modification
GO:0030259	4814	2	589	1	0.229755	0.339955	8.63193e-08	lipid glycosylation
GO:0004332	4814	2	589	1	0.229755	0.339955	8.63193e-08	fructose-bisphosphate aldolase activity
GO:0004326	4814	2	589	1	0.229755	0.339955	8.63193e-08	tetrahydrofolylpolyglutamate synthase activity
GO:0004349	4814	2	589	1	0.229755	0.339955	8.63193e-08	glutamate 5-kinase activity
GO:0009132	4814	2	589	1	0.229755	0.339955	8.63193e-08	nucleoside diphosphate metabolic process
GO:0009130	4814	2	589	1	0.229755	0.339955	8.63193e-08	pyrimidine nucleoside monophosphate biosynthetic process
GO:0009129	4814	2	589	1	0.229755	0.339955	8.63193e-08	pyrimidine nucleoside monophosphate metabolic process
GO:0009103	4814	7	589	2	0.207424	0.339955	8.44857e-23	lipopolysaccharide biosynthetic process
GO:0004867	4814	2	589	1	0.229755	0.339955	8.63193e-08	serine-type endopeptidase inhibitor activity
GO:0004866	4814	2	589	1	0.229755	0.339955	8.63193e-08	endopeptidase inhibitor activity
GO:0004611	4814	2	589	1	0.229755	0.339955	8.63193e-08	phosphoenolpyruvate carboxykinase activity
GO:0004617	4814	2	589	1	0.229755	0.339955	8.63193e-08	phosphoglycerate dehydrogenase activity
GO:0004638	4814	2	589	1	0.229755	0.339955	8.63193e-08	phosphoribosylaminoimidazole carboxylase activity
GO:0004634	4814	2	589	1	0.229755	0.339955	8.63193e-08	phosphopyruvate hydratase activity
GO:0004749	4814	2	589	1	0.229755	0.339955	8.63193e-08	ribose phosphate diphosphokinase activity
GO:0004751	4814	2	589	1	0.229755	0.339955	8.63193e-08	ribose-5-phosphate isomerase activity
GO:0008661	4814	2	589	1	0.229755	0.339955	8.63193e-08	1-deoxy-D-xylulose-5-phosphate synthase activity
GO:0004743	4814	2	589	1	0.229755	0.339955	8.63193e-08	pyruvate kinase activity
GO:0008653	4814	7	589	2	0.207424	0.339955	8.44857e-23	lipopolysaccharide metabolic process
GO:0004813	4814	2	589	1	0.229755	0.339955	8.63193e-08	alanine-tRNA ligase activity
GO:0004814	4814	2	589	1	0.229755	0.339955	8.63193e-08	arginine-tRNA ligase activity
GO:0004801	4814	2	589	1	0.229755	0.339955	8.63193e-08	transaldolase activity
GO:0004807	4814	2	589	1	0.229755	0.339955	8.63193e-08	triose-phosphate isomerase activity
GO:0004829	4814	2	589	1	0.229755	0.339955	8.63193e-08	threonine-tRNA ligase activity
GO:0004817	4814	2	589	1	0.229755	0.339955	8.63193e-08	cysteine-tRNA ligase activity
GO:0004844	4814	2	589	1	0.229755	0.339955	8.63193e-08	uracil DNA N-glycosylase activity
GO:0004834	4814	2	589	1	0.229755	0.339955	8.63193e-08	tryptophan synthase activity
GO:0004857	4814	2	589	1	0.229755	0.339955	8.63193e-08	enzyme inhibitor activity
GO:0004852	4814	2	589	1	0.229755	0.339955	8.63193e-08	uroporphyrinogen-III synthase activity
GO:0045047	4814	2	589	1	0.229755	0.339955	8.63193e-08	protein targeting to ER
GO:0016615	4814	2	589	1	0.229755	0.339955	8.63193e-08	malate dehydrogenase activity
GO:0009893	4814	2	589	1	0.229755	0.339955	8.63193e-08	positive regulation of metabolic process
GO:0016423	4814	2	589	1	0.229755	0.339955	8.63193e-08	tRNA (guanine) methyltransferase activity
GO:0016435	4814	2	589	1	0.229755	0.339955	8.63193e-08	rRNA (guanine) methyltransferase activity
GO:0051668	4814	2	589	1	0.229755	0.339955	8.63193e-08	localization within membrane
GO:0005515	4814	128	589	19	0.214916	0.339955	9.23014e-256	protein binding
GO:0051205	4814	2	589	1	0.229755	0.339955	8.63193e-08	protein insertion into membrane
GO:0016859	4814	7	589	2	0.207424	0.339955	8.44857e-23	cis-trans isomerase activity
GO:0016851	4814	2	589	1	0.229755	0.339955	8.63193e-08	magnesium chelatase activity
GO:0016842	4814	2	589	1	0.229755	0.339955	8.63193e-08	amidine-lyase activity
GO:0016877	4814	7	589	2	0.207424	0.339955	8.44857e-23	ligase activity, forming carbon-sulfur bonds
GO:0016878	4814	7	589	2	0.207424	0.339955	8.44857e-23	acid-thiol ligase activity
GO:0016661	4814	13	589	3	0.206435	0.339955	8.4868e-39	oxidoreductase activity, acting on other nitrogenous compounds as donors
GO:0016655	4814	26	589	5	0.205506	0.339955	7.75948e-70	oxidoreductase activity, acting on NADH or NADPH, quinone or similar compound as acceptor
GO:0016726	4814	2	589	1	0.229755	0.339955	8.63193e-08	oxidoreductase activity, acting on CH or CH2 groups, NAD or NADP as acceptor
GO:0005310	4814	2	589	1	0.229755	0.339955	8.63193e-08	dicarboxylic acid transmembrane transporter activity
GO:0016717	4814	2	589	1	0.229755	0.339955	8.63193e-08	oxidoreductase activity, acting on paired donors, with oxidation of a pair of donors resulting in the reduction of molecular oxygen to two molecules of water
GO:0016743	4814	2	589	1	0.229755	0.339955	8.63193e-08	carboxyl- or carbamoyltransferase activity
GO:0070972	4814	2	589	1	0.229755	0.339955	8.63193e-08	protein localization in endoplasmic reticulum
GO:0006108	4814	2	589	1	0.229755	0.339955	8.63193e-08	malate metabolic process
GO:0006090	4814	7	589	2	0.207424	0.339955	8.44857e-23	pyruvate metabolic process
GO:0006139	4814	1082	589	140	0.225745	0.339955	0	nucleobase, nucleoside, nucleotide and nucleic acid metabolic process
GO:0009399	4814	2	589	1	0.229755	0.339955	8.63193e-08	nitrogen fixation
GO:0006040	4814	7	589	2	0.207424	0.339955	8.44857e-23	amino sugar metabolic process
GO:0048522	4814	2	589	1	0.229755	0.339955	8.63193e-08	positive regulation of cellular process
GO:0048518	4814	2	589	1	0.229755	0.339955	8.63193e-08	positive regulation of biological process
GO:0017153	4814	2	589	1	0.229755	0.339955	8.63193e-08	sodium:dicarboxylate symporter activity
GO:0015296	4814	2	589	1	0.229755	0.339955	8.63193e-08	anion:cation symporter activity
GO:0006535	4814	2	589	1	0.229755	0.339955	8.63193e-08	cysteine biosynthetic process from serine
GO:0006614	4814	2	589	1	0.229755	0.339955	8.63193e-08	SRP-dependent cotranslational protein targeting to membrane
GO:0006613	4814	2	589	1	0.229755	0.339955	8.63193e-08	cotranslational protein targeting to membrane
GO:0006612	4814	2	589	1	0.229755	0.339955	8.63193e-08	protein targeting to membrane
GO:0006435	4814	2	589	1	0.229755	0.339955	8.63193e-08	threonyl-tRNA aminoacylation
GO:0006419	4814	2	589	1	0.229755	0.339955	8.63193e-08	alanyl-tRNA aminoacylation
GO:0006423	4814	2	589	1	0.229755	0.339955	8.63193e-08	cysteinyl-tRNA aminoacylation
GO:0006420	4814	2	589	1	0.229755	0.339955	8.63193e-08	arginyl-tRNA aminoacylation
GO:0045935	4814	2	589	1	0.229755	0.339955	8.63193e-08	positive regulation of nucleobase, nucleoside, nucleotide and nucleic acid metabolic process
GO:0046037	4814	2	589	1	0.229755	0.339955	8.63193e-08	GMP metabolic process
GO:0006177	4814	2	589	1	0.229755	0.339955	8.63193e-08	GMP biosynthetic process
GO:0046025	4814	2	589	1	0.229755	0.339955	8.63193e-08	precorrin-6Y C5,15-methyltransferase (decarboxylating) activity
GO:0006260	4814	41	589	7	0.229561	0.339955	4.12918e-102	DNA replication
GO:0006213	4814	7	589	2	0.207424	0.339955	8.44857e-23	pyrimidine nucleoside metabolic process
GO:0051173	4814	2	589	1	0.229755	0.339955	8.63193e-08	positive regulation of nitrogen compound metabolic process
GO:0051003	4814	2	589	1	0.229755	0.339955	8.63193e-08	ligase activity, forming nitrogen-metal bonds, forming coordination complexes
GO:0051002	4814	2	589	1	0.229755	0.339955	8.63193e-08	ligase activity, forming nitrogen-metal bonds
GO:0006835	4814	2	589	1	0.229755	0.339955	8.63193e-08	dicarboxylic acid transport
GO:0010604	4814	2	589	1	0.229755	0.339955	8.63193e-08	positive regulation of macromolecule metabolic process
GO:0006721	4814	13	589	3	0.206435	0.339955	8.4868e-39	terpenoid metabolic process
GO:0006733	4814	20	589	4	0.222614	0.339955	5.66457e-56	oxidoreduction coenzyme metabolic process
GO:0006783	4814	2	589	1	0.229755	0.339955	8.63193e-08	heme biosynthetic process
GO:0016149	4814	2	589	1	0.229755	0.339955	8.63193e-08	translation release factor activity, codon specific
GO:0031325	4814	2	589	1	0.229755	0.339955	8.63193e-08	positive regulation of cellular metabolic process
GO:0016044	4814	2	589	1	0.229755	0.339955	8.63193e-08	cellular membrane organization
GO:0016114	4814	13	589	3	0.206435	0.339955	8.4868e-39	terpenoid biosynthetic process
GO:0042625	4814	20	589	4	0.222614	0.339955	5.66457e-56	ATPase activity, coupled to transmembrane movement of ions
GO:0031420	4814	2	589	1	0.229755	0.339955	8.63193e-08	alkali metal ion binding
GO:0008172	4814	7	589	2	0.207424	0.339955	8.44857e-23	S-methyltransferase activity
GO:0042274	4814	2	589	1	0.229755	0.339955	8.63193e-08	ribosomal small subunit biogenesis
GO:0003755	4814	7	589	2	0.207424	0.339955	8.44857e-23	peptidyl-prolyl cis-trans isomerase activity
GO:0050136	4814	26	589	5	0.205506	0.339955	7.75948e-70	NADH dehydrogenase (quinone) activity
GO:0008113	4814	2	589	1	0.229755	0.339955	8.63193e-08	peptide-methionine-(S)-S-oxide reductase activity
GO:0003711	4814	2	589	1	0.229755	0.339955	8.63193e-08	transcription elongation regulator activity
GO:0031119	4814	2	589	1	0.229755	0.339955	8.63193e-08	tRNA pseudouridine synthesis
GO:0019238	4814	7	589	2	0.207424	0.339955	8.44857e-23	cyclohydrolase activity
GO:0004086	4814	2	589	1	0.229755	0.339955	8.63193e-08	carbamoyl-phosphate synthase activity
GO:0004088	4814	2	589	1	0.229755	0.339955	8.63193e-08	carbamoyl-phosphate synthase (glutamine-hydrolyzing) activity
GO:0004045	4814	2	589	1	0.229755	0.339955	8.63193e-08	aminoacyl-tRNA hydrolase activity
GO:0042085	4814	2	589	1	0.229755	0.339955	8.63193e-08	5-methyltetrahydropteroyltri-L-glutamate-dependent methyltransferase activity
GO:0003951	4814	2	589	1	0.229755	0.339955	8.63193e-08	NAD+ kinase activity
GO:0019362	4814	20	589	4	0.222614	0.339955	5.66457e-56	pyridine nucleotide metabolic process
GO:0030955	4814	2	589	1	0.229755	0.339955	8.63193e-08	potassium ion binding
GO:0003954	4814	26	589	5	0.205506	0.339955	7.75948e-70	NADH dehydrogenase activity
GO:0003878	4814	2	589	1	0.229755	0.339955	8.63193e-08	ATP citrate synthase activity
GO:0003849	4814	2	589	1	0.229755	0.339955	8.63193e-08	3-deoxy-7-phosphoheptulonate synthase activity
GO:0003871	4814	2	589	1	0.229755	0.339955	8.63193e-08	5-methyltetrahydropteroyltriglutamate-homocysteine S-methyltransferase activity
GO:0003861	4814	2	589	1	0.229755	0.339955	8.63193e-08	3-isopropylmalate dehydratase activity
GO:0009063	4814	21	589	4	0.250433	0.368881	2.48135e-58	cellular amino acid catabolic process
GO:0008299	4814	21	589	4	0.250433	0.368881	2.48135e-58	isoprenoid biosynthetic process
GO:0009310	4814	21	589	4	0.250433	0.368881	2.48135e-58	amine catabolic process
GO:0006720	4814	21	589	4	0.250433	0.368881	2.48135e-58	isoprenoid metabolic process
GO:0008238	4814	35	589	6	0.251588	0.369749	1.5147e-89	exopeptidase activity
GO:0044425	4814	585	589	77	0.251415	0.369749	0	membrane part
GO:0008276	4814	8	589	2	0.255341	0.371922	1.40604e-25	protein methyltransferase activity
GO:0009228	4814	8	589	2	0.255341	0.371922	1.40604e-25	thiamin biosynthetic process
GO:0044265	4814	8	589	2	0.255341	0.371922	1.40604e-25	cellular macromolecule catabolic process
GO:0006772	4814	8	589	2	0.255341	0.371922	1.40604e-25	thiamin metabolic process
GO:0033865	4814	8	589	2	0.255341	0.371922	1.40604e-25	nucleoside bisphosphate metabolic process
GO:0042723	4814	8	589	2	0.255341	0.371922	1.40604e-25	thiamin and derivative metabolic process
GO:0042724	4814	8	589	2	0.255341	0.371922	1.40604e-25	thiamin and derivative biosynthetic process
GO:0042126	4814	8	589	2	0.255341	0.371922	1.40604e-25	nitrate metabolic process
GO:0042623	4814	102	589	15	0.261176	0.379999	6.84388e-214	ATPase activity, coupled
GO:0016830	4814	36	589	6	0.273351	0.39683	1.14102e-91	carbon-carbon lyase activity
GO:0019748	4814	36	589	6	0.273351	0.39683	1.14102e-91	secondary metabolic process
GO:0043176	4814	29	589	5	0.277244	0.401589	1.55082e-76	amine binding
GO:0016597	4814	29	589	5	0.277244	0.401589	1.55082e-76	amino acid binding
GO:0004497	4814	59	589	9	0.291791	0.422193	1.06943e-137	monooxygenase activity
GO:0004659	4814	9	589	2	0.303415	0.434684	2.63304e-28	prenyltransferase activity
GO:0005402	4814	9	589	2	0.303415	0.434684	2.63304e-28	cation:sugar symporter activity
GO:0051287	4814	30	589	5	0.302234	0.434684	9.72302e-79	NAD or NADH binding
GO:0005351	4814	9	589	2	0.303415	0.434684	2.63304e-28	sugar:hydrogen symporter activity
GO:0005694	4814	9	589	2	0.303415	0.434684	2.63304e-28	chromosome
GO:0015295	4814	9	589	2	0.303415	0.434684	2.63304e-28	solute:hydrogen symporter activity
GO:0006364	4814	9	589	2	0.303415	0.434684	2.63304e-28	rRNA processing
GO:0016151	4814	9	589	2	0.303415	0.434684	2.63304e-28	nickel ion binding
GO:0016072	4814	9	589	2	0.303415	0.434684	2.63304e-28	rRNA metabolic process
GO:0016903	4814	23	589	4	0.307891	0.440615	5.46656e-63	oxidoreductase activity, acting on the aldehyde or oxo group of donors
GO:0005507	4814	16	589	3	0.31061	0.443535	2.57846e-46	copper ion binding
GO:0032259	4814	16	589	3	0.31061	0.443535	2.57846e-46	methylation
GO:0004365	4814	3	589	1	0.324035	0.444846	5.3815e-11	glyceraldehyde-3-phosphate dehydrogenase (phosphorylating) activity
GO:0043933	4814	83	589	12	0.313231	0.444846	1.80663e-181	macromolecular complex subunit organization
GO:0008943	4814	3	589	1	0.324035	0.444846	5.3815e-11	glyceraldehyde-3-phosphate dehydrogenase activity
GO:0004512	4814	3	589	1	0.324035	0.444846	5.3815e-11	inositol-3-phosphate synthase activity
GO:0004148	4814	3	589	1	0.324035	0.444846	5.3815e-11	dihydrolipoyl dehydrogenase activity
GO:0004156	4814	3	589	1	0.324035	0.444846	5.3815e-11	dihydropteroate synthase activity
GO:0009148	4814	3	589	1	0.324035	0.444846	5.3815e-11	pyrimidine nucleoside triphosphate biosynthetic process
GO:0004345	4814	3	589	1	0.324035	0.444846	5.3815e-11	glucose-6-phosphate dehydrogenase activity
GO:0009095	4814	3	589	1	0.324035	0.444846	5.3815e-11	aromatic amino acid family biosynthetic process, prephenate pathway
GO:0008272	4814	3	589	1	0.324035	0.444846	5.3815e-11	sulfate transport
GO:0008213	4814	3	589	1	0.324035	0.444846	5.3815e-11	protein amino acid alkylation
GO:0043094	4814	3	589	1	0.324035	0.444846	5.3815e-11	cellular metabolic compound salvage
GO:0004765	4814	3	589	1	0.324035	0.444846	5.3815e-11	shikimate kinase activity
GO:0004792	4814	3	589	1	0.324035	0.444846	5.3815e-11	thiosulfate sulfurtransferase activity
GO:0016882	4814	3	589	1	0.324035	0.444846	5.3815e-11	cyclo-ligase activity
GO:0005344	4814	3	589	1	0.324035	0.444846	5.3815e-11	oxygen transporter activity
GO:0001510	4814	3	589	1	0.324035	0.444846	5.3815e-11	RNA methylation
GO:0009218	4814	3	589	1	0.324035	0.444846	5.3815e-11	pyrimidine ribonucleotide metabolic process
GO:0009220	4814	3	589	1	0.324035	0.444846	5.3815e-11	pyrimidine ribonucleotide biosynthetic process
GO:0006021	4814	3	589	1	0.324035	0.444846	5.3815e-11	inositol biosynthetic process
GO:0017169	4814	3	589	1	0.324035	0.444846	5.3815e-11	CDP-alcohol phosphatidyltransferase activity
GO:0006564	4814	3	589	1	0.324035	0.444846	5.3815e-11	L-serine biosynthetic process
GO:0006558	4814	3	589	1	0.324035	0.444846	5.3815e-11	L-phenylalanine metabolic process
GO:0019464	4814	3	589	1	0.324035	0.444846	5.3815e-11	glycine decarboxylation via glycine cleavage system
GO:0006479	4814	3	589	1	0.324035	0.444846	5.3815e-11	protein amino acid methylation
GO:0019877	4814	3	589	1	0.324035	0.444846	5.3815e-11	diaminopimelate biosynthetic process
GO:0006801	4814	3	589	1	0.324035	0.444846	5.3815e-11	superoxide metabolic process
GO:0033365	4814	3	589	1	0.324035	0.444846	5.3815e-11	protein localization in organelle
GO:0006662	4814	3	589	1	0.324035	0.444846	5.3815e-11	glycerol ether metabolic process
GO:0018904	4814	3	589	1	0.324035	0.444846	5.3815e-11	organic ether metabolic process
GO:0015994	4814	3	589	1	0.324035	0.444846	5.3815e-11	chlorophyll metabolic process
GO:0015995	4814	3	589	1	0.324035	0.444846	5.3815e-11	chlorophyll biosynthetic process
GO:0008079	4814	3	589	1	0.324035	0.444846	5.3815e-11	translation termination factor activity
GO:0003747	4814	3	589	1	0.324035	0.444846	5.3815e-11	translation release factor activity
GO:0003674	4814	4477	589	551	0.324112	0.444846	0	molecular_function
GO:0042168	4814	3	589	1	0.324035	0.444846	5.3815e-11	heme metabolic process
GO:0042219	4814	3	589	1	0.324035	0.444846	5.3815e-11	cellular amino acid derivative catabolic process
GO:0022804	4814	162	589	22	0.332453	0.455816	5.17232e-307	active transmembrane transporter activity
GO:0016564	4814	24	589	4	0.337134	0.460304	2.73842e-65	transcription repressor activity
GO:0051537	4814	24	589	4	0.337134	0.460304	2.73842e-65	2 iron, 2 sulfur cluster binding
GO:0016054	4814	24	589	4	0.337134	0.460304	2.73842e-65	organic acid catabolic process
GO:0046395	4814	24	589	4	0.337134	0.460304	2.73842e-65	carboxylic acid catabolic process
GO:0016052	4814	77	589	11	0.339219	0.462668	7.48731e-171	carbohydrate catabolic process
GO:0008483	4814	39	589	6	0.340839	0.46391	5.73952e-98	transaminase activity
GO:0016627	4814	39	589	6	0.340839	0.46391	5.73952e-98	oxidoreductase activity, acting on the CH-CH group of donors
GO:0015294	4814	17	589	3	0.346026	0.469504	9.13584e-49	solute:cation symporter activity
GO:0015293	4814	17	589	3	0.346026	0.469504	9.13584e-49	symporter activity
GO:0016209	4814	17	589	3	0.346026	0.469504	9.13584e-49	antioxidant activity
GO:0043414	4814	10	589	2	0.35089	0.473159	5.4798e-31	macromolecule methylation
GO:0005529	4814	10	589	2	0.35089	0.473159	5.4798e-31	sugar binding
GO:0016998	4814	10	589	2	0.35089	0.473159	5.4798e-31	cell wall macromolecule catabolic process
GO:0046912	4814	10	589	2	0.35089	0.473159	5.4798e-31	transferase activity, transferring acyl groups, acyl groups converted into alkyl on transfer
GO:0031419	4814	10	589	2	0.35089	0.473159	5.4798e-31	cobalamin binding
GO:0019239	4814	10	589	2	0.35089	0.473159	5.4798e-31	deaminase activity
GO:0016887	4814	235	589	31	0.35318	0.475756	0	ATPase activity
GO:0070279	4814	78	589	11	0.355419	0.477788	1.23287e-172	vitamin B6 binding
GO:0030170	4814	78	589	11	0.355419	0.477788	1.23287e-172	pyridoxal phosphate binding
GO:0005215	4814	507	589	65	0.357195	0.479682	0	transporter activity
GO:0008236	4814	63	589	9	0.363444	0.487074	2.99441e-145	serine-type peptidase activity
GO:0017171	4814	63	589	9	0.363444	0.487074	2.99441e-145	serine hydrolase activity
GO:0070011	4814	142	589	19	0.374212	0.500992	2.67224e-277	peptidase activity, acting on L-amino acid peptides
GO:0031406	4814	56	589	8	0.377241	0.504531	5.90195e-132	carboxylic acid binding
GO:0006457	4814	18	589	3	0.381261	0.508029	3.42808e-51	protein folding
GO:0006769	4814	18	589	3	0.381261	0.508029	3.42808e-51	nicotinamide metabolic process
GO:0016301	4814	230	589	30	0.38141	0.508029	0	kinase activity
GO:0046496	4814	18	589	3	0.381261	0.508029	3.42808e-51	nicotinamide nucleotide metabolic process
GO:0009071	4814	4	589	1	0.406792	0.524738	4.47433e-14	serine family amino acid catabolic process
GO:0009002	4814	4	589	1	0.406792	0.524738	4.47433e-14	serine-type D-Ala-D-Ala carboxypeptidase activity
GO:0043623	4814	4	589	1	0.406792	0.524738	4.47433e-14	cellular protein complex assembly
GO:0008233	4814	152	589	20	0.39934	0.524738	2.64929e-292	peptidase activity
GO:0008239	4814	4	589	1	0.406792	0.524738	4.47433e-14	dipeptidyl-peptidase activity
GO:0004620	4814	4	589	1	0.406792	0.524738	4.47433e-14	phospholipase activity
GO:0004629	4814	4	589	1	0.406792	0.524738	4.47433e-14	phospholipase C activity
GO:0008649	4814	4	589	1	0.406792	0.524738	4.47433e-14	rRNA methyltransferase activity
GO:0016639	4814	4	589	1	0.406792	0.524738	4.47433e-14	oxidoreductase activity, acting on the CH-NH2 group of donors, NAD or NADP as acceptor
GO:0005509	4814	4	589	1	0.406792	0.524738	4.47433e-14	calcium ion binding
GO:0016778	4814	4	589	1	0.406792	0.524738	4.47433e-14	diphosphotransferase activity
GO:0051253	4814	4	589	1	0.406792	0.524738	4.47433e-14	negative regulation of RNA metabolic process
GO:0016893	4814	11	589	2	0.397195	0.524738	1.25474e-33	endonuclease activity, active with either ribo- or deoxyribonucleic acids and producing 5'-phosphomonoesters
GO:0009274	4814	4	589	1	0.406792	0.524738	4.47433e-14	peptidoglycan-based cell wall
GO:0009311	4814	4	589	1	0.406792	0.524738	4.47433e-14	oligosaccharide metabolic process
GO:0009312	4814	4	589	1	0.406792	0.524738	4.47433e-14	oligosaccharide biosynthetic process
GO:0009401	4814	11	589	2	0.397195	0.524738	1.25474e-33	phosphoenolpyruvate-dependent sugar phosphotransferase system
GO:0006020	4814	4	589	1	0.406792	0.524738	4.47433e-14	inositol metabolic process
GO:0006537	4814	4	589	1	0.406792	0.524738	4.47433e-14	glutamate biosynthetic process
GO:0006546	4814	4	589	1	0.406792	0.524738	4.47433e-14	glycine catabolic process
GO:0045892	4814	4	589	1	0.406792	0.524738	4.47433e-14	negative regulation of transcription, DNA-dependent
GO:0019825	4814	4	589	1	0.406792	0.524738	4.47433e-14	oxygen binding
GO:0016021	4814	561	589	71	0.394586	0.524738	0	integral to membrane
GO:0033818	4814	4	589	1	0.406792	0.524738	4.47433e-14	beta-ketoacyl-acyl-carrier-protein synthase III activity
GO:0042586	4814	4	589	1	0.406792	0.524738	4.47433e-14	peptide deformylase activity
GO:0046128	4814	11	589	2	0.397195	0.524738	1.25474e-33	purine ribonucleoside metabolic process
GO:0042278	4814	11	589	2	0.397195	0.524738	1.25474e-33	purine nucleoside metabolic process
GO:0046173	4814	4	589	1	0.406792	0.524738	4.47433e-14	polyol biosynthetic process
GO:0015671	4814	4	589	1	0.406792	0.524738	4.47433e-14	oxygen transport
GO:0015669	4814	4	589	1	0.406792	0.524738	4.47433e-14	gas transport
GO:0003918	4814	4	589	1	0.406792	0.524738	4.47433e-14	DNA topoisomerase (ATP-hydrolyzing) activity
GO:0003933	4814	4	589	1	0.406792	0.524738	4.47433e-14	GTP cyclohydrolase activity
GO:0019842	4814	121	589	16	0.409951	0.528292	9.67024e-245	vitamin binding
GO:0009820	4814	19	589	3	0.416057	0.535633	1.35808e-53	alkaloid metabolic process
GO:0016861	4814	12	589	2	0.441906	0.566679	3.13489e-36	intramolecular oxidoreductase activity, interconverting aldoses and ketoses
GO:0016705	4814	12	589	2	0.441906	0.566679	3.13489e-36	oxidoreductase activity, acting on paired donors, with incorporation or reduction of molecular oxygen
GO:0033692	4814	12	589	2	0.441906	0.566679	3.13489e-36	cellular polysaccharide biosynthetic process
GO:0015979	4814	12	589	2	0.441906	0.566679	3.13489e-36	photosynthesis
GO:0031224	4814	569	589	71	0.447076	0.572748	0	intrinsic to membrane
GO:0055085	4814	230	589	29	0.461184	0.590244	0	transmembrane transport
GO:0051179	4814	604	589	75	0.463323	0.592401	0	localization
GO:0004356	4814	5	589	1	0.479432	0.595534	4.65107e-17	glutamate-ammonia ligase activity
GO:0000302	4814	5	589	1	0.479432	0.595534	4.65107e-17	response to reactive oxygen species
GO:0009163	4814	5	589	1	0.479432	0.595534	4.65107e-17	nucleoside biosynthetic process
GO:0008289	4814	5	589	1	0.479432	0.595534	4.65107e-17	lipid binding
GO:0030163	4814	5	589	1	0.479432	0.595534	4.65107e-17	protein catabolic process
GO:0030145	4814	5	589	1	0.479432	0.595534	4.65107e-17	manganese ion binding
GO:0004725	4814	5	589	1	0.479432	0.595534	4.65107e-17	protein tyrosine phosphatase activity
GO:0000917	4814	5	589	1	0.479432	0.595534	4.65107e-17	barrier septum formation
GO:0000910	4814	5	589	1	0.479432	0.595534	4.65107e-17	cytokinesis
GO:0009982	4814	5	589	1	0.479432	0.595534	4.65107e-17	pseudouridine synthase activity
GO:0016840	4814	5	589	1	0.479432	0.595534	4.65107e-17	carbon-nitrogen lyase activity
GO:0016847	4814	5	589	1	0.479432	0.595534	4.65107e-17	1-aminocyclopropane-1-carboxylate synthase activity
GO:0016832	4814	5	589	1	0.479432	0.595534	4.65107e-17	aldehyde-lyase activity
GO:0016872	4814	5	589	1	0.479432	0.595534	4.65107e-17	intramolecular lyase activity
GO:0001522	4814	5	589	1	0.479432	0.595534	4.65107e-17	pseudouridine synthesis
GO:0006081	4814	5	589	1	0.479432	0.595534	4.65107e-17	cellular aldehyde metabolic process
GO:0070887	4814	5	589	1	0.479432	0.595534	4.65107e-17	cellular response to chemical stimulus
GO:0005773	4814	5	589	1	0.479432	0.595534	4.65107e-17	vacuole
GO:0006542	4814	5	589	1	0.479432	0.595534	4.65107e-17	glutamine biosynthetic process
GO:0015087	4814	5	589	1	0.479432	0.595534	4.65107e-17	cobalt ion transmembrane transporter activity
GO:0006206	4814	5	589	1	0.479432	0.595534	4.65107e-17	pyrimidine base metabolic process
GO:0006265	4814	5	589	1	0.479432	0.595534	4.65107e-17	DNA topological change
GO:0032506	4814	5	589	1	0.479432	0.595534	4.65107e-17	cytokinetic process
GO:0016298	4814	5	589	1	0.479432	0.595534	4.65107e-17	lipase activity
GO:0016042	4814	5	589	1	0.479432	0.595534	4.65107e-17	lipid catabolic process
GO:0034614	4814	5	589	1	0.479432	0.595534	4.65107e-17	cellular response to reactive oxygen species
GO:0034599	4814	5	589	1	0.479432	0.595534	4.65107e-17	cellular response to oxidative stress
GO:0019104	4814	5	589	1	0.479432	0.595534	4.65107e-17	DNA N-glycosylase activity
GO:0004000	4814	5	589	1	0.479432	0.595534	4.65107e-17	adenosine deaminase activity
GO:0003916	4814	5	589	1	0.479432	0.595534	4.65107e-17	DNA topoisomerase activity
GO:0016860	4814	13	589	2	0.484718	0.60039	8.4868e-39	intramolecular oxidoreductase activity
GO:0015144	4814	13	589	2	0.484718	0.60039	8.4868e-39	carbohydrate transmembrane transporter activity
GO:0051119	4814	13	589	2	0.484718	0.60039	8.4868e-39	sugar transmembrane transporter activity
GO:0005976	4814	95	589	12	0.500123	0.618884	3.81498e-202	polysaccharide metabolic process
GO:0051234	4814	602	589	74	0.503235	0.621559	0	establishment of localization
GO:0006810	4814	602	589	74	0.503235	0.621559	0	transport
GO:0016020	4814	774	589	95	0.505469	0.62373	0	membrane
GO:0046914	4814	244	589	30	0.519219	0.640093	0	transition metal ion binding
GO:0009119	4814	14	589	2	0.525428	0.645315	2.4748e-41	ribonucleoside metabolic process
GO:0055114	4814	548	589	67	0.524928	0.645315	0	oxidation reduction
GO:0030976	4814	14	589	2	0.525428	0.645315	2.4748e-41	thiamin pyrophosphate binding
GO:0015833	4814	14	589	2	0.525428	0.645315	2.4748e-41	peptide transport
GO:0008237	4814	64	589	8	0.531619	0.652306	4.03372e-147	metallopeptidase activity
GO:0004185	4814	6	589	1	0.543191	0.65423	5.80296e-20	serine-type carboxypeptidase activity
GO:0004315	4814	6	589	1	0.543191	0.65423	5.80296e-20	3-oxoacyl-[acyl-carrier-protein] synthase activity
GO:0070008	4814	6	589	1	0.543191	0.65423	5.80296e-20	serine-type exopeptidase activity
GO:0005216	4814	6	589	1	0.543191	0.65423	5.80296e-20	ion channel activity
GO:0016805	4814	6	589	1	0.543191	0.65423	5.80296e-20	dipeptidase activity
GO:0044445	4814	6	589	1	0.543191	0.65423	5.80296e-20	cytosolic part
GO:0006094	4814	6	589	1	0.543191	0.65423	5.80296e-20	gluconeogenesis
GO:0005829	4814	6	589	1	0.543191	0.65423	5.80296e-20	cytosol
GO:0006536	4814	6	589	1	0.543191	0.65423	5.80296e-20	glutamate metabolic process
GO:0015267	4814	6	589	1	0.543191	0.65423	5.80296e-20	channel activity
GO:0006470	4814	6	589	1	0.543191	0.65423	5.80296e-20	protein amino acid dephosphorylation
GO:0051174	4814	6	589	1	0.543191	0.65423	5.80296e-20	regulation of phosphorus metabolic process
GO:0007165	4814	89	589	11	0.534798	0.65423	6.76267e-192	signal transduction
GO:0022838	4814	6	589	1	0.543191	0.65423	5.80296e-20	substrate-specific channel activity
GO:0022803	4814	6	589	1	0.543191	0.65423	5.80296e-20	passive transmembrane transporter activity
GO:0016211	4814	6	589	1	0.543191	0.65423	5.80296e-20	ammonia ligase activity
GO:0015939	4814	6	589	1	0.543191	0.65423	5.80296e-20	pantothenate metabolic process
GO:0042325	4814	6	589	1	0.543191	0.65423	5.80296e-20	regulation of phosphorylation
GO:0019220	4814	6	589	1	0.543191	0.65423	5.80296e-20	regulation of phosphate metabolic process
GO:0019319	4814	6	589	1	0.543191	0.65423	5.80296e-20	hexose biosynthetic process
GO:0016620	4814	15	589	2	0.563908	0.676069	7.73376e-44	oxidoreductase activity, acting on the aldehyde or oxo group of donors, NAD or NADP as acceptor
GO:0009231	4814	15	589	2	0.563908	0.676069	7.73376e-44	riboflavin biosynthetic process
GO:0006771	4814	15	589	2	0.563908	0.676069	7.73376e-44	riboflavin metabolic process
GO:0042727	4814	15	589	2	0.563908	0.676069	7.73376e-44	riboflavin and derivative biosynthetic process
GO:0042726	4814	15	589	2	0.563908	0.676069	7.73376e-44	riboflavin and derivative metabolic process
GO:0004518	4814	58	589	7	0.576079	0.690029	8.62067e-136	nuclease activity
GO:0016769	4814	50	589	6	0.58546	0.700624	2.94215e-120	transferase activity, transferring nitrogenous groups
GO:0004222	4814	33	589	4	0.58767	0.702625	2.90888e-85	metalloendopeptidase activity
GO:0004601	4814	7	589	1	0.599152	0.705885	8.44857e-23	peroxidase activity
GO:0009085	4814	7	589	1	0.599152	0.705885	8.44857e-23	lysine biosynthetic process
GO:0048037	4814	318	589	38	0.591308	0.705885	0	cofactor binding
GO:0009089	4814	7	589	1	0.599152	0.705885	8.44857e-23	lysine biosynthetic process via diaminopimelate
GO:0009088	4814	7	589	1	0.599152	0.705885	8.44857e-23	threonine biosynthetic process
GO:0004616	4814	7	589	1	0.599152	0.705885	8.44857e-23	phosphogluconate dehydrogenase (decarboxylating) activity
GO:0016491	4814	675	589	81	0.60011	0.705885	0	oxidoreductase activity
GO:0010035	4814	7	589	1	0.599152	0.705885	8.44857e-23	response to inorganic substance
GO:0016846	4814	7	589	1	0.599152	0.705885	8.44857e-23	carbon-sulfur lyase activity
GO:0016880	4814	7	589	1	0.599152	0.705885	8.44857e-23	acid-ammonia (or amide) ligase activity
GO:0006553	4814	7	589	1	0.599152	0.705885	8.44857e-23	lysine metabolic process
GO:0006979	4814	7	589	1	0.599152	0.705885	8.44857e-23	response to oxidative stress
GO:0006800	4814	7	589	1	0.599152	0.705885	8.44857e-23	oxygen and reactive oxygen species metabolic process
GO:0006824	4814	7	589	1	0.599152	0.705885	8.44857e-23	cobalt ion transport
GO:0008170	4814	7	589	1	0.599152	0.705885	8.44857e-23	N-methyltransferase activity
GO:0042401	4814	16	589	2	0.600093	0.705885	2.57846e-46	cellular biogenic amine biosynthetic process
GO:0015698	4814	16	589	2	0.600093	0.705885	2.57846e-46	inorganic anion transport
GO:0046451	4814	7	589	1	0.599152	0.705885	8.44857e-23	diaminopimelate metabolic process
GO:0030288	4814	17	589	2	0.633969	0.745042	9.13584e-49	outer membrane-bounded periplasmic space
GO:0005315	4814	8	589	1	0.648268	0.755061	1.40604e-25	inorganic phosphate transmembrane transporter activity
GO:0005343	4814	8	589	1	0.648268	0.755061	1.40604e-25	organic acid:sodium symporter activity
GO:0071103	4814	8	589	1	0.648268	0.755061	1.40604e-25	DNA conformation change
GO:0006566	4814	8	589	1	0.648268	0.755061	1.40604e-25	threonine metabolic process
GO:0015114	4814	8	589	1	0.648268	0.755061	1.40604e-25	phosphate transmembrane transporter activity
GO:0051082	4814	8	589	1	0.648268	0.755061	1.40604e-25	unfolded protein binding
GO:0006817	4814	8	589	1	0.648268	0.755061	1.40604e-25	phosphate transport
GO:0004091	4814	8	589	1	0.648268	0.755061	1.40604e-25	carboxylesterase activity
GO:0019363	4814	8	589	1	0.648268	0.755061	1.40604e-25	pyridine nucleotide biosynthetic process
GO:0015370	4814	8	589	1	0.648268	0.755061	1.40604e-25	solute:sodium symporter activity
GO:0030001	4814	62	589	7	0.648846	0.755062	2.25864e-143	metal ion transport
GO:0016481	4814	27	589	3	0.65906	0.762876	4.37565e-72	negative regulation of transcription
GO:0045934	4814	27	589	3	0.65906	0.762876	4.37565e-72	negative regulation of nucleobase, nucleoside, nucleotide and nucleic acid metabolic process
GO:0051172	4814	27	589	3	0.65906	0.762876	4.37565e-72	negative regulation of nitrogen compound metabolic process
GO:0010629	4814	27	589	3	0.65906	0.762876	4.37565e-72	negative regulation of gene expression
GO:0046942	4814	27	589	3	0.65906	0.762876	4.37565e-72	carboxylic acid transport
GO:0015849	4814	27	589	3	0.65906	0.762876	4.37565e-72	organic acid transport
GO:0030313	4814	18	589	2	0.665558	0.766329	3.42808e-51	cell envelope
GO:0008509	4814	18	589	2	0.665558	0.766329	3.42808e-51	anion transmembrane transporter activity
GO:0044462	4814	18	589	2	0.665558	0.766329	3.42808e-51	external encapsulating structure part
GO:0006576	4814	18	589	2	0.665558	0.766329	3.42808e-51	cellular biogenic amine metabolic process
GO:0006820	4814	18	589	2	0.665558	0.766329	3.42808e-51	anion transport
GO:0031975	4814	18	589	2	0.665558	0.766329	3.42808e-51	envelope
GO:0050662	4814	201	589	23	0.669912	0.770664	0	coenzyme binding
GO:0043412	4814	133	589	15	0.673728	0.774373	1.5789e-263	macromolecule modification
GO:0004252	4814	46	589	5	0.679287	0.779705	2.74763e-112	serine-type endopeptidase activity
GO:0009892	4814	28	589	3	0.683732	0.779705	2.55939e-74	negative regulation of metabolic process
GO:0009890	4814	28	589	3	0.683732	0.779705	2.55939e-74	negative regulation of biosynthetic process
GO:0048523	4814	28	589	3	0.683732	0.779705	2.55939e-74	negative regulation of cellular process
GO:0048519	4814	28	589	3	0.683732	0.779705	2.55939e-74	negative regulation of biological process
GO:0010605	4814	28	589	3	0.683732	0.779705	2.55939e-74	negative regulation of macromolecule metabolic process
GO:0010558	4814	28	589	3	0.683732	0.779705	2.55939e-74	negative regulation of macromolecule biosynthetic process
GO:0031327	4814	28	589	3	0.683732	0.779705	2.55939e-74	negative regulation of cellular biosynthetic process
GO:0031324	4814	28	589	3	0.683732	0.779705	2.55939e-74	negative regulation of cellular metabolic process
GO:0008745	4814	9	589	1	0.691374	0.782959	2.63304e-28	N-acetylmuramoyl-L-alanine amidase activity
GO:0000162	4814	9	589	1	0.691374	0.782959	2.63304e-28	tryptophan biosynthetic process
GO:0016684	4814	9	589	1	0.691374	0.782959	2.63304e-28	oxidoreductase activity, acting on peroxide as acceptor
GO:0016758	4814	9	589	1	0.691374	0.782959	2.63304e-28	transferase activity, transferring hexosyl groups
GO:0019684	4814	9	589	1	0.691374	0.782959	2.63304e-28	photosynthesis, light reaction
GO:0016311	4814	9	589	1	0.691374	0.782959	2.63304e-28	dephosphorylation
GO:0046219	4814	9	589	1	0.691374	0.782959	2.63304e-28	indolalkylamine biosynthetic process
GO:0042435	4814	9	589	1	0.691374	0.782959	2.63304e-28	indole derivative biosynthetic process
GO:0050661	4814	19	589	2	0.694911	0.785603	1.35808e-53	NADP or NADPH binding
GO:0042597	4814	19	589	2	0.694911	0.785603	1.35808e-53	periplasmic space
GO:0004175	4814	83	589	9	0.701851	0.792765	1.80663e-181	endopeptidase activity
GO:0016746	4814	153	589	17	0.703868	0.794357	8.69459e-294	transferase activity, transferring acyl groups
GO:0030312	4814	29	589	3	0.707049	0.796571	1.55082e-76	external encapsulating structure
GO:0006575	4814	29	589	3	0.707049	0.796571	1.55082e-76	cellular amino acid derivative metabolic process
GO:0016866	4814	20	589	2	0.722101	0.812131	5.66457e-56	intramolecular transferase activity
GO:0015171	4814	20	589	2	0.722101	0.812131	5.66457e-56	amino acid transmembrane transporter activity
GO:0071496	4814	10	589	1	0.729206	0.81313	5.4798e-31	cellular response to external stimulus
GO:0016799	4814	10	589	1	0.729206	0.81313	5.4798e-31	hydrolase activity, hydrolyzing N-glycosyl compounds
GO:0009991	4814	10	589	1	0.729206	0.81313	5.4798e-31	response to extracellular stimulus
GO:0009432	4814	10	589	1	0.729206	0.81313	5.4798e-31	SOS response
GO:0009605	4814	10	589	1	0.729206	0.81313	5.4798e-31	response to external stimulus
GO:0015197	4814	10	589	1	0.729206	0.81313	5.4798e-31	peptide transporter activity
GO:0007154	4814	10	589	1	0.729206	0.81313	5.4798e-31	cell communication
GO:0046700	4814	10	589	1	0.729206	0.81313	5.4798e-31	heterocycle catabolic process
GO:0031668	4814	10	589	1	0.729206	0.81313	5.4798e-31	cellular response to extracellular stimulus
GO:0008081	4814	10	589	1	0.729206	0.81313	5.4798e-31	phosphoric diester hydrolase activity
GO:0005275	4814	21	589	2	0.747218	0.83109	2.48135e-58	amine transmembrane transporter activity
GO:0044264	4814	21	589	2	0.747218	0.83109	2.48135e-58	cellular polysaccharide metabolic process
GO:0006865	4814	21	589	2	0.747218	0.83109	2.48135e-58	amino acid transport
GO:0005342	4814	31	589	3	0.749688	0.831714	6.30045e-81	organic acid transmembrane transporter activity
GO:0016747	4814	140	589	15	0.749032	0.831714	2.9151e-274	transferase activity, transferring acyl groups other than amino-acyl groups
GO:0046943	4814	31	589	3	0.749688	0.831714	6.30045e-81	carboxylic acid transmembrane transporter activity
GO:0004180	4814	11	589	1	0.762407	0.839418	1.25474e-33	carboxypeptidase activity
GO:0005618	4814	11	589	1	0.762407	0.839418	1.25474e-33	cell wall
GO:0006568	4814	11	589	1	0.762407	0.839418	1.25474e-33	tryptophan metabolic process
GO:0006586	4814	11	589	1	0.762407	0.839418	1.25474e-33	indolalkylamine metabolic process
GO:0015036	4814	11	589	1	0.762407	0.839418	1.25474e-33	disulfide oxidoreductase activity
GO:0015035	4814	11	589	1	0.762407	0.839418	1.25474e-33	protein disulfide oxidoreductase activity
GO:0045152	4814	11	589	1	0.762407	0.839418	1.25474e-33	antisigma factor binding
GO:0042430	4814	11	589	1	0.762407	0.839418	1.25474e-33	indole and derivative metabolic process
GO:0042434	4814	11	589	1	0.762407	0.839418	1.25474e-33	indole derivative metabolic process
GO:0015837	4814	22	589	2	0.770362	0.847463	1.13895e-60	amine transport
GO:0008415	4814	126	589	13	0.785761	0.863677	1.24761e-252	acyltransferase activity
GO:0000036	4814	23	589	2	0.791637	0.864325	5.46656e-63	acyl carrier activity
GO:0016638	4814	12	589	1	0.791543	0.864325	3.13489e-36	oxidoreductase activity, acting on the CH-NH2 group of donors
GO:0016853	4814	81	589	8	0.79134	0.864325	5.9451e-178	isomerase activity
GO:0009253	4814	12	589	1	0.791543	0.864325	3.13489e-36	peptidoglycan catabolic process
GO:0006027	4814	12	589	1	0.791543	0.864325	3.13489e-36	glycosaminoglycan catabolic process
GO:0006284	4814	12	589	1	0.791543	0.864325	3.13489e-36	base-excision repair
GO:0007059	4814	12	589	1	0.791543	0.864325	3.13489e-36	chromosome segregation
GO:0015662	4814	12	589	1	0.791543	0.864325	3.13489e-36	ATPase activity, coupled to transmembrane movement of ions, phosphorylative mechanism
GO:0018106	4814	44	589	4	0.804348	0.876739	3.01949e-108	peptidyl-histidine phosphorylation
GO:0018202	4814	44	589	4	0.804348	0.876739	3.01949e-108	peptidyl-histidine modification
GO:0004674	4814	35	589	3	0.819947	0.892999	1.5147e-89	protein serine/threonine kinase activity
GO:0050660	4814	75	589	7	0.828456	0.901383	2.87278e-167	FAD binding
GO:0042398	4814	25	589	2	0.829024	0.901383	1.42924e-67	cellular amino acid derivative biosynthetic process
GO:0018193	4814	46	589	4	0.8317	0.903542	2.74763e-112	peptidyl-amino acid modification
GO:0005576	4814	36	589	3	0.834646	0.905238	1.14102e-91	extracellular region
GO:0010181	4814	36	589	3	0.834646	0.905238	1.14102e-91	FMN binding
GO:0015103	4814	14	589	1	0.839549	0.909048	2.4748e-41	inorganic anion transmembrane transporter activity
GO:0006996	4814	14	589	1	0.839549	0.909048	2.4748e-41	organelle organization
GO:0045454	4814	26	589	2	0.845357	0.91458	7.75948e-70	cell redox homeostasis
GO:0022607	4814	78	589	7	0.857492	0.926942	1.23287e-172	cellular component assembly
GO:0048038	4814	15	589	1	0.859238	0.927296	7.73376e-44	quinone binding
GO:0031177	4814	15	589	1	0.859238	0.927296	7.73376e-44	phosphopantetheine binding
GO:0009057	4814	49	589	4	0.866702	0.93458	2.80387e-118	macromolecule catabolic process
GO:0004386	4814	39	589	3	0.872691	0.9382	5.73952e-98	helicase activity
GO:0043687	4814	99	589	9	0.871381	0.9382	6.95904e-209	post-translational protein modification
GO:0070035	4814	28	589	2	0.87384	0.9382	2.55939e-74	purine NTP-dependent helicase activity
GO:0051213	4814	16	589	1	0.876514	0.9382	2.57846e-46	dioxygenase activity
GO:0016702	4814	16	589	1	0.876514	0.9382	2.57846e-46	oxidoreductase activity, acting on single donors with incorporation of molecular oxygen, incorporation of two atoms of oxygen
GO:0006464	4814	109	589	10	0.874541	0.9382	2.00171e-225	protein modification process
GO:0034061	4814	16	589	1	0.876514	0.9382	2.57846e-46	DNA polymerase activity
GO:0008026	4814	28	589	2	0.87384	0.9382	2.55939e-74	ATP-dependent helicase activity
GO:0003887	4814	16	589	1	0.876514	0.9382	2.57846e-46	DNA-directed DNA polymerase activity
GO:0008658	4814	17	589	1	0.891673	0.951312	9.13584e-49	penicillin binding
GO:0016701	4814	17	589	1	0.891673	0.951312	9.13584e-49	oxidoreductase activity, acting on single donors with incorporation of molecular oxygen
GO:0008144	4814	17	589	1	0.891673	0.951312	9.13584e-49	drug binding
GO:0003678	4814	17	589	1	0.891673	0.951312	9.13584e-49	DNA helicase activity
GO:0019725	4814	30	589	2	0.897421	0.956664	9.72302e-79	cellular homeostasis
GO:0030151	4814	18	589	1	0.904974	0.9608	3.42808e-51	molybdenum ion binding
GO:0065003	4814	74	589	6	0.904424	0.9608	1.8156e-165	macromolecular complex assembly
GO:0016775	4814	94	589	8	0.903727	0.9608	1.89544e-200	phosphotransferase activity, nitrogenous group as acceptor
GO:0006468	4814	84	589	7	0.903582	0.9608	3.20772e-183	protein amino acid phosphorylation
GO:0015074	4814	18	589	1	0.904974	0.9608	3.42808e-51	DNA integration
GO:0004519	4814	31	589	2	0.90761	0.962817	6.30045e-81	endonuclease activity
GO:0006026	4814	19	589	1	0.916644	0.971613	1.35808e-53	aminoglycan catabolic process
GO:0005975	4814	326	589	32	0.932314	0.987112	0	carbohydrate metabolic process
GO:0042592	4814	34	589	2	0.932775	0.987112	2.06865e-87	homeostatic process
GO:0016566	4814	21	589	1	0.935867	0.989583	2.48135e-58	specific transcriptional repressor activity
GO:0006310	4814	48	589	3	0.944503	0.997908	2.72719e-116	DNA recombination
GO:0000000	4814	4814	589	589	1	1	1	root
GO:0000155	4814	93	589	7	0.948689	1	9.51957e-199	two-component sensor activity
GO:0000156	4814	131	589	7	0.997722	1	1.9719e-260	two-component response regulator activity
GO:0000160	4814	195	589	11	0.99945	1	0	two-component signal transduction system (phosphorelay)
GO:0030528	4814	660	589	36	1	1	0	transcription regulator activity
GO:0000272	4814	38	589	1	0.993125	1	7.02871e-96	polysaccharide catabolic process
GO:0070271	4814	73	589	5	0.954418	1	1.16321e-163	protein complex biogenesis
GO:0030246	4814	57	589	3	0.977081	1	7.07044e-134	carbohydrate binding
GO:0043565	4814	191	589	7	0.999994	1	0	sequence-specific DNA binding
GO:0008270	4814	123	589	8	0.988057	1	6.59012e-248	zinc ion binding
GO:0004871	4814	252	589	18	0.997456	1	0	signal transducer activity
GO:0004673	4814	93	589	7	0.948689	1	9.51957e-199	protein histidine kinase activity
GO:0004672	4814	132	589	10	0.970095	1	5.5582e-262	protein kinase activity
GO:0004721	4814	54	589	2	0.992808	1	4.34078e-128	phosphoprotein phosphatase activity
GO:0008643	4814	54	589	2	0.992808	1	4.34078e-128	carbohydrate transport
GO:0065007	4814	874	589	64	1	1	0	biological regulation
GO:0060255	4814	741	589	47	1	1	0	regulation of macromolecule metabolic process
GO:0009889	4814	735	589	47	1	1	0	regulation of biosynthetic process
GO:0016407	4814	86	589	6	0.961245	1	1.04829e-186	acetyltransferase activity
GO:0016410	4814	86	589	6	0.961245	1	1.04829e-186	N-acyltransferase activity
GO:0016798	4814	130	589	1	1	1	7.05066e-259	hydrolase activity, acting on glycosyl bonds
GO:0016791	4814	76	589	2	0.999466	1	4.60713e-169	phosphatase activity
GO:0016788	4814	172	589	11	0.996464	1	1.91E-321	hydrolase activity, acting on ester bonds
GO:0016787	4814	1011	589	103	0.989985	1	0	hydrolase activity
GO:0016773	4814	187	589	15	0.976919	1	0	phosphotransferase activity, alcohol group as acceptor
GO:0051252	4814	716	589	43	1	1	0	regulation of RNA metabolic process
GO:0060089	4814	252	589	18	0.997456	1	0	molecular transducer activity
GO:0017144	4814	28	589	1	0.974402	1	2.55939e-74	drug metabolic process
GO:0016999	4814	28	589	1	0.974402	1	2.55939e-74	antibiotic metabolic process
GO:0017000	4814	25	589	1	0.962049	1	1.42924e-67	antibiotic biosynthetic process
GO:0016987	4814	68	589	3	0.992638	1	1.55068e-154	sigma factor activity
GO:0016986	4814	68	589	3	0.992638	1	1.55068e-154	transcription initiation factor activity
GO:0051716	4814	85	589	6	0.958075	1	5.7644e-185	cellular response to stimulus
GO:0015291	4814	67	589	4	0.971607	1	1.08251e-152	secondary active transmembrane transporter activity
GO:0006461	4814	73	589	5	0.954418	1	1.16321e-163	protein complex assembly
GO:0032774	4814	725	589	47	1	1	0	RNA biosynthetic process
GO:0006281	4814	80	589	5	0.974778	1	3.47458e-176	DNA repair
GO:0080090	4814	736	589	47	1	1	0	regulation of primary metabolic process
GO:0019751	4814	26	589	1	0.966716	1	7.75948e-70	polyol metabolic process
GO:0006352	4814	68	589	3	0.992638	1	1.55068e-154	transcription initiation
GO:0006355	4814	716	589	43	1	1	0	regulation of transcription, DNA-dependent
GO:0006350	4814	739	589	49	1	1	0	transcription
GO:0006351	4814	722	589	47	1	1	0	transcription, DNA-dependent
GO:0006259	4814	162	589	12	0.983979	1	5.17232e-307	DNA metabolic process
GO:0051171	4814	733	589	45	1	1	0	regulation of nitrogen compound metabolic process
GO:0033554	4814	85	589	6	0.958075	1	5.7644e-185	cellular response to stress
GO:0010468	4814	739	589	47	1	1	0	regulation of gene expression
GO:0006950	4814	159	589	10	0.995923	1	1.24941e-302	response to stress
GO:0006974	4814	80	589	5	0.974778	1	3.47458e-176	response to DNA damage stimulus
GO:0050896	4814	209	589	12	0.999548	1	0	response to stimulus
GO:0050789	4814	864	589	64	1	1	0	regulation of biological process
GO:0050794	4814	858	589	64	1	1	0	regulation of cellular process
GO:0045449	4814	731	589	45	1	1	0	regulation of transcription
GO:0010556	4814	735	589	47	1	1	0	regulation of macromolecule biosynthetic process
GO:0046677	4814	48	589	1	0.998159	1	2.72719e-116	response to antibiotic
GO:0031326	4814	735	589	47	1	1	0	regulation of cellular biosynthetic process
GO:0031323	4814	741	589	47	1	1	0	regulation of cellular metabolic process
GO:0016070	4814	794	589	81	0.977505	1	0	RNA metabolic process
GO:0042578	4814	87	589	3	0.999065	1	1.92897e-188	phosphoric ester hydrolase activity
GO:0046983	4814	55	589	3	0.971994	1	5.01561e-130	protein dimerization activity
GO:0008080	4814	84	589	6	0.954673	1	3.20772e-183	N-acetyltransferase activity
GO:0003700	4814	596	589	26	1	1	0	transcription factor activity
GO:0003677	4814	918	589	50	1	1	0	DNA binding
GO:0003676	4814	1046	589	111	0.970259	1	0	nucleic acid binding
GO:0023060	4814	255	589	18	0.997928	1	0	signal transmission
GO:0023046	4814	255	589	18	0.997928	1	0	signaling process
GO:0023052	4814	260	589	18	0.998536	1	0	signaling
GO:0019219	4814	733	589	45	1	1	0	regulation of nucleobase, nucleoside, nucleotide and nucleic acid metabolic process
GO:0019222	4814	746	589	47	1	1	0	regulation of metabolic process
GO:0042221	4814	59	589	3	0.981281	1	1.06943e-137	response to chemical stimulus

## Sheet: Van t30 down
ID	Pop.total	Pop.term	Study.total	Study.term	p	p.adjusted	p.min	name
GO:0044424	4814	400	610	165	2.7032e-52	3.57634e-49	0	intracellular part
GO:0005737	4814	375	610	151	7.53954e-46	4.98741e-43	0	cytoplasm
GO:0006412	4814	117	610	78	1.9696e-43	8.68595e-41	2.30552e-238	translation
GO:0044267	4814	252	610	96	2.75408e-26	7.28729e-24	0	cellular protein metabolic process
GO:0032991	4814	146	610	70	2.43649e-26	7.28729e-24	2.44817e-283	macromolecular complex
GO:0005622	4814	732	610	188	3.95288e-26	8.71611e-24	0	intracellular
GO:0003735	4814	63	610	43	7.96005e-25	1.50445e-22	2.99441e-145	structural constituent of ribosome
GO:0030529	4814	66	610	44	1.00034e-24	1.65431e-22	7.67127e-151	ribonucleoprotein complex
GO:0005198	4814	72	610	46	1.30763e-24	1.85335e-22	7.55609e-162	structural molecule activity
GO:0003723	4814	78	610	48	1.40087e-24	1.85335e-22	1.23287e-172	RNA binding
GO:0044237	4814	1877	610	354	1.89099e-24	2.27435e-22	0	cellular metabolic process
GO:0005840	4814	64	610	43	2.14342e-24	2.36312e-22	4.03372e-147	ribosome
GO:0043229	4814	89	610	51	5.12628e-24	5.21698e-22	6.76267e-192	intracellular organelle
GO:0044281	4814	526	610	147	7.34887e-24	6.94468e-22	0	small molecule metabolic process
GO:0043226	4814	91	610	51	2.10416e-23	1.85587e-21	2.48136e-195	organelle
GO:0044444	4814	98	610	53	2.73537e-23	2.26181e-21	3.31503e-207	cytoplasmic part
GO:0009987	4814	2235	610	393	9.03355e-22	7.03022e-20	0	cellular process
GO:0019538	4814	394	610	118	1.10731e-21	8.13871e-20	0	protein metabolic process
GO:0043228	4814	81	610	46	1.58858e-21	1.05084e-19	5.9451e-178	non-membrane-bounded organelle
GO:0043232	4814	81	610	46	1.58858e-21	1.05084e-19	5.9451e-178	intracellular non-membrane-bounded organelle
GO:0019843	4814	36	610	29	1.84869e-20	1.16468e-18	1.14102e-91	rRNA binding
GO:0044249	4814	1307	610	264	2.31859e-20	1.39431e-18	0	cellular biosynthetic process
GO:0009058	4814	1399	610	276	6.55179e-20	3.7687e-18	0	biosynthetic process
GO:0046483	4814	178	610	69	1.86752e-19	1.02947e-17	0	heterocycle metabolic process
GO:0044271	4814	251	610	84	9.45403e-19	5.00307e-17	0	cellular nitrogen compound biosynthetic process
GO:0044283	4814	275	610	88	3.44651e-18	1.75374e-16	0	small molecule biosynthetic process
GO:0005623	4814	1534	610	287	3.57463e-17	1.68901e-15	0	cell
GO:0044464	4814	1534	610	287	3.57463e-17	1.68901e-15	0	cell part
GO:0005575	4814	1577	610	290	3.15603e-16	1.4398e-14	0	cellular_component
GO:0051186	4814	135	610	53	2.05624e-15	9.06803e-14	1.30379e-266	cofactor metabolic process
GO:0042180	4814	240	610	73	6.99542e-14	2.98547e-12	0	cellular ketone metabolic process
GO:0043436	4814	238	610	72	1.43827e-13	5.76616e-12	0	oxoacid metabolic process
GO:0019752	4814	238	610	72	1.43827e-13	5.76616e-12	0	carboxylic acid metabolic process
GO:0034660	4814	50	610	28	2.47964e-13	9.64872e-12	2.94215e-120	ncRNA metabolic process
GO:0009308	4814	226	610	69	2.9779e-13	1.12565e-11	0	amine metabolic process
GO:0006399	4814	41	610	25	3.35881e-13	1.23436e-11	4.12918e-102	tRNA metabolic process
GO:0043039	4814	25	610	19	5.88762e-13	1.99726e-11	1.42924e-67	tRNA aminoacylation
GO:0043038	4814	25	610	19	5.88762e-13	1.99726e-11	1.42924e-67	amino acid activation
GO:0006418	4814	25	610	19	5.88762e-13	1.99726e-11	1.42924e-67	tRNA aminoacylation for protein translation
GO:0006082	4814	247	610	72	1.12921e-12	3.73485e-11	0	organic acid metabolic process
GO:0055086	4814	116	610	44	2.31014e-12	7.45443e-11	9.25755e-237	nucleobase, nucleoside and nucleotide metabolic process
GO:0004812	4814	27	610	19	5.75481e-12	1.73037e-10	4.37565e-72	aminoacyl-tRNA ligase activity
GO:0016875	4814	27	610	19	5.75481e-12	1.73037e-10	4.37565e-72	ligase activity, forming carbon-oxygen bonds
GO:0016876	4814	27	610	19	5.75481e-12	1.73037e-10	4.37565e-72	ligase activity, forming aminoacyl-tRNA and related compounds
GO:0034654	4814	72	610	32	1.82969e-11	5.26235e-10	7.55609e-162	nucleobase, nucleoside, nucleotide and nucleic acid biosynthetic process
GO:0034404	4814	72	610	32	1.82969e-11	5.26235e-10	7.55609e-162	nucleobase, nucleoside and nucleotide biosynthetic process
GO:0006091	4814	84	610	35	1.94805e-11	5.48355e-10	3.20772e-183	generation of precursor metabolites and energy
GO:0044238	4814	1966	610	325	2.21339e-11	5.99519e-10	0	primary metabolic process
GO:0033279	4814	16	610	14	2.26306e-11	5.99519e-10	2.57846e-46	ribosomal subunit
GO:0051188	4814	101	610	39	2.26576e-11	5.99519e-10	3.16227e-212	cofactor biosynthetic process
GO:0009117	4814	93	610	37	2.65596e-11	6.75737e-10	9.51957e-199	nucleotide metabolic process
GO:0006753	4814	93	610	37	2.65596e-11	6.75737e-10	9.51957e-199	nucleoside phosphate metabolic process
GO:0006520	4814	174	610	54	6.93731e-11	1.73171e-09	4.9E-324	cellular amino acid metabolic process
GO:0018130	4814	96	610	37	8.02589e-11	1.96634e-09	7.76093e-204	heterocycle biosynthetic process
GO:0044106	4814	181	610	55	1.13694e-10	2.73485e-09	0	cellular amine metabolic process
GO:0044446	4814	20	610	15	2.50495e-10	5.91794e-09	5.66457e-56	intracellular organelle part
GO:0006519	4814	192	610	56	4.41666e-10	1.02513e-08	0	cellular amino acid and derivative metabolic process
GO:0009165	4814	65	610	28	8.42477e-10	1.92172e-08	5.51983e-149	nucleotide biosynthetic process
GO:0016874	4814	131	610	43	9.50968e-10	2.13242e-08	1.9719e-260	ligase activity
GO:0034220	4814	17	610	13	2.8277e-09	6.23508e-08	9.13584e-49	ion transmembrane transport
GO:0006163	4814	44	610	21	1.2189e-08	2.64361e-07	3.01949e-108	purine nucleotide metabolic process
GO:0044422	4814	24	610	15	1.29019e-08	2.7531e-07	2.73842e-65	organelle part
GO:0008152	4814	3089	610	452	1.48188e-08	3.11195e-07	0	metabolic process
GO:0033036	4814	16	610	12	1.74058e-08	3.54276e-07	2.57846e-46	macromolecule localization
GO:0008104	4814	16	610	12	1.74058e-08	3.54276e-07	2.57846e-46	protein localization
GO:0006164	4814	42	610	20	2.87263e-08	5.75831e-07	3.63347e-104	purine nucleotide biosynthetic process
GO:0015031	4814	14	610	11	3.16005e-08	6.14815e-07	2.4748e-41	protein transport
GO:0045184	4814	14	610	11	3.16005e-08	6.14815e-07	2.4748e-41	establishment of protein localization
GO:0006779	4814	42	610	19	1.79757e-07	3.44664e-06	3.63347e-104	porphyrin biosynthetic process
GO:0000049	4814	13	610	10	1.99335e-07	3.76742e-06	8.4868e-39	tRNA binding
GO:0009110	4814	67	610	25	2.12369e-07	3.90228e-06	1.08251e-152	vitamin biosynthetic process
GO:0006766	4814	67	610	25	2.12369e-07	3.90228e-06	1.08251e-152	vitamin metabolic process
GO:0009260	4814	39	610	18	2.61708e-07	4.74301e-06	5.73952e-98	ribonucleotide biosynthetic process
GO:0033014	4814	43	610	19	2.84514e-07	5.01884e-06	3.27408e-106	tetrapyrrole biosynthetic process
GO:0006778	4814	43	610	19	2.84514e-07	5.01884e-06	3.27408e-106	porphyrin metabolic process
GO:0016879	4814	47	610	20	2.93347e-07	5.10655e-06	2.70844e-114	ligase activity, forming carbon-nitrogen bonds
GO:0006732	4814	77	610	27	3.04371e-07	5.22964e-06	7.48731e-171	coenzyme metabolic process
GO:0016469	4814	11	610	9	3.46421e-07	5.87583e-06	1.25474e-33	proton-transporting two-sector ATPase complex
GO:0009259	4814	40	610	18	4.2045e-07	7.04121e-06	4.80798e-100	ribonucleotide metabolic process
GO:0033013	4814	44	610	19	4.42378e-07	7.31583e-06	3.01949e-108	tetrapyrrole metabolic process
GO:0046394	4814	122	610	36	4.79794e-07	7.83664e-06	2.51389e-246	carboxylic acid biosynthetic process
GO:0008565	4814	9	610	8	5.10596e-07	8.13878e-06	2.63304e-28	protein transporter activity
GO:0045259	4814	9	610	8	5.10596e-07	8.13878e-06	2.63304e-28	proton-transporting ATP synthase complex
GO:0009252	4814	23	610	13	6.52708e-07	9.81287e-06	5.46656e-63	peptidoglycan biosynthetic process
GO:0006023	4814	23	610	13	6.52708e-07	9.81287e-06	5.46656e-63	aminoglycan biosynthetic process
GO:0006024	4814	23	610	13	6.52708e-07	9.81287e-06	5.46656e-63	glycosaminoglycan biosynthetic process
GO:0006767	4814	66	610	24	6.496e-07	9.81287e-06	7.67127e-151	water-soluble vitamin metabolic process
GO:0042364	4814	66	610	24	6.496e-07	9.81287e-06	7.67127e-151	water-soluble vitamin biosynthetic process
GO:0006807	4814	1368	610	225	7.4131e-07	1.10197e-05	0	nitrogen compound metabolic process
GO:0051128	4814	24	610	13	1.26052e-06	1.85297e-05	2.73842e-65	regulation of cellular component organization
GO:0015078	4814	18	610	11	1.70295e-06	2.47583e-05	3.42808e-51	hydrogen ion transmembrane transporter activity
GO:0016053	4814	128	610	36	1.72334e-06	2.47823e-05	9.23014e-256	organic acid biosynthetic process
GO:0009152	4814	36	610	16	2.29557e-06	3.16359e-05	1.14102e-91	purine ribonucleotide biosynthetic process
GO:0051301	4814	36	610	16	2.29557e-06	3.16359e-05	1.14102e-91	cell division
GO:0015985	4814	10	610	8	2.26912e-06	3.16359e-05	5.4798e-31	energy coupled proton transport, down electrochemical gradient
GO:0015986	4814	10	610	8	2.26912e-06	3.16359e-05	5.4798e-31	ATP synthesis coupled proton transport
GO:0043234	4814	80	610	26	2.66248e-06	3.6314e-05	3.47458e-176	protein complex
GO:0009150	4814	37	610	16	3.57643e-06	4.74779e-05	8.83583e-94	purine ribonucleotide metabolic process
GO:0051641	4814	13	610	9	3.54913e-06	4.74779e-05	8.4868e-39	cellular localization
GO:0015934	4814	8	610	7	3.62454e-06	4.74779e-05	1.40604e-25	large ribosomal subunit
GO:0015935	4814	8	610	7	3.62454e-06	4.74779e-05	1.40604e-25	small ribosomal subunit
GO:0006119	4814	23	610	12	5.52234e-06	7.16279e-05	5.46656e-63	oxidative phosphorylation
GO:0007047	4814	20	610	11	7.06075e-06	8.98209e-05	5.66457e-56	cellular cell wall organization
GO:0045229	4814	20	610	11	7.06075e-06	8.98209e-05	5.66457e-56	external encapsulating structure organization
GO:0051649	4814	11	610	8	7.39631e-06	9.31935e-05	1.25474e-33	establishment of localization in cell
GO:0045333	4814	35	610	15	8.29549e-06	0.000103537	1.5147e-89	cellular respiration
GO:0006818	4814	14	610	9	8.82397e-06	0.000108094	2.4748e-41	hydrogen transport
GO:0015992	4814	14	610	9	8.82397e-06	0.000108094	2.4748e-41	proton transport
GO:0032555	4814	686	610	123	1.12443e-05	0.000135238	0	purine ribonucleotide binding
GO:0032553	4814	686	610	123	1.12443e-05	0.000135238	0	ribonucleotide binding
GO:0006396	4814	36	610	15	1.25811e-05	0.000149954	1.14102e-91	RNA processing
GO:0071555	4814	21	610	11	1.31444e-05	0.000155268	2.48135e-58	cell wall organization
GO:0070589	4814	29	610	13	1.86425e-05	0.00021447	1.55082e-76	cellular component macromolecule biosynthetic process
GO:0044038	4814	29	610	13	1.86425e-05	0.00021447	1.55082e-76	cell wall macromolecule biosynthetic process
GO:0010382	4814	29	610	13	1.86425e-05	0.00021447	1.55082e-76	cellular cell wall macromolecule metabolic process
GO:0016740	4814	805	610	139	2.08116e-05	0.000235331	0	transferase activity
GO:0034641	4814	1307	610	209	2.07367e-05	0.000235331	0	cellular nitrogen compound metabolic process
GO:0008360	4814	22	610	11	2.33071e-05	0.00025696	1.13895e-60	regulation of cell shape
GO:0022603	4814	22	610	11	2.33071e-05	0.00025696	1.13895e-60	regulation of anatomical structure morphogenesis
GO:0022604	4814	22	610	11	2.33071e-05	0.00025696	1.13895e-60	regulation of cell morphogenesis
GO:0009306	4814	7	610	6	2.53049e-05	0.000269987	8.44857e-23	protein secretion
GO:0032940	4814	7	610	6	2.53049e-05	0.000269987	8.44857e-23	secretion by cell
GO:0046903	4814	7	610	6	2.53049e-05	0.000269987	8.44857e-23	secretion
GO:0046933	4814	7	610	6	2.53049e-05	0.000269987	8.44857e-23	hydrogen ion transporting ATP synthase activity, rotational mechanism
GO:0009273	4814	38	610	15	2.73672e-05	0.000287356	7.02871e-96	peptidoglycan-based cell wall biogenesis
GO:0042546	4814	38	610	15	2.73672e-05	0.000287356	7.02871e-96	cell wall biogenesis
GO:0008150	4814	3825	610	521	3.61723e-05	0.000376819	0	biological_process
GO:0070882	4814	39	610	15	3.9352e-05	0.00040623	5.73952e-98	cellular cell wall organization or biogenesis
GO:0050793	4814	23	610	11	3.96097e-05	0.00040623	5.46656e-63	regulation of developmental process
GO:0022890	4814	48	610	17	4.2292e-05	0.000430403	2.72719e-116	inorganic cation transmembrane transporter activity
GO:0009235	4814	27	610	12	4.37524e-05	0.000438519	4.37565e-72	cobalamin metabolic process
GO:0009236	4814	27	610	12	4.37524e-05	0.000438519	4.37565e-72	cobalamin biosynthetic process
GO:0017076	4814	762	610	131	4.85796e-05	0.000483239	0	purine nucleotide binding
GO:0009124	4814	20	610	10	5.56688e-05	0.000545554	5.66457e-56	nucleoside monophosphate biosynthetic process
GO:0009123	4814	20	610	10	5.56688e-05	0.000545554	5.66457e-56	nucleoside monophosphate metabolic process
GO:0000270	4814	36	610	14	6.18008e-05	0.000596806	1.14102e-91	peptidoglycan metabolic process
GO:0030203	4814	36	610	14	6.18008e-05	0.000596806	1.14102e-91	glycosaminoglycan metabolic process
GO:0015077	4814	24	610	11	6.48468e-05	0.000621683	2.73842e-65	monovalent inorganic cation transmembrane transporter activity
GO:0044036	4814	45	610	16	6.72716e-05	0.00064029	2.84857e-110	cell wall macromolecule metabolic process
GO:0009161	4814	17	610	9	7.50822e-05	0.000699534	9.13584e-49	ribonucleoside monophosphate metabolic process
GO:0009156	4814	17	610	9	7.50822e-05	0.000699534	9.13584e-49	ribonucleoside monophosphate biosynthetic process
GO:0009109	4814	17	610	9	7.50822e-05	0.000699534	9.13584e-49	coenzyme catabolic process
GO:0044255	4814	70	610	21	9.26961e-05	0.000857601	3.32586e-158	cellular lipid metabolic process
GO:0008135	4814	14	610	8	9.46729e-05	0.000869807	2.4748e-41	translation factor activity, nucleic acid binding
GO:0043170	4814	1418	610	220	9.6408e-05	0.00087964	0	macromolecule metabolic process
GO:0000902	4814	25	610	11	0.0001027	0.0009243	1.42924e-67	cell morphogenesis
GO:0032989	4814	25	610	11	0.0001027	0.0009243	1.42924e-67	cellular component morphogenesis
GO:0071554	4814	56	610	18	0.000109369	0.000971105	5.90195e-132	cell wall organization or biogenesis
GO:0032787	4814	56	610	18	0.000109369	0.000971105	5.90195e-132	monocarboxylic acid metabolic process
GO:0009108	4814	47	610	16	0.000122419	0.00107974	2.70844e-114	coenzyme biosynthetic process
GO:0009060	4814	18	610	9	0.000133421	0.00116129	3.42808e-51	aerobic respiration
GO:0051187	4814	18	610	9	0.000133421	0.00116129	3.42808e-51	cofactor catabolic process
GO:0015980	4814	43	610	15	0.000145524	0.00125835	3.27408e-106	energy derivation by oxidation of organic compounds
GO:0006096	4814	22	610	10	0.000153511	0.00131029	1.13895e-60	glycolysis
GO:0022900	4814	22	610	10	0.000153511	0.00131029	1.13895e-60	electron transport chain
GO:0048856	4814	26	610	11	0.000157898	0.00132214	7.75948e-70	anatomical structure development
GO:0048869	4814	26	610	11	0.000157898	0.00132214	7.75948e-70	cellular developmental process
GO:0009653	4814	26	610	11	0.000157898	0.00132214	7.75948e-70	anatomical structure morphogenesis
GO:0000287	4814	48	610	16	0.000162483	0.00134353	2.72719e-116	magnesium ion binding
GO:0044260	4814	1221	610	192	0.000161495	0.00134353	0	cellular macromolecule metabolic process
GO:0008652	4814	99	610	26	0.000168468	0.00138437	6.95904e-209	cellular amino acid biosynthetic process
GO:0008320	4814	6	610	5	0.000172956	0.00139525	5.80296e-20	protein transmembrane transporter activity
GO:0022884	4814	6	610	5	0.000172956	0.00139525	5.80296e-20	macromolecule transmembrane transporter activity
GO:0015450	4814	6	610	5	0.000172956	0.00139525	5.80296e-20	P-P-bond-hydrolysis-driven protein transmembrane transporter activity
GO:0009168	4814	15	610	8	0.000180481	0.00140236	7.73376e-44	purine ribonucleoside monophosphate biosynthetic process
GO:0009167	4814	15	610	8	0.000180481	0.00140236	7.73376e-44	purine ribonucleoside monophosphate metabolic process
GO:0009127	4814	15	610	8	0.000180481	0.00140236	7.73376e-44	purine nucleoside monophosphate biosynthetic process
GO:0009126	4814	15	610	8	0.000180481	0.00140236	7.73376e-44	purine nucleoside monophosphate metabolic process
GO:0008654	4814	15	610	8	0.000180481	0.00140236	7.73376e-44	phospholipid biosynthetic process
GO:0008610	4814	58	610	18	0.000181257	0.00140236	8.62067e-136	lipid biosynthetic process
GO:0006644	4814	15	610	8	0.000180481	0.00140236	7.73376e-44	phospholipid metabolic process
GO:0007049	4814	35	610	13	0.000195884	0.00150671	1.5147e-89	cell cycle
GO:0000166	4814	884	610	145	0.000199186	0.00152325	0	nucleotide binding
GO:0005524	4814	660	610	113	0.000218243	0.00164992	0	ATP binding
GO:0032559	4814	660	610	113	0.000218243	0.00164992	0	adenyl ribonucleotide binding
GO:0009309	4814	106	610	27	0.000220265	0.00165574	1.6573e-220	amine biosynthetic process
GO:0043624	4814	9	610	6	0.000241991	0.00175909	2.63304e-28	cellular protein complex disassembly
GO:0022411	4814	9	610	6	0.000241991	0.00175909	2.63304e-28	cellular component disassembly
GO:0043241	4814	9	610	6	0.000241991	0.00175909	2.63304e-28	protein complex disassembly
GO:0032984	4814	9	610	6	0.000241991	0.00175909	2.63304e-28	macromolecular complex disassembly
GO:0032502	4814	27	610	11	0.000236373	0.00175909	4.37565e-72	developmental process
GO:0034623	4814	9	610	6	0.000241991	0.00175909	2.63304e-28	cellular macromolecular complex disassembly
GO:0033177	4814	4	610	4	0.000255597	0.0018378	4.47433e-14	proton-transporting two-sector ATPase complex, proton-transporting domain
GO:0045263	4814	4	610	4	0.000255597	0.0018378	4.47433e-14	proton-transporting ATP synthase complex, coupling factor F(o)
GO:0034645	4814	939	610	152	0.000259656	0.00185689	0	cellular macromolecule biosynthetic process
GO:0006099	4814	16	610	8	0.000321189	0.00226028	2.57846e-46	tricarboxylic acid cycle
GO:0006084	4814	16	610	8	0.000321189	0.00226028	2.57846e-46	acetyl-CoA metabolic process
GO:0046356	4814	16	610	8	0.000321189	0.00226028	2.57846e-46	acetyl-CoA catabolic process
GO:0009141	4814	24	610	10	0.000367042	0.00256929	2.73842e-65	nucleoside triphosphate metabolic process
GO:0009059	4814	953	610	153	0.00037202	0.00259044	0	macromolecule biosynthetic process
GO:0006007	4814	33	610	12	0.000433328	0.0029859	2.90888e-85	glucose catabolic process
GO:0019320	4814	33	610	12	0.000433328	0.0029859	2.90888e-85	hexose catabolic process
GO:0001882	4814	737	610	122	0.00050467	0.00345947	0	nucleoside binding
GO:0070727	4814	10	610	6	0.000540303	0.00356806	5.4798e-31	cellular macromolecule localization
GO:0033178	4814	7	610	5	0.000542085	0.00356806	8.44857e-23	proton-transporting two-sector ATPase complex, catalytic domain
GO:0006414	4814	7	610	5	0.000542085	0.00356806	8.44857e-23	translational elongation
GO:0006189	4814	7	610	5	0.000542085	0.00356806	8.44857e-23	'de novo' IMP biosynthetic process
GO:0006827	4814	7	610	5	0.000542085	0.00356806	8.44857e-23	high-affinity iron ion transport
GO:0034613	4814	10	610	6	0.000540303	0.00356806	5.4798e-31	cellular protein localization
GO:0034755	4814	7	610	5	0.000542085	0.00356806	8.44857e-23	iron ion transmembrane transport
GO:0019205	4814	7	610	5	0.000542085	0.00356806	8.44857e-23	nucleobase, nucleoside, nucleotide kinase activity
GO:0006022	4814	43	610	14	0.000545165	0.00357056	3.27408e-106	aminoglycan metabolic process
GO:0065008	4814	58	610	17	0.000577651	0.00376469	8.62067e-136	regulation of biological quality
GO:0030554	4814	736	610	121	0.000710169	0.00458319	0	adenyl nucleotide binding
GO:0001883	4814	736	610	121	0.000710169	0.00458319	0	purine nucleoside binding
GO:0034621	4814	14	610	7	0.000777722	0.00499479	2.4748e-41	cellular macromolecular complex subunit organization
GO:0034470	4814	26	610	10	0.000784128	0.0050116	7.75948e-70	ncRNA processing
GO:0046365	4814	35	610	12	0.000801538	0.00509824	1.5147e-89	monosaccharide catabolic process
GO:0046872	4814	433	610	77	0.000819837	0.00518969	0	metal ion binding
GO:0009142	4814	22	610	9	0.000852109	0.00534285	1.13895e-60	nucleoside triphosphate biosynthetic process
GO:0006730	4814	22	610	9	0.000852109	0.00534285	1.13895e-60	one-carbon metabolic process
GO:0010467	4814	893	610	142	0.00100114	0.00624767	0	gene expression
GO:0009116	4814	36	610	12	0.00106647	0.00662414	1.14102e-91	nucleoside metabolic process
GO:0004129	4814	5	610	4	0.00114918	0.00691074	4.65107e-17	cytochrome-c oxidase activity
GO:0016676	4814	5	610	4	0.00114918	0.00691074	4.65107e-17	oxidoreductase activity, acting on heme group of donors, oxygen as acceptor
GO:0016675	4814	5	610	4	0.00114918	0.00691074	4.65107e-17	oxidoreductase activity, acting on heme group of donors
GO:0015002	4814	5	610	4	0.00114918	0.00691074	4.65107e-17	heme-copper terminal oxidase activity
GO:0006353	4814	5	610	4	0.00114918	0.00691074	4.65107e-17	transcription termination
GO:0045261	4814	5	610	4	0.00114918	0.00691074	4.65107e-17	proton-transporting ATP synthase complex, catalytic core F(1)
GO:0019201	4814	5	610	4	0.00114918	0.00691074	4.65107e-17	nucleotide kinase activity
GO:0016779	4814	51	610	15	0.00115707	0.0069267	3.14965e-122	nucleotidyltransferase activity
GO:0009056	4814	153	610	33	0.00122756	0.0073156	8.69459e-294	catabolic process
GO:0016881	4814	15	610	7	0.00130031	0.00751226	7.73376e-44	acid-amino acid ligase activity
GO:0016765	4814	32	610	11	0.00128767	0.00751226	4.21523e-83	transferase activity, transferring alkyl or aryl (other than methyl) groups
GO:0016744	4814	8	610	5	0.00129498	0.00751226	1.40604e-25	transferase activity, transferring aldehyde or ketonic groups
GO:0046040	4814	8	610	5	0.00129498	0.00751226	1.40604e-25	IMP metabolic process
GO:0006188	4814	8	610	5	0.00129498	0.00751226	1.40604e-25	IMP biosynthetic process
GO:0006886	4814	8	610	5	0.00129498	0.00751226	1.40604e-25	intracellular protein transport
GO:0046907	4814	8	610	5	0.00129498	0.00751226	1.40604e-25	intracellular transport
GO:0046034	4814	19	610	8	0.00133056	0.00762046	1.35808e-53	ATP metabolic process
GO:0006754	4814	19	610	8	0.00133056	0.00762046	1.35808e-53	ATP biosynthetic process
GO:0016051	4814	69	610	18	0.00180322	0.010283	2.25446e-156	carbohydrate biosynthetic process
GO:0019438	4814	43	610	13	0.00184941	0.0105012	3.27408e-106	aromatic compound biosynthetic process
GO:0022613	4814	12	610	6	0.00189794	0.010685	3.13489e-36	ribonucleoprotein complex biogenesis
GO:0042254	4814	12	610	6	0.00189794	0.010685	3.13489e-36	ribosome biogenesis
GO:0009201	4814	20	610	8	0.0019749	0.0109781	5.66457e-56	ribonucleoside triphosphate biosynthetic process
GO:0009206	4814	20	610	8	0.0019749	0.0109781	5.66457e-56	purine ribonucleoside triphosphate biosynthetic process
GO:0009145	4814	20	610	8	0.0019749	0.0109781	5.66457e-56	purine nucleoside triphosphate biosynthetic process
GO:0043604	4814	3	610	3	0.00202583	0.0109843	5.3815e-11	amide biosynthetic process
GO:0009102	4814	3	610	3	0.00202583	0.0109843	5.3815e-11	biotin biosynthetic process
GO:0004748	4814	3	610	3	0.00202583	0.0109843	5.3815e-11	ribonucleoside-diphosphate reductase activity
GO:0050567	4814	3	610	3	0.00202583	0.0109843	5.3815e-11	glutaminyl-tRNA synthase (glutamine-hydrolyzing) activity
GO:0006413	4814	3	610	3	0.00202583	0.0109843	5.3815e-11	translational initiation
GO:0006768	4814	3	610	3	0.00202583	0.0109843	5.3815e-11	biotin metabolic process
GO:0006725	4814	81	610	20	0.00211974	0.0114466	5.9451e-178	cellular aromatic compound metabolic process
GO:0006826	4814	9	610	5	0.00261123	0.0140433	2.63304e-28	iron ion transport
GO:0009205	4814	21	610	8	0.00284172	0.0150384	2.48135e-58	purine ribonucleoside triphosphate metabolic process
GO:0009199	4814	21	610	8	0.00284172	0.0150384	2.48135e-58	ribonucleoside triphosphate metabolic process
GO:0009144	4814	21	610	8	0.00284172	0.0150384	2.48135e-58	purine nucleoside triphosphate metabolic process
GO:0019637	4814	21	610	8	0.00284172	0.0150384	2.48135e-58	organophosphate metabolic process
GO:0044275	4814	40	610	12	0.0029506	0.0154906	4.80798e-100	cellular carbohydrate catabolic process
GO:0046164	4814	40	610	12	0.0029506	0.0154906	4.80798e-100	alcohol catabolic process
GO:0009262	4814	6	610	4	0.00310162	0.0162192	5.80296e-20	deoxyribonucleotide metabolic process
GO:0008033	4814	17	610	7	0.00312717	0.0162884	9.13584e-49	tRNA processing
GO:0016829	4814	131	610	28	0.0032308	0.0167621	1.9719e-260	lyase activity
GO:0000271	4814	51	610	14	0.00342162	0.0176828	3.14965e-122	polysaccharide biosynthetic process
GO:0044272	4814	31	610	10	0.0036283	0.018678	6.30045e-81	sulfur compound biosynthetic process
GO:0016780	4814	22	610	8	0.00397864	0.0204021	1.13895e-60	phosphotransferase activity, for other substituted phosphate groups
GO:0044085	4814	127	610	27	0.00410526	0.0209701	3.37982e-254	cellular component biogenesis
GO:0044248	4814	63	610	16	0.00425223	0.0216373	2.99441e-145	cellular catabolic process
GO:0043603	4814	27	610	9	0.00447345	0.0226757	4.37565e-72	cellular amide metabolic process
GO:0044282	4814	69	610	17	0.00456467	0.0230498	2.25446e-156	small molecule catabolic process
GO:0005525	4814	32	610	10	0.00469222	0.0230773	4.21523e-83	GTP binding
GO:0009396	4814	10	610	5	0.00468215	0.0230773	5.4798e-31	folic acid and derivative biosynthetic process
GO:0032561	4814	32	610	10	0.00469222	0.0230773	4.21523e-83	guanyl ribonucleotide binding
GO:0020037	4814	32	610	10	0.00469222	0.0230773	4.21523e-83	heme binding
GO:0006760	4814	10	610	5	0.00468215	0.0230773	5.4798e-31	folic acid and derivative metabolic process
GO:0046906	4814	42	610	12	0.00460165	0.0230773	3.63347e-104	tetrapyrrole binding
GO:0019001	4814	32	610	10	0.00469222	0.0230773	4.21523e-83	guanyl nucleotide binding
GO:0006633	4814	14	610	6	0.00493072	0.0241605	2.4748e-41	fatty acid biosynthetic process
GO:0016835	4814	48	610	13	0.00535746	0.0261547	2.72719e-116	carbon-oxygen lyase activity
GO:0008757	4814	23	610	8	0.00543665	0.0264437	5.46656e-63	S-adenosylmethionine-dependent methyltransferase activity
GO:0006629	4814	100	610	22	0.00600369	0.0290948	1.47594e-210	lipid metabolic process
GO:0016831	4814	19	610	7	0.00645434	0.0311646	1.35808e-53	carboxy-lyase activity
GO:0003746	4814	7	610	4	0.00651434	0.0313399	8.44857e-23	translation elongation factor activity
GO:0004177	4814	15	610	6	0.007351	0.0340048	7.73376e-44	aminopeptidase activity
GO:0051246	4814	4	610	3	0.00733653	0.0340048	4.47433e-14	regulation of protein metabolic process
GO:0016884	4814	15	610	6	0.007351	0.0340048	7.73376e-44	carbon-nitrogen ligase activity, with glutamine as amido-N-donor
GO:0009219	4814	4	610	3	0.00733653	0.0340048	4.47433e-14	pyrimidine deoxyribonucleotide metabolic process
GO:0009394	4814	4	610	3	0.00733653	0.0340048	4.47433e-14	2'-deoxyribonucleotide metabolic process
GO:0005739	4814	4	610	3	0.00733653	0.0340048	4.47433e-14	mitochondrion
GO:0032268	4814	4	610	3	0.00733653	0.0340048	4.47433e-14	regulation of cellular protein metabolic process
GO:0006220	4814	15	610	6	0.007351	0.0340048	7.73376e-44	pyrimidine nucleotide metabolic process
GO:0046961	4814	4	610	3	0.00733653	0.0340048	4.47433e-14	proton-transporting ATPase activity, rotational mechanism
GO:0003743	4814	4	610	3	0.00733653	0.0340048	4.47433e-14	translation initiation factor activity
GO:0046417	4814	24	610	8	0.00726918	0.0340048	2.73842e-65	chorismate metabolic process
GO:0006006	4814	50	610	13	0.00776063	0.0357746	2.94215e-120	glucose metabolic process
GO:0016763	4814	20	610	7	0.00886634	0.0405888	5.66457e-56	transferase activity, transferring pentosyl groups
GO:0006752	4814	20	610	7	0.00886634	0.0405888	5.66457e-56	group transfer coenzyme metabolic process
GO:0043648	4814	35	610	10	0.00939453	0.0428585	1.5147e-89	dicarboxylic acid metabolic process
GO:0016772	4814	307	610	53	0.0098512	0.0447874	0	transferase activity, transferring phosphorus-containing groups
GO:0009055	4814	87	610	19	0.0111225	0.050394	1.92897e-188	electron carrier activity
GO:0000105	4814	12	610	5	0.0118426	0.0525765	3.13489e-36	histidine biosynthetic process
GO:0009076	4814	12	610	5	0.0118426	0.0525765	3.13489e-36	histidine family amino acid biosynthetic process
GO:0005381	4814	12	610	5	0.0118426	0.0525765	3.13489e-36	iron ion transmembrane transporter activity
GO:0016838	4814	8	610	4	0.0117337	0.0525765	1.40604e-25	carbon-oxygen lyase activity, acting on phosphates
GO:0016725	4814	8	610	4	0.0117337	0.0525765	1.40604e-25	oxidoreductase activity, acting on CH or CH2 groups
GO:0008168	4814	112	610	23	0.0118378	0.0525765	2.62986e-230	methyltransferase activity
GO:0016836	4814	31	610	9	0.0120954	0.0535192	6.30045e-81	hydro-lyase activity
GO:0006631	4814	26	610	8	0.0122778	0.0541452	7.75948e-70	fatty acid metabolic process
GO:0016741	4814	114	610	23	0.0145766	0.0636463	1.53265e-233	transferase activity, transferring one-carbon groups
GO:0022904	4814	17	610	6	0.0145594	0.0636463	9.13584e-49	respiratory electron transport chain
GO:0015674	4814	17	610	6	0.0145594	0.0636463	9.13584e-49	di-, tri-valent inorganic cation transport
GO:0000175	4814	2	610	2	0.0160334	0.0640851	8.63193e-08	3'-5'-exoribonuclease activity
GO:0008834	4814	2	610	2	0.0160334	0.0640851	8.63193e-08	di-trans,poly-cis-decaprenylcistransferase activity
GO:0004549	4814	2	610	2	0.0160334	0.0640851	8.63193e-08	tRNA-specific ribonuclease activity
GO:0009073	4814	22	610	7	0.0155653	0.0640851	1.13895e-60	aromatic amino acid family biosynthetic process
GO:0004638	4814	2	610	2	0.0160334	0.0640851	8.63193e-08	phosphoribosylaminoimidazole carboxylase activity
GO:0004642	4814	2	610	2	0.0160334	0.0640851	8.63193e-08	phosphoribosylformylglycinamidine synthase activity
GO:0043244	4814	2	610	2	0.0160334	0.0640851	8.63193e-08	regulation of protein complex disassembly
GO:0004743	4814	2	610	2	0.0160334	0.0640851	8.63193e-08	pyruvate kinase activity
GO:0004802	4814	2	610	2	0.0160334	0.0640851	8.63193e-08	transketolase activity
GO:0004826	4814	2	610	2	0.0160334	0.0640851	8.63193e-08	phenylalanine-tRNA ligase activity
GO:0004844	4814	2	610	2	0.0160334	0.0640851	8.63193e-08	uracil DNA N-glycosylase activity
GO:0004845	4814	2	610	2	0.0160334	0.0640851	8.63193e-08	uracil phosphoribosyltransferase activity
GO:0045047	4814	2	610	2	0.0160334	0.0640851	8.63193e-08	protein targeting to ER
GO:0005971	4814	2	610	2	0.0160334	0.0640851	8.63193e-08	ribonucleoside-diphosphate reductase complex
GO:0070972	4814	2	610	2	0.0160334	0.0640851	8.63193e-08	protein localization in endoplasmic reticulum
GO:0006650	4814	2	610	2	0.0160334	0.0640851	8.63193e-08	glycerophospholipid metabolic process
GO:0006614	4814	2	610	2	0.0160334	0.0640851	8.63193e-08	SRP-dependent cotranslational protein targeting to membrane
GO:0006613	4814	2	610	2	0.0160334	0.0640851	8.63193e-08	cotranslational protein targeting to membrane
GO:0006612	4814	2	610	2	0.0160334	0.0640851	8.63193e-08	protein targeting to membrane
GO:0006432	4814	2	610	2	0.0160334	0.0640851	8.63193e-08	phenylalanyl-tRNA aminoacylation
GO:0031554	4814	2	610	2	0.0160334	0.0640851	8.63193e-08	regulation of transcription termination
GO:0042822	4814	2	610	2	0.0160334	0.0640851	8.63193e-08	pyridoxal phosphate metabolic process
GO:0042823	4814	2	610	2	0.0160334	0.0640851	8.63193e-08	pyridoxal phosphate biosynthetic process
GO:0016071	4814	2	610	2	0.0160334	0.0640851	8.63193e-08	mRNA metabolic process
GO:0031420	4814	2	610	2	0.0160334	0.0640851	8.63193e-08	alkali metal ion binding
GO:0046080	4814	2	610	2	0.0160334	0.0640851	8.63193e-08	dUTP metabolic process
GO:0030955	4814	2	610	2	0.0160334	0.0640851	8.63193e-08	potassium ion binding
GO:0046486	4814	2	610	2	0.0160334	0.0640851	8.63193e-08	glycerolipid metabolic process
GO:0051536	4814	78	610	17	0.0161545	0.0641813	1.23287e-172	iron-sulfur cluster binding
GO:0051540	4814	78	610	17	0.0161545	0.0641813	1.23287e-172	metal cluster binding
GO:0009986	4814	5	610	3	0.0166176	0.0643138	4.65107e-17	cell surface
GO:0016668	4814	5	610	3	0.0166176	0.0643138	4.65107e-17	oxidoreductase activity, acting on sulfur group of donors, NAD or NADP as acceptor
GO:0016728	4814	5	610	3	0.0166176	0.0643138	4.65107e-17	oxidoreductase activity, acting on CH or CH2 groups, disulfide as acceptor
GO:0009225	4814	5	610	3	0.0166176	0.0643138	4.65107e-17	nucleotide-sugar metabolic process
GO:0006605	4814	5	610	3	0.0166176	0.0643138	4.65107e-17	protein targeting
GO:0019829	4814	5	610	3	0.0166176	0.0643138	4.65107e-17	cation-transporting ATPase activity
GO:0006265	4814	5	610	3	0.0166176	0.0643138	4.65107e-17	DNA topological change
GO:0016043	4814	128	610	25	0.0166253	0.0643138	9.23014e-256	cellular component organization
GO:0003916	4814	5	610	3	0.0166176	0.0643138	4.65107e-17	DNA topoisomerase activity
GO:0043231	4814	13	610	5	0.017275	0.0664384	8.4868e-39	intracellular membrane-bounded organelle
GO:0008173	4814	13	610	5	0.017275	0.0664384	8.4868e-39	RNA methyltransferase activity
GO:0051539	4814	33	610	9	0.0183694	0.0702391	2.90888e-85	4 iron, 4 sulfur cluster binding
GO:0016757	4814	33	610	9	0.0183694	0.0702391	2.90888e-85	transferase activity, transferring glycosyl groups
GO:0004372	4814	9	610	4	0.0190317	0.0721459	2.63304e-28	glycine hydroxymethyltransferase activity
GO:0008408	4814	9	610	4	0.0190317	0.0721459	2.63304e-28	3'-5' exonuclease activity
GO:0006400	4814	9	610	4	0.0190317	0.0721459	2.63304e-28	tRNA modification
GO:0009072	4814	28	610	8	0.0194422	0.0734915	2.55939e-74	aromatic amino acid family metabolic process
GO:0000041	4814	18	610	6	0.0195558	0.0737103	3.42808e-51	transition metal ion transport
GO:0005996	4814	74	610	16	0.0207292	0.0779113	1.8156e-165	monosaccharide metabolic process
GO:0043167	4814	492	610	77	0.0235389	0.0879718	0	ion binding
GO:0043169	4814	492	610	77	0.0235389	0.0879718	0	cation binding
GO:0016667	4814	19	610	6	0.0256026	0.0951468	1.35808e-53	oxidoreductase activity, acting on sulfur group of donors
GO:0006541	4814	19	610	6	0.0256026	0.0951468	1.35808e-53	glutamine metabolic process
GO:0008324	4814	121	610	23	0.0283035	0.104889	9.67024e-245	cation transmembrane transporter activity
GO:0008235	4814	10	610	4	0.028598	0.105098	5.4798e-31	metalloexopeptidase activity
GO:0042559	4814	10	610	4	0.028598	0.105098	5.4798e-31	pteridine and derivative biosynthetic process
GO:0042558	4814	10	610	4	0.028598	0.105098	5.4798e-31	pteridine and derivative metabolic process
GO:0016645	4814	6	610	3	0.0301335	0.110434	5.80296e-20	oxidoreductase activity, acting on the CH-NH group of donors
GO:0016830	4814	36	610	9	0.0317722	0.116118	1.14102e-91	carbon-carbon lyase activity
GO:0009075	4814	15	610	5	0.0325239	0.117888	7.73376e-44	histidine family amino acid metabolic process
GO:0043227	4814	15	610	5	0.0325239	0.117888	7.73376e-44	membrane-bounded organelle
GO:0006547	4814	15	610	5	0.0325239	0.117888	7.73376e-44	histidine metabolic process
GO:0003824	4814	2991	610	400	0.0330334	0.119408	0	catalytic activity
GO:0006790	4814	42	610	10	0.0333808	0.120335	3.63347e-104	sulfur metabolic process
GO:0006812	4814	91	610	18	0.0343149	0.123366	2.48136e-195	cation transport
GO:0019318	4814	61	610	13	0.0390021	0.139837	1.7315e-141	hexose metabolic process
GO:0070469	4814	3	610	2	0.0440485	0.14569	5.3815e-11	respiratory chain
GO:0004532	4814	3	610	2	0.0440485	0.14569	5.3815e-11	exoribonuclease activity
GO:0009067	4814	21	610	6	0.0411339	0.14569	2.48135e-58	aspartate family amino acid biosynthetic process
GO:0008963	4814	3	610	2	0.0440485	0.14569	5.3815e-11	phospho-N-acetylmuramoyl-pentapeptide-transferase activity
GO:0009211	4814	3	610	2	0.0440485	0.14569	5.3815e-11	pyrimidine deoxyribonucleoside triphosphate metabolic process
GO:0009200	4814	3	610	2	0.0440485	0.14569	5.3815e-11	deoxyribonucleoside triphosphate metabolic process
GO:0009120	4814	3	610	2	0.0440485	0.14569	5.3815e-11	deoxyribonucleoside metabolic process
GO:0009113	4814	3	610	2	0.0440485	0.14569	5.3815e-11	purine base biosynthetic process
GO:0043094	4814	3	610	2	0.0440485	0.14569	5.3815e-11	cellular metabolic compound salvage
GO:0016814	4814	16	610	5	0.0425236	0.14569	2.57846e-46	hydrolase activity, acting on carbon-nitrogen (but not peptide) bonds, in cyclic amidines
GO:0009221	4814	3	610	2	0.0440485	0.14569	5.3815e-11	pyrimidine deoxyribonucleotide biosynthetic process
GO:0009263	4814	3	610	2	0.0440485	0.14569	5.3815e-11	deoxyribonucleotide biosynthetic process
GO:0009265	4814	3	610	2	0.0440485	0.14569	5.3815e-11	2'-deoxyribonucleotide biosynthetic process
GO:0016896	4814	3	610	2	0.0440485	0.14569	5.3815e-11	exoribonuclease activity, producing 5'-phosphomonoesters
GO:0017169	4814	3	610	2	0.0440485	0.14569	5.3815e-11	CDP-alcohol phosphatidyltransferase activity
GO:0006417	4814	3	610	2	0.0440485	0.14569	5.3815e-11	regulation of translation
GO:0033365	4814	3	610	2	0.0440485	0.14569	5.3815e-11	protein localization in organelle
GO:0006662	4814	3	610	2	0.0440485	0.14569	5.3815e-11	glycerol ether metabolic process
GO:0010608	4814	3	610	2	0.0440485	0.14569	5.3815e-11	posttranscriptional regulation of gene expression
GO:0042777	4814	3	610	2	0.0440485	0.14569	5.3815e-11	plasma membrane ATP synthesis coupled proton transport
GO:0022891	4814	179	610	31	0.0408215	0.14569	0	substrate-specific transmembrane transporter activity
GO:0046915	4814	21	610	6	0.0411339	0.14569	2.48135e-58	transition metal ion transmembrane transporter activity
GO:0018904	4814	3	610	2	0.0440485	0.14569	5.3815e-11	organic ether metabolic process
GO:0046125	4814	3	610	2	0.0440485	0.14569	5.3815e-11	pyrimidine deoxyribonucleoside metabolic process
GO:0003715	4814	3	610	2	0.0440485	0.14569	5.3815e-11	transcription termination factor activity
GO:0015627	4814	3	610	2	0.0440485	0.14569	5.3815e-11	type II protein secretion system complex
GO:0015628	4814	3	610	2	0.0440485	0.14569	5.3815e-11	protein secretion by the type II secretion system
GO:0046349	4814	3	610	2	0.0440485	0.14569	5.3815e-11	amino sugar biosynthetic process
GO:0019276	4814	3	610	2	0.0440485	0.14569	5.3815e-11	UDP-N-acetylgalactosamine metabolic process
GO:0019277	4814	3	610	2	0.0440485	0.14569	5.3815e-11	UDP-N-acetylgalactosamine biosynthetic process
GO:0003856	4814	3	610	2	0.0440485	0.14569	5.3815e-11	3-dehydroquinate synthase activity
GO:0016859	4814	7	610	3	0.0478479	0.157079	8.44857e-23	cis-trans isomerase activity
GO:0006544	4814	7	610	3	0.0478479	0.157079	8.44857e-23	glycine metabolic process
GO:0003755	4814	7	610	3	0.0478479	0.157079	8.44857e-23	peptidyl-prolyl cis-trans isomerase activity
GO:0015075	4814	141	610	25	0.0487635	0.159688	8.79393e-276	ion transmembrane transporter activity
GO:0009066	4814	22	610	6	0.0507222	0.165092	1.13895e-60	aspartate family amino acid metabolic process
GO:0008483	4814	39	610	9	0.0507879	0.165092	5.73952e-98	transaminase activity
GO:0015082	4814	22	610	6	0.0507222	0.165092	1.13895e-60	di-, tri-valent inorganic cation transmembrane transporter activity
GO:0022892	4814	218	610	36	0.0540366	0.175221	0	substrate-specific transporter activity
GO:0016209	4814	17	610	5	0.0541754	0.175242	9.13584e-49	antioxidant activity
GO:0016310	4814	123	610	22	0.0569992	0.183927	6.59012e-248	phosphorylation
GO:0006811	4814	111	610	20	0.0632209	0.203507	1.10431e-228	ion transport
GO:0005886	4814	278	610	44	0.0652199	0.209432	0	plasma membrane
GO:0008238	4814	35	610	8	0.0668094	0.21385	1.5147e-89	exopeptidase activity
GO:0006260	4814	41	610	9	0.066919	0.21385	4.12918e-102	DNA replication
GO:0009451	4814	18	610	5	0.0674906	0.21464	3.42808e-51	RNA modification
GO:0006457	4814	18	610	5	0.0674906	0.21464	3.42808e-51	protein folding
GO:0016776	4814	8	610	3	0.0695164	0.220024	1.40604e-25	phosphotransferase activity, phosphate group as acceptor
GO:0071103	4814	8	610	3	0.0695164	0.220024	1.40604e-25	DNA conformation change
GO:0009325	4814	13	610	4	0.0716065	0.224492	8.4868e-39	nitrate reductase complex
GO:0006221	4814	13	610	4	0.0716065	0.224492	8.4868e-39	pyrimidine nucleotide biosynthetic process
GO:0042773	4814	13	610	4	0.0716065	0.224492	8.4868e-39	ATP synthesis coupled electron transport
GO:0046165	4814	13	610	4	0.0716065	0.224492	8.4868e-39	alcohol biosynthetic process
GO:0004413	4814	1	610	1	0.126714	0.232192	0.000207727	homoserine kinase activity
GO:0004385	4814	1	610	1	0.126714	0.232192	0.000207727	guanylate kinase activity
GO:0000027	4814	1	610	1	0.126714	0.232192	0.000207727	ribosomal large subunit assembly
GO:0030604	4814	1	610	1	0.126714	0.232192	0.000207727	1-deoxy-D-xylulose-5-phosphate reductoisomerase activity
GO:0008829	4814	1	610	1	0.126714	0.232192	0.000207727	dCTP deaminase activity
GO:0004399	4814	1	610	1	0.126714	0.232192	0.000207727	histidinol dehydrogenase activity
GO:0008785	4814	1	610	1	0.126714	0.232192	0.000207727	alkyl hydroperoxide reductase activity
GO:0004477	4814	1	610	1	0.126714	0.232192	0.000207727	methenyltetrahydrofolate cyclohydrolase activity
GO:0004478	4814	1	610	1	0.126714	0.232192	0.000207727	methionine adenosyltransferase activity
GO:0004448	4814	1	610	1	0.126714	0.232192	0.000207727	isocitrate dehydrogenase activity
GO:0043953	4814	1	610	1	0.126714	0.232192	0.000207727	protein transport by the Tat complex
GO:0004450	4814	1	610	1	0.126714	0.232192	0.000207727	isocitrate dehydrogenase (NADP+) activity
GO:0008765	4814	1	610	1	0.126714	0.232192	0.000207727	UDP-N-acetylmuramoylalanyl-D-glutamate-2,6-diaminopimelate ligase activity
GO:0008764	4814	1	610	1	0.126714	0.232192	0.000207727	UDP-N-acetylmuramoylalanine-D-glutamate ligase activity
GO:0008766	4814	1	610	1	0.126714	0.232192	0.000207727	UDP-N-acetylmuramoylalanyl-D-glutamyl-2,6-diaminopimelate-D-alanyl-D-alanine ligase activity
GO:0008763	4814	1	610	1	0.126714	0.232192	0.000207727	UDP-N-acetylmuramate-L-alanine ligase activity
GO:0008705	4814	1	610	1	0.126714	0.232192	0.000207727	methionine synthase activity
GO:0000097	4814	14	610	4	0.090596	0.232192	2.4748e-41	sulfur amino acid biosynthetic process
GO:0004422	4814	1	610	1	0.126714	0.232192	0.000207727	hypoxanthine phosphoribosyltransferase activity
GO:0008734	4814	1	610	1	0.126714	0.232192	0.000207727	L-aspartate oxidase activity
GO:0030488	4814	1	610	1	0.126714	0.232192	0.000207727	tRNA methylation
GO:0008940	4814	10	610	3	0.123113	0.232192	5.4798e-31	nitrate reductase activity
GO:0004540	4814	14	610	4	0.090596	0.232192	2.4748e-41	ribonuclease activity
GO:0004525	4814	1	610	1	0.126714	0.232192	0.000207727	ribonuclease III activity
GO:0004526	4814	1	610	1	0.126714	0.232192	0.000207727	ribonuclease P activity
GO:0070569	4814	4	610	2	0.0807604	0.232192	4.47433e-14	uridylyltransferase activity
GO:0004488	4814	1	610	1	0.126714	0.232192	0.000207727	methylenetetrahydrofolate dehydrogenase (NADP+) activity
GO:0004486	4814	1	610	1	0.126714	0.232192	0.000207727	methylenetetrahydrofolate dehydrogenase activity
GO:0004605	4814	1	610	1	0.126714	0.232192	0.000207727	phosphatidate cytidylyltransferase activity
GO:0004595	4814	1	610	1	0.126714	0.232192	0.000207727	pantetheine-phosphate adenylyltransferase activity
GO:0004591	4814	1	610	1	0.126714	0.232192	0.000207727	oxoglutarate dehydrogenase (succinyl-transferring) activity
GO:0008883	4814	1	610	1	0.126714	0.232192	0.000207727	glutamyl-tRNA reductase activity
GO:0009083	4814	1	610	1	0.126714	0.232192	0.000207727	branched chain family amino acid catabolic process
GO:0009081	4814	15	610	4	0.111713	0.232192	7.73376e-44	branched chain family amino acid metabolic process
GO:0009086	4814	9	610	3	0.0947587	0.232192	2.63304e-28	methionine biosynthetic process
GO:0000286	4814	1	610	1	0.126714	0.232192	0.000207727	alanine dehydrogenase activity
GO:0004141	4814	1	610	1	0.126714	0.232192	0.000207727	dethiobiotin synthase activity
GO:0004150	4814	1	610	1	0.126714	0.232192	0.000207727	dihydroneopterin aldolase activity
GO:0009064	4814	40	610	8	0.125289	0.232192	4.80798e-100	glutamine family amino acid metabolic process
GO:0009065	4814	4	610	2	0.0807604	0.232192	4.47433e-14	glutamine family amino acid catabolic process
GO:0000305	4814	1	610	1	0.126714	0.232192	0.000207727	response to oxygen radical
GO:0009041	4814	1	610	1	0.126714	0.232192	0.000207727	uridylate kinase activity
GO:0004107	4814	1	610	1	0.126714	0.232192	0.000207727	chorismate synthase activity
GO:0004108	4814	1	610	1	0.126714	0.232192	0.000207727	citrate (Si)-synthase activity
GO:0000302	4814	5	610	2	0.123522	0.232192	4.65107e-17	response to reactive oxygen species
GO:0000303	4814	1	610	1	0.126714	0.232192	0.000207727	response to superoxide
GO:0004127	4814	1	610	1	0.126714	0.232192	0.000207727	cytidylate kinase activity
GO:0009039	4814	5	610	2	0.123522	0.232192	4.65107e-17	urease activity
GO:0009022	4814	1	610	1	0.126714	0.232192	0.000207727	tRNA nucleotidyltransferase activity
GO:0048034	4814	1	610	1	0.126714	0.232192	0.000207727	heme O biosynthetic process
GO:0048033	4814	1	610	1	0.126714	0.232192	0.000207727	heme o metabolic process
GO:0004170	4814	1	610	1	0.126714	0.232192	0.000207727	dUTP diphosphatase activity
GO:0008964	4814	1	610	1	0.126714	0.232192	0.000207727	phosphoenolpyruvate carboxylase activity
GO:0008965	4814	1	610	1	0.126714	0.232192	0.000207727	phosphoenolpyruvate-protein phosphotransferase activity
GO:0030234	4814	5	610	2	0.123522	0.232192	4.65107e-17	enzyme regulator activity
GO:0009176	4814	1	610	1	0.126714	0.232192	0.000207727	pyrimidine deoxyribonucleoside monophosphate metabolic process
GO:0009177	4814	1	610	1	0.126714	0.232192	0.000207727	pyrimidine deoxyribonucleoside monophosphate biosynthetic process
GO:0009163	4814	5	610	2	0.123522	0.232192	4.65107e-17	nucleoside biosynthetic process
GO:0009162	4814	1	610	1	0.126714	0.232192	0.000207727	deoxyribonucleoside monophosphate metabolic process
GO:0009157	4814	1	610	1	0.126714	0.232192	0.000207727	deoxyribonucleoside monophosphate biosynthetic process
GO:0004334	4814	1	610	1	0.126714	0.232192	0.000207727	fumarylacetoacetase activity
GO:0009147	4814	4	610	2	0.0807604	0.232192	4.47433e-14	pyrimidine nucleoside triphosphate metabolic process
GO:0004316	4814	1	610	1	0.126714	0.232192	0.000207727	3-oxoacyl-[acyl-carrier-protein] reductase activity
GO:0004318	4814	1	610	1	0.126714	0.232192	0.000207727	enoyl-[acyl-carrier-protein] reductase (NADH) activity
GO:0004312	4814	9	610	3	0.0947587	0.232192	2.63304e-28	fatty-acid synthase activity
GO:0004311	4814	1	610	1	0.126714	0.232192	0.000207727	farnesyltranstransferase activity
GO:0009094	4814	1	610	1	0.126714	0.232192	0.000207727	L-phenylalanine biosynthetic process
GO:0008312	4814	1	610	1	0.126714	0.232192	0.000207727	7S RNA binding
GO:0008194	4814	1	610	1	0.126714	0.232192	0.000207727	UDP-glycosyltransferase activity
GO:0070013	4814	1	610	1	0.126714	0.232192	0.000207727	intracellular organelle lumen
GO:0070043	4814	1	610	1	0.126714	0.232192	0.000207727	rRNA (guanine-N7-)-methyltransferase activity
GO:0030060	4814	1	610	1	0.126714	0.232192	0.000207727	L-malate dehydrogenase activity
GO:0008375	4814	1	610	1	0.126714	0.232192	0.000207727	acetylglucosaminyltransferase activity
GO:0004609	4814	1	610	1	0.126714	0.232192	0.000207727	phosphatidylserine decarboxylase activity
GO:0008531	4814	1	610	1	0.126714	0.232192	0.000207727	riboflavin kinase activity
GO:0004618	4814	1	610	1	0.126714	0.232192	0.000207727	phosphoglycerate kinase activity
GO:0004636	4814	1	610	1	0.126714	0.232192	0.000207727	phosphoribosyl-ATP diphosphatase activity
GO:0004637	4814	1	610	1	0.126714	0.232192	0.000207727	phosphoribosylamine-glycine ligase activity
GO:0004639	4814	1	610	1	0.126714	0.232192	0.000207727	phosphoribosylaminoimidazolesuccinocarboxamide synthase activity
GO:0004632	4814	1	610	1	0.126714	0.232192	0.000207727	phosphopantothenate--cysteine ligase activity
GO:0004633	4814	1	610	1	0.126714	0.232192	0.000207727	phosphopantothenoylcysteine decarboxylase activity
GO:0004644	4814	1	610	1	0.126714	0.232192	0.000207727	phosphoribosylglycinamide formyltransferase activity
GO:0004655	4814	1	610	1	0.126714	0.232192	0.000207727	porphobilinogen synthase activity
GO:0004654	4814	1	610	1	0.126714	0.232192	0.000207727	polyribonucleotide nucleotidyltransferase activity
GO:0043233	4814	1	610	1	0.126714	0.232192	0.000207727	organelle lumen
GO:0004659	4814	9	610	3	0.0947587	0.232192	2.63304e-28	prenyltransferase activity
GO:0004657	4814	1	610	1	0.126714	0.232192	0.000207727	proline dehydrogenase activity
GO:0004664	4814	1	610	1	0.126714	0.232192	0.000207727	prephenate dehydratase activity
GO:0008553	4814	1	610	1	0.126714	0.232192	0.000207727	hydrogen-exporting ATPase activity, phosphorylative mechanism
GO:0008495	4814	1	610	1	0.126714	0.232192	0.000207727	protoheme IX farnesyltransferase activity
GO:0043100	4814	1	610	1	0.126714	0.232192	0.000207727	pyrimidine base salvage
GO:0004746	4814	1	610	1	0.126714	0.232192	0.000207727	riboflavin synthase activity
GO:0004764	4814	1	610	1	0.126714	0.232192	0.000207727	shikimate 5-dehydrogenase activity
GO:0008655	4814	1	610	1	0.126714	0.232192	0.000207727	pyrimidine salvage
GO:0047480	4814	1	610	1	0.126714	0.232192	0.000207727	UDP-N-acetylmuramoyl-tripeptide-D-alanyl-D-alanine ligase activity
GO:0047429	4814	1	610	1	0.126714	0.232192	0.000207727	nucleoside-triphosphate diphosphatase activity
GO:0004774	4814	4	610	2	0.0807604	0.232192	4.47433e-14	succinate-CoA ligase activity
GO:0004775	4814	4	610	2	0.0807604	0.232192	4.47433e-14	succinate-CoA ligase (ADP-forming) activity
GO:0004797	4814	1	610	1	0.126714	0.232192	0.000207727	thymidine kinase activity
GO:0004791	4814	1	610	1	0.126714	0.232192	0.000207727	thioredoxin-disulfide reductase activity
GO:0008603	4814	1	610	1	0.126714	0.232192	0.000207727	cAMP-dependent protein kinase regulator activity
GO:0004815	4814	1	610	1	0.126714	0.232192	0.000207727	aspartate-tRNA ligase activity
GO:0004825	4814	1	610	1	0.126714	0.232192	0.000207727	methionine-tRNA ligase activity
GO:0004824	4814	1	610	1	0.126714	0.232192	0.000207727	lysine-tRNA ligase activity
GO:0004827	4814	1	610	1	0.126714	0.232192	0.000207727	proline-tRNA ligase activity
GO:0004828	4814	1	610	1	0.126714	0.232192	0.000207727	serine-tRNA ligase activity
GO:0004831	4814	1	610	1	0.126714	0.232192	0.000207727	tyrosine-tRNA ligase activity
GO:0004818	4814	1	610	1	0.126714	0.232192	0.000207727	glutamate-tRNA ligase activity
GO:0004821	4814	1	610	1	0.126714	0.232192	0.000207727	histidine-tRNA ligase activity
GO:0004820	4814	1	610	1	0.126714	0.232192	0.000207727	glycine-tRNA ligase activity
GO:0004823	4814	1	610	1	0.126714	0.232192	0.000207727	leucine-tRNA ligase activity
GO:0004822	4814	1	610	1	0.126714	0.232192	0.000207727	isoleucine-tRNA ligase activity
GO:0004832	4814	1	610	1	0.126714	0.232192	0.000207727	valine-tRNA ligase activity
GO:0004853	4814	1	610	1	0.126714	0.232192	0.000207727	uroporphyrinogen decarboxylase activity
GO:0071451	4814	1	610	1	0.126714	0.232192	0.000207727	cellular response to superoxide
GO:0071450	4814	1	610	1	0.126714	0.232192	0.000207727	cellular response to oxygen radical
GO:0051538	4814	1	610	1	0.126714	0.232192	0.000207727	3 iron, 4 sulfur cluster binding
GO:0045017	4814	1	610	1	0.126714	0.232192	0.000207727	glycerolipid biosynthetic process
GO:0016631	4814	1	610	1	0.126714	0.232192	0.000207727	enoyl-[acyl-carrier-protein] reductase activity
GO:0016405	4814	5	610	2	0.123522	0.232192	4.65107e-17	CoA-ligase activity
GO:0016415	4814	1	610	1	0.126714	0.232192	0.000207727	octanoyltransferase activity
GO:0016429	4814	1	610	1	0.126714	0.232192	0.000207727	tRNA (adenine-N1-)-methyltransferase activity
GO:0016426	4814	1	610	1	0.126714	0.232192	0.000207727	tRNA (adenine)-methyltransferase activity
GO:0005506	4814	70	610	13	0.0985028	0.232192	3.32586e-158	iron ion binding
GO:0016796	4814	5	610	2	0.123522	0.232192	4.65107e-17	exonuclease activity, active with either ribo- or deoxyribonucleic acids and producing 5'-phosphomonoesters
GO:0051254	4814	1	610	1	0.126714	0.232192	0.000207727	positive regulation of RNA metabolic process
GO:0016810	4814	82	610	15	0.0888042	0.232192	1.03e-179	hydrolase activity, acting on carbon-nitrogen (but not peptide) bonds
GO:0016801	4814	1	610	1	0.126714	0.232192	0.000207727	hydrolase activity, acting on ether bonds
GO:0016802	4814	1	610	1	0.126714	0.232192	0.000207727	trialkylsulfonium hydrolase activity
GO:0016847	4814	5	610	2	0.123522	0.232192	4.65107e-17	1-aminocyclopropane-1-carboxylate synthase activity
GO:0016832	4814	5	610	2	0.123522	0.232192	4.65107e-17	aldehyde-lyase activity
GO:0016869	4814	1	610	1	0.126714	0.232192	0.000207727	intramolecular transferase activity, transferring amino groups
GO:0016646	4814	5	610	2	0.123522	0.232192	4.65107e-17	oxidoreductase activity, acting on the CH-NH group of donors, NAD or NADP as acceptor
GO:0016651	4814	36	610	8	0.07682	0.232192	1.14102e-91	oxidoreductase activity, acting on NADH or NADPH
GO:0044429	4814	1	610	1	0.126714	0.232192	0.000207727	mitochondrial part
GO:0005960	4814	1	610	1	0.126714	0.232192	0.000207727	glycine cleavage complex
GO:0009240	4814	1	610	1	0.126714	0.232192	0.000207727	isopentenyl diphosphate biosynthetic process
GO:0009234	4814	1	610	1	0.126714	0.232192	0.000207727	menaquinone biosynthetic process
GO:0009233	4814	1	610	1	0.126714	0.232192	0.000207727	menaquinone metabolic process
GO:0005952	4814	1	610	1	0.126714	0.232192	0.000207727	cAMP-dependent protein kinase complex
GO:0006011	4814	1	610	1	0.126714	0.232192	0.000207727	UDP-glucose metabolic process
GO:0070925	4814	1	610	1	0.126714	0.232192	0.000207727	organelle assembly
GO:0009349	4814	1	610	1	0.126714	0.232192	0.000207727	riboflavin synthase complex
GO:0006139	4814	1082	610	150	0.0998744	0.232192	0	nucleobase, nucleoside, nucleotide and nucleic acid metabolic process
GO:0006123	4814	1	610	1	0.126714	0.232192	0.000207727	mitochondrial electron transport, cytochrome c to oxygen
GO:0016998	4814	10	610	3	0.123113	0.232192	5.4798e-31	cell wall macromolecule catabolic process
GO:0016960	4814	1	610	1	0.126714	0.232192	0.000207727	class II ribonucleotide reductase activity
GO:0006066	4814	106	610	18	0.117124	0.232192	1.6573e-220	alcohol metabolic process
GO:0001682	4814	1	610	1	0.126714	0.232192	0.000207727	tRNA 5'-leader removal
GO:0051775	4814	1	610	1	0.126714	0.232192	0.000207727	response to redox state
GO:0051745	4814	1	610	1	0.126714	0.232192	0.000207727	4-hydroxy-3-methylbut-2-en-1-yl diphosphate reductase activity
GO:0051748	4814	1	610	1	0.126714	0.232192	0.000207727	UTP-monosaccharide-1-phosphate uridylyltransferase activity
GO:0001887	4814	1	610	1	0.126714	0.232192	0.000207727	selenium metabolic process
GO:0005759	4814	1	610	1	0.126714	0.232192	0.000207727	mitochondrial matrix
GO:0005694	4814	9	610	3	0.0947587	0.232192	2.63304e-28	chromosome
GO:0070887	4814	5	610	2	0.123522	0.232192	4.65107e-17	cellular response to chemical stimulus
GO:0048500	4814	1	610	1	0.126714	0.232192	0.000207727	signal recognition particle
GO:0051920	4814	1	610	1	0.126714	0.232192	0.000207727	peroxiredoxin activity
GO:0001932	4814	1	610	1	0.126714	0.232192	0.000207727	regulation of protein amino acid phosphorylation
GO:0006562	4814	1	610	1	0.126714	0.232192	0.000207727	proline catabolic process
GO:0006580	4814	1	610	1	0.126714	0.232192	0.000207727	ethanolamine metabolic process
GO:0006543	4814	1	610	1	0.126714	0.232192	0.000207727	glutamine catabolic process
GO:0032549	4814	1	610	1	0.126714	0.232192	0.000207727	ribonucleoside binding
GO:0006555	4814	9	610	3	0.0947587	0.232192	2.63304e-28	methionine metabolic process
GO:0006638	4814	1	610	1	0.126714	0.232192	0.000207727	neutral lipid metabolic process
GO:0006639	4814	1	610	1	0.126714	0.232192	0.000207727	acylglycerol metabolic process
GO:0015235	4814	5	610	2	0.123522	0.232192	4.65107e-17	cobalamin transporter activity
GO:0006646	4814	1	610	1	0.126714	0.232192	0.000207727	phosphatidylethanolamine biosynthetic process
GO:0006433	4814	1	610	1	0.126714	0.232192	0.000207727	prolyl-tRNA aminoacylation
GO:0006434	4814	1	610	1	0.126714	0.232192	0.000207727	seryl-tRNA aminoacylation
GO:0006437	4814	1	610	1	0.126714	0.232192	0.000207727	tyrosyl-tRNA aminoacylation
GO:0006438	4814	1	610	1	0.126714	0.232192	0.000207727	valyl-tRNA aminoacylation
GO:0006448	4814	1	610	1	0.126714	0.232192	0.000207727	regulation of translational elongation
GO:0006450	4814	1	610	1	0.126714	0.232192	0.000207727	regulation of translational fidelity
GO:0050511	4814	1	610	1	0.126714	0.232192	0.000207727	undecaprenyldiphospho-muramoylpentapeptide beta-N-acetylglucosaminyltransferase activity
GO:0006402	4814	1	610	1	0.126714	0.232192	0.000207727	mRNA catabolic process
GO:0006401	4814	4	610	2	0.0807604	0.232192	4.47433e-14	RNA catabolic process
GO:0006415	4814	4	610	2	0.0807604	0.232192	4.47433e-14	translational termination
GO:0019682	4814	1	610	1	0.126714	0.232192	0.000207727	glyceraldehyde-3-phosphate metabolic process
GO:0006422	4814	1	610	1	0.126714	0.232192	0.000207727	aspartyl-tRNA aminoacylation
GO:0006426	4814	1	610	1	0.126714	0.232192	0.000207727	glycyl-tRNA aminoacylation
GO:0006427	4814	1	610	1	0.126714	0.232192	0.000207727	histidyl-tRNA aminoacylation
GO:0006424	4814	1	610	1	0.126714	0.232192	0.000207727	glutamyl-tRNA aminoacylation
GO:0006430	4814	1	610	1	0.126714	0.232192	0.000207727	lysyl-tRNA aminoacylation
GO:0006431	4814	1	610	1	0.126714	0.232192	0.000207727	methionyl-tRNA aminoacylation
GO:0006428	4814	1	610	1	0.126714	0.232192	0.000207727	isoleucyl-tRNA aminoacylation
GO:0006429	4814	1	610	1	0.126714	0.232192	0.000207727	leucyl-tRNA aminoacylation
GO:0019627	4814	4	610	2	0.0807604	0.232192	4.47433e-14	urea metabolic process
GO:0032784	4814	1	610	1	0.126714	0.232192	0.000207727	regulation of RNA elongation
GO:0032786	4814	1	610	1	0.126714	0.232192	0.000207727	positive regulation of RNA elongation
GO:0006397	4814	1	610	1	0.126714	0.232192	0.000207727	mRNA processing
GO:0006368	4814	1	610	1	0.126714	0.232192	0.000207727	RNA elongation from RNA polymerase II promoter
GO:0006364	4814	9	610	3	0.0947587	0.232192	2.63304e-28	rRNA processing
GO:0006366	4814	1	610	1	0.126714	0.232192	0.000207727	transcription from RNA polymerase II promoter
GO:0006357	4814	1	610	1	0.126714	0.232192	0.000207727	regulation of transcription from RNA polymerase II promoter
GO:0006354	4814	1	610	1	0.126714	0.232192	0.000207727	RNA elongation
GO:0046026	4814	1	610	1	0.126714	0.232192	0.000207727	precorrin-4 C11-methyltransferase activity
GO:0046073	4814	1	610	1	0.126714	0.232192	0.000207727	dTMP metabolic process
GO:0032968	4814	1	610	1	0.126714	0.232192	0.000207727	positive regulation of RNA elongation from RNA polymerase II promoter
GO:0019860	4814	1	610	1	0.126714	0.232192	0.000207727	uracil metabolic process
GO:0006229	4814	1	610	1	0.126714	0.232192	0.000207727	dUTP biosynthetic process
GO:0006231	4814	1	610	1	0.126714	0.232192	0.000207727	dTMP biosynthetic process
GO:0019887	4814	1	610	1	0.126714	0.232192	0.000207727	protein kinase regulator activity
GO:0006223	4814	1	610	1	0.126714	0.232192	0.000207727	uracil salvage
GO:0051183	4814	5	610	2	0.123522	0.232192	4.65107e-17	vitamin transporter activity
GO:0045426	4814	1	610	1	0.126714	0.232192	0.000207727	quinone cofactor biosynthetic process
GO:0006796	4814	141	610	24	0.0777688	0.232192	8.79393e-276	phosphate metabolic process
GO:0006793	4814	141	610	24	0.0777688	0.232192	8.79393e-276	phosphorus metabolic process
GO:0050897	4814	1	610	1	0.126714	0.232192	0.000207727	cobalt ion binding
GO:0006857	4814	1	610	1	0.126714	0.232192	0.000207727	oligopeptide transport
GO:0050797	4814	1	610	1	0.126714	0.232192	0.000207727	thymidylate synthase (FAD) activity
GO:0071704	4814	1	610	1	0.126714	0.232192	0.000207727	organic substance metabolic process
GO:0031974	4814	1	610	1	0.126714	0.232192	0.000207727	membrane-enclosed lumen
GO:0006733	4814	20	610	5	0.099009	0.232192	5.66457e-56	oxidoreduction coenzyme metabolic process
GO:0031980	4814	1	610	1	0.126714	0.232192	0.000207727	mitochondrial lumen
GO:0006775	4814	1	610	1	0.126714	0.232192	0.000207727	fat-soluble vitamin metabolic process
GO:0016260	4814	1	610	1	0.126714	0.232192	0.000207727	selenocysteine biosynthetic process
GO:0031555	4814	1	610	1	0.126714	0.232192	0.000207727	transcriptional attenuation
GO:0016259	4814	1	610	1	0.126714	0.232192	0.000207727	selenocysteine metabolic process
GO:0031564	4814	1	610	1	0.126714	0.232192	0.000207727	transcription antitermination
GO:0042775	4814	1	610	1	0.126714	0.232192	0.000207727	mitochondrial ATP synthesis coupled electron transport
GO:0046653	4814	1	610	1	0.126714	0.232192	0.000207727	tetrahydrofolate metabolic process
GO:0046654	4814	1	610	1	0.126714	0.232192	0.000207727	tetrahydrofolate biosynthetic process
GO:0046655	4814	1	610	1	0.126714	0.232192	0.000207727	folic acid metabolic process
GO:0046656	4814	1	610	1	0.126714	0.232192	0.000207727	folic acid biosynthetic process
GO:0034062	4814	9	610	3	0.0947587	0.232192	2.63304e-28	RNA polymerase activity
GO:0022857	4814	235	610	37	0.0908392	0.232192	0	transmembrane transporter activity
GO:0042816	4814	4	610	2	0.0807604	0.232192	4.47433e-14	vitamin B6 metabolic process
GO:0042819	4814	4	610	2	0.0807604	0.232192	4.47433e-14	vitamin B6 biosynthetic process
GO:0034243	4814	1	610	1	0.126714	0.232192	0.000207727	regulation of RNA elongation from RNA polymerase II promoter
GO:0016226	4814	4	610	2	0.0807604	0.232192	4.47433e-14	iron-sulfur cluster assembly
GO:0033862	4814	1	610	1	0.126714	0.232192	0.000207727	UMP kinase activity
GO:0016075	4814	1	610	1	0.126714	0.232192	0.000207727	rRNA catabolic process
GO:0033819	4814	1	610	1	0.126714	0.232192	0.000207727	lipoyl(octanoyl) transferase activity
GO:0016072	4814	9	610	3	0.0947587	0.232192	2.63304e-28	rRNA metabolic process
GO:0022618	4814	1	610	1	0.126714	0.232192	0.000207727	ribonucleoprotein complex assembly
GO:0015922	4814	1	610	1	0.126714	0.232192	0.000207727	aspartate oxidase activity
GO:0015937	4814	5	610	2	0.123522	0.232192	4.65107e-17	coenzyme A biosynthetic process
GO:0015936	4814	5	610	2	0.123522	0.232192	4.65107e-17	coenzyme A metabolic process
GO:0015941	4814	1	610	1	0.126714	0.232192	0.000207727	pantothenate catabolic process
GO:0015977	4814	1	610	1	0.126714	0.232192	0.000207727	carbon fixation
GO:0031399	4814	1	610	1	0.126714	0.232192	0.000207727	regulation of protein modification process
GO:0042257	4814	1	610	1	0.126714	0.232192	0.000207727	ribosomal subunit assembly
GO:0042242	4814	1	610	1	0.126714	0.232192	0.000207727	cobyrinic acid a,c-diamide synthase activity
GO:0034661	4814	1	610	1	0.126714	0.232192	0.000207727	ncRNA catabolic process
GO:0042255	4814	1	610	1	0.126714	0.232192	0.000207727	ribosome assembly
GO:0042273	4814	1	610	1	0.126714	0.232192	0.000207727	ribosomal large subunit biogenesis
GO:0042286	4814	1	610	1	0.126714	0.232192	0.000207727	glutamate-1-semialdehyde 2,1-aminomutase activity
GO:0034614	4814	5	610	2	0.123522	0.232192	4.65107e-17	cellular response to reactive oxygen species
GO:0034599	4814	5	610	2	0.123522	0.232192	4.65107e-17	cellular response to oxidative stress
GO:0008097	4814	1	610	1	0.126714	0.232192	0.000207727	5S rRNA binding
GO:0042362	4814	1	610	1	0.126714	0.232192	0.000207727	fat-soluble vitamin biosynthetic process
GO:0003725	4814	1	610	1	0.126714	0.232192	0.000207727	double-stranded RNA binding
GO:0019134	4814	1	610	1	0.126714	0.232192	0.000207727	glucosamine-1-phosphate N-acetyltransferase activity
GO:0042371	4814	1	610	1	0.126714	0.232192	0.000207727	vitamin K biosynthetic process
GO:0019104	4814	5	610	2	0.123522	0.232192	4.65107e-17	DNA N-glycosylase activity
GO:0042373	4814	1	610	1	0.126714	0.232192	0.000207727	vitamin K metabolic process
GO:0042375	4814	1	610	1	0.126714	0.232192	0.000207727	quinone cofactor metabolic process
GO:0046335	4814	1	610	1	0.126714	0.232192	0.000207727	ethanolamine biosynthetic process
GO:0031163	4814	4	610	2	0.0807604	0.232192	4.47433e-14	metallo-sulfur cluster assembly
GO:0042439	4814	1	610	1	0.126714	0.232192	0.000207727	ethanolamine and derivative metabolic process
GO:0019136	4814	1	610	1	0.126714	0.232192	0.000207727	deoxynucleoside kinase activity
GO:0019239	4814	10	610	3	0.123113	0.232192	5.4798e-31	deaminase activity
GO:0004076	4814	1	610	1	0.126714	0.232192	0.000207727	biotin synthase activity
GO:0004084	4814	1	610	1	0.126714	0.232192	0.000207727	branched-chain-amino-acid transaminase activity
GO:0019206	4814	1	610	1	0.126714	0.232192	0.000207727	nucleoside kinase activity
GO:0019207	4814	1	610	1	0.126714	0.232192	0.000207727	kinase regulator activity
GO:0046364	4814	9	610	3	0.0947587	0.232192	2.63304e-28	monosaccharide biosynthetic process
GO:0004044	4814	1	610	1	0.126714	0.232192	0.000207727	amidophosphoribosyltransferase activity
GO:0046337	4814	1	610	1	0.126714	0.232192	0.000207727	phosphatidylethanolamine metabolic process
GO:0046339	4814	1	610	1	0.126714	0.232192	0.000207727	diacylglycerol metabolic process
GO:0046341	4814	1	610	1	0.126714	0.232192	0.000207727	CDP-diacylglycerol metabolic process
GO:0004000	4814	5	610	2	0.123522	0.232192	4.65107e-17	adenosine deaminase activity
GO:0004013	4814	1	610	1	0.126714	0.232192	0.000207727	adenosylhomocysteinase activity
GO:0004015	4814	1	610	1	0.126714	0.232192	0.000207727	adenosylmethionine-8-amino-7-oxononanoate transaminase activity
GO:0004017	4814	1	610	1	0.126714	0.232192	0.000207727	adenylate kinase activity
GO:0004019	4814	1	610	1	0.126714	0.232192	0.000207727	adenylosuccinate synthase activity
GO:0042084	4814	1	610	1	0.126714	0.232192	0.000207727	5-methyltetrahydrofolate-dependent methyltransferase activity
GO:0042083	4814	1	610	1	0.126714	0.232192	0.000207727	5,10-methylenetetrahydrofolate-dependent methyltransferase activity
GO:0003983	4814	1	610	1	0.126714	0.232192	0.000207727	UTP:glucose-1-phosphate uridylyltransferase activity
GO:0003977	4814	1	610	1	0.126714	0.232192	0.000207727	UDP-N-acetylglucosamine diphosphorylase activity
GO:0003998	4814	1	610	1	0.126714	0.232192	0.000207727	acylphosphatase activity
GO:0003994	4814	1	610	1	0.126714	0.232192	0.000207727	aconitate hydratase activity
GO:0019288	4814	1	610	1	0.126714	0.232192	0.000207727	isopentenyl diphosphate biosynthetic process, mevalonate-independent pathway
GO:0015420	4814	5	610	2	0.123522	0.232192	4.65107e-17	cobalamin-transporting ATPase activity
GO:0019362	4814	20	610	5	0.099009	0.232192	5.66457e-56	pyridine nucleotide metabolic process
GO:0046490	4814	1	610	1	0.126714	0.232192	0.000207727	isopentenyl diphosphate metabolic process
GO:0003918	4814	4	610	2	0.0807604	0.232192	4.47433e-14	DNA topoisomerase (ATP-hydrolyzing) activity
GO:0003919	4814	1	610	1	0.126714	0.232192	0.000207727	FMN adenylyltransferase activity
GO:0003917	4814	1	610	1	0.126714	0.232192	0.000207727	DNA topoisomerase type I activity
GO:0046474	4814	1	610	1	0.126714	0.232192	0.000207727	glycerophospholipid biosynthetic process
GO:0003934	4814	1	610	1	0.126714	0.232192	0.000207727	GTP cyclohydrolase I activity
GO:0003922	4814	1	610	1	0.126714	0.232192	0.000207727	GMP synthase (glutamine-hydrolyzing) activity
GO:0003882	4814	1	610	1	0.126714	0.232192	0.000207727	CDP-diacylglycerol-serine O-phosphatidyltransferase activity
GO:0003883	4814	1	610	1	0.126714	0.232192	0.000207727	CTP synthase activity
GO:0019430	4814	1	610	1	0.126714	0.232192	0.000207727	removal of superoxide radicals
GO:0003879	4814	1	610	1	0.126714	0.232192	0.000207727	ATP phosphoribosyltransferase activity
GO:0003899	4814	9	610	3	0.0947587	0.232192	2.63304e-28	DNA-directed RNA polymerase activity
GO:0003842	4814	1	610	1	0.126714	0.232192	0.000207727	1-pyrroline-5-carboxylate dehydrogenase activity
GO:0046538	4814	1	610	1	0.126714	0.232192	0.000207727	2,3-bisphosphoglycerate-dependent phosphoglycerate mutase activity
GO:0015672	4814	47	610	9	0.132656	0.242743	2.70844e-114	monovalent inorganic cation transport
GO:0003924	4814	16	610	4	0.134776	0.246283	2.57846e-46	GTPase activity
GO:0016853	4814	81	610	14	0.138747	0.25319	5.9451e-178	isomerase activity
GO:0005976	4814	95	610	16	0.14113	0.257184	3.81498e-202	polysaccharide metabolic process
GO:0046873	4814	35	610	7	0.146147	0.26596	1.5147e-89	metal ion transmembrane transporter activity
GO:0006508	4814	138	610	22	0.148906	0.270608	3.27466e-271	proteolysis
GO:0016811	4814	29	610	6	0.152409	0.276594	1.55082e-76	hydrolase activity, acting on carbon-nitrogen (but not peptide) bonds, in linear amides
GO:0009112	4814	11	610	3	0.154078	0.278097	1.25474e-33	nucleobase metabolic process
GO:0046128	4814	11	610	3	0.154078	0.278097	1.25474e-33	purine ribonucleoside metabolic process
GO:0042278	4814	11	610	3	0.154078	0.278097	1.25474e-33	purine nucleoside metabolic process
GO:0046148	4814	11	610	3	0.154078	0.278097	1.25474e-33	pigment biosynthetic process
GO:0000096	4814	17	610	4	0.159577	0.287629	9.13584e-49	sulfur amino acid metabolic process
GO:0019748	4814	36	610	7	0.162881	0.293186	1.14102e-91	secondary metabolic process
GO:0004521	4814	6	610	2	0.170217	0.299464	5.80296e-20	endoribonuclease activity
GO:0070566	4814	6	610	2	0.170217	0.299464	5.80296e-20	adenylyltransferase activity
GO:0043545	4814	6	610	2	0.170217	0.299464	5.80296e-20	molybdopterin cofactor metabolic process
GO:0016624	4814	6	610	2	0.170217	0.299464	5.80296e-20	oxidoreductase activity, acting on the aldehyde or oxo group of donors, disulfide as acceptor
GO:0016891	4814	6	610	2	0.170217	0.299464	5.80296e-20	endoribonuclease activity, producing 5'-phosphomonoesters
GO:0016742	4814	6	610	2	0.170217	0.299464	5.80296e-20	hydroxymethyl-, formyl- and related transferase activity
GO:0044445	4814	6	610	2	0.170217	0.299464	5.80296e-20	cytosolic part
GO:0005829	4814	6	610	2	0.170217	0.299464	5.80296e-20	cytosol
GO:0006560	4814	6	610	2	0.170217	0.299464	5.80296e-20	proline metabolic process
GO:0019720	4814	6	610	2	0.170217	0.299464	5.80296e-20	Mo-molybdopterin cofactor metabolic process
GO:0032324	4814	6	610	2	0.170217	0.299464	5.80296e-20	molybdopterin cofactor biosynthetic process
GO:0006144	4814	6	610	2	0.170217	0.299464	5.80296e-20	purine base metabolic process
GO:0051189	4814	6	610	2	0.170217	0.299464	5.80296e-20	prosthetic group metabolic process
GO:0006777	4814	6	610	2	0.170217	0.299464	5.80296e-20	Mo-molybdopterin cofactor biosynthetic process
GO:0016052	4814	77	610	13	0.170151	0.299464	7.48731e-171	carbohydrate catabolic process
GO:0031405	4814	6	610	2	0.170217	0.299464	5.80296e-20	lipoic acid binding
GO:0046112	4814	6	610	2	0.170217	0.299464	5.80296e-20	nucleobase biosynthetic process
GO:0016769	4814	50	610	9	0.174837	0.307183	2.94215e-120	transferase activity, transferring nitrogenous groups
GO:0009069	4814	18	610	4	0.185887	0.324918	3.42808e-51	serine family amino acid metabolic process
GO:0016638	4814	12	610	3	0.187141	0.324918	3.13489e-36	oxidoreductase activity, acting on the CH-NH2 group of donors
GO:0005515	4814	128	610	20	0.186389	0.324918	9.23014e-256	protein binding
GO:0006098	4814	12	610	3	0.187141	0.324918	3.13489e-36	pentose-phosphate shunt
GO:0006739	4814	12	610	3	0.187141	0.324918	3.13489e-36	NADP metabolic process
GO:0006740	4814	12	610	3	0.187141	0.324918	3.13489e-36	NADPH regeneration
GO:0006769	4814	18	610	4	0.185887	0.324918	3.42808e-51	nicotinamide metabolic process
GO:0042440	4814	12	610	3	0.187141	0.324918	3.13489e-36	pigment metabolic process
GO:0046496	4814	18	610	4	0.185887	0.324918	3.42808e-51	nicotinamide nucleotide metabolic process
GO:0005488	4814	2697	610	352	0.197398	0.342278	0	binding
GO:0004400	4814	2	610	1	0.237394	0.350527	8.63193e-08	histidinol-phosphate transaminase activity
GO:0000015	4814	2	610	1	0.237394	0.350527	8.63193e-08	phosphopyruvate hydratase complex
GO:0004359	4814	2	610	1	0.237394	0.350527	8.63193e-08	glutaminase activity
GO:0004360	4814	2	610	1	0.237394	0.350527	8.63193e-08	glutamine-fructose-6-phosphate transaminase (isomerizing) activity
GO:0004455	4814	2	610	1	0.237394	0.350527	8.63193e-08	ketol-acid reductoisomerase activity
GO:0008716	4814	2	610	1	0.237394	0.350527	8.63193e-08	D-alanine-D-alanine ligase activity
GO:0004418	4814	2	610	1	0.237394	0.350527	8.63193e-08	hydroxymethylbilane synthase activity
GO:0004427	4814	2	610	1	0.237394	0.350527	8.63193e-08	inorganic diphosphatase activity
GO:0008939	4814	2	610	1	0.237394	0.350527	8.63193e-08	nicotinate-nucleotide-dimethylbenzimidazole phosphoribosyltransferase activity
GO:0004527	4814	19	610	4	0.21347	0.350527	1.35808e-53	exonuclease activity
GO:0004516	4814	2	610	1	0.237394	0.350527	8.63193e-08	nicotinate phosphoribosyltransferase activity
GO:0008898	4814	2	610	1	0.237394	0.350527	8.63193e-08	homocysteine S-methyltransferase activity
GO:0070567	4814	2	610	1	0.237394	0.350527	8.63193e-08	cytidylyltransferase activity
GO:0004601	4814	7	610	2	0.219164	0.350527	8.44857e-23	peroxidase activity
GO:0008840	4814	2	610	1	0.237394	0.350527	8.63193e-08	dihydrodipicolinate synthase activity
GO:0000273	4814	2	610	1	0.237394	0.350527	8.63193e-08	lipoic acid metabolic process
GO:0009082	4814	13	610	3	0.221801	0.350527	8.4868e-39	branched chain family amino acid biosynthetic process
GO:0030414	4814	2	610	1	0.237394	0.350527	8.63193e-08	peptidase inhibitor activity
GO:0061024	4814	2	610	1	0.237394	0.350527	8.63193e-08	membrane organization
GO:0004176	4814	2	610	1	0.237394	0.350527	8.63193e-08	ATP-dependent peptidase activity
GO:0004190	4814	2	610	1	0.237394	0.350527	8.63193e-08	aspartic-type endopeptidase activity
GO:0009212	4814	2	610	1	0.237394	0.350527	8.63193e-08	pyrimidine deoxyribonucleoside triphosphate biosynthetic process
GO:0009202	4814	2	610	1	0.237394	0.350527	8.63193e-08	deoxyribonucleoside triphosphate biosynthetic process
GO:0070283	4814	2	610	1	0.237394	0.350527	8.63193e-08	radical SAM enzyme activity
GO:0009186	4814	2	610	1	0.237394	0.350527	8.63193e-08	deoxyribonucleoside diphosphate metabolic process
GO:0030258	4814	2	610	1	0.237394	0.350527	8.63193e-08	lipid modification
GO:0030259	4814	2	610	1	0.237394	0.350527	8.63193e-08	lipid glycosylation
GO:0004332	4814	2	610	1	0.237394	0.350527	8.63193e-08	fructose-bisphosphate aldolase activity
GO:0004333	4814	2	610	1	0.237394	0.350527	8.63193e-08	fumarate hydratase activity
GO:0004326	4814	2	610	1	0.237394	0.350527	8.63193e-08	tetrahydrofolylpolyglutamate synthase activity
GO:0009132	4814	2	610	1	0.237394	0.350527	8.63193e-08	nucleoside diphosphate metabolic process
GO:0009130	4814	2	610	1	0.237394	0.350527	8.63193e-08	pyrimidine nucleoside monophosphate biosynthetic process
GO:0009129	4814	2	610	1	0.237394	0.350527	8.63193e-08	pyrimidine nucleoside monophosphate metabolic process
GO:0009105	4814	2	610	1	0.237394	0.350527	8.63193e-08	lipoic acid biosynthetic process
GO:0009106	4814	2	610	1	0.237394	0.350527	8.63193e-08	lipoate metabolic process
GO:0009107	4814	2	610	1	0.237394	0.350527	8.63193e-08	lipoate biosynthetic process
GO:0009088	4814	7	610	2	0.219164	0.350527	8.44857e-23	threonine biosynthetic process
GO:0004867	4814	2	610	1	0.237394	0.350527	8.63193e-08	serine-type endopeptidase inhibitor activity
GO:0004866	4814	2	610	1	0.237394	0.350527	8.63193e-08	endopeptidase inhibitor activity
GO:0070001	4814	2	610	1	0.237394	0.350527	8.63193e-08	aspartic-type peptidase activity
GO:0008409	4814	2	610	1	0.237394	0.350527	8.63193e-08	5'-3' exonuclease activity
GO:0008444	4814	2	610	1	0.237394	0.350527	8.63193e-08	CDP-diacylglycerol-glycerol-3-phosphate 3-phosphatidyltransferase activity
GO:0004611	4814	2	610	1	0.237394	0.350527	8.63193e-08	phosphoenolpyruvate carboxykinase activity
GO:0004619	4814	2	610	1	0.237394	0.350527	8.63193e-08	phosphoglycerate mutase activity
GO:0004634	4814	2	610	1	0.237394	0.350527	8.63193e-08	phosphopyruvate hydratase activity
GO:0043174	4814	2	610	1	0.237394	0.350527	8.63193e-08	nucleoside salvage
GO:0004749	4814	2	610	1	0.237394	0.350527	8.63193e-08	ribose phosphate diphosphokinase activity
GO:0043101	4814	2	610	1	0.237394	0.350527	8.63193e-08	purine salvage
GO:0004751	4814	2	610	1	0.237394	0.350527	8.63193e-08	ribose-5-phosphate isomerase activity
GO:0008661	4814	2	610	1	0.237394	0.350527	8.63193e-08	1-deoxy-D-xylulose-5-phosphate synthase activity
GO:0004795	4814	2	610	1	0.237394	0.350527	8.63193e-08	threonine synthase activity
GO:0004813	4814	2	610	1	0.237394	0.350527	8.63193e-08	alanine-tRNA ligase activity
GO:0004814	4814	2	610	1	0.237394	0.350527	8.63193e-08	arginine-tRNA ligase activity
GO:0004801	4814	2	610	1	0.237394	0.350527	8.63193e-08	transaldolase activity
GO:0004807	4814	2	610	1	0.237394	0.350527	8.63193e-08	triose-phosphate isomerase activity
GO:0004829	4814	2	610	1	0.237394	0.350527	8.63193e-08	threonine-tRNA ligase activity
GO:0004830	4814	2	610	1	0.237394	0.350527	8.63193e-08	tryptophan-tRNA ligase activity
GO:0004817	4814	2	610	1	0.237394	0.350527	8.63193e-08	cysteine-tRNA ligase activity
GO:0004834	4814	2	610	1	0.237394	0.350527	8.63193e-08	tryptophan synthase activity
GO:0004857	4814	2	610	1	0.237394	0.350527	8.63193e-08	enzyme inhibitor activity
GO:0004852	4814	2	610	1	0.237394	0.350527	8.63193e-08	uroporphyrinogen-III synthase activity
GO:0016615	4814	2	610	1	0.237394	0.350527	8.63193e-08	malate dehydrogenase activity
GO:0009820	4814	19	610	4	0.21347	0.350527	1.35808e-53	alkaloid metabolic process
GO:0009893	4814	2	610	1	0.237394	0.350527	8.63193e-08	positive regulation of metabolic process
GO:0016421	4814	2	610	1	0.237394	0.350527	8.63193e-08	CoA carboxylase activity
GO:0016435	4814	2	610	1	0.237394	0.350527	8.63193e-08	rRNA (guanine) methyltransferase activity
GO:0051668	4814	2	610	1	0.237394	0.350527	8.63193e-08	localization within membrane
GO:0010035	4814	7	610	2	0.219164	0.350527	8.44857e-23	response to inorganic substance
GO:0051205	4814	2	610	1	0.237394	0.350527	8.63193e-08	protein insertion into membrane
GO:0016822	4814	2	610	1	0.237394	0.350527	8.63193e-08	hydrolase activity, acting on acid carbon-carbon bonds
GO:0016823	4814	2	610	1	0.237394	0.350527	8.63193e-08	hydrolase activity, acting on acid carbon-carbon bonds, in ketonic substances
GO:0016846	4814	7	610	2	0.219164	0.350527	8.44857e-23	carbon-sulfur lyase activity
GO:0016877	4814	7	610	2	0.219164	0.350527	8.44857e-23	ligase activity, forming carbon-sulfur bonds
GO:0016878	4814	7	610	2	0.219164	0.350527	8.44857e-23	acid-thiol ligase activity
GO:0016661	4814	13	610	3	0.221801	0.350527	8.4868e-39	oxidoreductase activity, acting on other nitrogenous compounds as donors
GO:0016655	4814	26	610	5	0.226674	0.350527	7.75948e-70	oxidoreductase activity, acting on NADH or NADPH, quinone or similar compound as acceptor
GO:0016726	4814	2	610	1	0.237394	0.350527	8.63193e-08	oxidoreductase activity, acting on CH or CH2 groups, NAD or NADP as acceptor
GO:0005310	4814	2	610	1	0.237394	0.350527	8.63193e-08	dicarboxylic acid transmembrane transporter activity
GO:0009317	4814	2	610	1	0.237394	0.350527	8.63193e-08	acetyl-CoA carboxylase complex
GO:0006108	4814	2	610	1	0.237394	0.350527	8.63193e-08	malate metabolic process
GO:0009360	4814	2	610	1	0.237394	0.350527	8.63193e-08	DNA polymerase III complex
GO:0006090	4814	7	610	2	0.219164	0.350527	8.44857e-23	pyruvate metabolic process
GO:0009399	4814	2	610	1	0.237394	0.350527	8.63193e-08	nitrogen fixation
GO:0006040	4814	7	610	2	0.219164	0.350527	8.44857e-23	amino sugar metabolic process
GO:0048522	4814	2	610	1	0.237394	0.350527	8.63193e-08	positive regulation of cellular process
GO:0048518	4814	2	610	1	0.237394	0.350527	8.63193e-08	positive regulation of biological process
GO:0044262	4814	123	610	19	0.208306	0.350527	6.59012e-248	cellular carbohydrate metabolic process
GO:0017153	4814	2	610	1	0.237394	0.350527	8.63193e-08	sodium:dicarboxylate symporter activity
GO:0015296	4814	2	610	1	0.237394	0.350527	8.63193e-08	anion:cation symporter activity
GO:0006435	4814	2	610	1	0.237394	0.350527	8.63193e-08	threonyl-tRNA aminoacylation
GO:0006436	4814	2	610	1	0.237394	0.350527	8.63193e-08	tryptophanyl-tRNA aminoacylation
GO:0006419	4814	2	610	1	0.237394	0.350527	8.63193e-08	alanyl-tRNA aminoacylation
GO:0006423	4814	2	610	1	0.237394	0.350527	8.63193e-08	cysteinyl-tRNA aminoacylation
GO:0006420	4814	2	610	1	0.237394	0.350527	8.63193e-08	arginyl-tRNA aminoacylation
GO:0045935	4814	2	610	1	0.237394	0.350527	8.63193e-08	positive regulation of nucleobase, nucleoside, nucleotide and nucleic acid metabolic process
GO:0046037	4814	2	610	1	0.237394	0.350527	8.63193e-08	GMP metabolic process
GO:0006177	4814	2	610	1	0.237394	0.350527	8.63193e-08	GMP biosynthetic process
GO:0046025	4814	2	610	1	0.237394	0.350527	8.63193e-08	precorrin-6Y C5,15-methyltransferase (decarboxylating) activity
GO:0032392	4814	2	610	1	0.237394	0.350527	8.63193e-08	DNA geometric change
GO:0006166	4814	2	610	1	0.237394	0.350527	8.63193e-08	purine ribonucleoside salvage
GO:0006268	4814	2	610	1	0.237394	0.350527	8.63193e-08	DNA unwinding during replication
GO:0032508	4814	2	610	1	0.237394	0.350527	8.63193e-08	DNA duplex unwinding
GO:0006213	4814	7	610	2	0.219164	0.350527	8.44857e-23	pyrimidine nucleoside metabolic process
GO:0051173	4814	2	610	1	0.237394	0.350527	8.63193e-08	positive regulation of nitrogen compound metabolic process
GO:0006979	4814	7	610	2	0.219164	0.350527	8.44857e-23	response to oxidative stress
GO:0006800	4814	7	610	2	0.219164	0.350527	8.44857e-23	oxygen and reactive oxygen species metabolic process
GO:0006835	4814	2	610	1	0.237394	0.350527	8.63193e-08	dicarboxylic acid transport
GO:0010604	4814	2	610	1	0.237394	0.350527	8.63193e-08	positive regulation of macromolecule metabolic process
GO:0006721	4814	13	610	3	0.221801	0.350527	8.4868e-39	terpenoid metabolic process
GO:0006783	4814	2	610	1	0.237394	0.350527	8.63193e-08	heme biosynthetic process
GO:0045454	4814	26	610	5	0.226674	0.350527	7.75948e-70	cell redox homeostasis
GO:0016149	4814	2	610	1	0.237394	0.350527	8.63193e-08	translation release factor activity, codon specific
GO:0031325	4814	2	610	1	0.237394	0.350527	8.63193e-08	positive regulation of cellular metabolic process
GO:0016044	4814	2	610	1	0.237394	0.350527	8.63193e-08	cellular membrane organization
GO:0016114	4814	13	610	3	0.221801	0.350527	8.4868e-39	terpenoid biosynthetic process
GO:0042575	4814	2	610	1	0.237394	0.350527	8.63193e-08	DNA polymerase complex
GO:0008137	4814	19	610	4	0.21347	0.350527	1.35808e-53	NADH dehydrogenase (ubiquinone) activity
GO:0008172	4814	7	610	2	0.219164	0.350527	8.44857e-23	S-methyltransferase activity
GO:0042274	4814	2	610	1	0.237394	0.350527	8.63193e-08	ribosomal small subunit biogenesis
GO:0050136	4814	26	610	5	0.226674	0.350527	7.75948e-70	NADH dehydrogenase (quinone) activity
GO:0008113	4814	2	610	1	0.237394	0.350527	8.63193e-08	peptide-methionine-(S)-S-oxide reductase activity
GO:0003711	4814	2	610	1	0.237394	0.350527	8.63193e-08	transcription elongation regulator activity
GO:0031119	4814	2	610	1	0.237394	0.350527	8.63193e-08	tRNA pseudouridine synthesis
GO:0019238	4814	7	610	2	0.219164	0.350527	8.44857e-23	cyclohydrolase activity
GO:0004045	4814	2	610	1	0.237394	0.350527	8.63193e-08	aminoacyl-tRNA hydrolase activity
GO:0042085	4814	2	610	1	0.237394	0.350527	8.63193e-08	5-methyltetrahydropteroyltri-L-glutamate-dependent methyltransferase activity
GO:0003989	4814	2	610	1	0.237394	0.350527	8.63193e-08	acetyl-CoA carboxylase activity
GO:0003984	4814	2	610	1	0.237394	0.350527	8.63193e-08	acetolactate synthase activity
GO:0003951	4814	2	610	1	0.237394	0.350527	8.63193e-08	NAD+ kinase activity
GO:0003954	4814	26	610	5	0.226674	0.350527	7.75948e-70	NADH dehydrogenase activity
GO:0003878	4814	2	610	1	0.237394	0.350527	8.63193e-08	ATP citrate synthase activity
GO:0003849	4814	2	610	1	0.237394	0.350527	8.63193e-08	3-deoxy-7-phosphoheptulonate synthase activity
GO:0003871	4814	2	610	1	0.237394	0.350527	8.63193e-08	5-methyltetrahydropteroyltriglutamate-homocysteine S-methyltransferase activity
GO:0003674	4814	4477	610	572	0.240531	0.354763	0	molecular_function
GO:0070011	4814	142	610	21	0.254794	0.375381	2.67224e-277	peptidase activity, acting on L-amino acid peptides
GO:0009119	4814	14	610	3	0.257585	0.379071	2.4748e-41	ribonucleoside metabolic process
GO:0008276	4814	8	610	2	0.269047	0.390724	1.40604e-25	protein methyltransferase activity
GO:0009228	4814	8	610	2	0.269047	0.390724	1.40604e-25	thiamin biosynthetic process
GO:0044265	4814	8	610	2	0.269047	0.390724	1.40604e-25	cellular macromolecule catabolic process
GO:0006563	4814	8	610	2	0.269047	0.390724	1.40604e-25	L-serine metabolic process
GO:0006566	4814	8	610	2	0.269047	0.390724	1.40604e-25	threonine metabolic process
GO:0051082	4814	8	610	2	0.269047	0.390724	1.40604e-25	unfolded protein binding
GO:0006772	4814	8	610	2	0.269047	0.390724	1.40604e-25	thiamin metabolic process
GO:0033865	4814	8	610	2	0.269047	0.390724	1.40604e-25	nucleoside bisphosphate metabolic process
GO:0042723	4814	8	610	2	0.269047	0.390724	1.40604e-25	thiamin and derivative metabolic process
GO:0042724	4814	8	610	2	0.269047	0.390724	1.40604e-25	thiamin and derivative biosynthetic process
GO:0042126	4814	8	610	2	0.269047	0.390724	1.40604e-25	nitrate metabolic process
GO:0019363	4814	8	610	2	0.269047	0.390724	1.40604e-25	pyridine nucleotide biosynthetic process
GO:0009063	4814	21	610	4	0.271494	0.392554	2.48135e-58	cellular amino acid catabolic process
GO:0008299	4814	21	610	4	0.271494	0.392554	2.48135e-58	isoprenoid biosynthetic process
GO:0009310	4814	21	610	4	0.271494	0.392554	2.48135e-58	amine catabolic process
GO:0006720	4814	21	610	4	0.271494	0.392554	2.48135e-58	isoprenoid metabolic process
GO:0034637	4814	28	610	5	0.276958	0.400017	2.55939e-74	cellular carbohydrate biosynthetic process
GO:0070279	4814	78	610	12	0.279914	0.402528	1.23287e-172	vitamin B6 binding
GO:0030170	4814	78	610	12	0.279914	0.402528	1.23287e-172	pyridoxal phosphate binding
GO:0015405	4814	78	610	12	0.279914	0.402528	1.23287e-172	P-P-bond-hydrolysis-driven transmembrane transporter activity
GO:0015399	4814	78	610	12	0.279914	0.402528	1.23287e-172	primary active transmembrane transporter activity
GO:0008237	4814	64	610	10	0.288128	0.413275	4.03372e-147	metallopeptidase activity
GO:0016817	4814	311	610	43	0.288324	0.413275	0	hydrolase activity, acting on acid anhydrides
GO:0016818	4814	311	610	43	0.288324	0.413275	0	hydrolase activity, acting on acid anhydrides, in phosphorus-containing anhydrides
GO:0030312	4814	29	610	5	0.302906	0.433706	1.55082e-76	external encapsulating structure
GO:0005402	4814	9	610	2	0.318844	0.454069	2.63304e-28	cation:sugar symporter activity
GO:0005351	4814	9	610	2	0.318844	0.454069	2.63304e-28	sugar:hydrogen symporter activity
GO:0016684	4814	9	610	2	0.318844	0.454069	2.63304e-28	oxidoreductase activity, acting on peroxide as acceptor
GO:0015295	4814	9	610	2	0.318844	0.454069	2.63304e-28	solute:hydrogen symporter activity
GO:0016151	4814	9	610	2	0.318844	0.454069	2.63304e-28	nickel ion binding
GO:0004512	4814	3	610	1	0.334067	0.454235	5.3815e-11	inositol-3-phosphate synthase activity
GO:0004497	4814	59	610	9	0.32891	0.454235	1.06943e-137	monooxygenase activity
GO:0004148	4814	3	610	1	0.334067	0.454235	5.3815e-11	dihydrolipoyl dehydrogenase activity
GO:0004156	4814	3	610	1	0.334067	0.454235	5.3815e-11	dihydropteroate synthase activity
GO:0009148	4814	3	610	1	0.334067	0.454235	5.3815e-11	pyrimidine nucleoside triphosphate biosynthetic process
GO:0009099	4814	3	610	1	0.334067	0.454235	5.3815e-11	valine biosynthetic process
GO:0009095	4814	3	610	1	0.334067	0.454235	5.3815e-11	aromatic amino acid family biosynthetic process, prephenate pathway
GO:0008213	4814	3	610	1	0.334067	0.454235	5.3815e-11	protein amino acid alkylation
GO:0008443	4814	3	610	1	0.334067	0.454235	5.3815e-11	phosphofructokinase activity
GO:0004765	4814	3	610	1	0.334067	0.454235	5.3815e-11	shikimate kinase activity
GO:0016462	4814	309	610	42	0.333461	0.454235	0	pyrophosphatase activity
GO:0005507	4814	16	610	3	0.330809	0.454235	2.57846e-46	copper ion binding
GO:0016882	4814	3	610	1	0.334067	0.454235	5.3815e-11	cyclo-ligase activity
GO:0016885	4814	3	610	1	0.334067	0.454235	5.3815e-11	ligase activity, forming carbon-carbon bonds
GO:0016671	4814	3	610	1	0.334067	0.454235	5.3815e-11	oxidoreductase activity, acting on sulfur group of donors, disulfide as acceptor
GO:0001510	4814	3	610	1	0.334067	0.454235	5.3815e-11	RNA methylation
GO:0044425	4814	585	610	78	0.323792	0.454235	0	membrane part
GO:0009218	4814	3	610	1	0.334067	0.454235	5.3815e-11	pyrimidine ribonucleotide metabolic process
GO:0009220	4814	3	610	1	0.334067	0.454235	5.3815e-11	pyrimidine ribonucleotide biosynthetic process
GO:0006000	4814	3	610	1	0.334067	0.454235	5.3815e-11	fructose metabolic process
GO:0006002	4814	3	610	1	0.334067	0.454235	5.3815e-11	fructose 6-phosphate metabolic process
GO:0005945	4814	3	610	1	0.334067	0.454235	5.3815e-11	6-phosphofructokinase complex
GO:0016899	4814	3	610	1	0.334067	0.454235	5.3815e-11	oxidoreductase activity, acting on the CH-OH group of donors, oxygen as acceptor
GO:0009380	4814	3	610	1	0.334067	0.454235	5.3815e-11	excinuclease repair complex
GO:0006021	4814	3	610	1	0.334067	0.454235	5.3815e-11	inositol biosynthetic process
GO:0006558	4814	3	610	1	0.334067	0.454235	5.3815e-11	L-phenylalanine metabolic process
GO:0019464	4814	3	610	1	0.334067	0.454235	5.3815e-11	glycine decarboxylation via glycine cleavage system
GO:0006479	4814	3	610	1	0.334067	0.454235	5.3815e-11	protein amino acid methylation
GO:0032259	4814	16	610	3	0.330809	0.454235	2.57846e-46	methylation
GO:0019725	4814	30	610	5	0.329199	0.454235	9.72302e-79	cellular homeostasis
GO:0019877	4814	3	610	1	0.334067	0.454235	5.3815e-11	diaminopimelate biosynthetic process
GO:0006801	4814	3	610	1	0.334067	0.454235	5.3815e-11	superoxide metabolic process
GO:0034061	4814	16	610	3	0.330809	0.454235	2.57846e-46	DNA polymerase activity
GO:0046129	4814	3	610	1	0.334067	0.454235	5.3815e-11	purine ribonucleoside biosynthetic process
GO:0008175	4814	3	610	1	0.334067	0.454235	5.3815e-11	tRNA methyltransferase activity
GO:0008079	4814	3	610	1	0.334067	0.454235	5.3815e-11	translation termination factor activity
GO:0003747	4814	3	610	1	0.334067	0.454235	5.3815e-11	translation release factor activity
GO:0042455	4814	3	610	1	0.334067	0.454235	5.3815e-11	ribonucleoside biosynthetic process
GO:0042451	4814	3	610	1	0.334067	0.454235	5.3815e-11	purine nucleoside biosynthetic process
GO:0042168	4814	3	610	1	0.334067	0.454235	5.3815e-11	heme metabolic process
GO:0003885	4814	3	610	1	0.334067	0.454235	5.3815e-11	D-arabinono-1,4-lactone oxidase activity
GO:0003887	4814	16	610	3	0.330809	0.454235	2.57846e-46	DNA-directed DNA polymerase activity
GO:0003872	4814	3	610	1	0.334067	0.454235	5.3815e-11	6-phosphofructokinase activity
GO:0042219	4814	3	610	1	0.334067	0.454235	5.3815e-11	cellular amino acid derivative catabolic process
GO:0043933	4814	83	610	12	0.358454	0.486894	1.80663e-181	macromolecular complex subunit organization
GO:0016564	4814	24	610	4	0.362238	0.490523	2.73842e-65	transcription repressor activity
GO:0016054	4814	24	610	4	0.362238	0.490523	2.73842e-65	organic acid catabolic process
GO:0046395	4814	24	610	4	0.362238	0.490523	2.73842e-65	carboxylic acid catabolic process
GO:0030288	4814	17	610	3	0.367501	0.492977	9.13584e-49	outer membrane-bounded periplasmic space
GO:0043414	4814	10	610	2	0.367776	0.492977	5.4798e-31	macromolecule methylation
GO:0008658	4814	17	610	3	0.367501	0.492977	9.13584e-49	penicillin binding
GO:0005529	4814	10	610	2	0.367776	0.492977	5.4798e-31	sugar binding
GO:0016799	4814	10	610	2	0.367776	0.492977	5.4798e-31	hydrolase activity, hydrolyzing N-glycosyl compounds
GO:0015294	4814	17	610	3	0.367501	0.492977	9.13584e-49	solute:cation symporter activity
GO:0015293	4814	17	610	3	0.367501	0.492977	9.13584e-49	symporter activity
GO:0046912	4814	10	610	2	0.367776	0.492977	5.4798e-31	transferase activity, transferring acyl groups, acyl groups converted into alkyl on transfer
GO:0031419	4814	10	610	2	0.367776	0.492977	5.4798e-31	cobalamin binding
GO:0008144	4814	17	610	3	0.367501	0.492977	9.13584e-49	drug binding
GO:0008233	4814	152	610	21	0.369527	0.494822	2.64929e-292	peptidase activity
GO:0016614	4814	69	610	10	0.375845	0.502773	2.25446e-156	oxidoreductase activity, acting on CH-OH group of donors
GO:0004437	4814	4	610	1	0.418502	0.538075	4.47433e-14	inositol or phosphatidylinositol phosphatase activity
GO:0009071	4814	4	610	1	0.418502	0.538075	4.47433e-14	serine family amino acid catabolic process
GO:0004096	4814	4	610	1	0.418502	0.538075	4.47433e-14	catalase activity
GO:0009002	4814	4	610	1	0.418502	0.538075	4.47433e-14	serine-type D-Ala-D-Ala carboxypeptidase activity
GO:0070301	4814	4	610	1	0.418502	0.538075	4.47433e-14	cellular response to hydrogen peroxide
GO:0043566	4814	4	610	1	0.418502	0.538075	4.47433e-14	structure-specific DNA binding
GO:0030313	4814	18	610	3	0.403824	0.538075	3.42808e-51	cell envelope
GO:0008239	4814	4	610	1	0.418502	0.538075	4.47433e-14	dipeptidyl-peptidase activity
GO:0004620	4814	4	610	1	0.418502	0.538075	4.47433e-14	phospholipase activity
GO:0004629	4814	4	610	1	0.418502	0.538075	4.47433e-14	phospholipase C activity
GO:0008649	4814	4	610	1	0.418502	0.538075	4.47433e-14	rRNA methyltransferase activity
GO:0016639	4814	4	610	1	0.418502	0.538075	4.47433e-14	oxidoreductase activity, acting on the CH-NH2 group of donors, NAD or NADP as acceptor
GO:0005618	4814	11	610	2	0.415265	0.538075	1.25474e-33	cell wall
GO:0005509	4814	4	610	1	0.418502	0.538075	4.47433e-14	calcium ion binding
GO:0016778	4814	4	610	1	0.418502	0.538075	4.47433e-14	diphosphotransferase activity
GO:0051253	4814	4	610	1	0.418502	0.538075	4.47433e-14	negative regulation of RNA metabolic process
GO:0016893	4814	11	610	2	0.415265	0.538075	1.25474e-33	endonuclease activity, active with either ribo- or deoxyribonucleic acids and producing 5'-phosphomonoesters
GO:0044462	4814	18	610	3	0.403824	0.538075	3.42808e-51	external encapsulating structure part
GO:0009274	4814	4	610	1	0.418502	0.538075	4.47433e-14	peptidoglycan-based cell wall
GO:0009381	4814	4	610	1	0.418502	0.538075	4.47433e-14	excinuclease ABC activity
GO:0009401	4814	11	610	2	0.415265	0.538075	1.25474e-33	phosphoenolpyruvate-dependent sugar phosphotransferase system
GO:0006020	4814	4	610	1	0.418502	0.538075	4.47433e-14	inositol metabolic process
GO:0006573	4814	4	610	1	0.418502	0.538075	4.47433e-14	valine metabolic process
GO:0006537	4814	4	610	1	0.418502	0.538075	4.47433e-14	glutamate biosynthetic process
GO:0006546	4814	4	610	1	0.418502	0.538075	4.47433e-14	glycine catabolic process
GO:0045892	4814	4	610	1	0.418502	0.538075	4.47433e-14	negative regulation of transcription, DNA-dependent
GO:0015036	4814	11	610	2	0.415265	0.538075	1.25474e-33	disulfide oxidoreductase activity
GO:0015035	4814	11	610	2	0.415265	0.538075	1.25474e-33	protein disulfide oxidoreductase activity
GO:0031975	4814	18	610	3	0.403824	0.538075	3.42808e-51	envelope
GO:0042542	4814	4	610	1	0.418502	0.538075	4.47433e-14	response to hydrogen peroxide
GO:0033818	4814	4	610	1	0.418502	0.538075	4.47433e-14	beta-ketoacyl-acyl-carrier-protein synthase III activity
GO:0042586	4814	4	610	1	0.418502	0.538075	4.47433e-14	peptide deformylase activity
GO:0042744	4814	4	610	1	0.418502	0.538075	4.47433e-14	hydrogen peroxide catabolic process
GO:0042743	4814	4	610	1	0.418502	0.538075	4.47433e-14	hydrogen peroxide metabolic process
GO:0015976	4814	4	610	1	0.418502	0.538075	4.47433e-14	carbon utilization
GO:0046173	4814	4	610	1	0.418502	0.538075	4.47433e-14	polyol biosynthetic process
GO:0003697	4814	4	610	1	0.418502	0.538075	4.47433e-14	single-stranded DNA binding
GO:0004089	4814	4	610	1	0.418502	0.538075	4.47433e-14	carbonate dehydratase activity
GO:0019202	4814	4	610	1	0.418502	0.538075	4.47433e-14	amino acid kinase activity
GO:0003933	4814	4	610	1	0.418502	0.538075	4.47433e-14	GTP cyclohydrolase activity
GO:0042592	4814	34	610	5	0.435187	0.558983	2.06865e-87	homeostatic process
GO:0042597	4814	19	610	3	0.439516	0.563996	1.35808e-53	periplasmic space
GO:0004518	4814	58	610	8	0.456813	0.585624	8.62067e-136	nuclease activity
GO:0016861	4814	12	610	2	0.46089	0.589707	3.13489e-36	intramolecular oxidoreductase activity, interconverting aldoses and ketoses
GO:0006284	4814	12	610	2	0.46089	0.589707	3.13489e-36	base-excision repair
GO:0016301	4814	230	610	30	0.462133	0.590727	0	kinase activity
GO:0019842	4814	121	610	16	0.468423	0.598189	9.67024e-245	vitamin binding
GO:0016021	4814	561	610	72	0.472615	0.60296	0	integral to membrane
GO:0016866	4814	20	610	3	0.474357	0.604017	5.66457e-56	intramolecular transferase activity
GO:0042625	4814	20	610	3	0.474357	0.604017	5.66457e-56	ATPase activity, coupled to transmembrane movement of ions
GO:0016616	4814	59	610	8	0.476876	0.606641	1.06943e-137	oxidoreductase activity, acting on the CH-OH group of donors, NAD or NADP as acceptor
GO:0004356	4814	5	610	1	0.492247	0.61035	4.65107e-17	glutamate-ammonia ligase activity
GO:0004339	4814	5	610	1	0.492247	0.61035	4.65107e-17	glucan 1,4-alpha-glucosidase activity
GO:0009097	4814	5	610	1	0.492247	0.61035	4.65107e-17	isoleucine biosynthetic process
GO:0008289	4814	5	610	1	0.492247	0.61035	4.65107e-17	lipid binding
GO:0030163	4814	5	610	1	0.492247	0.61035	4.65107e-17	protein catabolic process
GO:0030145	4814	5	610	1	0.492247	0.61035	4.65107e-17	manganese ion binding
GO:0004725	4814	5	610	1	0.492247	0.61035	4.65107e-17	protein tyrosine phosphatase activity
GO:0000917	4814	5	610	1	0.492247	0.61035	4.65107e-17	barrier septum formation
GO:0000910	4814	5	610	1	0.492247	0.61035	4.65107e-17	cytokinesis
GO:0016628	4814	5	610	1	0.492247	0.61035	4.65107e-17	oxidoreductase activity, acting on the CH-CH group of donors, NAD or NADP as acceptor
GO:0009982	4814	5	610	1	0.492247	0.61035	4.65107e-17	pseudouridine synthase activity
GO:0016774	4814	5	610	1	0.492247	0.61035	4.65107e-17	phosphotransferase activity, carboxyl group as acceptor
GO:0016872	4814	5	610	1	0.492247	0.61035	4.65107e-17	intramolecular lyase activity
GO:0016641	4814	5	610	1	0.492247	0.61035	4.65107e-17	oxidoreductase activity, acting on the CH-NH2 group of donors, oxygen as acceptor
GO:0001522	4814	5	610	1	0.492247	0.61035	4.65107e-17	pseudouridine synthesis
GO:0017111	4814	303	610	39	0.484717	0.61035	0	nucleoside-triphosphatase activity
GO:0006081	4814	5	610	1	0.492247	0.61035	4.65107e-17	cellular aldehyde metabolic process
GO:0005773	4814	5	610	1	0.492247	0.61035	4.65107e-17	vacuole
GO:0006561	4814	5	610	1	0.492247	0.61035	4.65107e-17	proline biosynthetic process
GO:0006542	4814	5	610	1	0.492247	0.61035	4.65107e-17	glutamine biosynthetic process
GO:0006549	4814	5	610	1	0.492247	0.61035	4.65107e-17	isoleucine metabolic process
GO:0015087	4814	5	610	1	0.492247	0.61035	4.65107e-17	cobalt ion transmembrane transporter activity
GO:0006206	4814	5	610	1	0.492247	0.61035	4.65107e-17	pyrimidine base metabolic process
GO:0032506	4814	5	610	1	0.492247	0.61035	4.65107e-17	cytokinetic process
GO:0016298	4814	5	610	1	0.492247	0.61035	4.65107e-17	lipase activity
GO:0016042	4814	5	610	1	0.492247	0.61035	4.65107e-17	lipid catabolic process
GO:0034622	4814	5	610	1	0.492247	0.61035	4.65107e-17	cellular macromolecular complex assembly
GO:0016860	4814	13	610	2	0.50436	0.623615	8.4868e-39	intramolecular oxidoreductase activity
GO:0015144	4814	13	610	2	0.50436	0.623615	8.4868e-39	carbohydrate transmembrane transporter activity
GO:0051119	4814	13	610	2	0.50436	0.623615	8.4868e-39	sugar transmembrane transporter activity
GO:0031224	4814	569	610	72	0.527034	0.651042	0	intrinsic to membrane
GO:0004185	4814	6	610	1	0.556654	0.67256	5.80296e-20	serine-type carboxypeptidase activity
GO:0004315	4814	6	610	1	0.556654	0.67256	5.80296e-20	3-oxoacyl-[acyl-carrier-protein] synthase activity
GO:0070008	4814	6	610	1	0.556654	0.67256	5.80296e-20	serine-type exopeptidase activity
GO:0008236	4814	63	610	8	0.554901	0.67256	2.99441e-145	serine-type peptidase activity
GO:0005216	4814	6	610	1	0.556654	0.67256	5.80296e-20	ion channel activity
GO:0016805	4814	6	610	1	0.556654	0.67256	5.80296e-20	dipeptidase activity
GO:0006094	4814	6	610	1	0.556654	0.67256	5.80296e-20	gluconeogenesis
GO:0009435	4814	6	610	1	0.556654	0.67256	5.80296e-20	NAD biosynthetic process
GO:0017171	4814	63	610	8	0.554901	0.67256	2.99441e-145	serine hydrolase activity
GO:0006536	4814	6	610	1	0.556654	0.67256	5.80296e-20	glutamate metabolic process
GO:0015267	4814	6	610	1	0.556654	0.67256	5.80296e-20	channel activity
GO:0019674	4814	6	610	1	0.556654	0.67256	5.80296e-20	NAD metabolic process
GO:0006470	4814	6	610	1	0.556654	0.67256	5.80296e-20	protein amino acid dephosphorylation
GO:0051174	4814	6	610	1	0.556654	0.67256	5.80296e-20	regulation of phosphorus metabolic process
GO:0022838	4814	6	610	1	0.556654	0.67256	5.80296e-20	substrate-specific channel activity
GO:0022803	4814	6	610	1	0.556654	0.67256	5.80296e-20	passive transmembrane transporter activity
GO:0016211	4814	6	610	1	0.556654	0.67256	5.80296e-20	ammonia ligase activity
GO:0015939	4814	6	610	1	0.556654	0.67256	5.80296e-20	pantothenate metabolic process
GO:0042325	4814	6	610	1	0.556654	0.67256	5.80296e-20	regulation of phosphorylation
GO:0030976	4814	14	610	2	0.545489	0.67256	2.4748e-41	thiamin pyrophosphate binding
GO:0015833	4814	14	610	2	0.545489	0.67256	2.4748e-41	peptide transport
GO:0019220	4814	6	610	1	0.556654	0.67256	5.80296e-20	regulation of phosphate metabolic process
GO:0019319	4814	6	610	1	0.556654	0.67256	5.80296e-20	hexose biosynthetic process
GO:0019359	4814	6	610	1	0.556654	0.67256	5.80296e-20	nicotinamide nucleotide biosynthetic process
GO:0016627	4814	39	610	5	0.561273	0.677521	5.73952e-98	oxidoreductase activity, acting on the CH-CH group of donors
GO:0009084	4814	23	610	3	0.572157	0.689402	5.46656e-63	glutamine family amino acid biosynthetic process
GO:0016903	4814	23	610	3	0.572157	0.689402	5.46656e-63	oxidoreductase activity, acting on the aldehyde or oxo group of donors
GO:0009231	4814	15	610	2	0.584172	0.701325	7.73376e-44	riboflavin biosynthetic process
GO:0006771	4814	15	610	2	0.584172	0.701325	7.73376e-44	riboflavin metabolic process
GO:0042727	4814	15	610	2	0.584172	0.701325	7.73376e-44	riboflavin and derivative biosynthetic process
GO:0042726	4814	15	610	2	0.584172	0.701325	7.73376e-44	riboflavin and derivative metabolic process
GO:0051537	4814	24	610	3	0.602145	0.722246	2.73842e-65	2 iron, 2 sulfur cluster binding
GO:0009085	4814	7	610	1	0.612902	0.727237	8.44857e-23	lysine biosynthetic process
GO:0009103	4814	7	610	1	0.612902	0.727237	8.44857e-23	lipopolysaccharide biosynthetic process
GO:0009089	4814	7	610	1	0.612902	0.727237	8.44857e-23	lysine biosynthetic process via diaminopimelate
GO:0004616	4814	7	610	1	0.612902	0.727237	8.44857e-23	phosphogluconate dehydrogenase (decarboxylating) activity
GO:0008653	4814	7	610	1	0.612902	0.727237	8.44857e-23	lipopolysaccharide metabolic process
GO:0016783	4814	7	610	1	0.612902	0.727237	8.44857e-23	sulfurtransferase activity
GO:0016880	4814	7	610	1	0.612902	0.727237	8.44857e-23	acid-ammonia (or amide) ligase activity
GO:0006553	4814	7	610	1	0.612902	0.727237	8.44857e-23	lysine metabolic process
GO:0006261	4814	7	610	1	0.612902	0.727237	8.44857e-23	DNA-dependent DNA replication
GO:0006824	4814	7	610	1	0.612902	0.727237	8.44857e-23	cobalt ion transport
GO:0008170	4814	7	610	1	0.612902	0.727237	8.44857e-23	N-methyltransferase activity
GO:0046451	4814	7	610	1	0.612902	0.727237	8.44857e-23	diaminopimelate metabolic process
GO:0016020	4814	774	610	96	0.615916	0.730158	0	membrane
GO:0004222	4814	33	610	4	0.616878	0.730645	2.90888e-85	metalloendopeptidase activity
GO:0042401	4814	16	610	2	0.620367	0.734119	2.57846e-46	cellular biogenic amine biosynthetic process
GO:0043412	4814	133	610	16	0.629224	0.743936	1.5789e-263	macromolecule modification
GO:0009070	4814	8	610	1	0.662024	0.777158	1.40604e-25	serine family amino acid biosynthetic process
GO:0016868	4814	8	610	1	0.662024	0.777158	1.40604e-25	intramolecular transferase activity, phosphotransferases
GO:0005315	4814	8	610	1	0.662024	0.777158	1.40604e-25	inorganic phosphate transmembrane transporter activity
GO:0005343	4814	8	610	1	0.662024	0.777158	1.40604e-25	organic acid:sodium symporter activity
GO:0015114	4814	8	610	1	0.662024	0.777158	1.40604e-25	phosphate transmembrane transporter activity
GO:0006817	4814	8	610	1	0.662024	0.777158	1.40604e-25	phosphate transport
GO:0004091	4814	8	610	1	0.662024	0.777158	1.40604e-25	carboxylesterase activity
GO:0015370	4814	8	610	1	0.662024	0.777158	1.40604e-25	solute:sodium symporter activity
GO:0016820	4814	78	610	9	0.670524	0.785742	1.23287e-172	hydrolase activity, acting on acid anhydrides, catalyzing transmembrane movement of substances
GO:0016887	4814	235	610	28	0.669944	0.785742	0	ATPase activity
GO:0046914	4814	244	610	29	0.677322	0.793006	0	transition metal ion binding
GO:0016481	4814	27	610	3	0.683484	0.797398	4.37565e-72	negative regulation of transcription
GO:0045934	4814	27	610	3	0.683484	0.797398	4.37565e-72	negative regulation of nucleobase, nucleoside, nucleotide and nucleic acid metabolic process
GO:0051172	4814	27	610	3	0.683484	0.797398	4.37565e-72	negative regulation of nitrogen compound metabolic process
GO:0010629	4814	27	610	3	0.683484	0.797398	4.37565e-72	negative regulation of gene expression
GO:0030001	4814	62	610	7	0.686266	0.79806	2.25864e-143	metal ion transport
GO:0008509	4814	18	610	2	0.685364	0.79806	3.42808e-51	anion transmembrane transporter activity
GO:0005576	4814	36	610	4	0.686464	0.79806	1.14102e-91	extracellular region
GO:0006576	4814	18	610	2	0.685364	0.79806	3.42808e-51	cellular biogenic amine metabolic process
GO:0008745	4814	9	610	1	0.704921	0.809209	2.63304e-28	N-acetylmuramoyl-L-alanine amidase activity
GO:0000162	4814	9	610	1	0.704921	0.809209	2.63304e-28	tryptophan biosynthetic process
GO:0043190	4814	9	610	1	0.704921	0.809209	2.63304e-28	ATP-binding cassette (ABC) transporter complex
GO:0009892	4814	28	610	3	0.707676	0.809209	2.55939e-74	negative regulation of metabolic process
GO:0009890	4814	28	610	3	0.707676	0.809209	2.55939e-74	negative regulation of biosynthetic process
GO:0016758	4814	9	610	1	0.704921	0.809209	2.63304e-28	transferase activity, transferring hexosyl groups
GO:0048523	4814	28	610	3	0.707676	0.809209	2.55939e-74	negative regulation of cellular process
GO:0048519	4814	28	610	3	0.707676	0.809209	2.55939e-74	negative regulation of biological process
GO:0019684	4814	9	610	1	0.704921	0.809209	2.63304e-28	photosynthesis, light reaction
GO:0007165	4814	89	610	10	0.707005	0.809209	6.76267e-192	signal transduction
GO:0010605	4814	28	610	3	0.707676	0.809209	2.55939e-74	negative regulation of macromolecule metabolic process
GO:0055085	4814	230	610	27	0.698636	0.809209	0	transmembrane transport
GO:0010558	4814	28	610	3	0.707676	0.809209	2.55939e-74	negative regulation of macromolecule biosynthetic process
GO:0016311	4814	9	610	1	0.704921	0.809209	2.63304e-28	dephosphorylation
GO:0031327	4814	28	610	3	0.707676	0.809209	2.55939e-74	negative regulation of cellular biosynthetic process
GO:0031324	4814	28	610	3	0.707676	0.809209	2.55939e-74	negative regulation of cellular metabolic process
GO:0046219	4814	9	610	1	0.704921	0.809209	2.63304e-28	indolalkylamine biosynthetic process
GO:0042435	4814	9	610	1	0.704921	0.809209	2.63304e-28	indole derivative biosynthetic process
GO:0019200	4814	9	610	1	0.704921	0.809209	2.63304e-28	carbohydrate kinase activity
GO:0050661	4814	19	610	2	0.714288	0.816064	1.35808e-53	NADP or NADPH binding
GO:0006575	4814	29	610	3	0.730424	0.833192	1.55082e-76	cellular amino acid derivative metabolic process
GO:0031406	4814	56	610	6	0.730539	0.833192	5.90195e-132	carboxylic acid binding
GO:0004520	4814	10	610	1	0.742382	0.836602	5.4798e-31	endodeoxyribonuclease activity
GO:0004175	4814	83	610	9	0.741696	0.836602	1.80663e-181	endopeptidase activity
GO:0071496	4814	10	610	1	0.742382	0.836602	5.4798e-31	cellular response to external stimulus
GO:0016782	4814	10	610	1	0.742382	0.836602	5.4798e-31	transferase activity, transferring sulfur-containing groups
GO:0009991	4814	10	610	1	0.742382	0.836602	5.4798e-31	response to extracellular stimulus
GO:0005975	4814	326	610	38	0.740872	0.836602	0	carbohydrate metabolic process
GO:0009432	4814	10	610	1	0.742382	0.836602	5.4798e-31	SOS response
GO:0009605	4814	10	610	1	0.742382	0.836602	5.4798e-31	response to external stimulus
GO:0015197	4814	10	610	1	0.742382	0.836602	5.4798e-31	peptide transporter activity
GO:0006289	4814	10	610	1	0.742382	0.836602	5.4798e-31	nucleotide-excision repair
GO:0007154	4814	10	610	1	0.742382	0.836602	5.4798e-31	cell communication
GO:0046700	4814	10	610	1	0.742382	0.836602	5.4798e-31	heterocycle catabolic process
GO:0031668	4814	10	610	1	0.742382	0.836602	5.4798e-31	cellular response to extracellular stimulus
GO:0008081	4814	10	610	1	0.742382	0.836602	5.4798e-31	phosphoric diester hydrolase activity
GO:0050660	4814	75	610	8	0.751311	0.845944	2.87278e-167	FAD binding
GO:0016746	4814	153	610	17	0.757626	0.852329	8.69459e-294	transferase activity, transferring acyl groups
GO:0006259	4814	162	610	18	0.762411	0.856256	5.17232e-307	DNA metabolic process
GO:0022804	4814	162	610	18	0.762411	0.856256	5.17232e-307	active transmembrane transporter activity
GO:0051716	4814	85	610	9	0.767027	0.859981	5.7644e-185	cellular response to stimulus
GO:0033554	4814	85	610	9	0.767027	0.859981	5.7644e-185	cellular response to stress
GO:0004519	4814	31	610	3	0.771716	0.862446	6.30045e-81	endonuclease activity
GO:0004180	4814	11	610	1	0.775094	0.862446	1.25474e-33	carboxypeptidase activity
GO:0016491	4814	675	610	80	0.772708	0.862446	0	oxidoreductase activity
GO:0006568	4814	11	610	1	0.775094	0.862446	1.25474e-33	tryptophan metabolic process
GO:0006586	4814	11	610	1	0.775094	0.862446	1.25474e-33	indolalkylamine metabolic process
GO:0045152	4814	11	610	1	0.775094	0.862446	1.25474e-33	antisigma factor binding
GO:0015926	4814	11	610	1	0.775094	0.862446	1.25474e-33	glucosidase activity
GO:0042430	4814	11	610	1	0.775094	0.862446	1.25474e-33	indole and derivative metabolic process
GO:0042434	4814	11	610	1	0.775094	0.862446	1.25474e-33	indole derivative metabolic process
GO:0005215	4814	507	610	59	0.789875	0.877418	0	transporter activity
GO:0055114	4814	548	610	64	0.789789	0.877418	0	oxidation reduction
GO:0016747	4814	140	610	15	0.795726	0.883176	2.9151e-274	transferase activity, transferring acyl groups other than amino-acyl groups
GO:0048037	4814	318	610	36	0.796969	0.883814	0	cofactor binding
GO:0004536	4814	12	610	1	0.803658	0.885295	3.13489e-36	deoxyribonuclease activity
GO:0016705	4814	12	610	1	0.803658	0.885295	3.13489e-36	oxidoreductase activity, acting on paired donors, with incorporation or reduction of molecular oxygen
GO:0009253	4814	12	610	1	0.803658	0.885295	3.13489e-36	peptidoglycan catabolic process
GO:0006027	4814	12	610	1	0.803658	0.885295	3.13489e-36	glycosaminoglycan catabolic process
GO:0007059	4814	12	610	1	0.803658	0.885295	3.13489e-36	chromosome segregation
GO:0033692	4814	12	610	1	0.803658	0.885295	3.13489e-36	cellular polysaccharide biosynthetic process
GO:0015979	4814	12	610	1	0.803658	0.885295	3.13489e-36	photosynthesis
GO:0015662	4814	12	610	1	0.803658	0.885295	3.13489e-36	ATPase activity, coupled to transmembrane movement of ions, phosphorylative mechanism
GO:0043492	4814	71	610	7	0.813231	0.894351	4.97757e-160	ATPase activity, coupled to movement of substances
GO:0042626	4814	71	610	7	0.813231	0.894351	4.97757e-160	ATPase activity, coupled to transmembrane movement of substances
GO:0051179	4814	604	610	70	0.820802	0.901927	0	localization
GO:0018106	4814	44	610	4	0.826718	0.906171	3.01949e-108	peptidyl-histidine phosphorylation
GO:0008415	4814	126	610	13	0.825837	0.906171	1.24761e-252	acyltransferase activity
GO:0018202	4814	44	610	4	0.826718	0.906171	3.01949e-108	peptidyl-histidine modification
GO:0006464	4814	109	610	11	0.832345	0.911583	2.00171e-225	protein modification process
GO:0017000	4814	25	610	2	0.844306	0.923155	1.42924e-67	antibiotic biosynthetic process
GO:0042398	4814	25	610	2	0.844306	0.923155	1.42924e-67	cellular amino acid derivative biosynthetic process
GO:0051234	4814	602	610	69	0.846136	0.923629	0	establishment of localization
GO:0006810	4814	602	610	69	0.846136	0.923629	0	transport
GO:0015103	4814	14	610	1	0.850377	0.925966	2.4748e-41	inorganic anion transmembrane transporter activity
GO:0006996	4814	14	610	1	0.850377	0.925966	2.4748e-41	organelle organization
GO:0042623	4814	102	610	10	0.849615	0.925966	6.84388e-214	ATPase activity, coupled
GO:0004252	4814	46	610	4	0.852293	0.92611	2.74763e-112	serine-type endopeptidase activity
GO:0018193	4814	46	610	4	0.852293	0.92611	2.74763e-112	peptidyl-amino acid modification
GO:0010181	4814	36	610	3	0.852609	0.92611	1.14102e-91	FMN binding
GO:0050662	4814	201	610	21	0.860306	0.933703	0	coenzyme binding
GO:0048038	4814	15	610	1	0.869391	0.942019	7.73376e-44	quinone binding
GO:0016620	4814	15	610	1	0.869391	0.942019	7.73376e-44	oxidoreductase activity, acting on the aldehyde or oxo group of donors, NAD or NADP as acceptor
GO:0006310	4814	48	610	4	0.874595	0.945335	2.72719e-116	DNA recombination
GO:0046942	4814	27	610	2	0.873955	0.945335	4.37565e-72	carboxylic acid transport
GO:0015849	4814	27	610	2	0.873955	0.945335	4.37565e-72	organic acid transport
GO:0022607	4814	78	610	7	0.881248	0.951748	1.23287e-172	cellular component assembly
GO:0009057	4814	49	610	4	0.884614	0.953018	2.80387e-118	macromolecule catabolic process
GO:0070035	4814	28	610	2	0.886746	0.953018	2.55939e-74	purine NTP-dependent helicase activity
GO:0017144	4814	28	610	2	0.886746	0.953018	2.55939e-74	drug metabolic process
GO:0016999	4814	28	610	2	0.886746	0.953018	2.55939e-74	antibiotic metabolic process
GO:0008026	4814	28	610	2	0.886746	0.953018	2.55939e-74	ATP-dependent helicase activity
GO:0015698	4814	16	610	1	0.885993	0.953018	2.57846e-46	inorganic anion transport
GO:0004386	4814	39	610	3	0.888098	0.953696	5.73952e-98	helicase activity
GO:0043687	4814	99	610	9	0.896123	0.960271	6.95904e-209	post-translational protein modification
GO:0006281	4814	80	610	7	0.896398	0.960271	3.47458e-176	DNA repair
GO:0006974	4814	80	610	7	0.896398	0.960271	3.47458e-176	response to DNA damage stimulus
GO:0003678	4814	17	610	1	0.900487	0.963871	9.13584e-49	DNA helicase activity
GO:0051287	4814	30	610	2	0.908794	0.971976	9.72302e-79	NAD or NADH binding
GO:0030151	4814	18	610	1	0.913142	0.974263	3.42808e-51	molybdenum ion binding
GO:0015074	4814	18	610	1	0.913142	0.974263	3.42808e-51	DNA integration
GO:0006820	4814	18	610	1	0.913142	0.974263	3.42808e-51	anion transport
GO:0005342	4814	31	610	2	0.918248	0.978134	6.30045e-81	organic acid transmembrane transporter activity
GO:0046943	4814	31	610	2	0.918248	0.978134	6.30045e-81	carboxylic acid transmembrane transporter activity
GO:0065003	4814	74	610	6	0.921446	0.979644	1.8156e-165	macromolecular complex assembly
GO:0016773	4814	187	610	18	0.921887	0.979644	0	phosphotransferase activity, alcohol group as acceptor
GO:0006468	4814	84	610	7	0.921833	0.979644	3.20772e-183	protein amino acid phosphorylation
GO:0016775	4814	94	610	8	0.922994	0.980033	1.89544e-200	phosphotransferase activity, nitrogenous group as acceptor
GO:0006026	4814	19	610	1	0.924189	0.980515	1.35808e-53	aminoglycan catabolic process
GO:0003676	4814	1046	610	119	0.931182	0.987142	0	nucleic acid binding
GO:0015171	4814	20	610	1	0.933834	0.989161	5.66457e-56	amino acid transmembrane transporter activity
GO:0030246	4814	57	610	4	0.942514	0.993582	7.07044e-134	carbohydrate binding
GO:0016566	4814	21	610	1	0.942253	0.993582	2.48135e-58	specific transcriptional repressor activity
GO:0005275	4814	21	610	1	0.942253	0.993582	2.48135e-58	amine transmembrane transporter activity
GO:0044264	4814	21	610	1	0.942253	0.993582	2.48135e-58	cellular polysaccharide metabolic process
GO:0015291	4814	67	610	5	0.93924	0.993582	1.08251e-152	secondary active transmembrane transporter activity
GO:0006865	4814	21	610	1	0.942253	0.993582	2.48135e-58	amino acid transport
GO:0004674	4814	35	610	2	0.947592	0.99814	1.5147e-89	protein serine/threonine kinase activity
GO:0015837	4814	22	610	1	0.949602	0.999462	1.13895e-60	amine transport
GO:0000000	4814	4814	610	610	1	1	1	root
GO:0000036	4814	23	610	1	0.956018	1	5.46656e-63	acyl carrier activity
GO:0000155	4814	93	610	7	0.960119	1	9.51957e-199	two-component sensor activity
GO:0000156	4814	131	610	9	0.989561	1	1.9719e-260	two-component response regulator activity
GO:0000160	4814	195	610	12	0.999207	1	0	two-component signal transduction system (phosphorelay)
GO:0030528	4814	660	610	41	1	1	0	transcription regulator activity
GO:0004553	4814	116	610	1	1	1	9.25755e-237	hydrolase activity, hydrolyzing O-glycosyl compounds
GO:0000272	4814	38	610	1	0.994315	1	7.02871e-96	polysaccharide catabolic process
GO:0070271	4814	73	610	5	0.963587	1	1.16321e-163	protein complex biogenesis
GO:0043565	4814	191	610	12	0.998893	1	0	sequence-specific DNA binding
GO:0008270	4814	123	610	9	0.980521	1	6.59012e-248	zinc ion binding
GO:0004871	4814	252	610	19	0.997223	1	0	signal transducer activity
GO:0004673	4814	93	610	7	0.960119	1	9.51957e-199	protein histidine kinase activity
GO:0004672	4814	132	610	9	0.990364	1	5.5582e-262	protein kinase activity
GO:0004721	4814	54	610	2	0.994316	1	4.34078e-128	phosphoprotein phosphatase activity
GO:0043176	4814	29	610	1	0.980582	1	1.55082e-76	amine binding
GO:0008643	4814	54	610	2	0.994316	1	4.34078e-128	carbohydrate transport
GO:0065007	4814	874	610	73	0.999996	1	0	biological regulation
GO:0060255	4814	741	610	50	1	1	0	regulation of macromolecule metabolic process
GO:0016597	4814	29	610	1	0.980582	1	1.55082e-76	amino acid binding
GO:0009889	4814	735	610	50	1	1	0	regulation of biosynthetic process
GO:0016407	4814	86	610	4	0.996699	1	1.04829e-186	acetyltransferase activity
GO:0016410	4814	86	610	4	0.996699	1	1.04829e-186	N-acyltransferase activity
GO:0016798	4814	130	610	3	0.999996	1	7.05066e-259	hydrolase activity, acting on glycosyl bonds
GO:0016791	4814	76	610	3	0.997703	1	4.60713e-169	phosphatase activity
GO:0016788	4814	172	610	13	0.989214	1	1.91E-321	hydrolase activity, acting on ester bonds
GO:0016787	4814	1011	610	103	0.997275	1	0	hydrolase activity
GO:0051252	4814	716	610	46	1	1	0	regulation of RNA metabolic process
GO:0060089	4814	252	610	19	0.997223	1	0	molecular transducer activity
GO:0016987	4814	68	610	4	0.979518	1	1.55068e-154	sigma factor activity
GO:0016986	4814	68	610	4	0.979518	1	1.55068e-154	transcription initiation factor activity
GO:0015297	4814	42	610	1	0.99671	1	3.63347e-104	antiporter activity
GO:0015298	4814	38	610	1	0.994315	1	7.02871e-96	solute:cation antiporter activity
GO:0015299	4814	38	610	1	0.994315	1	7.02871e-96	solute:hydrogen antiporter activity
GO:0015300	4814	38	610	1	0.994315	1	7.02871e-96	solute:solute antiporter activity
GO:0006461	4814	73	610	5	0.963587	1	1.16321e-163	protein complex assembly
GO:0032774	4814	725	610	50	1	1	0	RNA biosynthetic process
GO:0080090	4814	736	610	50	1	1	0	regulation of primary metabolic process
GO:0019751	4814	26	610	1	0.970772	1	7.75948e-70	polyol metabolic process
GO:0006352	4814	68	610	4	0.979518	1	1.55068e-154	transcription initiation
GO:0006355	4814	716	610	46	1	1	0	regulation of transcription, DNA-dependent
GO:0006350	4814	739	610	52	1	1	0	transcription
GO:0006351	4814	722	610	50	1	1	0	transcription, DNA-dependent
GO:0051171	4814	733	610	48	1	1	0	regulation of nitrogen compound metabolic process
GO:0010468	4814	739	610	50	1	1	0	regulation of gene expression
GO:0006950	4814	159	610	12	0.986778	1	1.24941e-302	response to stress
GO:0050896	4814	209	610	14	0.998524	1	0	response to stimulus
GO:0050789	4814	864	610	73	0.999993	1	0	regulation of biological process
GO:0050794	4814	858	610	73	0.99999	1	0	regulation of cellular process
GO:0045449	4814	731	610	48	1	1	0	regulation of transcription
GO:0010556	4814	735	610	50	1	1	0	regulation of macromolecule biosynthetic process
GO:0046677	4814	48	610	1	0.998552	1	2.72719e-116	response to antibiotic
GO:0031326	4814	735	610	50	1	1	0	regulation of cellular biosynthetic process
GO:0031323	4814	741	610	50	1	1	0	regulation of cellular metabolic process
GO:0016070	4814	794	610	85	0.9718	1	0	RNA metabolic process
GO:0042578	4814	87	610	4	0.997029	1	1.92897e-188	phosphoric ester hydrolase activity
GO:0046983	4814	55	610	3	0.9772	1	5.01561e-130	protein dimerization activity
GO:0008080	4814	84	610	4	0.995929	1	3.20772e-183	N-acetyltransferase activity
GO:0003700	4814	596	610	30	1	1	0	transcription factor activity
GO:0003677	4814	918	610	59	1	1	0	DNA binding
GO:0023060	4814	255	610	19	0.997744	1	0	signal transmission
GO:0023046	4814	255	610	19	0.997744	1	0	signaling process
GO:0023052	4814	260	610	19	0.998414	1	0	signaling
GO:0019219	4814	733	610	48	1	1	0	regulation of nucleobase, nucleoside, nucleotide and nucleic acid metabolic process
GO:0019222	4814	746	610	50	1	1	0	regulation of metabolic process
GO:0042221	4814	59	610	4	0.952071	1	1.06943e-137	response to chemical stimulus

## Sheet: Van t60 down
ID	Pop.total	Pop.term	Study.total	Study.term	p	p.adjusted	p.min	name
GO:0044424	4814	400	579	154	4.3494e-47	5.58462e-44	0	intracellular part
GO:0005737	4814	375	579	143	7.69667e-43	4.94126e-40	0	cytoplasm
GO:0006412	4814	117	579	75	1.29845e-41	5.55736e-39	2.30552e-238	translation
GO:0044281	4814	526	579	147	1.98369e-26	6.36763e-24	0	small molecule metabolic process
GO:0003735	4814	63	579	43	8.97382e-26	2.30448e-23	2.99441e-145	structural constituent of ribosome
GO:0030529	4814	66	579	44	1.08159e-25	2.3146e-23	7.67127e-151	ribonucleoprotein complex
GO:0005840	4814	64	579	43	2.43379e-25	4.46426e-23	4.03372e-147	ribosome
GO:0005198	4814	72	579	45	1.75423e-24	2.5027e-22	7.55609e-162	structural molecule activity
GO:0003723	4814	78	579	47	1.57455e-24	2.5027e-22	1.23287e-172	RNA binding
GO:0032991	4814	146	579	66	2.25322e-24	2.89314e-22	2.44817e-283	macromolecular complex
GO:0043229	4814	89	579	50	4.36547e-24	5.0957e-22	6.76267e-192	intracellular organelle
GO:0043226	4814	91	579	50	1.72867e-23	1.77016e-21	2.48136e-195	organelle
GO:0044271	4814	251	579	89	1.79222e-23	1.77016e-21	0	cellular nitrogen compound biosynthetic process
GO:0044444	4814	98	579	52	1.93085e-23	1.77087e-21	3.31503e-207	cytoplasmic part
GO:0044283	4814	275	579	92	3.52502e-22	3.01742e-20	0	small molecule biosynthetic process
GO:0005622	4814	732	579	172	1.04378e-21	8.37636e-20	0	intracellular
GO:0044237	4814	1877	579	332	1.29648e-21	9.79223e-20	0	cellular metabolic process
GO:0043228	4814	81	579	45	1.70283e-21	1.15075e-19	5.9451e-178	non-membrane-bounded organelle
GO:0043232	4814	81	579	45	1.70283e-21	1.15075e-19	5.9451e-178	intracellular non-membrane-bounded organelle
GO:0044267	4814	252	579	86	2.16519e-21	1.39005e-19	0	cellular protein metabolic process
GO:0019843	4814	36	579	29	4.1255e-21	2.52245e-19	1.14102e-91	rRNA binding
GO:0046483	4814	178	579	68	4.61147e-20	2.69142e-18	0	heterocycle metabolic process
GO:0044249	4814	1307	579	252	8.67474e-20	4.84277e-18	0	cellular biosynthetic process
GO:0009058	4814	1399	579	263	3.2621e-19	1.74522e-17	0	biosynthetic process
GO:0009987	4814	2235	579	367	1.78311e-18	9.15804e-17	0	cellular process
GO:0042180	4814	240	579	78	5.55756e-18	2.74458e-16	0	cellular ketone metabolic process
GO:0043436	4814	238	579	77	1.25669e-17	5.76281e-16	0	oxoacid metabolic process
GO:0019752	4814	238	579	77	1.25669e-17	5.76281e-16	0	carboxylic acid metabolic process
GO:0019538	4814	394	579	105	6.48401e-17	2.87085e-15	0	protein metabolic process
GO:0006082	4814	247	579	77	1.38969e-16	5.94788e-15	0	organic acid metabolic process
GO:0009308	4814	226	579	72	4.13088e-16	1.71098e-14	0	amine metabolic process
GO:0006520	4814	174	579	60	2.48889e-15	9.98666e-14	4.9E-324	cellular amino acid metabolic process
GO:0044106	4814	181	579	61	4.87604e-15	1.89722e-13	0	cellular amine metabolic process
GO:0005623	4814	1534	579	268	7.12099e-15	2.61239e-13	0	cell
GO:0044464	4814	1534	579	268	7.12099e-15	2.61239e-13	0	cell part
GO:0005575	4814	1577	579	270	8.84964e-14	3.15637e-12	0	cellular_component
GO:0006519	4814	192	579	61	1.04995e-13	3.64362e-12	0	cellular amino acid and derivative metabolic process
GO:0051186	4814	135	579	48	4.97217e-13	1.68007e-11	1.30379e-266	cofactor metabolic process
GO:0034220	4814	17	579	15	1.46152e-12	4.81178e-11	9.13584e-49	ion transmembrane transport
GO:0055086	4814	116	579	43	1.69096e-12	5.42797e-11	9.25755e-237	nucleobase, nucleoside and nucleotide metabolic process
GO:0034654	4814	72	579	32	4.37514e-12	1.33754e-10	7.55609e-162	nucleobase, nucleoside, nucleotide and nucleic acid biosynthetic process
GO:0034404	4814	72	579	32	4.37514e-12	1.33754e-10	7.55609e-162	nucleobase, nucleoside and nucleotide biosynthetic process
GO:0009117	4814	93	579	37	5.40684e-12	1.57781e-10	9.51957e-199	nucleotide metabolic process
GO:0006753	4814	93	579	37	5.40684e-12	1.57781e-10	9.51957e-199	nucleoside phosphate metabolic process
GO:0033279	4814	16	579	14	1.09636e-11	3.12829e-10	2.57846e-46	ribosomal subunit
GO:0006399	4814	41	579	23	1.14481e-11	3.19552e-10	4.12918e-102	tRNA metabolic process
GO:0009165	4814	65	579	29	4.05666e-11	1.10825e-09	5.51983e-149	nucleotide biosynthetic process
GO:0034660	4814	50	579	25	4.21346e-11	1.1271e-09	2.94215e-120	ncRNA metabolic process
GO:0046394	4814	122	579	42	5.11281e-11	1.33977e-09	2.51389e-246	carboxylic acid biosynthetic process
GO:0043039	4814	25	579	17	7.92811e-11	1.95763e-09	1.42924e-67	tRNA aminoacylation
GO:0043038	4814	25	579	17	7.92811e-11	1.95763e-09	1.42924e-67	amino acid activation
GO:0006418	4814	25	579	17	7.92811e-11	1.95763e-09	1.42924e-67	tRNA aminoacylation for protein translation
GO:0044446	4814	20	579	15	1.17425e-10	2.8448e-09	5.66457e-56	intracellular organelle part
GO:0016053	4814	128	579	42	2.91188e-10	6.92381e-09	9.23014e-256	organic acid biosynthetic process
GO:0004812	4814	27	579	17	4.89331e-10	1.10228e-08	4.37565e-72	aminoacyl-tRNA ligase activity
GO:0016875	4814	27	579	17	4.89331e-10	1.10228e-08	4.37565e-72	ligase activity, forming carbon-oxygen bonds
GO:0016876	4814	27	579	17	4.89331e-10	1.10228e-08	4.37565e-72	ligase activity, forming aminoacyl-tRNA and related compounds
GO:0006091	4814	84	579	32	5.81762e-10	1.2879e-08	3.20772e-183	generation of precursor metabolites and energy
GO:0018130	4814	96	579	34	1.60827e-09	3.50004e-08	7.76093e-204	heterocycle biosynthetic process
GO:0008652	4814	99	579	34	4.0539e-09	8.67534e-08	6.95904e-209	cellular amino acid biosynthetic process
GO:0006163	4814	44	579	21	4.69211e-09	9.87651e-08	3.01949e-108	purine nucleotide metabolic process
GO:0045259	4814	9	579	9	4.98501e-09	1.03238e-07	2.63304e-28	proton-transporting ATP synthase complex
GO:0016469	4814	11	579	10	5.80448e-09	1.18301e-07	1.25474e-33	proton-transporting two-sector ATPase complex
GO:0044422	4814	24	579	15	6.21449e-09	1.24678e-07	2.73842e-65	organelle part
GO:0009309	4814	106	579	35	7.78754e-09	1.53834e-07	1.6573e-220	amine biosynthetic process
GO:0016874	4814	131	579	40	8.44692e-09	1.64331e-07	1.9719e-260	ligase activity
GO:0006164	4814	42	579	20	1.15853e-08	2.22023e-07	3.63347e-104	purine nucleotide biosynthetic process
GO:0006778	4814	43	579	20	1.92607e-08	3.63687e-07	3.27408e-106	porphyrin metabolic process
GO:0044238	4814	1966	579	298	2.37906e-08	4.42712e-07	0	primary metabolic process
GO:0051188	4814	101	579	33	2.83392e-08	5.19823e-07	3.16227e-212	cofactor biosynthetic process
GO:0033013	4814	44	579	20	3.14011e-08	5.67874e-07	3.01949e-108	tetrapyrrole metabolic process
GO:0015985	4814	10	579	9	4.45279e-08	7.83203e-07	5.4798e-31	energy coupled proton transport, down electrochemical gradient
GO:0015986	4814	10	579	9	4.45279e-08	7.83203e-07	5.4798e-31	ATP synthesis coupled proton transport
GO:0015078	4814	18	579	12	7.70177e-08	1.31854e-06	3.42808e-51	hydrogen ion transmembrane transporter activity
GO:0006779	4814	42	579	19	7.69904e-08	1.31854e-06	3.63347e-104	porphyrin biosynthetic process
GO:0009260	4814	39	579	18	1.1661e-07	1.9701e-06	5.73952e-98	ribonucleotide biosynthetic process
GO:0000049	4814	13	579	10	1.20202e-07	2.00441e-06	8.4868e-39	tRNA binding
GO:0033014	4814	43	579	19	1.22693e-07	2.01972e-06	3.27408e-106	tetrapyrrole biosynthetic process
GO:0009259	4814	40	579	18	1.8862e-07	3.06567e-06	4.80798e-100	ribonucleotide metabolic process
GO:0006119	4814	23	579	13	3.51883e-07	5.58949e-06	5.46656e-63	oxidative phosphorylation
GO:0046933	4814	7	579	7	3.52608e-07	5.58949e-06	8.44857e-23	hydrogen ion transporting ATP synthase activity, rotational mechanism
GO:0006818	4814	14	579	10	3.7552e-07	5.80926e-06	2.4748e-41	hydrogen transport
GO:0015992	4814	14	579	10	3.7552e-07	5.80926e-06	2.4748e-41	proton transport
GO:0022890	4814	48	579	19	9.85284e-07	1.50608e-05	2.72719e-116	inorganic cation transmembrane transporter activity
GO:0009152	4814	36	579	16	1.12948e-06	1.70617e-05	1.14102e-91	purine ribonucleotide biosynthetic process
GO:0032555	4814	686	579	122	1.16873e-06	1.72488e-05	0	purine ribonucleotide binding
GO:0032553	4814	686	579	122	1.16873e-06	1.72488e-05	0	ribonucleotide binding
GO:0006807	4814	1368	579	214	1.23687e-06	1.80471e-05	0	nitrogen compound metabolic process
GO:0008152	4814	3089	579	422	1.29807e-06	1.87273e-05	0	metabolic process
GO:0009110	4814	67	579	23	1.40999e-06	1.98948e-05	1.08251e-152	vitamin biosynthetic process
GO:0006766	4814	67	579	23	1.40999e-06	1.98948e-05	1.08251e-152	vitamin metabolic process
GO:0009150	4814	37	579	16	1.77155e-06	2.47247e-05	8.83583e-94	purine ribonucleotide metabolic process
GO:0015934	4814	8	579	7	2.52716e-06	3.45199e-05	1.40604e-25	large ribosomal subunit
GO:0015935	4814	8	579	7	2.52716e-06	3.45199e-05	1.40604e-25	small ribosomal subunit
GO:0016879	4814	47	579	18	3.35536e-06	4.53504e-05	2.70844e-114	ligase activity, forming carbon-nitrogen bonds
GO:0006767	4814	66	579	22	4.18324e-06	5.5374e-05	7.67127e-151	water-soluble vitamin metabolic process
GO:0042364	4814	66	579	22	4.18324e-06	5.5374e-05	7.67127e-151	water-soluble vitamin biosynthetic process
GO:0045333	4814	35	579	15	4.30248e-06	5.63713e-05	1.5147e-89	cellular respiration
GO:0015077	4814	24	579	12	5.63403e-06	7.30717e-05	2.73842e-65	monovalent inorganic cation transmembrane transporter activity
GO:0017076	4814	762	579	129	8.32487e-06	0.000106891	0	purine nucleotide binding
GO:0000166	4814	884	579	145	1.17862e-05	0.000149036	0	nucleotide binding
GO:0034641	4814	1307	579	201	1.18393e-05	0.000149036	0	cellular nitrogen compound metabolic process
GO:0016740	4814	805	579	134	1.31681e-05	0.000164153	0	transferase activity
GO:0033178	4814	7	579	6	1.85953e-05	0.000225249	8.44857e-23	proton-transporting two-sector ATPase complex, catalytic domain
GO:0006827	4814	7	579	6	1.85953e-05	0.000225249	8.44857e-23	high-affinity iron ion transport
GO:0034755	4814	7	579	6	1.85953e-05	0.000225249	8.44857e-23	iron ion transmembrane transport
GO:0045261	4814	5	579	5	2.47882e-05	0.000297458	4.65107e-17	proton-transporting ATP synthase complex, catalytic core F(1)
GO:0009235	4814	27	579	12	2.56947e-05	0.00030009	4.37565e-72	cobalamin metabolic process
GO:0009236	4814	27	579	12	2.56947e-05	0.00030009	4.37565e-72	cobalamin biosynthetic process
GO:0033036	4814	16	579	9	2.59424e-05	0.00030009	2.57846e-46	macromolecule localization
GO:0008104	4814	16	579	9	2.59424e-05	0.00030009	2.57846e-46	protein localization
GO:0005524	4814	660	579	112	3.48864e-05	0.000396408	0	ATP binding
GO:0032559	4814	660	579	112	3.48864e-05	0.000396408	0	adenyl ribonucleotide binding
GO:0009141	4814	24	579	11	3.96051e-05	0.000446079	2.73842e-65	nucleoside triphosphate metabolic process
GO:0008150	4814	3825	579	495	4.6895e-05	0.000523593	0	biological_process
GO:0015031	4814	14	579	8	6.46483e-05	0.00069755	2.4748e-41	protein transport
GO:0045184	4814	14	579	8	6.46483e-05	0.00069755	2.4748e-41	establishment of protein localization
GO:0008135	4814	14	579	8	6.46483e-05	0.00069755	2.4748e-41	translation factor activity, nucleic acid binding
GO:0034621	4814	14	579	8	6.46483e-05	0.00069755	2.4748e-41	cellular macromolecular complex subunit organization
GO:0016744	4814	8	579	6	6.67997e-05	0.000714757	1.40604e-25	transferase activity, transferring aldehyde or ketonic groups
GO:0015980	4814	43	579	15	7.9589e-05	0.000844564	3.27408e-106	energy derivation by oxidation of organic compounds
GO:0009060	4814	18	579	9	8.81424e-05	0.00092012	3.42808e-51	aerobic respiration
GO:0051187	4814	18	579	9	8.81424e-05	0.00092012	3.42808e-51	cofactor catabolic process
GO:0009142	4814	22	579	10	9.81354e-05	0.00101618	1.13895e-60	nucleoside triphosphate biosynthetic process
GO:0043234	4814	80	579	22	0.000120688	0.00122987	3.47458e-176	protein complex
GO:0001882	4814	737	579	120	0.000119976	0.00122987	0	nucleoside binding
GO:0006220	4814	15	579	8	0.000124022	0.00125389	7.73376e-44	pyrimidine nucleotide metabolic process
GO:0008320	4814	6	579	5	0.000133936	0.00132287	5.80296e-20	protein transmembrane transporter activity
GO:0022884	4814	6	579	5	0.000133936	0.00132287	5.80296e-20	macromolecule transmembrane transporter activity
GO:0015450	4814	6	579	5	0.000133936	0.00132287	5.80296e-20	P-P-bond-hydrolysis-driven protein transmembrane transporter activity
GO:0044255	4814	70	579	20	0.000137817	0.00135081	3.32586e-158	cellular lipid metabolic process
GO:0046034	4814	19	579	9	0.00014977	0.0014459	1.35808e-53	ATP metabolic process
GO:0006754	4814	19	579	9	0.00014977	0.0014459	1.35808e-53	ATP biosynthetic process
GO:0009252	4814	23	579	10	0.000155136	0.00146466	5.46656e-63	peptidoglycan biosynthetic process
GO:0006023	4814	23	579	10	0.000155136	0.00146466	5.46656e-63	aminoglycan biosynthetic process
GO:0006024	4814	23	579	10	0.000155136	0.00146466	5.46656e-63	glycosaminoglycan biosynthetic process
GO:0006396	4814	36	579	13	0.000159557	0.00149541	1.14102e-91	RNA processing
GO:0030554	4814	736	579	119	0.000176209	0.00158318	0	adenyl nucleotide binding
GO:0043624	4814	9	579	6	0.000180019	0.00158318	2.63304e-28	cellular protein complex disassembly
GO:0022411	4814	9	579	6	0.000180019	0.00158318	2.63304e-28	cellular component disassembly
GO:0008565	4814	9	579	6	0.000180019	0.00158318	2.63304e-28	protein transporter activity
GO:0043241	4814	9	579	6	0.000180019	0.00158318	2.63304e-28	protein complex disassembly
GO:0001883	4814	736	579	119	0.000176209	0.00158318	0	purine nucleoside binding
GO:0032984	4814	9	579	6	0.000180019	0.00158318	2.63304e-28	macromolecular complex disassembly
GO:0006826	4814	9	579	6	0.000180019	0.00158318	2.63304e-28	iron ion transport
GO:0034623	4814	9	579	6	0.000180019	0.00158318	2.63304e-28	cellular macromolecular complex disassembly
GO:0033177	4814	4	579	4	0.000207358	0.0017869	4.47433e-14	proton-transporting two-sector ATPase complex, proton-transporting domain
GO:0045263	4814	4	579	4	0.000207358	0.0017869	4.47433e-14	proton-transporting ATP synthase complex, coupling factor F(o)
GO:0046961	4814	4	579	4	0.000207358	0.0017869	4.47433e-14	proton-transporting ATPase activity, rotational mechanism
GO:0006099	4814	16	579	8	0.000222101	0.00187617	2.57846e-46	tricarboxylic acid cycle
GO:0006084	4814	16	579	8	0.000222101	0.00187617	2.57846e-46	acetyl-CoA metabolic process
GO:0046356	4814	16	579	8	0.000222101	0.00187617	2.57846e-46	acetyl-CoA catabolic process
GO:0051128	4814	24	579	10	0.000237658	0.00199446	2.73842e-65	regulation of cellular component organization
GO:0009201	4814	20	579	9	0.000243564	0.00200472	5.66457e-56	ribonucleoside triphosphate biosynthetic process
GO:0009206	4814	20	579	9	0.000243564	0.00200472	5.66457e-56	purine ribonucleoside triphosphate biosynthetic process
GO:0009145	4814	20	579	9	0.000243564	0.00200472	5.66457e-56	purine nucleoside triphosphate biosynthetic process
GO:0000287	4814	48	579	15	0.000322743	0.0026395	2.72719e-116	magnesium ion binding
GO:0009205	4814	21	579	9	0.0003813	0.00304093	2.48135e-58	purine ribonucleoside triphosphate metabolic process
GO:0009199	4814	21	579	9	0.0003813	0.00304093	2.48135e-58	ribonucleoside triphosphate metabolic process
GO:0009144	4814	21	579	9	0.0003813	0.00304093	2.48135e-58	purine nucleoside triphosphate metabolic process
GO:0009109	4814	17	579	8	0.000375714	0.00304093	9.13584e-49	coenzyme catabolic process
GO:0019205	4814	7	579	5	0.000422286	0.00334701	8.44857e-23	nucleobase, nucleoside, nucleotide kinase activity
GO:0009064	4814	40	579	13	0.000526131	0.00414449	4.80798e-100	glutamine family amino acid metabolic process
GO:0006732	4814	77	579	20	0.000554891	0.00434439	7.48731e-171	coenzyme metabolic process
GO:0006730	4814	22	579	9	0.000577338	0.00446567	1.13895e-60	one-carbon metabolic process
GO:0022900	4814	22	579	9	0.000577338	0.00446567	1.13895e-60	electron transport chain
GO:0009069	4814	18	579	8	0.000605771	0.00465755	3.42808e-51	serine family amino acid metabolic process
GO:0032787	4814	56	579	16	0.000635176	0.00485456	5.90195e-132	monocarboxylic acid metabolic process
GO:0051301	4814	36	579	12	0.000663848	0.00504368	1.14102e-91	cell division
GO:0005525	4814	32	579	11	0.00082786	0.00614435	4.21523e-83	GTP binding
GO:0032561	4814	32	579	11	0.00082786	0.00614435	4.21523e-83	guanyl ribonucleotide binding
GO:0020037	4814	32	579	11	0.00082786	0.00614435	4.21523e-83	heme binding
GO:0019001	4814	32	579	11	0.00082786	0.00614435	4.21523e-83	guanyl nucleotide binding
GO:0006790	4814	42	579	13	0.000888354	0.00655544	3.63347e-104	sulfur metabolic process
GO:0004129	4814	5	579	4	0.00093764	0.00657196	4.65107e-17	cytochrome-c oxidase activity
GO:0009081	4814	15	579	7	0.000946895	0.00657196	7.73376e-44	branched chain family amino acid metabolic process
GO:0008654	4814	15	579	7	0.000946895	0.00657196	7.73376e-44	phospholipid biosynthetic process
GO:0016884	4814	15	579	7	0.000946895	0.00657196	7.73376e-44	carbon-nitrogen ligase activity, with glutamine as amido-N-donor
GO:0016676	4814	5	579	4	0.00093764	0.00657196	4.65107e-17	oxidoreductase activity, acting on heme group of donors, oxygen as acceptor
GO:0016675	4814	5	579	4	0.00093764	0.00657196	4.65107e-17	oxidoreductase activity, acting on heme group of donors
GO:0006644	4814	15	579	7	0.000946895	0.00657196	7.73376e-44	phospholipid metabolic process
GO:0019829	4814	5	579	4	0.00093764	0.00657196	4.65107e-17	cation-transporting ATPase activity
GO:0015002	4814	5	579	4	0.00093764	0.00657196	4.65107e-17	heme-copper terminal oxidase activity
GO:0006353	4814	5	579	4	0.00093764	0.00657196	4.65107e-17	transcription termination
GO:0019201	4814	5	579	4	0.00093764	0.00657196	4.65107e-17	nucleotide kinase activity
GO:0008610	4814	58	579	16	0.000968635	0.00668671	8.62067e-136	lipid biosynthetic process
GO:0034645	4814	939	579	141	0.00127703	0.0087685	0	cellular macromolecule biosynthetic process
GO:0070589	4814	29	579	10	0.00138596	0.00926579	1.55082e-76	cellular component macromolecule biosynthetic process
GO:0009124	4814	20	579	8	0.00139997	0.00926579	5.66457e-56	nucleoside monophosphate biosynthetic process
GO:0009123	4814	20	579	8	0.00139997	0.00926579	5.66457e-56	nucleoside monophosphate metabolic process
GO:0044038	4814	29	579	10	0.00138596	0.00926579	1.55082e-76	cell wall macromolecule biosynthetic process
GO:0007047	4814	20	579	8	0.00139997	0.00926579	5.66457e-56	cellular cell wall organization
GO:0010382	4814	29	579	10	0.00138596	0.00926579	1.55082e-76	cellular cell wall macromolecule metabolic process
GO:0045229	4814	20	579	8	0.00139997	0.00926579	5.66457e-56	external encapsulating structure organization
GO:0005381	4814	12	579	6	0.0014377	0.00946669	3.13489e-36	iron ion transmembrane transporter activity
GO:0043604	4814	3	579	3	0.00173195	0.0110283	5.3815e-11	amide biosynthetic process
GO:0009102	4814	3	579	3	0.00173195	0.0110283	5.3815e-11	biotin biosynthetic process
GO:0004748	4814	3	579	3	0.00173195	0.0110283	5.3815e-11	ribonucleoside-diphosphate reductase activity
GO:0051536	4814	78	579	19	0.00174357	0.0110283	1.23287e-172	iron-sulfur cluster binding
GO:0051540	4814	78	579	19	0.00174357	0.0110283	1.23287e-172	metal cluster binding
GO:0006413	4814	3	579	3	0.00173195	0.0110283	5.3815e-11	translational initiation
GO:0006768	4814	3	579	3	0.00173195	0.0110283	5.3815e-11	biotin metabolic process
GO:0042777	4814	3	579	3	0.00173195	0.0110283	5.3815e-11	plasma membrane ATP synthesis coupled proton transport
GO:0016741	4814	114	579	25	0.00179472	0.0112962	1.53265e-233	transferase activity, transferring one-carbon groups
GO:0046872	4814	433	579	72	0.00188101	0.0117815	0	metal ion binding
GO:0071555	4814	21	579	8	0.00202685	0.0126334	2.48135e-58	cell wall organization
GO:0016779	4814	51	579	14	0.0020888	0.0129566	3.14965e-122	nucleotidyltransferase activity
GO:0009161	4814	17	579	7	0.00230506	0.014027	9.13584e-49	ribonucleoside monophosphate metabolic process
GO:0009156	4814	17	579	7	0.00230506	0.014027	9.13584e-49	ribonucleoside monophosphate biosynthetic process
GO:0015674	4814	17	579	7	0.00230506	0.014027	9.13584e-49	di-, tri-valent inorganic cation transport
GO:0008033	4814	17	579	7	0.00230506	0.014027	9.13584e-49	tRNA processing
GO:0034470	4814	26	579	9	0.0023277	0.0140979	7.75948e-70	ncRNA processing
GO:0009082	4814	13	579	6	0.00240107	0.014273	8.4868e-39	branched chain family amino acid biosynthetic process
GO:0009059	4814	953	579	141	0.00238451	0.014273	0	macromolecule biosynthetic process
GO:0051641	4814	13	579	6	0.00240107	0.014273	8.4868e-39	cellular localization
GO:0006221	4814	13	579	6	0.00240107	0.014273	8.4868e-39	pyrimidine nucleotide biosynthetic process
GO:0000270	4814	36	579	11	0.00245842	0.0144137	1.14102e-91	peptidoglycan metabolic process
GO:0030203	4814	36	579	11	0.00245842	0.0144137	1.14102e-91	glycosaminoglycan metabolic process
GO:0044272	4814	31	579	10	0.00245512	0.0144137	6.30045e-81	sulfur compound biosynthetic process
GO:0009262	4814	6	579	4	0.00254505	0.0147866	5.80296e-20	deoxyribonucleotide metabolic process
GO:0010467	4814	893	579	133	0.00253657	0.0147866	0	gene expression
GO:0008360	4814	22	579	8	0.00285514	0.0162933	1.13895e-60	regulation of cell shape
GO:0006096	4814	22	579	8	0.00285514	0.0162933	1.13895e-60	glycolysis
GO:0022603	4814	22	579	8	0.00285514	0.0162933	1.13895e-60	regulation of anatomical structure morphogenesis
GO:0022604	4814	22	579	8	0.00285514	0.0162933	1.13895e-60	regulation of cell morphogenesis
GO:0046906	4814	42	579	12	0.00297535	0.0169042	3.63347e-104	tetrapyrrole binding
GO:0008168	4814	112	579	24	0.00304229	0.0172084	2.62986e-230	methyltransferase activity
GO:0000041	4814	18	579	7	0.00338642	0.0190709	3.42808e-51	transition metal ion transport
GO:0070727	4814	10	579	5	0.003712	0.020633	5.4798e-31	cellular macromolecule localization
GO:0006526	4814	10	579	5	0.003712	0.020633	5.4798e-31	arginine biosynthetic process
GO:0034613	4814	10	579	5	0.003712	0.020633	5.4798e-31	cellular protein localization
GO:0009084	4814	23	579	8	0.00392521	0.0216308	5.46656e-63	glutamine family amino acid biosynthetic process
GO:0050793	4814	23	579	8	0.00392521	0.0216308	5.46656e-63	regulation of developmental process
GO:0051539	4814	33	579	10	0.00410143	0.0223146	2.90888e-85	4 iron, 4 sulfur cluster binding
GO:0006007	4814	33	579	10	0.00410143	0.0223146	2.90888e-85	glucose catabolic process
GO:0019320	4814	33	579	10	0.00410143	0.0223146	2.90888e-85	hexose catabolic process
GO:0006541	4814	19	579	7	0.00481502	0.0260864	1.35808e-53	glutamine metabolic process
GO:0009306	4814	7	579	4	0.0053754	0.0282869	8.44857e-23	protein secretion
GO:0006414	4814	7	579	4	0.0053754	0.0282869	8.44857e-23	translational elongation
GO:0006189	4814	7	579	4	0.0053754	0.0282869	8.44857e-23	'de novo' IMP biosynthetic process
GO:0032940	4814	7	579	4	0.0053754	0.0282869	8.44857e-23	secretion by cell
GO:0046903	4814	7	579	4	0.0053754	0.0282869	8.44857e-23	secretion
GO:0003746	4814	7	579	4	0.0053754	0.0282869	8.44857e-23	translation elongation factor activity
GO:0046417	4814	24	579	8	0.00528011	0.0282869	2.73842e-65	chorismate metabolic process
GO:0009168	4814	15	579	6	0.00566824	0.0293469	7.73376e-44	purine ribonucleoside monophosphate biosynthetic process
GO:0009167	4814	15	579	6	0.00566824	0.0293469	7.73376e-44	purine ribonucleoside monophosphate metabolic process
GO:0009127	4814	15	579	6	0.00566824	0.0293469	7.73376e-44	purine nucleoside monophosphate biosynthetic process
GO:0009126	4814	15	579	6	0.00566824	0.0293469	7.73376e-44	purine nucleoside monophosphate metabolic process
GO:0051649	4814	11	579	5	0.00613902	0.0316566	1.25474e-33	establishment of localization in cell
GO:0009219	4814	4	579	3	0.00630571	0.0317511	4.47433e-14	pyrimidine deoxyribonucleotide metabolic process
GO:0009394	4814	4	579	3	0.00630571	0.0317511	4.47433e-14	2'-deoxyribonucleotide metabolic process
GO:0005739	4814	4	579	3	0.00630571	0.0317511	4.47433e-14	mitochondrion
GO:0016226	4814	4	579	3	0.00630571	0.0317511	4.47433e-14	iron-sulfur cluster assembly
GO:0003743	4814	4	579	3	0.00630571	0.0317511	4.47433e-14	translation initiation factor activity
GO:0031163	4814	4	579	3	0.00630571	0.0317511	4.47433e-14	metallo-sulfur cluster assembly
GO:0043648	4814	35	579	10	0.00651555	0.032301	1.5147e-89	dicarboxylic acid metabolic process
GO:0044248	4814	63	579	15	0.00647563	0.032301	2.99441e-145	cellular catabolic process
GO:0007049	4814	35	579	10	0.00651555	0.032301	1.5147e-89	cell cycle
GO:0046365	4814	35	579	10	0.00651555	0.032301	1.5147e-89	monosaccharide catabolic process
GO:0006629	4814	100	579	21	0.00688533	0.0340029	1.47594e-210	lipid metabolic process
GO:0000902	4814	25	579	8	0.00696489	0.0341333	1.42924e-67	cell morphogenesis
GO:0032989	4814	25	579	8	0.00696489	0.0341333	1.42924e-67	cellular component morphogenesis
GO:0009116	4814	36	579	10	0.00807599	0.039428	1.14102e-91	nucleoside metabolic process
GO:0048856	4814	26	579	8	0.00902586	0.0430826	7.75948e-70	anatomical structure development
GO:0048869	4814	26	579	8	0.00902586	0.0430826	7.75948e-70	cellular developmental process
GO:0009653	4814	26	579	8	0.00902586	0.0430826	7.75948e-70	anatomical structure morphogenesis
GO:0006631	4814	26	579	8	0.00902586	0.0430826	7.75948e-70	fatty acid metabolic process
GO:0019637	4814	21	579	7	0.0089674	0.0430826	2.48135e-58	organophosphate metabolic process
GO:0046915	4814	21	579	7	0.0089674	0.0430826	2.48135e-58	transition metal ion transmembrane transporter activity
GO:0000105	4814	12	579	5	0.0094971	0.0441734	3.13489e-36	histidine biosynthetic process
GO:0009076	4814	12	579	5	0.0094971	0.0441734	3.13489e-36	histidine family amino acid biosynthetic process
GO:0009070	4814	8	579	4	0.00973603	0.0441734	1.40604e-25	serine family amino acid biosynthetic process
GO:0016835	4814	48	579	12	0.00955078	0.0441734	2.72719e-116	carbon-oxygen lyase activity
GO:0016725	4814	8	579	4	0.00973603	0.0441734	1.40604e-25	oxidoreductase activity, acting on CH or CH2 groups
GO:0006563	4814	8	579	4	0.00973603	0.0441734	1.40604e-25	L-serine metabolic process
GO:0006525	4814	12	579	5	0.0094971	0.0441734	3.13489e-36	arginine metabolic process
GO:0046040	4814	8	579	4	0.00973603	0.0441734	1.40604e-25	IMP metabolic process
GO:0006188	4814	8	579	4	0.00973603	0.0441734	1.40604e-25	IMP biosynthetic process
GO:0006886	4814	8	579	4	0.00973603	0.0441734	1.40604e-25	intracellular protein transport
GO:0046907	4814	8	579	4	0.00973603	0.0441734	1.40604e-25	intracellular transport
GO:0022613	4814	12	579	5	0.0094971	0.0441734	3.13489e-36	ribonucleoprotein complex biogenesis
GO:0042254	4814	12	579	5	0.0094971	0.0441734	3.13489e-36	ribosome biogenesis
GO:0042440	4814	12	579	5	0.0094971	0.0441734	3.13489e-36	pigment metabolic process
GO:0015405	4814	78	579	17	0.0098643	0.0444413	1.23287e-172	P-P-bond-hydrolysis-driven transmembrane transporter activity
GO:0015399	4814	78	579	17	0.0098643	0.0444413	1.23287e-172	primary active transmembrane transporter activity
GO:0022892	4814	218	579	38	0.0105426	0.047331	0	substrate-specific transporter activity
GO:0016765	4814	32	579	9	0.0108011	0.0479882	4.21523e-83	transferase activity, transferring alkyl or aryl (other than methyl) groups
GO:0006022	4814	43	579	11	0.0107673	0.0479882	3.27408e-106	aminoglycan metabolic process
GO:0019438	4814	43	579	11	0.0107673	0.0479882	3.27408e-106	aromatic compound biosynthetic process
GO:0000096	4814	17	579	6	0.0113579	0.0501155	9.13584e-49	sulfur amino acid metabolic process
GO:0022904	4814	17	579	6	0.0113579	0.0501155	9.13584e-49	respiratory electron transport chain
GO:0043603	4814	27	579	8	0.0115098	0.0504389	4.37565e-72	cellular amide metabolic process
GO:0032502	4814	27	579	8	0.0115098	0.0504389	4.37565e-72	developmental process
GO:0009073	4814	22	579	7	0.0118198	0.0514462	1.13895e-60	aromatic amino acid family biosynthetic process
GO:0015082	4814	22	579	7	0.0118198	0.0514462	1.13895e-60	di-, tri-valent inorganic cation transmembrane transporter activity
GO:0009273	4814	38	579	10	0.0120423	0.0520615	7.02871e-96	peptidoglycan-based cell wall biogenesis
GO:0042546	4814	38	579	10	0.0120423	0.0520615	7.02871e-96	cell wall biogenesis
GO:0022891	4814	179	579	32	0.0127111	0.0547686	0	substrate-specific transmembrane transporter activity
GO:0022857	4814	235	579	40	0.0130475	0.0560301	0	transmembrane transporter activity
GO:0000175	4814	2	579	2	0.0144439	0.0565426	8.63193e-08	3'-5'-exoribonuclease activity
GO:0004549	4814	2	579	2	0.0144439	0.0565426	8.63193e-08	tRNA-specific ribonuclease activity
GO:0009056	4814	153	579	28	0.0141031	0.0565426	8.69459e-294	catabolic process
GO:0043231	4814	13	579	5	0.0139321	0.0565426	8.4868e-39	intracellular membrane-bounded organelle
GO:0004642	4814	2	579	2	0.0144439	0.0565426	8.63193e-08	phosphoribosylformylglycinamidine synthase activity
GO:0043244	4814	2	579	2	0.0144439	0.0565426	8.63193e-08	regulation of protein complex disassembly
GO:0004802	4814	2	579	2	0.0144439	0.0565426	8.63193e-08	transketolase activity
GO:0004826	4814	2	579	2	0.0144439	0.0565426	8.63193e-08	phenylalanine-tRNA ligase activity
GO:0004845	4814	2	579	2	0.0144439	0.0565426	8.63193e-08	uracil phosphoribosyltransferase activity
GO:0009986	4814	5	579	3	0.0143578	0.0565426	4.65107e-17	cell surface
GO:0016668	4814	5	579	3	0.0143578	0.0565426	4.65107e-17	oxidoreductase activity, acting on sulfur group of donors, NAD or NADP as acceptor
GO:0016728	4814	5	579	3	0.0143578	0.0565426	4.65107e-17	oxidoreductase activity, acting on CH or CH2 groups, disulfide as acceptor
GO:0016757	4814	33	579	9	0.0133134	0.0565426	2.90888e-85	transferase activity, transferring glycosyl groups
GO:0009225	4814	5	579	3	0.0143578	0.0565426	4.65107e-17	nucleotide-sugar metabolic process
GO:0005971	4814	2	579	2	0.0144439	0.0565426	8.63193e-08	ribonucleoside-diphosphate reductase complex
GO:0006006	4814	50	579	12	0.0133063	0.0565426	2.94215e-120	glucose metabolic process
GO:0006650	4814	2	579	2	0.0144439	0.0565426	8.63193e-08	glycerophospholipid metabolic process
GO:0006432	4814	2	579	2	0.0144439	0.0565426	8.63193e-08	phenylalanyl-tRNA aminoacylation
GO:0031554	4814	2	579	2	0.0144439	0.0565426	8.63193e-08	regulation of transcription termination
GO:0042822	4814	2	579	2	0.0144439	0.0565426	8.63193e-08	pyridoxal phosphate metabolic process
GO:0042823	4814	2	579	2	0.0144439	0.0565426	8.63193e-08	pyridoxal phosphate biosynthetic process
GO:0016071	4814	2	579	2	0.0144439	0.0565426	8.63193e-08	mRNA metabolic process
GO:0046080	4814	2	579	2	0.0144439	0.0565426	8.63193e-08	dUTP metabolic process
GO:0008173	4814	13	579	5	0.0139321	0.0565426	8.4868e-39	RNA methyltransferase activity
GO:0004086	4814	2	579	2	0.0144439	0.0565426	8.63193e-08	carbamoyl-phosphate synthase activity
GO:0004088	4814	2	579	2	0.0144439	0.0565426	8.63193e-08	carbamoyl-phosphate synthase (glutamine-hydrolyzing) activity
GO:0003984	4814	2	579	2	0.0144439	0.0565426	8.63193e-08	acetolactate synthase activity
GO:0046486	4814	2	579	2	0.0144439	0.0565426	8.63193e-08	glycerolipid metabolic process
GO:0019419	4814	2	579	2	0.0144439	0.0565426	8.63193e-08	sulfate reduction
GO:0070882	4814	39	579	10	0.0145048	0.0566082	5.73952e-98	cellular cell wall organization or biogenesis
GO:0044036	4814	45	579	11	0.0152166	0.0590274	2.84857e-110	cell wall macromolecule metabolic process
GO:0016051	4814	69	579	15	0.0152104	0.0590274	2.25446e-156	carbohydrate biosynthetic process
GO:0008757	4814	23	579	7	0.0152737	0.0590705	5.46656e-63	S-adenosylmethionine-dependent methyltransferase activity
GO:0004372	4814	9	579	4	0.0158783	0.0608589	2.63304e-28	glycine hydroxymethyltransferase activity
GO:0008408	4814	9	579	4	0.0158783	0.0608589	2.63304e-28	3'-5' exonuclease activity
GO:0006400	4814	9	579	4	0.0158783	0.0608589	2.63304e-28	tRNA modification
GO:0008324	4814	121	579	23	0.0161771	0.0618197	9.67024e-245	cation transmembrane transporter activity
GO:0044275	4814	40	579	10	0.0173245	0.0658127	4.80798e-100	cellular carbohydrate catabolic process
GO:0046164	4814	40	579	10	0.0173245	0.0658127	4.80798e-100	alcohol catabolic process
GO:0044260	4814	1221	579	168	0.0186521	0.070647	0	cellular macromolecule metabolic process
GO:0000097	4814	14	579	5	0.0195724	0.0734822	2.4748e-41	sulfur amino acid biosynthetic process
GO:0004540	4814	14	579	5	0.0195724	0.0734822	2.4748e-41	ribonuclease activity
GO:0006633	4814	14	579	5	0.0195724	0.0734822	2.4748e-41	fatty acid biosynthetic process
GO:0016667	4814	19	579	6	0.0202031	0.0756291	1.35808e-53	oxidoreductase activity, acting on sulfur group of donors
GO:0016772	4814	307	579	49	0.0206691	0.0771013	0	transferase activity, transferring phosphorus-containing groups
GO:0005886	4814	278	579	45	0.0207165	0.0771013	0	plasma membrane
GO:0006812	4814	91	579	18	0.0214839	0.0797263	2.48136e-195	cation transport
GO:0006811	4814	111	579	21	0.0220444	0.0815706	1.10431e-228	ion transport
GO:0004521	4814	6	579	3	0.0261706	0.0951928	5.80296e-20	endoribonuclease activity
GO:0070566	4814	6	579	3	0.0261706	0.0951928	5.80296e-20	adenylyltransferase activity
GO:0016891	4814	6	579	3	0.0261706	0.0951928	5.80296e-20	endoribonuclease activity, producing 5'-phosphomonoesters
GO:0016645	4814	6	579	3	0.0261706	0.0951928	5.80296e-20	oxidoreductase activity, acting on the CH-NH group of donors
GO:0016763	4814	20	579	6	0.0260099	0.0951928	5.66457e-56	transferase activity, transferring pentosyl groups
GO:0006560	4814	6	579	3	0.0261706	0.0951928	5.80296e-20	proline metabolic process
GO:0009075	4814	15	579	5	0.0265244	0.0956039	7.73376e-44	histidine family amino acid metabolic process
GO:0043227	4814	15	579	5	0.0265244	0.0956039	7.73376e-44	membrane-bounded organelle
GO:0016836	4814	31	579	8	0.0265815	0.0956039	6.30045e-81	hydro-lyase activity
GO:0006547	4814	15	579	5	0.0265244	0.0956039	7.73376e-44	histidine metabolic process
GO:0005996	4814	74	579	15	0.0278258	0.0997998	1.8156e-165	monosaccharide metabolic process
GO:0015075	4814	141	579	25	0.0282661	0.101096	8.79393e-276	ion transmembrane transporter activity
GO:0006725	4814	81	579	16	0.0294888	0.105177	5.9451e-178	cellular aromatic compound metabolic process
GO:0044282	4814	69	579	14	0.0326548	0.116146	2.25446e-156	small molecule catabolic process
GO:0046148	4814	11	579	4	0.0341892	0.121268	1.25474e-33	pigment biosynthetic process
GO:0003924	4814	16	579	5	0.0348706	0.123344	2.57846e-46	GTPase activity
GO:0005506	4814	70	579	14	0.0364966	0.128741	3.32586e-158	iron ion binding
GO:0000271	4814	51	579	11	0.0368102	0.129491	3.14965e-122	polysaccharide biosynthetic process
GO:0070469	4814	3	579	2	0.0398678	0.129925	5.3815e-11	respiratory chain
GO:0004532	4814	3	579	2	0.0398678	0.129925	5.3815e-11	exoribonuclease activity
GO:0008963	4814	3	579	2	0.0398678	0.129925	5.3815e-11	phospho-N-acetylmuramoyl-pentapeptide-transferase activity
GO:0009211	4814	3	579	2	0.0398678	0.129925	5.3815e-11	pyrimidine deoxyribonucleoside triphosphate metabolic process
GO:0009200	4814	3	579	2	0.0398678	0.129925	5.3815e-11	deoxyribonucleoside triphosphate metabolic process
GO:0009120	4814	3	579	2	0.0398678	0.129925	5.3815e-11	deoxyribonucleoside metabolic process
GO:0009113	4814	3	579	2	0.0398678	0.129925	5.3815e-11	purine base biosynthetic process
GO:0009099	4814	3	579	2	0.0398678	0.129925	5.3815e-11	valine biosynthetic process
GO:0043167	4814	492	579	72	0.0381102	0.129925	0	ion binding
GO:0043169	4814	492	579	72	0.0381102	0.129925	0	cation binding
GO:0016829	4814	131	579	23	0.038069	0.129925	1.9719e-260	lyase activity
GO:0016817	4814	311	579	48	0.0375881	0.129925	0	hydrolase activity, acting on acid anhydrides
GO:0016818	4814	311	579	48	0.0375881	0.129925	0	hydrolase activity, acting on acid anhydrides, in phosphorus-containing anhydrides
GO:0016671	4814	3	579	2	0.0398678	0.129925	5.3815e-11	oxidoreductase activity, acting on sulfur group of donors, disulfide as acceptor
GO:0009221	4814	3	579	2	0.0398678	0.129925	5.3815e-11	pyrimidine deoxyribonucleotide biosynthetic process
GO:0009263	4814	3	579	2	0.0398678	0.129925	5.3815e-11	deoxyribonucleotide biosynthetic process
GO:0009265	4814	3	579	2	0.0398678	0.129925	5.3815e-11	2'-deoxyribonucleotide biosynthetic process
GO:0016896	4814	3	579	2	0.0398678	0.129925	5.3815e-11	exoribonuclease activity, producing 5'-phosphomonoesters
GO:0050567	4814	3	579	2	0.0398678	0.129925	5.3815e-11	glutaminyl-tRNA synthase (glutamine-hydrolyzing) activity
GO:0046125	4814	3	579	2	0.0398678	0.129925	5.3815e-11	pyrimidine deoxyribonucleoside metabolic process
GO:0008175	4814	3	579	2	0.0398678	0.129925	5.3815e-11	tRNA methyltransferase activity
GO:0003715	4814	3	579	2	0.0398678	0.129925	5.3815e-11	transcription termination factor activity
GO:0015627	4814	3	579	2	0.0398678	0.129925	5.3815e-11	type II protein secretion system complex
GO:0015628	4814	3	579	2	0.0398678	0.129925	5.3815e-11	protein secretion by the type II secretion system
GO:0046349	4814	3	579	2	0.0398678	0.129925	5.3815e-11	amino sugar biosynthetic process
GO:0019276	4814	3	579	2	0.0398678	0.129925	5.3815e-11	UDP-N-acetylgalactosamine metabolic process
GO:0019277	4814	3	579	2	0.0398678	0.129925	5.3815e-11	UDP-N-acetylgalactosamine biosynthetic process
GO:0042168	4814	3	579	2	0.0398678	0.129925	5.3815e-11	heme metabolic process
GO:0003856	4814	3	579	2	0.0398678	0.129925	5.3815e-11	3-dehydroquinate synthase activity
GO:0016780	4814	22	579	6	0.0407046	0.132316	1.13895e-60	phosphotransferase activity, for other substituted phosphate groups
GO:0043170	4814	1418	579	189	0.0413486	0.13407	0	macromolecule metabolic process
GO:0016783	4814	7	579	3	0.041767	0.134408	8.44857e-23	sulfurtransferase activity
GO:0006534	4814	7	579	3	0.041767	0.134408	8.44857e-23	cysteine metabolic process
GO:0006544	4814	7	579	3	0.041767	0.134408	8.44857e-23	glycine metabolic process
GO:0009072	4814	28	579	7	0.0434802	0.139571	2.55939e-74	aromatic amino acid family metabolic process
GO:0005488	4814	2697	579	344	0.0436484	0.139762	0	binding
GO:0016462	4814	309	579	47	0.0489249	0.156268	0	pyrophosphatase activity
GO:0015672	4814	47	579	10	0.049246	0.156903	2.70844e-114	monovalent inorganic cation transport
GO:0046873	4814	35	579	8	0.0517448	0.164352	1.5147e-89	metal ion transmembrane transporter activity
GO:0003824	4814	2991	579	378	0.0518401	0.164352	0	catalytic activity
GO:0009055	4814	87	579	16	0.0528823	0.167243	1.92897e-188	electron carrier activity
GO:0009451	4814	18	579	5	0.0559459	0.176498	3.42808e-51	RNA modification
GO:0019318	4814	61	579	12	0.0563771	0.177422	1.7315e-141	hexose metabolic process
GO:0016310	4814	123	579	21	0.059466	0.186686	6.59012e-248	phosphorylation
GO:0016651	4814	36	579	8	0.0598321	0.187377	1.14102e-91	oxidoreductase activity, acting on NADH or NADPH
GO:0016776	4814	8	579	3	0.0609856	0.188812	1.40604e-25	phosphotransferase activity, phosphate group as acceptor
GO:0016838	4814	8	579	3	0.0609856	0.188812	1.40604e-25	carbon-oxygen lyase activity, acting on phosphates
GO:0009325	4814	13	579	4	0.0610256	0.188812	8.4868e-39	nitrate reductase complex
GO:0042773	4814	13	579	4	0.0610256	0.188812	8.4868e-39	ATP synthesis coupled electron transport
GO:0046165	4814	13	579	4	0.0610256	0.188812	8.4868e-39	alcohol biosynthetic process
GO:0071554	4814	56	579	11	0.0665861	0.20552	5.90195e-132	cell wall organization or biogenesis
GO:0070569	4814	4	579	2	0.0734299	0.218756	4.47433e-14	uridylyltransferase activity
GO:0009065	4814	4	579	2	0.0734299	0.218756	4.47433e-14	glutamine family amino acid catabolic process
GO:0009147	4814	4	579	2	0.0734299	0.218756	4.47433e-14	pyrimidine nucleoside triphosphate metabolic process
GO:0043566	4814	4	579	2	0.0734299	0.218756	4.47433e-14	structure-specific DNA binding
GO:0004774	4814	4	579	2	0.0734299	0.218756	4.47433e-14	succinate-CoA ligase activity
GO:0004775	4814	4	579	2	0.0734299	0.218756	4.47433e-14	succinate-CoA ligase (ADP-forming) activity
GO:0006573	4814	4	579	2	0.0734299	0.218756	4.47433e-14	valine metabolic process
GO:0006401	4814	4	579	2	0.0734299	0.218756	4.47433e-14	RNA catabolic process
GO:0006415	4814	4	579	2	0.0734299	0.218756	4.47433e-14	translational termination
GO:0019627	4814	4	579	2	0.0734299	0.218756	4.47433e-14	urea metabolic process
GO:0042816	4814	4	579	2	0.0734299	0.218756	4.47433e-14	vitamin B6 metabolic process
GO:0042819	4814	4	579	2	0.0734299	0.218756	4.47433e-14	vitamin B6 biosynthetic process
GO:0003697	4814	4	579	2	0.0734299	0.218756	4.47433e-14	single-stranded DNA binding
GO:0019202	4814	4	579	2	0.0734299	0.218756	4.47433e-14	amino acid kinase activity
GO:0019344	4814	4	579	2	0.0734299	0.218756	4.47433e-14	cysteine biosynthetic process
GO:0004413	4814	1	579	1	0.120274	0.219989	0.000207727	homoserine kinase activity
GO:0004385	4814	1	579	1	0.120274	0.219989	0.000207727	guanylate kinase activity
GO:0004392	4814	1	579	1	0.120274	0.219989	0.000207727	heme oxygenase (decyclizing) activity
GO:0000027	4814	1	579	1	0.120274	0.219989	0.000207727	ribosomal large subunit assembly
GO:0008829	4814	1	579	1	0.120274	0.219989	0.000207727	dCTP deaminase activity
GO:0004399	4814	1	579	1	0.120274	0.219989	0.000207727	histidinol dehydrogenase activity
GO:0008785	4814	1	579	1	0.120274	0.219989	0.000207727	alkyl hydroperoxide reductase activity
GO:0004358	4814	1	579	1	0.120274	0.219989	0.000207727	glutamate N-acetyltransferase activity
GO:0004477	4814	1	579	1	0.120274	0.219989	0.000207727	methenyltetrahydrofolate cyclohydrolase activity
GO:0004478	4814	1	579	1	0.120274	0.219989	0.000207727	methionine adenosyltransferase activity
GO:0004448	4814	1	579	1	0.120274	0.219989	0.000207727	isocitrate dehydrogenase activity
GO:0004450	4814	1	579	1	0.120274	0.219989	0.000207727	isocitrate dehydrogenase (NADP+) activity
GO:0008765	4814	1	579	1	0.120274	0.219989	0.000207727	UDP-N-acetylmuramoylalanyl-D-glutamate-2,6-diaminopimelate ligase activity
GO:0008764	4814	1	579	1	0.120274	0.219989	0.000207727	UDP-N-acetylmuramoylalanine-D-glutamate ligase activity
GO:0008766	4814	1	579	1	0.120274	0.219989	0.000207727	UDP-N-acetylmuramoylalanyl-D-glutamyl-2,6-diaminopimelate-D-alanyl-D-alanine ligase activity
GO:0000101	4814	1	579	1	0.120274	0.219989	0.000207727	sulfur amino acid transport
GO:0030488	4814	1	579	1	0.120274	0.219989	0.000207727	tRNA methylation
GO:0008940	4814	10	579	3	0.109061	0.219989	5.4798e-31	nitrate reductase activity
GO:0004525	4814	1	579	1	0.120274	0.219989	0.000207727	ribonuclease III activity
GO:0004526	4814	1	579	1	0.120274	0.219989	0.000207727	ribonuclease P activity
GO:0004488	4814	1	579	1	0.120274	0.219989	0.000207727	methylenetetrahydrofolate dehydrogenase (NADP+) activity
GO:0004486	4814	1	579	1	0.120274	0.219989	0.000207727	methylenetetrahydrofolate dehydrogenase activity
GO:0004605	4814	1	579	1	0.120274	0.219989	0.000207727	phosphatidate cytidylyltransferase activity
GO:0004604	4814	1	579	1	0.120274	0.219989	0.000207727	phosphoadenylyl-sulfate reductase (thioredoxin) activity
GO:0004595	4814	1	579	1	0.120274	0.219989	0.000207727	pantetheine-phosphate adenylyltransferase activity
GO:0004591	4814	1	579	1	0.120274	0.219989	0.000207727	oxoglutarate dehydrogenase (succinyl-transferring) activity
GO:0004585	4814	1	579	1	0.120274	0.219989	0.000207727	ornithine carbamoyltransferase activity
GO:0008883	4814	1	579	1	0.120274	0.219989	0.000207727	glutamyl-tRNA reductase activity
GO:0008839	4814	1	579	1	0.120274	0.219989	0.000207727	dihydrodipicolinate reductase activity
GO:0009083	4814	1	579	1	0.120274	0.219989	0.000207727	branched chain family amino acid catabolic process
GO:0004141	4814	1	579	1	0.120274	0.219989	0.000207727	dethiobiotin synthase activity
GO:0000305	4814	1	579	1	0.120274	0.219989	0.000207727	response to oxygen radical
GO:0009041	4814	1	579	1	0.120274	0.219989	0.000207727	uridylate kinase activity
GO:0004107	4814	1	579	1	0.120274	0.219989	0.000207727	chorismate synthase activity
GO:0004108	4814	1	579	1	0.120274	0.219989	0.000207727	citrate (Si)-synthase activity
GO:0004124	4814	1	579	1	0.120274	0.219989	0.000207727	cysteine synthase activity
GO:0000303	4814	1	579	1	0.120274	0.219989	0.000207727	response to superoxide
GO:0004127	4814	1	579	1	0.120274	0.219989	0.000207727	cytidylate kinase activity
GO:0009039	4814	5	579	2	0.112811	0.219989	4.65107e-17	urease activity
GO:0009022	4814	1	579	1	0.120274	0.219989	0.000207727	tRNA nucleotidyltransferase activity
GO:0048034	4814	1	579	1	0.120274	0.219989	0.000207727	heme O biosynthetic process
GO:0004160	4814	1	579	1	0.120274	0.219989	0.000207727	dihydroxy-acid dehydratase activity
GO:0048033	4814	1	579	1	0.120274	0.219989	0.000207727	heme o metabolic process
GO:0004170	4814	1	579	1	0.120274	0.219989	0.000207727	dUTP diphosphatase activity
GO:0008964	4814	1	579	1	0.120274	0.219989	0.000207727	phosphoenolpyruvate carboxylase activity
GO:0008965	4814	1	579	1	0.120274	0.219989	0.000207727	phosphoenolpyruvate-protein phosphotransferase activity
GO:0004177	4814	15	579	4	0.0961824	0.219989	7.73376e-44	aminopeptidase activity
GO:0009176	4814	1	579	1	0.120274	0.219989	0.000207727	pyrimidine deoxyribonucleoside monophosphate metabolic process
GO:0009177	4814	1	579	1	0.120274	0.219989	0.000207727	pyrimidine deoxyribonucleoside monophosphate biosynthetic process
GO:0009162	4814	1	579	1	0.120274	0.219989	0.000207727	deoxyribonucleoside monophosphate metabolic process
GO:0009157	4814	1	579	1	0.120274	0.219989	0.000207727	deoxyribonucleoside monophosphate biosynthetic process
GO:0009108	4814	47	579	9	0.104141	0.219989	2.70844e-114	coenzyme biosynthetic process
GO:0004316	4814	1	579	1	0.120274	0.219989	0.000207727	3-oxoacyl-[acyl-carrier-protein] reductase activity
GO:0004318	4814	1	579	1	0.120274	0.219989	0.000207727	enoyl-[acyl-carrier-protein] reductase (NADH) activity
GO:0009097	4814	5	579	2	0.112811	0.219989	4.65107e-17	isoleucine biosynthetic process
GO:0004312	4814	9	579	3	0.0835392	0.219989	2.63304e-28	fatty-acid synthase activity
GO:0009098	4814	5	579	2	0.112811	0.219989	4.65107e-17	leucine biosynthetic process
GO:0004311	4814	1	579	1	0.120274	0.219989	0.000207727	farnesyltranstransferase activity
GO:0009094	4814	1	579	1	0.120274	0.219989	0.000207727	L-phenylalanine biosynthetic process
GO:0008312	4814	1	579	1	0.120274	0.219989	0.000207727	7S RNA binding
GO:0008194	4814	1	579	1	0.120274	0.219989	0.000207727	UDP-glycosyltransferase activity
GO:0070013	4814	1	579	1	0.120274	0.219989	0.000207727	intracellular organelle lumen
GO:0008235	4814	10	579	3	0.109061	0.219989	5.4798e-31	metalloexopeptidase activity
GO:0070043	4814	1	579	1	0.120274	0.219989	0.000207727	rRNA (guanine-N7-)-methyltransferase activity
GO:0030060	4814	1	579	1	0.120274	0.219989	0.000207727	L-malate dehydrogenase activity
GO:0008375	4814	1	579	1	0.120274	0.219989	0.000207727	acetylglucosaminyltransferase activity
GO:0008535	4814	1	579	1	0.120274	0.219989	0.000207727	respiratory chain complex IV assembly
GO:0004609	4814	1	579	1	0.120274	0.219989	0.000207727	phosphatidylserine decarboxylase activity
GO:0008531	4814	1	579	1	0.120274	0.219989	0.000207727	riboflavin kinase activity
GO:0004618	4814	1	579	1	0.120274	0.219989	0.000207727	phosphoglycerate kinase activity
GO:0004636	4814	1	579	1	0.120274	0.219989	0.000207727	phosphoribosyl-ATP diphosphatase activity
GO:0004637	4814	1	579	1	0.120274	0.219989	0.000207727	phosphoribosylamine-glycine ligase activity
GO:0004639	4814	1	579	1	0.120274	0.219989	0.000207727	phosphoribosylaminoimidazolesuccinocarboxamide synthase activity
GO:0004644	4814	1	579	1	0.120274	0.219989	0.000207727	phosphoribosylglycinamide formyltransferase activity
GO:0004655	4814	1	579	1	0.120274	0.219989	0.000207727	porphobilinogen synthase activity
GO:0004654	4814	1	579	1	0.120274	0.219989	0.000207727	polyribonucleotide nucleotidyltransferase activity
GO:0043233	4814	1	579	1	0.120274	0.219989	0.000207727	organelle lumen
GO:0004657	4814	1	579	1	0.120274	0.219989	0.000207727	proline dehydrogenase activity
GO:0004664	4814	1	579	1	0.120274	0.219989	0.000207727	prephenate dehydratase activity
GO:0008553	4814	1	579	1	0.120274	0.219989	0.000207727	hydrogen-exporting ATPase activity, phosphorylative mechanism
GO:0008495	4814	1	579	1	0.120274	0.219989	0.000207727	protoheme IX farnesyltransferase activity
GO:0043100	4814	1	579	1	0.120274	0.219989	0.000207727	pyrimidine base salvage
GO:0004746	4814	1	579	1	0.120274	0.219989	0.000207727	riboflavin synthase activity
GO:0004764	4814	1	579	1	0.120274	0.219989	0.000207727	shikimate 5-dehydrogenase activity
GO:0008655	4814	1	579	1	0.120274	0.219989	0.000207727	pyrimidine salvage
GO:0047480	4814	1	579	1	0.120274	0.219989	0.000207727	UDP-N-acetylmuramoyl-tripeptide-D-alanyl-D-alanine ligase activity
GO:0004781	4814	1	579	1	0.120274	0.219989	0.000207727	sulfate adenylyltransferase (ATP) activity
GO:0004779	4814	1	579	1	0.120274	0.219989	0.000207727	sulfate adenylyltransferase activity
GO:0047429	4814	1	579	1	0.120274	0.219989	0.000207727	nucleoside-triphosphate diphosphatase activity
GO:0004797	4814	1	579	1	0.120274	0.219989	0.000207727	thymidine kinase activity
GO:0004791	4814	1	579	1	0.120274	0.219989	0.000207727	thioredoxin-disulfide reductase activity
GO:0004815	4814	1	579	1	0.120274	0.219989	0.000207727	aspartate-tRNA ligase activity
GO:0004824	4814	1	579	1	0.120274	0.219989	0.000207727	lysine-tRNA ligase activity
GO:0004827	4814	1	579	1	0.120274	0.219989	0.000207727	proline-tRNA ligase activity
GO:0004828	4814	1	579	1	0.120274	0.219989	0.000207727	serine-tRNA ligase activity
GO:0004831	4814	1	579	1	0.120274	0.219989	0.000207727	tyrosine-tRNA ligase activity
GO:0004818	4814	1	579	1	0.120274	0.219989	0.000207727	glutamate-tRNA ligase activity
GO:0004821	4814	1	579	1	0.120274	0.219989	0.000207727	histidine-tRNA ligase activity
GO:0004820	4814	1	579	1	0.120274	0.219989	0.000207727	glycine-tRNA ligase activity
GO:0004823	4814	1	579	1	0.120274	0.219989	0.000207727	leucine-tRNA ligase activity
GO:0004822	4814	1	579	1	0.120274	0.219989	0.000207727	isoleucine-tRNA ligase activity
GO:0004832	4814	1	579	1	0.120274	0.219989	0.000207727	valine-tRNA ligase activity
GO:0004853	4814	1	579	1	0.120274	0.219989	0.000207727	uroporphyrinogen decarboxylase activity
GO:0071451	4814	1	579	1	0.120274	0.219989	0.000207727	cellular response to superoxide
GO:0071450	4814	1	579	1	0.120274	0.219989	0.000207727	cellular response to oxygen radical
GO:0051538	4814	1	579	1	0.120274	0.219989	0.000207727	3 iron, 4 sulfur cluster binding
GO:0045017	4814	1	579	1	0.120274	0.219989	0.000207727	glycerolipid biosynthetic process
GO:0016631	4814	1	579	1	0.120274	0.219989	0.000207727	enoyl-[acyl-carrier-protein] reductase activity
GO:0016628	4814	5	579	2	0.112811	0.219989	4.65107e-17	oxidoreductase activity, acting on the CH-CH group of donors, NAD or NADP as acceptor
GO:0016405	4814	5	579	2	0.112811	0.219989	4.65107e-17	CoA-ligase activity
GO:0016429	4814	1	579	1	0.120274	0.219989	0.000207727	tRNA (adenine-N1-)-methyltransferase activity
GO:0016426	4814	1	579	1	0.120274	0.219989	0.000207727	tRNA (adenine)-methyltransferase activity
GO:0016796	4814	5	579	2	0.112811	0.219989	4.65107e-17	exonuclease activity, active with either ribo- or deoxyribonucleic acids and producing 5'-phosphomonoesters
GO:0016782	4814	10	579	3	0.109061	0.219989	5.4798e-31	transferase activity, transferring sulfur-containing groups
GO:0016774	4814	5	579	2	0.112811	0.219989	4.65107e-17	phosphotransferase activity, carboxyl group as acceptor
GO:0051254	4814	1	579	1	0.120274	0.219989	0.000207727	positive regulation of RNA metabolic process
GO:0016814	4814	16	579	4	0.11662	0.219989	2.57846e-46	hydrolase activity, acting on carbon-nitrogen (but not peptide) bonds, in cyclic amidines
GO:0016810	4814	82	579	14	0.109618	0.219989	1.03e-179	hydrolase activity, acting on carbon-nitrogen (but not peptide) bonds
GO:0016801	4814	1	579	1	0.120274	0.219989	0.000207727	hydrolase activity, acting on ether bonds
GO:0016802	4814	1	579	1	0.120274	0.219989	0.000207727	trialkylsulfonium hydrolase activity
GO:0016881	4814	15	579	4	0.0961824	0.219989	7.73376e-44	acid-amino acid ligase activity
GO:0016646	4814	5	579	2	0.112811	0.219989	4.65107e-17	oxidoreductase activity, acting on the CH-NH group of donors, NAD or NADP as acceptor
GO:0044429	4814	1	579	1	0.120274	0.219989	0.000207727	mitochondrial part
GO:0005960	4814	1	579	1	0.120274	0.219989	0.000207727	glycine cleavage complex
GO:0009240	4814	1	579	1	0.120274	0.219989	0.000207727	isopentenyl diphosphate biosynthetic process
GO:0009244	4814	1	579	1	0.120274	0.219989	0.000207727	lipopolysaccharide core region biosynthetic process
GO:0009234	4814	1	579	1	0.120274	0.219989	0.000207727	menaquinone biosynthetic process
GO:0009233	4814	1	579	1	0.120274	0.219989	0.000207727	menaquinone metabolic process
GO:0006011	4814	1	579	1	0.120274	0.219989	0.000207727	UDP-glucose metabolic process
GO:0070925	4814	1	579	1	0.120274	0.219989	0.000207727	organelle assembly
GO:0017111	4814	303	579	44	0.100974	0.219989	0	nucleoside-triphosphatase activity
GO:0009349	4814	1	579	1	0.120274	0.219989	0.000207727	riboflavin synthase complex
GO:0009348	4814	1	579	1	0.120274	0.219989	0.000207727	ornithine carbamoyltransferase complex
GO:0009396	4814	10	579	3	0.109061	0.219989	5.4798e-31	folic acid and derivative biosynthetic process
GO:0006123	4814	1	579	1	0.120274	0.219989	0.000207727	mitochondrial electron transport, cytochrome c to oxygen
GO:0016960	4814	1	579	1	0.120274	0.219989	0.000207727	class II ribonucleotide reductase activity
GO:0001682	4814	1	579	1	0.120274	0.219989	0.000207727	tRNA 5'-leader removal
GO:0051775	4814	1	579	1	0.120274	0.219989	0.000207727	response to redox state
GO:0051745	4814	1	579	1	0.120274	0.219989	0.000207727	4-hydroxy-3-methylbut-2-en-1-yl diphosphate reductase activity
GO:0051748	4814	1	579	1	0.120274	0.219989	0.000207727	UTP-monosaccharide-1-phosphate uridylyltransferase activity
GO:0001887	4814	1	579	1	0.120274	0.219989	0.000207727	selenium metabolic process
GO:0005759	4814	1	579	1	0.120274	0.219989	0.000207727	mitochondrial matrix
GO:0048500	4814	1	579	1	0.120274	0.219989	0.000207727	signal recognition particle
GO:0051920	4814	1	579	1	0.120274	0.219989	0.000207727	peroxiredoxin activity
GO:0006561	4814	5	579	2	0.112811	0.219989	4.65107e-17	proline biosynthetic process
GO:0006562	4814	1	579	1	0.120274	0.219989	0.000207727	proline catabolic process
GO:0006580	4814	1	579	1	0.120274	0.219989	0.000207727	ethanolamine metabolic process
GO:0006543	4814	1	579	1	0.120274	0.219989	0.000207727	glutamine catabolic process
GO:0032549	4814	1	579	1	0.120274	0.219989	0.000207727	ribonucleoside binding
GO:0006551	4814	5	579	2	0.112811	0.219989	4.65107e-17	leucine metabolic process
GO:0006549	4814	5	579	2	0.112811	0.219989	4.65107e-17	isoleucine metabolic process
GO:0006638	4814	1	579	1	0.120274	0.219989	0.000207727	neutral lipid metabolic process
GO:0006639	4814	1	579	1	0.120274	0.219989	0.000207727	acylglycerol metabolic process
GO:0015235	4814	5	579	2	0.112811	0.219989	4.65107e-17	cobalamin transporter activity
GO:0006646	4814	1	579	1	0.120274	0.219989	0.000207727	phosphatidylethanolamine biosynthetic process
GO:0006605	4814	5	579	2	0.112811	0.219989	4.65107e-17	protein targeting
GO:0006433	4814	1	579	1	0.120274	0.219989	0.000207727	prolyl-tRNA aminoacylation
GO:0006434	4814	1	579	1	0.120274	0.219989	0.000207727	seryl-tRNA aminoacylation
GO:0006437	4814	1	579	1	0.120274	0.219989	0.000207727	tyrosyl-tRNA aminoacylation
GO:0006438	4814	1	579	1	0.120274	0.219989	0.000207727	valyl-tRNA aminoacylation
GO:0050511	4814	1	579	1	0.120274	0.219989	0.000207727	undecaprenyldiphospho-muramoylpentapeptide beta-N-acetylglucosaminyltransferase activity
GO:0006402	4814	1	579	1	0.120274	0.219989	0.000207727	mRNA catabolic process
GO:0019682	4814	1	579	1	0.120274	0.219989	0.000207727	glyceraldehyde-3-phosphate metabolic process
GO:0006422	4814	1	579	1	0.120274	0.219989	0.000207727	aspartyl-tRNA aminoacylation
GO:0006426	4814	1	579	1	0.120274	0.219989	0.000207727	glycyl-tRNA aminoacylation
GO:0006427	4814	1	579	1	0.120274	0.219989	0.000207727	histidyl-tRNA aminoacylation
GO:0006424	4814	1	579	1	0.120274	0.219989	0.000207727	glutamyl-tRNA aminoacylation
GO:0006430	4814	1	579	1	0.120274	0.219989	0.000207727	lysyl-tRNA aminoacylation
GO:0006428	4814	1	579	1	0.120274	0.219989	0.000207727	isoleucyl-tRNA aminoacylation
GO:0006429	4814	1	579	1	0.120274	0.219989	0.000207727	leucyl-tRNA aminoacylation
GO:0032784	4814	1	579	1	0.120274	0.219989	0.000207727	regulation of RNA elongation
GO:0032786	4814	1	579	1	0.120274	0.219989	0.000207727	positive regulation of RNA elongation
GO:0006397	4814	1	579	1	0.120274	0.219989	0.000207727	mRNA processing
GO:0006368	4814	1	579	1	0.120274	0.219989	0.000207727	RNA elongation from RNA polymerase II promoter
GO:0006366	4814	1	579	1	0.120274	0.219989	0.000207727	transcription from RNA polymerase II promoter
GO:0006357	4814	1	579	1	0.120274	0.219989	0.000207727	regulation of transcription from RNA polymerase II promoter
GO:0006354	4814	1	579	1	0.120274	0.219989	0.000207727	RNA elongation
GO:0046026	4814	1	579	1	0.120274	0.219989	0.000207727	precorrin-4 C11-methyltransferase activity
GO:0046073	4814	1	579	1	0.120274	0.219989	0.000207727	dTMP metabolic process
GO:0032968	4814	1	579	1	0.120274	0.219989	0.000207727	positive regulation of RNA elongation from RNA polymerase II promoter
GO:0019860	4814	1	579	1	0.120274	0.219989	0.000207727	uracil metabolic process
GO:0006229	4814	1	579	1	0.120274	0.219989	0.000207727	dUTP biosynthetic process
GO:0006231	4814	1	579	1	0.120274	0.219989	0.000207727	dTMP biosynthetic process
GO:0033015	4814	1	579	1	0.120274	0.219989	0.000207727	tetrapyrrole catabolic process
GO:0006223	4814	1	579	1	0.120274	0.219989	0.000207727	uracil salvage
GO:0051183	4814	5	579	2	0.112811	0.219989	4.65107e-17	vitamin transporter activity
GO:0045300	4814	1	579	1	0.120274	0.219989	0.000207727	acyl-[acyl-carrier-protein] desaturase activity
[truncated: 666 more rows]

## Sheet: Van t90 down
ID	Pop.total	Pop.term	Study.total	Study.term	p	p.adjusted	p.min	name
[truncated: 1,271 more rows]

## Sheet: Van up t30,60,90
ID	Pop.total	Pop.term	Study.total	Study.term	p	p.adjusted	p.min	name
[truncated: 484 more rows]

[truncated: 5 more sheets: Van up at least 2 of 3, Van t30 up, Van t60 up, Van t90 up, Sheet3]
