# Supplementary material for: Genome-wide dynamics of a bacterial response to antibiotics that target the cell envelope
Source: BMC Genomics. 2011 May 11;12:226. doi: 10.1186/1471-2164-12-226 (PMC3123327; doi:10.1186/1471-2164-12-226)
Supplement: Additional file 6 — Term for term GO analysis of the genes significantly differently expressed in response to bacitracin. [file 1471-2164-12-226-S6.XLSX]

## Sheet: Bac down t30,60,90
ID	Pop.total	Pop.term	Study.total	Study.term	p	p.adjusted	p.min	name
GO:0005215	4814	507	120	29	1.1471e-05	0.00620826	0	transporter activity
GO:0042180	4814	240	120	18	2.15565e-05	0.00620826	0	cellular ketone metabolic process
GO:0043436	4814	238	120	17	6.967e-05	0.0100325	0	oxoacid metabolic process
GO:0019752	4814	238	120	17	6.967e-05	0.0100325	0	carboxylic acid metabolic process
GO:0006082	4814	247	120	17	0.00011077	0.0108317	0	organic acid metabolic process
GO:0020037	4814	32	120	6	0.00011283	0.0108317	4.21523e-83	heme binding
GO:0004497	4814	59	120	7	0.000584668	0.0244038	1.06943e-137	monooxygenase activity
GO:0051234	4814	602	120	28	0.000642458	0.0244038	0	establishment of localization
GO:0005886	4814	278	120	17	0.000459006	0.0244038	0	plasma membrane
GO:0051179	4814	604	120	28	0.000677883	0.0244038	0	localization
GO:0006810	4814	602	120	28	0.000642458	0.0244038	0	transport
GO:0006827	4814	7	120	3	0.000491479	0.0244038	8.44857e-23	high-affinity iron ion transport
GO:0016021	4814	561	120	27	0.000478731	0.0244038	0	integral to membrane
GO:0046906	4814	42	120	6	0.000532866	0.0244038	3.63347e-104	tetrapyrrole binding
GO:0031224	4814	569	120	27	0.000600012	0.0244038	0	intrinsic to membrane
GO:0034755	4814	7	120	3	0.000491479	0.0244038	8.44857e-23	iron ion transmembrane transport
GO:0044425	4814	585	120	27	0.000926475	0.0312201	0	membrane part
GO:0044281	4814	526	120	25	0.000975629	0.0312201	0	small molecule metabolic process
GO:0004312	4814	9	120	3	0.00113712	0.0327491	2.63304e-28	fatty-acid synthase activity
GO:0006826	4814	9	120	3	0.00113712	0.0327491	2.63304e-28	iron ion transport
GO:0005623	4814	1534	120	54	0.00155682	0.0407604	0	cell
GO:0044464	4814	1534	120	54	0.00155682	0.0407604	0	cell part
GO:0004748	4814	3	120	2	0.00181873	0.0455474	5.3815e-11	ribonucleoside-diphosphate reductase activity
GO:0009064	4814	40	120	5	0.00289852	0.065054	4.80798e-100	glutamine family amino acid metabolic process
GO:0005381	4814	12	120	3	0.00281937	0.065054	3.13489e-36	iron ion transmembrane transporter activity
GO:0005575	4814	1577	120	54	0.0030913	0.065054	0	cellular_component
GO:0044283	4814	275	120	15	0.00316235	0.065054	0	small molecule biosynthetic process
GO:0046394	4814	122	120	9	0.00315178	0.065054	2.51389e-246	carboxylic acid biosynthetic process
GO:0009308	4814	226	120	13	0.00381216	0.0665395	0	amine metabolic process
GO:0009325	4814	13	120	3	0.00359898	0.0665395	8.4868e-39	nitrate reductase complex
GO:0006631	4814	26	120	4	0.00359045	0.0665395	7.75948e-70	fatty acid metabolic process
GO:0006520	4814	174	120	11	0.00378906	0.0665395	4.9E-324	cellular amino acid metabolic process
GO:0016020	4814	774	120	31	0.00376145	0.0665395	0	membrane
GO:0016053	4814	128	120	9	0.00434793	0.0736591	9.23014e-256	organic acid biosynthetic process
GO:0006633	4814	14	120	3	0.0044979	0.0740226	2.4748e-41	fatty acid biosynthetic process
GO:0044106	4814	181	120	11	0.0051131	0.0818095	0	cellular amine metabolic process
GO:0009055	4814	87	120	7	0.00563996	0.0866424	1.92897e-188	electron carrier activity
GO:0009986	4814	5	120	2	0.00586641	0.0866424	4.65107e-17	cell surface
GO:0016728	4814	5	120	2	0.00586641	0.0866424	4.65107e-17	oxidoreductase activity, acting on CH or CH2 groups, disulfide as acceptor
GO:0016491	4814	675	120	27	0.00731924	0.0996369	0	oxidoreductase activity
GO:0005506	4814	70	120	6	0.00756115	0.0996369	3.32586e-158	iron ion binding
GO:0044255	4814	70	120	6	0.00756115	0.0996369	3.32586e-158	cellular lipid metabolic process
GO:0006519	4814	192	120	11	0.00791067	0.0996369	0	cellular amino acid and derivative metabolic process
GO:0055114	4814	548	120	23	0.00778684	0.0996369	0	oxidation reduction
GO:0034220	4814	17	120	3	0.00795711	0.0996369	9.13584e-49	ion transmembrane transport
GO:0015674	4814	17	120	3	0.00795711	0.0996369	9.13584e-49	di-, tri-valent inorganic cation transport
GO:0016645	4814	6	120	2	0.00865659	0.101759	5.80296e-20	oxidoreductase activity, acting on the CH-NH group of donors
GO:0009262	4814	6	120	2	0.00865659	0.101759	5.80296e-20	deoxyribonucleotide metabolic process
GO:0006560	4814	6	120	2	0.00865659	0.101759	5.80296e-20	proline metabolic process
GO:0000041	4814	18	120	3	0.00937709	0.108024	3.42808e-51	transition metal ion transport
GO:0046873	4814	35	120	4	0.0105867	0.119568	1.5147e-89	metal ion transmembrane transporter activity
GO:0006541	4814	19	120	3	0.0109356	0.121133	1.35808e-53	glutamine metabolic process
GO:0009116	4814	36	120	4	0.0116853	0.124138	1.14102e-91	nucleoside metabolic process
GO:0051301	4814	36	120	4	0.0116853	0.124138	1.14102e-91	cell division
GO:0006629	4814	100	120	7	0.0118534	0.124138	1.47594e-210	lipid metabolic process
GO:0032787	4814	56	120	5	0.012272	0.126227	5.90195e-132	monocarboxylic acid metabolic process
GO:0008829	4814	1	120	1	0.0249273	0.132946	0.000207727	dCTP deaminase activity
GO:0004372	4814	9	120	2	0.019783	0.132946	2.63304e-28	glycine hydroxymethyltransferase activity
GO:0008940	4814	10	120	2	0.02433	0.132946	5.4798e-31	nitrate reductase activity
GO:0009084	4814	23	120	3	0.0185949	0.132946	5.46656e-63	glutamine family amino acid biosynthetic process
GO:0004107	4814	1	120	1	0.0249273	0.132946	0.000207727	chorismate synthase activity
GO:0004122	4814	1	120	1	0.0249273	0.132946	0.000207727	cystathionine beta-synthase activity
GO:0004316	4814	1	120	1	0.0249273	0.132946	0.000207727	3-oxoacyl-[acyl-carrier-protein] reductase activity
GO:0004318	4814	1	120	1	0.0249273	0.132946	0.000207727	enoyl-[acyl-carrier-protein] reductase (NADH) activity
GO:0070013	4814	1	120	1	0.0249273	0.132946	0.000207727	intracellular organelle lumen
GO:0008535	4814	1	120	1	0.0249273	0.132946	0.000207727	respiratory chain complex IV assembly
GO:0004655	4814	1	120	1	0.0249273	0.132946	0.000207727	porphobilinogen synthase activity
GO:0043233	4814	1	120	1	0.0249273	0.132946	0.000207727	organelle lumen
GO:0004657	4814	1	120	1	0.0249273	0.132946	0.000207727	proline dehydrogenase activity
GO:0004797	4814	1	120	1	0.0249273	0.132946	0.000207727	thymidine kinase activity
GO:0004827	4814	1	120	1	0.0249273	0.132946	0.000207727	proline-tRNA ligase activity
GO:0008610	4814	58	120	5	0.0141545	0.132946	8.62067e-136	lipid biosynthetic process
GO:0016631	4814	1	120	1	0.0249273	0.132946	0.000207727	enoyl-[acyl-carrier-protein] reductase activity
GO:0016780	4814	22	120	3	0.0164633	0.132946	1.13895e-60	phosphotransferase activity, for other substituted phosphate groups
GO:0016838	4814	8	120	2	0.0156395	0.132946	1.40604e-25	carbon-oxygen lyase activity, acting on phosphates
GO:0016725	4814	8	120	2	0.0156395	0.132946	1.40604e-25	oxidoreductase activity, acting on CH or CH2 groups
GO:0044429	4814	1	120	1	0.0249273	0.132946	0.000207727	mitochondrial part
GO:0009234	4814	1	120	1	0.0249273	0.132946	0.000207727	menaquinone biosynthetic process
GO:0009233	4814	1	120	1	0.0249273	0.132946	0.000207727	menaquinone metabolic process
GO:0005759	4814	1	120	1	0.0249273	0.132946	0.000207727	mitochondrial matrix
GO:0044271	4814	251	120	12	0.0216137	0.132946	0	cellular nitrogen compound biosynthetic process
GO:0006562	4814	1	120	1	0.0249273	0.132946	0.000207727	proline catabolic process
GO:0006563	4814	8	120	2	0.0156395	0.132946	1.40604e-25	L-serine metabolic process
GO:0006433	4814	1	120	1	0.0249273	0.132946	0.000207727	prolyl-tRNA aminoacylation
GO:0015082	4814	22	120	3	0.0164633	0.132946	1.13895e-60	di-, tri-valent inorganic cation transmembrane transporter activity
GO:0006229	4814	1	120	1	0.0249273	0.132946	0.000207727	dUTP biosynthetic process
GO:0045300	4814	1	120	1	0.0249273	0.132946	0.000207727	acyl-[acyl-carrier-protein] desaturase activity
GO:0045426	4814	1	120	1	0.0249273	0.132946	0.000207727	quinone cofactor biosynthetic process
GO:0031974	4814	1	120	1	0.0249273	0.132946	0.000207727	membrane-enclosed lumen
GO:0031980	4814	1	120	1	0.0249273	0.132946	0.000207727	mitochondrial lumen
GO:0006775	4814	1	120	1	0.0249273	0.132946	0.000207727	fat-soluble vitamin metabolic process
GO:0046653	4814	1	120	1	0.0249273	0.132946	0.000207727	tetrahydrofolate metabolic process
GO:0046654	4814	1	120	1	0.0249273	0.132946	0.000207727	tetrahydrofolate biosynthetic process
GO:0022892	4814	218	120	11	0.0192289	0.132946	0	substrate-specific transporter activity
GO:0046915	4814	21	120	3	0.014477	0.132946	2.48135e-58	transition metal ion transmembrane transporter activity
GO:0042242	4814	1	120	1	0.0249273	0.132946	0.000207727	cobyrinic acid a,c-diamide synthase activity
GO:0042362	4814	1	120	1	0.0249273	0.132946	0.000207727	fat-soluble vitamin biosynthetic process
GO:0042371	4814	1	120	1	0.0249273	0.132946	0.000207727	vitamin K biosynthetic process
GO:0042373	4814	1	120	1	0.0249273	0.132946	0.000207727	vitamin K metabolic process
GO:0042375	4814	1	120	1	0.0249273	0.132946	0.000207727	quinone cofactor metabolic process
GO:0019136	4814	1	120	1	0.0249273	0.132946	0.000207727	deoxynucleoside kinase activity
GO:0019206	4814	1	120	1	0.0249273	0.132946	0.000207727	nucleoside kinase activity
GO:0046417	4814	24	120	3	0.0208725	0.132946	2.73842e-65	chorismate metabolic process
GO:0019343	4814	1	120	1	0.0249273	0.132946	0.000207727	cysteine biosynthetic process via cystathionine
GO:0003934	4814	1	120	1	0.0249273	0.132946	0.000207727	GTP cyclohydrolase I activity
GO:0003922	4814	1	120	1	0.0249273	0.132946	0.000207727	GMP synthase (glutamine-hydrolyzing) activity
GO:0019438	4814	43	120	4	0.0214348	0.132946	3.27408e-106	aromatic compound biosynthetic process
GO:0003842	4814	1	120	1	0.0249273	0.132946	0.000207727	1-pyrroline-5-carboxylate dehydrogenase activity
GO:0016835	4814	48	120	4	0.0307502	0.161019	2.72719e-116	carbon-oxygen lyase activity
GO:0022890	4814	48	120	4	0.0307502	0.161019	2.72719e-116	inorganic cation transmembrane transporter activity
GO:0022857	4814	235	120	11	0.0313868	0.162872	0	transmembrane transporter activity
GO:0008652	4814	99	120	6	0.036196	0.186151	6.95904e-209	cellular amino acid biosynthetic process
GO:0016661	4814	13	120	2	0.0401726	0.204774	8.4868e-39	oxidoreductase activity, acting on other nitrogenous compounds as donors
GO:0004359	4814	2	120	1	0.0492383	0.206516	8.63193e-08	glutaminase activity
GO:0000166	4814	884	120	30	0.0410629	0.206516	0	nucleotide binding
GO:0008834	4814	2	120	1	0.0492383	0.206516	8.63193e-08	di-trans,poly-cis-decaprenylcistransferase activity
GO:0009212	4814	2	120	1	0.0492383	0.206516	8.63193e-08	pyrimidine deoxyribonucleoside triphosphate biosynthetic process
GO:0009202	4814	2	120	1	0.0492383	0.206516	8.63193e-08	deoxyribonucleoside triphosphate biosynthetic process
GO:0009186	4814	2	120	1	0.0492383	0.206516	8.63193e-08	deoxyribonucleoside diphosphate metabolic process
GO:0009132	4814	2	120	1	0.0492383	0.206516	8.63193e-08	nucleoside diphosphate metabolic process
GO:0004813	4814	2	120	1	0.0492383	0.206516	8.63193e-08	alanine-tRNA ligase activity
GO:0004845	4814	2	120	1	0.0492383	0.206516	8.63193e-08	uracil phosphoribosyltransferase activity
GO:0005310	4814	2	120	1	0.0492383	0.206516	8.63193e-08	dicarboxylic acid transmembrane transporter activity
GO:0016717	4814	2	120	1	0.0492383	0.206516	8.63193e-08	oxidoreductase activity, acting on paired donors, with oxidation of a pair of donors resulting in the reduction of molecular oxygen to two molecules of water
GO:0005971	4814	2	120	1	0.0492383	0.206516	8.63193e-08	ribonucleoside-diphosphate reductase complex
GO:0009309	4814	106	120	6	0.0479685	0.206516	1.6573e-220	amine biosynthetic process
GO:0009399	4814	2	120	1	0.0492383	0.206516	8.63193e-08	nitrogen fixation
GO:0005737	4814	375	120	15	0.0445327	0.206516	0	cytoplasm
GO:0017153	4814	2	120	1	0.0492383	0.206516	8.63193e-08	sodium:dicarboxylate symporter activity
GO:0015296	4814	2	120	1	0.0492383	0.206516	8.63193e-08	anion:cation symporter activity
GO:0032555	4814	686	120	24	0.0498364	0.206516	0	purine ribonucleotide binding
GO:0032553	4814	686	120	24	0.0498364	0.206516	0	ribonucleotide binding
GO:0006535	4814	2	120	1	0.0492383	0.206516	8.63193e-08	cysteine biosynthetic process from serine
GO:0006419	4814	2	120	1	0.0492383	0.206516	8.63193e-08	alanyl-tRNA aminoacylation
GO:0046037	4814	2	120	1	0.0492383	0.206516	8.63193e-08	GMP metabolic process
GO:0006177	4814	2	120	1	0.0492383	0.206516	8.63193e-08	GMP biosynthetic process
GO:0006835	4814	2	120	1	0.0492383	0.206516	8.63193e-08	dicarboxylic acid transport
GO:0046080	4814	2	120	1	0.0492383	0.206516	8.63193e-08	dUTP metabolic process
GO:0042274	4814	2	120	1	0.0492383	0.206516	8.63193e-08	ribosomal small subunit biogenesis
GO:0008654	4814	15	120	2	0.0523641	0.213913	7.73376e-44	phospholipid biosynthetic process
GO:0006644	4814	15	120	2	0.0523641	0.213913	7.73376e-44	phospholipid metabolic process
GO:0043648	4814	35	120	3	0.0554611	0.224969	1.5147e-89	dicarboxylic acid metabolic process
GO:0005524	4814	660	120	23	0.0566226	0.226491	0	ATP binding
GO:0032559	4814	660	120	23	0.0566226	0.226491	0	adenyl ribonucleotide binding
GO:0016814	4814	16	120	2	0.0588915	0.233941	2.57846e-46	hydrolase activity, acting on carbon-nitrogen (but not peptide) bonds, in cyclic amidines
GO:0009069	4814	18	120	2	0.0727209	0.247165	3.42808e-51	serine family amino acid metabolic process
GO:0008963	4814	3	120	1	0.072948	0.247165	5.3815e-11	phospho-N-acetylmuramoyl-pentapeptide-transferase activity
GO:0009211	4814	3	120	1	0.072948	0.247165	5.3815e-11	pyrimidine deoxyribonucleoside triphosphate metabolic process
GO:0009200	4814	3	120	1	0.072948	0.247165	5.3815e-11	deoxyribonucleoside triphosphate metabolic process
GO:0009148	4814	3	120	1	0.072948	0.247165	5.3815e-11	pyrimidine nucleoside triphosphate biosynthetic process
GO:0030288	4814	17	120	2	0.0656827	0.247165	9.13584e-49	outer membrane-bounded periplasmic space
GO:0009120	4814	3	120	1	0.072948	0.247165	5.3815e-11	deoxyribonucleoside metabolic process
GO:0030313	4814	18	120	2	0.0727209	0.247165	3.42808e-51	cell envelope
GO:0030001	4814	62	120	4	0.0678219	0.247165	2.25864e-143	metal ion transport
GO:0016887	4814	235	120	10	0.0669889	0.247165	0	ATPase activity
GO:0005344	4814	3	120	1	0.072948	0.247165	5.3815e-11	oxygen transporter activity
GO:0044424	4814	400	120	15	0.0704884	0.247165	0	intracellular part
GO:0009218	4814	3	120	1	0.072948	0.247165	5.3815e-11	pyrimidine ribonucleotide metabolic process
GO:0009220	4814	3	120	1	0.072948	0.247165	5.3815e-11	pyrimidine ribonucleotide biosynthetic process
GO:0009221	4814	3	120	1	0.072948	0.247165	5.3815e-11	pyrimidine deoxyribonucleotide biosynthetic process
GO:0044462	4814	18	120	2	0.0727209	0.247165	3.42808e-51	external encapsulating structure part
GO:0009263	4814	3	120	1	0.072948	0.247165	5.3815e-11	deoxyribonucleotide biosynthetic process
GO:0009265	4814	3	120	1	0.072948	0.247165	5.3815e-11	2'-deoxyribonucleotide biosynthetic process
GO:0031975	4814	18	120	2	0.0727209	0.247165	3.42808e-51	envelope
GO:0055086	4814	116	120	6	0.0684983	0.247165	9.25755e-237	nucleobase, nucleoside and nucleotide metabolic process
GO:0046125	4814	3	120	1	0.072948	0.247165	5.3815e-11	pyrimidine deoxyribonucleoside metabolic process
GO:0046349	4814	3	120	1	0.072948	0.247165	5.3815e-11	amino sugar biosynthetic process
GO:0019276	4814	3	120	1	0.072948	0.247165	5.3815e-11	UDP-N-acetylgalactosamine metabolic process
GO:0019277	4814	3	120	1	0.072948	0.247165	5.3815e-11	UDP-N-acetylgalactosamine biosynthetic process
GO:0003856	4814	3	120	1	0.072948	0.247165	5.3815e-11	3-dehydroquinate synthase activity
GO:0046483	4814	178	120	8	0.0750995	0.252967	0	heterocycle metabolic process
GO:0022891	4814	179	120	8	0.0770394	0.257992	0	substrate-specific transmembrane transporter activity
GO:0008324	4814	121	120	6	0.0804231	0.264707	9.67024e-245	cation transmembrane transporter activity
GO:0042597	4814	19	120	2	0.0799898	0.264707	1.35808e-53	periplasmic space
GO:0008137	4814	19	120	2	0.0799898	0.264707	1.35808e-53	NADH dehydrogenase (ubiquinone) activity
GO:0006399	4814	41	120	3	0.0812517	0.265915	4.12918e-102	tRNA metabolic process
GO:0009065	4814	4	120	1	0.0960713	0.282332	4.47433e-14	glutamine family amino acid catabolic process
GO:0043623	4814	4	120	1	0.0960713	0.282332	4.47433e-14	cellular protein complex assembly
GO:0009147	4814	4	120	1	0.0960713	0.282332	4.47433e-14	pyrimidine nucleoside triphosphate metabolic process
GO:0018130	4814	96	120	5	0.0904119	0.282332	7.76093e-204	heterocycle biosynthetic process
GO:0004620	4814	4	120	1	0.0960713	0.282332	4.47433e-14	phospholipase activity
GO:0004629	4814	4	120	1	0.0960713	0.282332	4.47433e-14	phospholipase C activity
GO:0071555	4814	21	120	2	0.0951575	0.282332	2.48135e-58	cell wall organization
GO:0009219	4814	4	120	1	0.0960713	0.282332	4.47433e-14	pyrimidine deoxyribonucleotide metabolic process
GO:0009394	4814	4	120	1	0.0960713	0.282332	4.47433e-14	2'-deoxyribonucleotide metabolic process
GO:0005739	4814	4	120	1	0.0960713	0.282332	4.47433e-14	mitochondrion
GO:0006537	4814	4	120	1	0.0960713	0.282332	4.47433e-14	glutamate biosynthetic process
GO:0019637	4814	21	120	2	0.0951575	0.282332	2.48135e-58	organophosphate metabolic process
GO:0019825	4814	4	120	1	0.0960713	0.282332	4.47433e-14	oxygen binding
GO:0007047	4814	20	120	2	0.0874736	0.282332	5.66457e-56	cellular cell wall organization
GO:0045229	4814	20	120	2	0.0874736	0.282332	5.66457e-56	external encapsulating structure organization
GO:0033818	4814	4	120	1	0.0960713	0.282332	4.47433e-14	beta-ketoacyl-acyl-carrier-protein synthase III activity
GO:0015671	4814	4	120	1	0.0960713	0.282332	4.47433e-14	oxygen transport
GO:0015669	4814	4	120	1	0.0960713	0.282332	4.47433e-14	gas transport
GO:0003933	4814	4	120	1	0.0960713	0.282332	4.47433e-14	GTP cyclohydrolase activity
GO:0019344	4814	4	120	1	0.0960713	0.282332	4.47433e-14	cysteine biosynthetic process
GO:0009073	4814	22	120	2	0.103027	0.29378	1.13895e-60	aromatic amino acid family biosynthetic process
GO:0008360	4814	22	120	2	0.103027	0.29378	1.13895e-60	regulation of cell shape
GO:0006730	4814	22	120	2	0.103027	0.29378	1.13895e-60	one-carbon metabolic process
GO:0022900	4814	22	120	2	0.103027	0.29378	1.13895e-60	electron transport chain
GO:0022603	4814	22	120	2	0.103027	0.29378	1.13895e-60	regulation of anatomical structure morphogenesis
GO:0022604	4814	22	120	2	0.103027	0.29378	1.13895e-60	regulation of cell morphogenesis
GO:0004356	4814	5	120	1	0.118623	0.30233	4.65107e-17	glutamate-ammonia ligase activity
GO:0004129	4814	5	120	1	0.118623	0.30233	4.65107e-17	cytochrome-c oxidase activity
GO:0030163	4814	5	120	1	0.118623	0.30233	4.65107e-17	protein catabolic process
GO:0016628	4814	5	120	1	0.118623	0.30233	4.65107e-17	oxidoreductase activity, acting on the CH-CH group of donors, NAD or NADP as acceptor
GO:0016874	4814	131	120	6	0.107543	0.30233	1.9719e-260	ligase activity
GO:0016879	4814	47	120	3	0.111267	0.30233	2.70844e-114	ligase activity, forming carbon-nitrogen bonds
GO:0016646	4814	5	120	1	0.118623	0.30233	4.65107e-17	oxidoreductase activity, acting on the CH-NH group of donors, NAD or NADP as acceptor
GO:0016676	4814	5	120	1	0.118623	0.30233	4.65107e-17	oxidoreductase activity, acting on heme group of donors, oxygen as acceptor
GO:0016675	4814	5	120	1	0.118623	0.30233	4.65107e-17	oxidoreductase activity, acting on heme group of donors
GO:0009225	4814	5	120	1	0.118623	0.30233	4.65107e-17	nucleotide-sugar metabolic process
GO:0009252	4814	23	120	2	0.111068	0.30233	5.46656e-63	peptidoglycan biosynthetic process
GO:0006023	4814	23	120	2	0.111068	0.30233	5.46656e-63	aminoglycan biosynthetic process
GO:0006024	4814	23	120	2	0.111068	0.30233	5.46656e-63	glycosaminoglycan biosynthetic process
GO:0006561	4814	5	120	1	0.118623	0.30233	4.65107e-17	proline biosynthetic process
GO:0006542	4814	5	120	1	0.118623	0.30233	4.65107e-17	glutamine biosynthetic process
GO:0015235	4814	5	120	1	0.118623	0.30233	4.65107e-17	cobalamin transporter activity
GO:0006605	4814	5	120	1	0.118623	0.30233	4.65107e-17	protein targeting
GO:0015002	4814	5	120	1	0.118623	0.30233	4.65107e-17	heme-copper terminal oxidase activity
GO:0051183	4814	5	120	1	0.118623	0.30233	4.65107e-17	vitamin transporter activity
GO:0050793	4814	23	120	2	0.111068	0.30233	5.46656e-63	regulation of developmental process
GO:0016298	4814	5	120	1	0.118623	0.30233	4.65107e-17	lipase activity
GO:0016042	4814	5	120	1	0.118623	0.30233	4.65107e-17	lipid catabolic process
GO:0034622	4814	5	120	1	0.118623	0.30233	4.65107e-17	cellular macromolecular complex assembly
GO:0015420	4814	5	120	1	0.118623	0.30233	4.65107e-17	cobalamin-transporting ATPase activity
GO:0051128	4814	24	120	2	0.119268	0.302635	2.73842e-65	regulation of cellular component organization
GO:0000902	4814	25	120	2	0.127613	0.314996	1.42924e-67	cell morphogenesis
GO:0043039	4814	25	120	2	0.127613	0.314996	1.42924e-67	tRNA aminoacylation
GO:0043038	4814	25	120	2	0.127613	0.314996	1.42924e-67	amino acid activation
GO:0017076	4814	762	120	24	0.128222	0.314996	0	purine nucleotide binding
GO:0006418	4814	25	120	2	0.127613	0.314996	1.42924e-67	tRNA aminoacylation for protein translation
GO:0032989	4814	25	120	2	0.127613	0.314996	1.42924e-67	cellular component morphogenesis
GO:0034660	4814	50	120	3	0.127655	0.314996	2.94215e-120	ncRNA metabolic process
GO:0015405	4814	78	120	4	0.129061	0.314996	1.23287e-172	P-P-bond-hydrolysis-driven transmembrane transporter activity
GO:0015399	4814	78	120	4	0.129061	0.314996	1.23287e-172	primary active transmembrane transporter activity
GO:0030554	4814	736	120	23	0.143515	0.318819	0	adenyl nucleotide binding
GO:0004315	4814	6	120	1	0.140616	0.318819	5.80296e-20	3-oxoacyl-[acyl-carrier-protein] synthase activity
GO:0008320	4814	6	120	1	0.140616	0.318819	5.80296e-20	protein transmembrane transporter activity
GO:0043234	4814	80	120	4	0.137957	0.318819	3.47458e-176	protein complex
GO:0004812	4814	27	120	2	0.144693	0.318819	4.37565e-72	aminoacyl-tRNA ligase activity
GO:0048856	4814	26	120	2	0.136092	0.318819	7.75948e-70	anatomical structure development
GO:0048869	4814	26	120	2	0.136092	0.318819	7.75948e-70	cellular developmental process
GO:0016875	4814	27	120	2	0.144693	0.318819	4.37565e-72	ligase activity, forming carbon-oxygen bonds
GO:0016876	4814	27	120	2	0.144693	0.318819	4.37565e-72	ligase activity, forming aminoacyl-tRNA and related compounds
GO:0016655	4814	26	120	2	0.136092	0.318819	7.75948e-70	oxidoreductase activity, acting on NADH or NADPH, quinone or similar compound as acceptor
GO:0016742	4814	6	120	1	0.140616	0.318819	5.80296e-20	hydroxymethyl-, formyl- and related transferase activity
GO:0017111	4814	303	120	11	0.132567	0.318819	0	nucleoside-triphosphatase activity
GO:0001883	4814	736	120	23	0.143515	0.318819	0	purine nucleoside binding
GO:0001882	4814	737	120	23	0.145018	0.318819	0	nucleoside binding
GO:0009653	4814	26	120	2	0.136092	0.318819	7.75948e-70	anatomical structure morphogenesis
GO:0006536	4814	6	120	1	0.140616	0.318819	5.80296e-20	glutamate metabolic process
GO:0015075	4814	141	120	6	0.138824	0.318819	8.79393e-276	ion transmembrane transporter activity
GO:0032502	4814	27	120	2	0.144693	0.318819	4.37565e-72	developmental process
GO:0006725	4814	81	120	4	0.142497	0.318819	5.9451e-178	cellular aromatic compound metabolic process
GO:0022884	4814	6	120	1	0.140616	0.318819	5.80296e-20	macromolecule transmembrane transporter activity
GO:0016211	4814	6	120	1	0.140616	0.318819	5.80296e-20	ammonia ligase activity
GO:0046942	4814	27	120	2	0.144693	0.318819	4.37565e-72	carboxylic acid transport
GO:0015849	4814	27	120	2	0.144693	0.318819	4.37565e-72	organic acid transport
GO:0050136	4814	26	120	2	0.136092	0.318819	7.75948e-70	NADH dehydrogenase (quinone) activity
GO:0003954	4814	26	120	2	0.136092	0.318819	7.75948e-70	NADH dehydrogenase activity
GO:0015450	4814	6	120	1	0.140616	0.318819	5.80296e-20	P-P-bond-hydrolysis-driven protein transmembrane transporter activity
GO:0016462	4814	309	120	11	0.145926	0.319595	0	pyrophosphatase activity
GO:0016817	4814	311	120	11	0.150534	0.327198	0	hydrolase activity, acting on acid anhydrides
GO:0016818	4814	311	120	11	0.150534	0.327198	0	hydrolase activity, acting on acid anhydrides, in phosphorus-containing anhydrides
GO:0070589	4814	29	120	2	0.162215	0.330162	1.55082e-76	cellular component macromolecule biosynthetic process
GO:0009072	4814	28	120	2	0.153404	0.330162	2.55939e-74	aromatic amino acid family metabolic process
GO:0030312	4814	29	120	2	0.162215	0.330162	1.55082e-76	external encapsulating structure
GO:0016880	4814	7	120	1	0.162065	0.330162	8.44857e-23	acid-ammonia (or amide) ligase activity
GO:0009306	4814	7	120	1	0.162065	0.330162	8.44857e-23	protein secretion
GO:0006040	4814	7	120	1	0.162065	0.330162	8.44857e-23	amino sugar metabolic process
GO:0044038	4814	29	120	2	0.162215	0.330162	1.55082e-76	cell wall macromolecule biosynthetic process
GO:0006534	4814	7	120	1	0.162065	0.330162	8.44857e-23	cysteine metabolic process
GO:0006544	4814	7	120	1	0.162065	0.330162	8.44857e-23	glycine metabolic process
GO:0006414	4814	7	120	1	0.162065	0.330162	8.44857e-23	translational elongation
GO:0032940	4814	7	120	1	0.162065	0.330162	8.44857e-23	secretion by cell
GO:0006213	4814	7	120	1	0.162065	0.330162	8.44857e-23	pyrimidine nucleoside metabolic process
GO:0010382	4814	29	120	2	0.162215	0.330162	1.55082e-76	cellular cell wall macromolecule metabolic process
GO:0046903	4814	7	120	1	0.162065	0.330162	8.44857e-23	secretion
GO:0046914	4814	244	120	9	0.153366	0.330162	0	transition metal ion binding
GO:0003746	4814	7	120	1	0.162065	0.330162	8.44857e-23	translation elongation factor activity
GO:0019238	4814	7	120	1	0.162065	0.330162	8.44857e-23	cyclohydrolase activity
GO:0019205	4814	7	120	1	0.162065	0.330162	8.44857e-23	nucleobase, nucleoside, nucleotide kinase activity
GO:0009070	4814	8	120	1	0.182983	0.354875	1.40604e-25	serine family amino acid biosynthetic process
GO:0016836	4814	31	120	2	0.180097	0.354875	6.30045e-81	hydro-lyase activity
GO:0005343	4814	8	120	1	0.182983	0.354875	1.40604e-25	organic acid:sodium symporter activity
GO:0005342	4814	31	120	2	0.180097	0.354875	6.30045e-81	organic acid transmembrane transporter activity
GO:0009228	4814	8	120	1	0.182983	0.354875	1.40604e-25	thiamin biosynthetic process
GO:0044272	4814	31	120	2	0.180097	0.354875	6.30045e-81	sulfur compound biosynthetic process
GO:0006886	4814	8	120	1	0.182983	0.354875	1.40604e-25	intracellular protein transport
GO:0006772	4814	8	120	1	0.182983	0.354875	1.40604e-25	thiamin metabolic process
GO:0046907	4814	8	120	1	0.182983	0.354875	1.40604e-25	intracellular transport
GO:0046943	4814	31	120	2	0.180097	0.354875	6.30045e-81	carboxylic acid transmembrane transporter activity
GO:0042723	4814	8	120	1	0.182983	0.354875	1.40604e-25	thiamin and derivative metabolic process
GO:0042724	4814	8	120	1	0.182983	0.354875	1.40604e-25	thiamin and derivative biosynthetic process
GO:0042126	4814	8	120	1	0.182983	0.354875	1.40604e-25	nitrate metabolic process
GO:0015370	4814	8	120	1	0.182983	0.354875	1.40604e-25	solute:sodium symporter activity
GO:0046872	4814	433	120	14	0.187866	0.363123	0	metal ion binding
GO:0016765	4814	32	120	2	0.189148	0.364378	4.21523e-83	transferase activity, transferring alkyl or aryl (other than methyl) groups
GO:0006812	4814	91	120	4	0.190899	0.366525	2.48136e-195	cation transport
GO:0016757	4814	33	120	2	0.19826	0.379395	2.90888e-85	transferase activity, transferring glycosyl groups
GO:0008565	4814	9	120	1	0.203382	0.384093	2.63304e-28	protein transporter activity
GO:0004659	4814	9	120	1	0.203382	0.384093	2.63304e-28	prenyltransferase activity
GO:0006400	4814	9	120	1	0.203382	0.384093	2.63304e-28	tRNA modification
GO:0046364	4814	9	120	1	0.203382	0.384093	2.63304e-28	monosaccharide biosynthetic process
GO:0044085	4814	127	120	5	0.209372	0.394111	3.37982e-254	cellular component biogenesis
GO:0009396	4814	10	120	1	0.223277	0.403159	5.4798e-31	folic acid and derivative biosynthetic process
GO:0070727	4814	10	120	1	0.223277	0.403159	5.4798e-31	cellular macromolecule localization
GO:0015197	4814	10	120	1	0.223277	0.403159	5.4798e-31	peptide transporter activity
GO:0007049	4814	35	120	2	0.216636	0.403159	1.5147e-89	cell cycle
GO:0045333	4814	35	120	2	0.216636	0.403159	1.5147e-89	cellular respiration
GO:0006760	4814	10	120	1	0.223277	0.403159	5.4798e-31	folic acid and derivative metabolic process
GO:0022804	4814	162	120	6	0.216217	0.403159	5.17232e-307	active transmembrane transporter activity
GO:0046700	4814	10	120	1	0.223277	0.403159	5.4798e-31	heterocycle catabolic process
GO:0042559	4814	10	120	1	0.223277	0.403159	5.4798e-31	pteridine and derivative biosynthetic process
GO:0042558	4814	10	120	1	0.223277	0.403159	5.4798e-31	pteridine and derivative metabolic process
GO:0034613	4814	10	120	1	0.223277	0.403159	5.4798e-31	cellular protein localization
GO:0008081	4814	10	120	1	0.223277	0.403159	5.4798e-31	phosphoric diester hydrolase activity
GO:0019239	4814	10	120	1	0.223277	0.403159	5.4798e-31	deaminase activity
GO:0000270	4814	36	120	2	0.225882	0.404063	1.14102e-91	peptidoglycan metabolic process
GO:0030203	4814	36	120	2	0.225882	0.404063	1.14102e-91	glycosaminoglycan metabolic process
GO:0016651	4814	36	120	2	0.225882	0.404063	1.14102e-91	oxidoreductase activity, acting on NADH or NADPH
GO:0016829	4814	131	120	5	0.227508	0.405711	1.9719e-260	lyase activity
GO:0009110	4814	67	120	3	0.233131	0.413179	1.08251e-152	vitamin biosynthetic process
GO:0006766	4814	67	120	3	0.233131	0.413179	1.08251e-152	vitamin metabolic process
GO:0051649	4814	11	120	1	0.242679	0.427985	1.25474e-33	establishment of localization in cell
GO:0009273	4814	38	120	2	0.244457	0.427985	7.02871e-96	peptidoglycan-based cell wall biogenesis
GO:0051188	4814	101	120	4	0.243698	0.427985	3.16227e-212	cofactor biosynthetic process
GO:0042546	4814	38	120	2	0.244457	0.427985	7.02871e-96	cell wall biogenesis
GO:0051186	4814	135	120	5	0.246096	0.428966	1.30379e-266	cofactor metabolic process
GO:0016051	4814	69	120	3	0.246506	0.428966	2.25446e-156	carbohydrate biosynthetic process
GO:0016627	4814	39	120	2	0.25377	0.43764	5.73952e-98	oxidoreductase activity, acting on the CH-CH group of donors
GO:0009260	4814	39	120	2	0.25377	0.43764	5.73952e-98	ribonucleotide biosynthetic process
GO:0070882	4814	39	120	2	0.25377	0.43764	5.73952e-98	cellular cell wall organization or biogenesis
GO:0043492	4814	71	120	3	0.260002	0.444489	4.97757e-160	ATPase activity, coupled to movement of substances
GO:0016705	4814	12	120	1	0.2616	0.444489	3.13489e-36	oxidoreductase activity, acting on paired donors, with incorporation or reduction of molecular oxygen
GO:0022613	4814	12	120	1	0.2616	0.444489	3.13489e-36	ribonucleoprotein complex biogenesis
GO:0042626	4814	71	120	3	0.260002	0.444489	4.97757e-160	ATPase activity, coupled to transmembrane movement of substances
GO:0042254	4814	12	120	1	0.2616	0.444489	3.13489e-36	ribosome biogenesis
GO:0009259	4814	40	120	2	0.263093	0.44571	4.80798e-100	ribonucleotide metabolic process
GO:0006260	4814	41	120	2	0.272418	0.460154	4.12918e-102	DNA replication
GO:0000049	4814	13	120	1	0.280053	0.464871	8.4868e-39	tRNA binding
GO:0043231	4814	13	120	1	0.280053	0.464871	8.4868e-39	intracellular membrane-bounded organelle
GO:0051641	4814	13	120	1	0.280053	0.464871	8.4868e-39	cellular localization
GO:0006221	4814	13	120	1	0.280053	0.464871	8.4868e-39	pyrimidine nucleotide biosynthetic process
GO:0042773	4814	13	120	1	0.280053	0.464871	8.4868e-39	ATP synthesis coupled electron transport
GO:0046165	4814	13	120	1	0.280053	0.464871	8.4868e-39	alcohol biosynthetic process
GO:0006790	4814	42	120	2	0.28174	0.464992	3.63347e-104	sulfur metabolic process
GO:0006779	4814	42	120	2	0.28174	0.464992	3.63347e-104	porphyrin biosynthetic process
GO:0006022	4814	43	120	2	0.291053	0.474919	3.27408e-106	aminoglycan metabolic process
GO:0033014	4814	43	120	2	0.291053	0.474919	3.27408e-106	tetrapyrrole biosynthetic process
GO:0006778	4814	43	120	2	0.291053	0.474919	3.27408e-106	porphyrin metabolic process
GO:0015980	4814	43	120	2	0.291053	0.474919	3.27408e-106	energy derivation by oxidation of organic compounds
GO:0000097	4814	14	120	1	0.298048	0.478204	2.4748e-41	sulfur amino acid biosynthetic process
GO:0015031	4814	14	120	1	0.298048	0.478204	2.4748e-41	protein transport
GO:0045184	4814	14	120	1	0.298048	0.478204	2.4748e-41	establishment of protein localization
GO:0008135	4814	14	120	1	0.298048	0.478204	2.4748e-41	translation factor activity, nucleic acid binding
GO:0034621	4814	14	120	1	0.298048	0.478204	2.4748e-41	cellular macromolecular complex subunit organization
GO:0015833	4814	14	120	1	0.298048	0.478204	2.4748e-41	peptide transport
GO:0033013	4814	44	120	2	0.300352	0.478922	3.01949e-108	tetrapyrrole metabolic process
GO:0006811	4814	111	120	4	0.299355	0.478922	1.10431e-228	ion transport
GO:0006732	4814	77	120	3	0.300989	0.478922	7.48731e-171	coenzyme metabolic process
GO:0070279	4814	78	120	3	0.307866	0.481877	1.23287e-172	vitamin B6 binding
GO:0030170	4814	78	120	3	0.307866	0.481877	1.23287e-172	pyridoxal phosphate binding
GO:0051536	4814	78	120	3	0.307866	0.481877	1.23287e-172	iron-sulfur cluster binding
GO:0051540	4814	78	120	3	0.307866	0.481877	1.23287e-172	metal cluster binding
GO:0016820	4814	78	120	3	0.307866	0.481877	1.23287e-172	hydrolase activity, acting on acid anhydrides, catalyzing transmembrane movement of substances
GO:0008168	4814	112	120	4	0.30502	0.481877	2.62986e-230	methyltransferase activity
GO:0009168	4814	15	120	1	0.315596	0.482111	7.73376e-44	purine ribonucleoside monophosphate biosynthetic process
GO:0009167	4814	15	120	1	0.315596	0.482111	7.73376e-44	purine ribonucleoside monophosphate metabolic process
GO:0009127	4814	15	120	1	0.315596	0.482111	7.73376e-44	purine nucleoside monophosphate biosynthetic process
GO:0009126	4814	15	120	1	0.315596	0.482111	7.73376e-44	purine nucleoside monophosphate metabolic process
GO:0043227	4814	15	120	1	0.315596	0.482111	7.73376e-44	membrane-bounded organelle
GO:0016884	4814	15	120	1	0.315596	0.482111	7.73376e-44	carbon-nitrogen ligase activity, with glutamine as amido-N-donor
GO:0016741	4814	114	120	4	0.316385	0.482111	1.53265e-233	transferase activity, transferring one-carbon groups
GO:0044036	4814	45	120	2	0.309632	0.482111	2.84857e-110	cell wall macromolecule metabolic process
GO:0006220	4814	15	120	1	0.315596	0.482111	7.73376e-44	pyrimidine nucleotide metabolic process
GO:0031177	4814	15	120	1	0.315596	0.482111	7.73376e-44	phosphopantetheine binding
GO:0009108	4814	47	120	2	0.328116	0.498667	2.70844e-114	coenzyme biosynthetic process
GO:0006099	4814	16	120	1	0.33271	0.498953	2.57846e-46	tricarboxylic acid cycle
GO:0006084	4814	16	120	1	0.33271	0.498953	2.57846e-46	acetyl-CoA metabolic process
GO:0033036	4814	16	120	1	0.33271	0.498953	2.57846e-46	macromolecule localization
GO:0006412	4814	117	120	4	0.333502	0.498953	2.30552e-238	translation
GO:0008104	4814	16	120	1	0.33271	0.498953	2.57846e-46	protein localization
GO:0046356	4814	16	120	1	0.33271	0.498953	2.57846e-46	acetyl-CoA catabolic process
GO:0016810	4814	82	120	3	0.335418	0.50052	1.03e-179	hydrolase activity, acting on carbon-nitrogen (but not peptide) bonds
GO:0000096	4814	17	120	1	0.349399	0.505663	9.13584e-49	sulfur amino acid metabolic process
GO:0009161	4814	17	120	1	0.349399	0.505663	9.13584e-49	ribonucleoside monophosphate metabolic process
GO:0009156	4814	17	120	1	0.349399	0.505663	9.13584e-49	ribonucleoside monophosphate biosynthetic process
GO:0009109	4814	17	120	1	0.349399	0.505663	9.13584e-49	coenzyme catabolic process
GO:0043167	4814	492	120	14	0.340941	0.505663	0	ion binding
GO:0043169	4814	492	120	14	0.340941	0.505663	0	cation binding
GO:0006091	4814	84	120	3	0.349188	0.505663	3.20772e-183	generation of precursor metabolites and energy
GO:0015294	4814	17	120	1	0.349399	0.505663	9.13584e-49	solute:cation symporter activity
GO:0015293	4814	17	120	1	0.349399	0.505663	9.13584e-49	symporter activity
GO:0055085	4814	230	120	7	0.349193	0.505663	0	transmembrane transport
GO:0022904	4814	17	120	1	0.349399	0.505663	9.13584e-49	respiratory electron transport chain
GO:0008033	4814	17	120	1	0.349399	0.505663	9.13584e-49	tRNA processing
GO:0019842	4814	121	120	4	0.356395	0.514496	9.67024e-245	vitamin binding
GO:0009060	4814	18	120	1	0.365674	0.518789	3.42808e-51	aerobic respiration
GO:0000271	4814	51	120	2	0.364659	0.518789	3.14965e-122	polysaccharide biosynthetic process
GO:0030151	4814	18	120	1	0.365674	0.518789	3.42808e-51	molybdenum ion binding
GO:0008509	4814	18	120	1	0.365674	0.518789	3.42808e-51	anion transmembrane transporter activity
GO:0009451	4814	18	120	1	0.365674	0.518789	3.42808e-51	RNA modification
GO:0015078	4814	18	120	1	0.365674	0.518789	3.42808e-51	hydrogen ion transmembrane transporter activity
GO:0051187	4814	18	120	1	0.365674	0.518789	3.42808e-51	cofactor catabolic process
GO:0007165	4814	89	120	3	0.383466	0.542694	6.76267e-192	signal transduction
GO:0009124	4814	20	120	1	0.397023	0.551049	5.66457e-56	nucleoside monophosphate biosynthetic process
GO:0009123	4814	20	120	1	0.397023	0.551049	5.66457e-56	nucleoside monophosphate metabolic process
GO:0005515	4814	128	120	4	0.396431	0.551049	9.23014e-256	protein binding
GO:0016763	4814	20	120	1	0.397023	0.551049	5.66457e-56	transferase activity, transferring pentosyl groups
GO:0044446	4814	20	120	1	0.397023	0.551049	5.66457e-56	intracellular organelle part
GO:0015171	4814	20	120	1	0.397023	0.551049	5.66457e-56	amino acid transmembrane transporter activity
GO:0006752	4814	20	120	1	0.397023	0.551049	5.66457e-56	group transfer coenzyme metabolic process
GO:0016043	4814	128	120	4	0.396431	0.551049	9.23014e-256	cellular component organization
GO:0008150	4814	3825	120	97	0.40378	0.559081	0	biological_process
GO:0009063	4814	21	120	1	0.412117	0.56118	2.48135e-58	cellular amino acid catabolic process
GO:0009117	4814	93	120	3	0.410612	0.56118	9.51957e-199	nucleotide metabolic process
GO:0071554	4814	56	120	2	0.409244	0.56118	5.90195e-132	cell wall organization or biogenesis
GO:0005275	4814	21	120	1	0.412117	0.56118	2.48135e-58	amine transmembrane transporter activity
GO:0009310	4814	21	120	1	0.412117	0.56118	2.48135e-58	amine catabolic process
GO:0006865	4814	21	120	1	0.412117	0.56118	2.48135e-58	amino acid transport
GO:0006753	4814	93	120	3	0.410612	0.56118	9.51957e-199	nucleoside phosphate metabolic process
GO:0009142	4814	22	120	1	0.426835	0.577129	1.13895e-60	nucleoside triphosphate biosynthetic process
GO:0065008	4814	58	120	2	0.426661	0.577129	8.62067e-136	regulation of biological quality
GO:0015837	4814	22	120	1	0.426835	0.577129	1.13895e-60	amine transport
GO:0003824	4814	2991	120	76	0.43157	0.582165	0	catalytic activity
GO:0000036	4814	23	120	1	0.441188	0.592364	5.46656e-63	acyl carrier activity
GO:0006119	4814	23	120	1	0.441188	0.592364	5.46656e-63	oxidative phosphorylation
GO:0009141	4814	24	120	1	0.455185	0.602727	2.73842e-65	nucleoside triphosphate metabolic process
GO:0051537	4814	24	120	1	0.455185	0.602727	2.73842e-65	2 iron, 2 sulfur cluster binding
GO:0044422	4814	24	120	1	0.455185	0.602727	2.73842e-65	organelle part
GO:0015077	4814	24	120	1	0.455185	0.602727	2.73842e-65	monovalent inorganic cation transmembrane transporter activity
GO:0016054	4814	24	120	1	0.455185	0.602727	2.73842e-65	organic acid catabolic process
GO:0046395	4814	24	120	1	0.455185	0.602727	2.73842e-65	carboxylic acid catabolic process
GO:0044248	4814	63	120	2	0.469002	0.619598	2.99441e-145	cellular catabolic process
GO:0042623	4814	102	120	3	0.470231	0.6198	6.84388e-214	ATPase activity, coupled
GO:0034470	4814	26	120	1	0.482143	0.634051	7.75948e-70	ncRNA processing
GO:0009165	4814	65	120	2	0.485419	0.636905	5.51983e-149	nucleotide biosynthetic process
GO:0009235	4814	27	120	1	0.495122	0.64377	4.37565e-72	cobalamin metabolic process
GO:0009236	4814	27	120	1	0.495122	0.64377	4.37565e-72	cobalamin biosynthetic process
GO:0006767	4814	66	120	2	0.49351	0.64377	7.67127e-151	water-soluble vitamin metabolic process
GO:0042364	4814	66	120	2	0.49351	0.64377	7.67127e-151	water-soluble vitamin biosynthetic process
GO:0032991	4814	146	120	4	0.496851	0.644563	2.44817e-283	macromolecular complex
GO:0034637	4814	28	120	1	0.507778	0.657259	2.55939e-74	cellular carbohydrate biosynthetic process
GO:0043176	4814	29	120	1	0.52012	0.668725	1.55082e-76	amine binding
GO:0016597	4814	29	120	1	0.52012	0.668725	1.55082e-76	amino acid binding
GO:0016811	4814	29	120	1	0.52012	0.668725	1.55082e-76	hydrolase activity, acting on carbon-nitrogen (but not peptide) bonds, in linear amides
GO:0051287	4814	30	120	1	0.532154	0.682675	9.72302e-79	NAD or NADH binding
GO:0009056	4814	153	120	4	0.534083	0.683626	8.69459e-294	catabolic process
GO:0034654	4814	72	120	2	0.54035	0.688588	7.55609e-162	nucleobase, nucleoside, nucleotide and nucleic acid biosynthetic process
GO:0034404	4814	72	120	2	0.54035	0.688588	7.55609e-162	nucleobase, nucleoside and nucleotide biosynthetic process
GO:0070271	4814	73	120	2	0.547864	0.69356	1.16321e-163	protein complex biogenesis
GO:0016740	4814	805	120	20	0.545522	0.69356	0	transferase activity
GO:0006461	4814	73	120	2	0.547864	0.69356	1.16321e-163	protein complex assembly
GO:0065003	4814	74	120	2	0.555293	0.696888	1.8156e-165	macromolecular complex assembly
GO:0005525	4814	32	120	1	0.555333	0.696888	4.21523e-83	GTP binding
GO:0032561	4814	32	120	1	0.555333	0.696888	4.21523e-83	guanyl ribonucleotide binding
GO:0019001	4814	32	120	1	0.555333	0.696888	4.21523e-83	guanyl nucleotide binding
GO:0051539	4814	33	120	1	0.566491	0.709346	2.90888e-85	4 iron, 4 sulfur cluster binding
GO:0022607	4814	78	120	2	0.584149	0.729869	1.23287e-172	cellular component assembly
GO:0009152	4814	36	120	1	0.598328	0.742752	1.14102e-91	purine ribonucleotide biosynthetic process
GO:0010181	4814	36	120	1	0.598328	0.742752	1.14102e-91	FMN binding
GO:0006396	4814	36	120	1	0.598328	0.742752	1.14102e-91	RNA processing
GO:0009058	4814	1399	120	34	0.605219	0.74969	0	biosynthetic process
GO:0009150	4814	37	120	1	0.608416	0.752033	8.83583e-94	purine ribonucleotide metabolic process
GO:0008415	4814	126	120	3	0.613883	0.757166	1.24761e-252	acyltransferase activity
GO:0043933	4814	83	120	2	0.618266	0.760943	1.80663e-181	macromolecular complex subunit organization
GO:0008483	4814	39	120	1	0.627844	0.771084	5.73952e-98	transaminase activity
GO:0016772	4814	307	120	7	0.652375	0.799506	0	transferase activity, transferring phosphorus-containing groups
GO:0006164	4814	42	120	1	0.655208	0.801274	3.63347e-104	purine nucleotide biosynthetic process
GO:0009987	4814	2235	120	54	0.658415	0.801881	0	cellular process
GO:0019538	4814	394	120	9	0.658489	0.801881	0	protein metabolic process
GO:0044249	4814	1307	120	31	0.662668	0.805267	0	cellular biosynthetic process
GO:0018106	4814	44	120	1	0.672333	0.811874	3.01949e-108	peptidyl-histidine phosphorylation
GO:0018202	4814	44	120	1	0.672333	0.811874	3.01949e-108	peptidyl-histidine modification
GO:0006163	4814	44	120	1	0.672333	0.811874	3.01949e-108	purine nucleotide metabolic process
GO:0006508	4814	138	120	3	0.675298	0.813749	3.27466e-271	proteolysis
GO:0016747	4814	140	120	3	0.684813	0.823492	2.9151e-274	transferase activity, transferring acyl groups other than amino-acyl groups
GO:0004252	4814	46	120	1	0.688614	0.824618	2.74763e-112	serine-type endopeptidase activity
GO:0018193	4814	46	120	1	0.688614	0.824618	2.74763e-112	peptidyl-amino acid modification
GO:0005976	4814	95	120	2	0.691368	0.826199	3.81498e-202	polysaccharide metabolic process
GO:0044444	4814	98	120	2	0.707759	0.844036	3.31503e-207	cytoplasmic part
GO:0009057	4814	49	120	1	0.711542	0.846794	2.80387e-118	macromolecule catabolic process
GO:0016769	4814	50	120	1	0.718807	0.853676	2.94215e-120	transferase activity, transferring nitrogenous groups
GO:0016779	4814	51	120	1	0.72589	0.860314	3.14965e-122	nucleotidyltransferase activity
GO:0016746	4814	153	120	3	0.741669	0.87721	8.69459e-294	transferase activity, transferring acyl groups
GO:0004871	4814	252	120	5	0.761768	0.891826	0	signal transducer activity
GO:0005622	4814	732	120	16	0.75573	0.891826	0	intracellular
GO:0060089	4814	252	120	5	0.761768	0.891826	0	molecular transducer activity
GO:0044267	4814	252	120	5	0.761768	0.891826	0	cellular protein metabolic process
GO:0031406	4814	56	120	1	0.758736	0.891826	5.90195e-132	carboxylic acid binding
GO:0023060	4814	255	120	5	0.770856	0.898812	0	signal transmission
GO:0023046	4814	255	120	5	0.770856	0.898812	0	signaling process
GO:0016616	4814	59	120	1	0.776538	0.903608	1.06943e-137	oxidoreductase activity, acting on the CH-OH group of donors, NAD or NADP as acceptor
GO:0003674	4814	4477	120	110	0.783022	0.909316	0	molecular_function
GO:0023052	4814	260	120	5	0.785423	0.910269	0	signaling
GO:0008236	4814	63	120	1	0.798262	0.921441	2.99441e-145	serine-type peptidase activity
GO:0017171	4814	63	120	1	0.798262	0.921441	2.99441e-145	serine hydrolase activity
GO:0048037	4814	318	120	6	0.814752	0.938132	0	cofactor binding
GO:0016987	4814	68	120	1	0.822494	0.938132	1.55068e-154	sigma factor activity
GO:0016986	4814	68	120	1	0.822494	0.938132	1.55068e-154	transcription initiation factor activity
GO:0015291	4814	67	120	1	0.817891	0.938132	1.08251e-152	secondary active transmembrane transporter activity
GO:0006352	4814	68	120	1	0.822494	0.938132	1.55068e-154	transcription initiation
GO:0016310	4814	123	120	2	0.817982	0.938132	6.59012e-248	phosphorylation
GO:0016614	4814	69	120	1	0.826983	0.939531	2.25446e-156	oxidoreductase activity, acting on CH-OH group of donors
GO:0044282	4814	69	120	1	0.826983	0.939531	2.25446e-156	small molecule catabolic process
GO:0000156	4814	131	120	2	0.844529	0.957576	1.9719e-260	two-component response regulator activity
GO:0005996	4814	74	120	1	0.84779	0.959385	1.8156e-165	monosaccharide metabolic process
GO:0043412	4814	133	120	2	0.850598	0.960675	1.5789e-263	macromolecule modification
GO:0003723	4814	78	120	1	0.862633	0.972361	1.23287e-172	RNA binding
GO:0006796	4814	141	120	2	0.872792	0.979977	8.79393e-276	phosphate metabolic process
GO:0006793	4814	141	120	2	0.872792	0.979977	8.79393e-276	phosphorus metabolic process
GO:0006807	4814	1368	120	29	0.875584	0.981199	0	nitrogen compound metabolic process
GO:0004175	4814	83	120	1	0.879182	0.983318	1.80663e-181	endopeptidase activity
GO:0006468	4814	84	120	1	0.882247	0.984834	3.20772e-183	protein amino acid phosphorylation
GO:0044237	4814	1877	120	41	0.883998	0.98488	0	cellular metabolic process
GO:0042578	4814	87	120	1	0.890985	0.990748	1.92897e-188	phosphoric ester hydrolase activity
GO:0043229	4814	89	120	1	0.896451	0.994905	6.76267e-192	intracellular organelle
GO:0008233	4814	152	120	2	0.898411	0.995162	2.64929e-292	peptidase activity
GO:0043226	4814	91	120	1	0.901644	0.996827	2.48136e-195	organelle
GO:0000155	4814	93	120	1	0.906579	0.99845	9.51957e-199	two-component sensor activity
GO:0004673	4814	93	120	1	0.906579	0.99845	9.51957e-199	protein histidine kinase activity
GO:0016775	4814	94	120	1	0.908954	0.999155	1.89544e-200	phosphotransferase activity, nitrogenous group as acceptor
GO:0000000	4814	4814	120	120	1	1	1	root
GO:0000160	4814	195	120	2	0.959285	1	0	two-component signal transduction system (phosphorelay)
GO:0030528	4814	660	120	3	0.999997	1	0	transcription regulator activity
GO:0009059	4814	953	120	12	0.998891	1	0	macromolecule biosynthetic process
GO:0043687	4814	99	120	1	0.919958	1	6.95904e-209	post-translational protein modification
GO:0043565	4814	191	120	2	0.955578	1	0	sequence-specific DNA binding
GO:0070011	4814	142	120	1	0.973716	1	2.67224e-277	peptidase activity, acting on L-amino acid peptides
GO:0004672	4814	132	120	1	0.965915	1	5.5582e-262	protein kinase activity
GO:0043170	4814	1418	120	17	0.999978	1	0	macromolecule metabolic process
GO:0065007	4814	874	120	9	0.999777	1	0	biological regulation
GO:0005488	4814	2697	120	57	0.976795	1	0	binding
GO:0060255	4814	741	120	4	0.999997	1	0	regulation of macromolecule metabolic process
GO:0009889	4814	735	120	4	0.999996	1	0	regulation of biosynthetic process
GO:0016788	4814	172	120	1	0.987988	1	1.91E-321	hydrolase activity, acting on ester bonds
GO:0016787	4814	1011	120	19	0.939863	1	0	hydrolase activity
GO:0016773	4814	187	120	1	0.991895	1	0	phosphotransferase activity, alcohol group as acceptor
GO:0051252	4814	716	120	3	0.999999	1	0	regulation of RNA metabolic process
GO:0005975	4814	326	120	3	0.990154	1	0	carbohydrate metabolic process
GO:0006139	4814	1082	120	15	0.998319	1	0	nucleobase, nucleoside, nucleotide and nucleic acid metabolic process
GO:0006066	4814	106	120	1	0.933182	1	1.6573e-220	alcohol metabolic process
GO:0044238	4814	1966	120	37	0.99148	1	0	primary metabolic process
GO:0044260	4814	1221	120	13	0.999983	1	0	cellular macromolecule metabolic process
GO:0044262	4814	123	120	1	0.956953	1	6.59012e-248	cellular carbohydrate metabolic process
GO:0050662	4814	201	120	2	0.964299	1	0	coenzyme binding
GO:0006464	4814	109	120	1	0.938163	1	2.00171e-225	protein modification process
GO:0032774	4814	725	120	3	0.999999	1	0	RNA biosynthetic process
GO:0080090	4814	736	120	4	0.999996	1	0	regulation of primary metabolic process
GO:0006355	4814	716	120	3	0.999999	1	0	regulation of transcription, DNA-dependent
GO:0006350	4814	739	120	4	0.999997	1	0	transcription
GO:0006351	4814	722	120	3	0.999999	1	0	transcription, DNA-dependent
GO:0006259	4814	162	120	2	0.917481	1	5.17232e-307	DNA metabolic process
GO:0051171	4814	733	120	4	0.999996	1	0	regulation of nitrogen compound metabolic process
GO:0010468	4814	739	120	4	0.999997	1	0	regulation of gene expression
GO:0010467	4814	893	120	8	0.999956	1	0	gene expression
GO:0006950	4814	159	120	1	0.983125	1	1.24941e-302	response to stress
GO:0050896	4814	209	120	1	0.99546	1	0	response to stimulus
GO:0050789	4814	864	120	9	0.999728	1	0	regulation of biological process
GO:0050794	4814	858	120	9	0.999693	1	0	regulation of cellular process
GO:0045449	4814	731	120	4	0.999996	1	0	regulation of transcription
GO:0010556	4814	735	120	4	0.999996	1	0	regulation of macromolecule biosynthetic process
GO:0016301	4814	230	120	3	0.932174	1	0	kinase activity
GO:0031326	4814	735	120	4	0.999996	1	0	regulation of cellular biosynthetic process
GO:0031323	4814	741	120	4	0.999997	1	0	regulation of cellular metabolic process
GO:0016070	4814	794	120	6	0.999975	1	0	RNA metabolic process
GO:0008152	4814	3089	120	65	0.991286	1	0	metabolic process
GO:0034641	4814	1307	120	26	0.932174	1	0	cellular nitrogen compound metabolic process
GO:0034645	4814	939	120	12	0.99858	1	0	cellular macromolecule biosynthetic process
GO:0003700	4814	596	120	2	0.999998	1	0	transcription factor activity
GO:0003677	4814	918	120	4	1	1	0	DNA binding
GO:0003676	4814	1046	120	6	1	1	0	nucleic acid binding
GO:0019219	4814	733	120	4	0.999996	1	0	regulation of nucleobase, nucleoside, nucleotide and nucleic acid metabolic process
GO:0019222	4814	746	120	4	0.999997	1	0	regulation of metabolic process

## Sheet: Bac down at least 2 of 3
ID	Pop.total	Pop.term	Study.total	Study.term	p	p.adjusted	p.min	name
GO:0043436	4814	238	258	41	7.62419e-12	1.60108e-09	0	oxoacid metabolic process
GO:0044281	4814	526	258	66	6.88048e-12	1.60108e-09	0	small molecule metabolic process
GO:0019752	4814	238	258	41	7.62419e-12	1.60108e-09	0	carboxylic acid metabolic process
GO:0042180	4814	240	258	42	2.36031e-12	1.60108e-09	0	cellular ketone metabolic process
GO:0044106	4814	181	258	35	1.04766e-11	1.76006e-09	0	cellular amine metabolic process
GO:0006520	4814	174	258	34	1.57033e-11	2.19847e-09	4.9E-324	cellular amino acid metabolic process
GO:0006082	4814	247	258	41	2.63479e-11	3.16175e-09	0	organic acid metabolic process
GO:0044271	4814	251	258	41	4.47523e-11	4.69899e-09	0	cellular nitrogen compound biosynthetic process
GO:0044283	4814	275	258	43	6.19687e-11	5.20537e-09	0	small molecule biosynthetic process
GO:0006519	4814	192	258	35	6.07089e-11	5.20537e-09	0	cellular amino acid and derivative metabolic process
GO:0009308	4814	226	258	37	4.20216e-10	3.20892e-08	0	amine metabolic process
GO:0043039	4814	25	258	11	1.93713e-08	1.16228e-06	1.42924e-67	tRNA aminoacylation
GO:0043038	4814	25	258	11	1.93713e-08	1.16228e-06	1.42924e-67	amino acid activation
GO:0006418	4814	25	258	11	1.93713e-08	1.16228e-06	1.42924e-67	tRNA aminoacylation for protein translation
GO:0004812	4814	27	258	11	5.14575e-08	2.54261e-06	4.37565e-72	aminoacyl-tRNA ligase activity
GO:0016875	4814	27	258	11	5.14575e-08	2.54261e-06	4.37565e-72	ligase activity, forming carbon-oxygen bonds
GO:0016876	4814	27	258	11	5.14575e-08	2.54261e-06	4.37565e-72	ligase activity, forming aminoacyl-tRNA and related compounds
GO:0006399	4814	41	258	13	1.01943e-07	4.75734e-06	4.12918e-102	tRNA metabolic process
GO:0034660	4814	50	258	14	1.87358e-07	8.28318e-06	2.94215e-120	ncRNA metabolic process
GO:0046394	4814	122	258	22	3.38646e-07	1.42231e-05	2.51389e-246	carboxylic acid biosynthetic process
GO:0020037	4814	32	258	11	4.00313e-07	1.60125e-05	4.21523e-83	heme binding
GO:0009309	4814	106	258	20	5.56701e-07	2.12559e-05	1.6573e-220	amine biosynthetic process
GO:0008652	4814	99	258	19	8.2155e-07	2.87543e-05	6.95904e-209	cellular amino acid biosynthetic process
GO:0016053	4814	128	258	22	8.04036e-07	2.87543e-05	9.23014e-256	organic acid biosynthetic process
GO:0046906	4814	42	258	12	1.1382e-06	3.82436e-05	3.63347e-104	tetrapyrrole binding
GO:0044424	4814	400	258	44	2.05586e-06	6.396e-05	0	intracellular part
GO:0046483	4814	178	258	26	2.03392e-06	6.396e-05	0	heterocycle metabolic process
GO:0032555	4814	686	258	62	1.14008e-05	0.000330231	0	purine ribonucleotide binding
GO:0032553	4814	686	258	62	1.14008e-05	0.000330231	0	ribonucleotide binding
GO:0005524	4814	660	258	60	1.37505e-05	0.000372595	0	ATP binding
GO:0032559	4814	660	258	60	1.37505e-05	0.000372595	0	adenyl ribonucleotide binding
GO:0034220	4814	17	258	7	1.43342e-05	0.000376273	9.13584e-49	ion transmembrane transport
GO:0005623	4814	1534	258	113	2.40421e-05	0.000593982	0	cell
GO:0044464	4814	1534	258	113	2.40421e-05	0.000593982	0	cell part
GO:0005737	4814	375	258	39	3.22277e-05	0.000773466	0	cytoplasm
GO:0000166	4814	884	258	73	3.89969e-05	0.000909927	0	nucleotide binding
GO:0016874	4814	131	258	19	5.69212e-05	0.00129227	1.9719e-260	ligase activity
GO:0017076	4814	762	258	64	8.398e-05	0.0018564	0	purine nucleotide binding
GO:0005575	4814	1577	258	113	9.19953e-05	0.0019319	0	cellular_component
GO:0005215	4814	507	258	47	9.06597e-05	0.0019319	0	transporter activity
GO:0030554	4814	736	258	62	0.000103095	0.00206191	0	adenyl nucleotide binding
GO:0001883	4814	736	258	62	0.000103095	0.00206191	0	purine nucleoside binding
GO:0001882	4814	737	258	62	0.000107354	0.00209716	0	nucleoside binding
GO:0051234	4814	602	258	53	0.000119983	0.00223969	0	establishment of localization
GO:0006810	4814	602	258	53	0.000119983	0.00223969	0	transport
GO:0051179	4814	604	258	53	0.000131038	0.00239287	0	localization
GO:0018130	4814	96	258	15	0.000149394	0.0026643	7.76093e-204	heterocycle biosynthetic process
GO:0004748	4814	3	258	3	0.000152246	0.0026643	5.3815e-11	ribonucleoside-diphosphate reductase activity
GO:0055114	4814	548	258	49	0.000156272	0.00267895	0	oxidation reduction
GO:0022890	4814	48	258	10	0.000175707	0.00295189	2.72719e-116	inorganic cation transmembrane transporter activity
GO:0015078	4814	18	258	6	0.000240351	0.00393351	3.42808e-51	hydrogen ion transmembrane transporter activity
GO:0006827	4814	7	258	4	0.000248186	0.00393351	8.44857e-23	high-affinity iron ion transport
GO:0034755	4814	7	258	4	0.000248186	0.00393351	8.44857e-23	iron ion transmembrane transport
GO:0043234	4814	80	258	13	0.00027727	0.00431308	3.47458e-176	protein complex
GO:0005886	4814	278	258	29	0.000345534	0.00527724	0	plasma membrane
GO:0016491	4814	675	258	56	0.000367766	0.00541002	0	oxidoreductase activity
GO:0034654	4814	72	258	12	0.000373549	0.00541002	7.55609e-162	nucleobase, nucleoside, nucleotide and nucleic acid biosynthetic process
GO:0034404	4814	72	258	12	0.000373549	0.00541002	7.55609e-162	nucleobase, nucleoside and nucleotide biosynthetic process
GO:0055086	4814	116	258	16	0.000398065	0.00566736	9.25755e-237	nucleobase, nucleoside and nucleotide metabolic process
GO:0009070	4814	8	258	4	0.000475508	0.00665712	1.40604e-25	serine family amino acid biosynthetic process
GO:0019344	4814	4	258	3	0.000584774	0.00805263	4.47433e-14	cysteine biosynthetic process
GO:0008654	4814	15	258	5	0.000819295	0.0105969	7.73376e-44	phospholipid biosynthetic process
GO:0006644	4814	15	258	5	0.000819295	0.0105969	7.73376e-44	phospholipid metabolic process
GO:0045259	4814	9	258	4	0.000820002	0.0105969	2.63304e-28	proton-transporting ATP synthase complex
GO:0006826	4814	9	258	4	0.000820002	0.0105969	2.63304e-28	iron ion transport
GO:0005506	4814	70	258	11	0.00108882	0.0138577	3.32586e-158	iron ion binding
GO:0004129	4814	5	258	3	0.00140397	0.015937	4.65107e-17	cytochrome-c oxidase activity
GO:0016676	4814	5	258	3	0.00140397	0.015937	4.65107e-17	oxidoreductase activity, acting on heme group of donors, oxygen as acceptor
GO:0016675	4814	5	258	3	0.00140397	0.015937	4.65107e-17	oxidoreductase activity, acting on heme group of donors
GO:0016728	4814	5	258	3	0.00140397	0.015937	4.65107e-17	oxidoreductase activity, acting on CH or CH2 groups, disulfide as acceptor
GO:0015197	4814	10	258	4	0.00130943	0.015937	5.4798e-31	peptide transporter activity
GO:0006412	4814	117	258	15	0.00130693	0.015937	2.30552e-238	translation
GO:0015077	4814	24	258	6	0.0013273	0.015937	2.73842e-65	monovalent inorganic cation transmembrane transporter activity
GO:0015002	4814	5	258	3	0.00140397	0.015937	4.65107e-17	heme-copper terminal oxidase activity
GO:0006779	4814	42	258	8	0.00146706	0.0164311	3.63347e-104	porphyrin biosynthetic process
GO:0033014	4814	43	258	8	0.00172051	0.0187692	3.27408e-106	tetrapyrrole biosynthetic process
GO:0006778	4814	43	258	8	0.00172051	0.0187692	3.27408e-106	porphyrin metabolic process
GO:0016469	4814	11	258	4	0.00197164	0.021233	1.25474e-33	proton-transporting two-sector ATPase complex
GO:0033013	4814	44	258	8	0.00200738	0.0213443	3.01949e-108	tetrapyrrole metabolic process
GO:0009069	4814	18	258	5	0.00204712	0.0214948	3.42808e-51	serine family amino acid metabolic process
GO:0009055	4814	87	258	12	0.00210459	0.0218254	1.92897e-188	electron carrier activity
GO:0009165	4814	65	258	10	0.00214899	0.022014	5.51983e-149	nucleotide biosynthetic process
GO:0009116	4814	36	258	7	0.00255882	0.0252871	1.14102e-91	nucleoside metabolic process
GO:0009235	4814	27	258	6	0.00254912	0.0252871	4.37565e-72	cobalamin metabolic process
GO:0009236	4814	27	258	6	0.00254912	0.0252871	4.37565e-72	cobalamin biosynthetic process
GO:0009110	4814	67	258	10	0.00270896	0.025573	1.08251e-152	vitamin biosynthetic process
GO:0005381	4814	12	258	4	0.00283402	0.025573	3.13489e-36	iron ion transmembrane transporter activity
GO:0005971	4814	2	258	2	0.00286174	0.025573	8.63193e-08	ribonucleoside-diphosphate reductase complex
GO:0006541	4814	19	258	5	0.00265835	0.025573	1.35808e-53	glutamine metabolic process
GO:0006535	4814	2	258	2	0.00286174	0.025573	8.63193e-08	cysteine biosynthetic process from serine
GO:0006650	4814	2	258	2	0.00286174	0.025573	8.63193e-08	glycerophospholipid metabolic process
GO:0006766	4814	67	258	10	0.00270896	0.025573	1.08251e-152	vitamin metabolic process
GO:0046486	4814	2	258	2	0.00286174	0.025573	8.63193e-08	glycerolipid metabolic process
GO:0019419	4814	2	258	2	0.00286174	0.025573	8.63193e-08	sulfate reduction
GO:0044255	4814	70	258	10	0.003762	0.033264	3.32586e-158	cellular lipid metabolic process
GO:0009325	4814	13	258	4	0.00392305	0.0339728	8.4868e-39	nitrate reductase complex
GO:0006221	4814	13	258	4	0.00392305	0.0339728	8.4868e-39	pyrimidine nucleotide biosynthetic process
GO:0009260	4814	39	258	7	0.00410969	0.0352259	5.73952e-98	ribonucleotide biosynthetic process
GO:0019637	4814	21	258	5	0.00426008	0.0361461	2.48135e-58	organophosphate metabolic process
GO:0006534	4814	7	258	3	0.00453344	0.0380809	8.44857e-23	cysteine metabolic process
GO:0009064	4814	40	258	7	0.00475889	0.0391909	4.80798e-100	glutamine family amino acid metabolic process
GO:0009259	4814	40	258	7	0.00475889	0.0391909	4.80798e-100	ribonucleotide metabolic process
GO:0006091	4814	84	258	11	0.00480884	0.0392177	3.20772e-183	generation of precursor metabolites and energy
GO:0000097	4814	14	258	4	0.00526389	0.04066	2.4748e-41	sulfur amino acid biosynthetic process
GO:0016780	4814	22	258	5	0.00527612	0.04066	1.13895e-60	phosphotransferase activity, for other substituted phosphate groups
GO:0006818	4814	14	258	4	0.00526389	0.04066	2.4748e-41	hydrogen transport
GO:0022900	4814	22	258	5	0.00527612	0.04066	1.13895e-60	electron transport chain
GO:0015992	4814	14	258	4	0.00526389	0.04066	2.4748e-41	proton transport
GO:0015833	4814	14	258	4	0.00526389	0.04066	2.4748e-41	peptide transport
GO:0022892	4814	218	258	21	0.0059589	0.0455043	0	substrate-specific transporter activity
GO:0006790	4814	42	258	7	0.0062856	0.0475667	3.63347e-104	sulfur metabolic process
GO:0016838	4814	8	258	3	0.0069682	0.0500281	1.40604e-25	carbon-oxygen lyase activity, acting on phosphates
GO:0016887	4814	235	258	22	0.00689136	0.0500281	0	ATPase activity
GO:0016725	4814	8	258	3	0.0069682	0.0500281	1.40604e-25	oxidoreductase activity, acting on CH or CH2 groups
GO:0044425	4814	585	258	45	0.00672977	0.0500281	0	membrane part
GO:0006563	4814	8	258	3	0.0069682	0.0500281	1.40604e-25	L-serine metabolic process
GO:0006220	4814	15	258	4	0.0068801	0.0500281	7.73376e-44	pyrimidine nucleotide metabolic process
GO:0046417	4814	24	258	5	0.00780109	0.0555332	2.73842e-65	chorismate metabolic process
GO:0006767	4814	66	258	9	0.00800278	0.0560195	7.67127e-151	water-soluble vitamin metabolic process
GO:0042364	4814	66	258	9	0.00800278	0.0560195	7.67127e-151	water-soluble vitamin biosynthetic process
GO:0070469	4814	3	258	2	0.00828074	0.0565514	5.3815e-11	respiratory chain
GO:0016671	4814	3	258	2	0.00828074	0.0565514	5.3815e-11	oxidoreductase activity, acting on sulfur group of donors, disulfide as acceptor
GO:0003856	4814	3	258	2	0.00828074	0.0565514	5.3815e-11	3-dehydroquinate synthase activity
GO:0016020	4814	774	258	56	0.00895623	0.0606712	0	membrane
GO:0045333	4814	35	258	6	0.00975929	0.0655824	1.5147e-89	cellular respiration
GO:0004312	4814	9	258	3	0.0100423	0.0669486	2.63304e-28	fatty-acid synthase activity
GO:0009117	4814	93	258	11	0.010317	0.0677052	9.51957e-199	nucleotide metabolic process
GO:0006753	4814	93	258	11	0.010317	0.0677052	9.51957e-199	nucleoside phosphate metabolic process
GO:0000096	4814	17	258	4	0.0110237	0.0703983	9.13584e-49	sulfur amino acid metabolic process
GO:0006631	4814	26	258	5	0.0110626	0.0703983	7.75948e-70	fatty acid metabolic process
GO:0032991	4814	146	258	15	0.0108815	0.0703983	2.44817e-283	macromolecular complex
GO:0015674	4814	17	258	4	0.0110237	0.0703983	9.13584e-49	di-, tri-valent inorganic cation transport
GO:0008610	4814	58	258	8	0.0113666	0.0717888	8.62067e-136	lipid biosynthetic process
GO:0004497	4814	59	258	8	0.0125588	0.0787268	1.06943e-137	monooxygenase activity
GO:0016835	4814	48	258	7	0.0130579	0.0812493	2.72719e-116	carbon-oxygen lyase activity
GO:0000041	4814	18	258	4	0.0135884	0.0821231	3.42808e-51	transition metal ion transport
GO:0008940	4814	10	258	3	0.0137849	0.0821231	5.4798e-31	nitrate reductase activity
GO:0016462	4814	309	258	26	0.0134195	0.0821231	0	pyrophosphatase activity
GO:0022857	4814	235	258	21	0.0136119	0.0821231	0	transmembrane transporter activity
GO:0015985	4814	10	258	3	0.0137849	0.0821231	5.4798e-31	energy coupled proton transport, down electrochemical gradient
GO:0015986	4814	10	258	3	0.0137849	0.0821231	5.4798e-31	ATP synthesis coupled proton transport
GO:0016021	4814	561	258	42	0.0139142	0.0823096	0	integral to membrane
GO:0044249	4814	1307	258	86	0.0142749	0.0838523	0	cellular biosynthetic process
GO:0016817	4814	311	258	26	0.0145002	0.084001	0	hydrolase activity, acting on acid anhydrides
GO:0016818	4814	311	258	26	0.0145002	0.084001	0	hydrolase activity, acting on acid anhydrides, in phosphorus-containing anhydrides
GO:0009058	4814	1399	258	91	0.0154432	0.0888514	0	biosynthetic process
GO:0033177	4814	4	258	2	0.0159767	0.0906786	4.47433e-14	proton-transporting two-sector ATPase complex, proton-transporting domain
GO:0045263	4814	4	258	2	0.0159767	0.0906786	4.47433e-14	proton-transporting ATP synthase complex, coupling factor F(o)
GO:0005622	4814	732	258	52	0.0167353	0.0943469	0	intracellular
GO:0006629	4814	100	258	11	0.0172411	0.0965502	1.47594e-210	lipid metabolic process
GO:0031224	4814	569	258	42	0.0174468	0.0970549	0	intrinsic to membrane
GO:0051188	4814	101	258	11	0.0184606	0.102019	3.16227e-212	cofactor biosynthetic process
GO:0017111	4814	303	258	25	0.0190484	0.10458	0	nucleoside-triphosphatase activity
GO:0000105	4814	12	258	3	0.0233419	0.125373	3.13489e-36	histidine biosynthetic process
GO:0009076	4814	12	258	3	0.0233419	0.125373	3.13489e-36	histidine family amino acid biosynthetic process
GO:0044272	4814	31	258	5	0.022992	0.125373	6.30045e-81	sulfur compound biosynthetic process
GO:0046915	4814	21	258	4	0.0234328	0.125373	2.48135e-58	transition metal ion transmembrane transporter activity
GO:0009986	4814	5	258	2	0.0256919	0.131593	4.65107e-17	cell surface
GO:0015235	4814	5	258	2	0.0256919	0.131593	4.65107e-17	cobalamin transporter activity
GO:0051183	4814	5	258	2	0.0256919	0.131593	4.65107e-17	vitamin transporter activity
GO:0045261	4814	5	258	2	0.0256919	0.131593	4.65107e-17	proton-transporting ATP synthase complex, catalytic core F(1)
GO:0015980	4814	43	258	6	0.0256766	0.131593	3.27408e-106	energy derivation by oxidation of organic compounds
GO:0015420	4814	5	258	2	0.0256919	0.131593	4.65107e-17	cobalamin-transporting ATPase activity
GO:0019438	4814	43	258	6	0.0256766	0.131593	3.27408e-106	aromatic compound biosynthetic process
GO:0009073	4814	22	258	4	0.0274677	0.138161	1.13895e-60	aromatic amino acid family biosynthetic process
GO:0009142	4814	22	258	4	0.0274677	0.138161	1.13895e-60	nucleoside triphosphate biosynthetic process
GO:0015082	4814	22	258	4	0.0274677	0.138161	1.13895e-60	di-, tri-valent inorganic cation transmembrane transporter activity
GO:0008324	4814	121	258	12	0.0276989	0.138363	9.67024e-245	cation transmembrane transporter activity
GO:0051186	4814	135	258	13	0.0278372	0.138363	1.30379e-266	cofactor metabolic process
GO:0016740	4814	805	258	55	0.0283243	0.139955	0	transferase activity
GO:0016661	4814	13	258	3	0.0291676	0.143279	8.4868e-39	oxidoreductase activity, acting on other nitrogenous compounds as donors
GO:0016757	4814	33	258	5	0.0294551	0.143494	2.90888e-85	transferase activity, transferring glycosyl groups
GO:0003824	4814	2991	258	175	0.0295529	0.143494	0	catalytic activity
GO:0004413	4814	1	258	1	0.0535937	0.145222	0.000207727	homoserine kinase activity
GO:0008829	4814	1	258	1	0.0535937	0.145222	0.000207727	dCTP deaminase activity
GO:0004399	4814	1	258	1	0.0535937	0.145222	0.000207727	histidinol dehydrogenase activity
GO:0008785	4814	1	258	1	0.0535937	0.145222	0.000207727	alkyl hydroperoxide reductase activity
GO:0004525	4814	1	258	1	0.0535937	0.145222	0.000207727	ribonuclease III activity
GO:0070566	4814	6	258	2	0.0371894	0.145222	5.80296e-20	adenylyltransferase activity
GO:0004604	4814	1	258	1	0.0535937	0.145222	0.000207727	phosphoadenylyl-sulfate reductase (thioredoxin) activity
GO:0009075	4814	15	258	3	0.0428884	0.145222	7.73376e-44	histidine family amino acid metabolic process
GO:0009083	4814	1	258	1	0.0535937	0.145222	0.000207727	branched chain family amino acid catabolic process
GO:0009081	4814	15	258	3	0.0428884	0.145222	7.73376e-44	branched chain family amino acid metabolic process
GO:0000286	4814	1	258	1	0.0535937	0.145222	0.000207727	alanine dehydrogenase activity
GO:0009084	4814	23	258	4	0.031892	0.145222	5.46656e-63	glutamine family amino acid biosynthetic process
GO:0009041	4814	1	258	1	0.0535937	0.145222	0.000207727	uridylate kinase activity
GO:0004107	4814	1	258	1	0.0535937	0.145222	0.000207727	chorismate synthase activity
GO:0004122	4814	1	258	1	0.0535937	0.145222	0.000207727	cystathionine beta-synthase activity
GO:0004124	4814	1	258	1	0.0535937	0.145222	0.000207727	cysteine synthase activity
GO:0048034	4814	1	258	1	0.0535937	0.145222	0.000207727	heme O biosynthetic process
GO:0048033	4814	1	258	1	0.0535937	0.145222	0.000207727	heme o metabolic process
GO:0043648	4814	35	258	5	0.0369617	0.145222	1.5147e-89	dicarboxylic acid metabolic process
GO:0009152	4814	36	258	5	0.0411169	0.145222	1.14102e-91	purine ribonucleotide biosynthetic process
GO:0009150	4814	37	258	5	0.045544	0.145222	8.83583e-94	purine ribonucleotide metabolic process
GO:0009141	4814	24	258	4	0.0367101	0.145222	2.73842e-65	nucleoside triphosphate metabolic process
GO:0004316	4814	1	258	1	0.0535937	0.145222	0.000207727	3-oxoacyl-[acyl-carrier-protein] reductase activity
GO:0004318	4814	1	258	1	0.0535937	0.145222	0.000207727	enoyl-[acyl-carrier-protein] reductase (NADH) activity
GO:0004311	4814	1	258	1	0.0535937	0.145222	0.000207727	farnesyltranstransferase activity
GO:0070013	4814	1	258	1	0.0535937	0.145222	0.000207727	intracellular organelle lumen
GO:0008535	4814	1	258	1	0.0535937	0.145222	0.000207727	respiratory chain complex IV assembly
GO:0004609	4814	1	258	1	0.0535937	0.145222	0.000207727	phosphatidylserine decarboxylase activity
GO:0008531	4814	1	258	1	0.0535937	0.145222	0.000207727	riboflavin kinase activity
GO:0004636	4814	1	258	1	0.0535937	0.145222	0.000207727	phosphoribosyl-ATP diphosphatase activity
GO:0004655	4814	1	258	1	0.0535937	0.145222	0.000207727	porphobilinogen synthase activity
GO:0043233	4814	1	258	1	0.0535937	0.145222	0.000207727	organelle lumen
GO:0004657	4814	1	258	1	0.0535937	0.145222	0.000207727	proline dehydrogenase activity
GO:0008553	4814	1	258	1	0.0535937	0.145222	0.000207727	hydrogen-exporting ATPase activity, phosphorylative mechanism
GO:0008495	4814	1	258	1	0.0535937	0.145222	0.000207727	protoheme IX farnesyltransferase activity
GO:0004746	4814	1	258	1	0.0535937	0.145222	0.000207727	riboflavin synthase activity
GO:0004781	4814	1	258	1	0.0535937	0.145222	0.000207727	sulfate adenylyltransferase (ATP) activity
GO:0004779	4814	1	258	1	0.0535937	0.145222	0.000207727	sulfate adenylyltransferase activity
GO:0004797	4814	1	258	1	0.0535937	0.145222	0.000207727	thymidine kinase activity
GO:0008603	4814	1	258	1	0.0535937	0.145222	0.000207727	cAMP-dependent protein kinase regulator activity
GO:0004824	4814	1	258	1	0.0535937	0.145222	0.000207727	lysine-tRNA ligase activity
GO:0004827	4814	1	258	1	0.0535937	0.145222	0.000207727	proline-tRNA ligase activity
GO:0004828	4814	1	258	1	0.0535937	0.145222	0.000207727	serine-tRNA ligase activity
GO:0004831	4814	1	258	1	0.0535937	0.145222	0.000207727	tyrosine-tRNA ligase activity
GO:0004818	4814	1	258	1	0.0535937	0.145222	0.000207727	glutamate-tRNA ligase activity
GO:0004821	4814	1	258	1	0.0535937	0.145222	0.000207727	histidine-tRNA ligase activity
GO:0004820	4814	1	258	1	0.0535937	0.145222	0.000207727	glycine-tRNA ligase activity
GO:0004822	4814	1	258	1	0.0535937	0.145222	0.000207727	isoleucine-tRNA ligase activity
GO:0045017	4814	1	258	1	0.0535937	0.145222	0.000207727	glycerolipid biosynthetic process
GO:0016631	4814	1	258	1	0.0535937	0.145222	0.000207727	enoyl-[acyl-carrier-protein] reductase activity
GO:0016884	4814	15	258	3	0.0428884	0.145222	7.73376e-44	carbon-nitrogen ligase activity, with glutamine as amido-N-donor
GO:0016879	4814	47	258	6	0.0379002	0.145222	2.70844e-114	ligase activity, forming carbon-nitrogen bonds
GO:0051301	4814	36	258	5	0.0411169	0.145222	1.14102e-91	cell division
GO:0016645	4814	6	258	2	0.0371894	0.145222	5.80296e-20	oxidoreductase activity, acting on the CH-NH group of donors
GO:0044429	4814	1	258	1	0.0535937	0.145222	0.000207727	mitochondrial part
GO:0009234	4814	1	258	1	0.0535937	0.145222	0.000207727	menaquinone biosynthetic process
GO:0009233	4814	1	258	1	0.0535937	0.145222	0.000207727	menaquinone metabolic process
GO:0005952	4814	1	258	1	0.0535937	0.145222	0.000207727	cAMP-dependent protein kinase complex
GO:0009262	4814	6	258	2	0.0371894	0.145222	5.80296e-20	deoxyribonucleotide metabolic process
GO:0009349	4814	1	258	1	0.0535937	0.145222	0.000207727	riboflavin synthase complex
GO:0006119	4814	23	258	4	0.031892	0.145222	5.46656e-63	oxidative phosphorylation
GO:0016960	4814	1	258	1	0.0535937	0.145222	0.000207727	class II ribonucleotide reductase activity
GO:0001887	4814	1	258	1	0.0535937	0.145222	0.000207727	selenium metabolic process
GO:0005759	4814	1	258	1	0.0535937	0.145222	0.000207727	mitochondrial matrix
GO:0051920	4814	1	258	1	0.0535937	0.145222	0.000207727	peroxiredoxin activity
GO:0001932	4814	1	258	1	0.0535937	0.145222	0.000207727	regulation of protein amino acid phosphorylation
GO:0006560	4814	6	258	2	0.0371894	0.145222	5.80296e-20	proline metabolic process
GO:0006562	4814	1	258	1	0.0535937	0.145222	0.000207727	proline catabolic process
GO:0006580	4814	1	258	1	0.0535937	0.145222	0.000207727	ethanolamine metabolic process
GO:0006547	4814	15	258	3	0.0428884	0.145222	7.73376e-44	histidine metabolic process
GO:0006638	4814	1	258	1	0.0535937	0.145222	0.000207727	neutral lipid metabolic process
GO:0006639	4814	1	258	1	0.0535937	0.145222	0.000207727	acylglycerol metabolic process
GO:0006633	4814	14	258	3	0.0356868	0.145222	2.4748e-41	fatty acid biosynthetic process
GO:0006646	4814	1	258	1	0.0535937	0.145222	0.000207727	phosphatidylethanolamine biosynthetic process
GO:0006433	4814	1	258	1	0.0535937	0.145222	0.000207727	prolyl-tRNA aminoacylation
GO:0006434	4814	1	258	1	0.0535937	0.145222	0.000207727	seryl-tRNA aminoacylation
GO:0006437	4814	1	258	1	0.0535937	0.145222	0.000207727	tyrosyl-tRNA aminoacylation
GO:0033178	4814	7	258	2	0.0502517	0.145222	8.44857e-23	proton-transporting two-sector ATPase complex, catalytic domain
GO:0006426	4814	1	258	1	0.0535937	0.145222	0.000207727	glycyl-tRNA aminoacylation
GO:0006427	4814	1	258	1	0.0535937	0.145222	0.000207727	histidyl-tRNA aminoacylation
GO:0006424	4814	1	258	1	0.0535937	0.145222	0.000207727	glutamyl-tRNA aminoacylation
GO:0006430	4814	1	258	1	0.0535937	0.145222	0.000207727	lysyl-tRNA aminoacylation
GO:0006428	4814	1	258	1	0.0535937	0.145222	0.000207727	isoleucyl-tRNA aminoacylation
GO:0015075	4814	141	258	13	0.0378794	0.145222	8.79393e-276	ion transmembrane transporter activity
GO:0006397	4814	1	258	1	0.0535937	0.145222	0.000207727	mRNA processing
GO:0006396	4814	36	258	5	0.0411169	0.145222	1.14102e-91	RNA processing
GO:0046026	4814	1	258	1	0.0535937	0.145222	0.000207727	precorrin-4 C11-methyltransferase activity
GO:0006229	4814	1	258	1	0.0535937	0.145222	0.000207727	dUTP biosynthetic process
GO:0019887	4814	1	258	1	0.0535937	0.145222	0.000207727	protein kinase regulator activity
GO:0045300	4814	1	258	1	0.0535937	0.145222	0.000207727	acyl-[acyl-carrier-protein] desaturase activity
GO:0006812	4814	91	258	9	0.0534526	0.145222	2.48136e-195	cation transport
GO:0006811	4814	111	258	11	0.0344114	0.145222	1.10431e-228	ion transport
GO:0045426	4814	1	258	1	0.0535937	0.145222	0.000207727	quinone cofactor biosynthetic process
GO:0050897	4814	1	258	1	0.0535937	0.145222	0.000207727	cobalt ion binding
GO:0031974	4814	1	258	1	0.0535937	0.145222	0.000207727	membrane-enclosed lumen
GO:0031980	4814	1	258	1	0.0535937	0.145222	0.000207727	mitochondrial lumen
GO:0006775	4814	1	258	1	0.0535937	0.145222	0.000207727	fat-soluble vitamin metabolic process
GO:0016260	4814	1	258	1	0.0535937	0.145222	0.000207727	selenocysteine biosynthetic process
GO:0016259	4814	1	258	1	0.0535937	0.145222	0.000207727	selenocysteine metabolic process
GO:0046653	4814	1	258	1	0.0535937	0.145222	0.000207727	tetrahydrofolate metabolic process
GO:0046654	4814	1	258	1	0.0535937	0.145222	0.000207727	tetrahydrofolate biosynthetic process
GO:0033862	4814	1	258	1	0.0535937	0.145222	0.000207727	UMP kinase activity
GO:0046872	4814	433	258	32	0.0360091	0.145222	0	metal ion binding
GO:0046873	4814	35	258	5	0.0369617	0.145222	1.5147e-89	metal ion transmembrane transporter activity
GO:0046933	4814	7	258	2	0.0502517	0.145222	8.44857e-23	hydrogen ion transporting ATP synthase activity, rotational mechanism
GO:0016075	4814	1	258	1	0.0535937	0.145222	0.000207727	rRNA catabolic process
GO:0031399	4814	1	258	1	0.0535937	0.145222	0.000207727	regulation of protein modification process
GO:0042242	4814	1	258	1	0.0535937	0.145222	0.000207727	cobyrinic acid a,c-diamide synthase activity
GO:0034661	4814	1	258	1	0.0535937	0.145222	0.000207727	ncRNA catabolic process
GO:0008150	4814	3825	258	217	0.0315209	0.145222	0	biological_process
GO:0008097	4814	1	258	1	0.0535937	0.145222	0.000207727	5S rRNA binding
GO:0042362	4814	1	258	1	0.0535937	0.145222	0.000207727	fat-soluble vitamin biosynthetic process
GO:0003725	4814	1	258	1	0.0535937	0.145222	0.000207727	double-stranded RNA binding
GO:0042371	4814	1	258	1	0.0535937	0.145222	0.000207727	vitamin K biosynthetic process
GO:0042373	4814	1	258	1	0.0535937	0.145222	0.000207727	vitamin K metabolic process
GO:0042375	4814	1	258	1	0.0535937	0.145222	0.000207727	quinone cofactor metabolic process
GO:0046335	4814	1	258	1	0.0535937	0.145222	0.000207727	ethanolamine biosynthetic process
GO:0042439	4814	1	258	1	0.0535937	0.145222	0.000207727	ethanolamine and derivative metabolic process
GO:0019136	4814	1	258	1	0.0535937	0.145222	0.000207727	deoxynucleoside kinase activity
GO:0019206	4814	1	258	1	0.0535937	0.145222	0.000207727	nucleoside kinase activity
GO:0019207	4814	1	258	1	0.0535937	0.145222	0.000207727	kinase regulator activity
GO:0019205	4814	7	258	2	0.0502517	0.145222	8.44857e-23	nucleobase, nucleoside, nucleotide kinase activity
GO:0004044	4814	1	258	1	0.0535937	0.145222	0.000207727	amidophosphoribosyltransferase activity
GO:0046337	4814	1	258	1	0.0535937	0.145222	0.000207727	phosphatidylethanolamine metabolic process
GO:0046339	4814	1	258	1	0.0535937	0.145222	0.000207727	diacylglycerol metabolic process
GO:0046341	4814	1	258	1	0.0535937	0.145222	0.000207727	CDP-diacylglycerol metabolic process
GO:0019379	4814	1	258	1	0.0535937	0.145222	0.000207727	sulfate assimilation, phosphoadenylyl sulfate reduction by phosphoadenylyl-sulfate reductase (thioredoxin)
GO:0019343	4814	1	258	1	0.0535937	0.145222	0.000207727	cysteine biosynthetic process via cystathionine
GO:0003919	4814	1	258	1	0.0535937	0.145222	0.000207727	FMN adenylyltransferase activity
GO:0046474	4814	1	258	1	0.0535937	0.145222	0.000207727	glycerophospholipid biosynthetic process
GO:0003934	4814	1	258	1	0.0535937	0.145222	0.000207727	GTP cyclohydrolase I activity
GO:0003922	4814	1	258	1	0.0535937	0.145222	0.000207727	GMP synthase (glutamine-hydrolyzing) activity
GO:0003882	4814	1	258	1	0.0535937	0.145222	0.000207727	CDP-diacylglycerol-serine O-phosphatidyltransferase activity
GO:0003883	4814	1	258	1	0.0535937	0.145222	0.000207727	CTP synthase activity
GO:0034470	4814	26	258	4	0.0475359	0.145222	7.75948e-70	ncRNA processing
GO:0003842	4814	1	258	1	0.0535937	0.145222	0.000207727	1-pyrroline-5-carboxylate dehydrogenase activity
GO:0003862	4814	1	258	1	0.0535937	0.145222	0.000207727	3-isopropylmalate dehydrogenase activity
GO:0022891	4814	179	258	15	0.0552182	0.149142	0	substrate-specific transmembrane transporter activity
GO:0003723	4814	78	258	8	0.0558555	0.15038	1.23287e-172	RNA binding
GO:0019842	4814	121	258	11	0.0582781	0.156401	9.67024e-245	vitamin binding
GO:0009161	4814	17	258	3	0.0592707	0.157058	9.13584e-49	ribonucleoside monophosphate metabolic process
GO:0009156	4814	17	258	3	0.0592707	0.157058	9.13584e-49	ribonucleoside monophosphate biosynthetic process
GO:0022904	4814	17	258	3	0.0592707	0.157058	9.13584e-49	respiratory electron transport chain
GO:0008033	4814	17	258	3	0.0592707	0.157058	9.13584e-49	tRNA processing
GO:0009072	4814	28	258	4	0.0599415	0.158336	2.55939e-74	aromatic amino acid family metabolic process
GO:0046914	4814	244	258	19	0.0623782	0.164256	0	transition metal ion binding
GO:0016744	4814	8	258	2	0.0646796	0.169255	1.40604e-25	transferase activity, transferring aldehyde or ketonic groups
GO:0042126	4814	8	258	2	0.0646796	0.169255	1.40604e-25	nitrate metabolic process
GO:0009987	4814	2235	258	132	0.0664844	0.173437	0	cellular process
GO:0009060	4814	18	258	3	0.0684071	0.177901	3.42808e-51	aerobic respiration
GO:0006164	4814	42	258	5	0.0717928	0.18613	3.63347e-104	purine nucleotide biosynthetic process
GO:0006807	4814	1368	258	84	0.0754995	0.195137	0	nitrogen compound metabolic process
GO:0008168	4814	112	258	10	0.0760085	0.19585	2.62986e-230	methyltransferase activity
GO:0044237	4814	1877	258	112	0.0768122	0.197316	0	cellular metabolic process
GO:0016667	4814	19	258	3	0.0781392	0.197701	1.35808e-53	oxidoreductase activity, acting on sulfur group of donors
GO:0032787	4814	56	258	6	0.0772812	0.197701	5.90195e-132	monocarboxylic acid metabolic process
GO:0046034	4814	19	258	3	0.0781392	0.197701	1.35808e-53	ATP metabolic process
GO:0006754	4814	19	258	3	0.0781392	0.197701	1.35808e-53	ATP biosynthetic process
GO:0008137	4814	19	258	3	0.0781392	0.197701	1.35808e-53	NADH dehydrogenase (ubiquinone) activity
GO:0004372	4814	9	258	2	0.0802902	0.200919	2.63304e-28	glycine hydroxymethyltransferase activity
GO:0004659	4814	9	258	2	0.0802902	0.200919	2.63304e-28	prenyltransferase activity
GO:0044267	4814	252	258	19	0.0803676	0.200919	0	cellular protein metabolic process
GO:0006400	4814	9	258	2	0.0802902	0.200919	2.63304e-28	tRNA modification
GO:0016741	4814	114	258	10	0.0833968	0.207873	1.53265e-233	transferase activity, transferring one-carbon groups
GO:0006163	4814	44	258	5	0.0841962	0.209245	3.01949e-108	purine nucleotide metabolic process
GO:0009201	4814	20	258	3	0.0884377	0.215327	5.66457e-56	ribonucleoside triphosphate biosynthetic process
GO:0009206	4814	20	258	3	0.0884377	0.215327	5.66457e-56	purine ribonucleoside triphosphate biosynthetic process
GO:0009145	4814	20	258	3	0.0884377	0.215327	5.66457e-56	purine nucleoside triphosphate biosynthetic process
GO:0009124	4814	20	258	3	0.0884377	0.215327	5.66457e-56	nucleoside monophosphate biosynthetic process
GO:0009123	4814	20	258	3	0.0884377	0.215327	5.66457e-56	nucleoside monophosphate metabolic process
GO:0016763	4814	20	258	3	0.0884377	0.215327	5.66457e-56	transferase activity, transferring pentosyl groups
GO:0034641	4814	1307	258	80	0.0880714	0.215327	0	cellular nitrogen compound metabolic process
GO:0016765	4814	32	258	4	0.0893429	0.216902	4.21523e-83	transferase activity, transferring alkyl or aryl (other than methyl) groups
GO:0004400	4814	2	258	1	0.104326	0.224127	8.63193e-08	histidinol-phosphate transaminase activity
GO:0004359	4814	2	258	1	0.104326	0.224127	8.63193e-08	glutaminase activity
GO:0004360	4814	2	258	1	0.104326	0.224127	8.63193e-08	glutamine-fructose-6-phosphate transaminase (isomerizing) activity
GO:0000103	4814	2	258	1	0.104326	0.224127	8.63193e-08	sulfate assimilation
GO:0008939	4814	2	258	1	0.104326	0.224127	8.63193e-08	nicotinate-nucleotide-dimethylbenzimidazole phosphoribosyltransferase activity
GO:0008834	4814	2	258	1	0.104326	0.224127	8.63193e-08	di-trans,poly-cis-decaprenylcistransferase activity
GO:0009212	4814	2	258	1	0.104326	0.224127	8.63193e-08	pyrimidine deoxyribonucleoside triphosphate biosynthetic process
GO:0009202	4814	2	258	1	0.104326	0.224127	8.63193e-08	deoxyribonucleoside triphosphate biosynthetic process
GO:0009205	4814	21	258	3	0.0992718	0.224127	2.48135e-58	purine ribonucleoside triphosphate metabolic process
GO:0009199	4814	21	258	3	0.0992718	0.224127	2.48135e-58	ribonucleoside triphosphate metabolic process
GO:0009186	4814	2	258	1	0.104326	0.224127	8.63193e-08	deoxyribonucleoside diphosphate metabolic process
GO:0009144	4814	21	258	3	0.0992718	0.224127	2.48135e-58	purine nucleoside triphosphate metabolic process
GO:0009132	4814	2	258	1	0.104326	0.224127	8.63193e-08	nucleoside diphosphate metabolic process
GO:0004642	4814	2	258	1	0.104326	0.224127	8.63193e-08	phosphoribosylformylglycinamidine synthase activity
GO:0004749	4814	2	258	1	0.104326	0.224127	8.63193e-08	ribose phosphate diphosphokinase activity
GO:0004738	4814	2	258	1	0.104326	0.224127	8.63193e-08	pyruvate dehydrogenase activity
GO:0004739	4814	2	258	1	0.104326	0.224127	8.63193e-08	pyruvate dehydrogenase (acetyl-transferring) activity
GO:0004813	4814	2	258	1	0.104326	0.224127	8.63193e-08	alanine-tRNA ligase activity
GO:0004802	4814	2	258	1	0.104326	0.224127	8.63193e-08	transketolase activity
GO:0004826	4814	2	258	1	0.104326	0.224127	8.63193e-08	phenylalanine-tRNA ligase activity
GO:0004830	4814	2	258	1	0.104326	0.224127	8.63193e-08	tryptophan-tRNA ligase activity
GO:0004845	4814	2	258	1	0.104326	0.224127	8.63193e-08	uracil phosphoribosyltransferase activity
GO:0004834	4814	2	258	1	0.104326	0.224127	8.63193e-08	tryptophan synthase activity
GO:0005310	4814	2	258	1	0.104326	0.224127	8.63193e-08	dicarboxylic acid transmembrane transporter activity
GO:0016717	4814	2	258	1	0.104326	0.224127	8.63193e-08	oxidoreductase activity, acting on paired donors, with oxidation of a pair of donors resulting in the reduction of molecular oxygen to two molecules of water
GO:0009399	4814	2	258	1	0.104326	0.224127	8.63193e-08	nitrogen fixation
GO:0017153	4814	2	258	1	0.104326	0.224127	8.63193e-08	sodium:dicarboxylate symporter activity
GO:0015296	4814	2	258	1	0.104326	0.224127	8.63193e-08	anion:cation symporter activity
GO:0006432	4814	2	258	1	0.104326	0.224127	8.63193e-08	phenylalanyl-tRNA aminoacylation
GO:0006436	4814	2	258	1	0.104326	0.224127	8.63193e-08	tryptophanyl-tRNA aminoacylation
GO:0006419	4814	2	258	1	0.104326	0.224127	8.63193e-08	alanyl-tRNA aminoacylation
GO:0046037	4814	2	258	1	0.104326	0.224127	8.63193e-08	GMP metabolic process
GO:0006177	4814	2	258	1	0.104326	0.224127	8.63193e-08	GMP biosynthetic process
GO:0046025	4814	2	258	1	0.104326	0.224127	8.63193e-08	precorrin-6Y C5,15-methyltransferase (decarboxylating) activity
GO:0006835	4814	2	258	1	0.104326	0.224127	8.63193e-08	dicarboxylic acid transport
GO:0006783	4814	2	258	1	0.104326	0.224127	8.63193e-08	heme biosynthetic process
GO:0016071	4814	2	258	1	0.104326	0.224127	8.63193e-08	mRNA metabolic process
GO:0046080	4814	2	258	1	0.104326	0.224127	8.63193e-08	dUTP metabolic process
GO:0042274	4814	2	258	1	0.104326	0.224127	8.63193e-08	ribosomal small subunit biogenesis
GO:0008113	4814	2	258	1	0.104326	0.224127	8.63193e-08	peptide-methionine-(S)-S-oxide reductase activity
GO:0031119	4814	2	258	1	0.104326	0.224127	8.63193e-08	tRNA pseudouridine synthesis
GO:0004086	4814	2	258	1	0.104326	0.224127	8.63193e-08	carbamoyl-phosphate synthase activity
GO:0004088	4814	2	258	1	0.104326	0.224127	8.63193e-08	carbamoyl-phosphate synthase (glutamine-hydrolyzing) activity
GO:0003984	4814	2	258	1	0.104326	0.224127	8.63193e-08	acetolactate synthase activity
GO:0003878	4814	2	258	1	0.104326	0.224127	8.63193e-08	ATP citrate synthase activity
GO:0006730	4814	22	258	3	0.110609	0.23702	1.13895e-60	one-carbon metabolic process
GO:0046148	4814	11	258	2	0.114406	0.244531	1.25474e-33	pigment biosynthetic process
GO:0008757	4814	23	258	3	0.122417	0.258568	5.46656e-63	S-adenosylmethionine-dependent methyltransferase activity
GO:0070279	4814	78	258	7	0.12282	0.258568	1.23287e-172	vitamin B6 binding
GO:0030170	4814	78	258	7	0.12282	0.258568	1.23287e-172	pyridoxal phosphate binding
GO:0016820	4814	78	258	7	0.12282	0.258568	1.23287e-172	hydrolase activity, acting on acid anhydrides, catalyzing transmembrane movement of substances
GO:0015405	4814	78	258	7	0.12282	0.258568	1.23287e-172	P-P-bond-hydrolysis-driven transmembrane transporter activity
GO:0015399	4814	78	258	7	0.12282	0.258568	1.23287e-172	primary active transmembrane transporter activity
GO:0016651	4814	36	258	4	0.124395	0.261229	1.14102e-91	oxidoreductase activity, acting on NADH or NADPH
GO:0016638	4814	12	258	2	0.132619	0.275061	3.13489e-36	oxidoreductase activity, acting on the CH-NH2 group of donors
GO:0016705	4814	12	258	2	0.132619	0.275061	3.13489e-36	oxidoreductase activity, acting on paired donors, with incorporation or reduction of molecular oxygen
GO:0022613	4814	12	258	2	0.132619	0.275061	3.13489e-36	ribonucleoprotein complex biogenesis
GO:0042254	4814	12	258	2	0.132619	0.275061	3.13489e-36	ribosome biogenesis
GO:0042440	4814	12	258	2	0.132619	0.275061	3.13489e-36	pigment metabolic process
GO:0043167	4814	492	258	32	0.139816	0.288563	0	ion binding
GO:0043169	4814	492	258	32	0.139816	0.288563	0	cation binding
GO:0006725	4814	81	258	7	0.141772	0.291884	5.9451e-178	cellular aromatic compound metabolic process
GO:0000049	4814	13	258	2	0.151428	0.295548	8.4868e-39	tRNA binding
GO:0009082	4814	13	258	2	0.151428	0.295548	8.4868e-39	branched chain family amino acid biosynthetic process
GO:0008963	4814	3	258	1	0.152348	0.295548	5.3815e-11	phospho-N-acetylmuramoyl-pentapeptide-transferase activity
GO:0009211	4814	3	258	1	0.152348	0.295548	5.3815e-11	pyrimidine deoxyribonucleoside triphosphate metabolic process
GO:0009200	4814	3	258	1	0.152348	0.295548	5.3815e-11	deoxyribonucleoside triphosphate metabolic process
GO:0009148	4814	3	258	1	0.152348	0.295548	5.3815e-11	pyrimidine nucleoside triphosphate biosynthetic process
GO:0009120	4814	3	258	1	0.152348	0.295548	5.3815e-11	deoxyribonucleoside metabolic process
GO:0009113	4814	3	258	1	0.152348	0.295548	5.3815e-11	purine base biosynthetic process
GO:0008272	4814	3	258	1	0.152348	0.295548	5.3815e-11	sulfate transport
GO:0004792	4814	3	258	1	0.152348	0.295548	5.3815e-11	thiosulfate sulfurtransferase activity
GO:0005344	4814	3	258	1	0.152348	0.295548	5.3815e-11	oxygen transporter activity
GO:0009218	4814	3	258	1	0.152348	0.295548	5.3815e-11	pyrimidine ribonucleotide metabolic process
GO:0009220	4814	3	258	1	0.152348	0.295548	5.3815e-11	pyrimidine ribonucleotide biosynthetic process
GO:0009221	4814	3	258	1	0.152348	0.295548	5.3815e-11	pyrimidine deoxyribonucleotide biosynthetic process
GO:0009263	4814	3	258	1	0.152348	0.295548	5.3815e-11	deoxyribonucleotide biosynthetic process
GO:0009265	4814	3	258	1	0.152348	0.295548	5.3815e-11	2'-deoxyribonucleotide biosynthetic process
GO:0017169	4814	3	258	1	0.152348	0.295548	5.3815e-11	CDP-alcohol phosphatidyltransferase activity
GO:0006662	4814	3	258	1	0.152348	0.295548	5.3815e-11	glycerol ether metabolic process
GO:0042777	4814	3	258	1	0.152348	0.295548	5.3815e-11	plasma membrane ATP synthesis coupled proton transport
GO:0018904	4814	3	258	1	0.152348	0.295548	5.3815e-11	organic ether metabolic process
GO:0046125	4814	3	258	1	0.152348	0.295548	5.3815e-11	pyrimidine deoxyribonucleoside metabolic process
GO:0046349	4814	3	258	1	0.152348	0.295548	5.3815e-11	amino sugar biosynthetic process
GO:0019276	4814	3	258	1	0.152348	0.295548	5.3815e-11	UDP-N-acetylgalactosamine metabolic process
GO:0019277	4814	3	258	1	0.152348	0.295548	5.3815e-11	UDP-N-acetylgalactosamine biosynthetic process
GO:0042168	4814	3	258	1	0.152348	0.295548	5.3815e-11	heme metabolic process
GO:0019538	4814	394	258	26	0.153041	0.296208	0	protein metabolic process
GO:0016655	4814	26	258	3	0.16032	0.308167	7.75948e-70	oxidoreductase activity, acting on NADH or NADPH, quinone or similar compound as acceptor
GO:0050136	4814	26	258	3	0.16032	0.308167	7.75948e-70	NADH dehydrogenase (quinone) activity
GO:0003954	4814	26	258	3	0.16032	0.308167	7.75948e-70	NADH dehydrogenase activity
GO:0030976	4814	14	258	2	0.170718	0.327404	2.4748e-41	thiamin pyrophosphate binding
GO:0043492	4814	71	258	6	0.178849	0.341439	4.97757e-160	ATPase activity, coupled to movement of substances
GO:0042626	4814	71	258	6	0.178849	0.341439	4.97757e-160	ATPase activity, coupled to transmembrane movement of substances
GO:0009065	4814	4	258	1	0.197805	0.350541	4.47433e-14	glutamine family amino acid catabolic process
GO:0043623	4814	4	258	1	0.197805	0.350541	4.47433e-14	cellular protein complex assembly
GO:0009168	4814	15	258	2	0.190384	0.350541	7.73376e-44	purine ribonucleoside monophosphate biosynthetic process
GO:0009167	4814	15	258	2	0.190384	0.350541	7.73376e-44	purine ribonucleoside monophosphate metabolic process
GO:0009147	4814	4	258	1	0.197805	0.350541	4.47433e-14	pyrimidine nucleoside triphosphate metabolic process
GO:0009127	4814	15	258	2	0.190384	0.350541	7.73376e-44	purine nucleoside monophosphate biosynthetic process
GO:0009126	4814	15	258	2	0.190384	0.350541	7.73376e-44	purine nucleoside monophosphate metabolic process
GO:0004620	4814	4	258	1	0.197805	0.350541	4.47433e-14	phospholipase activity
GO:0004629	4814	4	258	1	0.197805	0.350541	4.47433e-14	phospholipase C activity
GO:0004774	4814	4	258	1	0.197805	0.350541	4.47433e-14	succinate-CoA ligase activity
GO:0004775	4814	4	258	1	0.197805	0.350541	4.47433e-14	succinate-CoA ligase (ADP-forming) activity
GO:0016639	4814	4	258	1	0.197805	0.350541	4.47433e-14	oxidoreductase activity, acting on the CH-NH2 group of donors, NAD or NADP as acceptor
GO:0005509	4814	4	258	1	0.197805	0.350541	4.47433e-14	calcium ion binding
GO:0016778	4814	4	258	1	0.197805	0.350541	4.47433e-14	diphosphotransferase activity
GO:0051246	4814	4	258	1	0.197805	0.350541	4.47433e-14	regulation of protein metabolic process
GO:0009231	4814	15	258	2	0.190384	0.350541	7.73376e-44	riboflavin biosynthetic process
GO:0009219	4814	4	258	1	0.197805	0.350541	4.47433e-14	pyrimidine deoxyribonucleotide metabolic process
GO:0009394	4814	4	258	1	0.197805	0.350541	4.47433e-14	2'-deoxyribonucleotide metabolic process
GO:0005739	4814	4	258	1	0.197805	0.350541	4.47433e-14	mitochondrion
GO:0006537	4814	4	258	1	0.197805	0.350541	4.47433e-14	glutamate biosynthetic process
GO:0006401	4814	4	258	1	0.197805	0.350541	4.47433e-14	RNA catabolic process
GO:0032268	4814	4	258	1	0.197805	0.350541	4.47433e-14	regulation of cellular protein metabolic process
GO:0019825	4814	4	258	1	0.197805	0.350541	4.47433e-14	oxygen binding
GO:0006771	4814	15	258	2	0.190384	0.350541	7.73376e-44	riboflavin metabolic process
GO:0016226	4814	4	258	1	0.197805	0.350541	4.47433e-14	iron-sulfur cluster assembly
GO:0033818	4814	4	258	1	0.197805	0.350541	4.47433e-14	beta-ketoacyl-acyl-carrier-protein synthase III activity
GO:0046961	4814	4	258	1	0.197805	0.350541	4.47433e-14	proton-transporting ATPase activity, rotational mechanism
GO:0042727	4814	15	258	2	0.190384	0.350541	7.73376e-44	riboflavin and derivative biosynthetic process
GO:0042726	4814	15	258	2	0.190384	0.350541	7.73376e-44	riboflavin and derivative metabolic process
GO:0015671	4814	4	258	1	0.197805	0.350541	4.47433e-14	oxygen transport
GO:0015669	4814	4	258	1	0.197805	0.350541	4.47433e-14	gas transport
GO:0031163	4814	4	258	1	0.197805	0.350541	4.47433e-14	metallo-sulfur cluster assembly
GO:0019202	4814	4	258	1	0.197805	0.350541	4.47433e-14	amino acid kinase activity
GO:0003933	4814	4	258	1	0.197805	0.350541	4.47433e-14	GTP cyclohydrolase activity
GO:0007165	4814	89	258	7	0.19851	0.35105	6.76267e-192	signal transduction
GO:0005507	4814	16	258	2	0.210331	0.365793	2.57846e-46	copper ion binding
GO:0016772	4814	307	258	20	0.208725	0.365793	0	transferase activity, transferring phosphorus-containing groups
GO:0016814	4814	16	258	2	0.210331	0.365793	2.57846e-46	hydrolase activity, acting on carbon-nitrogen (but not peptide) bonds, in cyclic amidines
GO:0006099	4814	16	258	2	0.210331	0.365793	2.57846e-46	tricarboxylic acid cycle
GO:0006084	4814	16	258	2	0.210331	0.365793	2.57846e-46	acetyl-CoA metabolic process
GO:0042401	4814	16	258	2	0.210331	0.365793	2.57846e-46	cellular biogenic amine biosynthetic process
GO:0015698	4814	16	258	2	0.210331	0.365793	2.57846e-46	inorganic anion transport
GO:0046356	4814	16	258	2	0.210331	0.365793	2.57846e-46	acetyl-CoA catabolic process
GO:0051287	4814	30	258	3	0.215376	0.373794	9.72302e-79	NAD or NADH binding
GO:0004356	4814	5	258	1	0.240834	0.394347	4.65107e-17	glutamate-ammonia ligase activity
GO:0030234	4814	5	258	1	0.240834	0.394347	4.65107e-17	enzyme regulator activity
GO:0009163	4814	5	258	1	0.240834	0.394347	4.65107e-17	nucleoside biosynthetic process
GO:0030288	4814	17	258	2	0.230472	0.394347	9.13584e-49	outer membrane-bounded periplasmic space
GO:0009109	4814	17	258	2	0.230472	0.394347	9.13584e-49	coenzyme catabolic process
GO:0009098	4814	5	258	1	0.240834	0.394347	4.65107e-17	leucine biosynthetic process
GO:0008289	4814	5	258	1	0.240834	0.394347	4.65107e-17	lipid binding
GO:0030163	4814	5	258	1	0.240834	0.394347	4.65107e-17	protein catabolic process
GO:0030001	4814	62	258	5	0.237173	0.394347	2.25864e-143	metal ion transport
GO:0051536	4814	78	258	6	0.23869	0.394347	1.23287e-172	iron-sulfur cluster binding
GO:0051540	4814	78	258	6	0.23869	0.394347	1.23287e-172	metal cluster binding
GO:0016628	4814	5	258	1	0.240834	0.394347	4.65107e-17	oxidoreductase activity, acting on the CH-CH group of donors, NAD or NADP as acceptor
GO:0016405	4814	5	258	1	0.240834	0.394347	4.65107e-17	CoA-ligase activity
GO:0009982	4814	5	258	1	0.240834	0.394347	4.65107e-17	pseudouridine synthase activity
GO:0016836	4814	31	258	3	0.229727	0.394347	6.30045e-81	hydro-lyase activity
GO:0016668	4814	5	258	1	0.240834	0.394347	4.65107e-17	oxidoreductase activity, acting on sulfur group of donors, NAD or NADP as acceptor
GO:0016646	4814	5	258	1	0.240834	0.394347	4.65107e-17	oxidoreductase activity, acting on the CH-NH group of donors, NAD or NADP as acceptor
GO:0001522	4814	5	258	1	0.240834	0.394347	4.65107e-17	pseudouridine synthesis
GO:0009225	4814	5	258	1	0.240834	0.394347	4.65107e-17	nucleotide-sugar metabolic process
GO:0006561	4814	5	258	1	0.240834	0.394347	4.65107e-17	proline biosynthetic process
GO:0006542	4814	5	258	1	0.240834	0.394347	4.65107e-17	glutamine biosynthetic process
GO:0006551	4814	5	258	1	0.240834	0.394347	4.65107e-17	leucine metabolic process
GO:0006605	4814	5	258	1	0.240834	0.394347	4.65107e-17	protein targeting
GO:0019829	4814	5	258	1	0.240834	0.394347	4.65107e-17	cation-transporting ATPase activity
GO:0016298	4814	5	258	1	0.240834	0.394347	4.65107e-17	lipase activity
GO:0016209	4814	17	258	2	0.230472	0.394347	9.13584e-49	antioxidant activity
GO:0016042	4814	5	258	1	0.240834	0.394347	4.65107e-17	lipid catabolic process
GO:0034622	4814	5	258	1	0.240834	0.394347	4.65107e-17	cellular macromolecular complex assembly
GO:0019201	4814	5	258	1	0.240834	0.394347	4.65107e-17	nucleotide kinase activity
GO:0005525	4814	32	258	3	0.244249	0.396846	4.21523e-83	GTP binding
GO:0032561	4814	32	258	3	0.244249	0.396846	4.21523e-83	guanyl ribonucleotide binding
GO:0019001	4814	32	258	3	0.244249	0.396846	4.21523e-83	guanyl nucleotide binding
GO:0015672	4814	47	258	4	0.242949	0.396846	2.70844e-114	monovalent inorganic cation transport
GO:0030313	4814	18	258	2	0.25073	0.400406	3.42808e-51	cell envelope
GO:0008509	4814	18	258	2	0.25073	0.400406	3.42808e-51	anion transmembrane transporter activity
GO:0044462	4814	18	258	2	0.25073	0.400406	3.42808e-51	external encapsulating structure part
GO:0009451	4814	18	258	2	0.25073	0.400406	3.42808e-51	RNA modification
GO:0044248	4814	63	258	5	0.247321	0.400406	2.99441e-145	cellular catabolic process
GO:0006576	4814	18	258	2	0.25073	0.400406	3.42808e-51	cellular biogenic amine metabolic process
GO:0051187	4814	18	258	2	0.25073	0.400406	3.42808e-51	cofactor catabolic process
GO:0006820	4814	18	258	2	0.25073	0.400406	3.42808e-51	anion transport
GO:0031975	4814	18	258	2	0.25073	0.400406	3.42808e-51	envelope
GO:0000287	4814	48	258	4	0.254842	0.406199	2.72719e-116	magnesium ion binding
GO:0016829	4814	131	258	9	0.268092	0.42651	1.9719e-260	lyase activity
GO:0042597	4814	19	258	2	0.271035	0.430377	1.35808e-53	periplasmic space
GO:0004521	4814	6	258	1	0.281562	0.434765	5.80296e-20	endoribonuclease activity
GO:0004315	4814	6	258	1	0.281562	0.434765	5.80296e-20	3-oxoacyl-[acyl-carrier-protein] synthase activity
GO:0008320	4814	6	258	1	0.281562	0.434765	5.80296e-20	protein transmembrane transporter activity
GO:0016624	4814	6	258	1	0.281562	0.434765	5.80296e-20	oxidoreductase activity, acting on the aldehyde or oxo group of donors, disulfide as acceptor
GO:0016891	4814	6	258	1	0.281562	0.434765	5.80296e-20	endoribonuclease activity, producing 5'-phosphomonoesters
GO:0016742	4814	6	258	1	0.281562	0.434765	5.80296e-20	hydroxymethyl-, formyl- and related transferase activity
GO:0006536	4814	6	258	1	0.281562	0.434765	5.80296e-20	glutamate metabolic process
GO:0006144	4814	6	258	1	0.281562	0.434765	5.80296e-20	purine base metabolic process
GO:0051174	4814	6	258	1	0.281562	0.434765	5.80296e-20	regulation of phosphorus metabolic process
GO:0022884	4814	6	258	1	0.281562	0.434765	5.80296e-20	macromolecule transmembrane transporter activity
GO:0016211	4814	6	258	1	0.281562	0.434765	5.80296e-20	ammonia ligase activity
GO:0046112	4814	6	258	1	0.281562	0.434765	5.80296e-20	nucleobase biosynthetic process
GO:0042325	4814	6	258	1	0.281562	0.434765	5.80296e-20	regulation of phosphorylation
GO:0019220	4814	6	258	1	0.281562	0.434765	5.80296e-20	regulation of phosphate metabolic process
GO:0015450	4814	6	258	1	0.281562	0.434765	5.80296e-20	P-P-bond-hydrolysis-driven protein transmembrane transporter activity
GO:0007049	4814	35	258	3	0.288556	0.444747	1.5147e-89	cell cycle
GO:0016779	4814	51	258	4	0.291158	0.446555	3.14965e-122	nucleotidyltransferase activity
GO:0007047	4814	20	258	2	0.291324	0.446555	5.66457e-56	cellular cell wall organization
GO:0045229	4814	20	258	2	0.291324	0.446555	5.66457e-56	external encapsulating structure organization
GO:0004601	4814	7	258	1	0.320114	0.474243	8.44857e-23	peroxidase activity
GO:0009063	4814	21	258	2	0.31154	0.474243	2.48135e-58	cellular amino acid catabolic process
GO:0009088	4814	7	258	1	0.320114	0.474243	8.44857e-23	threonine biosynthetic process
GO:0071555	4814	21	258	2	0.31154	0.474243	2.48135e-58	cell wall organization
GO:0016783	4814	7	258	1	0.320114	0.474243	8.44857e-23	sulfurtransferase activity
GO:0016880	4814	7	258	1	0.320114	0.474243	8.44857e-23	acid-ammonia (or amide) ligase activity
GO:0016877	4814	7	258	1	0.320114	0.474243	8.44857e-23	ligase activity, forming carbon-sulfur bonds
GO:0016878	4814	7	258	1	0.320114	0.474243	8.44857e-23	acid-thiol ligase activity
GO:0009310	4814	21	258	2	0.31154	0.474243	2.48135e-58	amine catabolic process
GO:0009306	4814	7	258	1	0.320114	0.474243	8.44857e-23	protein secretion
GO:0006040	4814	7	258	1	0.320114	0.474243	8.44857e-23	amino sugar metabolic process
GO:0006544	4814	7	258	1	0.320114	0.474243	8.44857e-23	glycine metabolic process
GO:0006414	4814	7	258	1	0.320114	0.474243	8.44857e-23	translational elongation
GO:0006189	4814	7	258	1	0.320114	0.474243	8.44857e-23	'de novo' IMP biosynthetic process
GO:0032940	4814	7	258	1	0.320114	0.474243	8.44857e-23	secretion by cell
GO:0006213	4814	7	258	1	0.320114	0.474243	8.44857e-23	pyrimidine nucleoside metabolic process
GO:0046903	4814	7	258	1	0.320114	0.474243	8.44857e-23	secretion
GO:0003746	4814	7	258	1	0.320114	0.474243	8.44857e-23	translation elongation factor activity
GO:0019238	4814	7	258	1	0.320114	0.474243	8.44857e-23	cyclohydrolase activity
GO:0008360	4814	22	258	2	0.331633	0.488722	1.13895e-60	regulation of cell shape
GO:0022603	4814	22	258	2	0.331633	0.488722	1.13895e-60	regulation of anatomical structure morphogenesis
GO:0022604	4814	22	258	2	0.331633	0.488722	1.13895e-60	regulation of cell morphogenesis
GO:0016310	4814	123	258	8	0.338113	0.497399	6.59012e-248	phosphorylation
GO:0008276	4814	8	258	1	0.356605	0.502597	1.40604e-25	protein methyltransferase activity
GO:0008483	4814	39	258	3	0.348364	0.502597	5.73952e-98	transaminase activity
GO:0016627	4814	39	258	3	0.348364	0.502597	5.73952e-98	oxidoreductase activity, acting on the CH-CH group of donors
GO:0016776	4814	8	258	1	0.356605	0.502597	1.40604e-25	phosphotransferase activity, phosphate group as acceptor
GO:0005315	4814	8	258	1	0.356605	0.502597	1.40604e-25	inorganic phosphate transmembrane transporter activity
GO:0005343	4814	8	258	1	0.356605	0.502597	1.40604e-25	organic acid:sodium symporter activity
GO:0009228	4814	8	258	1	0.356605	0.502597	1.40604e-25	thiamin biosynthetic process
GO:0009252	4814	23	258	2	0.351558	0.502597	5.46656e-63	peptidoglycan biosynthetic process
GO:0006023	4814	23	258	2	0.351558	0.502597	5.46656e-63	aminoglycan biosynthetic process
GO:0006024	4814	23	258	2	0.351558	0.502597	5.46656e-63	glycosaminoglycan biosynthetic process
GO:0044265	4814	8	258	1	0.356605	0.502597	1.40604e-25	cellular macromolecule catabolic process
GO:0006566	4814	8	258	1	0.356605	0.502597	1.40604e-25	threonine metabolic process
GO:0015114	4814	8	258	1	0.356605	0.502597	1.40604e-25	phosphate transmembrane transporter activity
GO:0046040	4814	8	258	1	0.356605	0.502597	1.40604e-25	IMP metabolic process
GO:0006188	4814	8	258	1	0.356605	0.502597	1.40604e-25	IMP biosynthetic process
GO:0051082	4814	8	258	1	0.356605	0.502597	1.40604e-25	unfolded protein binding
GO:0006817	4814	8	258	1	0.356605	0.502597	1.40604e-25	phosphate transport
GO:0006886	4814	8	258	1	0.356605	0.502597	1.40604e-25	intracellular protein transport
GO:0050793	4814	23	258	2	0.351558	0.502597	5.46656e-63	regulation of developmental process
GO:0006772	4814	8	258	1	0.356605	0.502597	1.40604e-25	thiamin metabolic process
GO:0055085	4814	230	258	14	0.349283	0.502597	0	transmembrane transport
GO:0046907	4814	8	258	1	0.356605	0.502597	1.40604e-25	intracellular transport
GO:0042723	4814	8	258	1	0.356605	0.502597	1.40604e-25	thiamin and derivative metabolic process
GO:0042724	4814	8	258	1	0.356605	0.502597	1.40604e-25	thiamin and derivative biosynthetic process
GO:0015370	4814	8	258	1	0.356605	0.502597	1.40604e-25	solute:sodium symporter activity
GO:0022804	4814	162	258	10	0.368725	0.518809	5.17232e-307	active transmembrane transporter activity
GO:0051537	4814	24	258	2	0.371276	0.518922	2.73842e-65	2 iron, 2 sulfur cluster binding
GO:0051128	4814	24	258	2	0.371276	0.518922	2.73842e-65	regulation of cellular component organization
GO:0016054	4814	24	258	2	0.371276	0.518922	2.73842e-65	organic acid catabolic process
GO:0046395	4814	24	258	2	0.371276	0.518922	2.73842e-65	carboxylic acid catabolic process
GO:0006260	4814	41	258	3	0.378157	0.527662	4.12918e-102	DNA replication
GO:0005515	4814	128	258	8	0.379404	0.528524	9.23014e-256	protein binding
GO:0000162	4814	9	258	1	0.391144	0.534246	2.63304e-28	tryptophan biosynthetic process
GO:0008565	4814	9	258	1	0.391144	0.534246	2.63304e-28	protein transporter activity
GO:0043190	4814	9	258	1	0.391144	0.534246	2.63304e-28	ATP-binding cassette (ABC) transporter complex
GO:0000902	4814	25	258	2	0.390752	0.534246	1.42924e-67	cell morphogenesis
GO:0016684	4814	9	258	1	0.391144	0.534246	2.63304e-28	oxidoreductase activity, acting on peroxide as acceptor
GO:0006364	4814	9	258	1	0.391144	0.534246	2.63304e-28	rRNA processing
GO:0032989	4814	25	258	2	0.390752	0.534246	1.42924e-67	cellular component morphogenesis
GO:0016072	4814	9	258	1	0.391144	0.534246	2.63304e-28	rRNA metabolic process
GO:0042398	4814	25	258	2	0.390752	0.534246	1.42924e-67	cellular amino acid derivative biosynthetic process
GO:0046219	4814	9	258	1	0.391144	0.534246	2.63304e-28	indolalkylamine biosynthetic process
GO:0042435	4814	9	258	1	0.391144	0.534246	2.63304e-28	indole derivative biosynthetic process
GO:0046364	4814	9	258	1	0.391144	0.534246	2.63304e-28	monosaccharide biosynthetic process
GO:0048856	4814	26	258	2	0.409954	0.55722	7.75948e-70	anatomical structure development
GO:0048869	4814	26	258	2	0.409954	0.55722	7.75948e-70	cellular developmental process
GO:0009653	4814	26	258	2	0.409954	0.55722	7.75948e-70	anatomical structure morphogenesis
GO:0005529	4814	10	258	1	0.423836	0.563326	5.4798e-31	sugar binding
GO:0016782	4814	10	258	1	0.423836	0.563326	5.4798e-31	transferase activity, transferring sulfur-containing groups
GO:0009396	4814	10	258	1	0.423836	0.563326	5.4798e-31	folic acid and derivative biosynthetic process
GO:0070727	4814	10	258	1	0.423836	0.563326	5.4798e-31	cellular macromolecule localization
GO:0006526	4814	10	258	1	0.423836	0.563326	5.4798e-31	arginine biosynthetic process
GO:0006760	4814	10	258	1	0.423836	0.563326	5.4798e-31	folic acid and derivative metabolic process
GO:0046700	4814	10	258	1	0.423836	0.563326	5.4798e-31	heterocycle catabolic process
GO:0042559	4814	10	258	1	0.423836	0.563326	5.4798e-31	pteridine and derivative biosynthetic process
GO:0042558	4814	10	258	1	0.423836	0.563326	5.4798e-31	pteridine and derivative metabolic process
GO:0046912	4814	10	258	1	0.423836	0.563326	5.4798e-31	transferase activity, transferring acyl groups, acyl groups converted into alkyl on transfer
GO:0031419	4814	10	258	1	0.423836	0.563326	5.4798e-31	cobalamin binding
GO:0034613	4814	10	258	1	0.423836	0.563326	5.4798e-31	cellular protein localization
GO:0008081	4814	10	258	1	0.423836	0.563326	5.4798e-31	phosphoric diester hydrolase activity
GO:0019239	4814	10	258	1	0.423836	0.563326	5.4798e-31	deaminase activity
GO:0032502	4814	27	258	2	0.428857	0.567307	4.37565e-72	developmental process
GO:0046942	4814	27	258	2	0.428857	0.567307	4.37565e-72	carboxylic acid transport
GO:0015849	4814	27	258	2	0.428857	0.567307	4.37565e-72	organic acid transport
GO:0008236	4814	63	258	4	0.439208	0.579176	2.99441e-145	serine-type peptidase activity
GO:0017171	4814	63	258	4	0.439208	0.579176	2.99441e-145	serine hydrolase activity
GO:0004252	4814	46	258	3	0.451079	0.59227	2.74763e-112	serine-type endopeptidase activity
GO:0009112	4814	11	258	1	0.454779	0.59227	1.25474e-33	nucleobase metabolic process
GO:0051649	4814	11	258	1	0.454779	0.59227	1.25474e-33	establishment of localization in cell
GO:0016893	4814	11	258	1	0.454779	0.59227	1.25474e-33	endonuclease activity, active with either ribo- or deoxyribonucleic acids and producing 5'-phosphomonoesters
GO:0006568	4814	11	258	1	0.454779	0.59227	1.25474e-33	tryptophan metabolic process
GO:0006586	4814	11	258	1	0.454779	0.59227	1.25474e-33	indolalkylamine metabolic process
GO:0042430	4814	11	258	1	0.454779	0.59227	1.25474e-33	indole and derivative metabolic process
GO:0042434	4814	11	258	1	0.454779	0.59227	1.25474e-33	indole derivative metabolic process
GO:0070589	4814	29	258	2	0.465675	0.601796	1.55082e-76	cellular component macromolecule biosynthetic process
GO:0030312	4814	29	258	2	0.465675	0.601796	1.55082e-76	external encapsulating structure
GO:0044038	4814	29	258	2	0.465675	0.601796	1.55082e-76	cell wall macromolecule biosynthetic process
GO:0006575	4814	29	258	2	0.465675	0.601796	1.55082e-76	cellular amino acid derivative metabolic process
GO:0010382	4814	29	258	2	0.465675	0.601796	1.55082e-76	cellular cell wall macromolecule metabolic process
GO:0042623	4814	102	258	6	0.468319	0.604283	6.84388e-214	ATPase activity, coupled
GO:0006525	4814	12	258	1	0.484066	0.621737	3.13489e-36	arginine metabolic process
GO:0007059	4814	12	258	1	0.484066	0.621737	3.13489e-36	chromosome segregation
GO:0015662	4814	12	258	1	0.484066	0.621737	3.13489e-36	ATPase activity, coupled to transmembrane movement of ions, phosphorylative mechanism
GO:0006796	4814	141	258	8	0.487005	0.623605	8.79393e-276	phosphate metabolic process
GO:0006793	4814	141	258	8	0.487005	0.623605	8.79393e-276	phosphorus metabolic process
GO:0005342	4814	31	258	2	0.501059	0.63965	6.30045e-81	organic acid transmembrane transporter activity
GO:0046943	4814	31	258	2	0.501059	0.63965	6.30045e-81	carboxylic acid transmembrane transporter activity
GO:0043231	4814	13	258	1	0.511786	0.645496	8.4868e-39	intracellular membrane-bounded organelle
GO:0016614	4814	69	258	4	0.510438	0.645496	2.25446e-156	oxidoreductase activity, acting on CH-OH group of donors
GO:0051641	4814	13	258	1	0.511786	0.645496	8.4868e-39	cellular localization
GO:0016769	4814	50	258	3	0.506826	0.645496	2.94215e-120	transferase activity, transferring nitrogenous groups
GO:0042773	4814	13	258	1	0.511786	0.645496	8.4868e-39	ATP synthesis coupled electron transport
GO:0016051	4814	69	258	4	0.510438	0.645496	2.25446e-156	carbohydrate biosynthetic process
GO:0008173	4814	13	258	1	0.511786	0.645496	8.4868e-39	RNA methyltransferase activity
GO:0046165	4814	13	258	1	0.511786	0.645496	8.4868e-39	alcohol biosynthetic process
GO:0004540	4814	14	258	1	0.538022	0.671529	2.4748e-41	ribonuclease activity
GO:0051539	4814	33	258	2	0.534907	0.671529	2.90888e-85	4 iron, 4 sulfur cluster binding
GO:0015103	4814	14	258	1	0.538022	0.671529	2.4748e-41	inorganic anion transmembrane transporter activity
GO:0015031	4814	14	258	1	0.538022	0.671529	2.4748e-41	protein transport
GO:0045184	4814	14	258	1	0.538022	0.671529	2.4748e-41	establishment of protein localization
GO:0008135	4814	14	258	1	0.538022	0.671529	2.4748e-41	translation factor activity, nucleic acid binding
GO:0034621	4814	14	258	1	0.538022	0.671529	2.4748e-41	cellular macromolecular complex subunit organization
GO:0048037	4814	318	258	17	0.542504	0.676118	0	cofactor binding
GO:0043227	4814	15	258	1	0.562854	0.699404	7.73376e-44	membrane-bounded organelle
GO:0031177	4814	15	258	1	0.562854	0.699404	7.73376e-44	phosphopantetheine binding
GO:0009056	4814	153	258	8	0.581666	0.71997	8.69459e-294	catabolic process
GO:0000270	4814	36	258	2	0.582662	0.71997	1.14102e-91	peptidoglycan metabolic process
GO:0030203	4814	36	258	2	0.582662	0.71997	1.14102e-91	glycosaminoglycan metabolic process
GO:0016301	4814	230	258	12	0.582833	0.71997	0	kinase activity
GO:0033036	4814	16	258	1	0.586355	0.720085	2.57846e-46	macromolecule localization
GO:0032259	4814	16	258	1	0.586355	0.720085	2.57846e-46	methylation
GO:0008104	4814	16	258	1	0.586355	0.720085	2.57846e-46	protein localization
GO:0003924	4814	16	258	1	0.586355	0.720085	2.57846e-46	GTPase activity
GO:0006732	4814	77	258	4	0.598445	0.733859	7.48731e-171	coenzyme metabolic process
GO:0065008	4814	58	258	3	0.608674	0.743149	8.62067e-136	regulation of biological quality
GO:0015294	4814	17	258	1	0.608598	0.743149	9.13584e-49	solute:cation symporter activity
GO:0015293	4814	17	258	1	0.608598	0.743149	9.13584e-49	symporter activity
GO:0044444	4814	98	258	5	0.610434	0.744215	3.31503e-207	cytoplasmic part
GO:0009273	4814	38	258	2	0.612447	0.744509	7.02871e-96	peptidoglycan-based cell wall biogenesis
GO:0042546	4814	38	258	2	0.612447	0.744509	7.02871e-96	cell wall biogenesis
GO:0016616	4814	59	258	3	0.620382	0.753065	1.06943e-137	oxidoreductase activity, acting on the CH-OH group of donors, NAD or NADP as acceptor
GO:0070882	4814	39	258	2	0.626722	0.759663	5.73952e-98	cellular cell wall organization or biogenesis
GO:0030151	4814	18	258	1	0.629649	0.761014	3.42808e-51	molybdenum ion binding
GO:0006457	4814	18	258	1	0.629649	0.761014	3.42808e-51	protein folding
GO:0016810	4814	82	258	4	0.648404	0.782557	1.03e-179	hydrolase activity, acting on carbon-nitrogen (but not peptide) bonds
GO:0016831	4814	19	258	1	0.649572	0.782841	1.35808e-53	carboxy-lyase activity
GO:0016866	4814	20	258	1	0.668427	0.799827	5.66457e-56	intramolecular transferase activity
GO:0044446	4814	20	258	1	0.668427	0.799827	5.66457e-56	intracellular organelle part
GO:0015171	4814	20	258	1	0.668427	0.799827	5.66457e-56	amino acid transmembrane transporter activity
GO:0006752	4814	20	258	1	0.668427	0.799827	5.66457e-56	group transfer coenzyme metabolic process
GO:0042625	4814	20	258	1	0.668427	0.799827	5.66457e-56	ATPase activity, coupled to transmembrane movement of ions
GO:0006022	4814	43	258	2	0.679755	0.812225	3.27408e-106	aminoglycan metabolic process
GO:0009067	4814	21	258	1	0.686271	0.815372	2.48135e-58	aspartate family amino acid biosynthetic process
GO:0005275	4814	21	258	1	0.686271	0.815372	2.48135e-58	amine transmembrane transporter activity
GO:0044085	4814	127	258	6	0.683831	0.815372	3.37982e-254	cellular component biogenesis
GO:0006865	4814	21	258	1	0.686271	0.815372	2.48135e-58	amino acid transport
GO:0009066	4814	22	258	1	0.703159	0.8316	1.13895e-60	aspartate family amino acid metabolic process
GO:0006096	4814	22	258	1	0.703159	0.8316	1.13895e-60	glycolysis
GO:0044036	4814	45	258	2	0.70389	0.8316	2.84857e-110	cell wall macromolecule metabolic process
GO:0015837	4814	22	258	1	0.703159	0.8316	1.13895e-60	amine transport
GO:0000036	4814	23	258	1	0.719141	0.847234	5.46656e-63	acyl carrier activity
GO:0016903	4814	23	258	1	0.719141	0.847234	5.46656e-63	oxidoreductase activity, acting on the aldehyde or oxo group of donors
GO:0044282	4814	69	258	3	0.724174	0.85197	2.25446e-156	small molecule catabolic process
GO:0009108	4814	47	258	2	0.726497	0.853507	2.70844e-114	coenzyme biosynthetic process
GO:0044422	4814	24	258	1	0.734265	0.861429	2.73842e-65	organelle part
GO:0003674	4814	4477	258	238	0.736231	0.86253	0	molecular_function
GO:0005488	4814	2697	258	140	0.74258	0.868756	0	binding
GO:0009057	4814	49	258	2	0.747632	0.87345	2.80387e-118	macromolecule catabolic process
GO:0008152	4814	3089	258	161	0.750819	0.875956	0	metabolic process
GO:0006508	4814	138	258	6	0.758354	0.883519	3.27466e-271	proteolysis
GO:0045454	4814	26	258	1	0.762123	0.886681	7.75948e-70	cell redox homeostasis
GO:0000271	4814	51	258	2	0.767354	0.891531	3.14965e-122	polysaccharide biosynthetic process
GO:0034637	4814	28	258	1	0.787071	0.913176	2.55939e-74	cellular carbohydrate biosynthetic process
GO:0043176	4814	29	258	1	0.798549	0.922671	1.55082e-76	amine binding
GO:0016597	4814	29	258	1	0.798549	0.922671	1.55082e-76	amino acid binding
GO:0016811	4814	29	258	1	0.798549	0.922671	1.55082e-76	hydrolase activity, acting on carbon-nitrogen (but not peptide) bonds, in linear amides
GO:0004871	4814	252	258	11	0.803597	0.925955	0	signal transducer activity
GO:0060089	4814	252	258	11	0.803597	0.925955	0	molecular transducer activity
GO:0019725	4814	30	258	1	0.809411	0.931377	9.72302e-79	cellular homeostasis
GO:0071554	4814	56	258	2	0.810899	0.931813	5.90195e-132	cell wall organization or biogenesis
GO:0023060	4814	255	258	11	0.815638	0.934701	0	signal transmission
GO:0023046	4814	255	258	11	0.815638	0.934701	0	signaling process
GO:0004519	4814	31	258	1	0.81969	0.938064	6.30045e-81	endonuclease activity
GO:0004175	4814	83	258	3	0.830668	0.949335	1.80663e-181	endopeptidase activity
GO:0023052	4814	260	258	11	0.834479	0.952395	0	signaling
GO:0016746	4814	153	258	6	0.838124	0.953234	8.69459e-294	transferase activity, transferring acyl groups
GO:0006007	4814	33	258	1	0.838619	0.953234	2.90888e-85	glucose catabolic process
GO:0019320	4814	33	258	1	0.838619	0.953234	2.90888e-85	hexose catabolic process
GO:0000156	4814	131	258	5	0.840054	0.953575	1.9719e-260	two-component response regulator activity
GO:0042592	4814	34	258	1	0.847328	0.960534	2.06865e-87	homeostatic process
GO:0043412	4814	133	258	5	0.849437	0.961627	1.5789e-263	macromolecule modification
GO:0050662	4814	201	258	8	0.85423	0.965751	0	coenzyme binding
GO:0046365	4814	35	258	1	0.855568	0.965964	1.5147e-89	monosaccharide catabolic process
GO:0043229	4814	89	258	3	0.864275	0.969281	6.76267e-192	intracellular organelle
GO:0016830	4814	36	258	1	0.863366	0.969281	1.14102e-91	carbon-carbon lyase activity
GO:0010181	4814	36	258	1	0.863366	0.969281	1.14102e-91	FMN binding
GO:0019843	4814	36	258	1	0.863366	0.969281	1.14102e-91	rRNA binding
GO:0003735	4814	63	258	2	0.859665	0.969281	2.99441e-145	structural constituent of ribosome
GO:0005840	4814	64	258	2	0.865612	0.969485	4.03372e-147	ribosome
GO:0043226	4814	91	258	3	0.874104	0.977692	2.48136e-195	organelle
GO:0030529	4814	66	258	2	0.87682	0.978126	7.67127e-151	ribonucleoprotein complex
GO:0044238	4814	1966	258	97	0.876063	0.978126	0	primary metabolic process
GO:0016747	4814	140	258	5	0.878764	0.978994	2.9151e-274	transferase activity, transferring acyl groups other than amino-acyl groups
GO:0000155	4814	93	258	3	0.883299	0.980147	9.51957e-199	two-component sensor activity
GO:0004673	4814	93	258	3	0.883299	0.980147	9.51957e-199	protein histidine kinase activity
GO:0015291	4814	67	258	2	0.882096	0.980147	1.08251e-152	secondary active transmembrane transporter activity
GO:0016775	4814	94	258	3	0.887669	0.983697	1.89544e-200	phosphotransferase activity, nitrogenous group as acceptor
GO:0044275	4814	40	258	1	0.89058	0.984325	4.80798e-100	cellular carbohydrate catabolic process
GO:0046164	4814	40	258	1	0.89058	0.984325	4.80798e-100	alcohol catabolic process
GO:0043565	4814	191	258	7	0.895414	0.988368	0	sequence-specific DNA binding
GO:0000160	4814	195	258	7	0.906769	0.994036	0	two-component signal transduction system (phosphorelay)
GO:0070271	4814	73	258	2	0.909609	0.994036	1.16321e-163	protein complex biogenesis
GO:0008270	4814	123	258	4	0.903632	0.994036	6.59012e-248	zinc ion binding
GO:0018106	4814	44	258	1	0.91239	0.994036	3.01949e-108	peptidyl-histidine phosphorylation
GO:0008415	4814	126	258	4	0.913349	0.994036	1.24761e-252	acyltransferase activity
GO:0065003	4814	74	258	2	0.913566	0.994036	1.8156e-165	macromolecular complex assembly
GO:0018202	4814	44	258	1	0.91239	0.994036	3.01949e-108	peptidyl-histidine modification
GO:0005198	4814	72	258	2	0.905482	0.994036	7.55609e-162	structural molecule activity
GO:0005996	4814	74	258	2	0.913566	0.994036	1.8156e-165	monosaccharide metabolic process
GO:0006139	4814	1082	258	50	0.905084	0.994036	0	nucleobase, nucleoside, nucleotide and nucleic acid metabolic process
GO:0006461	4814	73	258	2	0.909609	0.994036	1.16321e-163	protein complex assembly
GO:0008233	4814	152	258	5	0.91779	0.996051	2.64929e-292	peptidase activity
GO:0050660	4814	75	258	2	0.917362	0.996051	2.87278e-167	FAD binding
GO:0016043	4814	128	258	4	0.919334	0.996439	9.23014e-256	cellular component organization
GO:0018193	4814	46	258	1	0.921612	0.997621	2.74763e-112	peptidyl-amino acid modification
GO:0000000	4814	4814	258	258	1	1	1	root
GO:0043933	4814	83	258	2	0.942555	1	1.80663e-181	macromolecular complex subunit organization
GO:0004518	4814	58	258	1	0.959822	1	8.62067e-136	nuclease activity
GO:0030528	4814	660	258	13	0.999999	1	0	transcription regulator activity
GO:0009059	4814	953	258	36	0.995225	1	0	macromolecule biosynthetic process
GO:0043687	4814	99	258	2	0.972802	1	6.95904e-209	post-translational protein modification
GO:0030246	4814	57	258	1	0.957518	1	7.07044e-134	carbohydrate binding
GO:0070011	4814	142	258	4	0.951856	1	2.67224e-277	peptidase activity, acting on L-amino acid peptides
GO:0043228	4814	81	258	2	0.937043	1	5.9451e-178	non-membrane-bounded organelle
GO:0043232	4814	81	258	2	0.937043	1	5.9451e-178	intracellular non-membrane-bounded organelle
GO:0004672	4814	132	258	3	0.976196	1	5.5582e-262	protein kinase activity
GO:0043170	4814	1418	258	49	0.99997	1	0	macromolecule metabolic process
GO:0065007	4814	874	258	23	0.999994	1	0	biological regulation
GO:0060255	4814	741	258	16	0.999999	1	0	regulation of macromolecule metabolic process
GO:0009889	4814	735	258	16	0.999999	1	0	regulation of biosynthetic process
GO:0016407	4814	86	258	1	0.99161	1	1.04829e-186	acetyltransferase activity
GO:0016410	4814	86	258	1	0.99161	1	1.04829e-186	N-acyltransferase activity
GO:0016788	4814	172	258	2	0.999285	1	1.91E-321	hydrolase activity, acting on ester bonds
GO:0016787	4814	1011	258	40	0.991238	1	0	hydrolase activity
GO:0016773	4814	187	258	5	0.97616	1	0	phosphotransferase activity, alcohol group as acceptor
GO:0051252	4814	716	258	15	0.999999	1	0	regulation of RNA metabolic process
GO:0016853	4814	81	258	1	0.988894	1	5.9451e-178	isomerase activity
GO:0005976	4814	95	258	2	0.967137	1	3.81498e-202	polysaccharide metabolic process
GO:0005975	4814	326	258	6	0.999737	1	0	carbohydrate metabolic process
GO:0006006	4814	50	258	1	0.937255	1	2.94215e-120	glucose metabolic process
GO:0006066	4814	106	258	3	0.92979	1	1.6573e-220	alcohol metabolic process
GO:0016987	4814	68	258	1	0.977011	1	1.55068e-154	sigma factor activity
GO:0016986	4814	68	258	1	0.977011	1	1.55068e-154	transcription initiation factor activity
GO:0044260	4814	1221	258	42	0.999881	1	0	cellular macromolecule metabolic process
GO:0044262	4814	123	258	2	0.991487	1	6.59012e-248	cellular carbohydrate metabolic process
GO:0006468	4814	84	258	2	0.945136	1	3.20772e-183	protein amino acid phosphorylation
GO:0006464	4814	109	258	3	0.937771	1	2.00171e-225	protein modification process
GO:0032774	4814	725	258	15	0.999999	1	0	RNA biosynthetic process
GO:0080090	4814	736	258	16	0.999999	1	0	regulation of primary metabolic process
GO:0006352	4814	68	258	1	0.977011	1	1.55068e-154	transcription initiation
GO:0006355	4814	716	258	15	0.999999	1	0	regulation of transcription, DNA-dependent
GO:0006350	4814	739	258	16	0.999999	1	0	transcription
GO:0006351	4814	722	258	15	0.999999	1	0	transcription, DNA-dependent
GO:0006259	4814	162	258	3	0.993707	1	5.17232e-307	DNA metabolic process
GO:0051171	4814	733	258	16	0.999999	1	0	regulation of nitrogen compound metabolic process
GO:0010468	4814	739	258	16	0.999999	1	0	regulation of gene expression
GO:0010467	4814	893	258	34	0.992816	1	0	gene expression
GO:0006950	4814	159	258	4	0.975078	1	1.24941e-302	response to stress
GO:0050896	4814	209	258	4	0.996932	1	0	response to stimulus
GO:0050789	4814	864	258	23	0.999991	1	0	regulation of biological process
GO:0050794	4814	858	258	23	0.999989	1	0	regulation of cellular process
GO:0045449	4814	731	258	16	0.999999	1	0	regulation of transcription
GO:0010556	4814	735	258	16	0.999999	1	0	regulation of macromolecule biosynthetic process
GO:0031326	4814	735	258	16	0.999999	1	0	regulation of cellular biosynthetic process
GO:0031323	4814	741	258	16	0.999999	1	0	regulation of cellular metabolic process
GO:0016052	4814	77	258	1	0.986105	1	7.48731e-171	carbohydrate catabolic process
GO:0016070	4814	794	258	30	0.990204	1	0	RNA metabolic process
GO:0042578	4814	87	258	1	0.992068	1	1.92897e-188	phosphoric ester hydrolase activity
GO:0022607	4814	78	258	2	0.927831	1	1.23287e-172	cellular component assembly
GO:0046983	4814	55	258	1	0.952508	1	5.01561e-130	protein dimerization activity
GO:0031406	4814	56	258	1	0.955082	1	5.90195e-132	carboxylic acid binding
GO:0034645	4814	939	258	36	0.993363	1	0	cellular macromolecule biosynthetic process
GO:0008080	4814	84	258	1	0.990614	1	3.20772e-183	N-acetyltransferase activity
GO:0003700	4814	596	258	10	1	1	0	transcription factor activity
GO:0003677	4814	918	258	14	1	1	0	DNA binding
GO:0003676	4814	1046	258	24	1	1	0	nucleic acid binding
GO:0019219	4814	733	258	16	0.999999	1	0	regulation of nucleobase, nucleoside, nucleotide and nucleic acid metabolic process
GO:0019222	4814	746	258	16	0.999999	1	0	regulation of metabolic process
GO:0019318	4814	61	258	1	0.966014	1	1.7315e-141	hexose metabolic process

## Sheet: Bac down t30
ID	Pop.total	Pop.term	Study.total	Study.term	p	p.adjusted	p.min	name
GO:0044424	4814	400	373	101	5.11467e-30	5.38064e-27	0	intracellular part
GO:0005737	4814	375	373	92	3.8977e-26	1.45266e-23	0	cytoplasm
GO:0006412	4814	117	373	50	4.14256e-26	1.45266e-23	2.30552e-238	translation
GO:0044281	4814	526	373	101	6.0957e-20	1.60317e-17	0	small molecule metabolic process
GO:0032991	4814	146	373	46	1.13564e-17	2.38938e-15	2.44817e-283	macromolecular complex
GO:0003723	4814	78	373	32	2.30297e-16	4.03787e-14	1.23287e-172	RNA binding
GO:0042180	4814	240	373	58	4.94794e-16	7.43605e-14	0	cellular ketone metabolic process
GO:0043436	4814	238	373	57	1.4221e-15	1.49605e-13	0	oxoacid metabolic process
GO:0044267	4814	252	373	59	1.29707e-15	1.49605e-13	0	cellular protein metabolic process
GO:0019752	4814	238	373	57	1.4221e-15	1.49605e-13	0	carboxylic acid metabolic process
GO:0019843	4814	36	373	21	5.19042e-15	4.96393e-13	1.14102e-91	rRNA binding
GO:0006082	4814	247	373	57	8.40824e-15	7.37122e-13	0	organic acid metabolic process
GO:0009308	4814	226	373	54	9.77358e-15	7.90908e-13	0	amine metabolic process
GO:0005623	4814	1534	373	186	3.99331e-14	2.80064e-12	0	cell
GO:0044464	4814	1534	373	186	3.99331e-14	2.80064e-12	0	cell part
GO:0005622	4814	732	373	111	6.39493e-14	4.20467e-12	0	intracellular
GO:0003735	4814	63	373	26	1.41168e-13	8.73581e-12	2.99441e-145	structural constituent of ribosome
GO:0006399	4814	41	373	21	1.74403e-13	1.01929e-11	4.12918e-102	tRNA metabolic process
GO:0005840	4814	64	373	26	2.21111e-13	1.22426e-11	4.03372e-147	ribosome
GO:0044106	4814	181	373	45	4.56762e-13	2.28816e-11	0	cellular amine metabolic process
GO:0006520	4814	174	373	44	4.47398e-13	2.28816e-11	4.9E-324	cellular amino acid metabolic process
GO:0030529	4814	66	373	26	5.25884e-13	2.51468e-11	7.67127e-151	ribonucleoprotein complex
GO:0005575	4814	1577	373	186	7.77613e-13	3.40854e-11	0	cellular_component
GO:0005198	4814	72	373	27	7.5617e-13	3.40854e-11	7.55609e-162	structural molecule activity
GO:0016874	4814	131	373	37	9.88277e-13	4.15867e-11	1.9719e-260	ligase activity
GO:0043039	4814	25	373	16	1.32726e-12	4.9867e-11	1.42924e-67	tRNA aminoacylation
GO:0043038	4814	25	373	16	1.32726e-12	4.9867e-11	1.42924e-67	amino acid activation
GO:0006418	4814	25	373	16	1.32726e-12	4.9867e-11	1.42924e-67	tRNA aminoacylation for protein translation
GO:0034660	4814	50	373	22	2.36225e-12	8.56927e-11	2.94215e-120	ncRNA metabolic process
GO:0044283	4814	275	373	56	4.0699e-12	1.42718e-10	0	small molecule biosynthetic process
GO:0006519	4814	192	373	45	4.31083e-12	1.4629e-10	0	cellular amino acid and derivative metabolic process
GO:0004812	4814	27	373	16	7.32631e-12	2.26685e-10	4.37565e-72	aminoacyl-tRNA ligase activity
GO:0016875	4814	27	373	16	7.32631e-12	2.26685e-10	4.37565e-72	ligase activity, forming carbon-oxygen bonds
GO:0016876	4814	27	373	16	7.32631e-12	2.26685e-10	4.37565e-72	ligase activity, forming aminoacyl-tRNA and related compounds
GO:0044237	4814	1877	373	207	1.39593e-11	4.19577e-10	0	cellular metabolic process
GO:0044444	4814	98	373	30	1.65627e-11	4.83998e-10	3.31503e-207	cytoplasmic part
GO:0043229	4814	89	373	28	3.90219e-11	1.10949e-09	6.76267e-192	intracellular organelle
GO:0044271	4814	251	373	51	4.59846e-11	1.27305e-09	0	cellular nitrogen compound biosynthetic process
GO:0043226	4814	91	373	28	7.07643e-11	1.90882e-09	2.48136e-195	organelle
GO:0043228	4814	81	373	26	1.21063e-10	3.10629e-09	5.9451e-178	non-membrane-bounded organelle
GO:0043232	4814	81	373	26	1.21063e-10	3.10629e-09	5.9451e-178	intracellular non-membrane-bounded organelle
GO:0034220	4814	17	373	12	1.71477e-10	4.29509e-09	9.13584e-49	ion transmembrane transport
GO:0034654	4814	72	373	24	2.65321e-10	6.34358e-09	7.55609e-162	nucleobase, nucleoside, nucleotide and nucleic acid biosynthetic process
GO:0034404	4814	72	373	24	2.65321e-10	6.34358e-09	7.55609e-162	nucleobase, nucleoside and nucleotide biosynthetic process
GO:0009987	4814	2235	373	231	2.81731e-10	6.58624e-09	0	cellular process
GO:0009058	4814	1399	373	162	5.33074e-10	1.19956e-08	0	biosynthetic process
GO:0044249	4814	1307	373	154	5.35924e-10	1.19956e-08	0	cellular biosynthetic process
GO:0055086	4814	116	373	30	1.65417e-09	3.62538e-08	9.25755e-237	nucleobase, nucleoside and nucleotide metabolic process
GO:0019538	4814	394	373	64	2.86359e-09	6.14794e-08	0	protein metabolic process
GO:0032555	4814	686	373	94	3.66439e-09	7.55871e-08	0	purine ribonucleotide binding
GO:0032553	4814	686	373	94	3.66439e-09	7.55871e-08	0	ribonucleotide binding
GO:0016469	4814	11	373	9	4.39422e-09	8.88984e-08	1.25474e-33	proton-transporting two-sector ATPase complex
GO:0009165	4814	65	373	21	6.86788e-09	1.36321e-07	5.51983e-149	nucleotide biosynthetic process
GO:0006091	4814	84	373	24	8.94918e-09	1.74343e-07	3.20772e-183	generation of precursor metabolites and energy
GO:0015078	4814	18	373	11	1.01599e-08	1.91004e-07	3.42808e-51	hydrogen ion transmembrane transporter activity
GO:0045259	4814	9	373	8	1.01675e-08	1.91004e-07	2.63304e-28	proton-transporting ATP synthase complex
GO:0046483	4814	178	373	37	1.40376e-08	2.5908e-07	0	heterocycle metabolic process
GO:0005524	4814	660	373	89	2.4918e-08	4.44301e-07	0	ATP binding
GO:0032559	4814	660	373	89	2.4918e-08	4.44301e-07	0	adenyl ribonucleotide binding
GO:0017076	4814	762	373	98	4.73198e-08	8.04408e-07	0	purine nucleotide binding
GO:0015985	4814	10	373	8	4.74081e-08	8.04408e-07	5.4798e-31	energy coupled proton transport, down electrochemical gradient
GO:0015986	4814	10	373	8	4.74081e-08	8.04408e-07	5.4798e-31	ATP synthesis coupled proton transport
GO:0009117	4814	93	373	24	7.89047e-08	1.297e-06	9.51957e-199	nucleotide metabolic process
GO:0006753	4814	93	373	24	7.89047e-08	1.297e-06	9.51957e-199	nucleoside phosphate metabolic process
GO:0006818	4814	14	373	9	1.29462e-07	2.06354e-06	2.4748e-41	hydrogen transport
GO:0015992	4814	14	373	9	1.29462e-07	2.06354e-06	2.4748e-41	proton transport
GO:0016879	4814	47	373	16	1.9829e-07	3.11344e-06	2.70844e-114	ligase activity, forming carbon-nitrogen bonds
GO:0006164	4814	42	373	15	2.33934e-07	3.6191e-06	3.63347e-104	purine nucleotide biosynthetic process
GO:0030554	4814	736	373	93	2.83399e-07	4.25909e-06	0	adenyl nucleotide binding
GO:0001883	4814	736	373	93	2.83399e-07	4.25909e-06	0	purine nucleoside binding
GO:0006119	4814	23	373	11	3.02125e-07	4.42111e-06	5.46656e-63	oxidative phosphorylation
GO:0001882	4814	737	373	93	3.02585e-07	4.42111e-06	0	nucleoside binding
GO:0006163	4814	44	373	15	4.7177e-07	6.79866e-06	3.01949e-108	purine nucleotide metabolic process
GO:0000166	4814	884	373	106	4.79139e-07	6.81155e-06	0	nucleotide binding
GO:0015077	4814	24	373	11	5.194e-07	7.28545e-06	2.73842e-65	monovalent inorganic cation transmembrane transporter activity
GO:0009260	4814	39	373	14	5.55e-07	7.68237e-06	5.73952e-98	ribonucleotide biosynthetic process
GO:0009259	4814	40	373	14	7.94513e-07	1.08549e-05	4.80798e-100	ribonucleotide metabolic process
GO:0000049	4814	13	373	8	1.09992e-06	1.48348e-05	8.4868e-39	tRNA binding
GO:0046933	4814	7	373	6	1.36374e-06	1.81601e-05	8.44857e-23	hydrogen ion transporting ATP synthase activity, rotational mechanism
GO:0043234	4814	80	373	20	1.69767e-06	2.20487e-05	3.47458e-176	protein complex
GO:0022890	4814	48	373	15	1.68077e-06	2.20487e-05	2.72719e-116	inorganic cation transmembrane transporter activity
GO:0046394	4814	122	373	25	4.56665e-06	5.85867e-05	2.51389e-246	carboxylic acid biosynthetic process
GO:0044446	4814	20	373	9	7.12377e-06	9.02917e-05	5.66457e-56	intracellular organelle part
GO:0009152	4814	36	373	12	8.89559e-06	0.000110488	1.14102e-91	purine ribonucleotide biosynthetic process
GO:0033279	4814	16	373	8	8.92728e-06	0.000110488	2.57846e-46	ribosomal subunit
GO:0016053	4814	128	373	25	1.11928e-05	0.000136917	9.23014e-256	organic acid biosynthetic process
GO:0009150	4814	37	373	12	1.22586e-05	0.000148231	8.83583e-94	purine ribonucleotide metabolic process
GO:0008320	4814	6	373	5	1.53024e-05	0.000178868	5.80296e-20	protein transmembrane transporter activity
GO:0022884	4814	6	373	5	1.53024e-05	0.000178868	5.80296e-20	macromolecule transmembrane transporter activity
GO:0015450	4814	6	373	5	1.53024e-05	0.000178868	5.80296e-20	P-P-bond-hydrolysis-driven protein transmembrane transporter activity
GO:0009142	4814	22	373	9	1.83371e-05	0.000211985	1.13895e-60	nucleoside triphosphate biosynthetic process
GO:0009252	4814	23	373	9	2.80875e-05	0.000314341	5.46656e-63	peptidoglycan biosynthetic process
GO:0006023	4814	23	373	9	2.80875e-05	0.000314341	5.46656e-63	aminoglycan biosynthetic process
GO:0006024	4814	23	373	9	2.80875e-05	0.000314341	5.46656e-63	glycosaminoglycan biosynthetic process
GO:0033177	4814	4	373	4	3.55095e-05	0.000389125	4.47433e-14	proton-transporting two-sector ATPase complex, proton-transporting domain
GO:0045263	4814	4	373	4	3.55095e-05	0.000389125	4.47433e-14	proton-transporting ATP synthase complex, coupling factor F(o)
GO:0009141	4814	24	373	9	4.19022e-05	0.000443444	2.73842e-65	nucleoside triphosphate metabolic process
GO:0044422	4814	24	373	9	4.19022e-05	0.000443444	2.73842e-65	organelle part
GO:0046034	4814	19	373	8	4.2574e-05	0.000443444	1.35808e-53	ATP metabolic process
GO:0051128	4814	24	373	9	4.19022e-05	0.000443444	2.73842e-65	regulation of cellular component organization
GO:0006754	4814	19	373	8	4.2574e-05	0.000443444	1.35808e-53	ATP biosynthetic process
GO:0033178	4814	7	373	5	5.01491e-05	0.000517224	8.44857e-23	proton-transporting two-sector ATPase complex, catalytic domain
GO:0051301	4814	36	373	11	5.32838e-05	0.000544219	1.14102e-91	cell division
GO:0044255	4814	70	373	16	6.21281e-05	0.00062845	3.32586e-158	cellular lipid metabolic process
GO:0009201	4814	20	373	8	6.62075e-05	0.000650937	5.66457e-56	ribonucleoside triphosphate biosynthetic process
GO:0009206	4814	20	373	8	6.62075e-05	0.000650937	5.66457e-56	purine ribonucleoside triphosphate biosynthetic process
GO:0009145	4814	20	373	8	6.62075e-05	0.000650937	5.66457e-56	purine nucleoside triphosphate biosynthetic process
GO:0009205	4814	21	373	8	9.97984e-05	0.000920946	2.48135e-58	purine ribonucleoside triphosphate metabolic process
GO:0009199	4814	21	373	8	9.97984e-05	0.000920946	2.48135e-58	ribonucleoside triphosphate metabolic process
GO:0009144	4814	21	373	8	9.97984e-05	0.000920946	2.48135e-58	purine nucleoside triphosphate metabolic process
GO:0044238	4814	1966	373	187	9.94323e-05	0.000920946	0	primary metabolic process
GO:0033036	4814	16	373	7	9.81218e-05	0.000920946	2.57846e-46	macromolecule localization
GO:0020037	4814	32	373	10	9.47188e-05	0.000920946	4.21523e-83	heme binding
GO:0008104	4814	16	373	7	9.81218e-05	0.000920946	2.57846e-46	protein localization
GO:0009309	4814	106	373	20	0.000141595	0.00129529	1.6573e-220	amine biosynthetic process
GO:0006730	4814	22	373	8	0.000146348	0.00131588	1.13895e-60	one-carbon metabolic process
GO:0022900	4814	22	373	8	0.000146348	0.00131588	1.13895e-60	electron transport chain
GO:0005886	4814	278	373	39	0.000153666	0.00136997	0	plasma membrane
GO:0004129	4814	5	373	4	0.000166651	0.00140253	4.65107e-17	cytochrome-c oxidase activity
GO:0008652	4814	99	373	19	0.000164131	0.00140253	6.95904e-209	cellular amino acid biosynthetic process
GO:0016676	4814	5	373	4	0.000166651	0.00140253	4.65107e-17	oxidoreductase activity, acting on heme group of donors, oxygen as acceptor
GO:0016675	4814	5	373	4	0.000166651	0.00140253	4.65107e-17	oxidoreductase activity, acting on heme group of donors
GO:0015002	4814	5	373	4	0.000166651	0.00140253	4.65107e-17	heme-copper terminal oxidase activity
GO:0006353	4814	5	373	4	0.000166651	0.00140253	4.65107e-17	transcription termination
GO:0045261	4814	5	373	4	0.000166651	0.00140253	4.65107e-17	proton-transporting ATP synthase complex, catalytic core F(1)
GO:0000287	4814	48	373	12	0.000210679	0.001759	2.72719e-116	magnesium ion binding
GO:0005215	4814	507	373	61	0.000213426	0.0017679	0	transporter activity
GO:0045333	4814	35	373	10	0.000218282	0.00179401	1.5147e-89	cellular respiration
GO:0070589	4814	29	373	9	0.000226359	0.00181778	1.55082e-76	cellular component macromolecule biosynthetic process
GO:0044038	4814	29	373	9	0.000226359	0.00181778	1.55082e-76	cell wall macromolecule biosynthetic process
GO:0010382	4814	29	373	9	0.000226359	0.00181778	1.55082e-76	cellular cell wall macromolecule metabolic process
GO:0009069	4814	18	373	7	0.000238126	0.00189779	3.42808e-51	serine family amino acid metabolic process
GO:0046906	4814	42	373	11	0.000248306	0.00196405	3.63347e-104	tetrapyrrole binding
GO:0043624	4814	9	373	5	0.000263904	0.00198305	2.63304e-28	cellular protein complex disassembly
GO:0022411	4814	9	373	5	0.000263904	0.00198305	2.63304e-28	cellular component disassembly
GO:0008565	4814	9	373	5	0.000263904	0.00198305	2.63304e-28	protein transporter activity
GO:0043241	4814	9	373	5	0.000263904	0.00198305	2.63304e-28	protein complex disassembly
GO:0032787	4814	56	373	13	0.000257481	0.00198305	5.90195e-132	monocarboxylic acid metabolic process
GO:0032984	4814	9	373	5	0.000263904	0.00198305	2.63304e-28	macromolecular complex disassembly
GO:0034623	4814	9	373	5	0.000263904	0.00198305	2.63304e-28	cellular macromolecular complex disassembly
GO:0006396	4814	36	373	10	0.000281743	0.00210208	1.14102e-91	RNA processing
GO:0046417	4814	24	373	8	0.000293179	0.002172	2.73842e-65	chorismate metabolic process
GO:0015031	4814	14	373	6	0.000365262	0.00265004	2.4748e-41	protein transport
GO:0045184	4814	14	373	6	0.000365262	0.00265004	2.4748e-41	establishment of protein localization
GO:0034621	4814	14	373	6	0.000365262	0.00265004	2.4748e-41	cellular macromolecular complex subunit organization
GO:0004748	4814	3	373	3	0.000461719	0.00330428	5.3815e-11	ribonucleoside-diphosphate reductase activity
GO:0050567	4814	3	373	3	0.000461719	0.00330428	5.3815e-11	glutaminyl-tRNA synthase (glutamine-hydrolyzing) activity
GO:0007047	4814	20	373	7	0.000506193	0.00357393	5.66457e-56	cellular cell wall organization
GO:0045229	4814	20	373	7	0.000506193	0.00357393	5.66457e-56	external encapsulating structure organization
GO:0006631	4814	26	373	8	0.000542571	0.00380523	7.75948e-70	fatty acid metabolic process
GO:0008654	4814	15	373	6	0.00056937	0.00391488	7.73376e-44	phospholipid biosynthetic process
GO:0016884	4814	15	373	6	0.00056937	0.00391488	7.73376e-44	carbon-nitrogen ligase activity, with glutamine as amido-N-donor
GO:0006644	4814	15	373	6	0.00056937	0.00391488	7.73376e-44	phospholipid metabolic process
GO:0022892	4814	218	373	31	0.000587499	0.00401331	0	substrate-specific transporter activity
GO:0071555	4814	21	373	7	0.000709391	0.00481471	2.48135e-58	cell wall organization
GO:0009073	4814	22	373	7	0.000972144	0.00639185	1.13895e-60	aromatic amino acid family biosynthetic process
GO:0018130	4814	96	373	17	0.000950832	0.00639185	7.76093e-204	heterocycle biosynthetic process
GO:0008360	4814	22	373	7	0.000972144	0.00639185	1.13895e-60	regulation of cell shape
GO:0022603	4814	22	373	7	0.000972144	0.00639185	1.13895e-60	regulation of anatomical structure morphogenesis
GO:0022604	4814	22	373	7	0.000972144	0.00639185	1.13895e-60	regulation of cell morphogenesis
GO:0009306	4814	7	373	4	0.00102828	0.00651657	8.44857e-23	protein secretion
GO:0006544	4814	7	373	4	0.00102828	0.00651657	8.44857e-23	glycine metabolic process
GO:0032940	4814	7	373	4	0.00102828	0.00651657	8.44857e-23	secretion by cell
GO:0006827	4814	7	373	4	0.00102828	0.00651657	8.44857e-23	high-affinity iron ion transport
GO:0046903	4814	7	373	4	0.00102828	0.00651657	8.44857e-23	secretion
GO:0034755	4814	7	373	4	0.00102828	0.00651657	8.44857e-23	iron ion transmembrane transport
GO:0007049	4814	35	373	9	0.00105147	0.00662363	1.5147e-89	cell cycle
GO:0008033	4814	17	373	6	0.00123193	0.00771424	9.13584e-49	tRNA processing
GO:0000270	4814	36	373	9	0.00130804	0.00795412	1.14102e-91	peptidoglycan metabolic process
GO:0009116	4814	36	373	9	0.00130804	0.00795412	1.14102e-91	nucleoside metabolic process
GO:0030203	4814	36	373	9	0.00130804	0.00795412	1.14102e-91	glycosaminoglycan metabolic process
GO:0050793	4814	23	373	7	0.00130584	0.00795412	5.46656e-63	regulation of developmental process
GO:0015980	4814	43	373	10	0.00130172	0.00795412	3.27408e-106	energy derivation by oxidation of organic compounds
GO:0008610	4814	58	373	12	0.00132791	0.00802851	8.62067e-136	lipid biosynthetic process
GO:0000105	4814	12	373	5	0.00136383	0.00815197	3.13489e-36	histidine biosynthetic process
GO:0009076	4814	12	373	5	0.00136383	0.00815197	3.13489e-36	histidine family amino acid biosynthetic process
GO:0006629	4814	100	373	17	0.00152217	0.009047	1.47594e-210	lipid metabolic process
GO:0051246	4814	4	373	3	0.00174035	0.0100596	4.47433e-14	regulation of protein metabolic process
GO:0032268	4814	4	373	3	0.00174035	0.0100596	4.47433e-14	regulation of cellular protein metabolic process
GO:0016226	4814	4	373	3	0.00174035	0.0100596	4.47433e-14	iron-sulfur cluster assembly
GO:0046961	4814	4	373	3	0.00174035	0.0100596	4.47433e-14	proton-transporting ATPase activity, rotational mechanism
GO:0031163	4814	4	373	3	0.00174035	0.0100596	4.47433e-14	metallo-sulfur cluster assembly
GO:0008150	4814	3825	373	318	0.00181133	0.0104127	0	biological_process
GO:0016725	4814	8	373	4	0.00193133	0.0109234	1.40604e-25	oxidoreductase activity, acting on CH or CH2 groups
GO:0015934	4814	8	373	4	0.00193133	0.0109234	1.40604e-25	large ribosomal subunit
GO:0015935	4814	8	373	4	0.00193133	0.0109234	1.40604e-25	small ribosomal subunit
GO:0009273	4814	38	373	9	0.00197199	0.0110347	7.02871e-96	peptidoglycan-based cell wall biogenesis
GO:0042546	4814	38	373	9	0.00197199	0.0110347	7.02871e-96	cell wall biogenesis
GO:0051641	4814	13	373	5	0.00207673	0.0114383	8.4868e-39	cellular localization
GO:0022857	4814	235	373	31	0.00206986	0.0114383	0	transmembrane transporter activity
GO:0008173	4814	13	373	5	0.00207673	0.0114383	8.4868e-39	RNA methyltransferase activity
GO:0000902	4814	25	373	7	0.0022363	0.0121896	1.42924e-67	cell morphogenesis
GO:0032989	4814	25	373	7	0.0022363	0.0121896	1.42924e-67	cellular component morphogenesis
GO:0070882	4814	39	373	9	0.00239229	0.0129726	5.73952e-98	cellular cell wall organization or biogenesis
GO:0051179	4814	604	373	65	0.00276743	0.0149299	0	localization
GO:0048856	4814	26	373	7	0.00286031	0.0151208	7.75948e-70	anatomical structure development
GO:0048869	4814	26	373	7	0.00286031	0.0151208	7.75948e-70	cellular developmental process
GO:0009653	4814	26	373	7	0.00286031	0.0151208	7.75948e-70	anatomical structure morphogenesis
GO:0034470	4814	26	373	7	0.00286031	0.0151208	7.75948e-70	ncRNA processing
GO:0016757	4814	33	373	8	0.00298281	0.0156896	2.90888e-85	transferase activity, transferring glycosyl groups
GO:0006633	4814	14	373	5	0.00302754	0.0158457	2.4748e-41	fatty acid biosynthetic process
GO:0009124	4814	20	373	6	0.0031605	0.0163785	5.66457e-56	nucleoside monophosphate biosynthetic process
GO:0009123	4814	20	373	6	0.0031605	0.0163785	5.66457e-56	nucleoside monophosphate metabolic process
GO:0006400	4814	9	373	4	0.00326527	0.0167564	2.63304e-28	tRNA modification
GO:0006826	4814	9	373	4	0.00326527	0.0167564	2.63304e-28	iron ion transport
GO:0051186	4814	135	373	20	0.00338471	0.017285	1.30379e-266	cofactor metabolic process
GO:0032502	4814	27	373	7	0.00360951	0.018344	4.37565e-72	developmental process
GO:0051234	4814	602	373	64	0.00401606	0.0201701	0	establishment of localization
GO:0006810	4814	602	373	64	0.00401606	0.0201701	0	transport
GO:0006807	4814	1368	373	129	0.00402635	0.0201701	0	nitrogen compound metabolic process
GO:0016728	4814	5	373	3	0.0041009	0.0202542	4.65107e-17	oxidoreductase activity, acting on CH or CH2 groups, disulfide as acceptor
GO:0009225	4814	5	373	3	0.0041009	0.0202542	4.65107e-17	nucleotide-sugar metabolic process
GO:0019829	4814	5	373	3	0.0041009	0.0202542	4.65107e-17	cation-transporting ATPase activity
GO:0019637	4814	21	373	6	0.00414094	0.0203564	2.48135e-58	organophosphate metabolic process
GO:0009075	4814	15	373	5	0.00425663	0.0207314	7.73376e-44	histidine family amino acid metabolic process
GO:0006547	4814	15	373	5	0.00425663	0.0207314	7.73376e-44	histidine metabolic process
GO:0043648	4814	35	373	8	0.00441085	0.0213835	1.5147e-89	dicarboxylic acid metabolic process
GO:0009072	4814	28	373	7	0.00449911	0.0217113	2.55939e-74	aromatic amino acid family metabolic process
GO:0006022	4814	43	373	9	0.00483071	0.0230996	3.27408e-106	aminoglycan metabolic process
GO:0019438	4814	43	373	9	0.00483071	0.0230996	3.27408e-106	aromatic compound biosynthetic process
GO:0070727	4814	10	373	4	0.00511251	0.0241182	5.4798e-31	cellular macromolecule localization
GO:0015197	4814	10	373	4	0.00511251	0.0241182	5.4798e-31	peptide transporter activity
GO:0034613	4814	10	373	4	0.00511251	0.0241182	5.4798e-31	cellular protein localization
GO:0022891	4814	179	373	24	0.00525674	0.0246879	0	substrate-specific transmembrane transporter activity
GO:0004642	4814	2	373	2	0.00598866	0.0268088	8.63193e-08	phosphoribosylformylglycinamidine synthase activity
GO:0043244	4814	2	373	2	0.00598866	0.0268088	8.63193e-08	regulation of protein complex disassembly
GO:0004743	4814	2	373	2	0.00598866	0.0268088	8.63193e-08	pyruvate kinase activity
GO:0004826	4814	2	373	2	0.00598866	0.0268088	8.63193e-08	phenylalanine-tRNA ligase activity
GO:0005971	4814	2	373	2	0.00598866	0.0268088	8.63193e-08	ribonucleoside-diphosphate reductase complex
GO:0006650	4814	2	373	2	0.00598866	0.0268088	8.63193e-08	glycerophospholipid metabolic process
GO:0006432	4814	2	373	2	0.00598866	0.0268088	8.63193e-08	phenylalanyl-tRNA aminoacylation
GO:0031554	4814	2	373	2	0.00598866	0.0268088	8.63193e-08	regulation of transcription termination
GO:0031420	4814	2	373	2	0.00598866	0.0268088	8.63193e-08	alkali metal ion binding
GO:0030955	4814	2	373	2	0.00598866	0.0268088	8.63193e-08	potassium ion binding
GO:0046486	4814	2	373	2	0.00598866	0.0268088	8.63193e-08	glycerolipid metabolic process
GO:0015405	4814	78	373	13	0.00631055	0.0280114	1.23287e-172	P-P-bond-hydrolysis-driven transmembrane transporter activity
GO:0015399	4814	78	373	13	0.00631055	0.0280114	1.23287e-172	primary active transmembrane transporter activity
GO:0009055	4814	87	373	14	0.00643362	0.0284377	1.92897e-188	electron carrier activity
GO:0044036	4814	45	373	9	0.00661524	0.0291181	2.84857e-110	cell wall macromolecule metabolic process
GO:0016887	4814	235	373	29	0.00750173	0.0328826	0	ATPase activity
GO:0009161	4814	17	373	5	0.00770922	0.0329333	9.13584e-49	ribonucleoside monophosphate metabolic process
GO:0009156	4814	17	373	5	0.00770922	0.0329333	9.13584e-49	ribonucleoside monophosphate biosynthetic process
GO:0051649	4814	11	373	4	0.00754874	0.0329333	1.25474e-33	establishment of localization in cell
GO:0016462	4814	309	373	36	0.0077279	0.0329333	0	pyrophosphatase activity
GO:0016645	4814	6	373	3	0.00773244	0.0329333	5.80296e-20	oxidoreductase activity, acting on the CH-NH group of donors
GO:0009262	4814	6	373	3	0.00773244	0.0329333	5.80296e-20	deoxyribonucleotide metabolic process
GO:0022904	4814	17	373	5	0.00770922	0.0329333	9.13584e-49	respiratory electron transport chain
GO:0016817	4814	311	373	36	0.00854682	0.0361095	0	hydrolase activity, acting on acid anhydrides
GO:0016818	4814	311	373	36	0.00854682	0.0361095	0	hydrolase activity, acting on acid anhydrides, in phosphorus-containing anhydrides
GO:0006725	4814	81	373	13	0.00869631	0.0365941	5.9451e-178	cellular aromatic compound metabolic process
GO:0015672	4814	47	373	9	0.00886695	0.0371635	2.70844e-114	monovalent inorganic cation transport
GO:0006812	4814	91	373	14	0.00957495	0.0399716	2.48136e-195	cation transport
GO:0009060	4814	18	373	5	0.0100094	0.0414561	3.42808e-51	aerobic respiration
GO:0006457	4814	18	373	5	0.0100094	0.0414561	3.42808e-51	protein folding
GO:0005381	4814	12	373	4	0.0106412	0.0439002	3.13489e-36	iron ion transmembrane transporter activity
GO:0008324	4814	121	373	17	0.0112541	0.0462475	9.67024e-245	cation transmembrane transporter activity
GO:0016859	4814	7	373	3	0.0127606	0.0514334	8.44857e-23	cis-trans isomerase activity
GO:0006541	4814	19	373	5	0.0127398	0.0514334	1.35808e-53	glutamine metabolic process
GO:0006189	4814	7	373	3	0.0127606	0.0514334	8.44857e-23	'de novo' IMP biosynthetic process
GO:0003755	4814	7	373	3	0.0127606	0.0514334	8.44857e-23	peptidyl-prolyl cis-trans isomerase activity
GO:0019205	4814	7	373	3	0.0127606	0.0514334	8.44857e-23	nucleobase, nucleoside, nucleotide kinase activity
GO:0006221	4814	13	373	4	0.0144476	0.0580111	8.4868e-39	pyrimidine nucleotide biosynthetic process
GO:0034641	4814	1307	373	120	0.0145344	0.0581375	0	cellular nitrogen compound metabolic process
GO:0046872	4814	433	373	46	0.0147744	0.0588738	0	metal ion binding
GO:0000271	4814	51	373	9	0.0150549	0.0597653	3.14965e-122	polysaccharide biosynthetic process
GO:0016763	4814	20	373	5	0.0159329	0.0629053	5.66457e-56	transferase activity, transferring pentosyl groups
GO:0016051	4814	69	373	11	0.0159655	0.0629053	2.25446e-156	carbohydrate biosynthetic process
GO:0070469	4814	3	373	2	0.0170425	0.0629079	5.3815e-11	respiratory chain
GO:0009113	4814	3	373	2	0.0170425	0.0629079	5.3815e-11	purine base biosynthetic process
GO:0009221	4814	3	373	2	0.0170425	0.0629079	5.3815e-11	pyrimidine deoxyribonucleotide biosynthetic process
GO:0009263	4814	3	373	2	0.0170425	0.0629079	5.3815e-11	deoxyribonucleotide biosynthetic process
GO:0009265	4814	3	373	2	0.0170425	0.0629079	5.3815e-11	2'-deoxyribonucleotide biosynthetic process
GO:0017111	4814	303	373	34	0.0163721	0.0629079	0	nucleoside-triphosphatase activity
GO:0019464	4814	3	373	2	0.0170425	0.0629079	5.3815e-11	glycine decarboxylation via glycine cleavage system
GO:0006417	4814	3	373	2	0.0170425	0.0629079	5.3815e-11	regulation of translation
GO:0010608	4814	3	373	2	0.0170425	0.0629079	5.3815e-11	posttranscriptional regulation of gene expression
GO:0042777	4814	3	373	2	0.0170425	0.0629079	5.3815e-11	plasma membrane ATP synthesis coupled proton transport
GO:0008175	4814	3	373	2	0.0170425	0.0629079	5.3815e-11	tRNA methyltransferase activity
GO:0003715	4814	3	373	2	0.0170425	0.0629079	5.3815e-11	transcription termination factor activity
GO:0015627	4814	3	373	2	0.0170425	0.0629079	5.3815e-11	type II protein secretion system complex
GO:0015628	4814	3	373	2	0.0170425	0.0629079	5.3815e-11	protein secretion by the type II secretion system
GO:0046349	4814	3	373	2	0.0170425	0.0629079	5.3815e-11	amino sugar biosynthetic process
GO:0019276	4814	3	373	2	0.0170425	0.0629079	5.3815e-11	UDP-N-acetylgalactosamine metabolic process
GO:0019277	4814	3	373	2	0.0170425	0.0629079	5.3815e-11	UDP-N-acetylgalactosamine biosynthetic process
GO:0003856	4814	3	373	2	0.0170425	0.0629079	5.3815e-11	3-dehydroquinate synthase activity
GO:0005506	4814	70	373	11	0.0176734	0.0647821	3.32586e-158	iron ion binding
GO:0034645	4814	939	373	89	0.017673	0.0647821	0	cellular macromolecule biosynthetic process
GO:0016838	4814	8	373	3	0.0192581	0.06891	1.40604e-25	carbon-oxygen lyase activity, acting on phosphates
GO:0006563	4814	8	373	3	0.0192581	0.06891	1.40604e-25	L-serine metabolic process
GO:0046040	4814	8	373	3	0.0192581	0.06891	1.40604e-25	IMP metabolic process
GO:0006188	4814	8	373	3	0.0192581	0.06891	1.40604e-25	IMP biosynthetic process
GO:0006886	4814	8	373	3	0.0192581	0.06891	1.40604e-25	intracellular protein transport
GO:0046907	4814	8	373	3	0.0192581	0.06891	1.40604e-25	intracellular transport
GO:0015833	4814	14	373	4	0.0190157	0.06891	2.4748e-41	peptide transport
GO:0008152	4814	3089	373	258	0.0198304	0.0707172	0	metabolic process
GO:0005488	4814	2697	373	228	0.0217217	0.0772002	0	binding
GO:0051188	4814	101	373	14	0.0227286	0.0805068	3.16227e-212	cofactor biosynthetic process
GO:0006811	4814	111	373	15	0.0231667	0.0817833	1.10431e-228	ion transport
GO:0015075	4814	141	373	18	0.0233035	0.0819908	8.79393e-276	ion transmembrane transporter activity
GO:0016780	4814	22	373	5	0.0238204	0.0832527	1.13895e-60	phosphotransferase activity, for other substituted phosphate groups
GO:0006096	4814	22	373	5	0.0238204	0.0832527	1.13895e-60	glycolysis
GO:0009168	4814	15	373	4	0.0243826	0.0838251	7.73376e-44	purine ribonucleoside monophosphate biosynthetic process
GO:0009167	4814	15	373	4	0.0243826	0.0838251	7.73376e-44	purine ribonucleoside monophosphate metabolic process
GO:0009127	4814	15	373	4	0.0243826	0.0838251	7.73376e-44	purine nucleoside monophosphate biosynthetic process
GO:0009126	4814	15	373	4	0.0243826	0.0838251	7.73376e-44	purine nucleoside monophosphate metabolic process
GO:0006220	4814	15	373	4	0.0243826	0.0838251	7.73376e-44	pyrimidine nucleotide metabolic process
GO:0044425	4814	585	373	58	0.0249098	0.0853585	0	membrane part
GO:0009059	4814	953	373	89	0.0254208	0.0868269	0	macromolecule biosynthetic process
GO:0071554	4814	56	373	9	0.0266683	0.0907932	5.90195e-132	cell wall organization or biogenesis
GO:0004372	4814	9	373	3	0.0272545	0.0921922	2.63304e-28	glycine hydroxymethyltransferase activity
GO:0004312	4814	9	373	3	0.0272545	0.0921922	2.63304e-28	fatty-acid synthase activity
GO:0006099	4814	16	373	4	0.0305754	0.102437	2.57846e-46	tricarboxylic acid cycle
GO:0006084	4814	16	373	4	0.0305754	0.102437	2.57846e-46	acetyl-CoA metabolic process
GO:0046356	4814	16	373	4	0.0305754	0.102437	2.57846e-46	acetyl-CoA catabolic process
GO:0016740	4814	805	373	76	0.0311105	0.103899	0	transferase activity
GO:0070569	4814	4	373	2	0.0323447	0.105021	4.47433e-14	uridylyltransferase activity
GO:0009064	4814	40	373	7	0.0318014	0.105021	4.80798e-100	glutamine family amino acid metabolic process
GO:0009071	4814	4	373	2	0.0323447	0.105021	4.47433e-14	serine family amino acid catabolic process
GO:0004774	4814	4	373	2	0.0323447	0.105021	4.47433e-14	succinate-CoA ligase activity
GO:0004775	4814	4	373	2	0.0323447	0.105021	4.47433e-14	succinate-CoA ligase (ADP-forming) activity
GO:0009219	4814	4	373	2	0.0323447	0.105021	4.47433e-14	pyrimidine deoxyribonucleotide metabolic process
GO:0009394	4814	4	373	2	0.0323447	0.105021	4.47433e-14	2'-deoxyribonucleotide metabolic process
GO:0005739	4814	4	373	2	0.0323447	0.105021	4.47433e-14	mitochondrion
GO:0006546	4814	4	373	2	0.0323447	0.105021	4.47433e-14	glycine catabolic process
GO:0065008	4814	58	373	9	0.032729	0.105941	8.62067e-136	regulation of biological quality
GO:0016765	4814	32	373	6	0.0336131	0.108469	4.21523e-83	transferase activity, transferring alkyl or aryl (other than methyl) groups
GO:0016020	4814	774	373	73	0.0352482	0.113398	0	membrane
GO:0009396	4814	10	373	3	0.036744	0.117491	5.4798e-31	folic acid and derivative biosynthetic process
GO:0006760	4814	10	373	3	0.036744	0.117491	5.4798e-31	folic acid and derivative metabolic process
GO:0000096	4814	17	373	4	0.0376112	0.11882	9.13584e-49	sulfur amino acid metabolic process
GO:0030288	4814	17	373	4	0.0376112	0.11882	9.13584e-49	outer membrane-bounded periplasmic space
GO:0009109	4814	17	373	4	0.0376112	0.11882	9.13584e-49	coenzyme catabolic process
GO:0015674	4814	17	373	4	0.0376112	0.11882	9.13584e-49	di-, tri-valent inorganic cation transport
GO:0006007	4814	33	373	6	0.0385034	0.120552	2.90888e-85	glucose catabolic process
GO:0044282	4814	69	373	10	0.0382911	0.120552	2.25446e-156	small molecule catabolic process
GO:0019320	4814	33	373	6	0.0385034	0.120552	2.90888e-85	hexose catabolic process
GO:0000041	4814	18	373	4	0.0454974	0.139951	3.42808e-51	transition metal ion transport
GO:0030313	4814	18	373	4	0.0454974	0.139951	3.42808e-51	cell envelope
GO:0044462	4814	18	373	4	0.0454974	0.139951	3.42808e-51	external encapsulating structure part
GO:0009451	4814	18	373	4	0.0454974	0.139951	3.42808e-51	RNA modification
GO:0051187	4814	18	373	4	0.0454974	0.139951	3.42808e-51	cofactor catabolic process
GO:0031975	4814	18	373	4	0.0454974	0.139951	3.42808e-51	envelope
GO:0010467	4814	893	373	82	0.0459283	0.140865	0	gene expression
GO:0004413	4814	1	373	1	0.0774823	0.145297	0.000207727	homoserine kinase activity
GO:0008829	4814	1	373	1	0.0774823	0.145297	0.000207727	dCTP deaminase activity
GO:0004399	4814	1	373	1	0.0774823	0.145297	0.000207727	histidinol dehydrogenase activity
GO:0004375	4814	1	373	1	0.0774823	0.145297	0.000207727	glycine dehydrogenase (decarboxylating) activity
GO:0008785	4814	1	373	1	0.0774823	0.145297	0.000207727	alkyl hydroperoxide reductase activity
GO:0004477	4814	1	373	1	0.0774823	0.145297	0.000207727	methenyltetrahydrofolate cyclohydrolase activity
GO:0004478	4814	1	373	1	0.0774823	0.145297	0.000207727	methionine adenosyltransferase activity
GO:0008765	4814	1	373	1	0.0774823	0.145297	0.000207727	UDP-N-acetylmuramoylalanyl-D-glutamate-2,6-diaminopimelate ligase activity
GO:0008764	4814	1	373	1	0.0774823	0.145297	0.000207727	UDP-N-acetylmuramoylalanine-D-glutamate ligase activity
GO:0008766	4814	1	373	1	0.0774823	0.145297	0.000207727	UDP-N-acetylmuramoylalanyl-D-glutamyl-2,6-diaminopimelate-D-alanyl-D-alanine ligase activity
GO:0004422	4814	1	373	1	0.0774823	0.145297	0.000207727	hypoxanthine phosphoribosyltransferase activity
GO:0030488	4814	1	373	1	0.0774823	0.145297	0.000207727	tRNA methylation
GO:0004526	4814	1	373	1	0.0774823	0.145297	0.000207727	ribonuclease P activity
GO:0070566	4814	6	373	2	0.0728947	0.145297	5.80296e-20	adenylyltransferase activity
GO:0004488	4814	1	373	1	0.0774823	0.145297	0.000207727	methylenetetrahydrofolate dehydrogenase (NADP+) activity
GO:0004486	4814	1	373	1	0.0774823	0.145297	0.000207727	methylenetetrahydrofolate dehydrogenase activity
GO:0004595	4814	1	373	1	0.0774823	0.145297	0.000207727	pantetheine-phosphate adenylyltransferase activity
GO:0004591	4814	1	373	1	0.0774823	0.145297	0.000207727	oxoglutarate dehydrogenase (succinyl-transferring) activity
GO:0009083	4814	1	373	1	0.0774823	0.145297	0.000207727	branched chain family amino acid catabolic process
GO:0000286	4814	1	373	1	0.0774823	0.145297	0.000207727	alanine dehydrogenase activity
GO:0004141	4814	1	373	1	0.0774823	0.145297	0.000207727	dethiobiotin synthase activity
GO:0009063	4814	21	373	4	0.0742053	0.145297	2.48135e-58	cellular amino acid catabolic process
GO:0000305	4814	1	373	1	0.0774823	0.145297	0.000207727	response to oxygen radical
GO:0009041	4814	1	373	1	0.0774823	0.145297	0.000207727	uridylate kinase activity
GO:0004107	4814	1	373	1	0.0774823	0.145297	0.000207727	chorismate synthase activity
GO:0004122	4814	1	373	1	0.0774823	0.145297	0.000207727	cystathionine beta-synthase activity
GO:0000303	4814	1	373	1	0.0774823	0.145297	0.000207727	response to superoxide
GO:0048034	4814	1	373	1	0.0774823	0.145297	0.000207727	heme O biosynthetic process
GO:0048033	4814	1	373	1	0.0774823	0.145297	0.000207727	heme o metabolic process
GO:0009176	4814	1	373	1	0.0774823	0.145297	0.000207727	pyrimidine deoxyribonucleoside monophosphate metabolic process
GO:0009177	4814	1	373	1	0.0774823	0.145297	0.000207727	pyrimidine deoxyribonucleoside monophosphate biosynthetic process
GO:0009163	4814	5	373	2	0.051174	0.145297	4.65107e-17	nucleoside biosynthetic process
GO:0009162	4814	1	373	1	0.0774823	0.145297	0.000207727	deoxyribonucleoside monophosphate metabolic process
GO:0009157	4814	1	373	1	0.0774823	0.145297	0.000207727	deoxyribonucleoside monophosphate biosynthetic process
GO:0009110	4814	67	373	9	0.071659	0.145297	1.08251e-152	vitamin biosynthetic process
GO:0004316	4814	1	373	1	0.0774823	0.145297	0.000207727	3-oxoacyl-[acyl-carrier-protein] reductase activity
GO:0004318	4814	1	373	1	0.0774823	0.145297	0.000207727	enoyl-[acyl-carrier-protein] reductase (NADH) activity
GO:0004311	4814	1	373	1	0.0774823	0.145297	0.000207727	farnesyltranstransferase activity
GO:0009094	4814	1	373	1	0.0774823	0.145297	0.000207727	L-phenylalanine biosynthetic process
GO:0008289	4814	5	373	2	0.051174	0.145297	4.65107e-17	lipid binding
GO:0008194	4814	1	373	1	0.0774823	0.145297	0.000207727	UDP-glycosyltransferase activity
GO:0070013	4814	1	373	1	0.0774823	0.145297	0.000207727	intracellular organelle lumen
GO:0070043	4814	1	373	1	0.0774823	0.145297	0.000207727	rRNA (guanine-N7-)-methyltransferase activity
GO:0008375	4814	1	373	1	0.0774823	0.145297	0.000207727	acetylglucosaminyltransferase activity
GO:0008535	4814	1	373	1	0.0774823	0.145297	0.000207727	respiratory chain complex IV assembly
GO:0004609	4814	1	373	1	0.0774823	0.145297	0.000207727	phosphatidylserine decarboxylase activity
GO:0008531	4814	1	373	1	0.0774823	0.145297	0.000207727	riboflavin kinase activity
GO:0004618	4814	1	373	1	0.0774823	0.145297	0.000207727	phosphoglycerate kinase activity
GO:0004636	4814	1	373	1	0.0774823	0.145297	0.000207727	phosphoribosyl-ATP diphosphatase activity
GO:0004637	4814	1	373	1	0.0774823	0.145297	0.000207727	phosphoribosylamine-glycine ligase activity
GO:0004655	4814	1	373	1	0.0774823	0.145297	0.000207727	porphobilinogen synthase activity
GO:0043233	4814	1	373	1	0.0774823	0.145297	0.000207727	organelle lumen
GO:0004657	4814	1	373	1	0.0774823	0.145297	0.000207727	proline dehydrogenase activity
GO:0004664	4814	1	373	1	0.0774823	0.145297	0.000207727	prephenate dehydratase activity
GO:0008553	4814	1	373	1	0.0774823	0.145297	0.000207727	hydrogen-exporting ATPase activity, phosphorylative mechanism
GO:0008495	4814	1	373	1	0.0774823	0.145297	0.000207727	protoheme IX farnesyltransferase activity
GO:0004746	4814	1	373	1	0.0774823	0.145297	0.000207727	riboflavin synthase activity
GO:0047480	4814	1	373	1	0.0774823	0.145297	0.000207727	UDP-N-acetylmuramoyl-tripeptide-D-alanyl-D-alanine ligase activity
GO:0004797	4814	1	373	1	0.0774823	0.145297	0.000207727	thymidine kinase activity
GO:0004791	4814	1	373	1	0.0774823	0.145297	0.000207727	thioredoxin-disulfide reductase activity
GO:0008603	4814	1	373	1	0.0774823	0.145297	0.000207727	cAMP-dependent protein kinase regulator activity
GO:0004815	4814	1	373	1	0.0774823	0.145297	0.000207727	aspartate-tRNA ligase activity
GO:0004824	4814	1	373	1	0.0774823	0.145297	0.000207727	lysine-tRNA ligase activity
GO:0004827	4814	1	373	1	0.0774823	0.145297	0.000207727	proline-tRNA ligase activity
GO:0004828	4814	1	373	1	0.0774823	0.145297	0.000207727	serine-tRNA ligase activity
GO:0004831	4814	1	373	1	0.0774823	0.145297	0.000207727	tyrosine-tRNA ligase activity
GO:0004818	4814	1	373	1	0.0774823	0.145297	0.000207727	glutamate-tRNA ligase activity
GO:0004821	4814	1	373	1	0.0774823	0.145297	0.000207727	histidine-tRNA ligase activity
GO:0004820	4814	1	373	1	0.0774823	0.145297	0.000207727	glycine-tRNA ligase activity
GO:0004823	4814	1	373	1	0.0774823	0.145297	0.000207727	leucine-tRNA ligase activity
GO:0004822	4814	1	373	1	0.0774823	0.145297	0.000207727	isoleucine-tRNA ligase activity
GO:0004832	4814	1	373	1	0.0774823	0.145297	0.000207727	valine-tRNA ligase activity
GO:0071451	4814	1	373	1	0.0774823	0.145297	0.000207727	cellular response to superoxide
GO:0071450	4814	1	373	1	0.0774823	0.145297	0.000207727	cellular response to oxygen radical
GO:0051538	4814	1	373	1	0.0774823	0.145297	0.000207727	3 iron, 4 sulfur cluster binding
GO:0045017	4814	1	373	1	0.0774823	0.145297	0.000207727	glycerolipid biosynthetic process
GO:0016638	4814	12	373	3	0.0600425	0.145297	3.13489e-36	oxidoreductase activity, acting on the CH-NH2 group of donors
GO:0016624	4814	6	373	2	0.0728947	0.145297	5.80296e-20	oxidoreductase activity, acting on the aldehyde or oxo group of donors, disulfide as acceptor
GO:0016631	4814	1	373	1	0.0774823	0.145297	0.000207727	enoyl-[acyl-carrier-protein] reductase activity
GO:0016405	4814	5	373	2	0.051174	0.145297	4.65107e-17	CoA-ligase activity
GO:0016429	4814	1	373	1	0.0774823	0.145297	0.000207727	tRNA (adenine-N1-)-methyltransferase activity
GO:0016426	4814	1	373	1	0.0774823	0.145297	0.000207727	tRNA (adenine)-methyltransferase activity
GO:0016820	4814	78	373	10	0.0769053	0.145297	1.23287e-172	hydrolase activity, acting on acid anhydrides, catalyzing transmembrane movement of substances
GO:0051254	4814	1	373	1	0.0774823	0.145297	0.000207727	positive regulation of RNA metabolic process
GO:0016801	4814	1	373	1	0.0774823	0.145297	0.000207727	hydrolase activity, acting on ether bonds
GO:0009986	4814	5	373	2	0.051174	0.145297	4.65107e-17	cell surface
GO:0016802	4814	1	373	1	0.0774823	0.145297	0.000207727	trialkylsulfonium hydrolase activity
GO:0016835	4814	48	373	7	0.0742644	0.145297	2.72719e-116	carbon-oxygen lyase activity
GO:0016668	4814	5	373	2	0.051174	0.145297	4.65107e-17	oxidoreductase activity, acting on sulfur group of donors, NAD or NADP as acceptor
GO:0016667	4814	19	373	4	0.0542327	0.145297	1.35808e-53	oxidoreductase activity, acting on sulfur group of donors
GO:0016646	4814	5	373	2	0.051174	0.145297	4.65107e-17	oxidoreductase activity, acting on the CH-NH group of donors, NAD or NADP as acceptor
GO:0016642	4814	1	373	1	0.0774823	0.145297	0.000207727	oxidoreductase activity, acting on the CH-NH2 group of donors, disulfide as acceptor
GO:0016651	4814	36	373	6	0.0557877	0.145297	1.14102e-91	oxidoreductase activity, acting on NADH or NADPH
GO:0044429	4814	1	373	1	0.0774823	0.145297	0.000207727	mitochondrial part
GO:0005960	4814	1	373	1	0.0774823	0.145297	0.000207727	glycine cleavage complex
GO:0009240	4814	1	373	1	0.0774823	0.145297	0.000207727	isopentenyl diphosphate biosynthetic process
GO:0009234	4814	1	373	1	0.0774823	0.145297	0.000207727	menaquinone biosynthetic process
GO:0009233	4814	1	373	1	0.0774823	0.145297	0.000207727	menaquinone metabolic process
GO:0005952	4814	1	373	1	0.0774823	0.145297	0.000207727	cAMP-dependent protein kinase complex
GO:0006011	4814	1	373	1	0.0774823	0.145297	0.000207727	UDP-glucose metabolic process
GO:0005996	4814	74	373	10	0.0575649	0.145297	1.8156e-165	monosaccharide metabolic process
GO:0009310	4814	21	373	4	0.0742053	0.145297	2.48135e-58	amine catabolic process
GO:0009325	4814	13	373	3	0.073721	0.145297	8.4868e-39	nitrate reductase complex
GO:0009349	4814	1	373	1	0.0774823	0.145297	0.000207727	riboflavin synthase complex
GO:0006123	4814	1	373	1	0.0774823	0.145297	0.000207727	mitochondrial electron transport, cytochrome c to oxygen
GO:0016960	4814	1	373	1	0.0774823	0.145297	0.000207727	class II ribonucleotide reductase activity
GO:0001682	4814	1	373	1	0.0774823	0.145297	0.000207727	tRNA 5'-leader removal
GO:0051745	4814	1	373	1	0.0774823	0.145297	0.000207727	4-hydroxy-3-methylbut-2-en-1-yl diphosphate reductase activity
GO:0051748	4814	1	373	1	0.0774823	0.145297	0.000207727	UTP-monosaccharide-1-phosphate uridylyltransferase activity
GO:0001887	4814	1	373	1	0.0774823	0.145297	0.000207727	selenium metabolic process
GO:0005759	4814	1	373	1	0.0774823	0.145297	0.000207727	mitochondrial matrix
GO:0051920	4814	1	373	1	0.0774823	0.145297	0.000207727	peroxiredoxin activity
GO:0001932	4814	1	373	1	0.0774823	0.145297	0.000207727	regulation of protein amino acid phosphorylation
GO:0006560	4814	6	373	2	0.0728947	0.145297	5.80296e-20	proline metabolic process
GO:0006562	4814	1	373	1	0.0774823	0.145297	0.000207727	proline catabolic process
GO:0006580	4814	1	373	1	0.0774823	0.145297	0.000207727	ethanolamine metabolic process
GO:0006638	4814	1	373	1	0.0774823	0.145297	0.000207727	neutral lipid metabolic process
GO:0006639	4814	1	373	1	0.0774823	0.145297	0.000207727	acylglycerol metabolic process
GO:0015235	4814	5	373	2	0.051174	0.145297	4.65107e-17	cobalamin transporter activity
GO:0006646	4814	1	373	1	0.0774823	0.145297	0.000207727	phosphatidylethanolamine biosynthetic process
GO:0006433	4814	1	373	1	0.0774823	0.145297	0.000207727	prolyl-tRNA aminoacylation
GO:0006434	4814	1	373	1	0.0774823	0.145297	0.000207727	seryl-tRNA aminoacylation
GO:0006437	4814	1	373	1	0.0774823	0.145297	0.000207727	tyrosyl-tRNA aminoacylation
GO:0006438	4814	1	373	1	0.0774823	0.145297	0.000207727	valyl-tRNA aminoacylation
GO:0006448	4814	1	373	1	0.0774823	0.145297	0.000207727	regulation of translational elongation
GO:0006450	4814	1	373	1	0.0774823	0.145297	0.000207727	regulation of translational fidelity
GO:0050511	4814	1	373	1	0.0774823	0.145297	0.000207727	undecaprenyldiphospho-muramoylpentapeptide beta-N-acetylglucosaminyltransferase activity
GO:0019682	4814	1	373	1	0.0774823	0.145297	0.000207727	glyceraldehyde-3-phosphate metabolic process
GO:0006422	4814	1	373	1	0.0774823	0.145297	0.000207727	aspartyl-tRNA aminoacylation
GO:0006426	4814	1	373	1	0.0774823	0.145297	0.000207727	glycyl-tRNA aminoacylation
GO:0006427	4814	1	373	1	0.0774823	0.145297	0.000207727	histidyl-tRNA aminoacylation
GO:0006424	4814	1	373	1	0.0774823	0.145297	0.000207727	glutamyl-tRNA aminoacylation
GO:0006430	4814	1	373	1	0.0774823	0.145297	0.000207727	lysyl-tRNA aminoacylation
GO:0006428	4814	1	373	1	0.0774823	0.145297	0.000207727	isoleucyl-tRNA aminoacylation
GO:0006429	4814	1	373	1	0.0774823	0.145297	0.000207727	leucyl-tRNA aminoacylation
GO:0032784	4814	1	373	1	0.0774823	0.145297	0.000207727	regulation of RNA elongation
GO:0032786	4814	1	373	1	0.0774823	0.145297	0.000207727	positive regulation of RNA elongation
GO:0006368	4814	1	373	1	0.0774823	0.145297	0.000207727	RNA elongation from RNA polymerase II promoter
GO:0006366	4814	1	373	1	0.0774823	0.145297	0.000207727	transcription from RNA polymerase II promoter
GO:0006357	4814	1	373	1	0.0774823	0.145297	0.000207727	regulation of transcription from RNA polymerase II promoter
GO:0006354	4814	1	373	1	0.0774823	0.145297	0.000207727	RNA elongation
GO:0046073	4814	1	373	1	0.0774823	0.145297	0.000207727	dTMP metabolic process
GO:0006144	4814	6	373	2	0.0728947	0.145297	5.80296e-20	purine base metabolic process
GO:0032968	4814	1	373	1	0.0774823	0.145297	0.000207727	positive regulation of RNA elongation from RNA polymerase II promoter
GO:0006229	4814	1	373	1	0.0774823	0.145297	0.000207727	dUTP biosynthetic process
GO:0006231	4814	1	373	1	0.0774823	0.145297	0.000207727	dTMP biosynthetic process
GO:0019887	4814	1	373	1	0.0774823	0.145297	0.000207727	protein kinase regulator activity
GO:0051183	4814	5	373	2	0.051174	0.145297	4.65107e-17	vitamin transporter activity
GO:0045300	4814	1	373	1	0.0774823	0.145297	0.000207727	acyl-[acyl-carrier-protein] desaturase activity
GO:0045426	4814	1	373	1	0.0774823	0.145297	0.000207727	quinone cofactor biosynthetic process
GO:0006796	4814	141	373	16	0.0771008	0.145297	8.79393e-276	phosphate metabolic process
GO:0006793	4814	141	373	16	0.0771008	0.145297	8.79393e-276	phosphorus metabolic process
GO:0050897	4814	1	373	1	0.0774823	0.145297	0.000207727	cobalt ion binding
GO:0050797	4814	1	373	1	0.0774823	0.145297	0.000207727	thymidylate synthase (FAD) activity
GO:0031974	4814	1	373	1	0.0774823	0.145297	0.000207727	membrane-enclosed lumen
GO:0031980	4814	1	373	1	0.0774823	0.145297	0.000207727	mitochondrial lumen
GO:0006732	4814	77	373	10	0.0717337	0.145297	7.48731e-171	coenzyme metabolic process
GO:0006775	4814	1	373	1	0.0774823	0.145297	0.000207727	fat-soluble vitamin metabolic process
GO:0006752	4814	20	373	4	0.0638077	0.145297	5.66457e-56	group transfer coenzyme metabolic process
GO:0006766	4814	67	373	9	0.071659	0.145297	1.08251e-152	vitamin metabolic process
GO:0016260	4814	1	373	1	0.0774823	0.145297	0.000207727	selenocysteine biosynthetic process
GO:0031555	4814	1	373	1	0.0774823	0.145297	0.000207727	transcriptional attenuation
GO:0016259	4814	1	373	1	0.0774823	0.145297	0.000207727	selenocysteine metabolic process
GO:0031564	4814	1	373	1	0.0774823	0.145297	0.000207727	transcription antitermination
GO:0042773	4814	13	373	3	0.073721	0.145297	8.4868e-39	ATP synthesis coupled electron transport
GO:0042775	4814	1	373	1	0.0774823	0.145297	0.000207727	mitochondrial ATP synthesis coupled electron transport
GO:0016310	4814	123	373	15	0.0514202	0.145297	6.59012e-248	phosphorylation
GO:0046653	4814	1	373	1	0.0774823	0.145297	0.000207727	tetrahydrofolate metabolic process
GO:0046654	4814	1	373	1	0.0774823	0.145297	0.000207727	tetrahydrofolate biosynthetic process
GO:0034243	4814	1	373	1	0.0774823	0.145297	0.000207727	regulation of RNA elongation from RNA polymerase II promoter
GO:0033862	4814	1	373	1	0.0774823	0.145297	0.000207727	UMP kinase activity
GO:0016043	4814	128	373	15	0.0683377	0.145297	9.23014e-256	cellular component organization
GO:0042597	4814	19	373	4	0.0542327	0.145297	1.35808e-53	periplasmic space
GO:0046915	4814	21	373	4	0.0742053	0.145297	2.48135e-58	transition metal ion transmembrane transporter activity
GO:0031399	4814	1	373	1	0.0774823	0.145297	0.000207727	regulation of protein modification process
GO:0046112	4814	6	373	2	0.0728947	0.145297	5.80296e-20	nucleobase biosynthetic process
GO:0008137	4814	19	373	4	0.0542327	0.145297	1.35808e-53	NADH dehydrogenase (ubiquinone) activity
GO:0042242	4814	1	373	1	0.0774823	0.145297	0.000207727	cobyrinic acid a,c-diamide synthase activity
GO:0008176	4814	1	373	1	0.0774823	0.145297	0.000207727	tRNA (guanine-N7-)-methyltransferase activity
GO:0031071	4814	1	373	1	0.0774823	0.145297	0.000207727	cysteine desulfurase activity
GO:0046148	4814	11	373	3	0.0476922	0.145297	1.25474e-33	pigment biosynthetic process
GO:0008097	4814	1	373	1	0.0774823	0.145297	0.000207727	5S rRNA binding
GO:0042362	4814	1	373	1	0.0774823	0.145297	0.000207727	fat-soluble vitamin biosynthetic process
GO:0019134	4814	1	373	1	0.0774823	0.145297	0.000207727	glucosamine-1-phosphate N-acetyltransferase activity
GO:0042371	4814	1	373	1	0.0774823	0.145297	0.000207727	vitamin K biosynthetic process
GO:0042373	4814	1	373	1	0.0774823	0.145297	0.000207727	vitamin K metabolic process
GO:0042375	4814	1	373	1	0.0774823	0.145297	0.000207727	quinone cofactor metabolic process
GO:0046335	4814	1	373	1	0.0774823	0.145297	0.000207727	ethanolamine biosynthetic process
GO:0042440	4814	12	373	3	0.0600425	0.145297	3.13489e-36	pigment metabolic process
GO:0042439	4814	1	373	1	0.0774823	0.145297	0.000207727	ethanolamine and derivative metabolic process
GO:0019136	4814	1	373	1	0.0774823	0.145297	0.000207727	deoxynucleoside kinase activity
GO:0019201	4814	5	373	2	0.051174	0.145297	4.65107e-17	nucleotide kinase activity
GO:0019206	4814	1	373	1	0.0774823	0.145297	0.000207727	nucleoside kinase activity
GO:0019207	4814	1	373	1	0.0774823	0.145297	0.000207727	kinase regulator activity
GO:0046365	4814	35	373	6	0.0495842	0.145297	1.5147e-89	monosaccharide catabolic process
GO:0004044	4814	1	373	1	0.0774823	0.145297	0.000207727	amidophosphoribosyltransferase activity
GO:0046337	4814	1	373	1	0.0774823	0.145297	0.000207727	phosphatidylethanolamine metabolic process
GO:0046339	4814	1	373	1	0.0774823	0.145297	0.000207727	diacylglycerol metabolic process
GO:0046341	4814	1	373	1	0.0774823	0.145297	0.000207727	CDP-diacylglycerol metabolic process
GO:0004013	4814	1	373	1	0.0774823	0.145297	0.000207727	adenosylhomocysteinase activity
GO:0004017	4814	1	373	1	0.0774823	0.145297	0.000207727	adenylate kinase activity
GO:0004019	4814	1	373	1	0.0774823	0.145297	0.000207727	adenylosuccinate synthase activity
GO:0042083	4814	1	373	1	0.0774823	0.145297	0.000207727	5,10-methylenetetrahydrofolate-dependent methyltransferase activity
GO:0003983	4814	1	373	1	0.0774823	0.145297	0.000207727	UTP:glucose-1-phosphate uridylyltransferase activity
GO:0003977	4814	1	373	1	0.0774823	0.145297	0.000207727	UDP-N-acetylglucosamine diphosphorylase activity
GO:0019288	4814	1	373	1	0.0774823	0.145297	0.000207727	isopentenyl diphosphate biosynthetic process, mevalonate-independent pathway
GO:0015420	4814	5	373	2	0.051174	0.145297	4.65107e-17	cobalamin-transporting ATPase activity
GO:0046490	4814	1	373	1	0.0774823	0.145297	0.000207727	isopentenyl diphosphate metabolic process
GO:0019343	4814	1	373	1	0.0774823	0.145297	0.000207727	cysteine biosynthetic process via cystathionine
GO:0003919	4814	1	373	1	0.0774823	0.145297	0.000207727	FMN adenylyltransferase activity
GO:0046474	4814	1	373	1	0.0774823	0.145297	0.000207727	glycerophospholipid biosynthetic process
GO:0003934	4814	1	373	1	0.0774823	0.145297	0.000207727	GTP cyclohydrolase I activity
GO:0003922	4814	1	373	1	0.0774823	0.145297	0.000207727	GMP synthase (glutamine-hydrolyzing) activity
GO:0003882	4814	1	373	1	0.0774823	0.145297	0.000207727	CDP-diacylglycerol-serine O-phosphatidyltransferase activity
GO:0003883	4814	1	373	1	0.0774823	0.145297	0.000207727	CTP synthase activity
GO:0019430	4814	1	373	1	0.0774823	0.145297	0.000207727	removal of superoxide radicals
GO:0003879	4814	1	373	1	0.0774823	0.145297	0.000207727	ATP phosphoribosyltransferase activity
GO:0003842	4814	1	373	1	0.0774823	0.145297	0.000207727	1-pyrroline-5-carboxylate dehydrogenase activity
GO:0004497	4814	59	373	8	0.0828857	0.155153	1.06943e-137	monooxygenase activity
GO:0044275	4814	40	373	6	0.0850752	0.158686	4.80798e-100	cellular carbohydrate catabolic process
GO:0046164	4814	40	373	6	0.0850752	0.158686	4.80798e-100	alcohol catabolic process
GO:0015082	4814	22	373	4	0.085402	0.159014	1.13895e-60	di-, tri-valent inorganic cation transmembrane transporter activity
GO:0044272	4814	31	373	5	0.0872313	0.162133	6.30045e-81	sulfur compound biosynthetic process
GO:0006006	4814	50	373	7	0.0884493	0.163818	2.94215e-120	glucose metabolic process
GO:0055114	4814	548	373	51	0.0884193	0.163818	0	oxidation reduction
GO:0000097	4814	14	373	3	0.0886406	0.163884	2.4748e-41	sulfur amino acid biosynthetic process
GO:0044260	4814	1221	373	106	0.0895891	0.165347	0	cellular macromolecule metabolic process
GO:0016021	4814	561	373	52	0.0907136	0.167129	0	integral to membrane
GO:0043167	4814	492	373	46	0.0967009	0.175624	0	ion binding
GO:0043169	4814	492	373	46	0.0967009	0.175624	0	cation binding
GO:0005525	4814	32	373	5	0.0971606	0.175624	4.21523e-83	GTP binding
GO:0016877	4814	7	373	2	0.0969484	0.175624	8.44857e-23	ligase activity, forming carbon-sulfur bonds
GO:0016878	4814	7	373	2	0.0969484	0.175624	8.44857e-23	acid-thiol ligase activity
GO:0006040	4814	7	373	2	0.0969484	0.175624	8.44857e-23	amino sugar metabolic process
GO:0006534	4814	7	373	2	0.0969484	0.175624	8.44857e-23	cysteine metabolic process
GO:0032561	4814	32	373	5	0.0971606	0.175624	4.21523e-83	guanyl ribonucleotide binding
GO:0006414	4814	7	373	2	0.0969484	0.175624	8.44857e-23	translational elongation
GO:0019001	4814	32	373	5	0.0971606	0.175624	4.21523e-83	guanyl nucleotide binding
GO:0019238	4814	7	373	2	0.0969484	0.175624	8.44857e-23	cyclohydrolase activity
GO:0006790	4814	42	373	6	0.102369	0.184404	3.63347e-104	sulfur metabolic process
GO:0006779	4814	42	373	6	0.102369	0.184404	3.63347e-104	porphyrin biosynthetic process
GO:0016491	4814	675	373	61	0.103045	0.185305	0	oxidoreductase activity
GO:0016881	4814	15	373	3	0.104705	0.187969	7.73376e-44	acid-amino acid ligase activity
GO:0031224	4814	569	373	52	0.109453	0.196157	0	intrinsic to membrane
GO:0016054	4814	24	373	4	0.110069	0.196593	2.73842e-65	organic acid catabolic process
GO:0046395	4814	24	373	4	0.110069	0.196593	2.73842e-65	carboxylic acid catabolic process
GO:0044248	4814	63	373	8	0.111263	0.198387	2.99441e-145	cellular catabolic process
GO:0033014	4814	43	373	6	0.111656	0.198416	3.27408e-106	tetrapyrrole biosynthetic process
GO:0006778	4814	43	373	6	0.111656	0.198416	3.27408e-106	porphyrin metabolic process
GO:0005515	4814	128	373	14	0.117714	0.208828	9.23014e-256	protein binding
GO:0033013	4814	44	373	6	0.121357	0.214929	3.01949e-108	tetrapyrrole metabolic process
GO:0016814	4814	16	373	3	0.121812	0.215372	2.57846e-46	hydrolase activity, acting on carbon-nitrogen (but not peptide) bonds, in cyclic amidines
GO:0009070	4814	8	373	2	0.122845	0.215748	1.40604e-25	serine family amino acid biosynthetic process
GO:0016776	4814	8	373	2	0.122845	0.215748	1.40604e-25	phosphotransferase activity, phosphate group as acceptor
GO:0016744	4814	8	373	2	0.122845	0.215748	1.40604e-25	transferase activity, transferring aldehyde or ketonic groups
GO:0051082	4814	8	373	2	0.122845	0.215748	1.40604e-25	unfolded protein binding
GO:0046873	4814	35	373	5	0.130146	0.228189	1.5147e-89	metal ion transmembrane transporter activity
GO:0004400	4814	2	373	1	0.148976	0.232182	8.63193e-08	histidinol-phosphate transaminase activity
GO:0004359	4814	2	373	1	0.148976	0.232182	8.63193e-08	glutaminase activity
GO:0004360	4814	2	373	1	0.148976	0.232182	8.63193e-08	glutamine-fructose-6-phosphate transaminase (isomerizing) activity
GO:0004427	4814	2	373	1	0.148976	0.232182	8.63193e-08	inorganic diphosphatase activity
GO:0008939	4814	2	373	1	0.148976	0.232182	8.63193e-08	nicotinate-nucleotide-dimethylbenzimidazole phosphoribosyltransferase activity
GO:0008834	4814	2	373	1	0.148976	0.232182	8.63193e-08	di-trans,poly-cis-decaprenylcistransferase activity
GO:0004549	4814	2	373	1	0.148976	0.232182	8.63193e-08	tRNA-specific ribonuclease activity
GO:0009056	4814	153	373	16	0.132717	0.232182	8.69459e-294	catabolic process
GO:0061024	4814	2	373	1	0.148976	0.232182	8.63193e-08	membrane organization
GO:0009212	4814	2	373	1	0.148976	0.232182	8.63193e-08	pyrimidine deoxyribonucleoside triphosphate biosynthetic process
GO:0009202	4814	2	373	1	0.148976	0.232182	8.63193e-08	deoxyribonucleoside triphosphate biosynthetic process
GO:0009186	4814	2	373	1	0.148976	0.232182	8.63193e-08	deoxyribonucleoside diphosphate metabolic process
GO:0030258	4814	2	373	1	0.148976	0.232182	8.63193e-08	lipid modification
GO:0030259	4814	2	373	1	0.148976	0.232182	8.63193e-08	lipid glycosylation
GO:0004326	4814	2	373	1	0.148976	0.232182	8.63193e-08	tetrahydrofolylpolyglutamate synthase activity
GO:0009132	4814	2	373	1	0.148976	0.232182	8.63193e-08	nucleoside diphosphate metabolic process
GO:0009130	4814	2	373	1	0.148976	0.232182	8.63193e-08	pyrimidine nucleoside monophosphate biosynthetic process
GO:0009129	4814	2	373	1	0.148976	0.232182	8.63193e-08	pyrimidine nucleoside monophosphate metabolic process
GO:0004638	4814	2	373	1	0.148976	0.232182	8.63193e-08	phosphoribosylaminoimidazole carboxylase activity
GO:0043174	4814	2	373	1	0.148976	0.232182	8.63193e-08	nucleoside salvage
GO:0004749	4814	2	373	1	0.148976	0.232182	8.63193e-08	ribose phosphate diphosphokinase activity
GO:0043101	4814	2	373	1	0.148976	0.232182	8.63193e-08	purine salvage
GO:0004751	4814	2	373	1	0.148976	0.232182	8.63193e-08	ribose-5-phosphate isomerase activity
GO:0004738	4814	2	373	1	0.148976	0.232182	8.63193e-08	pyruvate dehydrogenase activity
GO:0004739	4814	2	373	1	0.148976	0.232182	8.63193e-08	pyruvate dehydrogenase (acetyl-transferring) activity
GO:0004813	4814	2	373	1	0.148976	0.232182	8.63193e-08	alanine-tRNA ligase activity
GO:0004801	4814	2	373	1	0.148976	0.232182	8.63193e-08	transaldolase activity
GO:0004802	4814	2	373	1	0.148976	0.232182	8.63193e-08	transketolase activity
GO:0004829	4814	2	373	1	0.148976	0.232182	8.63193e-08	threonine-tRNA ligase activity
GO:0004830	4814	2	373	1	0.148976	0.232182	8.63193e-08	tryptophan-tRNA ligase activity
GO:0004844	4814	2	373	1	0.148976	0.232182	8.63193e-08	uracil DNA N-glycosylase activity
GO:0004845	4814	2	373	1	0.148976	0.232182	8.63193e-08	uracil phosphoribosyltransferase activity
GO:0004834	4814	2	373	1	0.148976	0.232182	8.63193e-08	tryptophan synthase activity
GO:0051536	4814	78	373	9	0.14714	0.232182	1.23287e-172	iron-sulfur cluster binding
GO:0051540	4814	78	373	9	0.14714	0.232182	1.23287e-172	metal cluster binding
GO:0009893	4814	2	373	1	0.148976	0.232182	8.63193e-08	positive regulation of metabolic process
GO:0016423	4814	2	373	1	0.148976	0.232182	8.63193e-08	tRNA (guanine) methyltransferase activity
GO:0016435	4814	2	373	1	0.148976	0.232182	8.63193e-08	rRNA (guanine) methyltransferase activity
GO:0051668	4814	2	373	1	0.148976	0.232182	8.63193e-08	localization within membrane
GO:0051205	4814	2	373	1	0.148976	0.232182	8.63193e-08	protein insertion into membrane
GO:0016655	4814	26	373	4	0.137518	0.232182	7.75948e-70	oxidoreductase activity, acting on NADH or NADPH, quinone or similar compound as acceptor
GO:0016726	4814	2	373	1	0.148976	0.232182	8.63193e-08	oxidoreductase activity, acting on CH or CH2 groups, NAD or NADP as acceptor
GO:0005310	4814	2	373	1	0.148976	0.232182	8.63193e-08	dicarboxylic acid transmembrane transporter activity
GO:0016717	4814	2	373	1	0.148976	0.232182	8.63193e-08	oxidoreductase activity, acting on paired donors, with oxidation of a pair of donors resulting in the reduction of molecular oxygen to two molecules of water
GO:0009399	4814	2	373	1	0.148976	0.232182	8.63193e-08	nitrogen fixation
GO:0048522	4814	2	373	1	0.148976	0.232182	8.63193e-08	positive regulation of cellular process
GO:0048518	4814	2	373	1	0.148976	0.232182	8.63193e-08	positive regulation of biological process
GO:0017153	4814	2	373	1	0.148976	0.232182	8.63193e-08	sodium:dicarboxylate symporter activity
GO:0015296	4814	2	373	1	0.148976	0.232182	8.63193e-08	anion:cation symporter activity
GO:0006535	4814	2	373	1	0.148976	0.232182	8.63193e-08	cysteine biosynthetic process from serine
GO:0006435	4814	2	373	1	0.148976	0.232182	8.63193e-08	threonyl-tRNA aminoacylation
GO:0006436	4814	2	373	1	0.148976	0.232182	8.63193e-08	tryptophanyl-tRNA aminoacylation
GO:0006419	4814	2	373	1	0.148976	0.232182	8.63193e-08	alanyl-tRNA aminoacylation
GO:0045935	4814	2	373	1	0.148976	0.232182	8.63193e-08	positive regulation of nucleobase, nucleoside, nucleotide and nucleic acid metabolic process
GO:0046037	4814	2	373	1	0.148976	0.232182	8.63193e-08	GMP metabolic process
GO:0006177	4814	2	373	1	0.148976	0.232182	8.63193e-08	GMP biosynthetic process
GO:0006166	4814	2	373	1	0.148976	0.232182	8.63193e-08	purine ribonucleoside salvage
GO:0051173	4814	2	373	1	0.148976	0.232182	8.63193e-08	positive regulation of nitrogen compound metabolic process
GO:0006835	4814	2	373	1	0.148976	0.232182	8.63193e-08	dicarboxylic acid transport
GO:0010604	4814	2	373	1	0.148976	0.232182	8.63193e-08	positive regulation of macromolecule metabolic process
GO:0006783	4814	2	373	1	0.148976	0.232182	8.63193e-08	heme biosynthetic process
GO:0006767	4814	66	373	8	0.135606	0.232182	7.67127e-151	water-soluble vitamin metabolic process
GO:0016209	4814	17	373	3	0.139855	0.232182	9.13584e-49	antioxidant activity
GO:0031325	4814	2	373	1	0.148976	0.232182	8.63193e-08	positive regulation of cellular metabolic process
GO:0016044	4814	2	373	1	0.148976	0.232182	8.63193e-08	cellular membrane organization
GO:0046080	4814	2	373	1	0.148976	0.232182	8.63193e-08	dUTP metabolic process
GO:0042274	4814	2	373	1	0.148976	0.232182	8.63193e-08	ribosomal small subunit biogenesis
GO:0042364	4814	66	373	8	0.135606	0.232182	7.67127e-151	water-soluble vitamin biosynthetic process
GO:0050136	4814	26	373	4	0.137518	0.232182	7.75948e-70	NADH dehydrogenase (quinone) activity
GO:0008113	4814	2	373	1	0.148976	0.232182	8.63193e-08	peptide-methionine-(S)-S-oxide reductase activity
GO:0003711	4814	2	373	1	0.148976	0.232182	8.63193e-08	transcription elongation regulator activity
GO:0031119	4814	2	373	1	0.148976	0.232182	8.63193e-08	tRNA pseudouridine synthesis
GO:0003954	4814	26	373	4	0.137518	0.232182	7.75948e-70	NADH dehydrogenase activity
GO:0003878	4814	2	373	1	0.148976	0.232182	8.63193e-08	ATP citrate synthase activity
GO:0003849	4814	2	373	1	0.148976	0.232182	8.63193e-08	3-deoxy-7-phosphoheptulonate synthase activity
GO:0004659	4814	9	373	2	0.150157	0.233331	2.63304e-28	prenyltransferase activity
GO:0046364	4814	9	373	2	0.150157	0.233331	2.63304e-28	monosaccharide biosynthetic process
GO:0009235	4814	27	373	4	0.152178	0.235776	4.37565e-72	cobalamin metabolic process
GO:0009236	4814	27	373	4	0.152178	0.235776	4.37565e-72	cobalamin biosynthetic process
GO:0008168	4814	112	373	12	0.155833	0.241082	2.62986e-230	methyltransferase activity
GO:0003674	4814	4477	373	352	0.165069	0.254996	0	molecular_function
GO:0016741	4814	114	373	12	0.170251	0.262616	1.53265e-233	transferase activity, transferring one-carbon groups
GO:0055085	4814	230	373	22	0.174814	0.26926	0	transmembrane transport
GO:0008940	4814	10	373	2	0.17851	0.27455	5.4798e-31	nitrate reductase activity
GO:0043492	4814	71	373	8	0.18155	0.278412	4.97757e-160	ATPase activity, coupled to movement of substances
GO:0042626	4814	71	373	8	0.18155	0.278412	4.97757e-160	ATPase activity, coupled to transmembrane movement of substances
GO:0044085	4814	127	373	13	0.182626	0.279654	3.37982e-254	cellular component biogenesis
GO:0030312	4814	29	373	4	0.183133	0.280023	1.55082e-76	external encapsulating structure
GO:0022804	4814	162	373	16	0.186388	0.284587	5.17232e-307	active transmembrane transporter activity
GO:0019318	4814	61	373	7	0.190559	0.290533	1.7315e-141	hexose metabolic process
GO:0006066	4814	106	373	11	0.19592	0.298274	1.6573e-220	alcohol metabolic process
GO:0042625	4814	20	373	3	0.198527	0.301807	5.66457e-56	ATPase activity, coupled to transmembrane movement of ions
GO:0008963	4814	3	373	1	0.214943	0.31232	5.3815e-11	phospho-N-acetylmuramoyl-pentapeptide-transferase activity
GO:0009211	4814	3	373	1	0.214943	0.31232	5.3815e-11	pyrimidine deoxyribonucleoside triphosphate metabolic process
GO:0009200	4814	3	373	1	0.214943	0.31232	5.3815e-11	deoxyribonucleoside triphosphate metabolic process
GO:0043604	4814	3	373	1	0.214943	0.31232	5.3815e-11	amide biosynthetic process
GO:0009148	4814	3	373	1	0.214943	0.31232	5.3815e-11	pyrimidine nucleoside triphosphate biosynthetic process
GO:0009120	4814	3	373	1	0.214943	0.31232	5.3815e-11	deoxyribonucleoside metabolic process
GO:0009112	4814	11	373	2	0.207581	0.31232	1.25474e-33	nucleobase metabolic process
GO:0009102	4814	3	373	1	0.214943	0.31232	5.3815e-11	biotin biosynthetic process
GO:0009095	4814	3	373	1	0.214943	0.31232	5.3815e-11	aromatic amino acid family biosynthetic process, prephenate pathway
GO:0043094	4814	3	373	1	0.214943	0.31232	5.3815e-11	cellular metabolic compound salvage
GO:0004765	4814	3	373	1	0.214943	0.31232	5.3815e-11	shikimate kinase activity
GO:0016882	4814	3	373	1	0.214943	0.31232	5.3815e-11	cyclo-ligase activity
GO:0005344	4814	3	373	1	0.214943	0.31232	5.3815e-11	oxygen transporter activity
GO:0016671	4814	3	373	1	0.214943	0.31232	5.3815e-11	oxidoreductase activity, acting on sulfur group of donors, disulfide as acceptor
GO:0001510	4814	3	373	1	0.214943	0.31232	5.3815e-11	RNA methylation
GO:0009218	4814	3	373	1	0.214943	0.31232	5.3815e-11	pyrimidine ribonucleotide metabolic process
GO:0009220	4814	3	373	1	0.214943	0.31232	5.3815e-11	pyrimidine ribonucleotide biosynthetic process
GO:0017169	4814	3	373	1	0.214943	0.31232	5.3815e-11	CDP-alcohol phosphatidyltransferase activity
GO:0006558	4814	3	373	1	0.214943	0.31232	5.3815e-11	L-phenylalanine metabolic process
GO:0006413	4814	3	373	1	0.214943	0.31232	5.3815e-11	translational initiation
GO:0006260	4814	41	373	5	0.208463	0.31232	4.12918e-102	DNA replication
GO:0006801	4814	3	373	1	0.214943	0.31232	5.3815e-11	superoxide metabolic process
GO:0006662	4814	3	373	1	0.214943	0.31232	5.3815e-11	glycerol ether metabolic process
GO:0006768	4814	3	373	1	0.214943	0.31232	5.3815e-11	biotin metabolic process
GO:0018904	4814	3	373	1	0.214943	0.31232	5.3815e-11	organic ether metabolic process
GO:0046125	4814	3	373	1	0.214943	0.31232	5.3815e-11	pyrimidine deoxyribonucleoside metabolic process
GO:0046128	4814	11	373	2	0.207581	0.31232	1.25474e-33	purine ribonucleoside metabolic process
GO:0046129	4814	3	373	1	0.214943	0.31232	5.3815e-11	purine ribonucleoside biosynthetic process
GO:0042278	4814	11	373	2	0.207581	0.31232	1.25474e-33	purine nucleoside metabolic process
GO:0042455	4814	3	373	1	0.214943	0.31232	5.3815e-11	ribonucleoside biosynthetic process
GO:0042451	4814	3	373	1	0.214943	0.31232	5.3815e-11	purine nucleoside biosynthetic process
GO:0042168	4814	3	373	1	0.214943	0.31232	5.3815e-11	heme metabolic process
GO:0016836	4814	31	373	4	0.215935	0.31333	6.30045e-81	hydro-lyase activity
GO:0019842	4814	121	373	12	0.225504	0.326764	9.67024e-245	vitamin binding
GO:0016705	4814	12	373	2	0.237088	0.342136	3.13489e-36	oxidoreductase activity, acting on paired donors, with incorporation or reduction of molecular oxygen
GO:0022613	4814	12	373	2	0.237088	0.342136	3.13489e-36	ribonucleoprotein complex biogenesis
GO:0042254	4814	12	373	2	0.237088	0.342136	3.13489e-36	ribosome biogenesis
GO:0070279	4814	78	373	8	0.255305	0.367415	1.23287e-172	vitamin B6 binding
GO:0030170	4814	78	373	8	0.255305	0.367415	1.23287e-172	pyridoxal phosphate binding
GO:0008757	4814	23	373	3	0.261833	0.375782	5.46656e-63	S-adenosylmethionine-dependent methyltransferase activity
GO:0009084	4814	23	373	3	0.261833	0.375782	5.46656e-63	glutamine family amino acid biosynthetic process
GO:0043231	4814	13	373	2	0.266791	0.381338	8.4868e-39	intracellular membrane-bounded organelle
GO:0016661	4814	13	373	2	0.266791	0.381338	8.4868e-39	oxidoreductase activity, acting on other nitrogenous compounds as donors
GO:0046165	4814	13	373	2	0.266791	0.381338	8.4868e-39	alcohol biosynthetic process
GO:0009065	4814	4	373	1	0.275809	0.382785	4.47433e-14	glutamine family amino acid catabolic process
GO:0043623	4814	4	373	1	0.275809	0.382785	4.47433e-14	cellular protein complex assembly
GO:0009147	4814	4	373	1	0.275809	0.382785	4.47433e-14	pyrimidine nucleoside triphosphate metabolic process
GO:0043566	4814	4	373	1	0.275809	0.382785	4.47433e-14	structure-specific DNA binding
GO:0004620	4814	4	373	1	0.275809	0.382785	4.47433e-14	phospholipase activity
GO:0004629	4814	4	373	1	0.275809	0.382785	4.47433e-14	phospholipase C activity
GO:0008649	4814	4	373	1	0.275809	0.382785	4.47433e-14	rRNA methyltransferase activity
GO:0016639	4814	4	373	1	0.275809	0.382785	4.47433e-14	oxidoreductase activity, acting on the CH-NH2 group of donors, NAD or NADP as acceptor
GO:0005509	4814	4	373	1	0.275809	0.382785	4.47433e-14	calcium ion binding
GO:0016778	4814	4	373	1	0.275809	0.382785	4.47433e-14	diphosphotransferase activity
GO:0006537	4814	4	373	1	0.275809	0.382785	4.47433e-14	glutamate biosynthetic process
GO:0006415	4814	4	373	1	0.275809	0.382785	4.47433e-14	translational termination
GO:0019825	4814	4	373	1	0.275809	0.382785	4.47433e-14	oxygen binding
GO:0033818	4814	4	373	1	0.275809	0.382785	4.47433e-14	beta-ketoacyl-acyl-carrier-protein synthase III activity
GO:0042586	4814	4	373	1	0.275809	0.382785	4.47433e-14	peptide deformylase activity
GO:0003743	4814	4	373	1	0.275809	0.382785	4.47433e-14	translation initiation factor activity
GO:0003697	4814	4	373	1	0.275809	0.382785	4.47433e-14	single-stranded DNA binding
GO:0015671	4814	4	373	1	0.275809	0.382785	4.47433e-14	oxygen transport
GO:0015669	4814	4	373	1	0.275809	0.382785	4.47433e-14	gas transport
GO:0019202	4814	4	373	1	0.275809	0.382785	4.47433e-14	amino acid kinase activity
GO:0003933	4814	4	373	1	0.275809	0.382785	4.47433e-14	GTP cyclohydrolase activity
GO:0019344	4814	4	373	1	0.275809	0.382785	4.47433e-14	cysteine biosynthetic process
GO:0051537	4814	24	373	3	0.283513	0.392959	2.73842e-65	2 iron, 2 sulfur cluster binding
GO:0009119	4814	14	373	2	0.296483	0.409318	2.4748e-41	ribonucleoside metabolic process
GO:0008135	4814	14	373	2	0.296483	0.409318	2.4748e-41	translation factor activity, nucleic acid binding
GO:0030976	4814	14	373	2	0.296483	0.409318	2.4748e-41	thiamin pyrophosphate binding
GO:0009108	4814	47	373	5	0.298174	0.411112	2.70844e-114	coenzyme biosynthetic process
GO:0003824	4814	2991	373	237	0.29975	0.412745	0	catalytic activity
GO:0005976	4814	95	373	9	0.314352	0.432285	3.81498e-202	polysaccharide metabolic process
GO:0006139	4814	1082	373	88	0.315297	0.433019	0	nucleobase, nucleoside, nucleotide and nucleic acid metabolic process
GO:0004356	4814	5	373	1	0.331967	0.440391	4.65107e-17	glutamate-ammonia ligase activity
GO:0000302	4814	5	373	1	0.331967	0.440391	4.65107e-17	response to reactive oxygen species
GO:0030234	4814	5	373	1	0.331967	0.440391	4.65107e-17	enzyme regulator activity
GO:0030163	4814	5	373	1	0.331967	0.440391	4.65107e-17	protein catabolic process
GO:0030145	4814	5	373	1	0.331967	0.440391	4.65107e-17	manganese ion binding
GO:0043227	4814	15	373	2	0.325988	0.440391	7.73376e-44	membrane-bounded organelle
GO:0016628	4814	5	373	1	0.331967	0.440391	4.65107e-17	oxidoreductase activity, acting on the CH-CH group of donors, NAD or NADP as acceptor
GO:0009982	4814	5	373	1	0.331967	0.440391	4.65107e-17	pseudouridine synthase activity
GO:0016774	4814	5	373	1	0.331967	0.440391	4.65107e-17	phosphotransferase activity, carboxyl group as acceptor
GO:0001522	4814	5	373	1	0.331967	0.440391	4.65107e-17	pseudouridine synthesis
GO:0009231	4814	15	373	2	0.325988	0.440391	7.73376e-44	riboflavin biosynthetic process
GO:0006081	4814	5	373	1	0.331967	0.440391	4.65107e-17	cellular aldehyde metabolic process
GO:0070887	4814	5	373	1	0.331967	0.440391	4.65107e-17	cellular response to chemical stimulus
GO:0006561	4814	5	373	1	0.331967	0.440391	4.65107e-17	proline biosynthetic process
GO:0006542	4814	5	373	1	0.331967	0.440391	4.65107e-17	glutamine biosynthetic process
GO:0006605	4814	5	373	1	0.331967	0.440391	4.65107e-17	protein targeting
GO:0006771	4814	15	373	2	0.325988	0.440391	7.73376e-44	riboflavin metabolic process
GO:0016298	4814	5	373	1	0.331967	0.440391	4.65107e-17	lipase activity
GO:0016042	4814	5	373	1	0.331967	0.440391	4.65107e-17	lipid catabolic process
GO:0042727	4814	15	373	2	0.325988	0.440391	7.73376e-44	riboflavin and derivative biosynthetic process
GO:0042726	4814	15	373	2	0.325988	0.440391	7.73376e-44	riboflavin and derivative metabolic process
GO:0015937	4814	5	373	1	0.331967	0.440391	4.65107e-17	coenzyme A biosynthetic process
GO:0015936	4814	5	373	1	0.331967	0.440391	4.65107e-17	coenzyme A metabolic process
GO:0034614	4814	5	373	1	0.331967	0.440391	4.65107e-17	cellular response to reactive oxygen species
GO:0034622	4814	5	373	1	0.331967	0.440391	4.65107e-17	cellular macromolecular complex assembly
GO:0034599	4814	5	373	1	0.331967	0.440391	4.65107e-17	cellular response to oxidative stress
GO:0019104	4814	5	373	1	0.331967	0.440391	4.65107e-17	DNA N-glycosylase activity
GO:0016772	4814	307	373	26	0.344217	0.456066	0	transferase activity, transferring phosphorus-containing groups
GO:0005507	4814	16	373	2	0.355155	0.4682	2.57846e-46	copper ion binding
GO:0044262	4814	123	373	11	0.355038	0.4682	6.59012e-248	cellular carbohydrate metabolic process
GO:0032259	4814	16	373	2	0.355155	0.4682	2.57846e-46	methylation
GO:0042401	4814	16	373	2	0.355155	0.4682	2.57846e-46	cellular biogenic amine biosynthetic process
GO:0016627	4814	39	373	4	0.357681	0.470939	5.73952e-98	oxidoreductase activity, acting on the CH-CH group of donors
GO:0016779	4814	51	373	5	0.361074	0.474812	3.14965e-122	nucleotidyltransferase activity
GO:0034637	4814	28	373	3	0.370913	0.487142	2.55939e-74	cellular carbohydrate biosynthetic process
GO:0004521	4814	6	373	1	0.383782	0.497828	5.80296e-20	endoribonuclease activity
GO:0004315	4814	6	373	1	0.383782	0.497828	5.80296e-20	3-oxoacyl-[acyl-carrier-protein] synthase activity
GO:0016891	4814	6	373	1	0.383782	0.497828	5.80296e-20	endoribonuclease activity, producing 5'-phosphomonoesters
GO:0016742	4814	6	373	1	0.383782	0.497828	5.80296e-20	hydroxymethyl-, formyl- and related transferase activity
GO:0006536	4814	6	373	1	0.383782	0.497828	5.80296e-20	glutamate metabolic process
GO:0051174	4814	6	373	1	0.383782	0.497828	5.80296e-20	regulation of phosphorus metabolic process
GO:0016211	4814	6	373	1	0.383782	0.497828	5.80296e-20	ammonia ligase activity
GO:0031405	4814	6	373	1	0.383782	0.497828	5.80296e-20	lipoic acid binding
GO:0042325	4814	6	373	1	0.383782	0.497828	5.80296e-20	regulation of phosphorylation
GO:0019220	4814	6	373	1	0.383782	0.497828	5.80296e-20	regulation of phosphate metabolic process
GO:0008509	4814	18	373	2	0.412004	0.533122	3.42808e-51	anion transmembrane transporter activity
GO:0006576	4814	18	373	2	0.412004	0.533122	3.42808e-51	cellular biogenic amine metabolic process
GO:0004601	4814	7	373	1	0.431588	0.549673	8.44857e-23	peroxidase activity
GO:0009103	4814	7	373	1	0.431588	0.549673	8.44857e-23	lipopolysaccharide biosynthetic process
GO:0009088	4814	7	373	1	0.431588	0.549673	8.44857e-23	threonine biosynthetic process
GO:0008653	4814	7	373	1	0.431588	0.549673	8.44857e-23	lipopolysaccharide metabolic process
GO:0010035	4814	7	373	1	0.431588	0.549673	8.44857e-23	response to inorganic substance
GO:0016783	4814	7	373	1	0.431588	0.549673	8.44857e-23	sulfurtransferase activity
GO:0016880	4814	7	373	1	0.431588	0.549673	8.44857e-23	acid-ammonia (or amide) ligase activity
GO:0006090	4814	7	373	1	0.431588	0.549673	8.44857e-23	pyruvate metabolic process
GO:0006213	4814	7	373	1	0.431588	0.549673	8.44857e-23	pyrimidine nucleoside metabolic process
GO:0006979	4814	7	373	1	0.431588	0.549673	8.44857e-23	response to oxidative stress
GO:0006800	4814	7	373	1	0.431588	0.549673	8.44857e-23	oxygen and reactive oxygen species metabolic process
GO:0008170	4814	7	373	1	0.431588	0.549673	8.44857e-23	N-methyltransferase activity
GO:0003746	4814	7	373	1	0.431588	0.549673	8.44857e-23	translation elongation factor activity
GO:0016831	4814	19	373	2	0.439497	0.559069	1.35808e-53	carboxy-lyase activity
GO:0016810	4814	82	373	7	0.452917	0.575445	1.03e-179	hydrolase activity, acting on carbon-nitrogen (but not peptide) bonds
GO:0043933	4814	83	373	7	0.465818	0.591123	1.80663e-181	macromolecular complex subunit organization
GO:0043170	4814	1418	373	111	0.467599	0.592668	0	macromolecule metabolic process
GO:0005315	4814	8	373	1	0.475694	0.594335	1.40604e-25	inorganic phosphate transmembrane transporter activity
GO:0005343	4814	8	373	1	0.475694	0.594335	1.40604e-25	organic acid:sodium symporter activity
GO:0009228	4814	8	373	1	0.475694	0.594335	1.40604e-25	thiamin biosynthetic process
GO:0006566	4814	8	373	1	0.475694	0.594335	1.40604e-25	threonine metabolic process
GO:0015114	4814	8	373	1	0.475694	0.594335	1.40604e-25	phosphate transmembrane transporter activity
GO:0006817	4814	8	373	1	0.475694	0.594335	1.40604e-25	phosphate transport
GO:0006772	4814	8	373	1	0.475694	0.594335	1.40604e-25	thiamin metabolic process
GO:0033865	4814	8	373	1	0.475694	0.594335	1.40604e-25	nucleoside bisphosphate metabolic process
GO:0042723	4814	8	373	1	0.475694	0.594335	1.40604e-25	thiamin and derivative metabolic process
GO:0042724	4814	8	373	1	0.475694	0.594335	1.40604e-25	thiamin and derivative biosynthetic process
GO:0042126	4814	8	373	1	0.475694	0.594335	1.40604e-25	nitrate metabolic process
GO:0015370	4814	8	373	1	0.475694	0.594335	1.40604e-25	solute:sodium symporter activity
GO:0009067	4814	21	373	2	0.492273	0.61432	2.48135e-58	aspartate family amino acid biosynthetic process
GO:0000162	4814	9	373	1	0.516386	0.636856	2.63304e-28	tryptophan biosynthetic process
GO:0009086	4814	9	373	1	0.516386	0.636856	2.63304e-28	methionine biosynthetic process
GO:0043190	4814	9	373	1	0.516386	0.636856	2.63304e-28	ATP-binding cassette (ABC) transporter complex
GO:0016684	4814	9	373	1	0.516386	0.636856	2.63304e-28	oxidoreductase activity, acting on peroxide as acceptor
GO:0016758	4814	9	373	1	0.516386	0.636856	2.63304e-28	transferase activity, transferring hexosyl groups
GO:0006555	4814	9	373	1	0.516386	0.636856	2.63304e-28	methionine metabolic process
GO:0006364	4814	9	373	1	0.516386	0.636856	2.63304e-28	rRNA processing
GO:0016072	4814	9	373	1	0.516386	0.636856	2.63304e-28	rRNA metabolic process
GO:0046219	4814	9	373	1	0.516386	0.636856	2.63304e-28	indolalkylamine biosynthetic process
GO:0042435	4814	9	373	1	0.516386	0.636856	2.63304e-28	indole derivative biosynthetic process
GO:0009066	4814	22	373	2	0.517463	0.637437	1.13895e-60	aspartate family amino acid metabolic process
GO:0016746	4814	153	373	12	0.527218	0.648125	8.69459e-294	transferase activity, transferring acyl groups
GO:0016747	4814	140	373	11	0.527372	0.648125	2.9151e-274	transferase activity, transferring acyl groups other than amino-acyl groups
GO:0030001	4814	62	373	5	0.531258	0.652139	2.25864e-143	metal ion transport
GO:0042623	4814	102	373	8	0.539915	0.661994	6.84388e-214	ATPase activity, coupled
GO:0000036	4814	23	373	2	0.541808	0.662001	5.46656e-63	acyl carrier activity
GO:0016903	4814	23	373	2	0.541808	0.662001	5.46656e-63	oxidoreductase activity, acting on the aldehyde or oxo group of donors
GO:0007165	4814	89	373	7	0.541356	0.662001	6.76267e-192	signal transduction
GO:0043414	4814	10	373	1	0.553928	0.667505	5.4798e-31	macromolecule methylation
GO:0008235	4814	10	373	1	0.553928	0.667505	5.4798e-31	metalloexopeptidase activity
GO:0005529	4814	10	373	1	0.553928	0.667505	5.4798e-31	sugar binding
GO:0016799	4814	10	373	1	0.553928	0.667505	5.4798e-31	hydrolase activity, hydrolyzing N-glycosyl compounds
GO:0016782	4814	10	373	1	0.553928	0.667505	5.4798e-31	transferase activity, transferring sulfur-containing groups
GO:0046700	4814	10	373	1	0.553928	0.667505	5.4798e-31	heterocycle catabolic process
GO:0042559	4814	10	373	1	0.553928	0.667505	5.4798e-31	pteridine and derivative biosynthetic process
GO:0042558	4814	10	373	1	0.553928	0.667505	5.4798e-31	pteridine and derivative metabolic process
GO:0046912	4814	10	373	1	0.553928	0.667505	5.4798e-31	transferase activity, transferring acyl groups, acyl groups converted into alkyl on transfer
GO:0031419	4814	10	373	1	0.553928	0.667505	5.4798e-31	cobalamin binding
GO:0008081	4814	10	373	1	0.553928	0.667505	5.4798e-31	phosphoric diester hydrolase activity
GO:0019239	4814	10	373	1	0.553928	0.667505	5.4798e-31	deaminase activity
GO:0016052	4814	77	373	6	0.556393	0.669709	7.48731e-171	carbohydrate catabolic process
GO:0016829	4814	131	373	10	0.568362	0.683333	1.9719e-260	lyase activity
GO:0016893	4814	11	373	1	0.588562	0.701209	1.25474e-33	endonuclease activity, active with either ribo- or deoxyribonucleic acids and producing 5'-phosphomonoesters
GO:0006568	4814	11	373	1	0.588562	0.701209	1.25474e-33	tryptophan metabolic process
GO:0006586	4814	11	373	1	0.588562	0.701209	1.25474e-33	indolalkylamine metabolic process
GO:0015036	4814	11	373	1	0.588562	0.701209	1.25474e-33	disulfide oxidoreductase activity
GO:0015035	4814	11	373	1	0.588562	0.701209	1.25474e-33	protein disulfide oxidoreductase activity
GO:0042398	4814	25	373	2	0.587894	0.701209	1.42924e-67	cellular amino acid derivative biosynthetic process
GO:0042430	4814	11	373	1	0.588562	0.701209	1.25474e-33	indole and derivative metabolic process
GO:0042434	4814	11	373	1	0.588562	0.701209	1.25474e-33	indole derivative metabolic process
GO:0008483	4814	39	373	3	0.591753	0.704213	5.73952e-98	transaminase activity
GO:0016861	4814	12	373	1	0.620514	0.731817	3.13489e-36	intramolecular oxidoreductase activity, interconverting aldoses and ketoses
GO:0006098	4814	12	373	1	0.620514	0.731817	3.13489e-36	pentose-phosphate shunt
GO:0006284	4814	12	373	1	0.620514	0.731817	3.13489e-36	base-excision repair
GO:0007059	4814	12	373	1	0.620514	0.731817	3.13489e-36	chromosome segregation
GO:0033692	4814	12	373	1	0.620514	0.731817	3.13489e-36	cellular polysaccharide biosynthetic process
GO:0006739	4814	12	373	1	0.620514	0.731817	3.13489e-36	NADP metabolic process
GO:0006740	4814	12	373	1	0.620514	0.731817	3.13489e-36	NADPH regeneration
GO:0015662	4814	12	373	1	0.620514	0.731817	3.13489e-36	ATPase activity, coupled to transmembrane movement of ions, phosphorylative mechanism
GO:0046914	4814	244	373	18	0.624545	0.735747	0	transition metal ion binding
GO:0043603	4814	27	373	2	0.630457	0.740225	4.37565e-72	cellular amide metabolic process
GO:0046942	4814	27	373	2	0.630457	0.740225	4.37565e-72	carboxylic acid transport
GO:0015849	4814	27	373	2	0.630457	0.740225	4.37565e-72	organic acid transport
GO:0016860	4814	13	373	1	0.649991	0.760613	8.4868e-39	intramolecular oxidoreductase activity
GO:0006721	4814	13	373	1	0.649991	0.760613	8.4868e-39	terpenoid metabolic process
GO:0016114	4814	13	373	1	0.649991	0.760613	8.4868e-39	terpenoid biosynthetic process
GO:0008415	4814	126	373	9	0.651004	0.760951	1.24761e-252	acyltransferase activity
GO:0043176	4814	29	373	2	0.669522	0.779134	1.55082e-76	amine binding
GO:0016597	4814	29	373	2	0.669522	0.779134	1.55082e-76	amino acid binding
GO:0016811	4814	29	373	2	0.669522	0.779134	1.55082e-76	hydrolase activity, acting on carbon-nitrogen (but not peptide) bonds, in linear amides
GO:0006575	4814	29	373	2	0.669522	0.779134	1.55082e-76	cellular amino acid derivative metabolic process
GO:0048037	4814	318	373	23	0.671137	0.78015	0	cofactor binding
GO:0004540	4814	14	373	1	0.677184	0.785444	2.4748e-41	ribonuclease activity
GO:0015103	4814	14	373	1	0.677184	0.785444	2.4748e-41	inorganic anion transmembrane transporter activity
GO:0051287	4814	30	373	2	0.68777	0.796843	9.72302e-79	NAD or NADH binding
GO:0009081	4814	15	373	1	0.70227	0.810963	7.73376e-44	branched chain family amino acid metabolic process
GO:0004177	4814	15	373	1	0.70227	0.810963	7.73376e-44	aminopeptidase activity
GO:0031177	4814	15	373	1	0.70227	0.810963	7.73376e-44	phosphopantetheine binding
GO:0005342	4814	31	373	2	0.705183	0.812543	6.30045e-81	organic acid transmembrane transporter activity
GO:0046943	4814	31	373	2	0.705183	0.812543	6.30045e-81	carboxylic acid transmembrane transporter activity
GO:0016301	4814	230	373	16	0.713935	0.821729	0	kinase activity
GO:0051213	4814	16	373	1	0.725411	0.831298	2.57846e-46	dioxygenase activity
GO:0016702	4814	16	373	1	0.725411	0.831298	2.57846e-46	oxidoreductase activity, acting on single donors with incorporation of molecular oxygen, incorporation of two atoms of oxygen
GO:0015698	4814	16	373	1	0.725411	0.831298	2.57846e-46	inorganic anion transport
GO:0003924	4814	16	373	1	0.725411	0.831298	2.57846e-46	GTPase activity
GO:0051539	4814	33	373	2	0.737585	0.84433	2.90888e-85	4 iron, 4 sulfur cluster binding
GO:0016701	4814	17	373	1	0.746757	0.851125	9.13584e-49	oxidoreductase activity, acting on single donors with incorporation of molecular oxygen
GO:0015294	4814	17	373	1	0.746757	0.851125	9.13584e-49	solute:cation symporter activity
GO:0015293	4814	17	373	1	0.746757	0.851125	9.13584e-49	symporter activity
GO:0003678	4814	17	373	1	0.746757	0.851125	9.13584e-49	DNA helicase activity
GO:0016769	4814	50	373	3	0.756078	0.860816	2.94215e-120	transferase activity, transferring nitrogenous groups
GO:0030151	4814	18	373	1	0.766449	0.867927	3.42808e-51	molybdenum ion binding
GO:0016853	4814	81	373	5	0.76364	0.867927	5.9451e-178	isomerase activity
GO:0006820	4814	18	373	1	0.766449	0.867927	3.42808e-51	anion transport
GO:0006769	4814	18	373	1	0.766449	0.867927	3.42808e-51	nicotinamide metabolic process
GO:0046496	4814	18	373	1	0.766449	0.867927	3.42808e-51	nicotinamide nucleotide metabolic process
GO:0016830	4814	36	373	2	0.78047	0.881905	1.14102e-91	carbon-carbon lyase activity
GO:0019748	4814	36	373	2	0.78047	0.881905	1.14102e-91	secondary metabolic process
GO:0009820	4814	19	373	1	0.784613	0.885636	1.35808e-53	alkaloid metabolic process
GO:0005975	4814	326	373	22	0.787426	0.887858	0	carbohydrate metabolic process
GO:0016866	4814	20	373	1	0.801368	0.899721	5.66457e-56	intramolecular transferase activity
GO:0015171	4814	20	373	1	0.801368	0.899721	5.66457e-56	amino acid transmembrane transporter activity
GO:0006733	4814	20	373	1	0.801368	0.899721	5.66457e-56	oxidoreduction coenzyme metabolic process
GO:0019362	4814	20	373	1	0.801368	0.899721	5.66457e-56	pyridine nucleotide metabolic process
GO:0008299	4814	21	373	1	0.816822	0.911238	2.48135e-58	isoprenoid biosynthetic process
GO:0016566	4814	21	373	1	0.816822	0.911238	2.48135e-58	specific transcriptional repressor activity
GO:0005275	4814	21	373	1	0.816822	0.911238	2.48135e-58	amine transmembrane transporter activity
GO:0044264	4814	21	373	1	0.816822	0.911238	2.48135e-58	cellular polysaccharide metabolic process
GO:0006865	4814	21	373	1	0.816822	0.911238	2.48135e-58	amino acid transport
GO:0006720	4814	21	373	1	0.816822	0.911238	2.48135e-58	isoprenoid metabolic process
GO:0043412	4814	133	373	8	0.8206	0.913514	1.5789e-263	macromolecule modification
GO:0031406	4814	56	373	3	0.820576	0.913514	5.90195e-132	carboxylic acid binding
GO:0015837	4814	22	373	1	0.831078	0.9242	1.13895e-60	amine transport
GO:0050660	4814	75	373	4	0.844191	0.937792	2.87278e-167	FAD binding
GO:0016564	4814	24	373	1	0.856354	0.9503	2.73842e-65	transcription repressor activity
GO:0018106	4814	44	373	2	0.866128	0.958114	3.01949e-108	peptidyl-histidine phosphorylation
GO:0018202	4814	44	373	2	0.866128	0.958114	3.01949e-108	peptidyl-histidine modification
GO:0050662	4814	201	373	12	0.866084	0.958114	0	coenzyme binding
GO:0045454	4814	26	373	1	0.877857	0.970068	7.75948e-70	cell redox homeostasis
GO:0018193	4814	46	373	2	0.882128	0.973765	2.74763e-112	peptidyl-amino acid modification
GO:0016481	4814	27	373	1	0.887372	0.97546	4.37565e-72	negative regulation of transcription
GO:0045934	4814	27	373	1	0.887372	0.97546	4.37565e-72	negative regulation of nucleobase, nucleoside, nucleotide and nucleic acid metabolic process
GO:0051172	4814	27	373	1	0.887372	0.97546	4.37565e-72	negative regulation of nitrogen compound metabolic process
GO:0010629	4814	27	373	1	0.887372	0.97546	4.37565e-72	negative regulation of gene expression
GO:0009892	4814	28	373	1	0.896148	0.97694	2.55939e-74	negative regulation of metabolic process
GO:0009890	4814	28	373	1	0.896148	0.97694	2.55939e-74	negative regulation of biosynthetic process
GO:0048523	4814	28	373	1	0.896148	0.97694	2.55939e-74	negative regulation of cellular process
GO:0048519	4814	28	373	1	0.896148	0.97694	2.55939e-74	negative regulation of biological process
GO:0010605	4814	28	373	1	0.896148	0.97694	2.55939e-74	negative regulation of macromolecule metabolic process
GO:0010558	4814	28	373	1	0.896148	0.97694	2.55939e-74	negative regulation of macromolecule biosynthetic process
GO:0031327	4814	28	373	1	0.896148	0.97694	2.55939e-74	negative regulation of cellular biosynthetic process
GO:0031324	4814	28	373	1	0.896148	0.97694	2.55939e-74	negative regulation of cellular metabolic process
GO:0008080	4814	84	373	4	0.900222	0.980366	3.20772e-183	N-acetyltransferase activity
GO:0051716	4814	85	373	4	0.905199	0.98375	5.7644e-185	cellular response to stimulus
GO:0033554	4814	85	373	4	0.905199	0.98375	5.7644e-185	cellular response to stress
GO:0016407	4814	86	373	4	0.909956	0.98688	1.04829e-186	acetyltransferase activity
GO:0016410	4814	86	373	4	0.909956	0.98688	1.04829e-186	N-acyltransferase activity
GO:0016614	4814	69	373	3	0.912144	0.987218	2.25446e-156	oxidoreductase activity, acting on CH-OH group of donors
GO:0019725	4814	30	373	1	0.911706	0.987218	9.72302e-79	cellular homeostasis
GO:0004519	4814	31	373	1	0.91859	0.993173	6.30045e-81	endonuclease activity
GO:0000000	4814	4814	373	373	1	1	1	root
GO:0004386	4814	39	373	1	0.957502	1	5.73952e-98	helicase activity
GO:0000155	4814	93	373	3	0.979314	1	9.51957e-199	two-component sensor activity
GO:0000156	4814	131	373	4	0.993103	1	1.9719e-260	two-component response regulator activity
GO:0004518	4814	58	373	2	0.946383	1	8.62067e-136	nuclease activity
GO:0000160	4814	195	373	5	0.999537	1	0	two-component signal transduction system (phosphorelay)
GO:0030528	4814	660	373	20	1	1	0	transcription regulator activity
GO:0009057	4814	49	373	1	0.981173	1	2.80387e-118	macromolecule catabolic process
GO:0043687	4814	99	373	3	0.985869	1	6.95904e-209	post-translational protein modification
GO:0004175	4814	83	373	1	0.998834	1	1.80663e-181	endopeptidase activity
GO:0070271	4814	73	373	2	0.980844	1	1.16321e-163	protein complex biogenesis
GO:0030246	4814	57	373	2	0.942666	1	7.07044e-134	carbohydrate binding
GO:0004252	4814	46	373	1	0.97596	1	2.74763e-112	serine-type endopeptidase activity
GO:0043565	4814	191	373	6	0.997905	1	0	sequence-specific DNA binding
GO:0008270	4814	123	373	2	0.9995	1	6.59012e-248	zinc ion binding
GO:0004871	4814	252	373	10	0.995707	1	0	signal transducer activity
GO:0070011	4814	142	373	2	0.999882	1	2.67224e-277	peptidase activity, acting on L-amino acid peptides
GO:0008233	4814	152	373	3	0.999611	1	2.64929e-292	peptidase activity
GO:0008236	4814	63	373	1	0.993996	1	2.99441e-145	serine-type peptidase activity
GO:0008237	4814	64	373	1	0.994467	1	4.03372e-147	metallopeptidase activity
GO:0008238	4814	35	373	1	0.941172	1	1.5147e-89	exopeptidase activity
GO:0004673	4814	93	373	3	0.979314	1	9.51957e-199	protein histidine kinase activity
GO:0004672	4814	132	373	3	0.998428	1	5.5582e-262	protein kinase activity
GO:0065003	4814	74	373	2	0.982139	1	1.8156e-165	macromolecular complex assembly
GO:0065007	4814	874	373	39	0.999993	1	0	biological regulation
GO:0060255	4814	741	373	26	1	1	0	regulation of macromolecule metabolic process
GO:0016616	4814	59	373	2	0.94987	1	1.06943e-137	oxidoreductase activity, acting on the CH-OH group of donors, NAD or NADP as acceptor
GO:0009889	4814	735	373	26	1	1	0	regulation of biosynthetic process
GO:0016798	4814	130	373	1	0.999976	1	7.05066e-259	hydrolase activity, acting on glycosyl bonds
GO:0016788	4814	172	373	3	0.999907	1	1.91E-321	hydrolase activity, acting on ester bonds
GO:0016787	4814	1011	373	53	0.999814	1	0	hydrolase activity
GO:0016775	4814	94	373	3	0.980578	1	1.89544e-200	phosphotransferase activity, nitrogenous group as acceptor
GO:0016773	4814	187	373	9	0.960377	1	0	phosphotransferase activity, alcohol group as acceptor
GO:0051252	4814	716	373	23	1	1	0	regulation of RNA metabolic process
GO:0060089	4814	252	373	10	0.995707	1	0	molecular transducer activity
GO:0010181	4814	36	373	1	0.945764	1	1.14102e-91	FMN binding
GO:0016987	4814	68	373	1	0.996011	1	1.55068e-154	sigma factor activity
GO:0016986	4814	68	373	1	0.996011	1	1.55068e-154	transcription initiation factor activity
GO:0017171	4814	63	373	1	0.993996	1	2.99441e-145	serine hydrolase activity
GO:0015291	4814	67	373	2	0.970943	1	1.08251e-152	secondary active transmembrane transporter activity
GO:0006461	4814	73	373	2	0.980844	1	1.16321e-163	protein complex assembly
GO:0006508	4814	138	373	4	0.995533	1	3.27466e-271	proteolysis
GO:0006468	4814	84	373	3	0.963846	1	3.20772e-183	protein amino acid phosphorylation
GO:0006464	4814	109	373	4	0.97442	1	2.00171e-225	protein modification process
GO:0032774	4814	725	373	24	1	1	0	RNA biosynthetic process
GO:0006310	4814	48	373	1	0.979574	1	2.72719e-116	DNA recombination
GO:0006281	4814	80	373	3	0.953929	1	3.47458e-176	DNA repair
GO:0080090	4814	736	373	26	1	1	0	regulation of primary metabolic process
GO:0006352	4814	68	373	1	0.996011	1	1.55068e-154	transcription initiation
GO:0006355	4814	716	373	23	1	1	0	regulation of transcription, DNA-dependent
GO:0006350	4814	739	373	25	1	1	0	transcription
GO:0006351	4814	722	373	24	1	1	0	transcription, DNA-dependent
GO:0006259	4814	162	373	7	0.973177	1	5.17232e-307	DNA metabolic process
GO:0051171	4814	733	373	24	1	1	0	regulation of nitrogen compound metabolic process
GO:0010468	4814	739	373	26	1	1	0	regulation of gene expression
GO:0006950	4814	159	373	7	0.969018	1	1.24941e-302	response to stress
GO:0006974	4814	80	373	3	0.953929	1	3.47458e-176	response to DNA damage stimulus
GO:0050896	4814	209	373	8	0.993806	1	0	response to stimulus
GO:0050789	4814	864	373	39	0.999989	1	0	regulation of biological process
GO:0050794	4814	858	373	39	0.999985	1	0	regulation of cellular process
GO:0045449	4814	731	373	24	1	1	0	regulation of transcription
GO:0010556	4814	735	373	26	1	1	0	regulation of macromolecule biosynthetic process
GO:0046677	4814	48	373	1	0.979574	1	2.72719e-116	response to antibiotic
GO:0031326	4814	735	373	26	1	1	0	regulation of cellular biosynthetic process
GO:0031323	4814	741	373	26	1	1	0	regulation of cellular metabolic process
GO:0042592	4814	34	373	1	0.936193	1	2.06865e-87	homeostatic process
GO:0016070	4814	794	373	49	0.973277	1	0	RNA metabolic process
GO:0042578	4814	87	373	1	0.99916	1	1.92897e-188	phosphoric ester hydrolase activity
GO:0022607	4814	78	373	2	0.986522	1	1.23287e-172	cellular component assembly
GO:0046983	4814	55	373	1	0.988458	1	5.01561e-130	protein dimerization activity
GO:0003700	4814	596	373	14	1	1	0	transcription factor activity
GO:0003677	4814	918	373	25	1	1	0	DNA binding
GO:0003676	4814	1046	373	61	0.997116	1	0	nucleic acid binding
GO:0023060	4814	255	373	10	0.996301	1	0	signal transmission
GO:0023046	4814	255	373	10	0.996301	1	0	signaling process
GO:0023052	4814	260	373	10	0.997121	1	0	signaling
GO:0019219	4814	733	373	24	1	1	0	regulation of nucleobase, nucleoside, nucleotide and nucleic acid metabolic process
GO:0019222	4814	746	373	26	1	1	0	regulation of metabolic process
GO:0042221	4814	59	373	2	0.94987	1	1.06943e-137	response to chemical stimulus

## Sheet: Bac down t60
ID	Pop.total	Pop.term	Study.total	Study.term	p	p.adjusted	p.min	name
GO:0044283	4814	275	235	37	8.04258e-09	3.24152e-06	0	small molecule biosynthetic process
GO:0044271	4814	251	235	35	8.35445e-09	3.24152e-06	0	cellular nitrogen compound biosynthetic process
GO:0005215	4814	507	235	50	5.31907e-07	6.39995e-05	0	transporter activity
GO:0051234	4814	602	235	56	6.64402e-07	6.39995e-05	0	establishment of localization
GO:0044281	4814	526	235	51	6.78209e-07	6.39995e-05	0	small molecule metabolic process
GO:0051179	4814	604	235	56	7.42262e-07	6.39995e-05	0	localization
GO:0006810	4814	602	235	56	6.64402e-07	6.39995e-05	0	transport
GO:0034220	4814	17	235	8	4.75454e-07	6.39995e-05	9.13584e-49	ion transmembrane transport
GO:0042180	4814	240	235	31	3.87395e-07	6.39995e-05	0	cellular ketone metabolic process
GO:0043436	4814	238	235	30	1.03609e-06	7.30915e-05	0	oxoacid metabolic process
GO:0019752	4814	238	235	30	1.03609e-06	7.30915e-05	0	carboxylic acid metabolic process
GO:0046483	4814	178	235	25	1.19798e-06	7.74691e-05	0	heterocycle metabolic process
GO:0020037	4814	32	235	10	1.58553e-06	9.46441e-05	4.21523e-83	heme binding
GO:0006082	4814	247	235	30	2.29037e-06	0.000126952	0	organic acid metabolic process
GO:0044106	4814	181	235	24	5.59945e-06	0.000217259	0	cellular amine metabolic process
GO:0006519	4814	192	235	25	4.92431e-06	0.000217259	0	cellular amino acid and derivative metabolic process
GO:0033013	4814	44	235	11	5.44507e-06	0.000217259	3.01949e-108	tetrapyrrole metabolic process
GO:0006827	4814	7	235	5	5.15255e-06	0.000217259	8.44857e-23	high-affinity iron ion transport
GO:0006778	4814	43	235	11	4.26524e-06	0.000217259	3.27408e-106	porphyrin metabolic process
GO:0034755	4814	7	235	5	5.15255e-06	0.000217259	8.44857e-23	iron ion transmembrane transport
GO:0006520	4814	174	235	23	9.36213e-06	0.000345953	4.9E-324	cellular amino acid metabolic process
GO:0022890	4814	48	235	11	1.3483e-05	0.000475582	2.72719e-116	inorganic cation transmembrane transporter activity
GO:0046394	4814	122	235	18	2.03846e-05	0.000687757	2.51389e-246	carboxylic acid biosynthetic process
GO:0006779	4814	42	235	10	2.34649e-05	0.00072835	3.63347e-104	porphyrin biosynthetic process
GO:0046906	4814	42	235	10	2.34649e-05	0.00072835	3.63347e-104	tetrapyrrole binding
GO:0005886	4814	278	235	30	2.53358e-05	0.000756177	0	plasma membrane
GO:0009235	4814	27	235	8	2.83413e-05	0.000757452	4.37565e-72	cobalamin metabolic process
GO:0009236	4814	27	235	8	2.83413e-05	0.000757452	4.37565e-72	cobalamin biosynthetic process
GO:0033014	4814	43	235	10	2.92829e-05	0.000757452	3.27408e-106	tetrapyrrole biosynthetic process
GO:0006826	4814	9	235	5	2.85061e-05	0.000757452	2.63304e-28	iron ion transport
GO:0009308	4814	226	235	26	3.03895e-05	0.000760718	0	amine metabolic process
GO:0016053	4814	128	235	18	3.9647e-05	0.000961441	9.23014e-256	organic acid biosynthetic process
GO:0009309	4814	106	235	16	4.47167e-05	0.00105152	1.6573e-220	amine biosynthetic process
GO:0018130	4814	96	235	15	5.14848e-05	0.00117506	7.76093e-204	heterocycle biosynthetic process
GO:0008652	4814	99	235	15	7.43084e-05	0.00164752	6.95904e-209	cellular amino acid biosynthetic process
GO:0015078	4814	18	235	6	0.00014359	0.00309517	3.42808e-51	hydrogen ion transmembrane transporter activity
GO:0005381	4814	12	235	5	0.000158701	0.00332844	3.13489e-36	iron ion transmembrane transporter activity
GO:0009110	4814	67	235	11	0.000336609	0.00653021	1.08251e-152	vitamin biosynthetic process
GO:0006766	4814	67	235	11	0.000336609	0.00653021	1.08251e-152	vitamin metabolic process
GO:0022892	4814	218	235	23	0.000331567	0.00653021	0	substrate-specific transporter activity
GO:0019344	4814	4	235	3	0.000443051	0.00838555	4.47433e-14	cysteine biosynthetic process
GO:0044425	4814	585	235	46	0.000547579	0.0096573	0	membrane part
GO:0032555	4814	686	235	52	0.000544256	0.0096573	0	purine ribonucleotide binding
GO:0032553	4814	686	235	52	0.000544256	0.0096573	0	ribonucleotide binding
GO:0005623	4814	1534	235	98	0.000723107	0.0117097	0	cell
GO:0005524	4814	660	235	50	0.00072431	0.0117097	0	ATP binding
GO:0044464	4814	1534	235	98	0.000723107	0.0117097	0	cell part
GO:0032559	4814	660	235	50	0.00072431	0.0117097	0	adenyl ribonucleotide binding
GO:0051186	4814	135	235	16	0.000784285	0.0124205	1.30379e-266	cofactor metabolic process
GO:0015077	4814	24	235	6	0.000813011	0.0126179	2.73842e-65	monovalent inorganic cation transmembrane transporter activity
GO:0015197	4814	10	235	4	0.000920811	0.0140108	5.4798e-31	peptide transporter activity
GO:0022857	4814	235	235	23	0.000964976	0.0144004	0	transmembrane transporter activity
GO:0004129	4814	5	235	3	0.00106766	0.0145352	4.65107e-17	cytochrome-c oxidase activity
GO:0016676	4814	5	235	3	0.00106766	0.0145352	4.65107e-17	oxidoreductase activity, acting on heme group of donors, oxygen as acceptor
GO:0016675	4814	5	235	3	0.00106766	0.0145352	4.65107e-17	oxidoreductase activity, acting on heme group of donors
GO:0015002	4814	5	235	3	0.00106766	0.0145352	4.65107e-17	heme-copper terminal oxidase activity
GO:0015674	4814	17	235	5	0.00101378	0.0145352	9.13584e-49	di-, tri-valent inorganic cation transport
GO:0051188	4814	101	235	13	0.00112783	0.0150896	3.16227e-212	cofactor biosynthetic process
GO:0006767	4814	66	235	10	0.00119765	0.0154896	7.67127e-151	water-soluble vitamin metabolic process
GO:0042364	4814	66	235	10	0.00119765	0.0154896	7.67127e-151	water-soluble vitamin biosynthetic process
GO:0005575	4814	1577	235	99	0.0012836	0.0163291	0	cellular_component
GO:0000041	4814	18	235	5	0.00134847	0.0168776	3.42808e-51	transition metal ion transport
GO:0016021	4814	561	235	43	0.00144813	0.0178372	0	integral to membrane
GO:0005506	4814	70	235	10	0.00189737	0.0229258	3.32586e-158	iron ion binding
GO:0031224	4814	569	235	43	0.00192033	0.0229258	0	intrinsic to membrane
GO:0016887	4814	235	235	22	0.00221453	0.0260375	0	ATPase activity
GO:0006535	4814	2	235	2	0.00237335	0.0263103	8.63193e-08	cysteine biosynthetic process from serine
GO:0004086	4814	2	235	2	0.00237335	0.0263103	8.63193e-08	carbamoyl-phosphate synthase activity
GO:0004088	4814	2	235	2	0.00237335	0.0263103	8.63193e-08	carbamoyl-phosphate synthase (glutamine-hydrolyzing) activity
GO:0019419	4814	2	235	2	0.00237335	0.0263103	8.63193e-08	sulfate reduction
GO:0009064	4814	40	235	7	0.00282693	0.0297826	4.80798e-100	glutamine family amino acid metabolic process
GO:0009325	4814	13	235	4	0.0027911	0.0297826	8.4868e-39	nitrate reductase complex
GO:0006221	4814	13	235	4	0.0027911	0.0297826	8.4868e-39	pyrimidine nucleotide biosynthetic process
GO:0046915	4814	21	235	5	0.00284009	0.0297826	2.48135e-58	transition metal ion transmembrane transporter activity
GO:0016020	4814	774	235	54	0.00297724	0.0308045	0	membrane
GO:0000166	4814	884	235	60	0.00319321	0.0326044	0	nucleotide binding
GO:0017076	4814	762	235	53	0.00350921	0.0338325	0	purine nucleotide binding
GO:0006534	4814	7	235	3	0.00347294	0.0338325	8.44857e-23	cysteine metabolic process
GO:0015082	4814	22	235	5	0.00353149	0.0338325	1.13895e-60	di-, tri-valent inorganic cation transmembrane transporter activity
GO:0015075	4814	141	235	15	0.00336694	0.0338325	8.79393e-276	ion transmembrane transporter activity
GO:0022900	4814	22	235	5	0.00353149	0.0338325	1.13895e-60	electron transport chain
GO:0015833	4814	14	235	4	0.00375951	0.0355778	2.4748e-41	peptide transport
GO:0055086	4814	116	235	13	0.00396713	0.0370902	9.25755e-237	nucleobase, nucleoside and nucleotide metabolic process
GO:0016462	4814	309	235	26	0.00404632	0.0373803	0	pyrophosphatase activity
GO:0009084	4814	23	235	5	0.00433597	0.039361	5.46656e-63	glutamine family amino acid biosynthetic process
GO:0016817	4814	311	235	26	0.00441289	0.039361	0	hydrolase activity, acting on acid anhydrides
GO:0016818	4814	311	235	26	0.00441289	0.039361	0	hydrolase activity, acting on acid anhydrides, in phosphorus-containing anhydrides
GO:0030554	4814	736	235	51	0.00459106	0.04003	0	adenyl nucleotide binding
GO:0001883	4814	736	235	51	0.00459106	0.04003	0	purine nucleoside binding
GO:0001882	4814	737	235	51	0.00472117	0.040707	0	nucleoside binding
GO:0008654	4814	15	235	4	0.00493272	0.0411591	7.73376e-44	phospholipid biosynthetic process
GO:0006644	4814	15	235	4	0.00493272	0.0411591	7.73376e-44	phospholipid metabolic process
GO:0006220	4814	15	235	4	0.00493272	0.0411591	7.73376e-44	pyrimidine nucleotide metabolic process
GO:0043234	4814	80	235	10	0.00513758	0.0424123	3.47458e-176	protein complex
GO:0009070	4814	8	235	3	0.00535764	0.0433076	1.40604e-25	serine family amino acid biosynthetic process
GO:0006563	4814	8	235	3	0.00535764	0.0433076	1.40604e-25	L-serine metabolic process
GO:0008324	4814	121	235	13	0.00569848	0.0455879	9.67024e-245	cation transmembrane transporter activity
GO:0043039	4814	25	235	5	0.00632216	0.0467238	1.42924e-67	tRNA aminoacylation
GO:0043038	4814	25	235	5	0.00632216	0.0467238	1.42924e-67	amino acid activation
GO:0044424	4814	400	235	31	0.006002	0.0467238	0	intracellular part
GO:0017111	4814	303	235	25	0.0061814	0.0467238	0	nucleoside-triphosphatase activity
GO:0006418	4814	25	235	5	0.00632216	0.0467238	1.42924e-67	tRNA aminoacylation for protein translation
GO:0045333	4814	35	235	6	0.00625221	0.0467238	1.5147e-89	cellular respiration
GO:0022891	4814	179	235	17	0.0060025	0.0467238	0	substrate-specific transmembrane transporter activity
GO:0046873	4814	35	235	6	0.00625221	0.0467238	1.5147e-89	metal ion transmembrane transporter activity
GO:0070469	4814	3	235	2	0.00689021	0.0495074	5.3815e-11	respiratory chain
GO:0004748	4814	3	235	2	0.00689021	0.0495074	5.3815e-11	ribonucleoside-diphosphate reductase activity
GO:0042168	4814	3	235	2	0.00689021	0.0495074	5.3815e-11	heme metabolic process
GO:0006091	4814	84	235	10	0.00726602	0.0517287	3.20772e-183	generation of precursor metabolites and energy
GO:0006811	4814	111	235	12	0.00741421	0.0523039	1.10431e-228	ion transport
GO:0004312	4814	9	235	3	0.00774926	0.0530928	2.63304e-28	fatty-acid synthase activity
GO:0045259	4814	9	235	3	0.00774926	0.0530928	2.63304e-28	proton-transporting ATP synthase complex
GO:0034654	4814	72	235	9	0.00779972	0.0530928	7.55609e-162	nucleobase, nucleoside, nucleotide and nucleic acid biosynthetic process
GO:0034404	4814	72	235	9	0.00779972	0.0530928	7.55609e-162	nucleobase, nucleoside and nucleotide biosynthetic process
GO:0004812	4814	27	235	5	0.00887279	0.0584337	4.37565e-72	aminoacyl-tRNA ligase activity
GO:0016875	4814	27	235	5	0.00887279	0.0584337	4.37565e-72	ligase activity, forming carbon-oxygen bonds
GO:0016876	4814	27	235	5	0.00887279	0.0584337	4.37565e-72	ligase activity, forming aminoacyl-tRNA and related compounds
GO:0055114	4814	548	235	39	0.00888554	0.0584337	0	oxidation reduction
GO:0009055	4814	87	235	10	0.0092678	0.0604354	1.92897e-188	electron carrier activity
GO:0009069	4814	18	235	4	0.00985414	0.0637235	3.42808e-51	serine family amino acid metabolic process
GO:0034660	4814	50	235	7	0.0100129	0.0642152	2.94215e-120	ncRNA metabolic process
GO:0008940	4814	10	235	3	0.0106757	0.0668095	5.4798e-31	nitrate reductase activity
GO:0015985	4814	10	235	3	0.0106757	0.0668095	5.4798e-31	energy coupled proton transport, down electrochemical gradient
GO:0015986	4814	10	235	3	0.0106757	0.0668095	5.4798e-31	ATP synthesis coupled proton transport
GO:0006541	4814	19	235	4	0.0120131	0.0745772	1.35808e-53	glutamine metabolic process
GO:0009165	4814	65	235	8	0.0129922	0.0800155	5.51983e-149	nucleotide biosynthetic process
GO:0006399	4814	41	235	6	0.013578	0.082965	4.12918e-102	tRNA metabolic process
GO:0016469	4814	11	235	3	0.0141572	0.0858279	1.25474e-33	proton-transporting two-sector ATPase complex
GO:0005737	4814	375	235	28	0.0144371	0.0868462	0	cytoplasm
GO:0006790	4814	42	235	6	0.0152136	0.0908133	3.63347e-104	sulfur metabolic process
GO:0016491	4814	675	235	45	0.0155954	0.0923819	0	oxidoreductase activity
GO:0015980	4814	43	235	6	0.016981	0.0998279	3.27408e-106	energy derivation by oxidation of organic compounds
GO:0019637	4814	21	235	4	0.0171858	0.100272	2.48135e-58	organophosphate metabolic process
GO:0016705	4814	12	235	3	0.0182067	0.105436	3.13489e-36	oxidoreductase activity, acting on paired donors, with incorporation or reduction of molecular oxygen
GO:0044255	4814	70	235	8	0.0197388	0.113461	3.32586e-158	cellular lipid metabolic process
GO:0009142	4814	22	235	4	0.0202201	0.114531	1.13895e-60	nucleoside triphosphate biosynthetic process
GO:0016780	4814	22	235	4	0.0202201	0.114531	1.13895e-60	phosphotransferase activity, for other substituted phosphate groups
GO:0009986	4814	5	235	2	0.0215172	0.116765	4.65107e-17	cell surface
GO:0016728	4814	5	235	2	0.0215172	0.116765	4.65107e-17	oxidoreductase activity, acting on CH or CH2 groups, disulfide as acceptor
GO:0015235	4814	5	235	2	0.0215172	0.116765	4.65107e-17	cobalamin transporter activity
GO:0051183	4814	5	235	2	0.0215172	0.116765	4.65107e-17	vitamin transporter activity
GO:0045261	4814	5	235	2	0.0215172	0.116765	4.65107e-17	proton-transporting ATP synthase complex, catalytic core F(1)
GO:0015420	4814	5	235	2	0.0215172	0.116765	4.65107e-17	cobalamin-transporting ATPase activity
GO:0008610	4814	58	235	7	0.021699	0.116934	8.62067e-136	lipid biosynthetic process
GO:0016661	4814	13	235	3	0.0228314	0.122188	8.4868e-39	oxidoreductase activity, acting on other nitrogenous compounds as donors
GO:0004497	4814	59	235	7	0.023633	0.124757	1.06943e-137	monooxygenase activity
GO:0006119	4814	23	235	4	0.0235641	0.124757	5.46656e-63	oxidative phosphorylation
GO:0016874	4814	131	235	12	0.0253095	0.132704	1.9719e-260	ligase activity
GO:0000097	4814	14	235	3	0.0280329	0.140345	2.4748e-41	sulfur amino acid biosynthetic process
GO:0009141	4814	24	235	4	0.0272244	0.140345	2.73842e-65	nucleoside triphosphate metabolic process
GO:0016835	4814	48	235	6	0.0279514	0.140345	2.72719e-116	carbon-oxygen lyase activity
GO:0006633	4814	14	235	3	0.0280329	0.140345	2.4748e-41	fatty acid biosynthetic process
GO:0006818	4814	14	235	3	0.0280329	0.140345	2.4748e-41	hydrogen transport
GO:0015992	4814	14	235	3	0.0280329	0.140345	2.4748e-41	proton transport
GO:0046417	4814	24	235	4	0.0272244	0.140345	2.73842e-65	chorismate metabolic process
GO:0009116	4814	36	235	5	0.029057	0.14454	1.14102e-91	nucleoside metabolic process
GO:0004413	4814	1	235	1	0.048816	0.152133	0.000207727	homoserine kinase activity
GO:0004392	4814	1	235	1	0.048816	0.152133	0.000207727	heme oxygenase (decyclizing) activity
GO:0008829	4814	1	235	1	0.048816	0.152133	0.000207727	dCTP deaminase activity
GO:0008785	4814	1	235	1	0.048816	0.152133	0.000207727	alkyl hydroperoxide reductase activity
GO:0000096	4814	17	235	3	0.0470461	0.152133	9.13584e-49	sulfur amino acid metabolic process
GO:0004525	4814	1	235	1	0.048816	0.152133	0.000207727	ribonuclease III activity
GO:0004604	4814	1	235	1	0.048816	0.152133	0.000207727	phosphoadenylyl-sulfate reductase (thioredoxin) activity
GO:0004151	4814	1	235	1	0.048816	0.152133	0.000207727	dihydroorotase activity
GO:0004107	4814	1	235	1	0.048816	0.152133	0.000207727	chorismate synthase activity
GO:0004122	4814	1	235	1	0.048816	0.152133	0.000207727	cystathionine beta-synthase activity
GO:0004124	4814	1	235	1	0.048816	0.152133	0.000207727	cysteine synthase activity
GO:0048034	4814	1	235	1	0.048816	0.152133	0.000207727	heme O biosynthetic process
GO:0048033	4814	1	235	1	0.048816	0.152133	0.000207727	heme o metabolic process
GO:0009117	4814	93	235	9	0.0365298	0.152133	9.51957e-199	nucleotide metabolic process
GO:0004316	4814	1	235	1	0.048816	0.152133	0.000207727	3-oxoacyl-[acyl-carrier-protein] reductase activity
GO:0004318	4814	1	235	1	0.048816	0.152133	0.000207727	enoyl-[acyl-carrier-protein] reductase (NADH) activity
GO:0004311	4814	1	235	1	0.048816	0.152133	0.000207727	farnesyltranstransferase activity
GO:0070013	4814	1	235	1	0.048816	0.152133	0.000207727	intracellular organelle lumen
GO:0008535	4814	1	235	1	0.048816	0.152133	0.000207727	respiratory chain complex IV assembly
GO:0004609	4814	1	235	1	0.048816	0.152133	0.000207727	phosphatidylserine decarboxylase activity
GO:0004636	4814	1	235	1	0.048816	0.152133	0.000207727	phosphoribosyl-ATP diphosphatase activity
GO:0004655	4814	1	235	1	0.048816	0.152133	0.000207727	porphobilinogen synthase activity
GO:0043233	4814	1	235	1	0.048816	0.152133	0.000207727	organelle lumen
GO:0004657	4814	1	235	1	0.048816	0.152133	0.000207727	proline dehydrogenase activity
GO:0008553	4814	1	235	1	0.048816	0.152133	0.000207727	hydrogen-exporting ATPase activity, phosphorylative mechanism
GO:0008495	4814	1	235	1	0.048816	0.152133	0.000207727	protoheme IX farnesyltransferase activity
GO:0004746	4814	1	235	1	0.048816	0.152133	0.000207727	riboflavin synthase activity
GO:0004781	4814	1	235	1	0.048816	0.152133	0.000207727	sulfate adenylyltransferase (ATP) activity
GO:0004779	4814	1	235	1	0.048816	0.152133	0.000207727	sulfate adenylyltransferase activity
GO:0004797	4814	1	235	1	0.048816	0.152133	0.000207727	thymidine kinase activity
GO:0004827	4814	1	235	1	0.048816	0.152133	0.000207727	proline-tRNA ligase activity
GO:0004831	4814	1	235	1	0.048816	0.152133	0.000207727	tyrosine-tRNA ligase activity
GO:0004820	4814	1	235	1	0.048816	0.152133	0.000207727	glycine-tRNA ligase activity
GO:0045017	4814	1	235	1	0.048816	0.152133	0.000207727	glycerolipid biosynthetic process
GO:0016631	4814	1	235	1	0.048816	0.152133	0.000207727	enoyl-[acyl-carrier-protein] reductase activity
GO:0016884	4814	15	235	3	0.0338079	0.152133	7.73376e-44	carbon-nitrogen ligase activity, with glutamine as amido-N-donor
GO:0016645	4814	6	235	2	0.0312465	0.152133	5.80296e-20	oxidoreductase activity, acting on the CH-NH group of donors
GO:0044429	4814	1	235	1	0.048816	0.152133	0.000207727	mitochondrial part
GO:0009234	4814	1	235	1	0.048816	0.152133	0.000207727	menaquinone biosynthetic process
GO:0009233	4814	1	235	1	0.048816	0.152133	0.000207727	menaquinone metabolic process
GO:0009259	4814	40	235	5	0.0433798	0.152133	4.80798e-100	ribonucleotide metabolic process
GO:0009260	4814	39	235	5	0.039466	0.152133	5.73952e-98	ribonucleotide biosynthetic process
GO:0009262	4814	6	235	2	0.0312465	0.152133	5.80296e-20	deoxyribonucleotide metabolic process
GO:0009349	4814	1	235	1	0.048816	0.152133	0.000207727	riboflavin synthase complex
GO:0005759	4814	1	235	1	0.048816	0.152133	0.000207727	mitochondrial matrix
GO:0051920	4814	1	235	1	0.048816	0.152133	0.000207727	peroxiredoxin activity
GO:0006560	4814	6	235	2	0.0312465	0.152133	5.80296e-20	proline metabolic process
GO:0006562	4814	1	235	1	0.048816	0.152133	0.000207727	proline catabolic process
GO:0006580	4814	1	235	1	0.048816	0.152133	0.000207727	ethanolamine metabolic process
GO:0006631	4814	26	235	4	0.0355118	0.152133	7.75948e-70	fatty acid metabolic process
GO:0006646	4814	1	235	1	0.048816	0.152133	0.000207727	phosphatidylethanolamine biosynthetic process
GO:0006433	4814	1	235	1	0.048816	0.152133	0.000207727	prolyl-tRNA aminoacylation
GO:0006437	4814	1	235	1	0.048816	0.152133	0.000207727	tyrosyl-tRNA aminoacylation
GO:0033178	4814	7	235	2	0.042356	0.152133	8.44857e-23	proton-transporting two-sector ATPase complex, catalytic domain
GO:0006426	4814	1	235	1	0.048816	0.152133	0.000207727	glycyl-tRNA aminoacylation
GO:0006397	4814	1	235	1	0.048816	0.152133	0.000207727	mRNA processing
GO:0046026	4814	1	235	1	0.048816	0.152133	0.000207727	precorrin-4 C11-methyltransferase activity
GO:0006229	4814	1	235	1	0.048816	0.152133	0.000207727	dUTP biosynthetic process
GO:0033015	4814	1	235	1	0.048816	0.152133	0.000207727	tetrapyrrole catabolic process
GO:0045300	4814	1	235	1	0.048816	0.152133	0.000207727	acyl-[acyl-carrier-protein] desaturase activity
GO:0006812	4814	91	235	9	0.0323554	0.152133	2.48136e-195	cation transport
GO:0045426	4814	1	235	1	0.048816	0.152133	0.000207727	quinone cofactor biosynthetic process
GO:0006788	4814	1	235	1	0.048816	0.152133	0.000207727	heme oxidation
GO:0006787	4814	1	235	1	0.048816	0.152133	0.000207727	porphyrin catabolic process
GO:0031974	4814	1	235	1	0.048816	0.152133	0.000207727	membrane-enclosed lumen
GO:0031980	4814	1	235	1	0.048816	0.152133	0.000207727	mitochondrial lumen
GO:0006775	4814	1	235	1	0.048816	0.152133	0.000207727	fat-soluble vitamin metabolic process
GO:0006753	4814	93	235	9	0.0365298	0.152133	9.51957e-199	nucleoside phosphate metabolic process
GO:0046653	4814	1	235	1	0.048816	0.152133	0.000207727	tetrahydrofolate metabolic process
GO:0046654	4814	1	235	1	0.048816	0.152133	0.000207727	tetrahydrofolate biosynthetic process
GO:0022904	4814	17	235	3	0.0470461	0.152133	9.13584e-49	respiratory electron transport chain
GO:0046933	4814	7	235	2	0.042356	0.152133	8.44857e-23	hydrogen ion transporting ATP synthase activity, rotational mechanism
GO:0016075	4814	1	235	1	0.048816	0.152133	0.000207727	rRNA catabolic process
GO:0042242	4814	1	235	1	0.048816	0.152133	0.000207727	cobyrinic acid a,c-diamide synthase activity
GO:0034661	4814	1	235	1	0.048816	0.152133	0.000207727	ncRNA catabolic process
GO:0008097	4814	1	235	1	0.048816	0.152133	0.000207727	5S rRNA binding
GO:0042362	4814	1	235	1	0.048816	0.152133	0.000207727	fat-soluble vitamin biosynthetic process
GO:0003725	4814	1	235	1	0.048816	0.152133	0.000207727	double-stranded RNA binding
GO:0042371	4814	1	235	1	0.048816	0.152133	0.000207727	vitamin K biosynthetic process
GO:0042373	4814	1	235	1	0.048816	0.152133	0.000207727	vitamin K metabolic process
GO:0042375	4814	1	235	1	0.048816	0.152133	0.000207727	quinone cofactor metabolic process
GO:0046335	4814	1	235	1	0.048816	0.152133	0.000207727	ethanolamine biosynthetic process
GO:0042439	4814	1	235	1	0.048816	0.152133	0.000207727	ethanolamine and derivative metabolic process
GO:0019136	4814	1	235	1	0.048816	0.152133	0.000207727	deoxynucleoside kinase activity
GO:0019206	4814	1	235	1	0.048816	0.152133	0.000207727	nucleoside kinase activity
GO:0046337	4814	1	235	1	0.048816	0.152133	0.000207727	phosphatidylethanolamine metabolic process
GO:0019379	4814	1	235	1	0.048816	0.152133	0.000207727	sulfate assimilation, phosphoadenylyl sulfate reduction by phosphoadenylyl-sulfate reductase (thioredoxin)
GO:0019343	4814	1	235	1	0.048816	0.152133	0.000207727	cysteine biosynthetic process via cystathionine
GO:0046474	4814	1	235	1	0.048816	0.152133	0.000207727	glycerophospholipid biosynthetic process
GO:0003934	4814	1	235	1	0.048816	0.152133	0.000207727	GTP cyclohydrolase I activity
GO:0003922	4814	1	235	1	0.048816	0.152133	0.000207727	GMP synthase (glutamine-hydrolyzing) activity
GO:0003842	4814	1	235	1	0.048816	0.152133	0.000207727	1-pyrroline-5-carboxylate dehydrogenase activity
GO:0003862	4814	1	235	1	0.048816	0.152133	0.000207727	3-isopropylmalate dehydrogenase activity
GO:0032991	4814	146	235	12	0.0518607	0.160976	2.44817e-283	macromolecular complex
GO:0009060	4814	18	235	3	0.0544845	0.16513	3.42808e-51	aerobic respiration
GO:0016838	4814	8	235	2	0.0546888	0.16513	1.40604e-25	carbon-oxygen lyase activity, acting on phosphates
GO:0016725	4814	8	235	2	0.0546888	0.16513	1.40604e-25	oxidoreductase activity, acting on CH or CH2 groups
GO:0016744	4814	8	235	2	0.0546888	0.16513	1.40604e-25	transferase activity, transferring aldehyde or ketonic groups
GO:0006629	4814	100	235	9	0.0540083	0.16513	1.47594e-210	lipid metabolic process
GO:0051187	4814	18	235	3	0.0544845	0.16513	3.42808e-51	cofactor catabolic process
GO:0042126	4814	8	235	2	0.0546888	0.16513	1.40604e-25	nitrate metabolic process
GO:0019438	4814	43	235	5	0.0564771	0.169869	3.27408e-106	aromatic compound biosynthetic process
GO:0044272	4814	31	235	4	0.0619412	0.18496	6.30045e-81	sulfur compound biosynthetic process
GO:0046034	4814	19	235	3	0.0624479	0.18496	1.35808e-53	ATP metabolic process
GO:0006754	4814	19	235	3	0.0624479	0.18496	1.35808e-53	ATP biosynthetic process
GO:0008137	4814	19	235	3	0.0624479	0.18496	1.35808e-53	NADH dehydrogenase (ubiquinone) activity
GO:0004372	4814	9	235	2	0.0681	0.199696	2.63304e-28	glycine hydroxymethyltransferase activity
GO:0004659	4814	9	235	2	0.0681	0.199696	2.63304e-28	prenyltransferase activity
GO:0016765	4814	32	235	4	0.0681952	0.199696	4.21523e-83	transferase activity, transferring alkyl or aryl (other than methyl) groups
GO:0009201	4814	20	235	3	0.0709175	0.205343	5.66457e-56	ribonucleoside triphosphate biosynthetic process
GO:0009206	4814	20	235	3	0.0709175	0.205343	5.66457e-56	purine ribonucleoside triphosphate biosynthetic process
GO:0009145	4814	20	235	3	0.0709175	0.205343	5.66457e-56	purine nucleoside triphosphate biosynthetic process
GO:0016879	4814	47	235	5	0.0771079	0.222438	2.70844e-114	ligase activity, forming carbon-nitrogen bonds
GO:0009205	4814	21	235	3	0.0798728	0.227872	2.48135e-58	purine ribonucleoside triphosphate metabolic process
GO:0009199	4814	21	235	3	0.0798728	0.227872	2.48135e-58	ribonucleoside triphosphate metabolic process
GO:0009144	4814	21	235	3	0.0798728	0.227872	2.48135e-58	purine nucleoside triphosphate metabolic process
GO:0030001	4814	62	235	6	0.0802146	0.228009	2.25864e-143	metal ion transport
GO:0004359	4814	2	235	1	0.0952586	0.232455	8.63193e-08	glutaminase activity
GO:0004360	4814	2	235	1	0.0952586	0.232455	8.63193e-08	glutamine-fructose-6-phosphate transaminase (isomerizing) activity
GO:0000103	4814	2	235	1	0.0952586	0.232455	8.63193e-08	sulfate assimilation
GO:0008939	4814	2	235	1	0.0952586	0.232455	8.63193e-08	nicotinate-nucleotide-dimethylbenzimidazole phosphoribosyltransferase activity
GO:0008834	4814	2	235	1	0.0952586	0.232455	8.63193e-08	di-trans,poly-cis-decaprenylcistransferase activity
GO:0009073	4814	22	235	3	0.0892916	0.232455	1.13895e-60	aromatic amino acid family biosynthetic process
GO:0043648	4814	35	235	4	0.0888146	0.232455	1.5147e-89	dicarboxylic acid metabolic process
GO:0009212	4814	2	235	1	0.0952586	0.232455	8.63193e-08	pyrimidine deoxyribonucleoside triphosphate biosynthetic process
GO:0009202	4814	2	235	1	0.0952586	0.232455	8.63193e-08	deoxyribonucleoside triphosphate biosynthetic process
GO:0009186	4814	2	235	1	0.0952586	0.232455	8.63193e-08	deoxyribonucleoside diphosphate metabolic process
GO:0070279	4814	78	235	7	0.084747	0.232455	1.23287e-172	vitamin B6 binding
GO:0009132	4814	2	235	1	0.0952586	0.232455	8.63193e-08	nucleoside diphosphate metabolic process
GO:0030170	4814	78	235	7	0.084747	0.232455	1.23287e-172	pyridoxal phosphate binding
GO:0004813	4814	2	235	1	0.0952586	0.232455	8.63193e-08	alanine-tRNA ligase activity
GO:0004802	4814	2	235	1	0.0952586	0.232455	8.63193e-08	transketolase activity
GO:0004830	4814	2	235	1	0.0952586	0.232455	8.63193e-08	tryptophan-tRNA ligase activity
GO:0004845	4814	2	235	1	0.0952586	0.232455	8.63193e-08	uracil phosphoribosyltransferase activity
GO:0004834	4814	2	235	1	0.0952586	0.232455	8.63193e-08	tryptophan synthase activity
GO:0016820	4814	78	235	7	0.084747	0.232455	1.23287e-172	hydrolase activity, acting on acid anhydrides, catalyzing transmembrane movement of substances
GO:0005310	4814	2	235	1	0.0952586	0.232455	8.63193e-08	dicarboxylic acid transmembrane transporter activity
GO:0016717	4814	2	235	1	0.0952586	0.232455	8.63193e-08	oxidoreductase activity, acting on paired donors, with oxidation of a pair of donors resulting in the reduction of molecular oxygen to two molecules of water
GO:0005971	4814	2	235	1	0.0952586	0.232455	8.63193e-08	ribonucleoside-diphosphate reductase complex
GO:0009399	4814	2	235	1	0.0952586	0.232455	8.63193e-08	nitrogen fixation
GO:0017153	4814	2	235	1	0.0952586	0.232455	8.63193e-08	sodium:dicarboxylate symporter activity
GO:0015296	4814	2	235	1	0.0952586	0.232455	8.63193e-08	anion:cation symporter activity
GO:0006650	4814	2	235	1	0.0952586	0.232455	8.63193e-08	glycerophospholipid metabolic process
GO:0006436	4814	2	235	1	0.0952586	0.232455	8.63193e-08	tryptophanyl-tRNA aminoacylation
GO:0006419	4814	2	235	1	0.0952586	0.232455	8.63193e-08	alanyl-tRNA aminoacylation
GO:0006526	4814	10	235	2	0.0824561	0.232455	5.4798e-31	arginine biosynthetic process
GO:0046037	4814	2	235	1	0.0952586	0.232455	8.63193e-08	GMP metabolic process
GO:0006177	4814	2	235	1	0.0952586	0.232455	8.63193e-08	GMP biosynthetic process
GO:0046025	4814	2	235	1	0.0952586	0.232455	8.63193e-08	precorrin-6Y C5,15-methyltransferase (decarboxylating) activity
GO:0006835	4814	2	235	1	0.0952586	0.232455	8.63193e-08	dicarboxylic acid transport
GO:0006783	4814	2	235	1	0.0952586	0.232455	8.63193e-08	heme biosynthetic process
GO:0055085	4814	230	235	16	0.094486	0.232455	0	transmembrane transport
GO:0046700	4814	10	235	2	0.0824561	0.232455	5.4798e-31	heterocycle catabolic process
GO:0016071	4814	2	235	1	0.0952586	0.232455	8.63193e-08	mRNA metabolic process
GO:0046080	4814	2	235	1	0.0952586	0.232455	8.63193e-08	dUTP metabolic process
GO:0008168	4814	112	235	9	0.0950753	0.232455	2.62986e-230	methyltransferase activity
GO:0042274	4814	2	235	1	0.0952586	0.232455	8.63193e-08	ribosomal small subunit biogenesis
GO:0003984	4814	2	235	1	0.0952586	0.232455	8.63193e-08	acetolactate synthase activity
GO:0015405	4814	78	235	7	0.084747	0.232455	1.23287e-172	P-P-bond-hydrolysis-driven transmembrane transporter activity
GO:0015399	4814	78	235	7	0.084747	0.232455	1.23287e-172	primary active transmembrane transporter activity
GO:0046486	4814	2	235	1	0.0952586	0.232455	8.63193e-08	glycerolipid metabolic process
GO:0003878	4814	2	235	1	0.0952586	0.232455	8.63193e-08	ATP citrate synthase activity
GO:0009152	4814	36	235	4	0.0962843	0.232762	1.14102e-91	purine ribonucleotide biosynthetic process
GO:0051301	4814	36	235	4	0.0962843	0.232762	1.14102e-91	cell division
GO:0016651	4814	36	235	4	0.0962843	0.232762	1.14102e-91	oxidoreductase activity, acting on NADH or NADPH
GO:0008757	4814	23	235	3	0.0991508	0.238947	5.46656e-63	S-adenosylmethionine-dependent methyltransferase activity
GO:0016741	4814	114	235	9	0.10332	0.248225	1.53265e-233	transferase activity, transferring one-carbon groups
GO:0009150	4814	37	235	4	0.104039	0.24918	8.83583e-94	purine ribonucleotide metabolic process
GO:0016829	4814	131	235	10	0.105406	0.251677	1.9719e-260	lyase activity
GO:0046872	4814	433	235	27	0.107438	0.255742	0	metal ion binding
GO:0006525	4814	12	235	2	0.113519	0.266942	3.13489e-36	arginine metabolic process
GO:0022613	4814	12	235	2	0.113519	0.266942	3.13489e-36	ribonucleoprotein complex biogenesis
GO:0042254	4814	12	235	2	0.113519	0.266942	3.13489e-36	ribosome biogenesis
GO:0042440	4814	12	235	2	0.113519	0.266942	3.13489e-36	pigment metabolic process
GO:0006412	4814	117	235	9	0.11643	0.272959	2.30552e-238	translation
GO:0009082	4814	13	235	2	0.130008	0.299744	8.4868e-39	branched chain family amino acid biosynthetic process
GO:0008963	4814	3	235	1	0.139443	0.299744	5.3815e-11	phospho-N-acetylmuramoyl-pentapeptide-transferase activity
GO:0009211	4814	3	235	1	0.139443	0.299744	5.3815e-11	pyrimidine deoxyribonucleoside triphosphate metabolic process
GO:0009200	4814	3	235	1	0.139443	0.299744	5.3815e-11	deoxyribonucleoside triphosphate metabolic process
GO:0009148	4814	3	235	1	0.139443	0.299744	5.3815e-11	pyrimidine nucleoside triphosphate biosynthetic process
GO:0009120	4814	3	235	1	0.139443	0.299744	5.3815e-11	deoxyribonucleoside metabolic process
GO:0008272	4814	3	235	1	0.139443	0.299744	5.3815e-11	sulfate transport
GO:0043492	4814	71	235	6	0.13132	0.299744	4.97757e-160	ATPase activity, coupled to movement of substances
GO:0004792	4814	3	235	1	0.139443	0.299744	5.3815e-11	thiosulfate sulfurtransferase activity
GO:0016812	4814	3	235	1	0.139443	0.299744	5.3815e-11	hydrolase activity, acting on carbon-nitrogen (but not peptide) bonds, in cyclic amides
GO:0005344	4814	3	235	1	0.139443	0.299744	5.3815e-11	oxygen transporter activity
GO:0016671	4814	3	235	1	0.139443	0.299744	5.3815e-11	oxidoreductase activity, acting on sulfur group of donors, disulfide as acceptor
GO:0016655	4814	26	235	3	0.131125	0.299744	7.75948e-70	oxidoreductase activity, acting on NADH or NADPH, quinone or similar compound as acceptor
GO:0009218	4814	3	235	1	0.139443	0.299744	5.3815e-11	pyrimidine ribonucleotide metabolic process
GO:0009220	4814	3	235	1	0.139443	0.299744	5.3815e-11	pyrimidine ribonucleotide biosynthetic process
GO:0009221	4814	3	235	1	0.139443	0.299744	5.3815e-11	pyrimidine deoxyribonucleotide biosynthetic process
GO:0009263	4814	3	235	1	0.139443	0.299744	5.3815e-11	deoxyribonucleotide biosynthetic process
GO:0009265	4814	3	235	1	0.139443	0.299744	5.3815e-11	2'-deoxyribonucleotide biosynthetic process
GO:0032787	4814	56	235	5	0.136111	0.299744	5.90195e-132	monocarboxylic acid metabolic process
GO:0019842	4814	121	235	9	0.135264	0.299744	9.67024e-245	vitamin binding
GO:0042777	4814	3	235	1	0.139443	0.299744	5.3815e-11	plasma membrane ATP synthesis coupled proton transport
GO:0042626	4814	71	235	6	0.13132	0.299744	4.97757e-160	ATPase activity, coupled to transmembrane movement of substances
GO:0046125	4814	3	235	1	0.139443	0.299744	5.3815e-11	pyrimidine deoxyribonucleoside metabolic process
GO:0008150	4814	3825	235	194	0.129936	0.299744	0	biological_process
GO:0050136	4814	26	235	3	0.131125	0.299744	7.75948e-70	NADH dehydrogenase (quinone) activity
GO:0046349	4814	3	235	1	0.139443	0.299744	5.3815e-11	amino sugar biosynthetic process
GO:0019276	4814	3	235	1	0.139443	0.299744	5.3815e-11	UDP-N-acetylgalactosamine metabolic process
GO:0019277	4814	3	235	1	0.139443	0.299744	5.3815e-11	UDP-N-acetylgalactosamine biosynthetic process
GO:0003954	4814	26	235	3	0.131125	0.299744	7.75948e-70	NADH dehydrogenase activity
GO:0003856	4814	3	235	1	0.139443	0.299744	5.3815e-11	3-dehydroquinate synthase activity
GO:0007165	4814	89	235	7	0.142553	0.305582	6.76267e-192	signal transduction
GO:0006164	4814	42	235	4	0.146758	0.31373	3.63347e-104	purine nucleotide biosynthetic process
GO:0009072	4814	28	235	3	0.154184	0.3287	2.55939e-74	aromatic amino acid family metabolic process
GO:0009081	4814	15	235	2	0.164418	0.349558	7.73376e-44	branched chain family amino acid metabolic process
GO:0006163	4814	44	235	4	0.165489	0.350873	3.01949e-108	purine nucleotide metabolic process
GO:0009065	4814	4	235	1	0.181478	0.355188	4.47433e-14	glutamine family amino acid catabolic process
GO:0043623	4814	4	235	1	0.181478	0.355188	4.47433e-14	cellular protein complex assembly
GO:0009147	4814	4	235	1	0.181478	0.355188	4.47433e-14	pyrimidine nucleoside triphosphate metabolic process
GO:0004620	4814	4	235	1	0.181478	0.355188	4.47433e-14	phospholipase activity
GO:0004629	4814	4	235	1	0.181478	0.355188	4.47433e-14	phospholipase C activity
GO:0004774	4814	4	235	1	0.181478	0.355188	4.47433e-14	succinate-CoA ligase activity
GO:0004775	4814	4	235	1	0.181478	0.355188	4.47433e-14	succinate-CoA ligase (ADP-forming) activity
GO:0005507	4814	16	235	2	0.182171	0.355188	2.57846e-46	copper ion binding
GO:0005509	4814	4	235	1	0.181478	0.355188	4.47433e-14	calcium ion binding
GO:0016814	4814	16	235	2	0.182171	0.355188	2.57846e-46	hydrolase activity, acting on carbon-nitrogen (but not peptide) bonds, in cyclic amidines
GO:0016740	4814	805	235	45	0.174828	0.355188	0	transferase activity
GO:0009219	4814	4	235	1	0.181478	0.355188	4.47433e-14	pyrimidine deoxyribonucleotide metabolic process
GO:0006099	4814	16	235	2	0.182171	0.355188	2.57846e-46	tricarboxylic acid cycle
GO:0006084	4814	16	235	2	0.182171	0.355188	2.57846e-46	acetyl-CoA metabolic process
GO:0009394	4814	4	235	1	0.181478	0.355188	4.47433e-14	2'-deoxyribonucleotide metabolic process
GO:0005739	4814	4	235	1	0.181478	0.355188	4.47433e-14	mitochondrion
GO:0006537	4814	4	235	1	0.181478	0.355188	4.47433e-14	glutamate biosynthetic process
GO:0033177	4814	4	235	1	0.181478	0.355188	4.47433e-14	proton-transporting two-sector ATPase complex, proton-transporting domain
GO:0006401	4814	4	235	1	0.181478	0.355188	4.47433e-14	RNA catabolic process
GO:0019825	4814	4	235	1	0.181478	0.355188	4.47433e-14	oxygen binding
GO:0045263	4814	4	235	1	0.181478	0.355188	4.47433e-14	proton-transporting ATP synthase complex, coupling factor F(o)
GO:0016226	4814	4	235	1	0.181478	0.355188	4.47433e-14	iron-sulfur cluster assembly
GO:0033818	4814	4	235	1	0.181478	0.355188	4.47433e-14	beta-ketoacyl-acyl-carrier-protein synthase III activity
GO:0046961	4814	4	235	1	0.181478	0.355188	4.47433e-14	proton-transporting ATPase activity, rotational mechanism
GO:0015671	4814	4	235	1	0.181478	0.355188	4.47433e-14	oxygen transport
GO:0015669	4814	4	235	1	0.181478	0.355188	4.47433e-14	gas transport
GO:0042401	4814	16	235	2	0.182171	0.355188	2.57846e-46	cellular biogenic amine biosynthetic process
GO:0031163	4814	4	235	1	0.181478	0.355188	4.47433e-14	metallo-sulfur cluster assembly
GO:0015698	4814	16	235	2	0.182171	0.355188	2.57846e-46	inorganic anion transport
GO:0019202	4814	4	235	1	0.181478	0.355188	4.47433e-14	amino acid kinase activity
GO:0046356	4814	16	235	2	0.182171	0.355188	2.57846e-46	acetyl-CoA catabolic process
GO:0003933	4814	4	235	1	0.181478	0.355188	4.47433e-14	GTP cyclohydrolase activity
GO:0004252	4814	46	235	4	0.185024	0.359846	2.74763e-112	serine-type endopeptidase activity
GO:0003824	4814	2991	235	153	0.18564	0.360143	0	catalytic activity
GO:0016836	4814	31	235	3	0.190877	0.369378	6.30045e-81	hydro-lyase activity
GO:0008236	4814	63	235	5	0.192373	0.369508	2.99441e-145	serine-type peptidase activity
GO:0044248	4814	63	235	5	0.192373	0.369508	2.99441e-145	cellular catabolic process
GO:0017171	4814	63	235	5	0.192373	0.369508	2.99441e-145	serine hydrolase activity
GO:0030288	4814	17	235	2	0.200188	0.381684	9.13584e-49	outer membrane-bounded periplasmic space
GO:0009109	4814	17	235	2	0.200188	0.381684	9.13584e-49	coenzyme catabolic process
GO:0016209	4814	17	235	2	0.200188	0.381684	9.13584e-49	antioxidant activity
GO:0005525	4814	32	235	3	0.203568	0.38529	4.21523e-83	GTP binding
GO:0032561	4814	32	235	3	0.203568	0.38529	4.21523e-83	guanyl ribonucleotide binding
GO:0019001	4814	32	235	3	0.203568	0.38529	4.21523e-83	guanyl nucleotide binding
GO:0004356	4814	5	235	1	0.221468	0.394172	4.65107e-17	glutamate-ammonia ligase activity
GO:0009163	4814	5	235	1	0.221468	0.394172	4.65107e-17	nucleoside biosynthetic process
GO:0030313	4814	18	235	2	0.2184	0.394172	3.42808e-51	cell envelope
GO:0009098	4814	5	235	1	0.221468	0.394172	4.65107e-17	leucine biosynthetic process
GO:0008289	4814	5	235	1	0.221468	0.394172	4.65107e-17	lipid binding
GO:0030163	4814	5	235	1	0.221468	0.394172	4.65107e-17	protein catabolic process
GO:0008509	4814	18	235	2	0.2184	0.394172	3.42808e-51	anion transmembrane transporter activity
GO:0016628	4814	5	235	1	0.221468	0.394172	4.65107e-17	oxidoreductase activity, acting on the CH-CH group of donors, NAD or NADP as acceptor
GO:0016405	4814	5	235	1	0.221468	0.394172	4.65107e-17	CoA-ligase activity
GO:0016668	4814	5	235	1	0.221468	0.394172	4.65107e-17	oxidoreductase activity, acting on sulfur group of donors, NAD or NADP as acceptor
GO:0016646	4814	5	235	1	0.221468	0.394172	4.65107e-17	oxidoreductase activity, acting on the CH-NH group of donors, NAD or NADP as acceptor
GO:0016757	4814	33	235	3	0.216449	0.394172	2.90888e-85	transferase activity, transferring glycosyl groups
GO:0009225	4814	5	235	1	0.221468	0.394172	4.65107e-17	nucleotide-sugar metabolic process
GO:0044462	4814	18	235	2	0.2184	0.394172	3.42808e-51	external encapsulating structure part
GO:0006561	4814	5	235	1	0.221468	0.394172	4.65107e-17	proline biosynthetic process
GO:0006576	4814	18	235	2	0.2184	0.394172	3.42808e-51	cellular biogenic amine metabolic process
GO:0006542	4814	5	235	1	0.221468	0.394172	4.65107e-17	glutamine biosynthetic process
GO:0006551	4814	5	235	1	0.221468	0.394172	4.65107e-17	leucine metabolic process
GO:0006605	4814	5	235	1	0.221468	0.394172	4.65107e-17	protein targeting
GO:0019829	4814	5	235	1	0.221468	0.394172	4.65107e-17	cation-transporting ATPase activity
GO:0006820	4814	18	235	2	0.2184	0.394172	3.42808e-51	anion transport
GO:0031975	4814	18	235	2	0.2184	0.394172	3.42808e-51	envelope
GO:0016298	4814	5	235	1	0.221468	0.394172	4.65107e-17	lipase activity
GO:0016042	4814	5	235	1	0.221468	0.394172	4.65107e-17	lipid catabolic process
GO:0046914	4814	244	235	15	0.210196	0.394172	0	transition metal ion binding
GO:0034622	4814	5	235	1	0.221468	0.394172	4.65107e-17	cellular macromolecular complex assembly
GO:0016831	4814	19	235	2	0.236748	0.418488	1.35808e-53	carboxy-lyase activity
GO:0016667	4814	19	235	2	0.236748	0.418488	1.35808e-53	oxidoreductase activity, acting on sulfur group of donors
GO:0042597	4814	19	235	2	0.236748	0.418488	1.35808e-53	periplasmic space
GO:0044249	4814	1307	235	69	0.23836	0.42038	0	cellular biosynthetic process
GO:0004521	4814	6	235	1	0.259512	0.43874	5.80296e-20	endoribonuclease activity
GO:0070566	4814	6	235	1	0.259512	0.43874	5.80296e-20	adenylyltransferase activity
GO:0004315	4814	6	235	1	0.259512	0.43874	5.80296e-20	3-oxoacyl-[acyl-carrier-protein] synthase activity
GO:0008320	4814	6	235	1	0.259512	0.43874	5.80296e-20	protein transmembrane transporter activity
GO:0005216	4814	6	235	1	0.259512	0.43874	5.80296e-20	ion channel activity
GO:0016891	4814	6	235	1	0.259512	0.43874	5.80296e-20	endoribonuclease activity, producing 5'-phosphomonoesters
GO:0016763	4814	20	235	2	0.255173	0.43874	5.66457e-56	transferase activity, transferring pentosyl groups
GO:0016742	4814	6	235	1	0.259512	0.43874	5.80296e-20	hydroxymethyl-, formyl- and related transferase activity
GO:0044270	4814	6	235	1	0.259512	0.43874	5.80296e-20	cellular nitrogen compound catabolic process
GO:0006536	4814	6	235	1	0.259512	0.43874	5.80296e-20	glutamate metabolic process
GO:0015267	4814	6	235	1	0.259512	0.43874	5.80296e-20	channel activity
GO:0007047	4814	20	235	2	0.255173	0.43874	5.66457e-56	cellular cell wall organization
GO:0045229	4814	20	235	2	0.255173	0.43874	5.66457e-56	external encapsulating structure organization
GO:0022838	4814	6	235	1	0.259512	0.43874	5.80296e-20	substrate-specific channel activity
GO:0016310	4814	123	235	8	0.251205	0.43874	6.59012e-248	phosphorylation
GO:0022803	4814	6	235	1	0.259512	0.43874	5.80296e-20	passive transmembrane transporter activity
GO:0022884	4814	6	235	1	0.259512	0.43874	5.80296e-20	macromolecule transmembrane transporter activity
GO:0016211	4814	6	235	1	0.259512	0.43874	5.80296e-20	ammonia ligase activity
GO:0015450	4814	6	235	1	0.259512	0.43874	5.80296e-20	P-P-bond-hydrolysis-driven protein transmembrane transporter activity
GO:0009058	4814	1399	235	73	0.265898	0.448041	0	biosynthetic process
GO:0022804	4814	162	235	10	0.266169	0.448041	5.17232e-307	active transmembrane transporter activity
GO:0071555	4814	21	235	2	0.273626	0.459597	2.48135e-58	cell wall organization
GO:0004601	4814	7	235	1	0.295705	0.474106	8.44857e-23	peroxidase activity
GO:0009088	4814	7	235	1	0.295705	0.474106	8.44857e-23	threonine biosynthetic process
GO:0008360	4814	22	235	2	0.29206	0.474106	1.13895e-60	regulation of cell shape
GO:0043167	4814	492	235	27	0.285521	0.474106	0	ion binding
GO:0043169	4814	492	235	27	0.285521	0.474106	0	cation binding
GO:0016783	4814	7	235	1	0.295705	0.474106	8.44857e-23	sulfurtransferase activity
GO:0016880	4814	7	235	1	0.295705	0.474106	8.44857e-23	acid-ammonia (or amide) ligase activity
GO:0016877	4814	7	235	1	0.295705	0.474106	8.44857e-23	ligase activity, forming carbon-sulfur bonds
GO:0016878	4814	7	235	1	0.295705	0.474106	8.44857e-23	acid-thiol ligase activity
GO:0009306	4814	7	235	1	0.295705	0.474106	8.44857e-23	protein secretion
GO:0006040	4814	7	235	1	0.295705	0.474106	8.44857e-23	amino sugar metabolic process
GO:0006544	4814	7	235	1	0.295705	0.474106	8.44857e-23	glycine metabolic process
GO:0006414	4814	7	235	1	0.295705	0.474106	8.44857e-23	translational elongation
GO:0032940	4814	7	235	1	0.295705	0.474106	8.44857e-23	secretion by cell
GO:0006213	4814	7	235	1	0.295705	0.474106	8.44857e-23	pyrimidine nucleoside metabolic process
GO:0006730	4814	22	235	2	0.29206	0.474106	1.13895e-60	one-carbon metabolic process
GO:0046903	4814	7	235	1	0.295705	0.474106	8.44857e-23	secretion
GO:0022603	4814	22	235	2	0.29206	0.474106	1.13895e-60	regulation of anatomical structure morphogenesis
GO:0022604	4814	22	235	2	0.29206	0.474106	1.13895e-60	regulation of cell morphogenesis
GO:0003746	4814	7	235	1	0.295705	0.474106	8.44857e-23	translation elongation factor activity
GO:0019238	4814	7	235	1	0.295705	0.474106	8.44857e-23	cyclohydrolase activity
GO:0019205	4814	7	235	1	0.295705	0.474106	8.44857e-23	nucleobase, nucleoside, nucleotide kinase activity
GO:0016627	4814	39	235	3	0.296429	0.474287	5.73952e-98	oxidoreductase activity, acting on the CH-CH group of donors
GO:0009252	4814	23	235	2	0.310432	0.492628	5.46656e-63	peptidoglycan biosynthetic process
GO:0006023	4814	23	235	2	0.310432	0.492628	5.46656e-63	aminoglycan biosynthetic process
GO:0006024	4814	23	235	2	0.310432	0.492628	5.46656e-63	glycosaminoglycan biosynthetic process
GO:0050793	4814	23	235	2	0.310432	0.492628	5.46656e-63	regulation of developmental process
GO:0008276	4814	8	235	1	0.330136	0.507298	1.40604e-25	protein methyltransferase activity
GO:0051537	4814	24	235	2	0.328705	0.507298	2.73842e-65	2 iron, 2 sulfur cluster binding
GO:0005315	4814	8	235	1	0.330136	0.507298	1.40604e-25	inorganic phosphate transmembrane transporter activity
GO:0005343	4814	8	235	1	0.330136	0.507298	1.40604e-25	organic acid:sodium symporter activity
GO:0009228	4814	8	235	1	0.330136	0.507298	1.40604e-25	thiamin biosynthetic process
GO:0044265	4814	8	235	1	0.330136	0.507298	1.40604e-25	cellular macromolecule catabolic process
GO:0006566	4814	8	235	1	0.330136	0.507298	1.40604e-25	threonine metabolic process
GO:0015114	4814	8	235	1	0.330136	0.507298	1.40604e-25	phosphate transmembrane transporter activity
GO:0051128	4814	24	235	2	0.328705	0.507298	2.73842e-65	regulation of cellular component organization
GO:0006817	4814	8	235	1	0.330136	0.507298	1.40604e-25	phosphate transport
GO:0006886	4814	8	235	1	0.330136	0.507298	1.40604e-25	intracellular protein transport
GO:0006772	4814	8	235	1	0.330136	0.507298	1.40604e-25	thiamin metabolic process
GO:0046907	4814	8	235	1	0.330136	0.507298	1.40604e-25	intracellular transport
GO:0042723	4814	8	235	1	0.330136	0.507298	1.40604e-25	thiamin and derivative metabolic process
GO:0042724	4814	8	235	1	0.330136	0.507298	1.40604e-25	thiamin and derivative biosynthetic process
GO:0015370	4814	8	235	1	0.330136	0.507298	1.40604e-25	solute:sodium symporter activity
GO:0051536	4814	78	235	5	0.332254	0.507538	1.23287e-172	iron-sulfur cluster binding
GO:0051540	4814	78	235	5	0.332254	0.507538	1.23287e-172	metal cluster binding
GO:0003723	4814	78	235	5	0.332254	0.507538	1.23287e-172	RNA binding
GO:0000902	4814	25	235	2	0.346845	0.526716	1.42924e-67	cell morphogenesis
GO:0032989	4814	25	235	2	0.346845	0.526716	1.42924e-67	cellular component morphogenesis
GO:0042398	4814	25	235	2	0.346845	0.526716	1.42924e-67	cellular amino acid derivative biosynthetic process
GO:0000162	4814	9	235	1	0.36289	0.536178	2.63304e-28	tryptophan biosynthetic process
GO:0008565	4814	9	235	1	0.36289	0.536178	2.63304e-28	protein transporter activity
GO:0043190	4814	9	235	1	0.36289	0.536178	2.63304e-28	ATP-binding cassette (ABC) transporter complex
GO:0048856	4814	26	235	2	0.364822	0.536178	7.75948e-70	anatomical structure development
GO:0048869	4814	26	235	2	0.364822	0.536178	7.75948e-70	cellular developmental process
GO:0005622	4814	732	235	38	0.364542	0.536178	0	intracellular
GO:0016684	4814	9	235	1	0.36289	0.536178	2.63304e-28	oxidoreductase activity, acting on peroxide as acceptor
GO:0009653	4814	26	235	2	0.364822	0.536178	7.75948e-70	anatomical structure morphogenesis
GO:0006400	4814	9	235	1	0.36289	0.536178	2.63304e-28	tRNA modification
GO:0006508	4814	138	235	8	0.360379	0.536178	3.27466e-271	proteolysis
GO:0006364	4814	9	235	1	0.36289	0.536178	2.63304e-28	rRNA processing
GO:0006725	4814	81	235	5	0.361761	0.536178	5.9451e-178	cellular aromatic compound metabolic process
GO:0016072	4814	9	235	1	0.36289	0.536178	2.63304e-28	rRNA metabolic process
GO:0046219	4814	9	235	1	0.36289	0.536178	2.63304e-28	indolalkylamine biosynthetic process
GO:0042435	4814	9	235	1	0.36289	0.536178	2.63304e-28	indole derivative biosynthetic process
GO:0046364	4814	9	235	1	0.36289	0.536178	2.63304e-28	monosaccharide biosynthetic process
GO:0034470	4814	26	235	2	0.364822	0.536178	7.75948e-70	ncRNA processing
GO:0044036	4814	45	235	3	0.377882	0.554321	2.84857e-110	cell wall macromolecule metabolic process
GO:0004175	4814	83	235	5	0.381483	0.554499	1.80663e-181	endopeptidase activity
GO:0032502	4814	27	235	2	0.382608	0.554499	4.37565e-72	developmental process
GO:0006796	4814	141	235	8	0.383004	0.554499	8.79393e-276	phosphate metabolic process
GO:0006793	4814	141	235	8	0.383004	0.554499	8.79393e-276	phosphorus metabolic process
GO:0046942	4814	27	235	2	0.382608	0.554499	4.37565e-72	carboxylic acid transport
GO:0042623	4814	102	235	6	0.380124	0.554499	6.84388e-214	ATPase activity, coupled
GO:0015849	4814	27	235	2	0.382608	0.554499	4.37565e-72	organic acid transport
GO:0005529	4814	10	235	1	0.39405	0.557997	5.4798e-31	sugar binding
GO:0016782	4814	10	235	1	0.39405	0.557997	5.4798e-31	transferase activity, transferring sulfur-containing groups
GO:0009396	4814	10	235	1	0.39405	0.557997	5.4798e-31	folic acid and derivative biosynthetic process
GO:0016998	4814	10	235	1	0.39405	0.557997	5.4798e-31	cell wall macromolecule catabolic process
GO:0070727	4814	10	235	1	0.39405	0.557997	5.4798e-31	cellular macromolecule localization
GO:0006760	4814	10	235	1	0.39405	0.557997	5.4798e-31	folic acid and derivative metabolic process
GO:0042559	4814	10	235	1	0.39405	0.557997	5.4798e-31	pteridine and derivative biosynthetic process
GO:0042558	4814	10	235	1	0.39405	0.557997	5.4798e-31	pteridine and derivative metabolic process
GO:0046912	4814	10	235	1	0.39405	0.557997	5.4798e-31	transferase activity, transferring acyl groups, acyl groups converted into alkyl on transfer
GO:0034613	4814	10	235	1	0.39405	0.557997	5.4798e-31	cellular protein localization
GO:0008081	4814	10	235	1	0.39405	0.557997	5.4798e-31	phosphoric diester hydrolase activity
GO:0019239	4814	10	235	1	0.39405	0.557997	5.4798e-31	deaminase activity
GO:0015672	4814	47	235	3	0.404719	0.572062	2.70844e-114	monovalent inorganic cation transport
GO:0070589	4814	29	235	2	0.417514	0.584821	1.55082e-76	cellular component macromolecule biosynthetic process
GO:0030312	4814	29	235	2	0.417514	0.584821	1.55082e-76	external encapsulating structure
GO:0044038	4814	29	235	2	0.417514	0.584821	1.55082e-76	cell wall macromolecule biosynthetic process
GO:0006575	4814	29	235	2	0.417514	0.584821	1.55082e-76	cellular amino acid derivative metabolic process
GO:0010382	4814	29	235	2	0.417514	0.584821	1.55082e-76	cellular cell wall macromolecule metabolic process
GO:0051649	4814	11	235	1	0.423691	0.586069	1.25474e-33	establishment of localization in cell
GO:0016893	4814	11	235	1	0.423691	0.586069	1.25474e-33	endonuclease activity, active with either ribo- or deoxyribonucleic acids and producing 5'-phosphomonoesters
GO:0006568	4814	11	235	1	0.423691	0.586069	1.25474e-33	tryptophan metabolic process
GO:0006586	4814	11	235	1	0.423691	0.586069	1.25474e-33	indolalkylamine metabolic process
GO:0046148	4814	11	235	1	0.423691	0.586069	1.25474e-33	pigment biosynthetic process
GO:0042430	4814	11	235	1	0.423691	0.586069	1.25474e-33	indole and derivative metabolic process
GO:0042434	4814	11	235	1	0.423691	0.586069	1.25474e-33	indole derivative metabolic process
GO:0009987	4814	2235	235	111	0.425201	0.587111	0	cellular process
GO:0005515	4814	128	235	7	0.434945	0.598435	9.23014e-256	protein binding
GO:0051287	4814	30	235	2	0.434593	0.598435	9.72302e-79	NAD or NADH binding
GO:0016051	4814	69	235	4	0.437224	0.600505	2.25446e-156	carbohydrate biosynthetic process
GO:0000105	4814	12	235	1	0.451889	0.614126	3.13489e-36	histidine biosynthetic process
GO:0009076	4814	12	235	1	0.451889	0.614126	3.13489e-36	histidine family amino acid biosynthetic process
GO:0005342	4814	31	235	2	0.451401	0.614126	6.30045e-81	organic acid transmembrane transporter activity
GO:0006284	4814	12	235	1	0.451889	0.614126	3.13489e-36	base-excision repair
GO:0046943	4814	31	235	2	0.451401	0.614126	6.30045e-81	carboxylic acid transmembrane transporter activity
GO:0015662	4814	12	235	1	0.451889	0.614126	3.13489e-36	ATPase activity, coupled to transmembrane movement of ions, phosphorylative mechanism
GO:0016779	4814	51	235	3	0.457279	0.620365	3.14965e-122	nucleotidyltransferase activity
GO:0019538	4814	394	235	20	0.461879	0.625512	0	protein metabolic process
GO:0008233	4814	152	235	8	0.466049	0.630059	2.64929e-292	peptidase activity
GO:0009056	4814	153	235	8	0.473525	0.639053	8.69459e-294	catabolic process
GO:0000049	4814	13	235	1	0.478712	0.640484	8.4868e-39	tRNA binding
GO:0043231	4814	13	235	1	0.478712	0.640484	8.4868e-39	intracellular membrane-bounded organelle
GO:0051641	4814	13	235	1	0.478712	0.640484	8.4868e-39	cellular localization
GO:0042773	4814	13	235	1	0.478712	0.640484	8.4868e-39	ATP synthesis coupled electron transport
GO:0046165	4814	13	235	1	0.478712	0.640484	8.4868e-39	alcohol biosynthetic process
GO:0051539	4814	33	235	2	0.484148	0.646642	2.90888e-85	4 iron, 4 sulfur cluster binding
GO:0004540	4814	14	235	1	0.504228	0.665444	2.4748e-41	ribonuclease activity
GO:0015103	4814	14	235	1	0.504228	0.665444	2.4748e-41	inorganic anion transmembrane transporter activity
GO:0015031	4814	14	235	1	0.504228	0.665444	2.4748e-41	protein transport
GO:0045184	4814	14	235	1	0.504228	0.665444	2.4748e-41	establishment of protein localization
GO:0008135	4814	14	235	1	0.504228	0.665444	2.4748e-41	translation factor activity, nucleic acid binding
GO:0034621	4814	14	235	1	0.504228	0.665444	2.4748e-41	cellular macromolecular complex subunit organization
GO:0030976	4814	14	235	1	0.504228	0.665444	2.4748e-41	thiamin pyrophosphate binding
GO:0006807	4814	1368	235	67	0.512726	0.67551	0	nitrogen compound metabolic process
GO:0009075	4814	15	235	1	0.528501	0.676531	7.73376e-44	histidine family amino acid metabolic process
GO:0000270	4814	36	235	2	0.530937	0.676531	1.14102e-91	peptidoglycan metabolic process
GO:0004177	4814	15	235	1	0.528501	0.676531	7.73376e-44	aminopeptidase activity
GO:0009168	4814	15	235	1	0.528501	0.676531	7.73376e-44	purine ribonucleoside monophosphate biosynthetic process
GO:0009167	4814	15	235	1	0.528501	0.676531	7.73376e-44	purine ribonucleoside monophosphate metabolic process
GO:0009127	4814	15	235	1	0.528501	0.676531	7.73376e-44	purine nucleoside monophosphate biosynthetic process
GO:0009126	4814	15	235	1	0.528501	0.676531	7.73376e-44	purine nucleoside monophosphate metabolic process
GO:0030203	4814	36	235	2	0.530937	0.676531	1.14102e-91	glycosaminoglycan metabolic process
GO:0043227	4814	15	235	1	0.528501	0.676531	7.73376e-44	membrane-bounded organelle
GO:0071554	4814	56	235	3	0.520053	0.676531	5.90195e-132	cell wall organization or biogenesis
GO:0016830	4814	36	235	2	0.530937	0.676531	1.14102e-91	carbon-carbon lyase activity
GO:0009231	4814	15	235	1	0.528501	0.676531	7.73376e-44	riboflavin biosynthetic process
GO:0006547	4814	15	235	1	0.528501	0.676531	7.73376e-44	histidine metabolic process
GO:0006396	4814	36	235	2	0.530937	0.676531	1.14102e-91	RNA processing
GO:0007049	4814	35	235	2	0.515662	0.676531	1.5147e-89	cell cycle
GO:0006732	4814	77	235	4	0.523191	0.676531	7.48731e-171	coenzyme metabolic process
GO:0006771	4814	15	235	1	0.528501	0.676531	7.73376e-44	riboflavin metabolic process
GO:0042727	4814	15	235	1	0.528501	0.676531	7.73376e-44	riboflavin and derivative biosynthetic process
GO:0042726	4814	15	235	1	0.528501	0.676531	7.73376e-44	riboflavin and derivative metabolic process
GO:0031177	4814	15	235	1	0.528501	0.676531	7.73376e-44	phosphopantetheine binding
GO:0016772	4814	307	235	15	0.538768	0.685383	0	transferase activity, transferring phosphorus-containing groups
GO:0065008	4814	58	235	3	0.54405	0.690971	8.62067e-136	regulation of biological quality
GO:0070011	4814	142	235	7	0.545648	0.691868	2.67224e-277	peptidase activity, acting on L-amino acid peptides
GO:0033036	4814	16	235	1	0.551589	0.695989	2.57846e-46	macromolecule localization
GO:0008104	4814	16	235	1	0.551589	0.695989	2.57846e-46	protein localization
GO:0003924	4814	16	235	1	0.551589	0.695989	2.57846e-46	GTPase activity
GO:0009273	4814	38	235	2	0.560493	0.703791	7.02871e-96	peptidoglycan-based cell wall biogenesis
GO:0044237	4814	1877	235	91	0.55967	0.703791	0	cellular metabolic process
GO:0042546	4814	38	235	2	0.560493	0.703791	7.02871e-96	cell wall biogenesis
GO:0009161	4814	17	235	1	0.573552	0.711354	9.13584e-49	ribonucleoside monophosphate metabolic process
GO:0009156	4814	17	235	1	0.573552	0.711354	9.13584e-49	ribonucleoside monophosphate biosynthetic process
GO:0008483	4814	39	235	2	0.574767	0.711354	5.73952e-98	transaminase activity
GO:0016810	4814	82	235	4	0.57365	0.711354	1.03e-179	hydrolase activity, acting on carbon-nitrogen (but not peptide) bonds
GO:0070882	4814	39	235	2	0.574767	0.711354	5.73952e-98	cellular cell wall organization or biogenesis
GO:0015294	4814	17	235	1	0.573552	0.711354	9.13584e-49	solute:cation symporter activity
GO:0015293	4814	17	235	1	0.573552	0.711354	9.13584e-49	symporter activity
GO:0034641	4814	1307	235	63	0.573712	0.711354	0	cellular nitrogen compound metabolic process
GO:0008033	4814	17	235	1	0.573552	0.711354	9.13584e-49	tRNA processing
GO:0030151	4814	18	235	1	0.594443	0.732203	3.42808e-51	molybdenum ion binding
GO:0009451	4814	18	235	1	0.594443	0.732203	3.42808e-51	RNA modification
GO:0044085	4814	127	235	6	0.592942	0.732203	3.37982e-254	cellular component biogenesis
GO:0006260	4814	41	235	2	0.602295	0.740699	4.12918e-102	DNA replication
GO:0009124	4814	20	235	1	0.633217	0.770183	5.66457e-56	nucleoside monophosphate biosynthetic process
GO:0009123	4814	20	235	1	0.633217	0.770183	5.66457e-56	nucleoside monophosphate metabolic process
GO:0044446	4814	20	235	1	0.633217	0.770183	5.66457e-56	intracellular organelle part
GO:0006022	4814	43	235	2	0.628464	0.770183	3.27408e-106	aminoglycan metabolic process
GO:0015171	4814	20	235	1	0.633217	0.770183	5.66457e-56	amino acid transmembrane transporter activity
GO:0006752	4814	20	235	1	0.633217	0.770183	5.66457e-56	group transfer coenzyme metabolic process
GO:0042625	4814	20	235	1	0.633217	0.770183	5.66457e-56	ATPase activity, coupled to transmembrane movement of ions
GO:0018106	4814	44	235	2	0.64104	0.777261	3.01949e-108	peptidyl-histidine phosphorylation
GO:0018202	4814	44	235	2	0.64104	0.777261	3.01949e-108	peptidyl-histidine modification
GO:0009063	4814	21	235	1	0.651197	0.783455	2.48135e-58	cellular amino acid catabolic process
GO:0009067	4814	21	235	1	0.651197	0.783455	2.48135e-58	aspartate family amino acid biosynthetic process
GO:0005275	4814	21	235	1	0.651197	0.783455	2.48135e-58	amine transmembrane transporter activity
GO:0009310	4814	21	235	1	0.651197	0.783455	2.48135e-58	amine catabolic process
GO:0006865	4814	21	235	1	0.651197	0.783455	2.48135e-58	amino acid transport
GO:0018193	4814	46	235	2	0.665186	0.799047	2.74763e-112	peptidyl-amino acid modification
GO:0009066	4814	22	235	1	0.668298	0.800308	1.13895e-60	aspartate family amino acid metabolic process
GO:0015837	4814	22	235	1	0.668298	0.800308	1.13895e-60	amine transport
GO:0009108	4814	47	235	2	0.676762	0.809195	2.70844e-114	coenzyme biosynthetic process
GO:0000036	4814	23	235	1	0.684565	0.817265	5.46656e-63	acyl carrier activity
GO:0000287	4814	48	235	2	0.688012	0.820119	2.72719e-116	magnesium ion binding
GO:0044267	4814	252	235	11	0.695479	0.827747	0	cellular protein metabolic process
GO:0009057	4814	49	235	2	0.69894	0.828093	2.80387e-118	macromolecule catabolic process
GO:0044422	4814	24	235	1	0.700037	0.828093	2.73842e-65	organelle part
GO:0016054	4814	24	235	1	0.700037	0.828093	2.73842e-65	organic acid catabolic process
GO:0046395	4814	24	235	1	0.700037	0.828093	2.73842e-65	carboxylic acid catabolic process
GO:0016769	4814	50	235	2	0.709549	0.838068	2.94215e-120	transferase activity, transferring nitrogenous groups
GO:0044444	4814	98	235	4	0.712911	0.840758	3.31503e-207	cytoplasmic part
GO:0000271	4814	51	235	2	0.719846	0.847649	3.14965e-122	polysaccharide biosynthetic process
GO:0045454	4814	26	235	1	0.728751	0.856834	7.75948e-70	cell redox homeostasis
GO:0008415	4814	126	235	5	0.745053	0.874677	1.24761e-252	acyltransferase activity
GO:0034637	4814	28	235	1	0.754726	0.884695	2.55939e-74	cellular carbohydrate biosynthetic process
GO:0043176	4814	29	235	1	0.76677	0.893413	1.55082e-76	amine binding
GO:0016597	4814	29	235	1	0.76677	0.893413	1.55082e-76	amino acid binding
GO:0016811	4814	29	235	1	0.76677	0.893413	1.55082e-76	hydrolase activity, acting on carbon-nitrogen (but not peptide) bonds, in linear amides
GO:0016746	4814	153	235	6	0.766325	0.893413	8.69459e-294	transferase activity, transferring acyl groups
GO:0019725	4814	30	235	1	0.778224	0.9054	9.72302e-79	cellular homeostasis
GO:0004519	4814	31	235	1	0.789118	0.91533	6.30045e-81	endonuclease activity
GO:0048037	4814	318	235	13	0.788887	0.91533	0	cofactor binding
GO:0016616	4814	59	235	2	0.791612	0.916852	1.06943e-137	oxidoreductase activity, acting on the CH-OH group of donors, NAD or NADP as acceptor
GO:0004871	4814	252	235	10	0.796747	0.920053	0	signal transducer activity
GO:0060089	4814	252	235	10	0.796747	0.920053	0	molecular transducer activity
GO:0004222	4814	33	235	1	0.809333	0.930434	2.90888e-85	metalloendopeptidase activity
GO:0023060	4814	255	235	10	0.808464	0.930434	0	signal transmission
GO:0023046	4814	255	235	10	0.808464	0.930434	0	signaling process
GO:0043229	4814	89	235	3	0.817942	0.938427	6.76267e-192	intracellular organelle
GO:0042592	4814	34	235	1	0.818705	0.938427	2.06865e-87	homeostatic process
GO:0003735	4814	63	235	2	0.821044	0.93972	2.99441e-145	structural constituent of ribosome
GO:0016747	4814	140	235	5	0.82227	0.939737	2.9151e-274	transferase activity, transferring acyl groups other than amino-acyl groups
GO:0008238	4814	35	235	1	0.827618	0.941893	1.5147e-89	exopeptidase activity
GO:0005840	4814	64	235	2	0.827798	0.941893	4.03372e-147	ribosome
GO:0023052	4814	260	235	10	0.826873	0.941893	0	signaling
GO:0043226	4814	91	235	3	0.829516	0.942467	2.48136e-195	organelle
GO:0016787	4814	1011	235	44	0.83153	0.943373	0	hydrolase activity
GO:0005576	4814	36	235	1	0.836095	0.94441	1.14102e-91	extracellular region
GO:0010181	4814	36	235	1	0.836095	0.94441	1.14102e-91	FMN binding
GO:0019843	4814	36	235	1	0.836095	0.94441	1.14102e-91	rRNA binding
GO:0000155	4814	93	235	3	0.840457	0.945396	9.51957e-199	two-component sensor activity
GO:0030529	4814	66	235	2	0.840623	0.945396	7.67127e-151	ribonucleoprotein complex
GO:0004673	4814	93	235	3	0.840457	0.945396	9.51957e-199	protein histidine kinase activity
GO:0016775	4814	94	235	3	0.845698	0.949487	1.89544e-200	phosphotransferase activity, nitrogenous group as acceptor
GO:0015291	4814	67	235	2	0.846707	0.949487	1.08251e-152	secondary active transmembrane transporter activity
GO:0003674	4814	4477	235	215	0.855264	0.957698	0	molecular_function
GO:0016614	4814	69	235	2	0.858248	0.959655	2.25446e-156	oxidoreductase activity, acting on CH-OH group of donors
GO:0005198	4814	72	235	2	0.874081	0.975953	7.55609e-162	structural molecule activity
GO:0070271	4814	73	235	2	0.878988	0.977549	1.16321e-163	protein complex biogenesis
GO:0006461	4814	73	235	2	0.878988	0.977549	1.16321e-163	protein complex assembly
GO:0016043	4814	128	235	4	0.879291	0.977549	9.23014e-256	cellular component organization
GO:0065003	4814	74	235	2	0.883718	0.979664	1.8156e-165	macromolecular complex assembly
GO:0016301	4814	230	235	8	0.883098	0.979664	0	kinase activity
GO:0000156	4814	131	235	4	0.89012	0.985354	1.9719e-260	two-component response regulator activity
GO:0022607	4814	78	235	2	0.900982	0.995957	1.23287e-172	cellular component assembly
GO:0000000	4814	4814	235	235	1	1	1	root
GO:0043933	4814	83	235	2	0.919213	1	1.80663e-181	macromolecular complex subunit organization
GO:0004518	4814	58	235	1	0.946095	1	8.62067e-136	nuclease activity
GO:0000160	4814	195	235	5	0.966239	1	0	two-component signal transduction system (phosphorelay)
GO:0030528	4814	660	235	8	1	1	0	transcription regulator activity
GO:0009059	4814	953	235	25	0.999961	1	0	macromolecule biosynthetic process
GO:0043687	4814	99	235	2	0.958577	1	6.95904e-209	post-translational protein modification
GO:0030246	4814	57	235	1	0.943294	1	7.07044e-134	carbohydrate binding
GO:0043565	4814	191	235	5	0.961487	1	0	sequence-specific DNA binding
GO:0008270	4814	123	235	2	0.985365	1	6.59012e-248	zinc ion binding
GO:0043412	4814	133	235	3	0.962092	1	1.5789e-263	macromolecule modification
GO:0008237	4814	64	235	1	0.960234	1	4.03372e-147	metallopeptidase activity
GO:0043228	4814	81	235	2	0.912333	1	5.9451e-178	non-membrane-bounded organelle
GO:0043232	4814	81	235	2	0.912333	1	5.9451e-178	intracellular non-membrane-bounded organelle
GO:0004672	4814	132	235	3	0.960621	1	5.5582e-262	protein kinase activity
GO:0043170	4814	1418	235	38	1	1	0	macromolecule metabolic process
GO:0065007	4814	874	235	19	0.999998	1	0	biological regulation
GO:0005488	4814	2697	235	116	0.985023	1	0	binding
GO:0060255	4814	741	235	12	1	1	0	regulation of macromolecule metabolic process
GO:0009889	4814	735	235	12	1	1	0	regulation of biosynthetic process
GO:0016407	4814	86	235	2	0.928591	1	1.04829e-186	acetyltransferase activity
GO:0016410	4814	86	235	2	0.928591	1	1.04829e-186	N-acyltransferase activity
GO:0016788	4814	172	235	2	0.998419	1	1.91E-321	hydrolase activity, acting on ester bonds
GO:0016773	4814	187	235	4	0.984147	1	0	phosphotransferase activity, alcohol group as acceptor
GO:0051252	4814	716	235	11	1	1	0	regulation of RNA metabolic process
GO:0005976	4814	95	235	2	0.950942	1	3.81498e-202	polysaccharide metabolic process
GO:0005975	4814	326	235	4	0.999949	1	0	carbohydrate metabolic process
GO:0005996	4814	74	235	1	0.97607	1	1.8156e-165	monosaccharide metabolic process
GO:0006139	4814	1082	235	35	0.998891	1	0	nucleobase, nucleoside, nucleotide and nucleic acid metabolic process
GO:0006066	4814	106	235	2	0.969289	1	1.6573e-220	alcohol metabolic process
GO:0016987	4814	68	235	1	0.967541	1	1.55068e-154	sigma factor activity
GO:0016986	4814	68	235	1	0.967541	1	1.55068e-154	transcription initiation factor activity
GO:0051716	4814	85	235	1	0.98633	1	5.7644e-185	cellular response to stimulus
GO:0044238	4814	1966	235	76	0.997587	1	0	primary metabolic process
GO:0044282	4814	69	235	1	0.969148	1	2.25446e-156	small molecule catabolic process
GO:0044260	4814	1221	235	29	1	1	0	cellular macromolecule metabolic process
GO:0044262	4814	123	235	1	0.998045	1	6.59012e-248	cellular carbohydrate metabolic process
GO:0050660	4814	75	235	1	0.977257	1	2.87278e-167	FAD binding
GO:0050662	4814	201	235	4	0.990644	1	0	coenzyme binding
GO:0006468	4814	84	235	2	0.92246	1	3.20772e-183	protein amino acid phosphorylation
GO:0006464	4814	109	235	2	0.973015	1	2.00171e-225	protein modification process
GO:0032774	4814	725	235	11	1	1	0	RNA biosynthetic process
GO:0006281	4814	80	235	1	0.982365	1	3.47458e-176	DNA repair
GO:0080090	4814	736	235	12	1	1	0	regulation of primary metabolic process
GO:0006352	4814	68	235	1	0.967541	1	1.55068e-154	transcription initiation
GO:0006355	4814	716	235	11	1	1	0	regulation of transcription, DNA-dependent
GO:0006350	4814	739	235	12	1	1	0	transcription
GO:0006351	4814	722	235	11	1	1	0	transcription, DNA-dependent
GO:0006259	4814	162	235	3	0.987891	1	5.17232e-307	DNA metabolic process
GO:0051171	4814	733	235	12	1	1	0	regulation of nitrogen compound metabolic process
GO:0033554	4814	85	235	1	0.98633	1	5.7644e-185	cellular response to stress
GO:0010468	4814	739	235	12	1	1	0	regulation of gene expression
GO:0010467	4814	893	235	22	0.999979	1	0	gene expression
GO:0006950	4814	159	235	4	0.956606	1	1.24941e-302	response to stress
GO:0006974	4814	80	235	1	0.982365	1	3.47458e-176	response to DNA damage stimulus
GO:0050896	4814	209	235	4	0.993122	1	0	response to stimulus
GO:0050789	4814	864	235	19	0.999997	1	0	regulation of biological process
GO:0050794	4814	858	235	19	0.999996	1	0	regulation of cellular process
GO:0045449	4814	731	235	12	1	1	0	regulation of transcription
GO:0010556	4814	735	235	12	1	1	0	regulation of macromolecule biosynthetic process
GO:0031326	4814	735	235	12	1	1	0	regulation of cellular biosynthetic process
GO:0031323	4814	741	235	12	1	1	0	regulation of cellular metabolic process
GO:0016070	4814	794	235	18	0.999985	1	0	RNA metabolic process
GO:0042578	4814	87	235	1	0.987655	1	1.92897e-188	phosphoric ester hydrolase activity
GO:0046983	4814	55	235	1	0.937249	1	5.01561e-130	protein dimerization activity
GO:0031406	4814	56	235	1	0.940348	1	5.90195e-132	carboxylic acid binding
GO:0008152	4814	3089	235	137	0.976055	1	0	metabolic process
GO:0034645	4814	939	235	25	0.99994	1	0	cellular macromolecule biosynthetic process
GO:0008080	4814	84	235	2	0.92246	1	3.20772e-183	N-acetyltransferase activity
GO:0003700	4814	596	235	6	1	1	0	transcription factor activity
GO:0003677	4814	918	235	11	1	1	0	DNA binding
GO:0003676	4814	1046	235	17	1	1	0	nucleic acid binding
GO:0019219	4814	733	235	12	1	1	0	regulation of nucleobase, nucleoside, nucleotide and nucleic acid metabolic process
GO:0019222	4814	746	235	12	1	1	0	regulation of metabolic process

## Sheet: Bac down t90
ID	Pop.total	Pop.term	Study.total	Study.term	p	p.adjusted	p.min	name
GO:0042180	4814	240	235	37	1.57864e-10	1.23292e-07	0	cellular ketone metabolic process
GO:0043436	4814	238	235	36	5.00981e-10	1.30422e-07	0	oxoacid metabolic process
GO:0019752	4814	238	235	36	5.00981e-10	1.30422e-07	0	carboxylic acid metabolic process
GO:0044281	4814	526	235	58	6.78564e-10	1.3249e-07	0	small molecule metabolic process
GO:0006082	4814	247	235	36	1.44291e-09	2.25382e-07	0	organic acid metabolic process
GO:0006520	4814	174	235	29	2.96672e-09	3.86169e-07	4.9E-324	cellular amino acid metabolic process
GO:0044106	4814	181	235	29	7.60299e-09	8.48276e-07	0	cellular amine metabolic process
GO:0044283	4814	275	235	36	2.75481e-08	2.61226e-06	0	small molecule biosynthetic process
GO:0006519	4814	192	235	29	3.01028e-08	2.61226e-06	0	cellular amino acid and derivative metabolic process
GO:0009308	4814	226	235	31	9.68597e-08	7.20248e-06	0	amine metabolic process
GO:0044271	4814	251	235	33	1.01443e-07	7.20248e-06	0	cellular nitrogen compound biosynthetic process
GO:0043039	4814	25	235	9	1.39091e-06	7.75932e-05	1.42924e-67	tRNA aminoacylation
GO:0043038	4814	25	235	9	1.39091e-06	7.75932e-05	1.42924e-67	amino acid activation
GO:0006418	4814	25	235	9	1.39091e-06	7.75932e-05	1.42924e-67	tRNA aminoacylation for protein translation
GO:0004812	4814	27	235	9	2.92771e-06	0.00012703	4.37565e-72	aminoacyl-tRNA ligase activity
GO:0016875	4814	27	235	9	2.92771e-06	0.00012703	4.37565e-72	ligase activity, forming carbon-oxygen bonds
GO:0016876	4814	27	235	9	2.92771e-06	0.00012703	4.37565e-72	ligase activity, forming aminoacyl-tRNA and related compounds
GO:0006399	4814	41	235	11	2.55567e-06	0.00012703	4.12918e-102	tRNA metabolic process
GO:0034660	4814	50	235	12	3.21486e-06	0.000132148	2.94215e-120	ncRNA metabolic process
GO:0046394	4814	122	235	19	5.29514e-06	0.000206775	2.51389e-246	carboxylic acid biosynthetic process
GO:0016053	4814	128	235	19	1.0892e-05	0.000405078	9.23014e-256	organic acid biosynthetic process
GO:0020037	4814	32	235	9	1.41319e-05	0.000501682	4.21523e-83	heme binding
GO:0008652	4814	99	235	16	1.86418e-05	0.00063301	6.95904e-209	cellular amino acid biosynthetic process
GO:0046906	4814	42	235	10	2.34649e-05	0.000763586	3.63347e-104	tetrapyrrole binding
GO:0009309	4814	106	235	16	4.47167e-05	0.00139695	1.6573e-220	amine biosynthetic process
GO:0004748	4814	3	235	3	0.000114919	0.00344667	5.3815e-11	ribonucleoside-diphosphate reductase activity
GO:0055114	4814	548	235	46	0.000119155	0.00344667	0	oxidation reduction
GO:0046483	4814	178	235	21	0.000127879	0.00356691	0	heterocycle metabolic process
GO:0044424	4814	400	235	36	0.000189179	0.00509477	0	intracellular part
GO:0005737	4814	375	235	34	0.000252932	0.00658467	0	cytoplasm
GO:0009070	4814	8	235	4	0.000331773	0.00835854	1.40604e-25	serine family amino acid biosynthetic process
GO:0016491	4814	675	235	52	0.000365614	0.00892326	0	oxidoreductase activity
GO:0019344	4814	4	235	3	0.000443051	0.0104855	4.47433e-14	cysteine biosynthetic process
GO:0004497	4814	59	235	10	0.00048163	0.0110633	1.06943e-137	monooxygenase activity
GO:0016874	4814	131	235	16	0.000560753	0.0125128	1.9719e-260	ligase activity
GO:0000166	4814	884	235	63	0.00067613	0.0146683	0	nucleotide binding
GO:0005623	4814	1534	235	98	0.000723107	0.0148618	0	cell
GO:0044464	4814	1534	235	98	0.000723107	0.0148618	0	cell part
GO:0006790	4814	42	235	8	0.000797549	0.0159714	3.63347e-104	sulfur metabolic process
GO:0032555	4814	686	235	51	0.000984278	0.0187493	0	purine ribonucleotide binding
GO:0032553	4814	686	235	51	0.000984278	0.0187493	0	ribonucleotide binding
GO:0016728	4814	5	235	3	0.00106766	0.0198534	4.65107e-17	oxidoreductase activity, acting on CH or CH2 groups, disulfide as acceptor
GO:0005524	4814	660	235	49	0.00130416	0.0231488	0	ATP binding
GO:0032559	4814	660	235	49	0.00130416	0.0231488	0	adenyl ribonucleotide binding
GO:0009069	4814	18	235	5	0.00134847	0.0234034	3.42808e-51	serine family amino acid metabolic process
GO:0009235	4814	27	235	6	0.00158083	0.0262687	4.37565e-72	cobalamin metabolic process
GO:0009236	4814	27	235	6	0.00158083	0.0262687	4.37565e-72	cobalamin biosynthetic process
GO:0006541	4814	19	235	5	0.00175814	0.0286065	1.35808e-53	glutamine metabolic process
GO:0005575	4814	1577	235	98	0.00200358	0.0319346	0	cellular_component
GO:0017076	4814	762	235	54	0.00209424	0.0327121	0	purine nucleotide binding
GO:0018130	4814	96	235	12	0.00224232	0.0343257	7.76093e-204	heterocycle biosynthetic process
GO:0005971	4814	2	235	2	0.00237335	0.0343257	8.63193e-08	ribonucleoside-diphosphate reductase complex
GO:0006535	4814	2	235	2	0.00237335	0.0343257	8.63193e-08	cysteine biosynthetic process from serine
GO:0019419	4814	2	235	2	0.00237335	0.0343257	8.63193e-08	sulfate reduction
GO:0030554	4814	736	235	52	0.00275835	0.0369809	0	adenyl nucleotide binding
GO:0009064	4814	40	235	7	0.00282693	0.0369809	4.80798e-100	glutamine family amino acid metabolic process
GO:0009325	4814	13	235	4	0.0027911	0.0369809	8.4868e-39	nitrate reductase complex
GO:0001883	4814	736	235	52	0.00275835	0.0369809	0	purine nucleoside binding
GO:0001882	4814	737	235	52	0.00284104	0.0369809	0	nucleoside binding
GO:0006221	4814	13	235	4	0.0027911	0.0369809	8.4868e-39	pyrimidine nucleotide biosynthetic process
GO:0006534	4814	7	235	3	0.00347294	0.0430534	8.44857e-23	cysteine metabolic process
GO:0006827	4814	7	235	3	0.00347294	0.0430534	8.44857e-23	high-affinity iron ion transport
GO:0034755	4814	7	235	3	0.00347294	0.0430534	8.44857e-23	iron ion transmembrane transport
GO:0016780	4814	22	235	5	0.00353149	0.0430952	1.13895e-60	phosphotransferase activity, for other substituted phosphate groups
GO:0000097	4814	14	235	4	0.00375951	0.0445505	2.4748e-41	sulfur amino acid biosynthetic process
GO:0006779	4814	42	235	7	0.00376483	0.0445505	3.63347e-104	porphyrin biosynthetic process
GO:0055086	4814	116	235	13	0.00396713	0.0462437	9.25755e-237	nucleobase, nucleoside and nucleotide metabolic process
GO:0033014	4814	43	235	7	0.00431424	0.0488322	3.27408e-106	tetrapyrrole biosynthetic process
GO:0006778	4814	43	235	7	0.00431424	0.0488322	3.27408e-106	porphyrin metabolic process
GO:0009110	4814	67	235	9	0.00484026	0.0527734	1.08251e-152	vitamin biosynthetic process
GO:0033013	4814	44	235	7	0.00492222	0.0527734	3.01949e-108	tetrapyrrole metabolic process
GO:0006220	4814	15	235	4	0.00493272	0.0527734	7.73376e-44	pyrimidine nucleotide metabolic process
GO:0006766	4814	67	235	9	0.00484026	0.0527734	1.08251e-152	vitamin metabolic process
GO:0016838	4814	8	235	3	0.00535764	0.0550568	1.40604e-25	carbon-oxygen lyase activity, acting on phosphates
GO:0016725	4814	8	235	3	0.00535764	0.0550568	1.40604e-25	oxidoreductase activity, acting on CH or CH2 groups
GO:0006563	4814	8	235	3	0.00535764	0.0550568	1.40604e-25	L-serine metabolic process
GO:0046873	4814	35	235	6	0.00625221	0.0634153	1.5147e-89	metal ion transmembrane transporter activity
GO:0005506	4814	70	235	9	0.00648485	0.0649316	3.32586e-158	iron ion binding
GO:0008963	4814	3	235	2	0.00689021	0.0656251	5.3815e-11	phospho-N-acetylmuramoyl-pentapeptide-transferase activity
GO:0005344	4814	3	235	2	0.00689021	0.0656251	5.3815e-11	oxygen transporter activity
GO:0016671	4814	3	235	2	0.00689021	0.0656251	5.3815e-11	oxidoreductase activity, acting on sulfur group of donors, disulfide as acceptor
GO:0003856	4814	3	235	2	0.00689021	0.0656251	5.3815e-11	3-dehydroquinate synthase activity
GO:0004372	4814	9	235	3	0.00774926	0.0668804	2.63304e-28	glycine hydroxymethyltransferase activity
GO:0000096	4814	17	235	4	0.00796399	0.0668804	9.13584e-49	sulfur amino acid metabolic process
GO:0009161	4814	17	235	4	0.00796399	0.0668804	9.13584e-49	ribonucleoside monophosphate metabolic process
GO:0009156	4814	17	235	4	0.00796399	0.0668804	9.13584e-49	ribonucleoside monophosphate biosynthetic process
GO:0009116	4814	36	235	6	0.00720367	0.0668804	1.14102e-91	nucleoside metabolic process
GO:0004312	4814	9	235	3	0.00774926	0.0668804	2.63304e-28	fatty-acid synthase activity
GO:0006631	4814	26	235	5	0.00752243	0.0668804	7.75948e-70	fatty acid metabolic process
GO:0006826	4814	9	235	3	0.00774926	0.0668804	2.63304e-28	iron ion transport
GO:0034654	4814	72	235	9	0.00779972	0.0668804	7.55609e-162	nucleobase, nucleoside, nucleotide and nucleic acid biosynthetic process
GO:0015674	4814	17	235	4	0.00796399	0.0668804	9.13584e-49	di-, tri-valent inorganic cation transport
GO:0034404	4814	72	235	9	0.00779972	0.0668804	7.55609e-162	nucleobase, nucleoside and nucleotide biosynthetic process
GO:0009055	4814	87	235	10	0.0092678	0.0770016	1.92897e-188	electron carrier activity
GO:0000041	4814	18	235	4	0.00985414	0.0810114	3.42808e-51	transition metal ion transport
GO:0008940	4814	10	235	3	0.0106757	0.0865476	5.4798e-31	nitrate reductase activity
GO:0003824	4814	2991	235	163	0.0107492	0.0865476	0	catalytic activity
GO:0006412	4814	117	235	12	0.011134	0.0887312	2.30552e-238	translation
GO:0009165	4814	65	235	8	0.0129922	0.100159	5.51983e-149	nucleotide biosynthetic process
GO:0004620	4814	4	235	2	0.0133374	0.100159	4.47433e-14	phospholipase activity
GO:0004629	4814	4	235	2	0.0133374	0.100159	4.47433e-14	phospholipase C activity
GO:0019825	4814	4	235	2	0.0133374	0.100159	4.47433e-14	oxygen binding
GO:0015671	4814	4	235	2	0.0133374	0.100159	4.47433e-14	oxygen transport
GO:0015669	4814	4	235	2	0.0133374	0.100159	4.47433e-14	gas transport
GO:0006767	4814	66	235	8	0.0141813	0.104487	7.67127e-151	water-soluble vitamin metabolic process
GO:0042364	4814	66	235	8	0.0141813	0.104487	7.67127e-151	water-soluble vitamin biosynthetic process
GO:0009124	4814	20	235	4	0.0144533	0.104519	5.66457e-56	nucleoside monophosphate biosynthetic process
GO:0009123	4814	20	235	4	0.0144533	0.104519	5.66457e-56	nucleoside monophosphate metabolic process
GO:0044272	4814	31	235	5	0.0159411	0.11422	6.30045e-81	sulfur compound biosynthetic process
GO:0016740	4814	805	235	52	0.0166429	0.118164	0	transferase activity
GO:0046915	4814	21	235	4	0.0171858	0.12092	2.48135e-58	transition metal ion transmembrane transporter activity
GO:0046872	4814	433	235	31	0.0179203	0.124962	0	metal ion binding
GO:0005381	4814	12	235	3	0.0182067	0.125836	3.13489e-36	iron ion transmembrane transporter activity
GO:0044255	4814	70	235	8	0.0197388	0.135228	3.32586e-158	cellular lipid metabolic process
GO:0005215	4814	507	235	35	0.0202609	0.135246	0	transporter activity
GO:0015082	4814	22	235	4	0.0202201	0.135246	1.13895e-60	di-, tri-valent inorganic cation transmembrane transporter activity
GO:0008168	4814	112	235	11	0.0199309	0.135246	2.62986e-230	methyltransferase activity
GO:0016021	4814	561	235	38	0.0207581	0.13739	0	integral to membrane
GO:0009986	4814	5	235	2	0.0215172	0.140041	4.65107e-17	cell surface
GO:0016298	4814	5	235	2	0.0215172	0.140041	4.65107e-17	lipase activity
GO:0016741	4814	114	235	11	0.0224462	0.14488	1.53265e-233	transferase activity, transferring one-carbon groups
GO:0016661	4814	13	235	3	0.0228314	0.145321	8.4868e-39	oxidoreductase activity, acting on other nitrogenous compounds as donors
GO:0008150	4814	3825	235	199	0.0228866	0.145321	0	biological_process
GO:0009084	4814	23	235	4	0.0235641	0.145627	5.46656e-63	glutamine family amino acid biosynthetic process
GO:0051234	4814	602	235	40	0.0236807	0.145627	0	establishment of localization
GO:0006629	4814	100	235	10	0.0231234	0.145627	1.47594e-210	lipid metabolic process
GO:0006810	4814	602	235	40	0.0236807	0.145627	0	transport
GO:0008829	4814	1	235	1	0.048816	0.151291	0.000207727	dCTP deaminase activity
GO:0004399	4814	1	235	1	0.048816	0.151291	0.000207727	histidinol dehydrogenase activity
GO:0004448	4814	1	235	1	0.048816	0.151291	0.000207727	isocitrate dehydrogenase activity
GO:0004450	4814	1	235	1	0.048816	0.151291	0.000207727	isocitrate dehydrogenase (NADP+) activity
GO:0004525	4814	1	235	1	0.048816	0.151291	0.000207727	ribonuclease III activity
GO:0070566	4814	6	235	2	0.0312465	0.151291	5.80296e-20	adenylyltransferase activity
GO:0004604	4814	1	235	1	0.048816	0.151291	0.000207727	phosphoadenylyl-sulfate reductase (thioredoxin) activity
GO:0008864	4814	1	235	1	0.048816	0.151291	0.000207727	formyltetrahydrofolate deformylase activity
GO:0009083	4814	1	235	1	0.048816	0.151291	0.000207727	branched chain family amino acid catabolic process
GO:0009081	4814	15	235	3	0.0338079	0.151291	7.73376e-44	branched chain family amino acid metabolic process
GO:0000286	4814	1	235	1	0.048816	0.151291	0.000207727	alanine dehydrogenase activity
GO:0009041	4814	1	235	1	0.048816	0.151291	0.000207727	uridylate kinase activity
GO:0004107	4814	1	235	1	0.048816	0.151291	0.000207727	chorismate synthase activity
GO:0004122	4814	1	235	1	0.048816	0.151291	0.000207727	cystathionine beta-synthase activity
GO:0004124	4814	1	235	1	0.048816	0.151291	0.000207727	cysteine synthase activity
GO:0009168	4814	15	235	3	0.0338079	0.151291	7.73376e-44	purine ribonucleoside monophosphate biosynthetic process
GO:0009167	4814	15	235	3	0.0338079	0.151291	7.73376e-44	purine ribonucleoside monophosphate metabolic process
GO:0009127	4814	15	235	3	0.0338079	0.151291	7.73376e-44	purine nucleoside monophosphate biosynthetic process
GO:0009126	4814	15	235	3	0.0338079	0.151291	7.73376e-44	purine nucleoside monophosphate metabolic process
GO:0009117	4814	93	235	9	0.0365298	0.151291	9.51957e-199	nucleotide metabolic process
GO:0004316	4814	1	235	1	0.048816	0.151291	0.000207727	3-oxoacyl-[acyl-carrier-protein] reductase activity
GO:0004318	4814	1	235	1	0.048816	0.151291	0.000207727	enoyl-[acyl-carrier-protein] reductase (NADH) activity
GO:0070013	4814	1	235	1	0.048816	0.151291	0.000207727	intracellular organelle lumen
GO:0008535	4814	1	235	1	0.048816	0.151291	0.000207727	respiratory chain complex IV assembly
GO:0008531	4814	1	235	1	0.048816	0.151291	0.000207727	riboflavin kinase activity
GO:0004655	4814	1	235	1	0.048816	0.151291	0.000207727	porphobilinogen synthase activity
GO:0043233	4814	1	235	1	0.048816	0.151291	0.000207727	organelle lumen
GO:0043234	4814	80	235	8	0.0400856	0.151291	3.47458e-176	protein complex
GO:0004657	4814	1	235	1	0.048816	0.151291	0.000207727	proline dehydrogenase activity
GO:0008654	4814	15	235	3	0.0338079	0.151291	7.73376e-44	phospholipid biosynthetic process
GO:0004781	4814	1	235	1	0.048816	0.151291	0.000207727	sulfate adenylyltransferase (ATP) activity
GO:0004779	4814	1	235	1	0.048816	0.151291	0.000207727	sulfate adenylyltransferase activity
GO:0004797	4814	1	235	1	0.048816	0.151291	0.000207727	thymidine kinase activity
GO:0008603	4814	1	235	1	0.048816	0.151291	0.000207727	cAMP-dependent protein kinase regulator activity
GO:0004824	4814	1	235	1	0.048816	0.151291	0.000207727	lysine-tRNA ligase activity
GO:0004827	4814	1	235	1	0.048816	0.151291	0.000207727	proline-tRNA ligase activity
GO:0004828	4814	1	235	1	0.048816	0.151291	0.000207727	serine-tRNA ligase activity
GO:0004818	4814	1	235	1	0.048816	0.151291	0.000207727	glutamate-tRNA ligase activity
GO:0004821	4814	1	235	1	0.048816	0.151291	0.000207727	histidine-tRNA ligase activity
GO:0004822	4814	1	235	1	0.048816	0.151291	0.000207727	isoleucine-tRNA ligase activity
GO:0016631	4814	1	235	1	0.048816	0.151291	0.000207727	enoyl-[acyl-carrier-protein] reductase activity
GO:0016835	4814	48	235	6	0.0279514	0.151291	2.72719e-116	carbon-oxygen lyase activity
GO:0016884	4814	15	235	3	0.0338079	0.151291	7.73376e-44	carbon-nitrogen ligase activity, with glutamine as amido-N-donor
GO:0016879	4814	47	235	6	0.0254594	0.151291	2.70844e-114	ligase activity, forming carbon-nitrogen bonds
GO:0051301	4814	36	235	5	0.029057	0.151291	1.14102e-91	cell division
GO:0016645	4814	6	235	2	0.0312465	0.151291	5.80296e-20	oxidoreductase activity, acting on the CH-NH group of donors
GO:0016742	4814	6	235	2	0.0312465	0.151291	5.80296e-20	hydroxymethyl-, formyl- and related transferase activity
GO:0044425	4814	585	235	38	0.0372376	0.151291	0	membrane part
GO:0044429	4814	1	235	1	0.048816	0.151291	0.000207727	mitochondrial part
GO:0009234	4814	1	235	1	0.048816	0.151291	0.000207727	menaquinone biosynthetic process
GO:0009233	4814	1	235	1	0.048816	0.151291	0.000207727	menaquinone metabolic process
GO:0005952	4814	1	235	1	0.048816	0.151291	0.000207727	cAMP-dependent protein kinase complex
GO:0009259	4814	40	235	5	0.0433798	0.151291	4.80798e-100	ribonucleotide metabolic process
GO:0009260	4814	39	235	5	0.039466	0.151291	5.73952e-98	ribonucleotide biosynthetic process
GO:0009262	4814	6	235	2	0.0312465	0.151291	5.80296e-20	deoxyribonucleotide metabolic process
GO:0016960	4814	1	235	1	0.048816	0.151291	0.000207727	class II ribonucleotide reductase activity
GO:0001887	4814	1	235	1	0.048816	0.151291	0.000207727	selenium metabolic process
GO:0005759	4814	1	235	1	0.048816	0.151291	0.000207727	mitochondrial matrix
GO:0005886	4814	278	235	21	0.0289026	0.151291	0	plasma membrane
GO:0001932	4814	1	235	1	0.048816	0.151291	0.000207727	regulation of protein amino acid phosphorylation
GO:0006560	4814	6	235	2	0.0312465	0.151291	5.80296e-20	proline metabolic process
GO:0006562	4814	1	235	1	0.048816	0.151291	0.000207727	proline catabolic process
GO:0019538	4814	394	235	27	0.0428728	0.151291	0	protein metabolic process
GO:0006638	4814	1	235	1	0.048816	0.151291	0.000207727	neutral lipid metabolic process
GO:0006639	4814	1	235	1	0.048816	0.151291	0.000207727	acylglycerol metabolic process
GO:0006633	4814	14	235	3	0.0280329	0.151291	2.4748e-41	fatty acid biosynthetic process
GO:0006644	4814	15	235	3	0.0338079	0.151291	7.73376e-44	phospholipid metabolic process
GO:0006433	4814	1	235	1	0.048816	0.151291	0.000207727	prolyl-tRNA aminoacylation
GO:0006434	4814	1	235	1	0.048816	0.151291	0.000207727	seryl-tRNA aminoacylation
GO:0006427	4814	1	235	1	0.048816	0.151291	0.000207727	histidyl-tRNA aminoacylation
GO:0006424	4814	1	235	1	0.048816	0.151291	0.000207727	glutamyl-tRNA aminoacylation
GO:0006430	4814	1	235	1	0.048816	0.151291	0.000207727	lysyl-tRNA aminoacylation
GO:0006428	4814	1	235	1	0.048816	0.151291	0.000207727	isoleucyl-tRNA aminoacylation
GO:0006397	4814	1	235	1	0.048816	0.151291	0.000207727	mRNA processing
GO:0006396	4814	36	235	5	0.029057	0.151291	1.14102e-91	RNA processing
GO:0046026	4814	1	235	1	0.048816	0.151291	0.000207727	precorrin-4 C11-methyltransferase activity
GO:0006189	4814	7	235	2	0.042356	0.151291	8.44857e-23	'de novo' IMP biosynthetic process
GO:0019842	4814	121	235	11	0.0330933	0.151291	9.67024e-245	vitamin binding
GO:0006229	4814	1	235	1	0.048816	0.151291	0.000207727	dUTP biosynthetic process
GO:0019887	4814	1	235	1	0.048816	0.151291	0.000207727	protein kinase regulator activity
GO:0051179	4814	604	235	40	0.0248636	0.151291	0	localization
GO:0045300	4814	1	235	1	0.048816	0.151291	0.000207727	acyl-[acyl-carrier-protein] desaturase activity
GO:0045426	4814	1	235	1	0.048816	0.151291	0.000207727	quinone cofactor biosynthetic process
GO:0050897	4814	1	235	1	0.048816	0.151291	0.000207727	cobalt ion binding
GO:0031974	4814	1	235	1	0.048816	0.151291	0.000207727	membrane-enclosed lumen
GO:0031980	4814	1	235	1	0.048816	0.151291	0.000207727	mitochondrial lumen
GO:0006775	4814	1	235	1	0.048816	0.151291	0.000207727	fat-soluble vitamin metabolic process
GO:0006753	4814	93	235	9	0.0365298	0.151291	9.51957e-199	nucleoside phosphate metabolic process
GO:0016260	4814	1	235	1	0.048816	0.151291	0.000207727	selenocysteine biosynthetic process
GO:0016259	4814	1	235	1	0.048816	0.151291	0.000207727	selenocysteine metabolic process
GO:0046653	4814	1	235	1	0.048816	0.151291	0.000207727	tetrahydrofolate metabolic process
GO:0046654	4814	1	235	1	0.048816	0.151291	0.000207727	tetrahydrofolate biosynthetic process
GO:0022890	4814	48	235	6	0.0279514	0.151291	2.72719e-116	inorganic cation transmembrane transporter activity
GO:0034220	4814	17	235	3	0.0470461	0.151291	9.13584e-49	ion transmembrane transport
GO:0033862	4814	1	235	1	0.048816	0.151291	0.000207727	UMP kinase activity
GO:0016020	4814	774	235	48	0.0414068	0.151291	0	membrane
GO:0016075	4814	1	235	1	0.048816	0.151291	0.000207727	rRNA catabolic process
GO:0031399	4814	1	235	1	0.048816	0.151291	0.000207727	regulation of protein modification process
GO:0042242	4814	1	235	1	0.048816	0.151291	0.000207727	cobyrinic acid a,c-diamide synthase activity
GO:0034661	4814	1	235	1	0.048816	0.151291	0.000207727	ncRNA catabolic process
GO:0042362	4814	1	235	1	0.048816	0.151291	0.000207727	fat-soluble vitamin biosynthetic process
GO:0003725	4814	1	235	1	0.048816	0.151291	0.000207727	double-stranded RNA binding
GO:0031224	4814	569	235	38	0.0254266	0.151291	0	intrinsic to membrane
GO:0042371	4814	1	235	1	0.048816	0.151291	0.000207727	vitamin K biosynthetic process
GO:0042373	4814	1	235	1	0.048816	0.151291	0.000207727	vitamin K metabolic process
GO:0042375	4814	1	235	1	0.048816	0.151291	0.000207727	quinone cofactor metabolic process
GO:0008033	4814	17	235	3	0.0470461	0.151291	9.13584e-49	tRNA processing
GO:0019136	4814	1	235	1	0.048816	0.151291	0.000207727	deoxynucleoside kinase activity
GO:0019206	4814	1	235	1	0.048816	0.151291	0.000207727	nucleoside kinase activity
GO:0019207	4814	1	235	1	0.048816	0.151291	0.000207727	kinase regulator activity
GO:0019205	4814	7	235	2	0.042356	0.151291	8.44857e-23	nucleobase, nucleoside, nucleotide kinase activity
GO:0004044	4814	1	235	1	0.048816	0.151291	0.000207727	amidophosphoribosyltransferase activity
GO:0046339	4814	1	235	1	0.048816	0.151291	0.000207727	diacylglycerol metabolic process
GO:0046341	4814	1	235	1	0.048816	0.151291	0.000207727	CDP-diacylglycerol metabolic process
GO:0046417	4814	24	235	4	0.0272244	0.151291	2.73842e-65	chorismate metabolic process
GO:0019379	4814	1	235	1	0.048816	0.151291	0.000207727	sulfate assimilation, phosphoadenylyl sulfate reduction by phosphoadenylyl-sulfate reductase (thioredoxin)
GO:0019343	4814	1	235	1	0.048816	0.151291	0.000207727	cysteine biosynthetic process via cystathionine
GO:0003919	4814	1	235	1	0.048816	0.151291	0.000207727	FMN adenylyltransferase activity
GO:0003934	4814	1	235	1	0.048816	0.151291	0.000207727	GTP cyclohydrolase I activity
GO:0003922	4814	1	235	1	0.048816	0.151291	0.000207727	GMP synthase (glutamine-hydrolyzing) activity
GO:0003882	4814	1	235	1	0.048816	0.151291	0.000207727	CDP-diacylglycerol-serine O-phosphatidyltransferase activity
GO:0003883	4814	1	235	1	0.048816	0.151291	0.000207727	CTP synthase activity
GO:0034470	4814	26	235	4	0.0355118	0.151291	7.75948e-70	ncRNA processing
GO:0003842	4814	1	235	1	0.048816	0.151291	0.000207727	1-pyrroline-5-carboxylate dehydrogenase activity
GO:0003862	4814	1	235	1	0.048816	0.151291	0.000207727	3-isopropylmalate dehydrogenase activity
GO:0032787	4814	56	235	6	0.0537279	0.165856	5.90195e-132	monocarboxylic acid metabolic process
GO:0016744	4814	8	235	2	0.0546888	0.166194	1.40604e-25	transferase activity, transferring aldehyde or ketonic groups
GO:0046040	4814	8	235	2	0.0546888	0.166194	1.40604e-25	IMP metabolic process
GO:0006188	4814	8	235	2	0.0546888	0.166194	1.40604e-25	IMP biosynthetic process
GO:0042126	4814	8	235	2	0.0546888	0.166194	1.40604e-25	nitrate metabolic process
GO:0019438	4814	43	235	5	0.0564771	0.170964	3.27408e-106	aromatic compound biosynthetic process
GO:0051188	4814	101	235	9	0.0568848	0.171533	3.16227e-212	cofactor biosynthetic process
GO:0008610	4814	58	235	6	0.0618654	0.185834	8.62067e-136	lipid biosynthetic process
GO:0051186	4814	135	235	11	0.0642487	0.192254	1.30379e-266	cofactor metabolic process
GO:0009058	4814	1399	235	79	0.06772	0.201868	0	biosynthetic process
GO:0006400	4814	9	235	2	0.0681	0.202229	2.63304e-28	tRNA modification
GO:0044249	4814	1307	235	74	0.0738138	0.218366	0	cellular biosynthetic process
GO:0016757	4814	33	235	4	0.0747629	0.220339	2.90888e-85	transferase activity, transferring glycosyl groups
GO:0006807	4814	1368	235	77	0.0760611	0.223322	0	nitrogen compound metabolic process
GO:0043167	4814	492	235	31	0.0795787	0.231898	0	ion binding
GO:0043169	4814	492	235	31	0.0795787	0.231898	0	cation binding
GO:0019637	4814	21	235	3	0.0798728	0.231898	2.48135e-58	organophosphate metabolic process
GO:0030001	4814	62	235	6	0.0802146	0.232028	2.25864e-143	metal ion transport
GO:0004400	4814	2	235	1	0.0952586	0.23249	8.63193e-08	histidinol-phosphate transaminase activity
GO:0004359	4814	2	235	1	0.0952586	0.23249	8.63193e-08	glutaminase activity
GO:0000103	4814	2	235	1	0.0952586	0.23249	8.63193e-08	sulfate assimilation
GO:0008834	4814	2	235	1	0.0952586	0.23249	8.63193e-08	di-trans,poly-cis-decaprenylcistransferase activity
GO:0009073	4814	22	235	3	0.0892916	0.23249	1.13895e-60	aromatic amino acid family biosynthetic process
GO:0043648	4814	35	235	4	0.0888146	0.23249	1.5147e-89	dicarboxylic acid metabolic process
GO:0009212	4814	2	235	1	0.0952586	0.23249	8.63193e-08	pyrimidine deoxyribonucleoside triphosphate biosynthetic process
GO:0009202	4814	2	235	1	0.0952586	0.23249	8.63193e-08	deoxyribonucleoside triphosphate biosynthetic process
GO:0009186	4814	2	235	1	0.0952586	0.23249	8.63193e-08	deoxyribonucleoside diphosphate metabolic process
GO:0070279	4814	78	235	7	0.084747	0.23249	1.23287e-172	vitamin B6 binding
GO:0009132	4814	2	235	1	0.0952586	0.23249	8.63193e-08	nucleoside diphosphate metabolic process
GO:0030170	4814	78	235	7	0.084747	0.23249	1.23287e-172	pyridoxal phosphate binding
GO:0008236	4814	63	235	6	0.0852315	0.23249	2.99441e-145	serine-type peptidase activity
GO:0004642	4814	2	235	1	0.0952586	0.23249	8.63193e-08	phosphoribosylformylglycinamidine synthase activity
GO:0004749	4814	2	235	1	0.0952586	0.23249	8.63193e-08	ribose phosphate diphosphokinase activity
GO:0004738	4814	2	235	1	0.0952586	0.23249	8.63193e-08	pyruvate dehydrogenase activity
GO:0004739	4814	2	235	1	0.0952586	0.23249	8.63193e-08	pyruvate dehydrogenase (acetyl-transferring) activity
GO:0004813	4814	2	235	1	0.0952586	0.23249	8.63193e-08	alanine-tRNA ligase activity
GO:0004802	4814	2	235	1	0.0952586	0.23249	8.63193e-08	transketolase activity
GO:0004826	4814	2	235	1	0.0952586	0.23249	8.63193e-08	phenylalanine-tRNA ligase activity
GO:0004830	4814	2	235	1	0.0952586	0.23249	8.63193e-08	tryptophan-tRNA ligase activity
GO:0004845	4814	2	235	1	0.0952586	0.23249	8.63193e-08	uracil phosphoribosyltransferase activity
GO:0009987	4814	2235	235	120	0.0817546	0.23249	0	cellular process
GO:0005310	4814	2	235	1	0.0952586	0.23249	8.63193e-08	dicarboxylic acid transmembrane transporter activity
GO:0016717	4814	2	235	1	0.0952586	0.23249	8.63193e-08	oxidoreductase activity, acting on paired donors, with oxidation of a pair of donors resulting in the reduction of molecular oxygen to two molecules of water
GO:0009399	4814	2	235	1	0.0952586	0.23249	8.63193e-08	nitrogen fixation
GO:0044237	4814	1877	235	102	0.08842	0.23249	0	cellular metabolic process
GO:0017171	4814	63	235	6	0.0852315	0.23249	2.99441e-145	serine hydrolase activity
GO:0017153	4814	2	235	1	0.0952586	0.23249	8.63193e-08	sodium:dicarboxylate symporter activity
GO:0015296	4814	2	235	1	0.0952586	0.23249	8.63193e-08	anion:cation symporter activity
GO:0006650	4814	2	235	1	0.0952586	0.23249	8.63193e-08	glycerophospholipid metabolic process
GO:0006432	4814	2	235	1	0.0952586	0.23249	8.63193e-08	phenylalanyl-tRNA aminoacylation
GO:0006436	4814	2	235	1	0.0952586	0.23249	8.63193e-08	tryptophanyl-tRNA aminoacylation
GO:0006419	4814	2	235	1	0.0952586	0.23249	8.63193e-08	alanyl-tRNA aminoacylation
GO:0046037	4814	2	235	1	0.0952586	0.23249	8.63193e-08	GMP metabolic process
GO:0006177	4814	2	235	1	0.0952586	0.23249	8.63193e-08	GMP biosynthetic process
GO:0046025	4814	2	235	1	0.0952586	0.23249	8.63193e-08	precorrin-6Y C5,15-methyltransferase (decarboxylating) activity
GO:0006835	4814	2	235	1	0.0952586	0.23249	8.63193e-08	dicarboxylic acid transport
GO:0006730	4814	22	235	3	0.0892916	0.23249	1.13895e-60	one-carbon metabolic process
GO:0046914	4814	244	235	17	0.0856126	0.23249	0	transition metal ion binding
GO:0016071	4814	2	235	1	0.0952586	0.23249	8.63193e-08	mRNA metabolic process
GO:0046080	4814	2	235	1	0.0952586	0.23249	8.63193e-08	dUTP metabolic process
GO:0042274	4814	2	235	1	0.0952586	0.23249	8.63193e-08	ribosomal small subunit biogenesis
GO:0008081	4814	10	235	2	0.0824561	0.23249	5.4798e-31	phosphoric diester hydrolase activity
GO:0008113	4814	2	235	1	0.0952586	0.23249	8.63193e-08	peptide-methionine-(S)-S-oxide reductase activity
GO:0031119	4814	2	235	1	0.0952586	0.23249	8.63193e-08	tRNA pseudouridine synthesis
GO:0004086	4814	2	235	1	0.0952586	0.23249	8.63193e-08	carbamoyl-phosphate synthase activity
GO:0004088	4814	2	235	1	0.0952586	0.23249	8.63193e-08	carbamoyl-phosphate synthase (glutamine-hydrolyzing) activity
GO:0003984	4814	2	235	1	0.0952586	0.23249	8.63193e-08	acetolactate synthase activity
GO:0046486	4814	2	235	1	0.0952586	0.23249	8.63193e-08	glycerolipid metabolic process
GO:0034641	4814	1307	235	73	0.0965519	0.234913	0	cellular nitrogen compound metabolic process
GO:0008757	4814	23	235	3	0.0991508	0.240487	5.46656e-63	S-adenosylmethionine-dependent methyltransferase activity
GO:0016779	4814	51	235	5	0.101271	0.244868	3.14965e-122	nucleotidyltransferase activity
GO:0005622	4814	732	235	43	0.105547	0.254421	0	intracellular
GO:0044267	4814	252	235	17	0.106992	0.257109	0	cellular protein metabolic process
GO:0016772	4814	307	235	20	0.111064	0.266076	0	transferase activity, transferring phosphorus-containing groups
GO:0000105	4814	12	235	2	0.113519	0.26785	3.13489e-36	histidine biosynthetic process
GO:0009076	4814	12	235	2	0.113519	0.26785	3.13489e-36	histidine family amino acid biosynthetic process
GO:0016638	4814	12	235	2	0.113519	0.26785	3.13489e-36	oxidoreductase activity, acting on the CH-NH2 group of donors
GO:0022613	4814	12	235	2	0.113519	0.26785	3.13489e-36	ribonucleoprotein complex biogenesis
GO:0042254	4814	12	235	2	0.113519	0.26785	3.13489e-36	ribosome biogenesis
GO:0016614	4814	69	235	6	0.118837	0.279553	2.25446e-156	oxidoreductase activity, acting on CH-OH group of donors
GO:0000049	4814	13	235	2	0.130008	0.303356	8.4868e-39	tRNA binding
GO:0009082	4814	13	235	2	0.130008	0.303356	8.4868e-39	branched chain family amino acid biosynthetic process
GO:0009211	4814	3	235	1	0.139443	0.303356	5.3815e-11	pyrimidine deoxyribonucleoside triphosphate metabolic process
GO:0009200	4814	3	235	1	0.139443	0.303356	5.3815e-11	deoxyribonucleoside triphosphate metabolic process
GO:0009148	4814	3	235	1	0.139443	0.303356	5.3815e-11	pyrimidine nucleoside triphosphate biosynthetic process
GO:0009120	4814	3	235	1	0.139443	0.303356	5.3815e-11	deoxyribonucleoside metabolic process
GO:0009113	4814	3	235	1	0.139443	0.303356	5.3815e-11	purine base biosynthetic process
GO:0008272	4814	3	235	1	0.139443	0.303356	5.3815e-11	sulfate transport
GO:0004792	4814	3	235	1	0.139443	0.303356	5.3815e-11	thiosulfate sulfurtransferase activity
GO:0009218	4814	3	235	1	0.139443	0.303356	5.3815e-11	pyrimidine ribonucleotide metabolic process
GO:0009220	4814	3	235	1	0.139443	0.303356	5.3815e-11	pyrimidine ribonucleotide biosynthetic process
GO:0009221	4814	3	235	1	0.139443	0.303356	5.3815e-11	pyrimidine deoxyribonucleotide biosynthetic process
GO:0009263	4814	3	235	1	0.139443	0.303356	5.3815e-11	deoxyribonucleotide biosynthetic process
GO:0009265	4814	3	235	1	0.139443	0.303356	5.3815e-11	2'-deoxyribonucleotide biosynthetic process
GO:0016899	4814	3	235	1	0.139443	0.303356	5.3815e-11	oxidoreductase activity, acting on the CH-OH group of donors, oxygen as acceptor
GO:0017169	4814	3	235	1	0.139443	0.303356	5.3815e-11	CDP-alcohol phosphatidyltransferase activity
GO:0015081	4814	3	235	1	0.139443	0.303356	5.3815e-11	sodium ion transmembrane transporter activity
GO:0006260	4814	41	235	4	0.137722	0.303356	4.12918e-102	DNA replication
GO:0006885	4814	3	235	1	0.139443	0.303356	5.3815e-11	regulation of pH
GO:0006662	4814	3	235	1	0.139443	0.303356	5.3815e-11	glycerol ether metabolic process
GO:0055067	4814	3	235	1	0.139443	0.303356	5.3815e-11	monovalent inorganic cation homeostasis
GO:0018904	4814	3	235	1	0.139443	0.303356	5.3815e-11	organic ether metabolic process
GO:0046125	4814	3	235	1	0.139443	0.303356	5.3815e-11	pyrimidine deoxyribonucleoside metabolic process
GO:0046349	4814	3	235	1	0.139443	0.303356	5.3815e-11	amino sugar biosynthetic process
GO:0019276	4814	3	235	1	0.139443	0.303356	5.3815e-11	UDP-N-acetylgalactosamine metabolic process
GO:0019277	4814	3	235	1	0.139443	0.303356	5.3815e-11	UDP-N-acetylgalactosamine biosynthetic process
GO:0003885	4814	3	235	1	0.139443	0.303356	5.3815e-11	D-arabinono-1,4-lactone oxidase activity
GO:0007165	4814	89	235	7	0.142553	0.30926	6.76267e-192	signal transduction
GO:0030976	4814	14	235	2	0.147004	0.318033	2.4748e-41	thiamin pyrophosphate binding
GO:0009072	4814	28	235	3	0.154184	0.332646	2.55939e-74	aromatic amino acid family metabolic process
GO:0006812	4814	91	235	7	0.154718	0.332878	2.48136e-195	cation transport
GO:0009075	4814	15	235	2	0.164418	0.35181	7.73376e-44	histidine family amino acid metabolic process
GO:0006547	4814	15	235	2	0.164418	0.35181	7.73376e-44	histidine metabolic process
GO:0009065	4814	4	235	1	0.181478	0.362948	4.47433e-14	glutamine family amino acid catabolic process
GO:0043623	4814	4	235	1	0.181478	0.362948	4.47433e-14	cellular protein complex assembly
GO:0009147	4814	4	235	1	0.181478	0.362948	4.47433e-14	pyrimidine nucleoside triphosphate metabolic process
GO:0016639	4814	4	235	1	0.181478	0.362948	4.47433e-14	oxidoreductase activity, acting on the CH-NH2 group of donors, NAD or NADP as acceptor
GO:0016778	4814	4	235	1	0.181478	0.362948	4.47433e-14	diphosphotransferase activity
GO:0051246	4814	4	235	1	0.181478	0.362948	4.47433e-14	regulation of protein metabolic process
GO:0016814	4814	16	235	2	0.182171	0.362948	2.57846e-46	hydrolase activity, acting on carbon-nitrogen (but not peptide) bonds, in cyclic amidines
GO:0051287	4814	30	235	3	0.178399	0.362948	9.72302e-79	NAD or NADH binding
GO:0009219	4814	4	235	1	0.181478	0.362948	4.47433e-14	pyrimidine deoxyribonucleotide metabolic process
GO:0006099	4814	16	235	2	0.182171	0.362948	2.57846e-46	tricarboxylic acid cycle
GO:0006084	4814	16	235	2	0.182171	0.362948	2.57846e-46	acetyl-CoA metabolic process
GO:0009394	4814	4	235	1	0.181478	0.362948	4.47433e-14	2'-deoxyribonucleotide metabolic process
GO:0005739	4814	4	235	1	0.181478	0.362948	4.47433e-14	mitochondrion
GO:0006537	4814	4	235	1	0.181478	0.362948	4.47433e-14	glutamate biosynthetic process
GO:0033177	4814	4	235	1	0.181478	0.362948	4.47433e-14	proton-transporting two-sector ATPase complex, proton-transporting domain
GO:0006401	4814	4	235	1	0.181478	0.362948	4.47433e-14	RNA catabolic process
GO:0032268	4814	4	235	1	0.181478	0.362948	4.47433e-14	regulation of cellular protein metabolic process
GO:0045263	4814	4	235	1	0.181478	0.362948	4.47433e-14	proton-transporting ATP synthase complex, coupling factor F(o)
GO:0006811	4814	111	235	8	0.17341	0.362948	1.10431e-228	ion transport
GO:0022892	4814	218	235	14	0.176662	0.362948	0	substrate-specific transporter activity
GO:0022857	4814	235	235	15	0.171857	0.362948	0	transmembrane transporter activity
GO:0033818	4814	4	235	1	0.181478	0.362948	4.47433e-14	beta-ketoacyl-acyl-carrier-protein synthase III activity
GO:0007242	4814	4	235	1	0.181478	0.362948	4.47433e-14	intracellular signaling cascade
GO:0046356	4814	16	235	2	0.182171	0.362948	2.57846e-46	acetyl-CoA catabolic process
GO:0015405	4814	78	235	6	0.179555	0.362948	1.23287e-172	P-P-bond-hydrolysis-driven transmembrane transporter activity
GO:0015399	4814	78	235	6	0.179555	0.362948	1.23287e-172	primary active transmembrane transporter activity
GO:0003933	4814	4	235	1	0.181478	0.362948	4.47433e-14	GTP cyclohydrolase activity
GO:0004252	4814	46	235	4	0.185024	0.367694	2.74763e-112	serine-type endopeptidase activity
GO:0044248	4814	63	235	5	0.192373	0.381327	2.99441e-145	cellular catabolic process
GO:0030288	4814	17	235	2	0.200188	0.394814	9.13584e-49	outer membrane-bounded periplasmic space
GO:0009109	4814	17	235	2	0.200188	0.394814	9.13584e-49	coenzyme catabolic process
GO:0005525	4814	32	235	3	0.203568	0.397467	4.21523e-83	GTP binding
GO:0032561	4814	32	235	3	0.203568	0.397467	4.21523e-83	guanyl ribonucleotide binding
GO:0006725	4814	81	235	6	0.202152	0.397467	5.9451e-178	cellular aromatic compound metabolic process
GO:0019001	4814	32	235	3	0.203568	0.397467	4.21523e-83	guanyl nucleotide binding
GO:0000287	4814	48	235	4	0.205266	0.399783	2.72719e-116	magnesium ion binding
GO:0004356	4814	5	235	1	0.221468	0.401314	4.65107e-17	glutamate-ammonia ligase activity
GO:0004129	4814	5	235	1	0.221468	0.401314	4.65107e-17	cytochrome-c oxidase activity
GO:0009060	4814	18	235	2	0.2184	0.401314	3.42808e-51	aerobic respiration
GO:0030234	4814	5	235	1	0.221468	0.401314	4.65107e-17	enzyme regulator activity
GO:0030313	4814	18	235	2	0.2184	0.401314	3.42808e-51	cell envelope
GO:0009098	4814	5	235	1	0.221468	0.401314	4.65107e-17	leucine biosynthetic process
GO:0030163	4814	5	235	1	0.221468	0.401314	4.65107e-17	protein catabolic process
GO:0016628	4814	5	235	1	0.221468	0.401314	4.65107e-17	oxidoreductase activity, acting on the CH-CH group of donors, NAD or NADP as acceptor
GO:0009982	4814	5	235	1	0.221468	0.401314	4.65107e-17	pseudouridine synthase activity
GO:0016646	4814	5	235	1	0.221468	0.401314	4.65107e-17	oxidoreductase activity, acting on the CH-NH group of donors, NAD or NADP as acceptor
GO:0001522	4814	5	235	1	0.221468	0.401314	4.65107e-17	pseudouridine synthesis
GO:0016676	4814	5	235	1	0.221468	0.401314	4.65107e-17	oxidoreductase activity, acting on heme group of donors, oxygen as acceptor
GO:0016675	4814	5	235	1	0.221468	0.401314	4.65107e-17	oxidoreductase activity, acting on heme group of donors
GO:0009225	4814	5	235	1	0.221468	0.401314	4.65107e-17	nucleotide-sugar metabolic process
GO:0044462	4814	18	235	2	0.2184	0.401314	3.42808e-51	external encapsulating structure part
GO:0009451	4814	18	235	2	0.2184	0.401314	3.42808e-51	RNA modification
GO:0006561	4814	5	235	1	0.221468	0.401314	4.65107e-17	proline biosynthetic process
GO:0006542	4814	5	235	1	0.221468	0.401314	4.65107e-17	glutamine biosynthetic process
GO:0006551	4814	5	235	1	0.221468	0.401314	4.65107e-17	leucine metabolic process
GO:0015235	4814	5	235	1	0.221468	0.401314	4.65107e-17	cobalamin transporter activity
GO:0006605	4814	5	235	1	0.221468	0.401314	4.65107e-17	protein targeting
GO:0015087	4814	5	235	1	0.221468	0.401314	4.65107e-17	cobalt ion transmembrane transporter activity
GO:0015002	4814	5	235	1	0.221468	0.401314	4.65107e-17	heme-copper terminal oxidase activity
GO:0051187	4814	18	235	2	0.2184	0.401314	3.42808e-51	cofactor catabolic process
GO:0051183	4814	5	235	1	0.221468	0.401314	4.65107e-17	vitamin transporter activity
GO:0031975	4814	18	235	2	0.2184	0.401314	3.42808e-51	envelope
GO:0016042	4814	5	235	1	0.221468	0.401314	4.65107e-17	lipid catabolic process
GO:0034622	4814	5	235	1	0.221468	0.401314	4.65107e-17	cellular macromolecular complex assembly
GO:0019201	4814	5	235	1	0.221468	0.401314	4.65107e-17	nucleotide kinase activity
GO:0015420	4814	5	235	1	0.221468	0.401314	4.65107e-17	cobalamin-transporting ATPase activity
GO:0017111	4814	303	235	18	0.222885	0.402947	0	nucleoside-triphosphatase activity
GO:0006508	4814	138	235	9	0.230812	0.416314	3.27466e-271	proteolysis
GO:0016667	4814	19	235	2	0.236748	0.424083	1.35808e-53	oxidoreductase activity, acting on sulfur group of donors
GO:0042597	4814	19	235	2	0.236748	0.424083	1.35808e-53	periplasmic space
GO:0008137	4814	19	235	2	0.236748	0.424083	1.35808e-53	NADH dehydrogenase (ubiquinone) activity
GO:0008324	4814	121	235	8	0.237486	0.424432	9.67024e-245	cation transmembrane transporter activity
GO:0007049	4814	35	235	3	0.242684	0.431745	1.5147e-89	cell cycle
GO:0045333	4814	35	235	3	0.242684	0.431745	1.5147e-89	cellular respiration
GO:0004521	4814	6	235	1	0.259512	0.439651	5.80296e-20	endoribonuclease activity
GO:0009152	4814	36	235	3	0.255993	0.439651	1.14102e-91	purine ribonucleotide biosynthetic process
GO:0004315	4814	6	235	1	0.259512	0.439651	5.80296e-20	3-oxoacyl-[acyl-carrier-protein] synthase activity
GO:0008320	4814	6	235	1	0.259512	0.439651	5.80296e-20	protein transmembrane transporter activity
GO:0016624	4814	6	235	1	0.259512	0.439651	5.80296e-20	oxidoreductase activity, acting on the aldehyde or oxo group of donors, disulfide as acceptor
GO:0016462	4814	309	235	18	0.248366	0.439651	0	pyrophosphatase activity
GO:0016817	4814	311	235	18	0.257118	0.439651	0	hydrolase activity, acting on acid anhydrides
GO:0016818	4814	311	235	18	0.257118	0.439651	0	hydrolase activity, acting on acid anhydrides, in phosphorus-containing anhydrides
GO:0016891	4814	6	235	1	0.259512	0.439651	5.80296e-20	endoribonuclease activity, producing 5'-phosphomonoesters
GO:0016887	4814	235	235	14	0.256197	0.439651	0	ATPase activity
GO:0016763	4814	20	235	2	0.255173	0.439651	5.66457e-56	transferase activity, transferring pentosyl groups
GO:0006536	4814	6	235	1	0.259512	0.439651	5.80296e-20	glutamate metabolic process
GO:0006144	4814	6	235	1	0.259512	0.439651	5.80296e-20	purine base metabolic process
GO:0007047	4814	20	235	2	0.255173	0.439651	5.66457e-56	cellular cell wall organization
GO:0051174	4814	6	235	1	0.259512	0.439651	5.80296e-20	regulation of phosphorus metabolic process
GO:0045229	4814	20	235	2	0.255173	0.439651	5.66457e-56	external encapsulating structure organization
GO:0022884	4814	6	235	1	0.259512	0.439651	5.80296e-20	macromolecule transmembrane transporter activity
GO:0016211	4814	6	235	1	0.259512	0.439651	5.80296e-20	ammonia ligase activity
GO:0046112	4814	6	235	1	0.259512	0.439651	5.80296e-20	nucleobase biosynthetic process
GO:0042325	4814	6	235	1	0.259512	0.439651	5.80296e-20	regulation of phosphorylation
GO:0019220	4814	6	235	1	0.259512	0.439651	5.80296e-20	regulation of phosphate metabolic process
GO:0015450	4814	6	235	1	0.259512	0.439651	5.80296e-20	P-P-bond-hydrolysis-driven protein transmembrane transporter activity
GO:0043492	4814	71	235	5	0.264717	0.446531	4.97757e-160	ATPase activity, coupled to movement of substances
GO:0042626	4814	71	235	5	0.264717	0.446531	4.97757e-160	ATPase activity, coupled to transmembrane movement of substances
GO:0009150	4814	37	235	3	0.269401	0.453452	8.83583e-94	purine ribonucleotide metabolic process
GO:0009063	4814	21	235	2	0.273626	0.457606	2.48135e-58	cellular amino acid catabolic process
GO:0071555	4814	21	235	2	0.273626	0.457606	2.48135e-58	cell wall organization
GO:0009310	4814	21	235	2	0.273626	0.457606	2.48135e-58	amine catabolic process
GO:0032991	4814	146	235	9	0.282724	0.471811	2.44817e-283	macromolecular complex
GO:0008889	4814	7	235	1	0.295705	0.474408	8.44857e-23	glycerophosphodiester phosphodiesterase activity
GO:0008360	4814	22	235	2	0.29206	0.474408	1.13895e-60	regulation of cell shape
GO:0008483	4814	39	235	3	0.296429	0.474408	5.73952e-98	transaminase activity
GO:0016627	4814	39	235	3	0.296429	0.474408	5.73952e-98	oxidoreductase activity, acting on the CH-CH group of donors
GO:0005515	4814	128	235	8	0.286538	0.474408	9.23014e-256	protein binding
GO:0016783	4814	7	235	1	0.295705	0.474408	8.44857e-23	sulfurtransferase activity
GO:0016880	4814	7	235	1	0.295705	0.474408	8.44857e-23	acid-ammonia (or amide) ligase activity
GO:0009306	4814	7	235	1	0.295705	0.474408	8.44857e-23	protein secretion
GO:0006040	4814	7	235	1	0.295705	0.474408	8.44857e-23	amino sugar metabolic process
GO:0006544	4814	7	235	1	0.295705	0.474408	8.44857e-23	glycine metabolic process
GO:0006414	4814	7	235	1	0.295705	0.474408	8.44857e-23	translational elongation
GO:0032940	4814	7	235	1	0.295705	0.474408	8.44857e-23	secretion by cell
GO:0006213	4814	7	235	1	0.295705	0.474408	8.44857e-23	pyrimidine nucleoside metabolic process
GO:0006824	4814	7	235	1	0.295705	0.474408	8.44857e-23	cobalt ion transport
GO:0022900	4814	22	235	2	0.29206	0.474408	1.13895e-60	electron transport chain
GO:0046903	4814	7	235	1	0.295705	0.474408	8.44857e-23	secretion
GO:0022603	4814	22	235	2	0.29206	0.474408	1.13895e-60	regulation of anatomical structure morphogenesis
GO:0022604	4814	22	235	2	0.29206	0.474408	1.13895e-60	regulation of cell morphogenesis
GO:0003746	4814	7	235	1	0.295705	0.474408	8.44857e-23	translation elongation factor activity
GO:0019238	4814	7	235	1	0.295705	0.474408	8.44857e-23	cyclohydrolase activity
GO:0009252	4814	23	235	2	0.310432	0.492779	5.46656e-63	peptidoglycan biosynthetic process
GO:0006023	4814	23	235	2	0.310432	0.492779	5.46656e-63	aminoglycan biosynthetic process
GO:0006024	4814	23	235	2	0.310432	0.492779	5.46656e-63	glycosaminoglycan biosynthetic process
GO:0050793	4814	23	235	2	0.310432	0.492779	5.46656e-63	regulation of developmental process
GO:0008276	4814	8	235	1	0.330136	0.505829	1.40604e-25	protein methyltransferase activity
GO:0051536	4814	78	235	5	0.332254	0.505829	1.23287e-172	iron-sulfur cluster binding
GO:0051540	4814	78	235	5	0.332254	0.505829	1.23287e-172	metal cluster binding
GO:0016616	4814	59	235	4	0.324968	0.505829	1.06943e-137	oxidoreductase activity, acting on the CH-OH group of donors, NAD or NADP as acceptor
GO:0016776	4814	8	235	1	0.330136	0.505829	1.40604e-25	phosphotransferase activity, phosphate group as acceptor
GO:0016820	4814	78	235	5	0.332254	0.505829	1.23287e-172	hydrolase activity, acting on acid anhydrides, catalyzing transmembrane movement of substances
GO:0005343	4814	8	235	1	0.330136	0.505829	1.40604e-25	organic acid:sodium symporter activity
GO:0009228	4814	8	235	1	0.330136	0.505829	1.40604e-25	thiamin biosynthetic process
GO:0044265	4814	8	235	1	0.330136	0.505829	1.40604e-25	cellular macromolecule catabolic process
GO:0015077	4814	24	235	2	0.328705	0.505829	2.73842e-65	monovalent inorganic cation transmembrane transporter activity
GO:0051128	4814	24	235	2	0.328705	0.505829	2.73842e-65	regulation of cellular component organization
GO:0051082	4814	8	235	1	0.330136	0.505829	1.40604e-25	unfolded protein binding
GO:0006886	4814	8	235	1	0.330136	0.505829	1.40604e-25	intracellular protein transport
GO:0006772	4814	8	235	1	0.330136	0.505829	1.40604e-25	thiamin metabolic process
GO:0016054	4814	24	235	2	0.328705	0.505829	2.73842e-65	organic acid catabolic process
GO:0046907	4814	8	235	1	0.330136	0.505829	1.40604e-25	intracellular transport
GO:0042723	4814	8	235	1	0.330136	0.505829	1.40604e-25	thiamin and derivative metabolic process
GO:0042724	4814	8	235	1	0.330136	0.505829	1.40604e-25	thiamin and derivative biosynthetic process
GO:0003723	4814	78	235	5	0.332254	0.505829	1.23287e-172	RNA binding
GO:0046395	4814	24	235	2	0.328705	0.505829	2.73842e-65	carboxylic acid catabolic process
GO:0015370	4814	8	235	1	0.330136	0.505829	1.40604e-25	solute:sodium symporter activity
GO:0006164	4814	42	235	3	0.337217	0.512386	3.63347e-104	purine nucleotide biosynthetic process
GO:0000902	4814	25	235	2	0.346845	0.524973	1.42924e-67	cell morphogenesis
GO:0032989	4814	25	235	2	0.346845	0.524973	1.42924e-67	cellular component morphogenesis
GO:0015980	4814	43	235	3	0.350807	0.529943	3.27408e-106	energy derivation by oxidation of organic compounds
GO:0008408	4814	9	235	1	0.36289	0.532572	2.63304e-28	3'-5' exonuclease activity
GO:0008565	4814	9	235	1	0.36289	0.532572	2.63304e-28	protein transporter activity
GO:0004659	4814	9	235	1	0.36289	0.532572	2.63304e-28	prenyltransferase activity
GO:0048856	4814	26	235	2	0.364822	0.532572	7.75948e-70	anatomical structure development
GO:0048878	4814	9	235	1	0.36289	0.532572	2.63304e-28	chemical homeostasis
GO:0048869	4814	26	235	2	0.364822	0.532572	7.75948e-70	cellular developmental process
GO:0016655	4814	26	235	2	0.364822	0.532572	7.75948e-70	oxidoreductase activity, acting on NADH or NADPH, quinone or similar compound as acceptor
GO:0009653	4814	26	235	2	0.364822	0.532572	7.75948e-70	anatomical structure morphogenesis
GO:0006364	4814	9	235	1	0.36289	0.532572	2.63304e-28	rRNA processing
GO:0006163	4814	44	235	3	0.364367	0.532572	3.01949e-108	purine nucleotide metabolic process
GO:0045259	4814	9	235	1	0.36289	0.532572	2.63304e-28	proton-transporting ATP synthase complex
GO:0050801	4814	9	235	1	0.36289	0.532572	2.63304e-28	ion homeostasis
GO:0055080	4814	9	235	1	0.36289	0.532572	2.63304e-28	cation homeostasis
GO:0016072	4814	9	235	1	0.36289	0.532572	2.63304e-28	rRNA metabolic process
GO:0008152	4814	3089	235	154	0.354782	0.532572	0	metabolic process
GO:0050136	4814	26	235	2	0.364822	0.532572	7.75948e-70	NADH dehydrogenase (quinone) activity
GO:0046364	4814	9	235	1	0.36289	0.532572	2.63304e-28	monosaccharide biosynthetic process
GO:0003954	4814	26	235	2	0.364822	0.532572	7.75948e-70	NADH dehydrogenase activity
GO:0016810	4814	82	235	5	0.371621	0.541485	1.03e-179	hydrolase activity, acting on carbon-nitrogen (but not peptide) bonds
GO:0022891	4814	179	235	10	0.37641	0.547442	0	substrate-specific transmembrane transporter activity
GO:0004175	4814	83	235	5	0.381483	0.551894	1.80663e-181	endopeptidase activity
GO:0015075	4814	141	235	8	0.383004	0.551894	8.79393e-276	ion transmembrane transporter activity
GO:0032502	4814	27	235	2	0.382608	0.551894	4.37565e-72	developmental process
GO:0046942	4814	27	235	2	0.382608	0.551894	4.37565e-72	carboxylic acid transport
GO:0015849	4814	27	235	2	0.382608	0.551894	4.37565e-72	organic acid transport
GO:0048037	4814	318	235	17	0.383782	0.551996	0	cofactor binding
GO:0016782	4814	10	235	1	0.39405	0.552519	5.4798e-31	transferase activity, transferring sulfur-containing groups
GO:0006091	4814	84	235	5	0.391341	0.552519	3.20772e-183	generation of precursor metabolites and energy
GO:0009396	4814	10	235	1	0.39405	0.552519	5.4798e-31	folic acid and derivative biosynthetic process
GO:0070727	4814	10	235	1	0.39405	0.552519	5.4798e-31	cellular macromolecule localization
GO:0015197	4814	10	235	1	0.39405	0.552519	5.4798e-31	peptide transporter activity
GO:0006526	4814	10	235	1	0.39405	0.552519	5.4798e-31	arginine biosynthetic process
GO:0006760	4814	10	235	1	0.39405	0.552519	5.4798e-31	folic acid and derivative metabolic process
GO:0022804	4814	162	235	9	0.393925	0.552519	5.17232e-307	active transmembrane transporter activity
GO:0046700	4814	10	235	1	0.39405	0.552519	5.4798e-31	heterocycle catabolic process
GO:0042559	4814	10	235	1	0.39405	0.552519	5.4798e-31	pteridine and derivative biosynthetic process
GO:0042558	4814	10	235	1	0.39405	0.552519	5.4798e-31	pteridine and derivative metabolic process
GO:0031419	4814	10	235	1	0.39405	0.552519	5.4798e-31	cobalamin binding
GO:0034613	4814	10	235	1	0.39405	0.552519	5.4798e-31	cellular protein localization
GO:0019239	4814	10	235	1	0.39405	0.552519	5.4798e-31	deaminase activity
GO:0070589	4814	29	235	2	0.417514	0.578153	1.55082e-76	cellular component macromolecule biosynthetic process
GO:0030312	4814	29	235	2	0.417514	0.578153	1.55082e-76	external encapsulating structure
GO:0043176	4814	29	235	2	0.417514	0.578153	1.55082e-76	amine binding
GO:0016597	4814	29	235	2	0.417514	0.578153	1.55082e-76	amino acid binding
GO:0016811	4814	29	235	2	0.417514	0.578153	1.55082e-76	hydrolase activity, acting on carbon-nitrogen (but not peptide) bonds, in linear amides
GO:0044038	4814	29	235	2	0.417514	0.578153	1.55082e-76	cell wall macromolecule biosynthetic process
GO:0010382	4814	29	235	2	0.417514	0.578153	1.55082e-76	cellular cell wall macromolecule metabolic process
GO:0009112	4814	11	235	1	0.423691	0.580532	1.25474e-33	nucleobase metabolic process
GO:0051649	4814	11	235	1	0.423691	0.580532	1.25474e-33	establishment of localization in cell
GO:0016469	4814	11	235	1	0.423691	0.580532	1.25474e-33	proton-transporting two-sector ATPase complex
GO:0016893	4814	11	235	1	0.423691	0.580532	1.25474e-33	endonuclease activity, active with either ribo- or deoxyribonucleic acids and producing 5'-phosphomonoesters
GO:0045152	4814	11	235	1	0.423691	0.580532	1.25474e-33	antisigma factor binding
GO:0046148	4814	11	235	1	0.423691	0.580532	1.25474e-33	pigment biosynthetic process
GO:0016769	4814	50	235	3	0.444307	0.607712	2.94215e-120	transferase activity, transferring nitrogenous groups
GO:0016836	4814	31	235	2	0.451401	0.610597	6.30045e-81	hydro-lyase activity
GO:0005342	4814	31	235	2	0.451401	0.610597	6.30045e-81	organic acid transmembrane transporter activity
GO:0016705	4814	12	235	1	0.451889	0.610597	3.13489e-36	oxidoreductase activity, acting on paired donors, with incorporation or reduction of molecular oxygen
GO:0006525	4814	12	235	1	0.451889	0.610597	3.13489e-36	arginine metabolic process
GO:0007059	4814	12	235	1	0.451889	0.610597	3.13489e-36	chromosome segregation
GO:0046943	4814	31	235	2	0.451401	0.610597	6.30045e-81	carboxylic acid transmembrane transporter activity
GO:0042440	4814	12	235	1	0.451889	0.610597	3.13489e-36	pigment metabolic process
GO:0016829	4814	131	235	7	0.45919	0.619391	1.9719e-260	lyase activity
GO:0008233	4814	152	235	8	0.466049	0.627559	2.64929e-292	peptidase activity
GO:0016765	4814	32	235	2	0.467924	0.628999	4.21523e-83	transferase activity, transferring alkyl or aryl (other than methyl) groups
GO:0009056	4814	153	235	8	0.473525	0.635435	8.69459e-294	catabolic process
GO:0043231	4814	13	235	1	0.478712	0.636924	8.4868e-39	intracellular membrane-bounded organelle
GO:0051641	4814	13	235	1	0.478712	0.636924	8.4868e-39	cellular localization
GO:0042773	4814	13	235	1	0.478712	0.636924	8.4868e-39	ATP synthesis coupled electron transport
GO:0008173	4814	13	235	1	0.478712	0.636924	8.4868e-39	RNA methyltransferase activity
GO:0046165	4814	13	235	1	0.478712	0.636924	8.4868e-39	alcohol biosynthetic process
GO:0051539	4814	33	235	2	0.484148	0.64306	2.90888e-85	4 iron, 4 sulfur cluster binding
GO:0004540	4814	14	235	1	0.504228	0.660742	2.4748e-41	ribonuclease activity
GO:0015031	4814	14	235	1	0.504228	0.660742	2.4748e-41	protein transport
GO:0045184	4814	14	235	1	0.504228	0.660742	2.4748e-41	establishment of protein localization
GO:0006818	4814	14	235	1	0.504228	0.660742	2.4748e-41	hydrogen transport
GO:0015992	4814	14	235	1	0.504228	0.660742	2.4748e-41	proton transport
GO:0008135	4814	14	235	1	0.504228	0.660742	2.4748e-41	translation factor activity, nucleic acid binding
GO:0034621	4814	14	235	1	0.504228	0.660742	2.4748e-41	cellular macromolecular complex subunit organization
GO:0015833	4814	14	235	1	0.504228	0.660742	2.4748e-41	peptide transport
GO:0000270	4814	36	235	2	0.530937	0.684261	1.14102e-91	peptidoglycan metabolic process
GO:0030203	4814	36	235	2	0.530937	0.684261	1.14102e-91	glycosaminoglycan metabolic process
GO:0043227	4814	15	235	1	0.528501	0.684261	7.73376e-44	membrane-bounded organelle
GO:0016651	4814	36	235	2	0.530937	0.684261	1.14102e-91	oxidoreductase activity, acting on NADH or NADPH
GO:0009231	4814	15	235	1	0.528501	0.684261	7.73376e-44	riboflavin biosynthetic process
GO:0006732	4814	77	235	4	0.523191	0.684261	7.48731e-171	coenzyme metabolic process
GO:0006771	4814	15	235	1	0.528501	0.684261	7.73376e-44	riboflavin metabolic process
GO:0042727	4814	15	235	1	0.528501	0.684261	7.73376e-44	riboflavin and derivative biosynthetic process
GO:0042726	4814	15	235	1	0.528501	0.684261	7.73376e-44	riboflavin and derivative metabolic process
GO:0031177	4814	15	235	1	0.528501	0.684261	7.73376e-44	phosphopantetheine binding
GO:0065008	4814	58	235	3	0.54405	0.700006	8.62067e-136	regulation of biological quality
GO:0070011	4814	142	235	7	0.545648	0.700473	2.67224e-277	peptidase activity, acting on L-amino acid peptides
GO:0033036	4814	16	235	1	0.551589	0.700473	2.57846e-46	macromolecule localization
GO:0032259	4814	16	235	1	0.551589	0.700473	2.57846e-46	methylation
GO:0034061	4814	16	235	1	0.551589	0.700473	2.57846e-46	DNA polymerase activity
GO:0008104	4814	16	235	1	0.551589	0.700473	2.57846e-46	protein localization
GO:0015698	4814	16	235	1	0.551589	0.700473	2.57846e-46	inorganic anion transport
GO:0003924	4814	16	235	1	0.551589	0.700473	2.57846e-46	GTPase activity
GO:0003887	4814	16	235	1	0.551589	0.700473	2.57846e-46	DNA-directed DNA polymerase activity
GO:0009273	4814	38	235	2	0.560493	0.709473	7.02871e-96	peptidoglycan-based cell wall biogenesis
GO:0042546	4814	38	235	2	0.560493	0.709473	7.02871e-96	cell wall biogenesis
GO:0042623	4814	102	235	5	0.561985	0.71021	6.84388e-214	ATPase activity, coupled
GO:0070882	4814	39	235	2	0.574767	0.720534	5.73952e-98	cellular cell wall organization or biogenesis
GO:0015294	4814	17	235	1	0.573552	0.720534	9.13584e-49	solute:cation symporter activity
GO:0015293	4814	17	235	1	0.573552	0.720534	9.13584e-49	symporter activity
GO:0016301	4814	230	235	11	0.574058	0.720534	0	kinase activity
GO:0022904	4814	17	235	1	0.573552	0.720534	9.13584e-49	respiratory electron transport chain
GO:0030151	4814	18	235	1	0.594443	0.735753	3.42808e-51	molybdenum ion binding
GO:0008509	4814	18	235	1	0.594443	0.735753	3.42808e-51	anion transmembrane transporter activity
GO:0044085	4814	127	235	6	0.592942	0.735753	3.37982e-254	cellular component biogenesis
GO:0006457	4814	18	235	1	0.594443	0.735753	3.42808e-51	protein folding
GO:0015074	4814	18	235	1	0.594443	0.735753	3.42808e-51	DNA integration
GO:0015078	4814	18	235	1	0.594443	0.735753	3.42808e-51	hydrogen ion transmembrane transporter activity
GO:0006814	4814	18	235	1	0.594443	0.735753	3.42808e-51	sodium ion transport
GO:0006820	4814	18	235	1	0.594443	0.735753	3.42808e-51	anion transport
GO:0004527	4814	19	235	1	0.614315	0.759146	1.35808e-53	exonuclease activity
GO:0006022	4814	43	235	2	0.628464	0.775403	3.27408e-106	aminoglycan metabolic process
GO:0016866	4814	20	235	1	0.633217	0.776362	5.66457e-56	intramolecular transferase activity
GO:0044446	4814	20	235	1	0.633217	0.776362	5.66457e-56	intracellular organelle part
GO:0015171	4814	20	235	1	0.633217	0.776362	5.66457e-56	amino acid transmembrane transporter activity
GO:0006752	4814	20	235	1	0.633217	0.776362	5.66457e-56	group transfer coenzyme metabolic process
GO:0043412	4814	133	235	6	0.638342	0.781419	1.5789e-263	macromolecule modification
GO:0005275	4814	21	235	1	0.651197	0.793424	2.48135e-58	amine transmembrane transporter activity
GO:0006071	4814	21	235	1	0.651197	0.793424	2.48135e-58	glycerol metabolic process
GO:0006865	4814	21	235	1	0.651197	0.793424	2.48135e-58	amino acid transport
GO:0044036	4814	45	235	2	0.65328	0.794722	2.84857e-110	cell wall macromolecule metabolic process
GO:0050662	4814	201	235	9	0.655433	0.796101	0	coenzyme binding
GO:0044282	4814	69	235	3	0.662699	0.802431	2.25446e-156	small molecule catabolic process
GO:0016051	4814	69	235	3	0.662699	0.802431	2.25446e-156	carbohydrate biosynthetic process
GO:0009142	4814	22	235	1	0.668298	0.804224	1.13895e-60	nucleoside triphosphate biosynthetic process
GO:0006096	4814	22	235	1	0.668298	0.804224	1.13895e-60	glycolysis
GO:0015837	4814	22	235	1	0.668298	0.804224	1.13895e-60	amine transport
GO:0019400	4814	22	235	1	0.668298	0.804224	1.13895e-60	alditol metabolic process
GO:0009108	4814	47	235	2	0.676762	0.811907	2.70844e-114	coenzyme biosynthetic process
GO:0015672	4814	47	235	2	0.676762	0.811907	2.70844e-114	monovalent inorganic cation transport
GO:0044238	4814	1966	235	93	0.680619	0.815282	0	primary metabolic process
GO:0000036	4814	23	235	1	0.684565	0.816252	5.46656e-63	acyl carrier activity
GO:0016903	4814	23	235	1	0.684565	0.816252	5.46656e-63	oxidoreductase activity, acting on the aldehyde or oxo group of donors
GO:0006119	4814	23	235	1	0.684565	0.816252	5.46656e-63	oxidative phosphorylation
GO:0006310	4814	48	235	2	0.688012	0.819112	2.72719e-116	DNA recombination
GO:0009057	4814	49	235	2	0.69894	0.825875	2.80387e-118	macromolecule catabolic process
GO:0009141	4814	24	235	1	0.700037	0.825875	2.73842e-65	nucleoside triphosphate metabolic process
GO:0016564	4814	24	235	1	0.700037	0.825875	2.73842e-65	transcription repressor activity
GO:0051537	4814	24	235	1	0.700037	0.825875	2.73842e-65	2 iron, 2 sulfur cluster binding
GO:0044422	4814	24	235	1	0.700037	0.825875	2.73842e-65	organelle part
GO:0055085	4814	230	235	10	0.695155	0.825875	0	transmembrane transport
GO:0023060	4814	255	235	11	0.710312	0.835473	0	signal transmission
GO:0023046	4814	255	235	11	0.710312	0.835473	0	signaling process
GO:0044444	4814	98	235	4	0.712911	0.837269	3.31503e-207	cytoplasmic part
GO:0050660	4814	75	235	3	0.717308	0.841168	2.87278e-167	FAD binding
GO:0000271	4814	51	235	2	0.719846	0.842878	3.14965e-122	polysaccharide biosynthetic process
GO:0016310	4814	123	235	5	0.725669	0.848424	6.59012e-248	phosphorylation
GO:0019751	4814	26	235	1	0.728751	0.850754	7.75948e-70	polyol metabolic process
GO:0023052	4814	260	235	11	0.734022	0.855629	0	signaling
GO:0034637	4814	28	235	1	0.754726	0.878452	2.55939e-74	cellular carbohydrate biosynthetic process
GO:0071554	4814	56	235	2	0.766823	0.889879	5.90195e-132	cell wall organization or biogenesis
GO:0031406	4814	56	235	2	0.766823	0.889879	5.90195e-132	carboxylic acid binding
GO:0004518	4814	58	235	2	0.783618	0.90802	8.62067e-136	nuclease activity
GO:0006468	4814	84	235	3	0.78608	0.909524	3.20772e-183	protein amino acid phosphorylation
GO:0006464	4814	109	235	4	0.787491	0.909809	2.00171e-225	protein modification process
GO:0004519	4814	31	235	1	0.789118	0.910342	6.30045e-81	endonuclease activity
GO:0004871	4814	252	235	10	0.796747	0.915169	0	signal transducer activity
GO:0005488	4814	2697	235	126	0.796818	0.915169	0	binding
GO:0060089	4814	252	235	10	0.796747	0.915169	0	molecular transducer activity
GO:0006139	4814	1082	235	48	0.801959	0.919721	0	nucleobase, nucleoside, nucleotide and nucleic acid metabolic process
GO:0004222	4814	33	235	1	0.809333	0.924107	2.90888e-85	metalloendopeptidase activity
GO:0006007	4814	33	235	1	0.809333	0.924107	2.90888e-85	glucose catabolic process
GO:0019320	4814	33	235	1	0.809333	0.924107	2.90888e-85	hexose catabolic process
GO:0006259	4814	162	235	6	0.811733	0.925494	5.17232e-307	DNA metabolic process
GO:0042592	4814	34	235	1	0.818705	0.932083	2.06865e-87	homeostatic process
GO:0016747	4814	140	235	5	0.82227	0.934779	2.9151e-274	transferase activity, transferring acyl groups other than amino-acyl groups
GO:0004674	4814	35	235	1	0.827618	0.935412	1.5147e-89	protein serine/threonine kinase activity
GO:0006796	4814	141	235	5	0.826986	0.935412	8.79393e-276	phosphate metabolic process
GO:0006793	4814	141	235	5	0.826986	0.935412	8.79393e-276	phosphorus metabolic process
GO:0046365	4814	35	235	1	0.827618	0.935412	1.5147e-89	monosaccharide catabolic process
GO:0010181	4814	36	235	1	0.836095	0.943627	1.14102e-91	FMN binding
GO:0000155	4814	93	235	3	0.840457	0.945817	9.51957e-199	two-component sensor activity
GO:0004673	4814	93	235	3	0.840457	0.945817	9.51957e-199	protein histidine kinase activity
GO:0016775	4814	94	235	3	0.845698	0.950112	1.89544e-200	phosphotransferase activity, nitrogenous group as acceptor
GO:0015291	4814	67	235	2	0.846707	0.950112	1.08251e-152	secondary active transmembrane transporter activity
GO:0003674	4814	4477	235	215	0.855264	0.958337	0	molecular_function
GO:0008270	4814	123	235	4	0.859199	0.961367	6.59012e-248	zinc ion binding
GO:0044275	4814	40	235	1	0.866048	0.966262	4.80798e-100	cellular carbohydrate catabolic process
GO:0046164	4814	40	235	1	0.866048	0.966262	4.80798e-100	alcohol catabolic process
GO:0043687	4814	99	235	3	0.869723	0.968978	6.95904e-209	post-translational protein modification
GO:0008415	4814	126	235	4	0.87157	0.969653	1.24761e-252	acyltransferase activity
GO:0070271	4814	73	235	2	0.878988	0.971324	1.16321e-163	protein complex biogenesis
GO:0016746	4814	153	235	5	0.87604	0.971324	8.69459e-294	transferase activity, transferring acyl groups
GO:0015297	4814	42	235	1	0.878912	0.971324	3.63347e-104	antiporter activity
GO:0006461	4814	73	235	2	0.878988	0.971324	1.16321e-163	protein complex assembly
GO:0016043	4814	128	235	4	0.879291	0.971324	9.23014e-256	cellular component organization
GO:0065003	4814	74	235	2	0.883718	0.973461	1.8156e-165	macromolecular complex assembly
GO:0005996	4814	74	235	2	0.883718	0.973461	1.8156e-165	monosaccharide metabolic process
GO:0000156	4814	131	235	4	0.89012	0.976848	1.9719e-260	two-component response regulator activity
GO:0018106	4814	44	235	1	0.890546	0.976848	3.01949e-108	peptidyl-histidine phosphorylation
GO:0018202	4814	44	235	1	0.890546	0.976848	3.01949e-108	peptidyl-histidine modification
GO:0004672	4814	132	235	4	0.893537	0.978755	5.5582e-262	protein kinase activity
GO:0006950	4814	159	235	5	0.895808	0.979868	1.24941e-302	response to stress
GO:0006066	4814	106	235	3	0.897815	0.98069	1.6573e-220	alcohol metabolic process
GO:0018193	4814	46	235	1	0.901066	0.981496	2.74763e-112	peptidyl-amino acid modification
GO:0022607	4814	78	235	2	0.900982	0.981496	1.23287e-172	cellular component assembly
GO:0043565	4814	191	235	6	0.912603	0.992679	0	sequence-specific DNA binding
GO:0043933	4814	83	235	2	0.919213	0.997091	1.80663e-181	macromolecular complex subunit organization
GO:0006006	4814	50	235	1	0.919181	0.997091	2.94215e-120	glucose metabolic process
GO:0000160	4814	195	235	6	0.921984	0.998709	0	two-component signal transduction system (phosphorelay)
GO:0000000	4814	4814	235	235	1	1	1	root
GO:0030529	4814	66	235	1	0.964072	1	7.67127e-151	ribonucleoprotein complex
GO:0030528	4814	660	235	12	0.999997	1	0	transcription regulator activity
GO:0009059	4814	953	235	34	0.987887	1	0	macromolecule biosynthetic process
GO:0008237	4814	64	235	1	0.960234	1	4.03372e-147	metallopeptidase activity
GO:0043228	4814	81	235	1	0.983241	1	5.9451e-178	non-membrane-bounded organelle
GO:0043229	4814	89	235	2	0.936937	1	6.76267e-192	intracellular organelle
GO:0043226	4814	91	235	2	0.941979	1	2.48136e-195	organelle
GO:0043232	4814	81	235	1	0.983241	1	5.9451e-178	intracellular non-membrane-bounded organelle
GO:0043170	4814	1418	235	53	0.993911	1	0	macromolecule metabolic process
GO:0065007	4814	874	235	24	0.999802	1	0	biological regulation
GO:0060255	4814	741	235	16	0.999987	1	0	regulation of macromolecule metabolic process
GO:0009889	4814	735	235	16	0.999984	1	0	regulation of biosynthetic process
GO:0016407	4814	86	235	1	0.98701	1	1.04829e-186	acetyltransferase activity
GO:0016410	4814	86	235	1	0.98701	1	1.04829e-186	N-acyltransferase activity
GO:0016788	4814	172	235	4	0.972578	1	1.91E-321	hydrolase activity, acting on ester bonds
GO:0016787	4814	1011	235	39	0.965451	1	0	hydrolase activity
GO:0016773	4814	187	235	5	0.956133	1	0	phosphotransferase activity, alcohol group as acceptor
GO:0005198	4814	72	235	1	0.973509	1	7.55609e-162	structural molecule activity
GO:0051252	4814	716	235	14	0.999996	1	0	regulation of RNA metabolic process
GO:0016853	4814	81	235	1	0.983241	1	5.9451e-178	isomerase activity
GO:0005976	4814	95	235	2	0.950942	1	3.81498e-202	polysaccharide metabolic process
GO:0005975	4814	326	235	6	0.999094	1	0	carbohydrate metabolic process
GO:0016987	4814	68	235	1	0.967541	1	1.55068e-154	sigma factor activity
GO:0016986	4814	68	235	1	0.967541	1	1.55068e-154	transcription initiation factor activity
GO:0051716	4814	85	235	1	0.98633	1	5.7644e-185	cellular response to stimulus
GO:0044260	4814	1221	235	43	0.996633	1	0	cellular macromolecule metabolic process
GO:0044262	4814	123	235	3	0.944765	1	6.59012e-248	cellular carbohydrate metabolic process
GO:0005840	4814	64	235	1	0.960234	1	4.03372e-147	ribosome
GO:0032774	4814	725	235	14	0.999997	1	0	RNA biosynthetic process
GO:0006281	4814	80	235	1	0.982365	1	3.47458e-176	DNA repair
GO:0080090	4814	736	235	16	0.999984	1	0	regulation of primary metabolic process
GO:0006352	4814	68	235	1	0.967541	1	1.55068e-154	transcription initiation
GO:0006355	4814	716	235	14	0.999996	1	0	regulation of transcription, DNA-dependent
GO:0006350	4814	739	235	16	0.999986	1	0	transcription
GO:0006351	4814	722	235	14	0.999997	1	0	transcription, DNA-dependent
GO:0051171	4814	733	235	16	0.999982	1	0	regulation of nitrogen compound metabolic process
GO:0033554	4814	85	235	1	0.98633	1	5.7644e-185	cellular response to stress
GO:0010468	4814	739	235	16	0.999986	1	0	regulation of gene expression
GO:0010467	4814	893	235	31	0.990142	1	0	gene expression
GO:0006974	4814	80	235	1	0.982365	1	3.47458e-176	response to DNA damage stimulus
GO:0050896	4814	209	235	5	0.978944	1	0	response to stimulus
GO:0050789	4814	864	235	23	0.999877	1	0	regulation of biological process
GO:0050794	4814	858	235	23	0.999853	1	0	regulation of cellular process
GO:0045449	4814	731	235	16	0.999981	1	0	regulation of transcription
GO:0010556	4814	735	235	16	0.999984	1	0	regulation of macromolecule biosynthetic process
GO:0031326	4814	735	235	16	0.999984	1	0	regulation of cellular biosynthetic process
GO:0031323	4814	741	235	16	0.999987	1	0	regulation of cellular metabolic process
GO:0016052	4814	77	235	1	0.979456	1	7.48731e-171	carbohydrate catabolic process
GO:0016070	4814	794	235	27	0.989103	1	0	RNA metabolic process
GO:0042578	4814	87	235	2	0.931482	1	1.92897e-188	phosphoric ester hydrolase activity
GO:0034645	4814	939	235	34	0.983947	1	0	cellular macromolecule biosynthetic process
GO:0008080	4814	84	235	1	0.985616	1	3.20772e-183	N-acetyltransferase activity
GO:0003735	4814	63	235	1	0.958165	1	2.99441e-145	structural constituent of ribosome
GO:0003700	4814	596	235	9	0.999999	1	0	transcription factor activity
GO:0003677	4814	918	235	15	1	1	0	DNA binding
GO:0003676	4814	1046	235	22	1	1	0	nucleic acid binding
GO:0019219	4814	733	235	16	0.999982	1	0	regulation of nucleobase, nucleoside, nucleotide and nucleic acid metabolic process
GO:0019222	4814	746	235	16	0.999989	1	0	regulation of metabolic process
GO:0019318	4814	61	235	1	0.953699	1	1.7315e-141	hexose metabolic process

## Sheet: Bac up t30,60,90
ID	Pop.total	Pop.term	Study.total	Study.term	p	p.adjusted	p.min	name
GO:0019491	4814	3	45	2	0.000254841	0.0366971	5.3815e-11	ectoine biosynthetic process
GO:0042399	4814	3	45	2	0.000254841	0.0366971	5.3815e-11	ectoine metabolic process
GO:0009274	4814	4	45	2	0.000506648	0.0486382	4.47433e-14	peptidoglycan-based cell wall
GO:0044085	4814	127	45	6	0.00104906	0.0629558	3.37982e-254	cellular component biogenesis
GO:0016043	4814	128	45	6	0.00109298	0.0629558	9.23014e-256	cellular component organization
GO:0000003	4814	3	45	1	0.0277876	0.152232	5.3815e-11	reproduction
GO:0070589	4814	29	45	2	0.0295636	0.152232	1.55082e-76	cellular component macromolecule biosynthetic process
GO:0070271	4814	73	45	3	0.0301292	0.152232	1.16321e-163	protein complex biogenesis
GO:0008963	4814	3	45	1	0.0277876	0.152232	5.3815e-11	phospho-N-acetylmuramoyl-pentapeptide-transferase activity
GO:0030312	4814	29	45	2	0.0295636	0.152232	1.55082e-76	external encapsulating structure
GO:0047307	4814	1	45	1	0.00934774	0.152232	0.000207727	diaminobutyrate-pyruvate transaminase activity
GO:0008237	4814	64	45	3	0.0213871	0.152232	4.03372e-147	metallopeptidase activity
GO:0008360	4814	22	45	2	0.0175289	0.152232	1.13895e-60	regulation of cell shape
GO:0043093	4814	3	45	1	0.0277876	0.152232	5.3815e-11	binary fission
GO:0008658	4814	17	45	2	0.0106297	0.152232	9.13584e-49	penicillin binding
GO:0000902	4814	25	45	2	0.0223654	0.152232	1.42924e-67	cell morphogenesis
GO:0048856	4814	26	45	2	0.0240869	0.152232	7.75948e-70	anatomical structure development
GO:0048869	4814	26	45	2	0.0240869	0.152232	7.75948e-70	cellular developmental process
GO:0005618	4814	11	45	2	0.00445458	0.152232	1.25474e-33	cell wall
GO:0071555	4814	21	45	2	0.0160297	0.152232	2.48135e-58	cell wall organization
GO:0071554	4814	56	45	3	0.0149837	0.152232	5.90195e-132	cell wall organization or biogenesis
GO:0016462	4814	309	45	8	0.00702472	0.152232	0	pyrophosphatase activity
GO:0016817	4814	311	45	8	0.00729787	0.152232	0	hydrolase activity, acting on acid anhydrides
GO:0016818	4814	311	45	8	0.00729787	0.152232	0	hydrolase activity, acting on acid anhydrides, in phosphorus-containing anhydrides
GO:0016887	4814	235	45	7	0.00559256	0.152232	0	ATPase activity
GO:0044425	4814	585	45	11	0.0163586	0.152232	0	membrane part
GO:0009252	4814	23	45	2	0.0190853	0.152232	5.46656e-63	peptidoglycan biosynthetic process
GO:0017111	4814	303	45	8	0.00625206	0.152232	0	nucleoside-triphosphatase activity
GO:0006023	4814	23	45	2	0.0190853	0.152232	5.46656e-63	aminoglycan biosynthetic process
GO:0006024	4814	23	45	2	0.0190853	0.152232	5.46656e-63	glycosaminoglycan biosynthetic process
GO:0016987	4814	68	45	3	0.0250711	0.152232	1.55068e-154	sigma factor activity
GO:0016986	4814	68	45	3	0.0250711	0.152232	1.55068e-154	transcription initiation factor activity
GO:0044038	4814	29	45	2	0.0295636	0.152232	1.55082e-76	cell wall macromolecule biosynthetic process
GO:0044036	4814	45	45	3	0.00823669	0.152232	2.84857e-110	cell wall macromolecule metabolic process
GO:0009653	4814	26	45	2	0.0240869	0.152232	7.75948e-70	anatomical structure morphogenesis
GO:0006461	4814	73	45	3	0.0301292	0.152232	1.16321e-163	protein complex assembly
GO:0006352	4814	68	45	3	0.0250711	0.152232	1.55068e-154	transcription initiation
GO:0019954	4814	3	45	1	0.0277876	0.152232	5.3815e-11	asexual reproduction
GO:0032989	4814	25	45	2	0.0223654	0.152232	1.42924e-67	cellular component morphogenesis
GO:0032502	4814	27	45	2	0.0258612	0.152232	4.37565e-72	developmental process
GO:0032505	4814	3	45	1	0.0277876	0.152232	5.3815e-11	reproduction of a single-celled organism
GO:0007047	4814	20	45	2	0.014589	0.152232	5.66457e-56	cellular cell wall organization
GO:0051128	4814	24	45	2	0.0206979	0.152232	2.73842e-65	regulation of cellular component organization
GO:0010382	4814	29	45	2	0.0295636	0.152232	1.55082e-76	cellular cell wall macromolecule metabolic process
GO:0045303	4814	1	45	1	0.00934774	0.152232	0.000207727	diaminobutyrate-2-oxoglutarate transaminase activity
GO:0045229	4814	20	45	2	0.014589	0.152232	5.66457e-56	external encapsulating structure organization
GO:0050793	4814	23	45	2	0.0190853	0.152232	5.46656e-63	regulation of developmental process
GO:0016021	4814	561	45	11	0.0121559	0.152232	0	integral to membrane
GO:0016020	4814	774	45	14	0.00871351	0.152232	0	membrane
GO:0033816	4814	1	45	1	0.00934774	0.152232	0.000207727	diaminobutyrate acetyltransferase activity
GO:0022603	4814	22	45	2	0.0175289	0.152232	1.13895e-60	regulation of anatomical structure morphogenesis
GO:0022604	4814	22	45	2	0.0175289	0.152232	1.13895e-60	regulation of cell morphogenesis
GO:0022607	4814	78	45	4	0.00574487	0.152232	1.23287e-172	cellular component assembly
GO:0008144	4814	17	45	2	0.0106297	0.152232	9.13584e-49	drug binding
GO:0031224	4814	569	45	11	0.0134507	0.152232	0	intrinsic to membrane
GO:0003978	4814	2	45	1	0.01861	0.152232	8.63193e-08	UDP-glucose 4-epimerase activity
GO:0003847	4814	2	45	1	0.01861	0.152232	8.63193e-08	1-alkyl-2-acetylglycerophosphocholine esterase activity
GO:0065003	4814	74	45	3	0.0312011	0.15493	1.8156e-165	macromolecular complex assembly
GO:0008239	4814	4	45	1	0.0368813	0.165966	4.47433e-14	dipeptidyl-peptidase activity
GO:0005575	4814	1577	45	21	0.0355026	0.165966	0	cellular_component
GO:0005524	4814	660	45	11	0.0367896	0.165966	0	ATP binding
GO:0016787	4814	1011	45	15	0.0366186	0.165966	0	hydrolase activity
GO:0006012	4814	4	45	1	0.0368813	0.165966	4.47433e-14	galactose metabolic process
GO:0032559	4814	660	45	11	0.0367896	0.165966	0	adenyl ribonucleotide binding
GO:0004222	4814	33	45	2	0.037555	0.166398	2.90888e-85	metalloendopeptidase activity
GO:0043933	4814	83	45	3	0.0417428	0.17574	1.80663e-181	macromolecular complex subunit organization
GO:0000270	4814	36	45	2	0.0440295	0.17574	1.14102e-91	peptidoglycan metabolic process
GO:0030203	4814	36	45	2	0.0440295	0.17574	1.14102e-91	glycosaminoglycan metabolic process
GO:0070011	4814	142	45	4	0.0424889	0.17574	2.67224e-277	peptidase activity, acting on L-amino acid peptides
GO:0000917	4814	5	45	1	0.0458917	0.17574	4.65107e-17	barrier septum formation
GO:0000910	4814	5	45	1	0.0458917	0.17574	4.65107e-17	cytokinesis
GO:0016641	4814	5	45	1	0.0458917	0.17574	4.65107e-17	oxidoreductase activity, acting on the CH-NH2 group of donors, oxygen as acceptor
GO:0005773	4814	5	45	1	0.0458917	0.17574	4.65107e-17	vacuole
GO:0032555	4814	686	45	11	0.046986	0.17574	0	purine ribonucleotide binding
GO:0032553	4814	686	45	11	0.046986	0.17574	0	ribonucleotide binding
GO:0032506	4814	5	45	1	0.0458917	0.17574	4.65107e-17	cytokinetic process
GO:0016042	4814	5	45	1	0.0458917	0.17574	4.65107e-17	lipid catabolic process
GO:0009273	4814	38	45	2	0.04856	0.177029	7.02871e-96	peptidoglycan-based cell wall biogenesis
GO:0042546	4814	38	45	2	0.04856	0.177029	7.02871e-96	cell wall biogenesis
GO:0008233	4814	152	45	4	0.0523225	0.17941	2.64929e-292	peptidase activity
GO:0012506	4814	6	45	1	0.0548197	0.17941	5.80296e-20	vesicle membrane
GO:0012505	4814	6	45	1	0.0548197	0.17941	5.80296e-20	endomembrane system
GO:0005623	4814	1534	45	20	0.0512397	0.17941	0	cell
GO:0016857	4814	6	45	1	0.0548197	0.17941	5.80296e-20	racemase and epimerase activity, acting on carbohydrates and derivatives
GO:0044464	4814	1534	45	20	0.0512397	0.17941	0	cell part
GO:0070882	4814	39	45	2	0.0508868	0.17941	5.73952e-98	cellular cell wall organization or biogenesis
GO:0031988	4814	6	45	1	0.0548197	0.17941	5.80296e-20	membrane-bounded vesicle
GO:0031090	4814	6	45	1	0.0548197	0.17941	5.80296e-20	organelle membrane
GO:0006022	4814	43	45	2	0.0605819	0.193862	3.27408e-106	aminoglycan metabolic process
GO:0019438	4814	43	45	2	0.0605819	0.193862	3.27408e-106	aromatic compound biosynthetic process
GO:0030554	4814	736	45	11	0.0718932	0.2174	0	adenyl nucleotide binding
GO:0001883	4814	736	45	11	0.0718932	0.2174	0	purine nucleoside binding
GO:0001882	4814	737	45	11	0.0724666	0.2174	0	nucleoside binding
GO:0031411	4814	8	45	1	0.0724314	0.2174	1.40604e-25	gas vesicle
GO:0031410	4814	8	45	1	0.0724314	0.2174	1.40604e-25	cytoplasmic vesicle
GO:0004091	4814	8	45	1	0.0724314	0.2174	1.40604e-25	carboxylesterase activity
GO:0000271	4814	51	45	2	0.0816551	0.24244	3.14965e-122	polysaccharide biosynthetic process
GO:0016854	4814	10	45	1	0.0897221	0.255841	5.4798e-31	racemase and epimerase activity
GO:0017076	4814	762	45	11	0.0877995	0.255841	0	purine nucleotide binding
GO:0016998	4814	10	45	1	0.0897221	0.255841	5.4798e-31	cell wall macromolecule catabolic process
GO:0031982	4814	10	45	1	0.0897221	0.255841	5.4798e-31	vesicle
GO:0046983	4814	55	45	2	0.0929287	0.262387	5.01561e-130	protein dimerization activity
GO:0032787	4814	56	45	2	0.0958156	0.265335	5.90195e-132	monocarboxylic acid metabolic process
GO:0031406	4814	56	45	2	0.0958156	0.265335	5.90195e-132	carboxylic acid binding
GO:0065008	4814	58	45	2	0.101666	0.278856	8.62067e-136	regulation of biological quality
GO:0000160	4814	195	45	4	0.107448	0.286529	0	two-component signal transduction system (phosphorelay)
GO:0016638	4814	12	45	1	0.106697	0.286529	3.13489e-36	oxidoreductase activity, acting on the CH-NH2 group of donors
GO:0015662	4814	12	45	1	0.106697	0.286529	3.13489e-36	ATPase activity, coupled to transmembrane movement of ions, phosphorylative mechanism
GO:0043231	4814	13	45	1	0.115069	0.302239	8.4868e-39	intracellular membrane-bounded organelle
GO:0005886	4814	278	45	5	0.115439	0.302239	0	plasma membrane
GO:0005515	4814	128	45	3	0.116538	0.302368	9.23014e-256	protein binding
GO:0043227	4814	15	45	1	0.131582	0.338353	7.73376e-44	membrane-bounded organelle
GO:0016051	4814	69	45	2	0.135456	0.345232	2.25446e-156	carbohydrate biosynthetic process
GO:0006508	4814	138	45	3	0.137386	0.34708	3.27466e-271	proteolysis
GO:0005507	4814	16	45	1	0.139725	0.349919	2.57846e-46	copper ion binding
GO:0046034	4814	19	45	1	0.163709	0.402975	1.35808e-53	ATP metabolic process
GO:0006754	4814	19	45	1	0.163709	0.402975	1.35808e-53	ATP biosynthetic process
GO:0009201	4814	20	45	1	0.171557	0.408334	5.66457e-56	ribonucleoside triphosphate biosynthetic process
GO:0009206	4814	20	45	1	0.171557	0.408334	5.66457e-56	purine ribonucleoside triphosphate biosynthetic process
GO:0009145	4814	20	45	1	0.171557	0.408334	5.66457e-56	purine nucleoside triphosphate biosynthetic process
GO:0042625	4814	20	45	1	0.171557	0.408334	5.66457e-56	ATPase activity, coupled to transmembrane movement of ions
GO:0009205	4814	21	45	1	0.179334	0.409905	2.48135e-58	purine ribonucleoside triphosphate metabolic process
GO:0009199	4814	21	45	1	0.179334	0.409905	2.48135e-58	ribonucleoside triphosphate metabolic process
GO:0009144	4814	21	45	1	0.179334	0.409905	2.48135e-58	purine nucleoside triphosphate metabolic process
GO:0016810	4814	82	45	2	0.17807	0.409905	1.03e-179	hydrolase activity, acting on carbon-nitrogen (but not peptide) bonds
GO:0006725	4814	81	45	2	0.174715	0.409905	5.9451e-178	cellular aromatic compound metabolic process
GO:0004175	4814	83	45	2	0.181436	0.411447	1.80663e-181	endopeptidase activity
GO:0009142	4814	22	45	1	0.187039	0.414362	1.13895e-60	nucleoside triphosphate biosynthetic process
GO:0016780	4814	22	45	1	0.187039	0.414362	1.13895e-60	phosphotransferase activity, for other substituted phosphate groups
GO:0005975	4814	326	45	5	0.186055	0.414362	0	carbohydrate metabolic process
GO:0000166	4814	884	45	11	0.190433	0.418663	0	nucleotide binding
GO:0009141	4814	24	45	1	0.202237	0.437926	2.73842e-65	nucleoside triphosphate metabolic process
GO:0044422	4814	24	45	1	0.202237	0.437926	2.73842e-65	organelle part
GO:0004871	4814	252	45	4	0.20768	0.443051	0	signal transducer activity
GO:0060089	4814	252	45	4	0.20768	0.443051	0	molecular transducer activity
GO:0000155	4814	93	45	2	0.215577	0.44571	9.51957e-199	two-component sensor activity
GO:0018130	4814	96	45	2	0.22595	0.44571	7.76093e-204	heterocycle biosynthetic process
GO:0004673	4814	93	45	2	0.215577	0.44571	9.51957e-199	protein histidine kinase activity
GO:0004812	4814	27	45	1	0.224515	0.44571	4.37565e-72	aminoacyl-tRNA ligase activity
GO:0016775	4814	94	45	2	0.21903	0.44571	1.89544e-200	phosphotransferase activity, nitrogenous group as acceptor
GO:0016875	4814	27	45	1	0.224515	0.44571	4.37565e-72	ligase activity, forming carbon-oxygen bonds
GO:0016876	4814	27	45	1	0.224515	0.44571	4.37565e-72	ligase activity, forming aminoacyl-tRNA and related compounds
GO:0005976	4814	95	45	2	0.222488	0.44571	3.81498e-202	polysaccharide metabolic process
GO:0023060	4814	255	45	4	0.213604	0.44571	0	signal transmission
GO:0023046	4814	255	45	4	0.213604	0.44571	0	signaling process
GO:0023052	4814	260	45	4	0.223586	0.44571	0	signaling
GO:0046483	4814	178	45	3	0.231096	0.45276	0	heterocycle metabolic process
GO:0043565	4814	191	45	3	0.263936	0.513604	0	sequence-specific DNA binding
GO:0008238	4814	35	45	1	0.280991	0.539503	1.5147e-89	exopeptidase activity
GO:0007049	4814	35	45	1	0.280991	0.539503	1.5147e-89	cell cycle
GO:0009152	4814	36	45	1	0.287761	0.541668	1.14102e-91	purine ribonucleotide biosynthetic process
GO:0005576	4814	36	45	1	0.287761	0.541668	1.14102e-91	extracellular region
GO:0051301	4814	36	45	1	0.287761	0.541668	1.14102e-91	cell division
GO:0009150	4814	37	45	1	0.294469	0.550696	8.83583e-94	purine ribonucleotide metabolic process
GO:0008483	4814	39	45	1	0.3077	0.568062	5.73952e-98	transaminase activity
GO:0009260	4814	39	45	1	0.3077	0.568062	5.73952e-98	ribonucleotide biosynthetic process
GO:0009259	4814	40	45	1	0.314225	0.576412	4.80798e-100	ribonucleotide metabolic process
GO:0046394	4814	122	45	2	0.316583	0.577063	2.51389e-246	carboxylic acid biosynthetic process
GO:0016772	4814	307	45	4	0.322344	0.583869	0	transferase activity, transferring phosphorus-containing groups
GO:0006164	4814	42	45	1	0.327093	0.588768	3.63347e-104	purine nucleotide biosynthetic process
GO:0018106	4814	44	45	1	0.339726	0.596592	3.01949e-108	peptidyl-histidine phosphorylation
GO:0018202	4814	44	45	1	0.339726	0.596592	3.01949e-108	peptidyl-histidine modification
GO:0006163	4814	44	45	1	0.339726	0.596592	3.01949e-108	purine nucleotide metabolic process
GO:0016053	4814	128	45	2	0.337348	0.596592	9.23014e-256	organic acid biosynthetic process
GO:0000156	4814	131	45	2	0.347669	0.60684	1.9719e-260	two-component response regulator activity
GO:0004672	4814	132	45	2	0.351099	0.60726	5.5582e-262	protein kinase activity
GO:0018193	4814	46	45	1	0.352127	0.60726	2.74763e-112	peptidyl-amino acid modification
GO:0016301	4814	230	45	3	0.364927	0.625589	0	kinase activity
GO:0016769	4814	50	45	1	0.376248	0.640923	2.94215e-120	transferase activity, transferring nitrogenous groups
GO:0016747	4814	140	45	2	0.378323	0.640923	2.9151e-274	transferase activity, transferring acyl groups other than amino-acyl groups
GO:0009056	4814	153	45	2	0.421572	0.701808	8.69459e-294	catabolic process
GO:0016746	4814	153	45	2	0.421572	0.701808	8.69459e-294	transferase activity, transferring acyl groups
GO:0044271	4814	251	45	3	0.418989	0.701808	0	cellular nitrogen compound biosynthetic process
GO:0003824	4814	2991	45	29	0.43855	0.721727	0	catalytic activity
GO:0019318	4814	61	45	1	0.438145	0.721727	1.7315e-141	hexose metabolic process
GO:0009165	4814	65	45	1	0.459129	0.751302	5.51983e-149	nucleotide biosynthetic process
GO:0044283	4814	275	45	3	0.479036	0.779449	0	small molecule biosynthetic process
GO:0043492	4814	71	45	1	0.489176	0.78175	4.97757e-160	ATPase activity, coupled to movement of substances
GO:0005198	4814	72	45	1	0.494022	0.78175	7.55609e-162	structural molecule activity
GO:0042626	4814	71	45	1	0.489176	0.78175	4.97757e-160	ATPase activity, coupled to transmembrane movement of substances
GO:0034654	4814	72	45	1	0.494022	0.78175	7.55609e-162	nucleobase, nucleoside, nucleotide and nucleic acid biosynthetic process
GO:0034404	4814	72	45	1	0.494022	0.78175	7.55609e-162	nucleobase, nucleoside and nucleotide biosynthetic process
GO:0005996	4814	74	45	1	0.503581	0.792521	1.8156e-165	monosaccharide metabolic process
GO:0070279	4814	78	45	1	0.522171	0.79569	1.23287e-172	vitamin B6 binding
GO:0030170	4814	78	45	1	0.522171	0.79569	1.23287e-172	pyridoxal phosphate binding
GO:0016820	4814	78	45	1	0.522171	0.79569	1.23287e-172	hydrolase activity, acting on acid anhydrides, catalyzing transmembrane movement of substances
GO:0019538	4814	394	45	4	0.509023	0.79569	0	protein metabolic process
GO:0015405	4814	78	45	1	0.522171	0.79569	1.23287e-172	P-P-bond-hydrolysis-driven transmembrane transporter activity
GO:0015399	4814	78	45	1	0.522171	0.79569	1.23287e-172	primary active transmembrane transporter activity
GO:0016773	4814	187	45	2	0.527069	0.798926	0	phosphotransferase activity, alcohol group as acceptor
GO:0043228	4814	81	45	1	0.535666	0.799335	5.9451e-178	non-membrane-bounded organelle
GO:0043232	4814	81	45	1	0.535666	0.799335	5.9451e-178	intracellular non-membrane-bounded organelle
GO:0016853	4814	81	45	1	0.535666	0.799335	5.9451e-178	isomerase activity
GO:0006468	4814	84	45	1	0.548787	0.810516	3.20772e-183	protein amino acid phosphorylation
GO:0008080	4814	84	45	1	0.548787	0.810516	3.20772e-183	N-acetyltransferase activity
GO:0016407	4814	86	45	1	0.557333	0.814781	1.04829e-186	acetyltransferase activity
GO:0016410	4814	86	45	1	0.557333	0.814781	1.04829e-186	N-acyltransferase activity
GO:0043229	4814	89	45	1	0.569855	0.820591	6.76267e-192	intracellular organelle
GO:0007165	4814	89	45	1	0.569855	0.820591	6.76267e-192	signal transduction
GO:0050794	4814	858	45	8	0.56462	0.820591	0	regulation of cellular process
GO:0009117	4814	93	45	1	0.586014	0.821271	9.51957e-199	nucleotide metabolic process
GO:0043226	4814	91	45	1	0.57801	0.821271	2.48136e-195	organelle
GO:0065007	4814	874	45	8	0.587437	0.821271	0	biological regulation
GO:0005488	4814	2697	45	25	0.587	0.821271	0	binding
GO:0050789	4814	864	45	8	0.573232	0.821271	0	regulation of biological process
GO:0006753	4814	93	45	1	0.586014	0.821271	9.51957e-199	nucleoside phosphate metabolic process
GO:0044444	4814	98	45	1	0.60538	0.842267	3.31503e-207	cytoplasmic part
GO:0043687	4814	99	45	1	0.609145	0.843432	6.95904e-209	post-translational protein modification
GO:0006629	4814	100	45	1	0.612876	0.844537	1.47594e-210	lipid metabolic process
GO:0042623	4814	102	45	1	0.620232	0.850604	6.84388e-214	ATPase activity, coupled
GO:0009308	4814	226	45	2	0.631748	0.862013	0	amine metabolic process
GO:0006066	4814	106	45	1	0.634537	0.862013	1.6573e-220	alcohol metabolic process
GO:0016740	4814	805	45	7	0.645407	0.868585	0	transferase activity
GO:0006464	4814	109	45	1	0.644919	0.868585	2.00171e-225	protein modification process
GO:0043436	4814	238	45	2	0.660239	0.880318	0	oxoacid metabolic process
GO:0019752	4814	238	45	2	0.660239	0.880318	0	carboxylic acid metabolic process
GO:0055086	4814	116	45	1	0.668035	0.881775	9.25755e-237	nucleobase, nucleoside and nucleotide metabolic process
GO:0003700	4814	596	45	5	0.670516	0.881775	0	transcription factor activity
GO:0042180	4814	240	45	2	0.664818	0.881775	0	cellular ketone metabolic process
GO:0046914	4814	244	45	2	0.673832	0.882107	0	transition metal ion binding
GO:0008270	4814	123	45	1	0.689677	0.882707	6.59012e-248	zinc ion binding
GO:0006082	4814	247	45	2	0.680467	0.882707	0	organic acid metabolic process
GO:0005737	4814	375	45	3	0.69268	0.882707	0	cytoplasm
GO:0044262	4814	123	45	1	0.689677	0.882707	6.59012e-248	cellular carbohydrate metabolic process
GO:0019842	4814	121	45	1	0.683638	0.882707	9.67024e-245	vitamin binding
GO:0016310	4814	123	45	1	0.689677	0.882707	6.59012e-248	phosphorylation
GO:0008415	4814	126	45	1	0.698524	0.886233	1.24761e-252	acyltransferase activity
GO:0043170	4814	1418	45	12	0.712536	0.896352	0	macromolecule metabolic process
GO:0016874	4814	131	45	1	0.712724	0.896352	1.9719e-260	ligase activity
GO:0043412	4814	133	45	1	0.718219	0.899335	1.5789e-263	macromolecule modification
GO:0044424	4814	400	45	3	0.73494	0.907421	0	intracellular part
GO:0044281	4814	526	45	4	0.74043	0.907421	0	small molecule metabolic process
GO:0015075	4814	141	45	1	0.73919	0.907421	8.79393e-276	ion transmembrane transporter activity
GO:0006796	4814	141	45	1	0.73919	0.907421	8.79393e-276	phosphate metabolic process
GO:0006793	4814	141	45	1	0.73919	0.907421	8.79393e-276	phosphorus metabolic process
GO:0030528	4814	660	45	5	0.758375	0.925281	0	transcription regulator activity
GO:0009059	4814	953	45	7	0.81567	0.925281	0	macromolecule biosynthetic process
GO:0048037	4814	318	45	2	0.808232	0.925281	0	cofactor binding
GO:0043167	4814	492	45	3	0.853103	0.925281	0	ion binding
GO:0043169	4814	492	45	3	0.853103	0.925281	0	cation binding
GO:0060255	4814	741	45	5	0.843944	0.925281	0	regulation of macromolecule metabolic process
GO:0005622	4814	732	45	5	0.835792	0.925281	0	intracellular
GO:0009889	4814	735	45	5	0.838546	0.925281	0	regulation of biosynthetic process
GO:0016788	4814	172	45	1	0.806969	0.925281	1.91E-321	hydrolase activity, acting on ester bonds
GO:0051252	4814	716	45	5	0.820489	0.925281	0	regulation of RNA metabolic process
GO:0044249	4814	1307	45	10	0.818885	0.925281	0	cellular biosynthetic process
GO:0044238	4814	1966	45	16	0.809018	0.925281	0	primary metabolic process
GO:0050662	4814	201	45	1	0.8546	0.925281	0	coenzyme binding
GO:0032774	4814	725	45	5	0.829226	0.925281	0	RNA biosynthetic process
GO:0080090	4814	736	45	5	0.839455	0.925281	0	regulation of primary metabolic process
GO:0006355	4814	716	45	5	0.820489	0.925281	0	regulation of transcription, DNA-dependent
GO:0006350	4814	739	45	5	0.842161	0.925281	0	transcription
GO:0006351	4814	722	45	5	0.826351	0.925281	0	transcription, DNA-dependent
GO:0051171	4814	733	45	5	0.836714	0.925281	0	regulation of nitrogen compound metabolic process
GO:0010468	4814	739	45	5	0.842161	0.925281	0	regulation of gene expression
GO:0006950	4814	159	45	1	0.780951	0.925281	1.24941e-302	response to stress
GO:0045449	4814	731	45	5	0.834866	0.925281	0	regulation of transcription
GO:0010556	4814	735	45	5	0.838546	0.925281	0	regulation of macromolecule biosynthetic process
GO:0022804	4814	162	45	1	0.787243	0.925281	5.17232e-307	active transmembrane transporter activity
GO:0022891	4814	179	45	1	0.819701	0.925281	0	substrate-specific transmembrane transporter activity
GO:0031326	4814	735	45	5	0.838546	0.925281	0	regulation of cellular biosynthetic process
GO:0046872	4814	433	45	3	0.783807	0.925281	0	metal ion binding
GO:0031323	4814	741	45	5	0.843944	0.925281	0	regulation of cellular metabolic process
GO:0034645	4814	939	45	7	0.802634	0.925281	0	cellular macromolecule biosynthetic process
GO:0019219	4814	733	45	5	0.836714	0.925281	0	regulation of nucleobase, nucleoside, nucleotide and nucleic acid metabolic process
GO:0019222	4814	746	45	5	0.848334	0.925281	0	regulation of metabolic process
GO:0006807	4814	1368	45	10	0.863848	0.93017	0	nitrogen compound metabolic process
GO:0050896	4814	209	45	1	0.865575	0.93017	0	response to stimulus
GO:0009058	4814	1399	45	10	0.883251	0.93778	0	biosynthetic process
GO:0022892	4814	218	45	1	0.876955	0.93778	0	substrate-specific transporter activity
GO:0016070	4814	794	45	5	0.885681	0.93778	0	RNA metabolic process
GO:0003677	4814	918	45	6	0.883947	0.93778	0	DNA binding
GO:0022857	4814	235	45	1	0.895938	0.945165	0	transmembrane transporter activity
GO:0044267	4814	252	45	1	0.912047	0.958648	0	cellular protein metabolic process
GO:0044260	4814	1221	45	8	0.91565	0.958936	0	cellular macromolecule metabolic process
GO:0010467	4814	893	45	5	0.939169	0.980003	0	gene expression
GO:0034641	4814	1307	45	8	0.949412	0.983563	0	cellular nitrogen compound metabolic process
GO:0003676	4814	1046	45	6	0.947127	0.983563	0	nucleic acid binding
GO:0006139	4814	1082	45	6	0.958378	0.989294	0	nucleobase, nucleoside, nucleotide and nucleic acid metabolic process
GO:0044237	4814	1877	45	12	0.970968	0.99871	0	cellular metabolic process
GO:0000000	4814	4814	45	45	1	1	1	root
GO:0016491	4814	675	45	2	0.990921	1	0	oxidoreductase activity
GO:0005215	4814	507	45	1	0.993476	1	0	transporter activity
GO:0009987	4814	2235	45	13	0.994871	1	0	cellular process
GO:0055114	4814	548	45	1	0.995767	1	0	oxidation reduction
GO:0008150	4814	3825	45	25	0.99993	1	0	biological_process
GO:0008152	4814	3089	45	22	0.988144	1	0	metabolic process
GO:0003674	4814	4477	45	36	0.999135	1	0	molecular_function

## Sheet: Bac up at least 2 of 3
ID	Pop.total	Pop.term	Study.total	Study.term	p	p.adjusted	p.min	name
GO:0016043	4814	128	133	16	3.1501e-07	0.00016097	9.23014e-256	cellular component organization
GO:0000003	4814	3	133	3	2.06276e-05	0.00150582	5.3815e-11	reproduction
GO:0043093	4814	3	133	3	2.06276e-05	0.00150582	5.3815e-11	binary fission
GO:0019491	4814	3	133	3	2.06276e-05	0.00150582	5.3815e-11	ectoine biosynthetic process
GO:0019954	4814	3	133	3	2.06276e-05	0.00150582	5.3815e-11	asexual reproduction
GO:0032505	4814	3	133	3	2.06276e-05	0.00150582	5.3815e-11	reproduction of a single-celled organism
GO:0042399	4814	3	133	3	2.06276e-05	0.00150582	5.3815e-11	ectoine metabolic process
GO:0044085	4814	127	133	13	3.92986e-05	0.00200816	3.37982e-254	cellular component biogenesis
GO:0031411	4814	8	133	4	3.57784e-05	0.00200816	1.40604e-25	gas vesicle
GO:0031410	4814	8	133	4	3.57784e-05	0.00200816	1.40604e-25	cytoplasmic vesicle
GO:0022607	4814	78	133	10	4.69746e-05	0.00218218	1.23287e-172	cellular component assembly
GO:0031982	4814	10	133	4	0.000102794	0.00437731	5.4798e-31	vesicle
GO:0000917	4814	5	133	3	0.000198005	0.00632379	4.65107e-17	barrier septum formation
GO:0000910	4814	5	133	3	0.000198005	0.00632379	4.65107e-17	cytokinesis
GO:0005515	4814	128	133	12	0.00018521	0.00632379	9.23014e-256	protein binding
GO:0032506	4814	5	133	3	0.000198005	0.00632379	4.65107e-17	cytokinetic process
GO:0000160	4814	195	133	15	0.000269606	0.00810405	0	two-component signal transduction system (phosphorelay)
GO:0006996	4814	14	133	4	0.000449491	0.0127606	2.4748e-41	organelle organization
GO:0016050	4814	8	133	3	0.00104301	0.025425	1.40604e-25	vesicle organization
GO:0031412	4814	8	133	3	0.00104301	0.025425	1.40604e-25	gas vesicle organization
GO:0019438	4814	43	133	6	0.00104486	0.025425	3.27408e-106	aromatic compound biosynthetic process
GO:0000155	4814	93	133	8	0.00389111	0.0466598	9.51957e-199	two-component sensor activity
GO:0004512	4814	3	133	2	0.00223188	0.0466598	5.3815e-11	inositol-3-phosphate synthase activity
GO:0070271	4814	73	133	7	0.00374609	0.0466598	1.16321e-163	protein complex biogenesis
GO:0004871	4814	252	133	15	0.00372691	0.0466598	0	signal transducer activity
GO:0004673	4814	93	133	8	0.00389111	0.0466598	9.51957e-199	protein histidine kinase activity
GO:0065003	4814	74	133	7	0.00404417	0.0466598	1.8156e-165	macromolecular complex assembly
GO:0016638	4814	12	133	3	0.00377784	0.0466598	3.13489e-36	oxidoreductase activity, acting on the CH-NH2 group of donors
GO:0016639	4814	4	133	2	0.00438292	0.0466598	4.47433e-14	oxidoreductase activity, acting on the CH-NH2 group of donors, NAD or NADP as acceptor
GO:0005618	4814	11	133	3	0.0028914	0.0466598	1.25474e-33	cell wall
GO:0071554	4814	56	133	6	0.00415104	0.0466598	5.90195e-132	cell wall organization or biogenesis
GO:0016775	4814	94	133	8	0.00415621	0.0466598	1.89544e-200	phosphotransferase activity, nitrogenous group as acceptor
GO:0060089	4814	252	133	15	0.00372691	0.0466598	0	molecular transducer activity
GO:0006012	4814	4	133	2	0.00438292	0.0466598	4.47433e-14	galactose metabolic process
GO:0009274	4814	4	133	2	0.00438292	0.0466598	4.47433e-14	peptidoglycan-based cell wall
GO:0016998	4814	10	133	3	0.00214595	0.0466598	5.4798e-31	cell wall macromolecule catabolic process
GO:0006020	4814	4	133	2	0.00438292	0.0466598	4.47433e-14	inositol metabolic process
GO:0006021	4814	3	133	2	0.00223188	0.0466598	5.3815e-11	inositol biosynthetic process
GO:0016987	4814	68	133	7	0.00249843	0.0466598	1.55068e-154	sigma factor activity
GO:0016986	4814	68	133	7	0.00249843	0.0466598	1.55068e-154	transcription initiation factor activity
GO:0006461	4814	73	133	7	0.00374609	0.0466598	1.16321e-163	protein complex assembly
GO:0032787	4814	56	133	6	0.00415104	0.0466598	5.90195e-132	monocarboxylic acid metabolic process
GO:0006352	4814	68	133	7	0.00249843	0.0466598	1.55068e-154	transcription initiation
GO:0046983	4814	55	133	6	0.00379057	0.0466598	5.01561e-130	protein dimerization activity
GO:0046173	4814	4	133	2	0.00438292	0.0466598	4.47433e-14	polyol biosynthetic process
GO:0023060	4814	255	133	15	0.00416728	0.0466598	0	signal transmission
GO:0023046	4814	255	133	15	0.00416728	0.0466598	0	signaling process
GO:0004049	4814	4	133	2	0.00438292	0.0466598	4.47433e-14	anthranilate synthase activity
GO:0017000	4814	25	133	4	0.00448734	0.0467965	1.42924e-67	antibiotic biosynthetic process
GO:0043231	4814	13	133	3	0.00481277	0.0491866	8.4868e-39	intracellular membrane-bounded organelle
GO:0023052	4814	260	133	15	0.00499557	0.0500536	0	signaling
GO:0070011	4814	142	133	10	0.00554025	0.0531356	2.67224e-277	peptidase activity, acting on L-amino acid peptides
GO:0043436	4814	238	133	14	0.00561512	0.0531356	0	oxoacid metabolic process
GO:0019752	4814	238	133	14	0.00561512	0.0531356	0	carboxylic acid metabolic process
GO:0006629	4814	100	133	8	0.00605174	0.0552221	1.47594e-210	lipid metabolic process
GO:0042180	4814	240	133	14	0.00604188	0.0552221	0	cellular ketone metabolic process
GO:0043933	4814	83	133	7	0.00760163	0.0565444	1.80663e-181	macromolecular complex subunit organization
GO:0009072	4814	28	133	4	0.0068134	0.0565444	2.55939e-74	aromatic amino acid family metabolic process
GO:0004175	4814	83	133	7	0.00760163	0.0565444	1.80663e-181	endopeptidase activity
GO:0030312	4814	29	133	4	0.00773722	0.0565444	1.55082e-76	external encapsulating structure
GO:0043227	4814	15	133	3	0.00735348	0.0565444	7.73376e-44	membrane-bounded organelle
GO:0008654	4814	15	133	3	0.00735348	0.0565444	7.73376e-44	phospholipid biosynthetic process
GO:0016872	4814	5	133	2	0.00717286	0.0565444	4.65107e-17	intramolecular lyase activity
GO:0017144	4814	28	133	4	0.0068134	0.0565444	2.55939e-74	drug metabolic process
GO:0006082	4814	247	133	14	0.00774581	0.0565444	0	organic acid metabolic process
GO:0016999	4814	28	133	4	0.0068134	0.0565444	2.55939e-74	antibiotic metabolic process
GO:0044036	4814	45	133	5	0.00751452	0.0565444	2.84857e-110	cell wall macromolecule metabolic process
GO:0005773	4814	5	133	2	0.00717286	0.0565444	4.65107e-17	vacuole
GO:0006644	4814	15	133	3	0.00735348	0.0565444	7.73376e-44	phospholipid metabolic process
GO:0006725	4814	81	133	7	0.00666259	0.0565444	5.9451e-178	cellular aromatic compound metabolic process
GO:0008233	4814	152	133	10	0.0088582	0.0629508	2.64929e-292	peptidase activity
GO:0042401	4814	16	133	3	0.00886978	0.0629508	2.57846e-46	cellular biogenic amine biosynthetic process
GO:0008658	4814	17	133	3	0.0105557	0.0692162	9.13584e-49	penicillin binding
GO:0012506	4814	6	133	2	0.0105653	0.0692162	5.80296e-20	vesicle membrane
GO:0012505	4814	6	133	2	0.0105653	0.0692162	5.80296e-20	endomembrane system
GO:0031988	4814	6	133	2	0.0105653	0.0692162	5.80296e-20	membrane-bounded vesicle
GO:0031090	4814	6	133	2	0.0105653	0.0692162	5.80296e-20	organelle membrane
GO:0008144	4814	17	133	3	0.0105557	0.0692162	9.13584e-49	drug binding
GO:0044255	4814	70	133	6	0.0122492	0.079232	3.32586e-158	cellular lipid metabolic process
GO:0006576	4814	18	133	3	0.0124147	0.079299	3.42808e-51	cellular biogenic amine metabolic process
GO:0006508	4814	138	133	9	0.0135171	0.0852747	3.27466e-271	proteolysis
GO:0016833	4814	7	133	2	0.0145253	0.0905173	8.44857e-23	oxo-acid-lyase activity
GO:0031406	4814	56	133	5	0.0184713	0.113721	5.90195e-132	carboxylic acid binding
GO:0019637	4814	21	133	3	0.0190533	0.114544	2.48135e-58	organophosphate metabolic process
GO:0046394	4814	122	133	8	0.0189095	0.114544	2.51389e-246	carboxylic acid biosynthetic process
GO:0009073	4814	22	133	3	0.0216249	0.127015	1.13895e-60	aromatic amino acid family biosynthetic process
GO:0009308	4814	226	133	12	0.0214568	0.127015	0	amine metabolic process
GO:0008759	4814	1	133	1	0.0276278	0.129521	0.000207727	UDP-3-O-[3-hydroxymyristoyl] N-acetylglucosamine deacetylase activity
GO:0000162	4814	9	133	2	0.0240155	0.129521	2.63304e-28	tryptophan biosynthetic process
GO:0004134	4814	1	133	1	0.0276278	0.129521	0.000207727	4-alpha-glucanotransferase activity
GO:0030435	4814	1	133	1	0.0276278	0.129521	0.000207727	sporulation resulting in formation of a cellular spore
GO:0004335	4814	1	133	1	0.0276278	0.129521	0.000207727	galactokinase activity
GO:0047307	4814	1	133	1	0.0276278	0.129521	0.000207727	diaminobutyrate-pyruvate transaminase activity
GO:0030154	4814	1	133	1	0.0276278	0.129521	0.000207727	cell differentiation
GO:0048646	4814	1	133	1	0.0276278	0.129521	0.000207727	anatomical structure formation involved in morphogenesis
GO:0009245	4814	1	133	1	0.0276278	0.129521	0.000207727	lipid A biosynthetic process
GO:0005777	4814	1	133	1	0.0276278	0.129521	0.000207727	peroxisome
GO:0045303	4814	1	133	1	0.0276278	0.129521	0.000207727	diaminobutyrate-2-oxoglutarate transaminase activity
GO:0046835	4814	1	133	1	0.0276278	0.129521	0.000207727	carbohydrate phosphorylation
GO:0016053	4814	128	133	8	0.024483	0.129521	9.23014e-256	organic acid biosynthetic process
GO:0033816	4814	1	133	1	0.0276278	0.129521	0.000207727	diaminobutyrate acetyltransferase activity
GO:0042579	4814	1	133	1	0.0276278	0.129521	0.000207727	microbody
GO:0033990	4814	1	133	1	0.0276278	0.129521	0.000207727	ectoine synthase activity
GO:0046219	4814	9	133	2	0.0240155	0.129521	2.63304e-28	indolalkylamine biosynthetic process
GO:0031160	4814	1	133	1	0.0276278	0.129521	0.000207727	spore wall
GO:0042435	4814	9	133	2	0.0240155	0.129521	2.63304e-28	indole derivative biosynthetic process
GO:0046417	4814	24	133	3	0.0273092	0.129521	2.73842e-65	chorismate metabolic process
GO:0003997	4814	1	133	1	0.0276278	0.129521	0.000207727	acyl-CoA oxidase activity
GO:0046493	4814	1	133	1	0.0276278	0.129521	0.000207727	lipid A metabolic process
GO:0004672	4814	132	133	8	0.028786	0.133724	5.5582e-262	protein kinase activity
GO:0042398	4814	25	133	3	0.0304213	0.140047	1.42924e-67	cellular amino acid derivative biosynthetic process
GO:0048856	4814	26	133	3	0.0337121	0.149799	7.75948e-70	anatomical structure development
GO:0048869	4814	26	133	3	0.0337121	0.149799	7.75948e-70	cellular developmental process
GO:0009653	4814	26	133	3	0.0337121	0.149799	7.75948e-70	anatomical structure morphogenesis
GO:0006631	4814	26	133	3	0.0337121	0.149799	7.75948e-70	fatty acid metabolic process
GO:0006568	4814	11	133	2	0.0353921	0.151978	1.25474e-33	tryptophan metabolic process
GO:0006586	4814	11	133	2	0.0353921	0.151978	1.25474e-33	indolalkylamine metabolic process
GO:0042430	4814	11	133	2	0.0353921	0.151978	1.25474e-33	indole and derivative metabolic process
GO:0042434	4814	11	133	2	0.0353921	0.151978	1.25474e-33	indole derivative metabolic process
GO:0032502	4814	27	133	3	0.0371804	0.158327	4.37565e-72	developmental process
GO:0016051	4814	69	133	5	0.0409952	0.17171	2.25446e-156	carbohydrate biosynthetic process
GO:0034637	4814	28	133	3	0.0408245	0.17171	2.55939e-74	cellular carbohydrate biosynthetic process
GO:0006575	4814	29	133	3	0.0446423	0.185465	1.55082e-76	cellular amino acid derivative metabolic process
GO:0043934	4814	2	133	1	0.0544978	0.186902	8.63193e-08	sporulation
GO:0004425	4814	2	133	1	0.0544978	0.186902	8.63193e-08	indole-3-glycerol-phosphate synthase activity
GO:0030261	4814	2	133	1	0.0544978	0.186902	8.63193e-08	chromosome condensation
GO:0004333	4814	2	133	1	0.0544978	0.186902	8.63193e-08	fumarate hydratase activity
GO:0004298	4814	2	133	1	0.0544978	0.186902	8.63193e-08	threonine-type endopeptidase activity
GO:0000502	4814	2	133	1	0.0544978	0.186902	8.63193e-08	proteasome complex
GO:0070003	4814	2	133	1	0.0544978	0.186902	8.63193e-08	threonine-type peptidase activity
GO:0004665	4814	2	133	1	0.0544978	0.186902	8.63193e-08	prephenate dehydrogenase (NADP+) activity
GO:0051603	4814	2	133	1	0.0544978	0.186902	8.63193e-08	proteolysis involved in cellular protein catabolic process
GO:0016706	4814	2	133	1	0.0544978	0.186902	8.63193e-08	oxidoreductase activity, acting on paired donors, with incorporation or reduction of molecular oxygen, 2-oxoglutarate as one donor, and incorporation of one atom each of oxygen into both donors
GO:0009247	4814	2	133	1	0.0544978	0.186902	8.63193e-08	glycolipid biosynthetic process
GO:0044433	4814	2	133	1	0.0544978	0.186902	8.63193e-08	cytoplasmic vesicle part
GO:0044257	4814	2	133	1	0.0544978	0.186902	8.63193e-08	cellular protein catabolic process
GO:0005839	4814	2	133	1	0.0544978	0.186902	8.63193e-08	proteasome core complex
GO:0006571	4814	2	133	1	0.0544978	0.186902	8.63193e-08	tyrosine biosynthetic process
GO:0006643	4814	2	133	1	0.0544978	0.186902	8.63193e-08	membrane lipid metabolic process
GO:0033172	4814	2	133	1	0.0544978	0.186902	8.63193e-08	gas vesicle shell
GO:0006323	4814	2	133	1	0.0544978	0.186902	8.63193e-08	DNA packaging
GO:0033758	4814	2	133	1	0.0544978	0.186902	8.63193e-08	clavaminate synthase activity
GO:0006664	4814	2	133	1	0.0544978	0.186902	8.63193e-08	glycolipid metabolic process
GO:0046165	4814	13	133	2	0.0484244	0.186902	8.4868e-39	alcohol biosynthetic process
GO:0003711	4814	2	133	1	0.0544978	0.186902	8.63193e-08	transcription elongation regulator activity
GO:0003978	4814	2	133	1	0.0544978	0.186902	8.63193e-08	UDP-glucose 4-epimerase activity
GO:0046467	4814	2	133	1	0.0544978	0.186902	8.63193e-08	membrane lipid biosynthetic process
GO:0003847	4814	2	133	1	0.0544978	0.186902	8.63193e-08	1-alkyl-2-acetylglycerophosphocholine esterase activity
GO:0003868	4814	2	133	1	0.0544978	0.186902	8.63193e-08	4-hydroxyphenylpyruvate dioxygenase activity
GO:0004222	4814	33	133	3	0.0616	0.208793	2.90888e-85	metalloendopeptidase activity
GO:0044106	4814	181	133	9	0.0616982	0.208793	0	cellular amine metabolic process
GO:0000156	4814	131	133	7	0.0693505	0.233145	1.9719e-260	two-component response regulator activity
GO:0043648	4814	35	133	3	0.0710489	0.235753	1.5147e-89	dicarboxylic acid metabolic process
GO:0007049	4814	35	133	3	0.0710489	0.235753	1.5147e-89	cell cycle
[truncated: 357 more rows]

## Sheet: Bac up t30
ID	Pop.total	Pop.term	Study.total	Study.term	p	p.adjusted	p.min	name
[truncated: 450 more rows]

[truncated: 2 more sheets: Bac up t60, Bac up t90]
