# Supplementary material for: Genome-wide dynamics of a bacterial response to antibiotics that target the cell envelope
Source: BMC Genomics. 2011 May 11;12:226. doi: 10.1186/1471-2164-12-226 (PMC3123327; doi:10.1186/1471-2164-12-226)
Supplement: Additional file 7 — Term for term GO analysis of the genes significantly differently expressed in response to moenomycin. [file 1471-2164-12-226-S7.XLSX]

## Sheet: Moe down t30,60,90
ID	Pop.total	Pop.term	Study.total	Study.term	p	p.adjusted	p.min	name
GO:0016645	4814	6	24	2	0.000353026	0.053307	5.80296e-20	oxidoreductase activity, acting on the CH-NH group of donors
GO:0006560	4814	6	24	2	0.000353026	0.053307	5.80296e-20	proline metabolic process
GO:0000027	4814	1	24	1	0.00498546	0.0643735	0.000207727	ribosomal large subunit assembly
GO:0008829	4814	1	24	1	0.00498546	0.0643735	0.000207727	dCTP deaminase activity
GO:0009084	4814	23	24	2	0.00565407	0.0643735	5.46656e-63	glutamine family amino acid biosynthetic process
GO:0070013	4814	1	24	1	0.00498546	0.0643735	0.000207727	intracellular organelle lumen
GO:0043436	4814	238	24	5	0.00555458	0.0643735	0	oxoacid metabolic process
GO:0043233	4814	1	24	1	0.00498546	0.0643735	0.000207727	organelle lumen
GO:0004657	4814	1	24	1	0.00498546	0.0643735	0.000207727	proline dehydrogenase activity
GO:0004815	4814	1	24	1	0.00498546	0.0643735	0.000207727	aspartate-tRNA ligase activity
GO:0044429	4814	1	24	1	0.00498546	0.0643735	0.000207727	mitochondrial part
GO:0044446	4814	20	24	2	0.00428503	0.0643735	5.66457e-56	intracellular organelle part
GO:0070925	4814	1	24	1	0.00498546	0.0643735	0.000207727	organelle assembly
GO:0005759	4814	1	24	1	0.00498546	0.0643735	0.000207727	mitochondrial matrix
GO:0006562	4814	1	24	1	0.00498546	0.0643735	0.000207727	proline catabolic process
GO:0006422	4814	1	24	1	0.00498546	0.0643735	0.000207727	aspartyl-tRNA aminoacylation
GO:0019752	4814	238	24	5	0.00555458	0.0643735	0	carboxylic acid metabolic process
GO:0006229	4814	1	24	1	0.00498546	0.0643735	0.000207727	dUTP biosynthetic process
GO:0031974	4814	1	24	1	0.00498546	0.0643735	0.000207727	membrane-enclosed lumen
GO:0031980	4814	1	24	1	0.00498546	0.0643735	0.000207727	mitochondrial lumen
GO:0022618	4814	1	24	1	0.00498546	0.0643735	0.000207727	ribonucleoprotein complex assembly
GO:0042257	4814	1	24	1	0.00498546	0.0643735	0.000207727	ribosomal subunit assembly
GO:0042255	4814	1	24	1	0.00498546	0.0643735	0.000207727	ribosome assembly
GO:0042273	4814	1	24	1	0.00498546	0.0643735	0.000207727	ribosomal large subunit biogenesis
GO:0034621	4814	14	24	2	0.00209011	0.0643735	2.4748e-41	cellular macromolecular complex subunit organization
GO:0042180	4814	240	24	5	0.00575525	0.0643735	0	cellular ketone metabolic process
GO:0003842	4814	1	24	1	0.00498546	0.0643735	0.000207727	1-pyrroline-5-carboxylate dehydrogenase activity
GO:0044422	4814	24	24	2	0.00614937	0.0654185	2.73842e-65	organelle part
GO:0006082	4814	247	24	5	0.00649853	0.0654185	0	organic acid metabolic process
GO:0003723	4814	78	24	3	0.00648323	0.0654185	1.23287e-172	RNA binding
GO:0009212	4814	2	24	1	0.00994709	0.0834451	8.63193e-08	pyrimidine deoxyribonucleoside triphosphate biosynthetic process
GO:0009202	4814	2	24	1	0.00994709	0.0834451	8.63193e-08	deoxyribonucleoside triphosphate biosynthetic process
GO:0043229	4814	89	24	3	0.00933684	0.0834451	6.76267e-192	intracellular organelle
GO:0043226	4814	91	24	3	0.00992316	0.0834451	2.48136e-195	organelle
GO:0006520	4814	174	24	4	0.00994264	0.0834451	4.9E-324	cellular amino acid metabolic process
GO:0046080	4814	2	24	1	0.00994709	0.0834451	8.63193e-08	dUTP metabolic process
GO:0009211	4814	3	24	1	0.014885	0.0881426	5.3815e-11	pyrimidine deoxyribonucleoside triphosphate metabolic process
GO:0009200	4814	3	24	1	0.014885	0.0881426	5.3815e-11	deoxyribonucleoside triphosphate metabolic process
GO:0009148	4814	3	24	1	0.014885	0.0881426	5.3815e-11	pyrimidine nucleoside triphosphate biosynthetic process
GO:0009120	4814	3	24	1	0.014885	0.0881426	5.3815e-11	deoxyribonucleoside metabolic process
GO:0009218	4814	3	24	1	0.014885	0.0881426	5.3815e-11	pyrimidine ribonucleotide metabolic process
GO:0009220	4814	3	24	1	0.014885	0.0881426	5.3815e-11	pyrimidine ribonucleotide biosynthetic process
GO:0009221	4814	3	24	1	0.014885	0.0881426	5.3815e-11	pyrimidine deoxyribonucleotide biosynthetic process
GO:0044444	4814	98	24	3	0.0121433	0.0881426	3.31503e-207	cytoplasmic part
GO:0009263	4814	3	24	1	0.014885	0.0881426	5.3815e-11	deoxyribonucleotide biosynthetic process
GO:0009265	4814	3	24	1	0.014885	0.0881426	5.3815e-11	2'-deoxyribonucleotide biosynthetic process
GO:0044106	4814	181	24	4	0.0113879	0.0881426	0	cellular amine metabolic process
GO:0006519	4814	192	24	4	0.0139252	0.0881426	0	cellular amino acid and derivative metabolic process
GO:0019843	4814	36	24	2	0.0135349	0.0881426	1.14102e-91	rRNA binding
GO:0046125	4814	3	24	1	0.014885	0.0881426	5.3815e-11	pyrimidine deoxyribonucleoside metabolic process
GO:0003715	4814	3	24	1	0.014885	0.0881426	5.3815e-11	transcription termination factor activity
GO:0009064	4814	40	24	2	0.0165558	0.0949111	4.80798e-100	glutamine family amino acid metabolic process
GO:0009065	4814	4	24	1	0.0197993	0.0949111	4.47433e-14	glutamine family amino acid catabolic process
GO:0009147	4814	4	24	1	0.0197993	0.0949111	4.47433e-14	pyrimidine nucleoside triphosphate metabolic process
GO:0004620	4814	4	24	1	0.0197993	0.0949111	4.47433e-14	phospholipase activity
GO:0004629	4814	4	24	1	0.0197993	0.0949111	4.47433e-14	phospholipase C activity
GO:0009219	4814	4	24	1	0.0197993	0.0949111	4.47433e-14	pyrimidine deoxyribonucleotide metabolic process
GO:0009394	4814	4	24	1	0.0197993	0.0949111	4.47433e-14	2'-deoxyribonucleotide metabolic process
GO:0005739	4814	4	24	1	0.0197993	0.0949111	4.47433e-14	mitochondrion
GO:0006537	4814	4	24	1	0.0197993	0.0949111	4.47433e-14	glutamate biosynthetic process
GO:0033177	4814	4	24	1	0.0197993	0.0949111	4.47433e-14	proton-transporting two-sector ATPase complex, proton-transporting domain
GO:0006412	4814	117	24	3	0.0195228	0.0949111	2.30552e-238	translation
GO:0045263	4814	4	24	1	0.0197993	0.0949111	4.47433e-14	proton-transporting ATP synthase complex, coupling factor F(o)
GO:0009986	4814	5	24	1	0.0246901	0.10502	4.65107e-17	cell surface
GO:0016646	4814	5	24	1	0.0246901	0.10502	4.65107e-17	oxidoreductase activity, acting on the CH-NH group of donors, NAD or NADP as acceptor
GO:0009308	4814	226	24	4	0.0239738	0.10502	0	amine metabolic process
GO:0006561	4814	5	24	1	0.0246901	0.10502	4.65107e-17	proline biosynthetic process
GO:0006353	4814	5	24	1	0.0246901	0.10502	4.65107e-17	transcription termination
GO:0016298	4814	5	24	1	0.0246901	0.10502	4.65107e-17	lipase activity
GO:0016042	4814	5	24	1	0.0246901	0.10502	4.65107e-17	lipid catabolic process
GO:0034622	4814	5	24	1	0.0246901	0.10502	4.65107e-17	cellular macromolecular complex assembly
GO:0009262	4814	6	24	1	0.0295576	0.122279	5.80296e-20	deoxyribonucleotide metabolic process
GO:0006536	4814	6	24	1	0.0295576	0.122279	5.80296e-20	glutamate metabolic process
GO:0044267	4814	252	24	4	0.03407	0.136108	0	cellular protein metabolic process
GO:0006544	4814	7	24	1	0.0344017	0.136108	8.44857e-23	glycine metabolic process
GO:0032991	4814	146	24	3	0.034703	0.136108	2.44817e-283	macromolecular complex
GO:0006213	4814	7	24	1	0.0344017	0.136108	8.44857e-23	pyrimidine nucleoside metabolic process
GO:0004372	4814	9	24	1	0.0440206	0.141428	2.63304e-28	glycine hydroxymethyltransferase activity
GO:0030529	4814	66	24	2	0.042095	0.141428	7.67127e-151	ribonucleoprotein complex
GO:0043624	4814	9	24	1	0.0440206	0.141428	2.63304e-28	cellular protein complex disassembly
GO:0022411	4814	9	24	1	0.0440206	0.141428	2.63304e-28	cellular component disassembly
GO:0043241	4814	9	24	1	0.0440206	0.141428	2.63304e-28	protein complex disassembly
GO:0016491	4814	675	24	7	0.0413771	0.141428	0	oxidoreductase activity
GO:0016684	4814	9	24	1	0.0440206	0.141428	2.63304e-28	oxidoreductase activity, acting on peroxide as acceptor
GO:0044424	4814	400	24	5	0.0439204	0.141428	0	intracellular part
GO:0044281	4814	526	24	6	0.0401004	0.141428	0	small molecule metabolic process
GO:0005840	4814	64	24	2	0.039802	0.141428	4.03372e-147	ribosome
GO:0019538	4814	394	24	5	0.0415415	0.141428	0	protein metabolic process
GO:0006563	4814	8	24	1	0.0392227	0.141428	1.40604e-25	L-serine metabolic process
GO:0032984	4814	9	24	1	0.0440206	0.141428	2.63304e-28	macromolecular complex disassembly
GO:0045259	4814	9	24	1	0.0440206	0.141428	2.63304e-28	proton-transporting ATP synthase complex
GO:0015934	4814	8	24	1	0.0392227	0.141428	1.40604e-25	large ribosomal subunit
GO:0034623	4814	9	24	1	0.0440206	0.141428	2.63304e-28	cellular macromolecular complex disassembly
GO:0003735	4814	63	24	2	0.0386744	0.141428	2.99441e-145	structural constituent of ribosome
GO:0005506	4814	70	24	2	0.0468275	0.14878	3.32586e-158	iron ion binding
GO:0005198	4814	72	24	2	0.0492649	0.14878	7.55609e-162	structural molecule activity
GO:0055114	4814	548	24	6	0.0476554	0.14878	0	oxidation reduction
GO:0046700	4814	10	24	1	0.0487955	0.14878	5.4798e-31	heterocycle catabolic process
GO:0008081	4814	10	24	1	0.0487955	0.14878	5.4798e-31	phosphoric diester hydrolase activity
GO:0019239	4814	10	24	1	0.0487955	0.14878	5.4798e-31	deaminase activity
GO:0016469	4814	11	24	1	0.0535475	0.160112	1.25474e-33	proton-transporting two-sector ATPase complex
GO:0046483	4814	178	24	3	0.0569079	0.168492	0	heterocycle metabolic process
GO:0022613	4814	12	24	1	0.0582768	0.169227	3.13489e-36	ribonucleoprotein complex biogenesis
GO:0042254	4814	12	24	1	0.0582768	0.169227	3.13489e-36	ribosome biogenesis
GO:0043228	4814	81	24	2	0.0607863	0.173184	5.9451e-178	non-membrane-bounded organelle
GO:0043232	4814	81	24	2	0.0607863	0.173184	5.9451e-178	intracellular non-membrane-bounded organelle
GO:0043933	4814	83	24	2	0.0634634	0.174236	1.80663e-181	macromolecular complex subunit organization
GO:0043231	4814	13	24	1	0.0629835	0.174236	8.4868e-39	intracellular membrane-bounded organelle
GO:0006221	4814	13	24	1	0.0629835	0.174236	8.4868e-39	pyrimidine nucleotide biosynthetic process
GO:0042773	4814	13	24	1	0.0629835	0.174236	8.4868e-39	ATP synthesis coupled electron transport
GO:0006996	4814	14	24	1	0.0676676	0.180846	2.4748e-41	organelle organization
GO:0006818	4814	14	24	1	0.0676676	0.180846	2.4748e-41	hydrogen transport
GO:0015992	4814	14	24	1	0.0676676	0.180846	2.4748e-41	proton transport
GO:0043227	4814	15	24	1	0.0723293	0.189943	7.73376e-44	membrane-bounded organelle
GO:0006220	4814	15	24	1	0.0723293	0.189943	7.73376e-44	pyrimidine nucleotide metabolic process
GO:0016814	4814	16	24	1	0.0769686	0.196987	2.57846e-46	hydrolase activity, acting on carbon-nitrogen (but not peptide) bonds, in cyclic amidines
GO:0033279	4814	16	24	1	0.0769686	0.196987	2.57846e-46	ribosomal subunit
GO:0003924	4814	16	24	1	0.0769686	0.196987	2.57846e-46	GTPase activity
GO:0022904	4814	17	24	1	0.0815857	0.207049	9.13584e-49	respiratory electron transport chain
GO:0009069	4814	18	24	1	0.0861806	0.215262	3.42808e-51	serine family amino acid metabolic process
GO:0008652	4814	99	24	2	0.0862473	0.215262	6.95904e-209	cellular amino acid biosynthetic process
GO:0006629	4814	100	24	2	0.0877457	0.217207	1.47594e-210	lipid metabolic process
GO:0008137	4814	19	24	1	0.0907535	0.222826	1.35808e-53	NADH dehydrogenase (ubiquinone) activity
GO:0009063	4814	21	24	1	0.0998336	0.235545	2.48135e-58	cellular amino acid catabolic process
GO:0008299	4814	21	24	1	0.0998336	0.235545	2.48135e-58	isoprenoid biosynthetic process
GO:0009310	4814	21	24	1	0.0998336	0.235545	2.48135e-58	amine catabolic process
GO:0009309	4814	106	24	2	0.0969017	0.235545	1.6573e-220	amine biosynthetic process
GO:0006720	4814	21	24	1	0.0998336	0.235545	2.48135e-58	isoprenoid metabolic process
GO:0009142	4814	22	24	1	0.104341	0.240542	1.13895e-60	nucleoside triphosphate biosynthetic process
GO:0006730	4814	22	24	1	0.104341	0.240542	1.13895e-60	one-carbon metabolic process
GO:0022900	4814	22	24	1	0.104341	0.240542	1.13895e-60	electron transport chain
GO:0008168	4814	112	24	2	0.106325	0.243259	2.62986e-230	methyltransferase activity
GO:0009141	4814	24	24	1	0.113291	0.246143	2.73842e-65	nucleoside triphosphate metabolic process
GO:0016741	4814	114	24	2	0.109522	0.246143	1.53265e-233	transferase activity, transferring one-carbon groups
GO:0006119	4814	23	24	1	0.108827	0.246143	5.46656e-63	oxidative phosphorylation
GO:0005737	4814	375	24	4	0.111713	0.246143	0	cytoplasm
GO:0016054	4814	24	24	1	0.113291	0.246143	2.73842e-65	organic acid catabolic process
GO:0046395	4814	24	24	1	0.113291	0.246143	2.73842e-65	carboxylic acid catabolic process
GO:0046417	4814	24	24	1	0.113291	0.246143	2.73842e-65	chorismate metabolic process
GO:0043039	4814	25	24	1	0.117734	0.250392	1.42924e-67	tRNA aminoacylation
GO:0043038	4814	25	24	1	0.117734	0.250392	1.42924e-67	amino acid activation
GO:0006418	4814	25	24	1	0.117734	0.250392	1.42924e-67	tRNA aminoacylation for protein translation
GO:0016655	4814	26	24	1	0.122155	0.253526	7.75948e-70	oxidoreductase activity, acting on NADH or NADPH, quinone or similar compound as acceptor
GO:0050136	4814	26	24	1	0.122155	0.253526	7.75948e-70	NADH dehydrogenase (quinone) activity
GO:0046394	4814	122	24	2	0.122566	0.253526	2.51389e-246	carboxylic acid biosynthetic process
GO:0003954	4814	26	24	1	0.122155	0.253526	7.75948e-70	NADH dehydrogenase activity
GO:0004812	4814	27	24	1	0.126556	0.25353	4.37565e-72	aminoacyl-tRNA ligase activity
GO:0016875	4814	27	24	1	0.126556	0.25353	4.37565e-72	ligase activity, forming carbon-oxygen bonds
GO:0016876	4814	27	24	1	0.126556	0.25353	4.37565e-72	ligase activity, forming aminoacyl-tRNA and related compounds
GO:0044271	4814	251	24	3	0.126765	0.25353	0	cellular nitrogen compound biosynthetic process
GO:0016310	4814	123	24	2	0.124223	0.25353	6.59012e-248	phosphorylation
GO:0016053	4814	128	24	2	0.132596	0.261726	9.23014e-256	organic acid biosynthetic process
GO:0016043	4814	128	24	2	0.132596	0.261726	9.23014e-256	cellular component organization
GO:0005622	4814	732	24	6	0.14576	0.283348	0	intracellular
GO:0005525	4814	32	24	1	0.148241	0.283348	4.21523e-83	GTP binding
GO:0032561	4814	32	24	1	0.148241	0.283348	4.21523e-83	guanyl ribonucleotide binding
GO:0020037	4814	32	24	1	0.148241	0.283348	4.21523e-83	heme binding
GO:0019001	4814	32	24	1	0.148241	0.283348	4.21523e-83	guanyl nucleotide binding
GO:0044283	4814	275	24	3	0.154555	0.290668	0	small molecule biosynthetic process
GO:0006796	4814	141	24	2	0.154959	0.290668	8.79393e-276	phosphate metabolic process
GO:0006793	4814	141	24	2	0.154959	0.290668	8.79393e-276	phosphorus metabolic process
GO:0043648	4814	35	24	1	0.161004	0.298303	1.5147e-89	dicarboxylic acid metabolic process
GO:0045333	4814	35	24	1	0.161004	0.298303	1.5147e-89	cellular respiration
GO:0009116	4814	36	24	1	0.165218	0.302399	1.14102e-91	nucleoside metabolic process
GO:0016651	4814	36	24	1	0.165218	0.302399	1.14102e-91	oxidoreductase activity, acting on NADH or NADPH
GO:0009056	4814	153	24	2	0.176236	0.320623	8.69459e-294	catabolic process
GO:0009260	4814	39	24	1	0.177737	0.321416	5.73952e-98	ribonucleotide biosynthetic process
GO:0009259	4814	40	24	1	0.18187	0.326932	4.80798e-100	ribonucleotide metabolic process
GO:0044237	4814	1877	24	12	0.183687	0.328245	0	cellular metabolic process
GO:0006399	4814	41	24	1	0.185982	0.330392	4.12918e-102	tRNA metabolic process
GO:0046906	4814	42	24	1	0.190076	0.335689	3.63347e-104	tetrapyrrole binding
GO:0015980	4814	43	24	1	0.194149	0.340889	3.27408e-106	energy derivation by oxidation of organic compounds
GO:0018106	4814	44	24	1	0.198203	0.344007	3.01949e-108	peptidyl-histidine phosphorylation
GO:0018202	4814	44	24	1	0.198203	0.344007	3.01949e-108	peptidyl-histidine modification
GO:0004252	4814	46	24	1	0.206252	0.349933	2.74763e-112	serine-type endopeptidase activity
GO:0018193	4814	46	24	1	0.206252	0.349933	2.74763e-112	peptidyl-amino acid modification
GO:0005623	4814	1534	24	10	0.205528	0.349933	0	cell
GO:0044464	4814	1534	24	10	0.205528	0.349933	0	cell part
GO:0015672	4814	47	24	1	0.210247	0.354718	2.70844e-114	monovalent inorganic cation transport
GO:0034660	4814	50	24	1	0.222118	0.372664	2.94215e-120	ncRNA metabolic process
GO:0005575	4814	1577	24	10	0.234062	0.390535	0	cellular_component
GO:0008610	4814	58	24	1	0.252943	0.419719	8.62067e-136	lipid biosynthetic process
GO:0004497	4814	59	24	1	0.256713	0.423647	1.06943e-137	monooxygenase activity
GO:0008236	4814	63	24	1	0.271611	0.441003	2.99441e-145	serine-type peptidase activity
GO:0044248	4814	63	24	1	0.271611	0.441003	2.99441e-145	cellular catabolic process
GO:0017171	4814	63	24	1	0.271611	0.441003	2.99441e-145	serine hydrolase activity
GO:0009165	4814	65	24	1	0.278952	0.4505	5.51983e-149	nucleotide biosynthetic process
GO:0044282	4814	69	24	1	0.293422	0.471349	2.25446e-156	small molecule catabolic process
GO:0044255	4814	70	24	1	0.296996	0.474565	3.32586e-158	cellular lipid metabolic process
GO:0016021	4814	561	24	4	0.303976	0.478311	0	integral to membrane
GO:0034654	4814	72	24	1	0.304092	0.478311	7.55609e-162	nucleobase, nucleoside, nucleotide and nucleic acid biosynthetic process
GO:0034404	4814	72	24	1	0.304092	0.478311	7.55609e-162	nucleobase, nucleoside and nucleotide biosynthetic process
GO:0065003	4814	74	24	1	0.311119	0.486829	1.8156e-165	macromolecular complex assembly
GO:0031224	4814	569	24	4	0.3134	0.487871	0	intrinsic to membrane
GO:0044249	4814	1307	24	8	0.315787	0.489064	0	cellular biosynthetic process
GO:0070279	4814	78	24	1	0.32497	0.494222	1.23287e-172	vitamin B6 binding
GO:0030170	4814	78	24	1	0.32497	0.494222	1.23287e-172	pyridoxal phosphate binding
GO:0022607	4814	78	24	1	0.32497	0.494222	1.23287e-172	cellular component assembly
GO:0008152	4814	3089	24	17	0.325663	0.494222	0	metabolic process
GO:0043234	4814	80	24	1	0.331795	0.499382	3.47458e-176	protein complex
GO:0044425	4814	585	24	4	0.33237	0.499382	0	membrane part
GO:0016810	4814	82	24	1	0.338554	0.506154	1.03e-179	hydrolase activity, acting on carbon-nitrogen (but not peptide) bonds
GO:0004175	4814	83	24	1	0.341908	0.506437	1.80663e-181	endopeptidase activity
GO:0006091	4814	84	24	1	0.345247	0.506437	3.20772e-183	generation of precursor metabolites and energy
GO:0006468	4814	84	24	1	0.345247	0.506437	3.20772e-183	protein amino acid phosphorylation
GO:0046914	4814	244	24	2	0.34545	0.506437	0	transition metal ion binding
GO:0009055	4814	87	24	1	0.355165	0.515672	1.92897e-188	electron carrier activity
GO:0042578	4814	87	24	1	0.355165	0.515672	1.92897e-188	phosphoric ester hydrolase activity
GO:0007165	4814	89	24	1	0.361697	0.522643	6.76267e-192	signal transduction
GO:0000155	4814	93	24	1	0.374571	0.528601	9.51957e-199	two-component sensor activity
GO:0009117	4814	93	24	1	0.374571	0.528601	9.51957e-199	nucleotide metabolic process
GO:0004673	4814	93	24	1	0.374571	0.528601	9.51957e-199	protein histidine kinase activity
GO:0006812	4814	91	24	1	0.368166	0.528601	2.48136e-195	cation transport
GO:0006753	4814	93	24	1	0.374571	0.528601	9.51957e-199	nucleoside phosphate metabolic process
GO:0016775	4814	94	24	1	0.377751	0.530608	1.89544e-200	phosphotransferase activity, nitrogenous group as acceptor
GO:0044238	4814	1966	24	11	0.381484	0.533371	0	primary metabolic process
GO:0018130	4814	96	24	1	0.384063	0.534503	7.76093e-204	heterocycle biosynthetic process
GO:0009058	4814	1399	24	8	0.39519	0.544965	0	biosynthetic process
GO:0043687	4814	99	24	1	0.393417	0.544965	6.95904e-209	post-translational protein modification
GO:0003824	4814	2991	24	16	0.408598	0.560894	0	catalytic activity
GO:0006464	4814	109	24	1	0.423624	0.578888	2.00171e-225	protein modification process
GO:0006811	4814	111	24	1	0.429489	0.58426	1.10431e-228	ion transport
GO:0009987	4814	2235	24	12	0.439993	0.595866	0	cellular process
GO:0055086	4814	116	24	1	0.443904	0.598478	9.25755e-237	nucleobase, nucleoside and nucleotide metabolic process
GO:0017111	4814	303	24	2	0.451624	0.602801	0	nucleoside-triphosphatase activity
GO:0032555	4814	686	24	4	0.453099	0.602801	0	purine ribonucleotide binding
GO:0032553	4814	686	24	4	0.453099	0.602801	0	ribonucleotide binding
GO:0000166	4814	884	24	5	0.458014	0.604018	0	nucleotide binding
GO:0019842	4814	121	24	1	0.45797	0.604018	9.67024e-245	vitamin binding
GO:0016462	4814	309	24	2	0.461956	0.605794	0	pyrophosphatase activity
GO:0016817	4814	311	24	2	0.465378	0.605794	0	hydrolase activity, acting on acid anhydrides
GO:0016818	4814	311	24	2	0.465378	0.605794	0	hydrolase activity, acting on acid anhydrides, in phosphorus-containing anhydrides
GO:0044085	4814	127	24	1	0.474399	0.614887	3.37982e-254	cellular component biogenesis
GO:0005515	4814	128	24	1	0.477091	0.615732	9.23014e-256	protein binding
GO:0016874	4814	131	24	1	0.485086	0.623387	1.9719e-260	ligase activity
GO:0004672	4814	132	24	1	0.487725	0.624122	5.5582e-262	protein kinase activity
GO:0043412	4814	133	24	1	0.490351	0.624835	1.5789e-263	macromolecule modification
GO:0006508	4814	138	24	1	0.503288	0.638626	3.27466e-271	proteolysis
GO:0070011	4814	142	24	1	0.513411	0.648745	2.67224e-277	peptidase activity, acting on L-amino acid peptides
GO:0008233	4814	152	24	1	0.53786	0.676807	2.64929e-292	peptidase activity
GO:0017076	4814	762	24	4	0.540814	0.677701	0	purine nucleotide binding
GO:0016020	4814	774	24	4	0.554148	0.69154	0	membrane
GO:0016788	4814	172	24	1	0.583273	0.724891	1.91E-321	hydrolase activity, acting on ester bonds
GO:0016787	4814	1011	24	5	0.588582	0.725517	0	hydrolase activity
GO:0016740	4814	805	24	4	0.587776	0.725517	0	transferase activity
GO:0016773	4814	187	24	1	0.614493	0.754378	0	phosphotransferase activity, alcohol group as acceptor
GO:0008150	4814	3825	24	19	0.630537	0.77094	0	biological_process
GO:0046872	4814	433	24	2	0.649533	0.790963	0	metal ion binding
GO:0005524	4814	660	24	3	0.658473	0.795435	0	ATP binding
GO:0032559	4814	660	24	3	0.658473	0.795435	0	adenyl ribonucleotide binding
GO:0034641	4814	1307	24	6	0.669209	0.805184	0	cellular nitrogen compound metabolic process
GO:0010467	4814	893	24	4	0.6758	0.809888	0	gene expression
GO:0016301	4814	230	24	1	0.692056	0.826091	0	kinase activity
GO:0016887	4814	235	24	1	0.700037	0.832328	0	ATPase activity
GO:0030554	4814	736	24	3	0.733643	0.833676	0	adenyl nucleotide binding
GO:0009059	4814	953	24	4	0.728723	0.833676	0	macromolecule biosynthetic process
GO:0004871	4814	252	24	1	0.725716	0.833676	0	signal transducer activity
GO:0043167	4814	492	24	2	0.720043	0.833676	0	ion binding
GO:0043169	4814	492	24	2	0.720043	0.833676	0	cation binding
GO:0060089	4814	252	24	1	0.725716	0.833676	0	molecular transducer activity
GO:0001883	4814	736	24	3	0.733643	0.833676	0	purine nucleoside binding
GO:0001882	4814	737	24	3	0.734547	0.833676	0	nucleoside binding
GO:0006807	4814	1368	24	6	0.717609	0.833676	0	nitrogen compound metabolic process
GO:0034645	4814	939	24	4	0.716914	0.833676	0	cellular macromolecule biosynthetic process
GO:0023060	4814	255	24	1	0.730023	0.833676	0	signal transmission
GO:0023046	4814	255	24	1	0.730023	0.833676	0	signaling process
GO:0023052	4814	260	24	1	0.737058	0.833676	0	signaling
GO:0043170	4814	1418	24	6	0.753992	0.849648	0	macromolecule metabolic process
GO:0005886	4814	278	24	1	0.760957	0.854309	0	plasma membrane
GO:0044260	4814	1221	24	5	0.766542	0.857392	0	cellular macromolecule metabolic process
GO:0005488	4814	2697	24	12	0.789342	0.879635	0	binding
GO:0016772	4814	307	24	1	0.795142	0.882841	0	transferase activity, transferring phosphorus-containing groups
GO:0003676	4814	1046	24	4	0.79873	0.883577	0	nucleic acid binding
GO:0048037	4814	318	24	1	0.80684	0.88929	0	cofactor binding
GO:0051234	4814	602	24	2	0.821241	0.897007	0	establishment of localization
GO:0051179	4814	604	24	2	0.822751	0.897007	0	localization
GO:0006810	4814	602	24	2	0.821241	0.897007	0	transport
GO:0030528	4814	660	24	1	0.971221	0.98587	0	transcription regulator activity
GO:0065007	4814	874	24	2	0.948791	0.98587	0	biological regulation
GO:0060255	4814	741	24	1	0.982083	0.98587	0	regulation of macromolecule metabolic process
GO:0009889	4814	735	24	1	0.981437	0.98587	0	regulation of biosynthetic process
GO:0051252	4814	716	24	1	0.979241	0.98587	0	regulation of RNA metabolic process
GO:0005215	4814	507	24	1	0.931276	0.98587	0	transporter activity
GO:0006139	4814	1082	24	3	0.931295	0.98587	0	nucleobase, nucleoside, nucleotide and nucleic acid metabolic process
GO:0032774	4814	725	24	1	0.980311	0.98587	0	RNA biosynthetic process
GO:0080090	4814	736	24	1	0.981547	0.98587	0	regulation of primary metabolic process
GO:0006355	4814	716	24	1	0.979241	0.98587	0	regulation of transcription, DNA-dependent
GO:0006350	4814	739	24	1	0.981871	0.98587	0	transcription
GO:0006351	4814	722	24	1	0.97996	0.98587	0	transcription, DNA-dependent
GO:0051171	4814	733	24	1	0.981217	0.98587	0	regulation of nitrogen compound metabolic process
GO:0010468	4814	739	24	1	0.981871	0.98587	0	regulation of gene expression
GO:0050789	4814	864	24	2	0.94621	0.98587	0	regulation of biological process
GO:0050794	4814	858	24	2	0.944605	0.98587	0	regulation of cellular process
GO:0045449	4814	731	24	1	0.980994	0.98587	0	regulation of transcription
GO:0010556	4814	735	24	1	0.981437	0.98587	0	regulation of macromolecule biosynthetic process
GO:0031326	4814	735	24	1	0.981437	0.98587	0	regulation of cellular biosynthetic process
GO:0031323	4814	741	24	1	0.982083	0.98587	0	regulation of cellular metabolic process
GO:0016070	4814	794	24	2	0.924606	0.98587	0	RNA metabolic process
GO:0003674	4814	4477	24	21	0.917455	0.98587	0	molecular_function
GO:0019219	4814	733	24	1	0.981217	0.98587	0	regulation of nucleobase, nucleoside, nucleotide and nucleic acid metabolic process
GO:0019222	4814	746	24	1	0.982605	0.98587	0	regulation of metabolic process
GO:0000000	4814	4814	24	24	1	1	1	root

## Sheet: Moe down at least 2 of 3
ID	Pop.total	Pop.term	Study.total	Study.term	p	p.adjusted	p.min	name
GO:0051234	4814	602	85	29	1.62761e-07	2.96492e-05	0	establishment of localization
GO:0051179	4814	604	85	29	1.75094e-07	2.96492e-05	0	localization
GO:0006810	4814	602	85	29	1.62761e-07	2.96492e-05	0	transport
GO:0005215	4814	507	85	25	1.0331e-06	0.000131204	0	transporter activity
GO:0004748	4814	3	85	3	5.31531e-06	0.000540036	5.3815e-11	ribonucleoside-diphosphate reductase activity
GO:0015197	4814	10	85	4	1.75396e-05	0.00148502	5.4798e-31	peptide transporter activity
GO:0043436	4814	238	85	14	5.81328e-05	0.00323746	0	oxoacid metabolic process
GO:0016728	4814	5	85	3	5.18033e-05	0.00323746	4.65107e-17	oxidoreductase activity, acting on CH or CH2 groups, disulfide as acceptor
GO:0019752	4814	238	85	14	5.81328e-05	0.00323746	0	carboxylic acid metabolic process
GO:0042180	4814	240	85	14	6.37296e-05	0.00323746	0	cellular ketone metabolic process
GO:0015833	4814	14	85	4	7.92033e-05	0.00365775	2.4748e-41	peptide transport
GO:0006082	4814	247	85	14	8.72116e-05	0.00369196	0	organic acid metabolic process
GO:0016725	4814	8	85	3	0.000279138	0.0104364	1.40604e-25	oxidoreductase activity, acting on CH or CH2 groups
GO:0005971	4814	2	85	2	0.00030816	0.0104364	8.63193e-08	ribonucleoside-diphosphate reductase complex
GO:0044444	4814	98	85	8	0.000293016	0.0104364	3.31503e-207	cytoplasmic part
GO:0004312	4814	9	85	3	0.000413373	0.0131246	2.63304e-28	fatty-acid synthase activity
GO:0006221	4814	13	85	3	0.00133721	0.0399589	8.4868e-39	pyrimidine nucleotide biosynthetic process
GO:0006633	4814	14	85	3	0.0016803	0.0449259	2.4748e-41	fatty acid biosynthetic process
GO:0034621	4814	14	85	3	0.0016803	0.0449259	2.4748e-41	cellular macromolecular complex subunit organization
GO:0005739	4814	4	85	2	0.00180671	0.044939	4.47433e-14	mitochondrion
GO:0006519	4814	192	85	10	0.00185772	0.044939	0	cellular amino acid and derivative metabolic process
GO:0006220	4814	15	85	3	0.00207374	0.0478844	7.73376e-44	pyrimidine nucleotide metabolic process
GO:0003723	4814	78	85	6	0.00235986	0.052122	1.23287e-172	RNA binding
GO:0030288	4814	17	85	3	0.00302118	0.0536994	9.13584e-49	outer membrane-bounded periplasmic space
GO:0030313	4814	18	85	3	0.00357954	0.0536994	3.42808e-51	cell envelope
GO:0005623	4814	1534	85	39	0.00443972	0.0536994	0	cell
GO:0009986	4814	5	85	2	0.00297665	0.0536994	4.65107e-17	cell surface
GO:0016645	4814	6	85	2	0.00441383	0.0536994	5.80296e-20	oxidoreductase activity, acting on the CH-NH group of donors
GO:0044424	4814	400	85	15	0.00382766	0.0536994	0	intracellular part
GO:0044462	4814	18	85	3	0.00357954	0.0536994	3.42808e-51	external encapsulating structure part
GO:0009262	4814	6	85	2	0.00441383	0.0536994	5.80296e-20	deoxyribonucleotide metabolic process
GO:0044464	4814	1534	85	39	0.00443972	0.0536994	0	cell part
GO:0005886	4814	278	85	12	0.00321374	0.0536994	0	plasma membrane
GO:0044106	4814	181	85	9	0.00430639	0.0536994	0	cellular amine metabolic process
GO:0006560	4814	6	85	2	0.00441383	0.0536994	5.80296e-20	proline metabolic process
GO:0006520	4814	174	85	9	0.00331103	0.0536994	4.9E-324	cellular amino acid metabolic process
GO:0006353	4814	5	85	2	0.00297665	0.0536994	4.65107e-17	transcription termination
GO:0019843	4814	36	85	4	0.00346729	0.0536994	1.14102e-91	rRNA binding
GO:0032991	4814	146	85	8	0.00394906	0.0536994	2.44817e-283	macromolecular complex
GO:0031975	4814	18	85	3	0.00357954	0.0536994	3.42808e-51	envelope
GO:0034220	4814	17	85	3	0.00302118	0.0536994	9.13584e-49	ion transmembrane transport
GO:0042597	4814	19	85	3	0.00419695	0.0536994	1.35808e-53	periplasmic space
GO:0043229	4814	89	85	6	0.00457647	0.0540662	6.76267e-192	intracellular organelle
GO:0022892	4814	218	85	10	0.00468367	0.0540751	0	substrate-specific transporter activity
GO:0043226	4814	91	85	6	0.00510462	0.0576255	2.48136e-195	organelle
GO:0009165	4814	65	85	5	0.00548774	0.0600748	5.51983e-149	nucleotide biosynthetic process
GO:0009117	4814	93	85	6	0.00567636	0.0600748	9.51957e-199	nucleotide metabolic process
GO:0006753	4814	93	85	6	0.00567636	0.0600748	9.51957e-199	nucleoside phosphate metabolic process
GO:0006544	4814	7	85	2	0.00610867	0.0608472	8.44857e-23	glycine metabolic process
GO:0006827	4814	7	85	2	0.00610867	0.0608472	8.44857e-23	high-affinity iron ion transport
GO:0034755	4814	7	85	2	0.00610867	0.0608472	8.44857e-23	iron ion transmembrane transport
GO:0005575	4814	1577	85	39	0.00748122	0.0730858	0	cellular_component
GO:0000027	4814	1	85	1	0.0176568	0.0760142	0.000207727	ribosomal large subunit assembly
GO:0008829	4814	1	85	1	0.0176568	0.0760142	0.000207727	dCTP deaminase activity
GO:0004375	4814	1	85	1	0.0176568	0.0760142	0.000207727	glycine dehydrogenase (decarboxylating) activity
GO:0000166	4814	884	85	24	0.0161894	0.0760142	0	nucleotide binding
GO:0070585	4814	1	85	1	0.0176568	0.0760142	0.000207727	protein localization in mitochondrion
GO:0000286	4814	1	85	1	0.0176568	0.0760142	0.000207727	alanine dehydrogenase activity
GO:0000305	4814	1	85	1	0.0176568	0.0760142	0.000207727	response to oxygen radical
GO:0009041	4814	1	85	1	0.0176568	0.0760142	0.000207727	uridylate kinase activity
GO:0000303	4814	1	85	1	0.0176568	0.0760142	0.000207727	response to superoxide
GO:0043624	4814	9	85	2	0.0102343	0.0760142	2.63304e-28	cellular protein complex disassembly
GO:0030312	4814	29	85	3	0.0139426	0.0760142	1.55082e-76	external encapsulating structure
GO:0004316	4814	1	85	1	0.0176568	0.0760142	0.000207727	3-oxoacyl-[acyl-carrier-protein] reductase activity
GO:0004318	4814	1	85	1	0.0176568	0.0760142	0.000207727	enoyl-[acyl-carrier-protein] reductase (NADH) activity
GO:0070013	4814	1	85	1	0.0176568	0.0760142	0.000207727	intracellular organelle lumen
GO:0022411	4814	9	85	2	0.0102343	0.0760142	2.63304e-28	cellular component disassembly
GO:0030150	4814	1	85	1	0.0176568	0.0760142	0.000207727	protein import into mitochondrial matrix
GO:0000774	4814	1	85	1	0.0176568	0.0760142	0.000207727	adenyl-nucleotide exchange factor activity
GO:0043233	4814	1	85	1	0.0176568	0.0760142	0.000207727	organelle lumen
GO:0004657	4814	1	85	1	0.0176568	0.0760142	0.000207727	proline dehydrogenase activity
GO:0043241	4814	9	85	2	0.0102343	0.0760142	2.63304e-28	protein complex disassembly
GO:0060589	4814	1	85	1	0.0176568	0.0760142	0.000207727	nucleoside-triphosphatase regulator activity
GO:0060590	4814	1	85	1	0.0176568	0.0760142	0.000207727	ATPase regulator activity
GO:0004791	4814	1	85	1	0.0176568	0.0760142	0.000207727	thioredoxin-disulfide reductase activity
GO:0004815	4814	1	85	1	0.0176568	0.0760142	0.000207727	aspartate-tRNA ligase activity
GO:0071451	4814	1	85	1	0.0176568	0.0760142	0.000207727	cellular response to superoxide
GO:0071450	4814	1	85	1	0.0176568	0.0760142	0.000207727	cellular response to oxygen radical
GO:0016631	4814	1	85	1	0.0176568	0.0760142	0.000207727	enoyl-[acyl-carrier-protein] reductase activity
GO:0016469	4814	11	85	2	0.0152817	0.0760142	1.25474e-33	proton-transporting two-sector ATPase complex
GO:0016642	4814	1	85	1	0.0176568	0.0760142	0.000207727	oxidoreductase activity, acting on the CH-NH2 group of donors, disulfide as acceptor
GO:0044429	4814	1	85	1	0.0176568	0.0760142	0.000207727	mitochondrial part
GO:0009308	4814	226	85	9	0.0173704	0.0760142	0	amine metabolic process
GO:0070925	4814	1	85	1	0.0176568	0.0760142	0.000207727	organelle assembly
GO:0016960	4814	1	85	1	0.0176568	0.0760142	0.000207727	class II ribonucleotide reductase activity
GO:0005737	4814	375	85	13	0.01347	0.0760142	0	cytoplasm
GO:0005759	4814	1	85	1	0.0176568	0.0760142	0.000207727	mitochondrial matrix
GO:0044281	4814	526	85	17	0.00927777	0.0760142	0	small molecule metabolic process
GO:0006562	4814	1	85	1	0.0176568	0.0760142	0.000207727	proline catabolic process
GO:0006631	4814	26	85	3	0.0103042	0.0760142	7.75948e-70	fatty acid metabolic process
GO:0006626	4814	1	85	1	0.0176568	0.0760142	0.000207727	protein targeting to mitochondrion
GO:0006412	4814	117	85	6	0.0166672	0.0760142	2.30552e-238	translation
GO:0006422	4814	1	85	1	0.0176568	0.0760142	0.000207727	aspartyl-tRNA aminoacylation
GO:0032984	4814	9	85	2	0.0102343	0.0760142	2.63304e-28	macromolecular complex disassembly
GO:0006229	4814	1	85	1	0.0176568	0.0760142	0.000207727	dUTP biosynthetic process
GO:0051087	4814	1	85	1	0.0176568	0.0760142	0.000207727	chaperone binding
GO:0045259	4814	9	85	2	0.0102343	0.0760142	2.63304e-28	proton-transporting ATP synthase complex
GO:0007005	4814	1	85	1	0.0176568	0.0760142	0.000207727	mitochondrion organization
GO:0006839	4814	1	85	1	0.0176568	0.0760142	0.000207727	mitochondrial transport
GO:0006826	4814	9	85	2	0.0102343	0.0760142	2.63304e-28	iron ion transport
GO:0050897	4814	1	85	1	0.0176568	0.0760142	0.000207727	cobalt ion binding
GO:0031974	4814	1	85	1	0.0176568	0.0760142	0.000207727	membrane-enclosed lumen
GO:0031980	4814	1	85	1	0.0176568	0.0760142	0.000207727	mitochondrial lumen
GO:0055086	4814	116	85	6	0.0160338	0.0760142	9.25755e-237	nucleobase, nucleoside and nucleotide metabolic process
GO:0042803	4814	1	85	1	0.0176568	0.0760142	0.000207727	protein homodimerization activity
GO:0033862	4814	1	85	1	0.0176568	0.0760142	0.000207727	UMP kinase activity
GO:0022618	4814	1	85	1	0.0176568	0.0760142	0.000207727	ribonucleoprotein complex assembly
GO:0042257	4814	1	85	1	0.0176568	0.0760142	0.000207727	ribosomal subunit assembly
GO:0042255	4814	1	85	1	0.0176568	0.0760142	0.000207727	ribosome assembly
GO:0034654	4814	72	85	5	0.00844456	0.0760142	7.55609e-162	nucleobase, nucleoside, nucleotide and nucleic acid biosynthetic process
GO:0042273	4814	1	85	1	0.0176568	0.0760142	0.000207727	ribosomal large subunit biogenesis
GO:0034623	4814	9	85	2	0.0102343	0.0760142	2.63304e-28	cellular macromolecular complex disassembly
GO:0008097	4814	1	85	1	0.0176568	0.0760142	0.000207727	5S rRNA binding
GO:0034404	4814	72	85	5	0.00844456	0.0760142	7.55609e-162	nucleobase, nucleoside and nucleotide biosynthetic process
GO:0004070	4814	1	85	1	0.0176568	0.0760142	0.000207727	aspartate carbamoyltransferase activity
GO:0003922	4814	1	85	1	0.0176568	0.0760142	0.000207727	GMP synthase (glutamine-hydrolyzing) activity
GO:0019430	4814	1	85	1	0.0176568	0.0760142	0.000207727	removal of superoxide radicals
GO:0003842	4814	1	85	1	0.0176568	0.0760142	0.000207727	1-pyrroline-5-carboxylate dehydrogenase activity
GO:0016638	4814	12	85	2	0.0181296	0.0767488	3.13489e-36	oxidoreductase activity, acting on the CH-NH2 group of donors
GO:0005381	4814	12	85	2	0.0181296	0.0767488	3.13489e-36	iron ion transmembrane transporter activity
GO:0008610	4814	58	85	4	0.0186356	0.0782386	8.62067e-136	lipid biosynthetic process
GO:0046394	4814	122	85	6	0.0200952	0.0836752	2.51389e-246	carboxylic acid biosynthetic process
GO:0043231	4814	13	85	2	0.0211828	0.0874867	8.4868e-39	intracellular membrane-bounded organelle
GO:0017076	4814	762	85	21	0.0215768	0.0879955	0	purine nucleotide binding
GO:0006812	4814	91	85	5	0.0216524	0.0879955	2.48136e-195	cation transport
GO:0016887	4814	235	85	9	0.0218425	0.0880444	0	ATPase activity
GO:0044283	4814	275	85	10	0.0220111	0.0880444	0	small molecule biosynthetic process
GO:0044425	4814	585	85	17	0.0247658	0.0947625	0	membrane part
GO:0006996	4814	14	85	2	0.0244332	0.0947625	2.4748e-41	organelle organization
GO:0006818	4814	14	85	2	0.0244332	0.0947625	2.4748e-41	hydrogen transport
GO:0016053	4814	128	85	6	0.0248099	0.0947625	9.23014e-256	organic acid biosynthetic process
GO:0015992	4814	14	85	2	0.0244332	0.0947625	2.4748e-41	proton transport
GO:0003735	4814	63	85	4	0.0244911	0.0947625	2.99441e-145	structural constituent of ribosome
GO:0005840	4814	64	85	4	0.0257815	0.0977388	4.03372e-147	ribosome
GO:0043227	4814	15	85	2	0.0278731	0.103354	7.73376e-44	membrane-bounded organelle
GO:0032555	4814	686	85	19	0.0277661	0.103354	0	purine ribonucleotide binding
GO:0032553	4814	686	85	19	0.0277661	0.103354	0	ribonucleotide binding
GO:0030554	4814	736	85	20	0.0287493	0.104319	0	adenyl nucleotide binding
GO:0030529	4814	66	85	4	0.0284836	0.104319	7.67127e-151	ribonucleoprotein complex
GO:0001883	4814	736	85	20	0.0287493	0.104319	0	purine nucleoside binding
GO:0001882	4814	737	85	20	0.0291274	0.104941	0	nucleoside binding
GO:0009064	4814	40	85	3	0.0328322	0.106715	4.80798e-100	glutamine family amino acid metabolic process
GO:0009212	4814	2	85	1	0.0350055	0.106715	8.63193e-08	pyrimidine deoxyribonucleoside triphosphate biosynthetic process
GO:0009202	4814	2	85	1	0.0350055	0.106715	8.63193e-08	deoxyribonucleoside triphosphate biosynthetic process
GO:0009186	4814	2	85	1	0.0350055	0.106715	8.63193e-08	deoxyribonucleoside diphosphate metabolic process
GO:0009132	4814	2	85	1	0.0350055	0.106715	8.63193e-08	nucleoside diphosphate metabolic process
GO:0043244	4814	2	85	1	0.0350055	0.106715	8.63193e-08	regulation of protein complex disassembly
GO:0065002	4814	2	85	1	0.0350055	0.106715	8.63193e-08	intracellular protein transmembrane transport
GO:0004830	4814	2	85	1	0.0350055	0.106715	8.63193e-08	tryptophan-tRNA ligase activity
GO:0005310	4814	2	85	1	0.0350055	0.106715	8.63193e-08	dicarboxylic acid transmembrane transporter activity
GO:0016743	4814	2	85	1	0.0350055	0.106715	8.63193e-08	carboxyl- or carbamoyltransferase activity
GO:0009259	4814	40	85	3	0.0328322	0.106715	4.80798e-100	ribonucleotide metabolic process
GO:0009260	4814	39	85	3	0.0307523	0.106715	5.73952e-98	ribonucleotide biosynthetic process
GO:0017038	4814	2	85	1	0.0350055	0.106715	8.63193e-08	protein import
GO:0044255	4814	70	85	4	0.0343785	0.106715	3.32586e-158	cellular lipid metabolic process
GO:0017153	4814	2	85	1	0.0350055	0.106715	8.63193e-08	sodium:dicarboxylate symporter activity
GO:0015296	4814	2	85	1	0.0350055	0.106715	8.63193e-08	anion:cation symporter activity
GO:0006629	4814	100	85	5	0.0310189	0.106715	1.47594e-210	lipid metabolic process
GO:0006436	4814	2	85	1	0.0350055	0.106715	8.63193e-08	tryptophanyl-tRNA aminoacylation
GO:0046037	4814	2	85	1	0.0350055	0.106715	8.63193e-08	GMP metabolic process
GO:0006177	4814	2	85	1	0.0350055	0.106715	8.63193e-08	GMP biosynthetic process
GO:0006835	4814	2	85	1	0.0350055	0.106715	8.63193e-08	dicarboxylic acid transport
GO:0042802	4814	2	85	1	0.0350055	0.106715	8.63193e-08	identical protein binding
GO:0031554	4814	2	85	1	0.0350055	0.106715	8.63193e-08	regulation of transcription termination
GO:0016209	4814	17	85	2	0.0352915	0.106715	9.13584e-49	antioxidant activity
GO:0016021	4814	561	85	16	0.0342198	0.106715	0	integral to membrane
GO:0046080	4814	2	85	1	0.0350055	0.106715	8.63193e-08	dUTP metabolic process
GO:0015674	4814	17	85	2	0.0352915	0.106715	9.13584e-49	di-, tri-valent inorganic cation transport
GO:0005524	4814	660	85	18	0.0368868	0.109582	0	ATP binding
GO:0032559	4814	660	85	18	0.0368868	0.109582	0	adenyl ribonucleotide binding
GO:0046483	4814	178	85	7	0.0367417	0.109582	0	heterocycle metabolic process
GO:0005198	4814	72	85	4	0.0375736	0.110973	7.55609e-162	structural molecule activity
GO:0031224	4814	569	85	16	0.0383382	0.112577	0	intrinsic to membrane
GO:0000041	4814	18	85	2	0.0392556	0.113876	3.42808e-51	transition metal ion transport
GO:0009069	4814	18	85	2	0.0392556	0.113876	3.42808e-51	serine family amino acid metabolic process
GO:0017111	4814	303	85	10	0.039453	0.113876	0	nucleoside-triphosphatase activity
GO:0016462	4814	309	85	10	0.0441773	0.126791	0	pyrophosphatase activity
GO:0016817	4814	311	85	10	0.0458351	0.129089	0	hydrolase activity, acting on acid anhydrides
GO:0016818	4814	311	85	10	0.0458351	0.129089	0	hydrolase activity, acting on acid anhydrides, in phosphorus-containing anhydrides
GO:0006811	4814	111	85	5	0.0455005	0.129089	1.10431e-228	ion transport
GO:0016020	4814	774	85	20	0.0459945	0.129089	0	membrane
GO:0009063	4814	21	85	2	0.0520839	0.129699	2.48135e-58	cellular amino acid catabolic process
GO:0009211	4814	3	85	1	0.0520513	0.129699	5.3815e-11	pyrimidine deoxyribonucleoside triphosphate metabolic process
GO:0009200	4814	3	85	1	0.0520513	0.129699	5.3815e-11	deoxyribonucleoside triphosphate metabolic process
GO:0009148	4814	3	85	1	0.0520513	0.129699	5.3815e-11	pyrimidine nucleoside triphosphate biosynthetic process
GO:0009120	4814	3	85	1	0.0520513	0.129699	5.3815e-11	deoxyribonucleoside metabolic process
GO:0043234	4814	80	85	4	0.0520156	0.129699	3.47458e-176	protein complex
GO:0009218	4814	3	85	1	0.0520513	0.129699	5.3815e-11	pyrimidine ribonucleotide metabolic process
GO:0009220	4814	3	85	1	0.0520513	0.129699	5.3815e-11	pyrimidine ribonucleotide biosynthetic process
GO:0009221	4814	3	85	1	0.0520513	0.129699	5.3815e-11	pyrimidine deoxyribonucleotide biosynthetic process
GO:0044446	4814	20	85	2	0.0476584	0.129699	5.66457e-56	intracellular organelle part
GO:0009263	4814	3	85	1	0.0520513	0.129699	5.3815e-11	deoxyribonucleotide biosynthetic process
GO:0009265	4814	3	85	1	0.0520513	0.129699	5.3815e-11	2'-deoxyribonucleotide biosynthetic process
GO:0009310	4814	21	85	2	0.0520839	0.129699	2.48135e-58	amine catabolic process
GO:0019464	4814	3	85	1	0.0520513	0.129699	5.3815e-11	glycine decarboxylation via glycine cleavage system
GO:0006207	4814	3	85	1	0.0520513	0.129699	5.3815e-11	'de novo' pyrimidine base biosynthetic process
GO:0019856	4814	3	85	1	0.0520513	0.129699	5.3815e-11	pyrimidine base biosynthetic process
GO:0006801	4814	3	85	1	0.0520513	0.129699	5.3815e-11	superoxide metabolic process
GO:0033365	4814	3	85	1	0.0520513	0.129699	5.3815e-11	protein localization in organelle
GO:0022890	4814	48	85	3	0.0520205	0.129699	2.72719e-116	inorganic cation transmembrane transporter activity
GO:0046915	4814	21	85	2	0.0520839	0.129699	2.48135e-58	transition metal ion transmembrane transporter activity
GO:0046125	4814	3	85	1	0.0520513	0.129699	5.3815e-11	pyrimidine deoxyribonucleoside metabolic process
GO:0003715	4814	3	85	1	0.0520513	0.129699	5.3815e-11	transcription termination factor activity
GO:0015672	4814	47	85	3	0.0493792	0.129699	2.70844e-114	monovalent inorganic cation transport
GO:0043228	4814	81	85	4	0.0540075	0.133183	5.9451e-178	non-membrane-bounded organelle
GO:0043232	4814	81	85	4	0.0540075	0.133183	5.9451e-178	intracellular non-membrane-bounded organelle
GO:0055114	4814	548	85	15	0.054417	0.133545	0	oxidation reduction
GO:0009142	4814	22	85	2	0.0566503	0.137695	1.13895e-60	nucleoside triphosphate biosynthetic process
GO:0015082	4814	22	85	2	0.0566503	0.137695	1.13895e-60	di-, tri-valent inorganic cation transmembrane transporter activity
GO:0043933	4814	83	85	4	0.0581147	0.140582	1.80663e-181	macromolecular complex subunit organization
GO:0009084	4814	23	85	2	0.0613512	0.147011	5.46656e-63	glutamine family amino acid biosynthetic process
GO:0006119	4814	23	85	2	0.0613512	0.147011	5.46656e-63	oxidative phosphorylation
GO:0008324	4814	121	85	5	0.0616776	0.1471	9.67024e-245	cation transmembrane transporter activity
GO:0009065	4814	4	85	1	0.0687995	0.152621	4.47433e-14	glutamine family amino acid catabolic process
GO:0009071	4814	4	85	1	0.0687995	0.152621	4.47433e-14	serine family amino acid catabolic process
GO:0009147	4814	4	85	1	0.0687995	0.152621	4.47433e-14	pyrimidine nucleoside triphosphate metabolic process
GO:0009141	4814	24	85	2	0.0661807	0.152621	2.73842e-65	nucleoside triphosphate metabolic process
GO:0004620	4814	4	85	1	0.0687995	0.152621	4.47433e-14	phospholipase activity
GO:0004629	4814	4	85	1	0.0687995	0.152621	4.47433e-14	phospholipase C activity
GO:0009219	4814	4	85	1	0.0687995	0.152621	4.47433e-14	pyrimidine deoxyribonucleotide metabolic process
GO:0044422	4814	24	85	2	0.0661807	0.152621	2.73842e-65	organelle part
GO:0009394	4814	4	85	1	0.0687995	0.152621	4.47433e-14	2'-deoxyribonucleotide metabolic process
GO:0006537	4814	4	85	1	0.0687995	0.152621	4.47433e-14	glutamate biosynthetic process
GO:0006546	4814	4	85	1	0.0687995	0.152621	4.47433e-14	glycine catabolic process
GO:0033177	4814	4	85	1	0.0687995	0.152621	4.47433e-14	proton-transporting two-sector ATPase complex, proton-transporting domain
GO:0045263	4814	4	85	1	0.0687995	0.152621	4.47433e-14	proton-transporting ATP synthase complex, coupling factor F(o)
GO:0016054	4814	24	85	2	0.0661807	0.152621	2.73842e-65	organic acid catabolic process
GO:0033818	4814	4	85	1	0.0687995	0.152621	4.47433e-14	beta-ketoacyl-acyl-carrier-protein synthase III activity
GO:0046395	4814	24	85	2	0.0661807	0.152621	2.73842e-65	carboxylic acid catabolic process
GO:0043039	4814	25	85	2	0.0711328	0.155756	1.42924e-67	tRNA aminoacylation
GO:0043038	4814	25	85	2	0.0711328	0.155756	1.42924e-67	amino acid activation
GO:0006418	4814	25	85	2	0.0711328	0.155756	1.42924e-67	tRNA aminoacylation for protein translation
GO:0016043	4814	128	85	5	0.0747221	0.162913	9.23014e-256	cellular component organization
GO:0044267	4814	252	85	8	0.0751909	0.163232	0	cellular protein metabolic process
GO:0032787	4814	56	85	3	0.0755109	0.163232	5.90195e-132	monocarboxylic acid metabolic process
GO:0000302	4814	5	85	1	0.0852553	0.167867	4.65107e-17	response to reactive oxygen species
GO:0030234	4814	5	85	1	0.0852553	0.167867	4.65107e-17	enzyme regulator activity
GO:0008289	4814	5	85	1	0.0852553	0.167867	4.65107e-17	lipid binding
GO:0004812	4814	27	85	2	0.0813822	0.167867	4.37565e-72	aminoacyl-tRNA ligase activity
GO:0016628	4814	5	85	1	0.0852553	0.167867	4.65107e-17	oxidoreductase activity, acting on the CH-CH group of donors, NAD or NADP as acceptor
GO:0016491	4814	675	85	17	0.0788823	0.167867	0	oxidoreductase activity
GO:0016875	4814	27	85	2	0.0813822	0.167867	4.37565e-72	ligase activity, forming carbon-oxygen bonds
GO:0016876	4814	27	85	2	0.0813822	0.167867	4.37565e-72	ligase activity, forming aminoacyl-tRNA and related compounds
GO:0016668	4814	5	85	1	0.0852553	0.167867	4.65107e-17	oxidoreductase activity, acting on sulfur group of donors, NAD or NADP as acceptor
GO:0016646	4814	5	85	1	0.0852553	0.167867	4.65107e-17	oxidoreductase activity, acting on the CH-NH group of donors, NAD or NADP as acceptor
GO:0070887	4814	5	85	1	0.0852553	0.167867	4.65107e-17	cellular response to chemical stimulus
GO:0006561	4814	5	85	1	0.0852553	0.167867	4.65107e-17	proline biosynthetic process
GO:0006605	4814	5	85	1	0.0852553	0.167867	4.65107e-17	protein targeting
GO:0006206	4814	5	85	1	0.0852553	0.167867	4.65107e-17	pyrimidine base metabolic process
GO:0045261	4814	5	85	1	0.0852553	0.167867	4.65107e-17	proton-transporting ATP synthase complex, catalytic core F(1)
GO:0016298	4814	5	85	1	0.0852553	0.167867	4.65107e-17	lipase activity
GO:0016042	4814	5	85	1	0.0852553	0.167867	4.65107e-17	lipid catabolic process
GO:0046942	4814	27	85	2	0.0813822	0.167867	4.37565e-72	carboxylic acid transport
GO:0034614	4814	5	85	1	0.0852553	0.167867	4.65107e-17	cellular response to reactive oxygen species
GO:0034622	4814	5	85	1	0.0852553	0.167867	4.65107e-17	cellular macromolecular complex assembly
GO:0015849	4814	27	85	2	0.0813822	0.167867	4.37565e-72	organic acid transport
GO:0034599	4814	5	85	1	0.0852553	0.167867	4.65107e-17	cellular response to oxidative stress
GO:0019201	4814	5	85	1	0.0852553	0.167867	4.65107e-17	nucleotide kinase activity
GO:0022891	4814	179	85	6	0.0952134	0.186751	0	substrate-specific transmembrane transporter activity
GO:0030001	4814	62	85	3	0.0956934	0.18697	2.25864e-143	metal ion transport
GO:0004315	4814	6	85	1	0.101424	0.195906	5.80296e-20	3-oxoacyl-[acyl-carrier-protein] synthase activity
GO:0006536	4814	6	85	1	0.101424	0.195906	5.80296e-20	glutamate metabolic process
GO:0046112	4814	6	85	1	0.101424	0.195906	5.80296e-20	nucleobase biosynthetic process
GO:0005342	4814	31	85	2	0.103112	0.19692	6.30045e-81	organic acid transmembrane transporter activity
GO:0015075	4814	141	85	5	0.102624	0.19692	8.79393e-276	ion transmembrane transporter activity
GO:0046943	4814	31	85	2	0.103112	0.19692	6.30045e-81	carboxylic acid transmembrane transporter activity
GO:0055085	4814	230	85	7	0.110111	0.209499	0	transmembrane transport
GO:0010035	4814	7	85	1	0.117309	0.217493	8.44857e-23	response to inorganic substance
GO:0033178	4814	7	85	1	0.117309	0.217493	8.44857e-23	proton-transporting two-sector ATPase complex, catalytic domain
GO:0006213	4814	7	85	1	0.117309	0.217493	8.44857e-23	pyrimidine nucleoside metabolic process
GO:0006979	4814	7	85	1	0.117309	0.217493	8.44857e-23	response to oxidative stress
GO:0006800	4814	7	85	1	0.117309	0.217493	8.44857e-23	oxygen and reactive oxygen species metabolic process
GO:0046933	4814	7	85	1	0.117309	0.217493	8.44857e-23	hydrogen ion transporting ATP synthase activity, rotational mechanism
GO:0019205	4814	7	85	1	0.117309	0.217493	8.44857e-23	nucleobase, nucleoside, nucleotide kinase activity
GO:0046873	4814	35	85	2	0.126218	0.233158	1.5147e-89	metal ion transmembrane transporter activity
GO:0009152	4814	36	85	2	0.132175	0.237754	1.14102e-91	purine ribonucleotide biosynthetic process
GO:0016776	4814	8	85	1	0.132918	0.237754	1.40604e-25	phosphotransferase activity, phosphate group as acceptor
GO:0016651	4814	36	85	2	0.132175	0.237754	1.14102e-91	oxidoreductase activity, acting on NADH or NADPH
GO:0005343	4814	8	85	1	0.132918	0.237754	1.40604e-25	organic acid:sodium symporter activity
GO:0006563	4814	8	85	1	0.132918	0.237754	1.40604e-25	L-serine metabolic process
GO:0006886	4814	8	85	1	0.132918	0.237754	1.40604e-25	intracellular protein transport
GO:0046907	4814	8	85	1	0.132918	0.237754	1.40604e-25	intracellular transport
GO:0015934	4814	8	85	1	0.132918	0.237754	1.40604e-25	large ribosomal subunit
GO:0015370	4814	8	85	1	0.132918	0.237754	1.40604e-25	solute:sodium symporter activity
GO:0009150	4814	37	85	2	0.138196	0.246328	8.83583e-94	purine ribonucleotide metabolic process
GO:0004372	4814	9	85	1	0.148253	0.262413	2.63304e-28	glycine hydroxymethyltransferase activity
GO:0016684	4814	9	85	1	0.148253	0.262413	2.63304e-28	oxidoreductase activity, acting on peroxide as acceptor
GO:0044271	4814	251	85	7	0.153169	0.270174	0	cellular nitrogen compound biosynthetic process
GO:0070279	4814	78	85	3	0.15842	0.276556	1.23287e-172	vitamin B6 binding
GO:0030170	4814	78	85	3	0.15842	0.276556	1.23287e-172	pyridoxal phosphate binding
GO:0070727	4814	10	85	1	0.16332	0.276556	5.4798e-31	cellular macromolecule localization
GO:0006399	4814	41	85	2	0.162838	0.276556	4.12918e-102	tRNA metabolic process
GO:0006260	4814	41	85	2	0.162838	0.276556	4.12918e-102	DNA replication
GO:0046700	4814	10	85	1	0.16332	0.276556	5.4798e-31	heterocycle catabolic process
GO:0031419	4814	10	85	1	0.16332	0.276556	5.4798e-31	cobalamin binding
GO:0015985	4814	10	85	1	0.16332	0.276556	5.4798e-31	energy coupled proton transport, down electrochemical gradient
GO:0015986	4814	10	85	1	0.16332	0.276556	5.4798e-31	ATP synthesis coupled proton transport
GO:0034613	4814	10	85	1	0.16332	0.276556	5.4798e-31	cellular protein localization
GO:0008081	4814	10	85	1	0.16332	0.276556	5.4798e-31	phosphoric diester hydrolase activity
GO:0019239	4814	10	85	1	0.16332	0.276556	5.4798e-31	deaminase activity
GO:0019842	4814	121	85	4	0.164635	0.277856	9.67024e-245	vitamin binding
GO:0006164	4814	42	85	2	0.16912	0.28354	3.63347e-104	purine nucleotide biosynthetic process
GO:0046906	4814	42	85	2	0.16912	0.28354	3.63347e-104	tetrapyrrole binding
GO:0009112	4814	11	85	1	0.178124	0.296679	1.25474e-33	nucleobase metabolic process
GO:0051649	4814	11	85	1	0.178124	0.296679	1.25474e-33	establishment of localization in cell
GO:0006163	4814	44	85	2	0.181803	0.301817	3.01949e-108	purine nucleotide metabolic process
GO:0005515	4814	128	85	4	0.189166	0.313018	9.23014e-256	protein binding
GO:0022613	4814	12	85	1	0.192669	0.316751	3.13489e-36	ribonucleoprotein complex biogenesis
GO:0042254	4814	12	85	1	0.192669	0.316751	3.13489e-36	ribosome biogenesis
GO:0016874	4814	131	85	4	0.200029	0.327789	1.9719e-260	ligase activity
GO:0016879	4814	47	85	2	0.201081	0.328454	2.70844e-114	ligase activity, forming carbon-nitrogen bonds
GO:0051641	4814	13	85	1	0.20696	0.335896	8.4868e-39	cellular localization
GO:0042773	4814	13	85	1	0.20696	0.335896	8.4868e-39	ATP synthesis coupled electron transport
GO:0005622	4814	732	85	16	0.212337	0.343526	0	intracellular
GO:0015031	4814	14	85	1	0.221	0.354158	2.4748e-41	protein transport
GO:0045184	4814	14	85	1	0.221	0.354158	2.4748e-41	establishment of protein localization
GO:0034660	4814	50	85	2	0.220589	0.354158	2.94215e-120	ncRNA metabolic process
GO:0009168	4814	15	85	1	0.234795	0.368135	7.73376e-44	purine ribonucleoside monophosphate biosynthetic process
GO:0009167	4814	15	85	1	0.234795	0.368135	7.73376e-44	purine ribonucleoside monophosphate metabolic process
GO:0009127	4814	15	85	1	0.234795	0.368135	7.73376e-44	purine nucleoside monophosphate biosynthetic process
GO:0009126	4814	15	85	1	0.234795	0.368135	7.73376e-44	purine nucleoside monophosphate metabolic process
GO:0016884	4814	15	85	1	0.234795	0.368135	7.73376e-44	carbon-nitrogen ligase activity, with glutamine as amido-N-donor
GO:0006813	4814	15	85	1	0.234795	0.368135	7.73376e-44	potassium ion transport
GO:0022857	4814	235	85	6	0.233781	0.368135	0	transmembrane transporter activity
GO:0016814	4814	16	85	1	0.248348	0.383468	2.57846e-46	hydrolase activity, acting on carbon-nitrogen (but not peptide) bonds, in cyclic amidines
GO:0033036	4814	16	85	1	0.248348	0.383468	2.57846e-46	macromolecule localization
GO:0033279	4814	16	85	1	0.248348	0.383468	2.57846e-46	ribosomal subunit
GO:0008104	4814	16	85	1	0.248348	0.383468	2.57846e-46	protein localization
GO:0003924	4814	16	85	1	0.248348	0.383468	2.57846e-46	GTPase activity
GO:0008652	4814	99	85	3	0.254132	0.39121	6.95904e-209	cellular amino acid biosynthetic process
GO:0009161	4814	17	85	1	0.261664	0.395612	9.13584e-49	ribonucleoside monophosphate metabolic process
GO:0009156	4814	17	85	1	0.261664	0.395612	9.13584e-49	ribonucleoside monophosphate biosynthetic process
GO:0019538	4814	394	85	9	0.257976	0.395612	0	protein metabolic process
GO:0015294	4814	17	85	1	0.261664	0.395612	9.13584e-49	solute:cation symporter activity
GO:0015293	4814	17	85	1	0.261664	0.395612	9.13584e-49	symporter activity
GO:0022904	4814	17	85	1	0.261664	0.395612	9.13584e-49	respiratory electron transport chain
GO:0008509	4814	18	85	1	0.274747	0.411716	3.42808e-51	anion transmembrane transporter activity
GO:0006457	4814	18	85	1	0.274747	0.411716	3.42808e-51	protein folding
GO:0015078	4814	18	85	1	0.274747	0.411716	3.42808e-51	hydrogen ion transmembrane transporter activity
GO:0016831	4814	19	85	1	0.287601	0.422627	1.35808e-53	carboxy-lyase activity
GO:0016667	4814	19	85	1	0.287601	0.422627	1.35808e-53	oxidoreductase activity, acting on sulfur group of donors
GO:0009309	4814	106	85	3	0.287852	0.422627	1.6573e-220	amine biosynthetic process
GO:0006541	4814	19	85	1	0.287601	0.422627	1.35808e-53	glutamine metabolic process
GO:0046034	4814	19	85	1	0.287601	0.422627	1.35808e-53	ATP metabolic process
GO:0006754	4814	19	85	1	0.287601	0.422627	1.35808e-53	ATP biosynthetic process
GO:0008137	4814	19	85	1	0.287601	0.422627	1.35808e-53	NADH dehydrogenase (ubiquinone) activity
GO:0009201	4814	20	85	1	0.30023	0.433286	5.66457e-56	ribonucleoside triphosphate biosynthetic process
GO:0009206	4814	20	85	1	0.30023	0.433286	5.66457e-56	purine ribonucleoside triphosphate biosynthetic process
GO:0009145	4814	20	85	1	0.30023	0.433286	5.66457e-56	purine nucleoside triphosphate biosynthetic process
GO:0009124	4814	20	85	1	0.30023	0.433286	5.66457e-56	nucleoside monophosphate biosynthetic process
GO:0009123	4814	20	85	1	0.30023	0.433286	5.66457e-56	nucleoside monophosphate metabolic process
GO:0015171	4814	20	85	1	0.30023	0.433286	5.66457e-56	amino acid transmembrane transporter activity
GO:0044248	4814	63	85	2	0.306087	0.440487	2.99441e-145	cellular catabolic process
GO:0009205	4814	21	85	1	0.312637	0.441165	2.48135e-58	purine ribonucleoside triphosphate metabolic process
GO:0009199	4814	21	85	1	0.312637	0.441165	2.48135e-58	ribonucleoside triphosphate metabolic process
GO:0009144	4814	21	85	1	0.312637	0.441165	2.48135e-58	purine nucleoside triphosphate metabolic process
GO:0008299	4814	21	85	1	0.312637	0.441165	2.48135e-58	isoprenoid biosynthetic process
GO:0005275	4814	21	85	1	0.312637	0.441165	2.48135e-58	amine transmembrane transporter activity
GO:0006865	4814	21	85	1	0.312637	0.441165	2.48135e-58	amino acid transport
GO:0006720	4814	21	85	1	0.312637	0.441165	2.48135e-58	isoprenoid metabolic process
GO:0006730	4814	22	85	1	0.324827	0.454578	1.13895e-60	one-carbon metabolic process
GO:0022900	4814	22	85	1	0.324827	0.454578	1.13895e-60	electron transport chain
GO:0015837	4814	22	85	1	0.324827	0.454578	1.13895e-60	amine transport
GO:0016741	4814	114	85	3	0.326805	0.456091	1.53265e-233	transferase activity, transferring one-carbon groups
GO:0016564	4814	24	85	1	0.348569	0.479873	2.73842e-65	transcription repressor activity
GO:0044282	4814	69	85	2	0.345204	0.479873	2.25446e-156	small molecule catabolic process
GO:0015077	4814	24	85	1	0.348569	0.479873	2.73842e-65	monovalent inorganic cation transmembrane transporter activity
GO:0051128	4814	24	85	1	0.348569	0.479873	2.73842e-65	regulation of cellular component organization
GO:0046417	4814	24	85	1	0.348569	0.479873	2.73842e-65	chorismate metabolic process
GO:0005506	4814	70	85	2	0.351663	0.482823	3.32586e-158	iron ion binding
GO:0016655	4814	26	85	1	0.371486	0.50324	7.75948e-70	oxidoreductase activity, acting on NADH or NADPH, quinone or similar compound as acceptor
GO:0045454	4814	26	85	1	0.371486	0.50324	7.75948e-70	cell redox homeostasis
GO:0016310	4814	123	85	3	0.37065	0.50324	6.59012e-248	phosphorylation
GO:0050136	4814	26	85	1	0.371486	0.50324	7.75948e-70	NADH dehydrogenase (quinone) activity
GO:0003954	4814	26	85	1	0.371486	0.50324	7.75948e-70	NADH dehydrogenase activity
GO:0065003	4814	74	85	2	0.377275	0.509723	1.8156e-165	macromolecular complex assembly
GO:0008415	4814	126	85	3	0.385182	0.519025	1.24761e-252	acyltransferase activity
GO:0043176	4814	29	85	1	0.404375	0.540586	1.55082e-76	amine binding
GO:0016597	4814	29	85	1	0.404375	0.540586	1.55082e-76	amino acid binding
GO:0022607	4814	78	85	2	0.402476	0.540586	1.23287e-172	cellular component assembly
GO:0008150	4814	3825	85	69	0.406637	0.542183	0	biological_process
GO:0051287	4814	30	85	1	0.414956	0.550385	9.72302e-79	NAD or NADH binding
GO:0019725	4814	30	85	1	0.414956	0.550385	9.72302e-79	cellular homeostasis
GO:0005525	4814	32	85	1	0.435563	0.571747	4.21523e-83	GTP binding
GO:0032561	4814	32	85	1	0.435563	0.571747	4.21523e-83	guanyl ribonucleotide binding
GO:0020037	4814	32	85	1	0.435563	0.571747	4.21523e-83	heme binding
GO:0019001	4814	32	85	1	0.435563	0.571747	4.21523e-83	guanyl nucleotide binding
GO:0006091	4814	84	85	2	0.439367	0.575253	3.20772e-183	generation of precursor metabolites and energy
GO:0016747	4814	140	85	3	0.451799	0.588497	2.9151e-274	transferase activity, transferring acyl groups other than amino-acyl groups
GO:0044249	4814	1307	85	24	0.451512	0.588497	0	cellular biosynthetic process
GO:0006796	4814	141	85	3	0.456457	0.590026	8.79393e-276	phosphate metabolic process
GO:0006793	4814	141	85	3	0.456457	0.590026	8.79393e-276	phosphorus metabolic process
GO:0042592	4814	34	85	1	0.455452	0.590026	2.06865e-87	homeostatic process
GO:0043648	4814	35	85	1	0.465136	0.5982	1.5147e-89	dicarboxylic acid metabolic process
GO:0045333	4814	35	85	1	0.465136	0.5982	1.5147e-89	cellular respiration
GO:0007165	4814	89	85	2	0.469165	0.601858	6.76267e-192	signal transduction
GO:0009116	4814	36	85	1	0.474649	0.605833	1.14102e-91	nucleoside metabolic process
GO:0016830	4814	36	85	1	0.474649	0.605833	1.14102e-91	carbon-carbon lyase activity
GO:0009987	4814	2235	85	40	0.495755	0.631187	0	cellular process
GO:0016627	4814	39	85	1	0.502197	0.63779	5.73952e-98	oxidoreductase activity, acting on the CH-CH group of donors
GO:0009056	4814	153	85	3	0.511003	0.645745	8.69459e-294	catabolic process
GO:0016746	4814	153	85	3	0.511003	0.645745	8.69459e-294	transferase activity, transferring acyl groups
GO:0015980	4814	43	85	1	0.536718	0.676557	3.27408e-106	energy derivation by oxidation of organic compounds
GO:0018106	4814	44	85	1	0.544971	0.683569	3.01949e-108	peptidyl-histidine phosphorylation
GO:0018202	4814	44	85	1	0.544971	0.683569	3.01949e-108	peptidyl-histidine modification
GO:0044237	4814	1877	85	33	0.554111	0.693321	0	cellular metabolic process
GO:0004252	4814	46	85	1	0.561046	0.698557	2.74763e-112	serine-type endopeptidase activity
GO:0018193	4814	46	85	1	0.561046	0.698557	2.74763e-112	peptidyl-amino acid modification
GO:0008168	4814	112	85	2	0.593392	0.737024	2.62986e-230	methyltransferase activity
GO:0009058	4814	1399	85	24	0.608107	0.753459	0	biosynthetic process
GO:0046983	4814	55	85	1	0.626706	0.774615	5.01561e-130	protein dimerization activity
GO:0046914	4814	244	85	4	0.632503	0.779065	0	transition metal ion binding
GO:0031406	4814	56	85	1	0.633373	0.779065	5.90195e-132	carboxylic acid binding
GO:0065008	4814	58	85	1	0.646357	0.793114	8.62067e-136	regulation of biological quality
GO:0004497	4814	59	85	1	0.652677	0.795108	1.06943e-137	monooxygenase activity
GO:0016616	4814	59	85	1	0.652677	0.795108	1.06943e-137	oxidoreductase activity, acting on the CH-OH group of donors, NAD or NADP as acceptor
GO:0042221	4814	59	85	1	0.652677	0.795108	1.06943e-137	response to chemical stimulus
GO:0044085	4814	127	85	2	0.662211	0.804792	3.37982e-254	cellular component biogenesis
GO:0048037	4814	318	85	5	0.670587	0.813027	0	cofactor binding
GO:0008236	4814	63	85	1	0.676862	0.816736	2.99441e-145	serine-type peptidase activity
GO:0017171	4814	63	85	1	0.676862	0.816736	2.99441e-145	serine hydrolase activity
GO:0015291	4814	67	85	1	0.69938	0.841908	1.08251e-152	secondary active transmembrane transporter activity
GO:0016987	4814	68	85	1	0.704763	0.842399	1.55068e-154	sigma factor activity
GO:0016986	4814	68	85	1	0.704763	0.842399	1.55068e-154	transcription initiation factor activity
GO:0006352	4814	68	85	1	0.704763	0.842399	1.55068e-154	transcription initiation
GO:0016614	4814	69	85	1	0.710051	0.846727	2.25446e-156	oxidoreductase activity, acting on CH-OH group of donors
GO:0070271	4814	73	85	1	0.730282	0.866783	1.16321e-163	protein complex biogenesis
GO:0006461	4814	73	85	1	0.730282	0.866783	1.16321e-163	protein complex assembly
GO:0050660	4814	75	85	1	0.739867	0.876113	2.87278e-167	FAD binding
GO:0003674	4814	4477	85	78	0.757541	0.894955	0	molecular_function
GO:0006725	4814	81	85	1	0.76665	0.903615	5.9451e-178	cellular aromatic compound metabolic process
GO:0004175	4814	83	85	1	0.774957	0.906424	1.80663e-181	endopeptidase activity
GO:0016810	4814	82	85	1	0.770841	0.906424	1.03e-179	hydrolase activity, acting on carbon-nitrogen (but not peptide) bonds
GO:0016740	4814	805	85	12	0.783525	0.906424	0	transferase activity
GO:0051716	4814	85	85	1	0.782972	0.906424	5.7644e-185	cellular response to stimulus
GO:0006468	4814	84	85	1	0.779	0.906424	3.20772e-183	protein amino acid phosphorylation
GO:0006259	4814	162	85	2	0.786876	0.906424	5.17232e-307	DNA metabolic process
GO:0033554	4814	85	85	1	0.782972	0.906424	5.7644e-185	cellular response to stress
GO:0006950	4814	159	85	2	0.778	0.906424	1.24941e-302	response to stress
GO:0016301	4814	230	85	3	0.780416	0.906424	0	kinase activity
GO:0022804	4814	162	85	2	0.786876	0.906424	5.17232e-307	active transmembrane transporter activity
GO:0009055	4814	87	85	1	0.790704	0.906722	1.92897e-188	electron carrier activity
GO:0042578	4814	87	85	1	0.790704	0.906722	1.92897e-188	phosphoric ester hydrolase activity
GO:0000155	4814	93	85	1	0.812305	0.927306	9.51957e-199	two-component sensor activity
GO:0004673	4814	93	85	1	0.812305	0.927306	9.51957e-199	protein histidine kinase activity
GO:0016775	4814	94	85	1	0.815685	0.929076	1.89544e-200	phosphotransferase activity, nitrogenous group as acceptor
GO:0005488	4814	2697	85	44	0.818348	0.930024	0	binding
GO:0018130	4814	96	85	1	0.822264	0.932389	7.76093e-204	heterocycle biosynthetic process
GO:0044238	4814	1966	85	31	0.825665	0.93416	0	primary metabolic process
GO:0043687	4814	99	85	1	0.8317	0.934743	6.95904e-209	post-translational protein modification
GO:0004871	4814	252	85	3	0.830687	0.934743	0	signal transducer activity
GO:0060089	4814	252	85	3	0.830687	0.934743	0	molecular transducer activity
GO:0023060	4814	255	85	3	0.836731	0.936254	0	signal transmission
GO:0023046	4814	255	85	3	0.836731	0.936254	0	signaling process
GO:0023052	4814	260	85	3	0.846397	0.944988	0	signaling
GO:0006464	4814	109	85	1	0.859719	0.957757	2.00171e-225	protein modification process
GO:0034641	4814	1307	85	19	0.871255	0.967276	0	cellular nitrogen compound metabolic process
GO:0034645	4814	939	85	13	0.872072	0.967276	0	cellular macromolecule biosynthetic process
GO:0050662	4814	201	85	2	0.876943	0.97056	0	coenzyme binding
GO:0009059	4814	953	85	13	0.885355	0.97774	0	macromolecule biosynthetic process
GO:0006139	4814	1082	85	15	0.888814	0.978386	0	nucleobase, nucleoside, nucleotide and nucleic acid metabolic process
GO:0050896	4814	209	85	2	0.890477	0.978386	0	response to stimulus
GO:0046872	4814	433	85	5	0.891718	0.978386	0	metal ion binding
GO:0000156	4814	131	85	1	0.906153	0.989381	1.9719e-260	two-component response regulator activity
GO:0043412	4814	133	85	1	0.90953	0.989381	1.5789e-263	macromolecule modification
GO:0004672	4814	132	85	1	0.907857	0.989381	5.5582e-262	protein kinase activity
GO:0016829	4814	131	85	1	0.906153	0.989381	1.9719e-260	lyase activity
GO:0016772	4814	307	85	3	0.91564	0.991898	0	transferase activity, transferring phosphorus-containing groups
GO:0006508	4814	138	85	1	0.917454	0.991898	3.27466e-271	proteolysis
GO:0006807	4814	1368	85	19	0.917701	0.991898	0	nitrogen compound metabolic process
GO:0070011	4814	142	85	1	0.923296	0.995827	2.67224e-277	peptidase activity, acting on L-amino acid peptides
GO:0000000	4814	4814	85	85	1	1	1	root
GO:0000160	4814	195	85	1	0.971173	1	0	two-component signal transduction system (phosphorelay)
GO:0030528	4814	660	85	5	0.993884	1	0	transcription regulator activity
GO:0008233	4814	152	85	1	0.936174	1	2.64929e-292	peptidase activity
GO:0043167	4814	492	85	5	0.944683	1	0	ion binding
GO:0043169	4814	492	85	5	0.944683	1	0	cation binding
GO:0043170	4814	1418	85	16	0.991283	1	0	macromolecule metabolic process
GO:0065007	4814	874	85	8	0.992129	1	0	biological regulation
GO:0060255	4814	741	85	5	0.998139	1	0	regulation of macromolecule metabolic process
GO:0009889	4814	735	85	5	0.997962	1	0	regulation of biosynthetic process
GO:0016788	4814	172	85	1	0.955859	1	1.91E-321	hydrolase activity, acting on ester bonds
GO:0016787	4814	1011	85	13	0.929295	1	0	hydrolase activity
GO:0016773	4814	187	85	1	0.96656	1	0	phosphotransferase activity, alcohol group as acceptor
GO:0051252	4814	716	85	4	0.999315	1	0	regulation of RNA metabolic process
GO:0044260	4814	1221	85	15	0.96628	1	0	cellular macromolecule metabolic process
GO:0032774	4814	725	85	4	0.999409	1	0	RNA biosynthetic process
GO:0080090	4814	736	85	5	0.997993	1	0	regulation of primary metabolic process
GO:0006355	4814	716	85	4	0.999315	1	0	regulation of transcription, DNA-dependent
GO:0006350	4814	739	85	5	0.998082	1	0	transcription
GO:0006351	4814	722	85	4	0.999379	1	0	transcription, DNA-dependent
GO:0051171	4814	733	85	5	0.9979	1	0	regulation of nitrogen compound metabolic process
GO:0010468	4814	739	85	5	0.998082	1	0	regulation of gene expression
GO:0010467	4814	893	85	11	0.936467	1	0	gene expression
GO:0050789	4814	864	85	8	0.991071	1	0	regulation of biological process
GO:0050794	4814	858	85	8	0.990374	1	0	regulation of cellular process
GO:0045449	4814	731	85	5	0.997836	1	0	regulation of transcription
GO:0010556	4814	735	85	5	0.997962	1	0	regulation of macromolecule biosynthetic process
GO:0031326	4814	735	85	5	0.997962	1	0	regulation of cellular biosynthetic process
GO:0031323	4814	741	85	5	0.998139	1	0	regulation of cellular metabolic process
GO:0016070	4814	794	85	6	0.997114	1	0	RNA metabolic process
GO:0003824	4814	2991	85	45	0.968428	1	0	catalytic activity
GO:0008152	4814	3089	85	41	0.999155	1	0	metabolic process
GO:0003700	4814	596	85	2	0.999842	1	0	transcription factor activity
GO:0003677	4814	918	85	4	0.999979	1	0	DNA binding
GO:0003676	4814	1046	85	10	0.994344	1	0	nucleic acid binding
GO:0019219	4814	733	85	5	0.9979	1	0	regulation of nucleobase, nucleoside, nucleotide and nucleic acid metabolic process
GO:0019222	4814	746	85	5	0.998275	1	0	regulation of metabolic process

## Sheet: Moe down t30 
ID	Pop.total	Pop.term	Study.total	Study.term	p	p.adjusted	p.min	name
GO:0051234	4814	602	89	25	5.5105e-05	0.00575738	0	establishment of localization
GO:0005886	4814	278	89	16	3.80082e-05	0.00575738	0	plasma membrane
GO:0015197	4814	10	89	4	2.10652e-05	0.00575738	5.4798e-31	peptide transporter activity
GO:0051179	4814	604	89	25	5.82731e-05	0.00575738	0	localization
GO:0006810	4814	602	89	25	5.5105e-05	0.00575738	0	transport
GO:0005215	4814	507	89	22	9.1792e-05	0.00669508	0	transporter activity
GO:0015833	4814	14	89	4	9.48696e-05	0.00669508	2.4748e-41	peptide transport
GO:0043436	4814	238	89	13	0.000370682	0.0132722	0	oxoacid metabolic process
GO:0005623	4814	1534	89	44	0.000373457	0.0132722	0	cell
GO:0044425	4814	585	89	23	0.00027562	0.0132722	0	membrane part
GO:0044464	4814	1534	89	44	0.000373457	0.0132722	0	cell part
GO:0019752	4814	238	89	13	0.000370682	0.0132722	0	carboxylic acid metabolic process
GO:0022904	4814	17	89	4	0.000216177	0.0132722	9.13584e-49	respiratory electron transport chain
GO:0016021	4814	561	89	22	0.000403002	0.0132722	0	integral to membrane
GO:0042180	4814	240	89	13	0.0004021	0.0132722	0	cellular ketone metabolic process
GO:0004312	4814	9	89	3	0.000473498	0.0142968	2.63304e-28	fatty-acid synthase activity
GO:0031224	4814	569	89	22	0.000491994	0.0142968	0	intrinsic to membrane
GO:0006082	4814	247	89	13	0.000530615	0.0145624	0	organic acid metabolic process
GO:0008610	4814	58	89	6	0.000630583	0.0155754	8.62067e-136	lipid biosynthetic process
GO:0022900	4814	22	89	4	0.000619063	0.0155754	1.13895e-60	electron transport chain
GO:0005575	4814	1577	89	44	0.00072878	0.0165913	0	cellular_component
GO:0006119	4814	23	89	4	0.000738883	0.0165913	5.46656e-63	oxidative phosphorylation
GO:0006221	4814	13	89	3	0.00152789	0.030191	8.4868e-39	pyrimidine nucleotide biosynthetic process
GO:0042773	4814	13	89	3	0.00152789	0.030191	8.4868e-39	ATP synthesis coupled electron transport
GO:0046483	4814	178	89	10	0.00149542	0.030191	0	heterocycle metabolic process
GO:0044255	4814	70	89	6	0.00171104	0.0325097	3.32586e-158	cellular lipid metabolic process
GO:0006633	4814	14	89	3	0.00191871	0.0338515	2.4748e-41	fatty acid biosynthetic process
GO:0034621	4814	14	89	3	0.00191871	0.0338515	2.4748e-41	cellular macromolecular complex subunit organization
GO:0006629	4814	100	89	7	0.00231344	0.0389683	1.47594e-210	lipid metabolic process
GO:0006220	4814	15	89	3	0.0023665	0.0389683	7.73376e-44	pyrimidine nucleotide metabolic process
GO:0004129	4814	5	89	2	0.00325967	0.0412891	4.65107e-17	cytochrome-c oxidase activity
GO:0008289	4814	5	89	2	0.00325967	0.0412891	4.65107e-17	lipid binding
GO:0009986	4814	5	89	2	0.00325967	0.0412891	4.65107e-17	cell surface
GO:0016676	4814	5	89	2	0.00325967	0.0412891	4.65107e-17	oxidoreductase activity, acting on heme group of donors, oxygen as acceptor
GO:0016675	4814	5	89	2	0.00325967	0.0412891	4.65107e-17	oxidoreductase activity, acting on heme group of donors
GO:0015002	4814	5	89	2	0.00325967	0.0412891	4.65107e-17	heme-copper terminal oxidase activity
GO:0006353	4814	5	89	2	0.00325967	0.0412891	4.65107e-17	transcription termination
GO:0016020	4814	774	89	25	0.00269911	0.0412891	0	membrane
GO:0003723	4814	78	89	6	0.00297917	0.0412891	1.23287e-172	RNA binding
GO:0030288	4814	17	89	3	0.00344344	0.0425264	9.13584e-49	outer membrane-bounded periplasmic space
GO:0030313	4814	18	89	3	0.00407732	0.043023	3.42808e-51	cell envelope
GO:0016651	4814	36	89	4	0.00409328	0.043023	1.14102e-91	oxidoreductase activity, acting on NADH or NADPH
GO:0044462	4814	18	89	3	0.00407732	0.043023	3.42808e-51	external encapsulating structure part
GO:0015078	4814	18	89	3	0.00407732	0.043023	3.42808e-51	hydrogen ion transmembrane transporter activity
GO:0019843	4814	36	89	4	0.00409328	0.043023	1.14102e-91	rRNA binding
GO:0045333	4814	35	89	4	0.00368989	0.043023	1.5147e-89	cellular respiration
GO:0031975	4814	18	89	3	0.00407732	0.043023	3.42808e-51	envelope
GO:0016645	4814	6	89	2	0.00483081	0.0458927	5.80296e-20	oxidoreductase activity, acting on the CH-NH group of donors
GO:0006560	4814	6	89	2	0.00483081	0.0458927	5.80296e-20	proline metabolic process
GO:0006520	4814	174	89	9	0.00451789	0.0458927	4.9E-324	cellular amino acid metabolic process
GO:0042597	4814	19	89	3	0.00477764	0.0458927	1.35808e-53	periplasmic space
GO:0008137	4814	19	89	3	0.00477764	0.0458927	1.35808e-53	NADH dehydrogenase (ubiquinone) activity
GO:0044106	4814	181	89	9	0.00584616	0.0544906	0	cellular amine metabolic process
GO:0009064	4814	40	89	4	0.00600441	0.0549293	4.80798e-100	glutamine family amino acid metabolic process
GO:0009165	4814	65	89	5	0.00666358	0.0589454	5.51983e-149	nucleotide biosynthetic process
GO:0006544	4814	7	89	2	0.00668206	0.0589454	8.44857e-23	glycine metabolic process
GO:0046394	4814	122	89	7	0.00697837	0.0604792	2.51389e-246	carboxylic acid biosynthetic process
GO:0015980	4814	43	89	4	0.0077749	0.0662207	3.27408e-106	energy derivation by oxidation of organic compounds
GO:0006519	4814	192	89	9	0.0085236	0.0713671	0	cellular amino acid and derivative metabolic process
GO:0016053	4814	128	89	7	0.00900861	0.0741709	9.23014e-256	organic acid biosynthetic process
GO:0000027	4814	1	89	1	0.0184877	0.0742516	0.000207727	ribosomal large subunit assembly
GO:0008829	4814	1	89	1	0.0184877	0.0742516	0.000207727	dCTP deaminase activity
GO:0004375	4814	1	89	1	0.0184877	0.0742516	0.000207727	glycine dehydrogenase (decarboxylating) activity
GO:0030488	4814	1	89	1	0.0184877	0.0742516	0.000207727	tRNA methylation
GO:0000305	4814	1	89	1	0.0184877	0.0742516	0.000207727	response to oxygen radical
GO:0009041	4814	1	89	1	0.0184877	0.0742516	0.000207727	uridylate kinase activity
GO:0000303	4814	1	89	1	0.0184877	0.0742516	0.000207727	response to superoxide
GO:0048034	4814	1	89	1	0.0184877	0.0742516	0.000207727	heme O biosynthetic process
GO:0048033	4814	1	89	1	0.0184877	0.0742516	0.000207727	heme o metabolic process
GO:0043624	4814	9	89	2	0.0111826	0.0742516	2.63304e-28	cellular protein complex disassembly
GO:0030312	4814	29	89	3	0.0157753	0.0742516	1.55082e-76	external encapsulating structure
GO:0004316	4814	1	89	1	0.0184877	0.0742516	0.000207727	3-oxoacyl-[acyl-carrier-protein] reductase activity
GO:0004318	4814	1	89	1	0.0184877	0.0742516	0.000207727	enoyl-[acyl-carrier-protein] reductase (NADH) activity
GO:0004311	4814	1	89	1	0.0184877	0.0742516	0.000207727	farnesyltranstransferase activity
GO:0070013	4814	1	89	1	0.0184877	0.0742516	0.000207727	intracellular organelle lumen
GO:0022411	4814	9	89	2	0.0111826	0.0742516	2.63304e-28	cellular component disassembly
GO:0004636	4814	1	89	1	0.0184877	0.0742516	0.000207727	phosphoribosyl-ATP diphosphatase activity
GO:0043233	4814	1	89	1	0.0184877	0.0742516	0.000207727	organelle lumen
GO:0004657	4814	1	89	1	0.0184877	0.0742516	0.000207727	proline dehydrogenase activity
GO:0043241	4814	9	89	2	0.0111826	0.0742516	2.63304e-28	protein complex disassembly
GO:0008495	4814	1	89	1	0.0184877	0.0742516	0.000207727	protoheme IX farnesyltransferase activity
GO:0004791	4814	1	89	1	0.0184877	0.0742516	0.000207727	thioredoxin-disulfide reductase activity
GO:0004815	4814	1	89	1	0.0184877	0.0742516	0.000207727	aspartate-tRNA ligase activity
GO:0071451	4814	1	89	1	0.0184877	0.0742516	0.000207727	cellular response to superoxide
GO:0071450	4814	1	89	1	0.0184877	0.0742516	0.000207727	cellular response to oxygen radical
GO:0016631	4814	1	89	1	0.0184877	0.0742516	0.000207727	enoyl-[acyl-carrier-protein] reductase activity
GO:0016429	4814	1	89	1	0.0184877	0.0742516	0.000207727	tRNA (adenine-N1-)-methyltransferase activity
GO:0016426	4814	1	89	1	0.0184877	0.0742516	0.000207727	tRNA (adenine)-methyltransferase activity
GO:0016469	4814	11	89	2	0.0166793	0.0742516	1.25474e-33	proton-transporting two-sector ATPase complex
GO:0016642	4814	1	89	1	0.0184877	0.0742516	0.000207727	oxidoreductase activity, acting on the CH-NH2 group of donors, disulfide as acceptor
GO:0016655	4814	26	89	3	0.0116798	0.0742516	7.75948e-70	oxidoreductase activity, acting on NADH or NADPH, quinone or similar compound as acceptor
GO:0044429	4814	1	89	1	0.0184877	0.0742516	0.000207727	mitochondrial part
GO:0070925	4814	1	89	1	0.0184877	0.0742516	0.000207727	organelle assembly
GO:0006123	4814	1	89	1	0.0184877	0.0742516	0.000207727	mitochondrial electron transport, cytochrome c to oxygen
GO:0005759	4814	1	89	1	0.0184877	0.0742516	0.000207727	mitochondrial matrix
GO:0044283	4814	275	89	11	0.0117976	0.0742516	0	small molecule biosynthetic process
GO:0044271	4814	251	89	10	0.0166259	0.0742516	0	cellular nitrogen compound biosynthetic process
GO:0006562	4814	1	89	1	0.0184877	0.0742516	0.000207727	proline catabolic process
GO:0006631	4814	26	89	3	0.0116798	0.0742516	7.75948e-70	fatty acid metabolic process
GO:0006422	4814	1	89	1	0.0184877	0.0742516	0.000207727	aspartyl-tRNA aminoacylation
GO:0015077	4814	24	89	3	0.00933684	0.0742516	2.73842e-65	monovalent inorganic cation transmembrane transporter activity
GO:0032984	4814	9	89	2	0.0111826	0.0742516	2.63304e-28	macromolecular complex disassembly
GO:0006229	4814	1	89	1	0.0184877	0.0742516	0.000207727	dUTP biosynthetic process
GO:0045259	4814	9	89	2	0.0111826	0.0742516	2.63304e-28	proton-transporting ATP synthase complex
GO:0031974	4814	1	89	1	0.0184877	0.0742516	0.000207727	membrane-enclosed lumen
GO:0031980	4814	1	89	1	0.0184877	0.0742516	0.000207727	mitochondrial lumen
GO:0042775	4814	1	89	1	0.0184877	0.0742516	0.000207727	mitochondrial ATP synthesis coupled electron transport
GO:0033862	4814	1	89	1	0.0184877	0.0742516	0.000207727	UMP kinase activity
GO:0022618	4814	1	89	1	0.0184877	0.0742516	0.000207727	ribonucleoprotein complex assembly
GO:0042257	4814	1	89	1	0.0184877	0.0742516	0.000207727	ribosomal subunit assembly
GO:0042255	4814	1	89	1	0.0184877	0.0742516	0.000207727	ribosome assembly
GO:0034654	4814	72	89	5	0.0102061	0.0742516	7.55609e-162	nucleobase, nucleoside, nucleotide and nucleic acid biosynthetic process
GO:0042273	4814	1	89	1	0.0184877	0.0742516	0.000207727	ribosomal large subunit biogenesis
GO:0034623	4814	9	89	2	0.0111826	0.0742516	2.63304e-28	cellular macromolecular complex disassembly
GO:0046148	4814	11	89	2	0.0166793	0.0742516	1.25474e-33	pigment biosynthetic process
GO:0008097	4814	1	89	1	0.0184877	0.0742516	0.000207727	5S rRNA binding
GO:0050136	4814	26	89	3	0.0116798	0.0742516	7.75948e-70	NADH dehydrogenase (quinone) activity
GO:0034404	4814	72	89	5	0.0102061	0.0742516	7.55609e-162	nucleobase, nucleoside and nucleotide biosynthetic process
GO:0003954	4814	26	89	3	0.0116798	0.0742516	7.75948e-70	NADH dehydrogenase activity
GO:0003922	4814	1	89	1	0.0184877	0.0742516	0.000207727	GMP synthase (glutamine-hydrolyzing) activity
GO:0003883	4814	1	89	1	0.0184877	0.0742516	0.000207727	CTP synthase activity
GO:0019430	4814	1	89	1	0.0184877	0.0742516	0.000207727	removal of superoxide radicals
GO:0003842	4814	1	89	1	0.0184877	0.0742516	0.000207727	1-pyrroline-5-carboxylate dehydrogenase activity
GO:0006091	4814	84	89	5	0.0189604	0.0755359	3.20772e-183	generation of precursor metabolites and energy
GO:0022613	4814	12	89	2	0.019777	0.0769278	3.13489e-36	ribonucleoprotein complex biogenesis
GO:0042254	4814	12	89	2	0.019777	0.0769278	3.13489e-36	ribosome biogenesis
GO:0042440	4814	12	89	2	0.019777	0.0769278	3.13489e-36	pigment metabolic process
GO:0009308	4814	226	89	9	0.0228299	0.088109	0	amine metabolic process
GO:0043229	4814	89	89	5	0.0237347	0.0908911	6.76267e-192	intracellular organelle
GO:0016310	4814	123	89	6	0.0255066	0.0969252	6.59012e-248	phosphorylation
GO:0043226	4814	91	89	5	0.0258439	0.097457	2.48136e-195	organelle
GO:0006818	4814	14	89	2	0.0266244	0.0988905	2.4748e-41	hydrogen transport
GO:0015992	4814	14	89	2	0.0266244	0.0988905	2.4748e-41	proton transport
GO:0009117	4814	93	89	5	0.0280701	0.102716	9.51957e-199	nucleotide metabolic process
GO:0006753	4814	93	89	5	0.0280701	0.102716	9.51957e-199	nucleoside phosphate metabolic process
GO:0003735	4814	63	89	4	0.0284179	0.103224	2.99441e-145	structural constituent of ribosome
GO:0044281	4814	526	89	16	0.0297853	0.10702	0	small molecule metabolic process
GO:0005840	4814	64	89	4	0.0298964	0.10702	4.03372e-147	ribosome
GO:0044424	4814	400	89	13	0.0309999	0.110172	0	intracellular part
GO:0030529	4814	66	89	4	0.0329884	0.116402	7.67127e-151	ribonucleoprotein complex
GO:0008961	4814	2	89	1	0.0366375	0.117525	8.63193e-08	phosphatidylglycerol-prolipoprotein diacylglyceryl transferase activity
GO:0009212	4814	2	89	1	0.0366375	0.117525	8.63193e-08	pyrimidine deoxyribonucleoside triphosphate biosynthetic process
GO:0009202	4814	2	89	1	0.0366375	0.117525	8.63193e-08	deoxyribonucleoside triphosphate biosynthetic process
GO:0018065	4814	2	89	1	0.0366375	0.117525	8.63193e-08	protein-cofactor linkage
GO:0043244	4814	2	89	1	0.0366375	0.117525	8.63193e-08	regulation of protein complex disassembly
GO:0044444	4814	98	89	5	0.0341591	0.117525	3.31503e-207	cytoplasmic part
GO:0009260	4814	39	89	3	0.034587	0.117525	5.73952e-98	ribonucleotide biosynthetic process
GO:0009249	4814	2	89	1	0.0366375	0.117525	8.63193e-08	protein lipoylation
GO:0046037	4814	2	89	1	0.0366375	0.117525	8.63193e-08	GMP metabolic process
GO:0006177	4814	2	89	1	0.0366375	0.117525	8.63193e-08	GMP biosynthetic process
GO:0006783	4814	2	89	1	0.0366375	0.117525	8.63193e-08	heme biosynthetic process
GO:0031554	4814	2	89	1	0.0366375	0.117525	8.63193e-08	regulation of transcription termination
GO:0046080	4814	2	89	1	0.0366375	0.117525	8.63193e-08	dUTP metabolic process
GO:0042274	4814	2	89	1	0.0366375	0.117525	8.63193e-08	ribosomal small subunit biogenesis
GO:0009259	4814	40	89	3	0.0369045	0.117618	4.80798e-100	ribonucleotide metabolic process
GO:0055114	4814	548	89	16	0.0414032	0.13111	0	oxidation reduction
GO:0009069	4814	18	89	2	0.0426839	0.134305	3.42808e-51	serine family amino acid metabolic process
GO:0005198	4814	72	89	4	0.0433541	0.13555	7.55609e-162	structural molecule activity
GO:0006796	4814	141	89	6	0.0452975	0.139856	8.79393e-276	phosphate metabolic process
GO:0006793	4814	141	89	6	0.0452975	0.139856	8.79393e-276	phosphorus metabolic process
GO:0006541	4814	19	89	2	0.0471435	0.143841	1.35808e-53	glutamine metabolic process
GO:0022892	4814	218	89	8	0.0471707	0.143841	0	substrate-specific transporter activity
GO:0070469	4814	3	89	1	0.0544553	0.143855	5.3815e-11	respiratory chain
GO:0009211	4814	3	89	1	0.0544553	0.143855	5.3815e-11	pyrimidine deoxyribonucleoside triphosphate metabolic process
GO:0009200	4814	3	89	1	0.0544553	0.143855	5.3815e-11	deoxyribonucleoside triphosphate metabolic process
GO:0009148	4814	3	89	1	0.0544553	0.143855	5.3815e-11	pyrimidine nucleoside triphosphate biosynthetic process
GO:0009120	4814	3	89	1	0.0544553	0.143855	5.3815e-11	deoxyribonucleoside metabolic process
GO:0001510	4814	3	89	1	0.0544553	0.143855	5.3815e-11	RNA methylation
GO:0009218	4814	3	89	1	0.0544553	0.143855	5.3815e-11	pyrimidine ribonucleotide metabolic process
GO:0009220	4814	3	89	1	0.0544553	0.143855	5.3815e-11	pyrimidine ribonucleotide biosynthetic process
GO:0009221	4814	3	89	1	0.0544553	0.143855	5.3815e-11	pyrimidine deoxyribonucleotide biosynthetic process
GO:0044446	4814	20	89	2	0.0517654	0.143855	5.66457e-56	intracellular organelle part
GO:0009263	4814	3	89	1	0.0544553	0.143855	5.3815e-11	deoxyribonucleotide biosynthetic process
GO:0009265	4814	3	89	1	0.0544553	0.143855	5.3815e-11	2'-deoxyribonucleotide biosynthetic process
GO:0019464	4814	3	89	1	0.0544553	0.143855	5.3815e-11	glycine decarboxylation via glycine cleavage system
GO:0032991	4814	146	89	6	0.0521329	0.143855	2.44817e-283	macromolecular complex
GO:0006801	4814	3	89	1	0.0544553	0.143855	5.3815e-11	superoxide metabolic process
GO:0016117	4814	3	89	1	0.0544553	0.143855	5.3815e-11	carotenoid biosynthetic process
GO:0016116	4814	3	89	1	0.0544553	0.143855	5.3815e-11	carotenoid metabolic process
GO:0016108	4814	3	89	1	0.0544553	0.143855	5.3815e-11	tetraterpenoid metabolic process
GO:0016109	4814	3	89	1	0.0544553	0.143855	5.3815e-11	tetraterpenoid biosynthetic process
GO:0015994	4814	3	89	1	0.0544553	0.143855	5.3815e-11	chlorophyll metabolic process
GO:0015995	4814	3	89	1	0.0544553	0.143855	5.3815e-11	chlorophyll biosynthetic process
GO:0046125	4814	3	89	1	0.0544553	0.143855	5.3815e-11	pyrimidine deoxyribonucleoside metabolic process
GO:0008175	4814	3	89	1	0.0544553	0.143855	5.3815e-11	tRNA methyltransferase activity
GO:0003715	4814	3	89	1	0.0544553	0.143855	5.3815e-11	transcription termination factor activity
GO:0042168	4814	3	89	1	0.0544553	0.143855	5.3815e-11	heme metabolic process
GO:0016879	4814	47	89	3	0.0552767	0.145248	2.70844e-114	ligase activity, forming carbon-nitrogen bonds
GO:0009063	4814	21	89	2	0.0565422	0.145478	2.48135e-58	cellular amino acid catabolic process
GO:0008299	4814	21	89	2	0.0565422	0.145478	2.48135e-58	isoprenoid biosynthetic process
GO:0009310	4814	21	89	2	0.0565422	0.145478	2.48135e-58	amine catabolic process
GO:0006720	4814	21	89	2	0.0565422	0.145478	2.48135e-58	isoprenoid metabolic process
GO:0016462	4814	309	89	10	0.057434	0.147007	0	pyrophosphatase activity
GO:0022890	4814	48	89	3	0.0581996	0.148199	2.72719e-116	inorganic cation transmembrane transporter activity
GO:0016817	4814	311	89	10	0.0595056	0.149978	0	hydrolase activity, acting on acid anhydrides
GO:0016818	4814	311	89	10	0.0595056	0.149978	0	hydrolase activity, acting on acid anhydrides, in phosphorus-containing anhydrides
GO:0009142	4814	22	89	2	0.0614669	0.152312	1.13895e-60	nucleoside triphosphate biosynthetic process
GO:0043228	4814	81	89	4	0.0619729	0.152312	5.9451e-178	non-membrane-bounded organelle
GO:0043232	4814	81	89	4	0.0619729	0.152312	5.9451e-178	intracellular non-membrane-bounded organelle
GO:0017076	4814	762	89	20	0.0609452	0.152312	0	purine nucleotide binding
GO:0006730	4814	22	89	2	0.0614669	0.152312	1.13895e-60	one-carbon metabolic process
GO:0055086	4814	116	89	5	0.0625198	0.152895	9.25755e-237	nucleobase, nucleoside and nucleotide metabolic process
GO:0006412	4814	117	89	5	0.0643962	0.156708	2.30552e-238	translation
GO:0043933	4814	83	89	4	0.0666048	0.157964	1.80663e-181	macromolecular complex subunit organization
GO:0009084	4814	23	89	2	0.0665324	0.157964	5.46656e-63	glutamine family amino acid biosynthetic process
GO:0009065	4814	4	89	1	0.0719472	0.157964	4.47433e-14	glutamine family amino acid catabolic process
GO:0009071	4814	4	89	1	0.0719472	0.157964	4.47433e-14	serine family amino acid catabolic process
GO:0009147	4814	4	89	1	0.0719472	0.157964	4.47433e-14	pyrimidine nucleoside triphosphate metabolic process
GO:0009141	4814	24	89	2	0.071732	0.157964	2.73842e-65	nucleoside triphosphate metabolic process
GO:0004620	4814	4	89	1	0.0719472	0.157964	4.47433e-14	phospholipase activity
GO:0004629	4814	4	89	1	0.0719472	0.157964	4.47433e-14	phospholipase C activity
GO:0016887	4814	235	89	8	0.0675129	0.157964	0	ATPase activity
GO:0009219	4814	4	89	1	0.0719472	0.157964	4.47433e-14	pyrimidine deoxyribonucleotide metabolic process
GO:0044422	4814	24	89	2	0.071732	0.157964	2.73842e-65	organelle part
GO:0009394	4814	4	89	1	0.0719472	0.157964	4.47433e-14	2'-deoxyribonucleotide metabolic process
GO:0005739	4814	4	89	1	0.0719472	0.157964	4.47433e-14	mitochondrion
GO:0006537	4814	4	89	1	0.0719472	0.157964	4.47433e-14	glutamate biosynthetic process
GO:0006546	4814	4	89	1	0.0719472	0.157964	4.47433e-14	glycine catabolic process
GO:0033177	4814	4	89	1	0.0719472	0.157964	4.47433e-14	proton-transporting two-sector ATPase complex, proton-transporting domain
GO:0045263	4814	4	89	1	0.0719472	0.157964	4.47433e-14	proton-transporting ATP synthase complex, coupling factor F(o)
GO:0016054	4814	24	89	2	0.071732	0.157964	2.73842e-65	organic acid catabolic process
GO:0033818	4814	4	89	1	0.0719472	0.157964	4.47433e-14	beta-ketoacyl-acyl-carrier-protein synthase III activity
GO:0046395	4814	24	89	2	0.071732	0.157964	2.73842e-65	carboxylic acid catabolic process
GO:0042157	4814	4	89	1	0.0719472	0.157964	4.47433e-14	lipoprotein metabolic process
GO:0042158	4814	4	89	1	0.0719472	0.157964	4.47433e-14	lipoprotein biosynthetic process
GO:0032555	4814	686	89	18	0.074728	0.162624	0	purine ribonucleotide binding
GO:0032553	4814	686	89	18	0.074728	0.162624	0	ribonucleotide binding
GO:0030554	4814	736	89	19	0.0770958	0.166311	0	adenyl nucleotide binding
GO:0001883	4814	736	89	19	0.0770958	0.166311	0	purine nucleoside binding
GO:0001882	4814	737	89	19	0.0779339	0.167388	0	nucleoside binding
GO:0000166	4814	884	89	22	0.0805662	0.172293	0	nucleotide binding
GO:0007165	4814	89	89	4	0.0815498	0.173645	6.76267e-192	signal transduction
GO:0005737	4814	375	89	11	0.0832947	0.176599	0	cytoplasm
GO:0032787	4814	56	89	3	0.0840924	0.177528	5.90195e-132	monocarboxylic acid metabolic process
GO:0000302	4814	5	89	1	0.089119	0.178238	4.65107e-17	response to reactive oxygen species
GO:0016628	4814	5	89	1	0.089119	0.178238	4.65107e-17	oxidoreductase activity, acting on the CH-CH group of donors, NAD or NADP as acceptor
GO:0016668	4814	5	89	1	0.089119	0.178238	4.65107e-17	oxidoreductase activity, acting on sulfur group of donors, NAD or NADP as acceptor
GO:0016646	4814	5	89	1	0.089119	0.178238	4.65107e-17	oxidoreductase activity, acting on the CH-NH group of donors, NAD or NADP as acceptor
GO:0070887	4814	5	89	1	0.089119	0.178238	4.65107e-17	cellular response to chemical stimulus
GO:0006561	4814	5	89	1	0.089119	0.178238	4.65107e-17	proline biosynthetic process
GO:0045261	4814	5	89	1	0.089119	0.178238	4.65107e-17	proton-transporting ATP synthase complex, catalytic core F(1)
GO:0016298	4814	5	89	1	0.089119	0.178238	4.65107e-17	lipase activity
GO:0016042	4814	5	89	1	0.089119	0.178238	4.65107e-17	lipid catabolic process
GO:0034614	4814	5	89	1	0.089119	0.178238	4.65107e-17	cellular response to reactive oxygen species
GO:0034622	4814	5	89	1	0.089119	0.178238	4.65107e-17	cellular macromolecular complex assembly
GO:0034599	4814	5	89	1	0.089119	0.178238	4.65107e-17	cellular response to oxidative stress
GO:0019201	4814	5	89	1	0.089119	0.178238	4.65107e-17	nucleotide kinase activity
GO:0044267	4814	252	89	8	0.0926198	0.184493	0	cellular protein metabolic process
GO:0005524	4814	660	89	17	0.0943244	0.186385	0	ATP binding
GO:0032559	4814	660	89	17	0.0943244	0.186385	0	adenyl ribonucleotide binding
GO:0018130	4814	96	89	4	0.100901	0.198586	7.76093e-204	heterocycle biosynthetic process
GO:0004315	4814	6	89	1	0.105977	0.205304	5.80296e-20	3-oxoacyl-[acyl-carrier-protein] synthase activity
GO:0009262	4814	6	89	1	0.105977	0.205304	5.80296e-20	deoxyribonucleotide metabolic process
GO:0017111	4814	303	89	9	0.1055	0.205304	0	nucleoside-triphosphatase activity
GO:0006536	4814	6	89	1	0.105977	0.205304	5.80296e-20	glutamate metabolic process
GO:0008652	4814	99	89	4	0.109794	0.211869	6.95904e-209	cellular amino acid biosynthetic process
GO:0016491	4814	675	89	17	0.11039	0.212189	0	oxidoreductase activity
GO:0020037	4814	32	89	2	0.117408	0.224804	4.21523e-83	heme binding
GO:0010035	4814	7	89	1	0.122526	0.228407	8.44857e-23	response to inorganic substance
GO:0033178	4814	7	89	1	0.122526	0.228407	8.44857e-23	proton-transporting two-sector ATPase complex, catalytic domain
GO:0006213	4814	7	89	1	0.122526	0.228407	8.44857e-23	pyrimidine nucleoside metabolic process
GO:0006979	4814	7	89	1	0.122526	0.228407	8.44857e-23	response to oxidative stress
GO:0006800	4814	7	89	1	0.122526	0.228407	8.44857e-23	oxygen and reactive oxygen species metabolic process
GO:0046933	4814	7	89	1	0.122526	0.228407	8.44857e-23	hydrogen ion transporting ATP synthase activity, rotational mechanism
GO:0019205	4814	7	89	1	0.122526	0.228407	8.44857e-23	nucleobase, nucleoside, nucleotide kinase activity
GO:0016757	4814	33	89	2	0.123541	0.229433	2.90888e-85	transferase activity, transferring glycosyl groups
GO:0009309	4814	106	89	4	0.131852	0.243951	1.6573e-220	amine biosynthetic process
GO:0005506	4814	70	89	3	0.138785	0.252988	3.32586e-158	iron ion binding
GO:0016776	4814	8	89	1	0.138772	0.252988	1.40604e-25	phosphotransferase activity, phosphate group as acceptor
GO:0006563	4814	8	89	1	0.138772	0.252988	1.40604e-25	L-serine metabolic process
GO:0015934	4814	8	89	1	0.138772	0.252988	1.40604e-25	large ribosomal subunit
GO:0009152	4814	36	89	2	0.142381	0.258588	1.14102e-91	purine ribonucleotide biosynthetic process
GO:0009150	4814	37	89	2	0.148792	0.269242	8.83583e-94	purine ribonucleotide metabolic process
GO:0004372	4814	9	89	1	0.154721	0.275928	2.63304e-28	glycine hydroxymethyltransferase activity
GO:0004659	4814	9	89	1	0.154721	0.275928	2.63304e-28	prenyltransferase activity
GO:0016684	4814	9	89	1	0.154721	0.275928	2.63304e-28	oxidoreductase activity, acting on peroxide as acceptor
GO:0006400	4814	9	89	1	0.154721	0.275928	2.63304e-28	tRNA modification
GO:0043414	4814	10	89	1	0.170377	0.297407	5.4798e-31	macromolecule methylation
GO:0046700	4814	10	89	1	0.170377	0.297407	5.4798e-31	heterocycle catabolic process
GO:0015985	4814	10	89	1	0.170377	0.297407	5.4798e-31	energy coupled proton transport, down electrochemical gradient
GO:0015986	4814	10	89	1	0.170377	0.297407	5.4798e-31	ATP synthesis coupled proton transport
GO:0008081	4814	10	89	1	0.170377	0.297407	5.4798e-31	phosphoric diester hydrolase activity
GO:0019239	4814	10	89	1	0.170377	0.297407	5.4798e-31	deaminase activity
GO:0006399	4814	41	89	2	0.174975	0.304357	4.12918e-102	tRNA metabolic process
GO:0006164	4814	42	89	2	0.181635	0.312639	3.63347e-104	purine nucleotide biosynthetic process
GO:0006779	4814	42	89	2	0.181635	0.312639	3.63347e-104	porphyrin biosynthetic process
GO:0046906	4814	42	89	2	0.181635	0.312639	3.63347e-104	tetrapyrrole binding
GO:0033014	4814	43	89	2	0.188333	0.321925	3.27408e-106	tetrapyrrole biosynthetic process
GO:0006778	4814	43	89	2	0.188333	0.321925	3.27408e-106	porphyrin metabolic process
GO:0018106	4814	44	89	2	0.195065	0.328881	3.01949e-108	peptidyl-histidine phosphorylation
GO:0018202	4814	44	89	2	0.195065	0.328881	3.01949e-108	peptidyl-histidine modification
GO:0006163	4814	44	89	2	0.195065	0.328881	3.01949e-108	purine nucleotide metabolic process
GO:0033013	4814	44	89	2	0.195065	0.328881	3.01949e-108	tetrapyrrole metabolic process
GO:0000105	4814	12	89	1	0.200835	0.334049	3.13489e-36	histidine biosynthetic process
GO:0009076	4814	12	89	1	0.200835	0.334049	3.13489e-36	histidine family amino acid biosynthetic process
GO:0016638	4814	12	89	1	0.200835	0.334049	3.13489e-36	oxidoreductase activity, acting on the CH-NH2 group of donors
GO:0015979	4814	12	89	1	0.200835	0.334049	3.13489e-36	photosynthesis
GO:0018193	4814	46	89	2	0.20862	0.345833	2.74763e-112	peptidyl-amino acid modification
GO:0016043	4814	128	89	4	0.211197	0.348933	9.23014e-256	cellular component organization
GO:0043231	4814	13	89	1	0.215647	0.350426	8.4868e-39	intracellular membrane-bounded organelle
GO:0006721	4814	13	89	1	0.215647	0.350426	8.4868e-39	terpenoid metabolic process
GO:0016114	4814	13	89	1	0.215647	0.350426	8.4868e-39	terpenoid biosynthetic process
GO:0008173	4814	13	89	1	0.215647	0.350426	8.4868e-39	RNA methyltransferase activity
GO:0015672	4814	47	89	2	0.215435	0.350426	2.70844e-114	monovalent inorganic cation transport
GO:0016874	4814	131	89	4	0.222953	0.361111	1.9719e-260	ligase activity
GO:0043412	4814	133	89	4	0.230888	0.371526	1.5789e-263	macromolecule modification
GO:0006996	4814	14	89	1	0.230187	0.371526	2.4748e-41	organelle organization
GO:0034660	4814	50	89	2	0.235995	0.378512	2.94215e-120	ncRNA metabolic process
GO:0009075	4814	15	89	1	0.244461	0.378569	7.73376e-44	histidine family amino acid metabolic process
GO:0004177	4814	15	89	1	0.244461	0.378569	7.73376e-44	aminopeptidase activity
GO:0009168	4814	15	89	1	0.244461	0.378569	7.73376e-44	purine ribonucleoside monophosphate biosynthetic process
GO:0009167	4814	15	89	1	0.244461	0.378569	7.73376e-44	purine ribonucleoside monophosphate metabolic process
GO:0009127	4814	15	89	1	0.244461	0.378569	7.73376e-44	purine nucleoside monophosphate biosynthetic process
GO:0009126	4814	15	89	1	0.244461	0.378569	7.73376e-44	purine nucleoside monophosphate metabolic process
GO:0043227	4814	15	89	1	0.244461	0.378569	7.73376e-44	membrane-bounded organelle
GO:0008654	4814	15	89	1	0.244461	0.378569	7.73376e-44	phospholipid biosynthetic process
GO:0016884	4814	15	89	1	0.244461	0.378569	7.73376e-44	carbon-nitrogen ligase activity, with glutamine as amido-N-donor
GO:0006547	4814	15	89	1	0.244461	0.378569	7.73376e-44	histidine metabolic process
GO:0006644	4814	15	89	1	0.244461	0.378569	7.73376e-44	phospholipid metabolic process
GO:0005507	4814	16	89	1	0.258472	0.394091	2.57846e-46	copper ion binding
GO:0016814	4814	16	89	1	0.258472	0.394091	2.57846e-46	hydrolase activity, acting on carbon-nitrogen (but not peptide) bonds, in cyclic amidines
GO:0033279	4814	16	89	1	0.258472	0.394091	2.57846e-46	ribosomal subunit
GO:0032259	4814	16	89	1	0.258472	0.394091	2.57846e-46	methylation
GO:0003924	4814	16	89	1	0.258472	0.394091	2.57846e-46	GTPase activity
GO:0009161	4814	17	89	1	0.272227	0.406285	9.13584e-49	ribonucleoside monophosphate metabolic process
GO:0009156	4814	17	89	1	0.272227	0.406285	9.13584e-49	ribonucleoside monophosphate biosynthetic process
GO:0005622	4814	732	89	16	0.271671	0.406285	0	intracellular
GO:0044237	4814	1877	89	38	0.268147	0.406285	0	cellular metabolic process
GO:0016209	4814	17	89	1	0.272227	0.406285	9.13584e-49	antioxidant activity
GO:0034220	4814	17	89	1	0.272227	0.406285	9.13584e-49	ion transmembrane transport
GO:0008033	4814	17	89	1	0.272227	0.406285	9.13584e-49	tRNA processing
GO:0043687	4814	99	89	3	0.276524	0.411454	6.95904e-209	post-translational protein modification
GO:0044249	4814	1307	89	27	0.283018	0.419852	0	cellular biosynthetic process
GO:0009451	4814	18	89	1	0.28573	0.422607	3.42808e-51	RNA modification
GO:0016667	4814	19	89	1	0.298985	0.438274	1.35808e-53	oxidoreductase activity, acting on sulfur group of donors
GO:0046034	4814	19	89	1	0.298985	0.438274	1.35808e-53	ATP metabolic process
GO:0006754	4814	19	89	1	0.298985	0.438274	1.35808e-53	ATP biosynthetic process
GO:0019538	4814	394	89	9	0.303291	0.443272	0	protein metabolic process
GO:0009201	4814	20	89	1	0.311996	0.448041	5.66457e-56	ribonucleoside triphosphate biosynthetic process
GO:0009206	4814	20	89	1	0.311996	0.448041	5.66457e-56	purine ribonucleoside triphosphate biosynthetic process
GO:0009145	4814	20	89	1	0.311996	0.448041	5.66457e-56	purine nucleoside triphosphate biosynthetic process
GO:0009124	4814	20	89	1	0.311996	0.448041	5.66457e-56	nucleoside monophosphate biosynthetic process
GO:0009123	4814	20	89	1	0.311996	0.448041	5.66457e-56	nucleoside monophosphate metabolic process
GO:0015171	4814	20	89	1	0.311996	0.448041	5.66457e-56	amino acid transmembrane transporter activity
GO:0009205	4814	21	89	1	0.324769	0.456812	2.48135e-58	purine ribonucleoside triphosphate metabolic process
GO:0009199	4814	21	89	1	0.324769	0.456812	2.48135e-58	ribonucleoside triphosphate metabolic process
GO:0009144	4814	21	89	1	0.324769	0.456812	2.48135e-58	purine nucleoside triphosphate metabolic process
GO:0005275	4814	21	89	1	0.324769	0.456812	2.48135e-58	amine transmembrane transporter activity
GO:0044248	4814	63	89	2	0.325491	0.456812	2.99441e-145	cellular catabolic process
GO:0019637	4814	21	89	1	0.324769	0.456812	2.48135e-58	organophosphate metabolic process
GO:0006865	4814	21	89	1	0.324769	0.456812	2.48135e-58	amino acid transport
GO:0008150	4814	3825	89	73	0.325502	0.456812	0	biological_process
GO:0006464	4814	109	89	3	0.327437	0.458226	2.00171e-225	protein modification process
GO:0016780	4814	22	89	1	0.337307	0.46938	1.13895e-60	phosphotransferase activity, for other substituted phosphate groups
GO:0015837	4814	22	89	1	0.337307	0.46938	1.13895e-60	amine transport
GO:0008168	4814	112	89	3	0.342761	0.475629	2.62986e-230	methyltransferase activity
GO:0009058	4814	1399	89	28	0.345076	0.4775	0	biosynthetic process
GO:0008757	4814	23	89	1	0.349615	0.48243	5.46656e-63	S-adenosylmethionine-dependent methyltransferase activity
GO:0016741	4814	114	89	3	0.352967	0.485698	1.53265e-233	transferase activity, transferring one-carbon groups
GO:0051128	4814	24	89	1	0.361697	0.494954	2.73842e-65	regulation of cellular component organization
GO:0046417	4814	24	89	1	0.361697	0.494954	2.73842e-65	chorismate metabolic process
GO:0044282	4814	69	89	2	0.366105	0.499602	2.25446e-156	small molecule catabolic process
GO:0043039	4814	25	89	1	0.373557	0.505581	1.42924e-67	tRNA aminoacylation
GO:0043038	4814	25	89	1	0.373557	0.505581	1.42924e-67	amino acid activation
GO:0006418	4814	25	89	1	0.373557	0.505581	1.42924e-67	tRNA aminoacylation for protein translation
GO:0034470	4814	26	89	1	0.385199	0.519913	7.75948e-70	ncRNA processing
GO:0008324	4814	121	89	3	0.388524	0.522972	9.67024e-245	cation transmembrane transporter activity
GO:0004812	4814	27	89	1	0.396627	0.526703	4.37565e-72	aminoacyl-tRNA ligase activity
GO:0016875	4814	27	89	1	0.396627	0.526703	4.37565e-72	ligase activity, forming carbon-oxygen bonds
GO:0016876	4814	27	89	1	0.396627	0.526703	4.37565e-72	ligase activity, forming aminoacyl-tRNA and related compounds
GO:0046942	4814	27	89	1	0.396627	0.526703	4.37565e-72	carboxylic acid transport
GO:0015849	4814	27	89	1	0.396627	0.526703	4.37565e-72	organic acid transport
GO:0065003	4814	74	89	2	0.399247	0.527384	1.8156e-165	macromolecular complex assembly
GO:0009987	4814	2235	89	43	0.399274	0.527384	0	cellular process
GO:0050660	4814	75	89	2	0.405784	0.534552	2.87278e-167	FAD binding
GO:0008415	4814	126	89	3	0.41366	0.543479	1.24761e-252	acyltransferase activity
GO:0016740	4814	805	89	16	0.418149	0.547127	0	transferase activity
GO:0044085	4814	127	89	3	0.418652	0.547127	3.37982e-254	cellular component biogenesis
GO:0070279	4814	78	89	2	0.425189	0.549852	1.23287e-172	vitamin B6 binding
GO:0030170	4814	78	89	2	0.425189	0.549852	1.23287e-172	pyridoxal phosphate binding
GO:0022891	4814	179	89	4	0.423567	0.549852	0	substrate-specific transmembrane transporter activity
GO:0022607	4814	78	89	2	0.425189	0.549852	1.23287e-172	cellular component assembly
GO:0051287	4814	30	89	1	0.429666	0.55419	9.72302e-79	NAD or NADH binding
GO:0043234	4814	80	89	2	0.437947	0.5634	3.47458e-176	protein complex
GO:0005342	4814	31	89	1	0.440276	0.563462	6.30045e-81	organic acid transmembrane transporter activity
GO:0046943	4814	31	89	1	0.440276	0.563462	6.30045e-81	carboxylic acid transmembrane transporter activity
GO:0005525	4814	32	89	1	0.450691	0.570875	4.21523e-83	GTP binding
GO:0016765	4814	32	89	1	0.450691	0.570875	4.21523e-83	transferase activity, transferring alkyl or aryl (other than methyl) groups
GO:0032561	4814	32	89	1	0.450691	0.570875	4.21523e-83	guanyl ribonucleotide binding
GO:0019001	4814	32	89	1	0.450691	0.570875	4.21523e-83	guanyl nucleotide binding
GO:0006468	4814	84	89	2	0.463001	0.584969	3.20772e-183	protein amino acid phosphorylation
GO:0043648	4814	35	89	1	0.4808	0.604365	1.5147e-89	dicarboxylic acid metabolic process
GO:0008238	4814	35	89	1	0.4808	0.604365	1.5147e-89	exopeptidase activity
GO:0016747	4814	140	89	3	0.482143	0.604515	2.9151e-274	transferase activity, transferring acyl groups other than amino-acyl groups
GO:0009116	4814	36	89	1	0.490469	0.607248	1.14102e-91	nucleoside metabolic process
GO:0051301	4814	36	89	1	0.490469	0.607248	1.14102e-91	cell division
GO:0015075	4814	141	89	3	0.486901	0.607248	8.79393e-276	ion transmembrane transporter activity
GO:0006396	4814	36	89	1	0.490469	0.607248	1.14102e-91	RNA processing
GO:0019748	4814	36	89	1	0.490469	0.607248	1.14102e-91	secondary metabolic process
GO:0004871	4814	252	89	5	0.502148	0.618607	0	signal transducer activity
GO:0060089	4814	252	89	5	0.502148	0.618607	0	molecular transducer activity
GO:0006812	4814	91	89	2	0.505258	0.62089	2.48136e-195	cation transport
GO:0023060	4814	255	89	5	0.512809	0.627048	0	signal transmission
GO:0023046	4814	255	89	5	0.512809	0.627048	0	signaling process
GO:0000155	4814	93	89	2	0.516939	0.628985	9.51957e-199	two-component sensor activity
GO:0004673	4814	93	89	2	0.516939	0.628985	9.51957e-199	protein histidine kinase activity
GO:0016627	4814	39	89	1	0.518421	0.629239	5.73952e-98	oxidoreductase activity, acting on the CH-CH group of donors
GO:0016775	4814	94	89	2	0.522712	0.632892	1.89544e-200	phosphotransferase activity, nitrogenous group as acceptor
GO:0023052	4814	260	89	5	0.530376	0.6406	0	signaling
GO:0009056	4814	153	89	3	0.542296	0.651811	8.69459e-294	catabolic process
GO:0016746	4814	153	89	3	0.542296	0.651811	8.69459e-294	transferase activity, transferring acyl groups
GO:0051188	4814	101	89	2	0.561834	0.673655	3.16227e-212	cofactor biosynthetic process
GO:0004252	4814	46	89	1	0.577882	0.69122	2.74763e-112	serine-type endopeptidase activity
GO:0006811	4814	111	89	2	0.613718	0.73231	1.10431e-228	ion transport
GO:0022857	4814	235	89	4	0.638987	0.760625	0	transmembrane transporter activity
GO:0019842	4814	121	89	2	0.66085	0.78476	9.67024e-245	vitamin binding
GO:0004497	4814	59	89	1	0.669694	0.789568	1.06943e-137	monooxygenase activity
GO:0016616	4814	59	89	1	0.669694	0.789568	1.06943e-137	oxidoreductase activity, acting on the CH-OH group of donors, NAD or NADP as acceptor
GO:0042221	4814	59	89	1	0.669694	0.789568	1.06943e-137	response to chemical stimulus
GO:0008236	4814	63	89	1	0.693745	0.812109	2.99441e-145	serine-type peptidase activity
GO:0005515	4814	128	89	2	0.691063	0.812109	9.23014e-256	protein binding
GO:0017171	4814	63	89	1	0.693745	0.812109	2.99441e-145	serine hydrolase activity
GO:0004672	4814	132	89	2	0.707327	0.826051	5.5582e-262	protein kinase activity
GO:0048037	4814	318	89	5	0.709797	0.82698	0	cofactor binding
GO:0016987	4814	68	89	1	0.721387	0.832629	1.55068e-154	sigma factor activity
GO:0016986	4814	68	89	1	0.721387	0.832629	1.55068e-154	transcription initiation factor activity
GO:0006352	4814	68	89	1	0.721387	0.832629	1.55068e-154	transcription initiation
GO:0051186	4814	135	89	2	0.719059	0.832629	1.30379e-266	cofactor metabolic process
GO:0016614	4814	69	89	1	0.726612	0.834758	2.25446e-156	oxidoreductase activity, acting on CH-OH group of donors
GO:0050662	4814	201	89	3	0.726067	0.834758	0	coenzyme binding
GO:0070271	4814	73	89	1	0.746559	0.851733	1.16321e-163	protein complex biogenesis
GO:0070011	4814	142	89	2	0.74492	0.851733	2.67224e-277	peptidase activity, acting on L-amino acid peptides
GO:0006461	4814	73	89	1	0.746559	0.851733	1.16321e-163	protein complex assembly
GO:0008233	4814	152	89	2	0.778356	0.885962	2.64929e-292	peptidase activity
GO:0016810	4814	82	89	1	0.786331	0.892983	1.03e-179	hydrolase activity, acting on carbon-nitrogen (but not peptide) bonds
GO:0004175	4814	83	89	1	0.79035	0.895488	1.80663e-181	endopeptidase activity
GO:0051716	4814	85	89	1	0.798164	0.900213	5.7644e-185	cellular response to stimulus
GO:0033554	4814	85	89	1	0.798164	0.900213	5.7644e-185	cellular response to stress
GO:0009055	4814	87	89	1	0.805691	0.901136	1.92897e-188	electron carrier activity
GO:0055085	4814	230	89	3	0.80628	0.901136	0	transmembrane transport
GO:0016301	4814	230	89	3	0.80628	0.901136	0	kinase activity
GO:0042578	4814	87	89	1	0.805691	0.901136	1.92897e-188	phosphoric ester hydrolase activity
GO:0016772	4814	307	89	4	0.829111	0.924562	0	transferase activity, transferring phosphorus-containing groups
GO:0046914	4814	244	89	3	0.837457	0.931765	0	transition metal ion binding
GO:0044238	4814	1966	89	32	0.854497	0.948588	0	primary metabolic process
GO:0016773	4814	187	89	2	0.867211	0.960543	0	phosphotransferase activity, alcohol group as acceptor
GO:0034641	4814	1307	89	20	0.87024	0.961742	0	cellular nitrogen compound metabolic process
GO:0000000	4814	4814	89	89	1	1	1	root
GO:0000156	4814	131	89	1	0.916131	1	1.9719e-260	two-component response regulator activity
GO:0000160	4814	195	89	1	0.975643	1	0	two-component signal transduction system (phosphorelay)
GO:0030528	4814	660	89	5	0.996007	1	0	transcription regulator activity
GO:0009059	4814	953	89	12	0.955273	1	0	macromolecule biosynthetic process
GO:0043167	4814	492	89	3	0.996028	1	0	ion binding
GO:0043169	4814	492	89	3	0.996028	1	0	cation binding
GO:0043170	4814	1418	89	16	0.995664	1	0	macromolecule metabolic process
GO:0065007	4814	874	89	9	0.988071	1	0	biological regulation
GO:0005488	4814	2697	89	42	0.96381	1	0	binding
GO:0060255	4814	741	89	6	0.996171	1	0	regulation of macromolecule metabolic process
GO:0009889	4814	735	89	6	0.995819	1	0	regulation of biosynthetic process
GO:0016788	4814	172	89	1	0.961941	1	1.91E-321	hydrolase activity, acting on ester bonds
GO:0016787	4814	1011	89	14	0.917621	1	0	hydrolase activity
GO:0051252	4814	716	89	6	0.994495	1	0	regulation of RNA metabolic process
GO:0006139	4814	1082	89	13	0.977294	1	0	nucleobase, nucleoside, nucleotide and nucleic acid metabolic process
GO:0044260	4814	1221	89	15	0.980182	1	0	cellular macromolecule metabolic process
GO:0006508	4814	138	89	1	0.926678	1	3.27466e-271	proteolysis
GO:0032774	4814	725	89	6	0.995165	1	0	RNA biosynthetic process
GO:0080090	4814	736	89	6	0.99588	1	0	regulation of primary metabolic process
GO:0006355	4814	716	89	6	0.994495	1	0	regulation of transcription, DNA-dependent
GO:0006350	4814	739	89	6	0.996057	1	0	transcription
GO:0006351	4814	722	89	6	0.994951	1	0	transcription, DNA-dependent
GO:0051171	4814	733	89	6	0.995695	1	0	regulation of nitrogen compound metabolic process
GO:0010468	4814	739	89	6	0.996057	1	0	regulation of gene expression
GO:0010467	4814	893	89	12	0.920725	1	0	gene expression
GO:0006950	4814	159	89	1	0.951068	1	1.24941e-302	response to stress
GO:0006807	4814	1368	89	20	0.917914	1	0	nitrogen compound metabolic process
GO:0050896	4814	209	89	1	0.981458	1	0	response to stimulus
GO:0050789	4814	864	89	9	0.986503	1	0	regulation of biological process
GO:0050794	4814	858	89	9	0.985475	1	0	regulation of cellular process
GO:0045449	4814	731	89	6	0.995568	1	0	regulation of transcription
GO:0010556	4814	735	89	6	0.995819	1	0	regulation of macromolecule biosynthetic process
GO:0022804	4814	162	89	1	0.953822	1	5.17232e-307	active transmembrane transporter activity
GO:0031326	4814	735	89	6	0.995819	1	0	regulation of cellular biosynthetic process
GO:0046872	4814	433	89	3	0.989575	1	0	metal ion binding
GO:0031323	4814	741	89	6	0.996171	1	0	regulation of cellular metabolic process
GO:0016070	4814	794	89	8	0.98636	1	0	RNA metabolic process
GO:0003824	4814	2991	89	48	0.956047	1	0	catalytic activity
GO:0008152	4814	3089	89	47	0.990149	1	0	metabolic process
GO:0034645	4814	939	89	12	0.948641	1	0	cellular macromolecule biosynthetic process
GO:0003700	4814	596	89	3	0.99934	1	0	transcription factor activity
GO:0003674	4814	4477	89	80	0.909028	1	0	molecular_function
GO:0003677	4814	918	89	4	0.99999	1	0	DNA binding
GO:0003676	4814	1046	89	10	0.996848	1	0	nucleic acid binding
GO:0019219	4814	733	89	6	0.995695	1	0	regulation of nucleobase, nucleoside, nucleotide and nucleic acid metabolic process
GO:0019222	4814	746	89	6	0.996442	1	0	regulation of metabolic process

## Sheet: Moe down t60
ID	Pop.total	Pop.term	Study.total	Study.term	p	p.adjusted	p.min	name
GO:0051234	4814	602	88	30	1.01209e-07	1.81194e-05	0	establishment of localization
GO:0051179	4814	604	88	30	1.09153e-07	1.81194e-05	0	localization
GO:0006810	4814	602	88	30	1.01209e-07	1.81194e-05	0	transport
GO:0005215	4814	507	88	26	5.67744e-07	7.06841e-05	0	transporter activity
GO:0004748	4814	3	88	3	5.90545e-06	0.000588183	5.3815e-11	ribonucleoside-diphosphate reductase activity
GO:0015197	4814	10	88	4	2.01388e-05	0.00167152	5.4798e-31	peptide transporter activity
GO:0016728	4814	5	88	3	5.75004e-05	0.00409074	4.65107e-17	oxidoreductase activity, acting on CH or CH2 groups, disulfide as acceptor
GO:0015833	4814	14	88	4	9.0758e-05	0.00564969	2.4748e-41	peptide transport
GO:0016725	4814	8	88	3	0.000309398	0.0164554	1.40604e-25	oxidoreductase activity, acting on CH or CH2 groups
GO:0005971	4814	2	88	2	0.00033043	0.0164554	8.63193e-08	ribonucleoside-diphosphate reductase complex
GO:0044444	4814	98	88	8	0.000372224	0.0168516	3.31503e-207	cytoplasmic part
GO:0004312	4814	9	88	3	0.00045797	0.0190057	2.63304e-28	fatty-acid synthase activity
GO:0005623	4814	1534	88	43	0.000595651	0.0211882	0	cell
GO:0044464	4814	1534	88	43	0.000595651	0.0211882	0	cell part
GO:0043436	4814	238	88	12	0.00116434	0.032969	0	oxoacid metabolic process
GO:0005575	4814	1577	88	43	0.00113116	0.032969	0	cellular_component
GO:0019752	4814	238	88	12	0.00116434	0.032969	0	carboxylic acid metabolic process
GO:0032991	4814	146	88	9	0.00125785	0.032969	2.44817e-283	macromolecular complex
GO:0042180	4814	240	88	12	0.00125233	0.032969	0	cellular ketone metabolic process
GO:0005886	4814	278	88	13	0.00143905	0.0350663	0	plasma membrane
GO:0006221	4814	13	88	3	0.0014787	0.0350663	8.4868e-39	pyrimidine nucleotide biosynthetic process
GO:0006082	4814	247	88	12	0.00160514	0.0363344	0	organic acid metabolic process
GO:0005739	4814	4	88	2	0.00193565	0.0370752	4.47433e-14	mitochondrion
GO:0006633	4814	14	88	3	0.00185723	0.0370752	2.4748e-41	fatty acid biosynthetic process
GO:0022892	4814	218	88	11	0.00187952	0.0370752	0	substrate-specific transporter activity
GO:0034621	4814	14	88	3	0.00185723	0.0370752	2.4748e-41	cellular macromolecular complex subunit organization
GO:0006220	4814	15	88	3	0.00229103	0.0422567	7.73376e-44	pyrimidine nucleotide metabolic process
GO:0003723	4814	78	88	6	0.00281408	0.0500504	1.23287e-172	RNA binding
GO:0030288	4814	17	88	3	0.00333465	0.0518955	9.13584e-49	outer membrane-bounded periplasmic space
GO:0009986	4814	5	88	2	0.00318775	0.0518955	4.65107e-17	cell surface
GO:0006353	4814	5	88	2	0.00318775	0.0518955	4.65107e-17	transcription termination
GO:0034220	4814	17	88	3	0.00333465	0.0518955	9.13584e-49	ion transmembrane transport
GO:0030313	4814	18	88	3	0.00394912	0.0546294	3.42808e-51	cell envelope
GO:0044462	4814	18	88	3	0.00394912	0.0546294	3.42808e-51	external encapsulating structure part
GO:0019843	4814	36	88	4	0.00393011	0.0546294	1.14102e-91	rRNA binding
GO:0031975	4814	18	88	3	0.00394912	0.0546294	3.42808e-51	envelope
GO:0016645	4814	6	88	2	0.00472489	0.0588249	5.80296e-20	oxidoreductase activity, acting on the CH-NH group of donors
GO:0009262	4814	6	88	2	0.00472489	0.0588249	5.80296e-20	deoxyribonucleotide metabolic process
GO:0006560	4814	6	88	2	0.00472489	0.0588249	5.80296e-20	proline metabolic process
GO:0042597	4814	19	88	3	0.00462814	0.0588249	1.35808e-53	periplasmic space
GO:0043229	4814	89	88	6	0.00542625	0.0659091	6.76267e-192	intracellular organelle
GO:0043226	4814	91	88	6	0.00604623	0.0700238	2.48136e-195	organelle
GO:0006812	4814	91	88	6	0.00604623	0.0700238	2.48136e-195	cation transport
GO:0006827	4814	7	88	2	0.00653646	0.0723368	8.44857e-23	high-affinity iron ion transport
GO:0034755	4814	7	88	2	0.00653646	0.0723368	8.44857e-23	iron ion transmembrane transport
GO:0009084	4814	23	88	3	0.00802485	0.0862785	5.46656e-63	glutamine family amino acid biosynthetic process
GO:0044425	4814	585	88	19	0.00814275	0.0862785	0	membrane part
GO:0000027	4814	1	88	1	0.01828	0.0866995	0.000207727	ribosomal large subunit assembly
GO:0008829	4814	1	88	1	0.01828	0.0866995	0.000207727	dCTP deaminase activity
GO:0070585	4814	1	88	1	0.01828	0.0866995	0.000207727	protein localization in mitochondrion
GO:0000286	4814	1	88	1	0.01828	0.0866995	0.000207727	alanine dehydrogenase activity
GO:0043624	4814	9	88	2	0.0109419	0.0866995	2.63304e-28	cellular protein complex disassembly
GO:0000394	4814	1	88	1	0.01828	0.0866995	0.000207727	RNA splicing, via endonucleolytic cleavage and ligation
GO:0030312	4814	29	88	3	0.0153049	0.0866995	1.55082e-76	external encapsulating structure
GO:0004316	4814	1	88	1	0.01828	0.0866995	0.000207727	3-oxoacyl-[acyl-carrier-protein] reductase activity
GO:0004318	4814	1	88	1	0.01828	0.0866995	0.000207727	enoyl-[acyl-carrier-protein] reductase (NADH) activity
GO:0070013	4814	1	88	1	0.01828	0.0866995	0.000207727	intracellular organelle lumen
GO:0022411	4814	9	88	2	0.0109419	0.0866995	2.63304e-28	cellular component disassembly
GO:0030150	4814	1	88	1	0.01828	0.0866995	0.000207727	protein import into mitochondrial matrix
GO:0008380	4814	1	88	1	0.01828	0.0866995	0.000207727	RNA splicing
GO:0000774	4814	1	88	1	0.01828	0.0866995	0.000207727	adenyl-nucleotide exchange factor activity
GO:0043233	4814	1	88	1	0.01828	0.0866995	0.000207727	organelle lumen
GO:0043234	4814	80	88	5	0.0149463	0.0866995	3.47458e-176	protein complex
GO:0004657	4814	1	88	1	0.01828	0.0866995	0.000207727	proline dehydrogenase activity
GO:0043241	4814	9	88	2	0.0109419	0.0866995	2.63304e-28	protein complex disassembly
GO:0060589	4814	1	88	1	0.01828	0.0866995	0.000207727	nucleoside-triphosphatase regulator activity
GO:0060590	4814	1	88	1	0.01828	0.0866995	0.000207727	ATPase regulator activity
GO:0004815	4814	1	88	1	0.01828	0.0866995	0.000207727	aspartate-tRNA ligase activity
GO:0016631	4814	1	88	1	0.01828	0.0866995	0.000207727	enoyl-[acyl-carrier-protein] reductase activity
GO:0016469	4814	11	88	2	0.0163249	0.0866995	1.25474e-33	proton-transporting two-sector ATPase complex
GO:0044424	4814	400	88	14	0.0128565	0.0866995	0	intracellular part
GO:0044429	4814	1	88	1	0.01828	0.0866995	0.000207727	mitochondrial part
GO:0070925	4814	1	88	1	0.01828	0.0866995	0.000207727	organelle assembly
GO:0016960	4814	1	88	1	0.01828	0.0866995	0.000207727	class II ribonucleotide reductase activity
GO:0005759	4814	1	88	1	0.01828	0.0866995	0.000207727	mitochondrial matrix
GO:0006562	4814	1	88	1	0.01828	0.0866995	0.000207727	proline catabolic process
GO:0006631	4814	26	88	3	0.0113264	0.0866995	7.75948e-70	fatty acid metabolic process
GO:0006626	4814	1	88	1	0.01828	0.0866995	0.000207727	protein targeting to mitochondrion
GO:0006422	4814	1	88	1	0.01828	0.0866995	0.000207727	aspartyl-tRNA aminoacylation
GO:0006388	4814	1	88	1	0.01828	0.0866995	0.000207727	tRNA splicing, via endonucleolytic cleavage and ligation
GO:0032984	4814	9	88	2	0.0109419	0.0866995	2.63304e-28	macromolecular complex disassembly
GO:0006229	4814	1	88	1	0.01828	0.0866995	0.000207727	dUTP biosynthetic process
GO:0051087	4814	1	88	1	0.01828	0.0866995	0.000207727	chaperone binding
GO:0045259	4814	9	88	2	0.0109419	0.0866995	2.63304e-28	proton-transporting ATP synthase complex
GO:0007005	4814	1	88	1	0.01828	0.0866995	0.000207727	mitochondrion organization
GO:0006811	4814	111	88	6	0.015378	0.0866995	1.10431e-228	ion transport
GO:0006839	4814	1	88	1	0.01828	0.0866995	0.000207727	mitochondrial transport
GO:0006826	4814	9	88	2	0.0109419	0.0866995	2.63304e-28	iron ion transport
GO:0050897	4814	1	88	1	0.01828	0.0866995	0.000207727	cobalt ion binding
GO:0031974	4814	1	88	1	0.01828	0.0866995	0.000207727	membrane-enclosed lumen
GO:0031980	4814	1	88	1	0.01828	0.0866995	0.000207727	mitochondrial lumen
GO:0042803	4814	1	88	1	0.01828	0.0866995	0.000207727	protein homodimerization activity
GO:0022890	4814	48	88	4	0.0109977	0.0866995	2.72719e-116	inorganic cation transmembrane transporter activity
GO:0016021	4814	561	88	18	0.011394	0.0866995	0	integral to membrane
GO:0016020	4814	774	88	23	0.0101041	0.0866995	0	membrane
GO:0022618	4814	1	88	1	0.01828	0.0866995	0.000207727	ribonucleoprotein complex assembly
GO:0042257	4814	1	88	1	0.01828	0.0866995	0.000207727	ribosomal subunit assembly
GO:0042255	4814	1	88	1	0.01828	0.0866995	0.000207727	ribosome assembly
GO:0042273	4814	1	88	1	0.01828	0.0866995	0.000207727	ribosomal large subunit biogenesis
GO:0034623	4814	9	88	2	0.0109419	0.0866995	2.63304e-28	cellular macromolecular complex disassembly
GO:0008097	4814	1	88	1	0.01828	0.0866995	0.000207727	5S rRNA binding
GO:0015672	4814	47	88	4	0.0102212	0.0866995	2.70844e-114	monovalent inorganic cation transport
GO:0031224	4814	569	88	18	0.0130918	0.0866995	0	intrinsic to membrane
GO:0004070	4814	1	88	1	0.01828	0.0866995	0.000207727	aspartate carbamoyltransferase activity
GO:0003842	4814	1	88	1	0.01828	0.0866995	0.000207727	1-pyrroline-5-carboxylate dehydrogenase activity
GO:0005381	4814	12	88	2	0.0193593	0.0906692	3.13489e-36	iron ion transmembrane transporter activity
GO:0006412	4814	117	88	6	0.0194811	0.0906692	2.30552e-238	translation
GO:0008610	4814	58	88	4	0.0209005	0.0963747	8.62067e-136	lipid biosynthetic process
GO:0008324	4814	121	88	6	0.0225994	0.102363	9.67024e-245	cation transmembrane transporter activity
GO:0043231	4814	13	88	2	0.0226103	0.102363	8.4868e-39	intracellular membrane-bounded organelle
GO:0006519	4814	192	88	8	0.0232372	0.104175	0	cellular amino acid and derivative metabolic process
GO:0046394	4814	122	88	6	0.0234288	0.104175	2.51389e-246	carboxylic acid biosynthetic process
GO:0000166	4814	884	88	24	0.0245469	0.10818	0	nucleotide binding
GO:0030001	4814	62	88	4	0.0260163	0.110021	2.25864e-143	metal ion transport
GO:0006996	4814	14	88	2	0.0260692	0.110021	2.4748e-41	organelle organization
GO:0006818	4814	14	88	2	0.0260692	0.110021	2.4748e-41	hydrogen transport
GO:0046873	4814	35	88	3	0.0253505	0.110021	1.5147e-89	metal ion transmembrane transporter activity
GO:0015992	4814	14	88	2	0.0260692	0.110021	2.4748e-41	proton transport
GO:0009117	4814	93	88	5	0.0268915	0.110678	9.51957e-199	nucleotide metabolic process
GO:0016887	4814	235	88	9	0.0267346	0.110678	0	ATPase activity
GO:0006753	4814	93	88	5	0.0268915	0.110678	9.51957e-199	nucleoside phosphate metabolic process
GO:0003735	4814	63	88	4	0.027403	0.111858	2.99441e-145	structural constituent of ribosome
GO:0005840	4814	64	88	4	0.0288332	0.11582	4.03372e-147	ribosome
GO:0016053	4814	128	88	6	0.0288387	0.11582	9.23014e-256	organic acid biosynthetic process
GO:0043227	4814	15	88	2	0.0297274	0.118434	7.73376e-44	membrane-bounded organelle
GO:0030529	4814	66	88	4	0.0318252	0.1187	7.67127e-151	ribonucleoprotein complex
GO:0009064	4814	40	88	3	0.035863	0.1187	4.80798e-100	glutamine family amino acid metabolic process
GO:0009212	4814	2	88	1	0.0362296	0.1187	8.63193e-08	pyrimidine deoxyribonucleoside triphosphate biosynthetic process
GO:0009202	4814	2	88	1	0.0362296	0.1187	8.63193e-08	deoxyribonucleoside triphosphate biosynthetic process
GO:0009186	4814	2	88	1	0.0362296	0.1187	8.63193e-08	deoxyribonucleoside diphosphate metabolic process
GO:0009165	4814	65	88	4	0.0303072	0.1187	5.51983e-149	nucleotide biosynthetic process
GO:0009132	4814	2	88	1	0.0362296	0.1187	8.63193e-08	nucleoside diphosphate metabolic process
GO:0043244	4814	2	88	1	0.0362296	0.1187	8.63193e-08	regulation of protein complex disassembly
GO:0065002	4814	2	88	1	0.0362296	0.1187	8.63193e-08	intracellular protein transmembrane transport
GO:0004830	4814	2	88	1	0.0362296	0.1187	8.63193e-08	tryptophan-tRNA ligase activity
GO:0005310	4814	2	88	1	0.0362296	0.1187	8.63193e-08	dicarboxylic acid transmembrane transporter activity
GO:0016743	4814	2	88	1	0.0362296	0.1187	8.63193e-08	carboxyl- or carbamoyltransferase activity
GO:0017076	4814	762	88	21	0.0310602	0.1187	0	purine nucleotide binding
GO:0017038	4814	2	88	1	0.0362296	0.1187	8.63193e-08	protein import
GO:0009266	4814	2	88	1	0.0362296	0.1187	8.63193e-08	response to temperature stimulus
GO:0009408	4814	2	88	1	0.0362296	0.1187	8.63193e-08	response to heat
GO:0009628	4814	2	88	1	0.0362296	0.1187	8.63193e-08	response to abiotic stimulus
GO:0017153	4814	2	88	1	0.0362296	0.1187	8.63193e-08	sodium:dicarboxylate symporter activity
GO:0015296	4814	2	88	1	0.0362296	0.1187	8.63193e-08	anion:cation symporter activity
GO:0006629	4814	100	88	5	0.0353026	0.1187	1.47594e-210	lipid metabolic process
GO:0006436	4814	2	88	1	0.0362296	0.1187	8.63193e-08	tryptophanyl-tRNA aminoacylation
GO:0006835	4814	2	88	1	0.0362296	0.1187	8.63193e-08	dicarboxylic acid transport
GO:0042802	4814	2	88	1	0.0362296	0.1187	8.63193e-08	identical protein binding
GO:0031554	4814	2	88	1	0.0362296	0.1187	8.63193e-08	regulation of transcription termination
GO:0046080	4814	2	88	1	0.0362296	0.1187	8.63193e-08	dUTP metabolic process
GO:0004086	4814	2	88	1	0.0362296	0.1187	8.63193e-08	carbamoyl-phosphate synthase activity
GO:0004088	4814	2	88	1	0.0362296	0.1187	8.63193e-08	carbamoyl-phosphate synthase (glutamine-hydrolyzing) activity
GO:0005737	4814	375	88	12	0.0387942	0.12102	0	cytoplasm
GO:0044255	4814	70	88	4	0.03834	0.12102	3.32586e-158	cellular lipid metabolic process
GO:0032555	4814	686	88	19	0.0385524	0.12102	0	purine ribonucleotide binding
GO:0032553	4814	686	88	19	0.0385524	0.12102	0	ribonucleotide binding
GO:0006520	4814	174	88	7	0.0388819	0.12102	4.9E-324	cellular amino acid metabolic process
GO:0006399	4814	41	88	3	0.0381965	0.12102	4.12918e-102	tRNA metabolic process
GO:0006260	4814	41	88	3	0.0381965	0.12102	4.12918e-102	DNA replication
GO:0015674	4814	17	88	2	0.0376089	0.12102	9.13584e-49	di-, tri-valent inorganic cation transport
GO:0044267	4814	252	88	9	0.0393899	0.12184	0	cellular protein metabolic process
GO:0030554	4814	736	88	20	0.0403389	0.123244	0	adenyl nucleotide binding
GO:0001883	4814	736	88	20	0.0403389	0.123244	0	purine nucleoside binding
GO:0000041	4814	18	88	2	0.0418163	0.123363	3.42808e-51	transition metal ion transport
GO:0005198	4814	72	88	4	0.0418643	0.123363	7.55609e-162	structural molecule activity
GO:0001882	4814	737	88	20	0.0408444	0.123363	0	nucleoside binding
GO:0006457	4814	18	88	2	0.0418163	0.123363	3.42808e-51	protein folding
GO:0034654	4814	72	88	4	0.0418643	0.123363	7.55609e-162	nucleobase, nucleoside, nucleotide and nucleic acid biosynthetic process
GO:0034404	4814	72	88	4	0.0418643	0.123363	7.55609e-162	nucleobase, nucleoside and nucleotide biosynthetic process
GO:0015075	4814	141	88	6	0.0432451	0.126683	8.79393e-276	ion transmembrane transporter activity
GO:0022891	4814	179	88	7	0.0442439	0.128851	0	substrate-specific transmembrane transporter activity
GO:0044106	4814	181	88	7	0.046517	0.134683	0	cellular amine metabolic process
GO:0009211	4814	3	88	1	0.0538547	0.136953	5.3815e-11	pyrimidine deoxyribonucleoside triphosphate metabolic process
GO:0009200	4814	3	88	1	0.0538547	0.136953	5.3815e-11	deoxyribonucleoside triphosphate metabolic process
GO:0009148	4814	3	88	1	0.0538547	0.136953	5.3815e-11	pyrimidine nucleoside triphosphate biosynthetic process
GO:0009120	4814	3	88	1	0.0538547	0.136953	5.3815e-11	deoxyribonucleoside metabolic process
GO:0016462	4814	309	88	10	0.053901	0.136953	0	pyrophosphatase activity
GO:0005524	4814	660	88	18	0.0499688	0.136953	0	ATP binding
GO:0009218	4814	3	88	1	0.0538547	0.136953	5.3815e-11	pyrimidine ribonucleotide metabolic process
GO:0009220	4814	3	88	1	0.0538547	0.136953	5.3815e-11	pyrimidine ribonucleotide biosynthetic process
GO:0009221	4814	3	88	1	0.0538547	0.136953	5.3815e-11	pyrimidine deoxyribonucleotide biosynthetic process
GO:0044446	4814	20	88	2	0.0507267	0.136953	5.66457e-56	intracellular organelle part
GO:0009263	4814	3	88	1	0.0538547	0.136953	5.3815e-11	deoxyribonucleotide biosynthetic process
GO:0009265	4814	3	88	1	0.0538547	0.136953	5.3815e-11	2'-deoxyribonucleotide biosynthetic process
GO:0017111	4814	303	88	10	0.0482899	0.136953	0	nucleoside-triphosphatase activity
GO:0044281	4814	526	88	15	0.0523231	0.136953	0	small molecule metabolic process
GO:0032559	4814	660	88	18	0.0499688	0.136953	0	adenyl ribonucleotide binding
GO:0015081	4814	3	88	1	0.0538547	0.136953	5.3815e-11	sodium ion transmembrane transporter activity
GO:0006207	4814	3	88	1	0.0538547	0.136953	5.3815e-11	'de novo' pyrimidine base biosynthetic process
GO:0019856	4814	3	88	1	0.0538547	0.136953	5.3815e-11	pyrimidine base biosynthetic process
GO:0033365	4814	3	88	1	0.0538547	0.136953	5.3815e-11	protein localization in organelle
GO:0006885	4814	3	88	1	0.0538547	0.136953	5.3815e-11	regulation of pH
GO:0055067	4814	3	88	1	0.0538547	0.136953	5.3815e-11	monovalent inorganic cation homeostasis
GO:0031072	4814	3	88	1	0.0538547	0.136953	5.3815e-11	heat shock protein binding
GO:0046125	4814	3	88	1	0.0538547	0.136953	5.3815e-11	pyrimidine deoxyribonucleoside metabolic process
GO:0003715	4814	3	88	1	0.0538547	0.136953	5.3815e-11	transcription termination factor activity
GO:0016817	4814	311	88	10	0.0558648	0.139802	0	hydrolase activity, acting on acid anhydrides
GO:0016818	4814	311	88	10	0.0558648	0.139802	0	hydrolase activity, acting on acid anhydrides, in phosphorus-containing anhydrides
GO:0046915	4814	21	88	2	0.0554151	0.139802	2.48135e-58	transition metal ion transmembrane transporter activity
GO:0009142	4814	22	88	2	0.0602496	0.146362	1.13895e-60	nucleoside triphosphate biosynthetic process
GO:0043228	4814	81	88	4	0.0599259	0.146362	5.9451e-178	non-membrane-bounded organelle
GO:0043232	4814	81	88	4	0.0599259	0.146362	5.9451e-178	intracellular non-membrane-bounded organelle
GO:0015082	4814	22	88	2	0.0602496	0.146362	1.13895e-60	di-, tri-valent inorganic cation transmembrane transporter activity
GO:0055086	4814	116	88	5	0.0601154	0.146362	9.25755e-237	nucleobase, nucleoside and nucleotide metabolic process
GO:0022900	4814	22	88	2	0.0602496	0.146362	1.13895e-60	electron transport chain
GO:0044283	4814	275	88	9	0.0623192	0.150454	0	small molecule biosynthetic process
GO:0034660	4814	50	88	3	0.0625382	0.150454	2.94215e-120	ncRNA metabolic process
GO:0006119	4814	23	88	2	0.0652234	0.15616	5.46656e-63	oxidative phosphorylation
GO:0009065	4814	4	88	1	0.071161	0.159631	4.47433e-14	glutamine family amino acid catabolic process
GO:0009147	4814	4	88	1	0.071161	0.159631	4.47433e-14	pyrimidine nucleoside triphosphate metabolic process
GO:0009141	4814	24	88	2	0.0703299	0.159631	2.73842e-65	nucleoside triphosphate metabolic process
GO:0004620	4814	4	88	1	0.071161	0.159631	4.47433e-14	phospholipase activity
GO:0004629	4814	4	88	1	0.071161	0.159631	4.47433e-14	phospholipase C activity
GO:0009219	4814	4	88	1	0.071161	0.159631	4.47433e-14	pyrimidine deoxyribonucleotide metabolic process
GO:0044422	4814	24	88	2	0.0703299	0.159631	2.73842e-65	organelle part
GO:0009394	4814	4	88	1	0.071161	0.159631	4.47433e-14	2'-deoxyribonucleotide metabolic process
GO:0006537	4814	4	88	1	0.071161	0.159631	4.47433e-14	glutamate biosynthetic process
GO:0033177	4814	4	88	1	0.071161	0.159631	4.47433e-14	proton-transporting two-sector ATPase complex, proton-transporting domain
GO:0015077	4814	24	88	2	0.0703299	0.159631	2.73842e-65	monovalent inorganic cation transmembrane transporter activity
GO:0045263	4814	4	88	1	0.071161	0.159631	4.47433e-14	proton-transporting ATP synthase complex, coupling factor F(o)
GO:0055114	4814	548	88	15	0.0700212	0.159631	0	oxidation reduction
GO:0033818	4814	4	88	1	0.071161	0.159631	4.47433e-14	beta-ketoacyl-acyl-carrier-protein synthase III activity
GO:0043039	4814	25	88	2	0.0755628	0.167246	1.42924e-67	tRNA aminoacylation
GO:0043038	4814	25	88	2	0.0755628	0.167246	1.42924e-67	amino acid activation
GO:0006418	4814	25	88	2	0.0755628	0.167246	1.42924e-67	tRNA aminoacylation for protein translation
GO:0032787	4814	56	88	3	0.0819086	0.180489	5.90195e-132	monocarboxylic acid metabolic process
GO:0030234	4814	5	88	1	0.0881543	0.180662	4.65107e-17	enzyme regulator activity
GO:0008289	4814	5	88	1	0.0881543	0.180662	4.65107e-17	lipid binding
GO:0004812	4814	27	88	2	0.0863829	0.180662	4.37565e-72	aminoacyl-tRNA ligase activity
GO:0016628	4814	5	88	1	0.0881543	0.180662	4.65107e-17	oxidoreductase activity, acting on the CH-CH group of donors, NAD or NADP as acceptor
GO:0005515	4814	128	88	5	0.0839178	0.180662	9.23014e-256	protein binding
GO:0016875	4814	27	88	2	0.0863829	0.180662	4.37565e-72	ligase activity, forming carbon-oxygen bonds
GO:0016876	4814	27	88	2	0.0863829	0.180662	4.37565e-72	ligase activity, forming aminoacyl-tRNA and related compounds
GO:0016646	4814	5	88	1	0.0881543	0.180662	4.65107e-17	oxidoreductase activity, acting on the CH-NH group of donors, NAD or NADP as acceptor
GO:0006561	4814	5	88	1	0.0881543	0.180662	4.65107e-17	proline biosynthetic process
GO:0006605	4814	5	88	1	0.0881543	0.180662	4.65107e-17	protein targeting
GO:0006206	4814	5	88	1	0.0881543	0.180662	4.65107e-17	pyrimidine base metabolic process
GO:0045261	4814	5	88	1	0.0881543	0.180662	4.65107e-17	proton-transporting ATP synthase complex, catalytic core F(1)
GO:0016298	4814	5	88	1	0.0881543	0.180662	4.65107e-17	lipase activity
GO:0016042	4814	5	88	1	0.0881543	0.180662	4.65107e-17	lipid catabolic process
GO:0046942	4814	27	88	2	0.0863829	0.180662	4.37565e-72	carboxylic acid transport
GO:0034622	4814	5	88	1	0.0881543	0.180662	4.65107e-17	cellular macromolecular complex assembly
GO:0015849	4814	27	88	2	0.0863829	0.180662	4.37565e-72	organic acid transport
GO:0016491	4814	675	88	17	0.101883	0.207941	0	oxidoreductase activity
GO:0004315	4814	6	88	1	0.10484	0.211378	5.80296e-20	3-oxoacyl-[acyl-carrier-protein] synthase activity
GO:0006536	4814	6	88	1	0.10484	0.211378	5.80296e-20	glutamate metabolic process
GO:0046112	4814	6	88	1	0.10484	0.211378	5.80296e-20	nucleobase biosynthetic process
GO:0046483	4814	178	88	6	0.105828	0.212509	0	heterocycle metabolic process
GO:0005342	4814	31	88	2	0.109278	0.217683	6.30045e-81	organic acid transmembrane transporter activity
GO:0046943	4814	31	88	2	0.109278	0.217683	6.30045e-81	carboxylic acid transmembrane transporter activity
GO:0009308	4814	226	88	7	0.117816	0.233754	0	amine metabolic process
GO:0006544	4814	7	88	1	0.121224	0.236744	8.44857e-23	glycine metabolic process
GO:0033178	4814	7	88	1	0.121224	0.236744	8.44857e-23	proton-transporting two-sector ATPase complex, catalytic domain
GO:0006213	4814	7	88	1	0.121224	0.236744	8.44857e-23	pyrimidine nucleoside metabolic process
GO:0046933	4814	7	88	1	0.121224	0.236744	8.44857e-23	hydrogen ion transporting ATP synthase activity, rotational mechanism
GO:0055085	4814	230	88	7	0.126008	0.245125	0	transmembrane transport
GO:0042592	4814	34	88	2	0.127378	0.246827	2.06865e-87	homeostatic process
GO:0005343	4814	8	88	1	0.137312	0.256109	1.40604e-25	organic acid:sodium symporter activity
GO:0006563	4814	8	88	1	0.137312	0.256109	1.40604e-25	L-serine metabolic process
GO:0051082	4814	8	88	1	0.137312	0.256109	1.40604e-25	unfolded protein binding
GO:0045333	4814	35	88	2	0.133562	0.256109	1.5147e-89	cellular respiration
GO:0006886	4814	8	88	1	0.137312	0.256109	1.40604e-25	intracellular protein transport
GO:0022857	4814	235	88	7	0.136651	0.256109	0	transmembrane transporter activity
GO:0046907	4814	8	88	1	0.137312	0.256109	1.40604e-25	intracellular transport
GO:0015934	4814	8	88	1	0.137312	0.256109	1.40604e-25	large ribosomal subunit
GO:0042126	4814	8	88	1	0.137312	0.256109	1.40604e-25	nitrate metabolic process
GO:0015370	4814	8	88	1	0.137312	0.256109	1.40604e-25	solute:sodium symporter activity
GO:0004372	4814	9	88	1	0.153108	0.280322	2.63304e-28	glycine hydroxymethyltransferase activity
GO:0048878	4814	9	88	1	0.153108	0.280322	2.63304e-28	chemical homeostasis
GO:0016684	4814	9	88	1	0.153108	0.280322	2.63304e-28	oxidoreductase activity, acting on peroxide as acceptor
GO:0050801	4814	9	88	1	0.153108	0.280322	2.63304e-28	ion homeostasis
GO:0055080	4814	9	88	1	0.153108	0.280322	2.63304e-28	cation homeostasis
GO:0016627	4814	39	88	2	0.158925	0.28885	5.73952e-98	oxidoreductase activity, acting on the CH-CH group of donors
GO:0009260	4814	39	88	2	0.158925	0.28885	5.73952e-98	ribonucleotide biosynthetic process
GO:0008940	4814	10	88	1	0.168618	0.294638	5.4798e-31	nitrate reductase activity
GO:0009259	4814	40	88	2	0.165402	0.294638	4.80798e-100	ribonucleotide metabolic process
GO:0070727	4814	10	88	1	0.168618	0.294638	5.4798e-31	cellular macromolecule localization
GO:0006526	4814	10	88	1	0.168618	0.294638	5.4798e-31	arginine biosynthetic process
GO:0046700	4814	10	88	1	0.168618	0.294638	5.4798e-31	heterocycle catabolic process
GO:0031419	4814	10	88	1	0.168618	0.294638	5.4798e-31	cobalamin binding
GO:0015985	4814	10	88	1	0.168618	0.294638	5.4798e-31	energy coupled proton transport, down electrochemical gradient
GO:0015986	4814	10	88	1	0.168618	0.294638	5.4798e-31	ATP synthesis coupled proton transport
GO:0034613	4814	10	88	1	0.168618	0.294638	5.4798e-31	cellular protein localization
GO:0008081	4814	10	88	1	0.168618	0.294638	5.4798e-31	phosphoric diester hydrolase activity
GO:0019239	4814	10	88	1	0.168618	0.294638	5.4798e-31	deaminase activity
GO:0046906	4814	42	88	2	0.178492	0.3108	3.63347e-104	tetrapyrrole binding
GO:0019538	4814	394	88	10	0.180308	0.312869	0	protein metabolic process
GO:0009112	4814	11	88	1	0.183847	0.316803	1.25474e-33	nucleobase metabolic process
GO:0051649	4814	11	88	1	0.183847	0.316803	1.25474e-33	establishment of localization in cell
GO:0015980	4814	43	88	2	0.185097	0.317855	3.27408e-106	energy derivation by oxidation of organic compounds
GO:0043933	4814	83	88	3	0.193237	0.330694	1.80663e-181	macromolecular complex subunit organization
GO:0016638	4814	12	88	1	0.198801	0.334469	3.13489e-36	oxidoreductase activity, acting on the CH-NH2 group of donors
GO:0006091	4814	84	88	3	0.197922	0.334469	3.20772e-183	generation of precursor metabolites and energy
GO:0006525	4814	12	88	1	0.198801	0.334469	3.13489e-36	arginine metabolic process
GO:0022613	4814	12	88	1	0.198801	0.334469	3.13489e-36	ribonucleoprotein complex biogenesis
GO:0042254	4814	12	88	1	0.198801	0.334469	3.13489e-36	ribosome biogenesis
GO:0016043	4814	128	88	4	0.20562	0.344776	9.23014e-256	cellular component organization
GO:0009055	4814	87	88	3	0.212141	0.352035	1.92897e-188	electron carrier activity
GO:0051641	4814	13	88	1	0.213483	0.352035	8.4868e-39	cellular localization
GO:0016661	4814	13	88	1	0.213483	0.352035	8.4868e-39	oxidoreductase activity, acting on other nitrogenous compounds as donors
GO:0009325	4814	13	88	1	0.213483	0.352035	8.4868e-39	nitrate reductase complex
GO:0042773	4814	13	88	1	0.213483	0.352035	8.4868e-39	ATP synthesis coupled electron transport
GO:0015031	4814	14	88	1	0.2279	0.373336	2.4748e-41	protein transport
GO:0045184	4814	14	88	1	0.2279	0.373336	2.4748e-41	establishment of protein localization
GO:0016884	4814	15	88	1	0.242055	0.393933	7.73376e-44	carbon-nitrogen ligase activity, with glutamine as amido-N-donor
GO:0006813	4814	15	88	1	0.242055	0.393933	7.73376e-44	potassium ion transport
GO:0005622	4814	732	88	16	0.256295	0.405191	0	intracellular
GO:0016814	4814	16	88	1	0.255953	0.405191	2.57846e-46	hydrolase activity, acting on carbon-nitrogen (but not peptide) bonds, in cyclic amidines
GO:0006099	4814	16	88	1	0.255953	0.405191	2.57846e-46	tricarboxylic acid cycle
GO:0006084	4814	16	88	1	0.255953	0.405191	2.57846e-46	acetyl-CoA metabolic process
GO:0033036	4814	16	88	1	0.255953	0.405191	2.57846e-46	macromolecule localization
GO:0033279	4814	16	88	1	0.255953	0.405191	2.57846e-46	ribosomal subunit
GO:0008104	4814	16	88	1	0.255953	0.405191	2.57846e-46	protein localization
GO:0046356	4814	16	88	1	0.255953	0.405191	2.57846e-46	acetyl-CoA catabolic process
GO:0003924	4814	16	88	1	0.255953	0.405191	2.57846e-46	GTPase activity
GO:0009109	4814	17	88	1	0.2696	0.418258	9.13584e-49	coenzyme catabolic process
GO:0015294	4814	17	88	1	0.2696	0.418258	9.13584e-49	solute:cation symporter activity
GO:0015293	4814	17	88	1	0.2696	0.418258	9.13584e-49	symporter activity
GO:0022904	4814	17	88	1	0.2696	0.418258	9.13584e-49	respiratory electron transport chain
GO:0016209	4814	17	88	1	0.2696	0.418258	9.13584e-49	antioxidant activity
GO:0008033	4814	17	88	1	0.2696	0.418258	9.13584e-49	tRNA processing
GO:0008652	4814	99	88	3	0.270904	0.418975	6.95904e-209	cellular amino acid biosynthetic process
GO:0009060	4814	18	88	1	0.282999	0.428369	3.42808e-51	aerobic respiration
GO:0009069	4814	18	88	1	0.282999	0.428369	3.42808e-51	serine family amino acid metabolic process
GO:0030151	4814	18	88	1	0.282999	0.428369	3.42808e-51	molybdenum ion binding
GO:0008509	4814	18	88	1	0.282999	0.428369	3.42808e-51	anion transmembrane transporter activity
GO:0015078	4814	18	88	1	0.282999	0.428369	3.42808e-51	hydrogen ion transmembrane transporter activity
GO:0051187	4814	18	88	1	0.282999	0.428369	3.42808e-51	cofactor catabolic process
GO:0006814	4814	18	88	1	0.282999	0.428369	3.42808e-51	sodium ion transport
GO:0065008	4814	58	88	2	0.286675	0.432619	8.62067e-136	regulation of biological quality
GO:0016831	4814	19	88	1	0.296155	0.441573	1.35808e-53	carboxy-lyase activity
GO:0046034	4814	19	88	1	0.296155	0.441573	1.35808e-53	ATP metabolic process
GO:0006754	4814	19	88	1	0.296155	0.441573	1.35808e-53	ATP biosynthetic process
GO:0008137	4814	19	88	1	0.296155	0.441573	1.35808e-53	NADH dehydrogenase (ubiquinone) activity
GO:0009201	4814	20	88	1	0.309072	0.453307	5.66457e-56	ribonucleoside triphosphate biosynthetic process
GO:0009206	4814	20	88	1	0.309072	0.453307	5.66457e-56	purine ribonucleoside triphosphate biosynthetic process
GO:0009145	4814	20	88	1	0.309072	0.453307	5.66457e-56	purine nucleoside triphosphate biosynthetic process
GO:0009309	4814	106	88	3	0.30604	0.453307	1.6573e-220	amine biosynthetic process
GO:0044271	4814	251	88	6	0.309487	0.453307	0	cellular nitrogen compound biosynthetic process
GO:0015171	4814	20	88	1	0.309072	0.453307	5.66457e-56	amino acid transmembrane transporter activity
GO:0009063	4814	21	88	1	0.321755	0.457812	2.48135e-58	cellular amino acid catabolic process
GO:0009205	4814	21	88	1	0.321755	0.457812	2.48135e-58	purine ribonucleoside triphosphate metabolic process
GO:0009199	4814	21	88	1	0.321755	0.457812	2.48135e-58	ribonucleoside triphosphate metabolic process
GO:0009144	4814	21	88	1	0.321755	0.457812	2.48135e-58	purine nucleoside triphosphate metabolic process
GO:0008299	4814	21	88	1	0.321755	0.457812	2.48135e-58	isoprenoid biosynthetic process
GO:0005275	4814	21	88	1	0.321755	0.457812	2.48135e-58	amine transmembrane transporter activity
GO:0009310	4814	21	88	1	0.321755	0.457812	2.48135e-58	amine catabolic process
GO:0044248	4814	63	88	2	0.320651	0.457812	2.99441e-145	cellular catabolic process
GO:0006865	4814	21	88	1	0.321755	0.457812	2.48135e-58	amino acid transport
GO:0006720	4814	21	88	1	0.321755	0.457812	2.48135e-58	isoprenoid metabolic process
GO:0006730	4814	22	88	1	0.334208	0.472828	1.13895e-60	one-carbon metabolic process
GO:0015837	4814	22	88	1	0.334208	0.472828	1.13895e-60	amine transport
GO:0008150	4814	3825	88	72	0.344947	0.486639	0	biological_process
GO:0016741	4814	114	88	3	0.346432	0.487354	1.53265e-233	transferase activity, transferring one-carbon groups
GO:0015291	4814	67	88	2	0.347567	0.487573	1.08251e-152	secondary active transmembrane transporter activity
GO:0016564	4814	24	88	1	0.358439	0.495841	2.73842e-65	transcription repressor activity
GO:0051128	4814	24	88	1	0.358439	0.495841	2.73842e-65	regulation of cellular component organization
GO:0016054	4814	24	88	1	0.358439	0.495841	2.73842e-65	organic acid catabolic process
GO:0046395	4814	24	88	1	0.358439	0.495841	2.73842e-65	carboxylic acid catabolic process
GO:0046417	4814	24	88	1	0.358439	0.495841	2.73842e-65	chorismate metabolic process
GO:0005506	4814	70	88	2	0.367533	0.507012	3.32586e-158	iron ion binding
GO:0016655	4814	26	88	1	0.381798	0.51808	7.75948e-70	oxidoreductase activity, acting on NADH or NADPH, quinone or similar compound as acceptor
GO:0019842	4814	121	88	3	0.381647	0.51808	9.67024e-245	vitamin binding
GO:0045454	4814	26	88	1	0.381798	0.51808	7.75948e-70	cell redox homeostasis
GO:0050136	4814	26	88	1	0.381798	0.51808	7.75948e-70	NADH dehydrogenase (quinone) activity
GO:0003954	4814	26	88	1	0.381798	0.51808	7.75948e-70	NADH dehydrogenase activity
GO:0034470	4814	26	88	1	0.381798	0.51808	7.75948e-70	ncRNA processing
GO:0016310	4814	123	88	3	0.391647	0.530001	6.59012e-248	phosphorylation
GO:0008415	4814	126	88	3	0.406575	0.54871	1.24761e-252	acyltransferase activity
GO:0043176	4814	29	88	1	0.415268	0.557422	1.55082e-76	amine binding
GO:0016597	4814	29	88	1	0.415268	0.557422	1.55082e-76	amino acid binding
GO:0070279	4814	78	88	2	0.419551	0.560151	1.23287e-172	vitamin B6 binding
GO:0030170	4814	78	88	2	0.419551	0.560151	1.23287e-172	pyridoxal phosphate binding
GO:0051287	4814	30	88	1	0.426022	0.565757	9.72302e-79	NAD or NADH binding
GO:0019725	4814	30	88	1	0.426022	0.565757	9.72302e-79	cellular homeostasis
GO:0016874	4814	131	88	3	0.431218	0.571134	1.9719e-260	ligase activity
GO:0005525	4814	32	88	1	0.446946	0.585735	4.21523e-83	GTP binding
GO:0032561	4814	32	88	1	0.446946	0.585735	4.21523e-83	guanyl ribonucleotide binding
GO:0020037	4814	32	88	1	0.446946	0.585735	4.21523e-83	heme binding
GO:0019001	4814	32	88	1	0.446946	0.585735	4.21523e-83	guanyl nucleotide binding
GO:0046914	4814	244	88	5	0.463359	0.605651	0	transition metal ion binding
GO:0016747	4814	140	88	3	0.474628	0.618756	2.9151e-274	transferase activity, transferring acyl groups other than amino-acyl groups
GO:0043648	4814	35	88	1	0.476926	0.62006	1.5147e-89	dicarboxylic acid metabolic process
GO:0006796	4814	141	88	3	0.479364	0.62006	8.79393e-276	phosphate metabolic process
GO:0006793	4814	141	88	3	0.479364	0.62006	8.79393e-276	phosphorus metabolic process
GO:0009152	4814	36	88	1	0.486558	0.620787	1.14102e-91	purine ribonucleotide biosynthetic process
GO:0009116	4814	36	88	1	0.486558	0.620787	1.14102e-91	nucleoside metabolic process
GO:0016830	4814	36	88	1	0.486558	0.620787	1.14102e-91	carbon-carbon lyase activity
GO:0016651	4814	36	88	1	0.486558	0.620787	1.14102e-91	oxidoreductase activity, acting on NADH or NADPH
GO:0006396	4814	36	88	1	0.486558	0.620787	1.14102e-91	RNA processing
GO:0007165	4814	89	88	2	0.487405	0.620787	6.76267e-192	signal transduction
GO:0009150	4814	37	88	1	0.496015	0.630141	8.83583e-94	purine ribonucleotide metabolic process
GO:0044249	4814	1307	88	24	0.530687	0.672474	0	cellular biosynthetic process
GO:0009056	4814	153	88	3	0.534579	0.673976	8.69459e-294	catabolic process
GO:0016746	4814	153	88	3	0.534579	0.673976	8.69459e-294	transferase activity, transferring acyl groups
GO:0015297	4814	42	88	1	0.540775	0.678352	3.63347e-104	antiporter activity
GO:0006164	4814	42	88	1	0.540775	0.678352	3.63347e-104	purine nucleotide biosynthetic process
GO:0046872	4814	433	88	8	0.542389	0.678668	0	metal ion binding
GO:0018106	4814	44	88	1	0.557557	0.692428	3.01949e-108	peptidyl-histidine phosphorylation
GO:0018202	4814	44	88	1	0.557557	0.692428	3.01949e-108	peptidyl-histidine modification
GO:0006163	4814	44	88	1	0.557557	0.692428	3.01949e-108	purine nucleotide metabolic process
GO:0006950	4814	159	88	3	0.560957	0.694917	1.24941e-302	response to stress
GO:0004252	4814	46	88	1	0.573733	0.703839	2.74763e-112	serine-type endopeptidase activity
GO:0018193	4814	46	88	1	0.573733	0.703839	2.74763e-112	peptidyl-amino acid modification
GO:0006259	4814	162	88	3	0.573812	0.703839	5.17232e-307	DNA metabolic process
GO:0022804	4814	162	88	3	0.573812	0.703839	5.17232e-307	active transmembrane transporter activity
GO:0016879	4814	47	88	1	0.581601	0.711639	2.70844e-114	ligase activity, forming carbon-nitrogen bonds
GO:0008168	4814	112	88	2	0.612444	0.747542	2.62986e-230	methyltransferase activity
GO:0009987	4814	2235	88	40	0.614078	0.747704	0	cellular process
GO:0046983	4814	55	88	1	0.639582	0.776859	5.01561e-130	protein dimerization activity
GO:0031406	4814	56	88	1	0.646247	0.783044	5.90195e-132	carboxylic acid binding
GO:0044237	4814	1877	88	33	0.652726	0.788975	0	cellular metabolic process
GO:0004497	4814	59	88	1	0.665518	0.800551	1.06943e-137	monooxygenase activity
GO:0016616	4814	59	88	1	0.665518	0.800551	1.06943e-137	oxidoreductase activity, acting on the CH-OH group of donors, NAD or NADP as acceptor
GO:0009058	4814	1399	88	24	0.683952	0.820317	0	biosynthetic process
GO:0008236	4814	63	88	1	0.689608	0.820317	2.99441e-145	serine-type peptidase activity
GO:0043167	4814	492	88	8	0.690187	0.820317	0	ion binding
GO:0043169	4814	492	88	8	0.690187	0.820317	0	cation binding
GO:0017171	4814	63	88	1	0.689608	0.820317	2.99441e-145	serine hydrolase activity
GO:0016614	4814	69	88	1	0.722561	0.854716	2.25446e-156	oxidoreductase activity, acting on CH-OH group of donors
GO:0044282	4814	69	88	1	0.722561	0.854716	2.25446e-156	small molecule catabolic process
GO:0050896	4814	209	88	3	0.743503	0.877404	0	response to stimulus
GO:0065003	4814	74	88	1	0.747361	0.879872	1.8156e-165	macromolecular complex assembly
GO:0050660	4814	75	88	1	0.752051	0.883306	2.87278e-167	FAD binding
GO:0006732	4814	77	88	1	0.761175	0.891918	7.48731e-171	coenzyme metabolic process
GO:0022607	4814	78	88	1	0.765612	0.895011	1.23287e-172	cellular component assembly
GO:0006725	4814	81	88	1	0.778439	0.907875	5.9451e-178	cellular aromatic compound metabolic process
GO:0016810	4814	82	88	1	0.782558	0.910547	1.03e-179	hydrolase activity, acting on carbon-nitrogen (but not peptide) bonds
GO:0004175	4814	83	88	1	0.786602	0.913119	1.80663e-181	endopeptidase activity
GO:0006468	4814	84	88	1	0.790571	0.915592	3.20772e-183	protein amino acid phosphorylation
GO:0042578	4814	87	88	1	0.802047	0.926727	1.92897e-188	phosphoric ester hydrolase activity
GO:0000155	4814	93	88	1	0.823165	0.946734	9.51957e-199	two-component sensor activity
GO:0004673	4814	93	88	1	0.823165	0.946734	9.51957e-199	protein histidine kinase activity
GO:0016775	4814	94	88	1	0.826461	0.948335	1.89544e-200	phosphotransferase activity, nitrogenous group as acceptor
GO:0018130	4814	96	88	1	0.832872	0.953495	7.76093e-204	heterocycle biosynthetic process
GO:0043687	4814	99	88	1	0.842053	0.958588	6.95904e-209	post-translational protein modification
GO:0048037	4814	318	88	4	0.843095	0.958588	0	cofactor binding
GO:0034645	4814	939	88	14	0.840319	0.958588	0	cellular macromolecule biosynthetic process
GO:0004871	4814	252	88	3	0.847897	0.959665	0	signal transducer activity
GO:0060089	4814	252	88	3	0.847897	0.959665	0	molecular transducer activity
GO:0023060	4814	255	88	3	0.853597	0.961745	0	signal transmission
GO:0023046	4814	255	88	3	0.853597	0.961745	0	signaling process
GO:0009059	4814	953	88	14	0.856159	0.962455	0	macromolecule biosynthetic process
GO:0023052	4814	260	88	3	0.862691	0.967613	0	signaling
GO:0006139	4814	1082	88	16	0.866331	0.969512	0	nucleobase, nucleoside, nucleotide and nucleic acid metabolic process
GO:0006464	4814	109	88	1	0.869199	0.97054	2.00171e-225	protein modification process
GO:0044238	4814	1966	88	31	0.883694	0.984518	0	primary metabolic process
GO:0050662	4814	201	88	2	0.888908	0.988116	0	coenzyme binding
GO:0016740	4814	805	88	11	0.891414	0.988695	0	transferase activity
GO:0005488	4814	2697	88	44	0.895389	0.990897	0	binding
GO:0000156	4814	131	88	1	0.91374	0.994863	1.9719e-260	two-component response regulator activity
GO:0043412	4814	133	88	1	0.916952	0.994863	1.5789e-263	macromolecule modification
GO:0004672	4814	132	88	1	0.915361	0.994863	5.5582e-262	protein kinase activity
GO:0016829	4814	131	88	1	0.91374	0.994863	1.9719e-260	lyase activity
GO:0044085	4814	127	88	1	0.906944	0.994863	3.37982e-254	cellular component biogenesis
GO:0010467	4814	893	88	12	0.913465	0.994863	0	gene expression
GO:0006807	4814	1368	88	20	0.907901	0.994863	0	nitrogen compound metabolic process
GO:0034641	4814	1307	88	19	0.906457	0.994863	0	cellular nitrogen compound metabolic process
GO:0003674	4814	4477	88	79	0.914209	0.994863	0	molecular_function
GO:0070011	4814	142	88	1	0.930002	0.996002	2.67224e-277	peptidase activity, acting on L-amino acid peptides
GO:0016772	4814	307	88	3	0.926794	0.996002	0	transferase activity, transferring phosphorus-containing groups
GO:0044260	4814	1221	88	17	0.928449	0.996002	0	cellular macromolecule metabolic process
GO:0006508	4814	138	88	1	0.924473	0.996002	3.27466e-271	proteolysis
GO:0051186	4814	135	88	1	0.920045	0.996002	1.30379e-266	cofactor metabolic process
GO:0016301	4814	230	88	2	0.9289	0.996002	0	kinase activity
GO:0000000	4814	4814	88	88	1	1	1	root
GO:0000160	4814	195	88	1	0.974595	1	0	two-component signal transduction system (phosphorelay)
GO:0030528	4814	660	88	5	0.995555	1	0	transcription regulator activity
GO:0008233	4814	152	88	1	0.942134	1	2.64929e-292	peptidase activity
GO:0043170	4814	1418	88	18	0.979581	1	0	macromolecule metabolic process
GO:0065007	4814	874	88	9	0.986608	1	0	biological regulation
GO:0060255	4814	741	88	5	0.998724	1	0	regulation of macromolecule metabolic process
GO:0009889	4814	735	88	5	0.998597	1	0	regulation of biosynthetic process
GO:0016788	4814	172	88	1	0.960503	1	1.91E-321	hydrolase activity, acting on ester bonds
GO:0016787	4814	1011	88	13	0.947954	1	0	hydrolase activity
GO:0016773	4814	187	88	1	0.970373	1	0	phosphotransferase activity, alcohol group as acceptor
GO:0051252	4814	716	88	4	0.999537	1	0	regulation of RNA metabolic process
GO:0032774	4814	725	88	4	0.999604	1	0	RNA biosynthetic process
GO:0080090	4814	736	88	5	0.998619	1	0	regulation of primary metabolic process
GO:0006355	4814	716	88	4	0.999537	1	0	regulation of transcription, DNA-dependent
GO:0006350	4814	739	88	5	0.998683	1	0	transcription
GO:0006351	4814	722	88	4	0.999583	1	0	transcription, DNA-dependent
GO:0051171	4814	733	88	5	0.998552	1	0	regulation of nitrogen compound metabolic process
GO:0010468	4814	739	88	5	0.998683	1	0	regulation of gene expression
GO:0050789	4814	864	88	8	0.993817	1	0	regulation of biological process
GO:0050794	4814	858	88	8	0.993305	1	0	regulation of cellular process
GO:0045449	4814	731	88	5	0.998506	1	0	regulation of transcription
GO:0010556	4814	735	88	5	0.998597	1	0	regulation of macromolecule biosynthetic process
GO:0031326	4814	735	88	5	0.998597	1	0	regulation of cellular biosynthetic process
GO:0031323	4814	741	88	5	0.998724	1	0	regulation of cellular metabolic process
GO:0016070	4814	794	88	7	0.99408	1	0	RNA metabolic process
GO:0003824	4814	2991	88	44	0.992802	1	0	catalytic activity
GO:0008152	4814	3089	88	42	0.999496	1	0	metabolic process
GO:0003700	4814	596	88	2	0.999891	1	0	transcription factor activity
GO:0003677	4814	918	88	4	0.999988	1	0	DNA binding
GO:0003676	4814	1046	88	10	0.996346	1	0	nucleic acid binding
GO:0019219	4814	733	88	5	0.998552	1	0	regulation of nucleobase, nucleoside, nucleotide and nucleic acid metabolic process
GO:0019222	4814	746	88	5	0.998822	1	0	regulation of metabolic process

## Sheet: Moe down t90
ID	Pop.total	Pop.term	Study.total	Study.term	p	p.adjusted	p.min	name
GO:0043436	4814	238	66	14	2.75317e-06	0.000244669	0	oxoacid metabolic process
GO:0004748	4814	3	66	3	2.46258e-06	0.000244669	5.3815e-11	ribonucleoside-diphosphate reductase activity
GO:0006519	4814	192	66	13	1.37021e-06	0.000244669	0	cellular amino acid and derivative metabolic process
GO:0006520	4814	174	66	12	3.052e-06	0.000244669	4.9E-324	cellular amino acid metabolic process
GO:0019752	4814	238	66	14	2.75317e-06	0.000244669	0	carboxylic acid metabolic process
GO:0042180	4814	240	66	14	3.04113e-06	0.000244669	0	cellular ketone metabolic process
GO:0006082	4814	247	66	14	4.27323e-06	0.00027764	0	organic acid metabolic process
GO:0044106	4814	181	66	12	4.61772e-06	0.00027764	0	cellular amine metabolic process
GO:0009064	4814	40	66	6	1.40444e-05	0.000750593	4.80798e-100	glutamine family amino acid metabolic process
GO:0006221	4814	13	66	4	2.10053e-05	0.00101036	8.4868e-39	pyrimidine nucleotide biosynthetic process
GO:0016728	4814	5	66	3	2.41445e-05	0.00105578	4.65107e-17	oxidoreductase activity, acting on CH or CH2 groups, disulfide as acceptor
GO:0006220	4814	15	66	4	3.92804e-05	0.00157449	7.73376e-44	pyrimidine nucleotide metabolic process
GO:0009308	4814	226	66	12	4.42271e-05	0.0016364	0	amine metabolic process
GO:0006541	4814	19	66	4	0.000107024	0.00367704	1.35808e-53	glutamine metabolic process
GO:0016725	4814	8	66	3	0.000131271	0.00420941	1.40604e-25	oxidoreductase activity, acting on CH or CH2 groups
GO:0044281	4814	526	66	18	0.000165755	0.00498302	0	small molecule metabolic process
GO:0005971	4814	2	66	2	0.000185155	0.0052388	8.63193e-08	ribonucleoside-diphosphate reductase complex
GO:0009084	4814	23	66	4	0.000234617	0.00564114	5.46656e-63	glutamine family amino acid biosynthetic process
GO:0009165	4814	65	66	6	0.000231143	0.00564114	5.51983e-149	nucleotide biosynthetic process
GO:0009117	4814	93	66	7	0.000246287	0.00564114	9.51957e-199	nucleotide metabolic process
GO:0006753	4814	93	66	7	0.000246287	0.00564114	9.51957e-199	nucleoside phosphate metabolic process
GO:0016874	4814	131	66	8	0.000369578	0.00786096	1.9719e-260	ligase activity
GO:0016879	4814	47	66	5	0.000408574	0.00786096	2.70844e-114	ligase activity, forming carbon-nitrogen bonds
GO:0034654	4814	72	66	6	0.000405631	0.00786096	7.55609e-162	nucleobase, nucleoside, nucleotide and nucleic acid biosynthetic process
GO:0034404	4814	72	66	6	0.000405631	0.00786096	7.55609e-162	nucleobase, nucleoside and nucleotide biosynthetic process
GO:0055086	4814	116	66	7	0.000945847	0.0174982	9.25755e-237	nucleobase, nucleoside and nucleotide metabolic process
GO:0005739	4814	4	66	2	0.00109133	0.0194418	4.47433e-14	mitochondrion
GO:0004356	4814	5	66	2	0.00180278	0.0299013	4.65107e-17	glutamate-ammonia ligase activity
GO:0006542	4814	5	66	2	0.00180278	0.0299013	4.65107e-17	glutamine biosynthetic process
GO:0044271	4814	251	66	10	0.00196996	0.0315851	0	cellular nitrogen compound biosynthetic process
GO:0044444	4814	98	66	6	0.0020694	0.032109	3.31503e-207	cytoplasmic part
GO:0000166	4814	884	66	22	0.00246889	0.034645	0	nucleotide binding
GO:0016645	4814	6	66	2	0.00268026	0.034645	5.80296e-20	oxidoreductase activity, acting on the CH-NH group of donors
GO:0044424	4814	400	66	13	0.00257286	0.034645	0	intracellular part
GO:0009262	4814	6	66	2	0.00268026	0.034645	5.80296e-20	deoxyribonucleotide metabolic process
GO:0006560	4814	6	66	2	0.00268026	0.034645	5.80296e-20	proline metabolic process
GO:0016211	4814	6	66	2	0.00268026	0.034645	5.80296e-20	ammonia ligase activity
GO:0046483	4814	178	66	8	0.00273702	0.034645	0	heterocycle metabolic process
GO:0016880	4814	7	66	2	0.00371923	0.042594	8.44857e-23	acid-ammonia (or amide) ligase activity
GO:0006544	4814	7	66	2	0.00371923	0.042594	8.44857e-23	glycine metabolic process
GO:0006827	4814	7	66	2	0.00371923	0.042594	8.44857e-23	high-affinity iron ion transport
GO:0034755	4814	7	66	2	0.00371923	0.042594	8.44857e-23	iron ion transmembrane transport
GO:0044283	4814	275	66	10	0.00384461	0.043006	0	small molecule biosynthetic process
GO:0005737	4814	375	66	12	0.00435548	0.0476133	0	cytoplasm
GO:0017076	4814	762	66	19	0.00529941	0.0566448	0	purine nucleotide binding
GO:0006826	4814	9	66	2	0.00626385	0.0654981	2.63304e-28	iron ion transport
GO:0000027	4814	1	66	1	0.01371	0.0659452	0.000207727	ribosomal large subunit assembly
GO:0008829	4814	1	66	1	0.01371	0.0659452	0.000207727	dCTP deaminase activity
GO:0004375	4814	1	66	1	0.01371	0.0659452	0.000207727	glycine dehydrogenase (decarboxylating) activity
GO:0070585	4814	1	66	1	0.01371	0.0659452	0.000207727	protein localization in mitochondrion
GO:0030554	4814	736	66	18	0.00834602	0.0659452	0	adenyl nucleotide binding
GO:0000286	4814	1	66	1	0.01371	0.0659452	0.000207727	alanine dehydrogenase activity
GO:0004151	4814	1	66	1	0.01371	0.0659452	0.000207727	dihydroorotase activity
GO:0000305	4814	1	66	1	0.01371	0.0659452	0.000207727	response to oxygen radical
GO:0009041	4814	1	66	1	0.01371	0.0659452	0.000207727	uridylate kinase activity
GO:0000303	4814	1	66	1	0.01371	0.0659452	0.000207727	response to superoxide
GO:0070013	4814	1	66	1	0.01371	0.0659452	0.000207727	intracellular organelle lumen
GO:0030150	4814	1	66	1	0.01371	0.0659452	0.000207727	protein import into mitochondrial matrix
GO:0043231	4814	13	66	2	0.0131006	0.0659452	8.4868e-39	intracellular membrane-bounded organelle
GO:0000774	4814	1	66	1	0.01371	0.0659452	0.000207727	adenyl-nucleotide exchange factor activity
GO:0043233	4814	1	66	1	0.01371	0.0659452	0.000207727	organelle lumen
GO:0004657	4814	1	66	1	0.01371	0.0659452	0.000207727	proline dehydrogenase activity
GO:0008652	4814	99	66	5	0.0110288	0.0659452	6.95904e-209	cellular amino acid biosynthetic process
GO:0060589	4814	1	66	1	0.01371	0.0659452	0.000207727	nucleoside-triphosphatase regulator activity
GO:0060590	4814	1	66	1	0.01371	0.0659452	0.000207727	ATPase regulator activity
GO:0004791	4814	1	66	1	0.01371	0.0659452	0.000207727	thioredoxin-disulfide reductase activity
GO:0004815	4814	1	66	1	0.01371	0.0659452	0.000207727	aspartate-tRNA ligase activity
GO:0071451	4814	1	66	1	0.01371	0.0659452	0.000207727	cellular response to superoxide
GO:0071450	4814	1	66	1	0.01371	0.0659452	0.000207727	cellular response to oxygen radical
GO:0016638	4814	12	66	2	0.0111833	0.0659452	3.13489e-36	oxidoreductase activity, acting on the CH-NH2 group of donors
GO:0005381	4814	12	66	2	0.0111833	0.0659452	3.13489e-36	iron ion transmembrane transporter activity
GO:0016642	4814	1	66	1	0.01371	0.0659452	0.000207727	oxidoreductase activity, acting on the CH-NH2 group of donors, disulfide as acceptor
GO:0044429	4814	1	66	1	0.01371	0.0659452	0.000207727	mitochondrial part
GO:0070925	4814	1	66	1	0.01371	0.0659452	0.000207727	organelle assembly
GO:0016960	4814	1	66	1	0.01371	0.0659452	0.000207727	class II ribonucleotide reductase activity
GO:0001883	4814	736	66	18	0.00834602	0.0659452	0	purine nucleoside binding
GO:0001882	4814	737	66	18	0.00846397	0.0659452	0	nucleoside binding
GO:0005759	4814	1	66	1	0.01371	0.0659452	0.000207727	mitochondrial matrix
GO:0006562	4814	1	66	1	0.01371	0.0659452	0.000207727	proline catabolic process
GO:0032555	4814	686	66	17	0.00928539	0.0659452	0	purine ribonucleotide binding
GO:0032553	4814	686	66	17	0.00928539	0.0659452	0	ribonucleotide binding
GO:0006626	4814	1	66	1	0.01371	0.0659452	0.000207727	protein targeting to mitochondrion
GO:0006422	4814	1	66	1	0.01371	0.0659452	0.000207727	aspartyl-tRNA aminoacylation
GO:0006229	4814	1	66	1	0.01371	0.0659452	0.000207727	dUTP biosynthetic process
GO:0051087	4814	1	66	1	0.01371	0.0659452	0.000207727	chaperone binding
GO:0007005	4814	1	66	1	0.01371	0.0659452	0.000207727	mitochondrion organization
GO:0006839	4814	1	66	1	0.01371	0.0659452	0.000207727	mitochondrial transport
GO:0050897	4814	1	66	1	0.01371	0.0659452	0.000207727	cobalt ion binding
GO:0031974	4814	1	66	1	0.01371	0.0659452	0.000207727	membrane-enclosed lumen
GO:0031980	4814	1	66	1	0.01371	0.0659452	0.000207727	mitochondrial lumen
GO:0042803	4814	1	66	1	0.01371	0.0659452	0.000207727	protein homodimerization activity
GO:0033862	4814	1	66	1	0.01371	0.0659452	0.000207727	UMP kinase activity
GO:0022618	4814	1	66	1	0.01371	0.0659452	0.000207727	ribonucleoprotein complex assembly
GO:0042257	4814	1	66	1	0.01371	0.0659452	0.000207727	ribosomal subunit assembly
GO:0042255	4814	1	66	1	0.01371	0.0659452	0.000207727	ribosome assembly
GO:0042273	4814	1	66	1	0.01371	0.0659452	0.000207727	ribosomal large subunit biogenesis
GO:0004070	4814	1	66	1	0.01371	0.0659452	0.000207727	aspartate carbamoyltransferase activity
GO:0003922	4814	1	66	1	0.01371	0.0659452	0.000207727	GMP synthase (glutamine-hydrolyzing) activity
GO:0019430	4814	1	66	1	0.01371	0.0659452	0.000207727	removal of superoxide radicals
GO:0003842	4814	1	66	1	0.01371	0.0659452	0.000207727	1-pyrroline-5-carboxylate dehydrogenase activity
GO:0005524	4814	660	66	16	0.0144227	0.0678285	0	ATP binding
GO:0009309	4814	106	66	5	0.0145246	0.0678285	1.6573e-220	amine biosynthetic process
GO:0032559	4814	660	66	16	0.0144227	0.0678285	0	adenyl ribonucleotide binding
GO:0006996	4814	14	66	2	0.0151499	0.0694011	2.4748e-41	organelle organization
GO:0034621	4814	14	66	2	0.0151499	0.0694011	2.4748e-41	cellular macromolecular complex subunit organization
GO:0009260	4814	39	66	3	0.0158264	0.0718162	5.73952e-98	ribonucleotide biosynthetic process
GO:0009168	4814	15	66	2	0.0173275	0.0737569	7.73376e-44	purine ribonucleoside monophosphate biosynthetic process
GO:0009167	4814	15	66	2	0.0173275	0.0737569	7.73376e-44	purine ribonucleoside monophosphate metabolic process
GO:0009127	4814	15	66	2	0.0173275	0.0737569	7.73376e-44	purine nucleoside monophosphate biosynthetic process
GO:0009126	4814	15	66	2	0.0173275	0.0737569	7.73376e-44	purine nucleoside monophosphate metabolic process
GO:0043227	4814	15	66	2	0.0173275	0.0737569	7.73376e-44	membrane-bounded organelle
GO:0016884	4814	15	66	2	0.0173275	0.0737569	7.73376e-44	carbon-nitrogen ligase activity, with glutamine as amido-N-donor
GO:0009259	4814	40	66	3	0.0169448	0.0737569	4.80798e-100	ribonucleotide metabolic process
GO:0003924	4814	16	66	2	0.0196295	0.0828228	2.57846e-46	GTPase activity
GO:0009161	4814	17	66	2	0.0220522	0.0891356	9.13584e-49	ribonucleoside monophosphate metabolic process
GO:0009156	4814	17	66	2	0.0220522	0.0891356	9.13584e-49	ribonucleoside monophosphate biosynthetic process
GO:0016209	4814	17	66	2	0.0220522	0.0891356	9.13584e-49	antioxidant activity
GO:0034220	4814	17	66	2	0.0220522	0.0891356	9.13584e-49	ion transmembrane transport
GO:0015674	4814	17	66	2	0.0220522	0.0891356	9.13584e-49	di-, tri-valent inorganic cation transport
GO:0000041	4814	18	66	2	0.024592	0.0903446	3.42808e-51	transition metal ion transport
GO:0009069	4814	18	66	2	0.024592	0.0903446	3.42808e-51	serine family amino acid metabolic process
GO:0009212	4814	2	66	1	0.0272349	0.0903446	8.63193e-08	pyrimidine deoxyribonucleoside triphosphate biosynthetic process
GO:0009202	4814	2	66	1	0.0272349	0.0903446	8.63193e-08	deoxyribonucleoside triphosphate biosynthetic process
GO:0009186	4814	2	66	1	0.0272349	0.0903446	8.63193e-08	deoxyribonucleoside diphosphate metabolic process
GO:0009132	4814	2	66	1	0.0272349	0.0903446	8.63193e-08	nucleoside diphosphate metabolic process
GO:0004642	4814	2	66	1	0.0272349	0.0903446	8.63193e-08	phosphoribosylformylglycinamidine synthase activity
GO:0065002	4814	2	66	1	0.0272349	0.0903446	8.63193e-08	intracellular protein transmembrane transport
GO:0004802	4814	2	66	1	0.0272349	0.0903446	8.63193e-08	transketolase activity
GO:0004830	4814	2	66	1	0.0272349	0.0903446	8.63193e-08	tryptophan-tRNA ligase activity
GO:0009987	4814	2235	66	39	0.0254953	0.0903446	0	cellular process
GO:0005310	4814	2	66	1	0.0272349	0.0903446	8.63193e-08	dicarboxylic acid transmembrane transporter activity
GO:0016743	4814	2	66	1	0.0272349	0.0903446	8.63193e-08	carboxyl- or carbamoyltransferase activity
GO:0017038	4814	2	66	1	0.0272349	0.0903446	8.63193e-08	protein import
GO:0009399	4814	2	66	1	0.0272349	0.0903446	8.63193e-08	nitrogen fixation
GO:0017153	4814	2	66	1	0.0272349	0.0903446	8.63193e-08	sodium:dicarboxylate symporter activity
GO:0015296	4814	2	66	1	0.0272349	0.0903446	8.63193e-08	anion:cation symporter activity
GO:0006436	4814	2	66	1	0.0272349	0.0903446	8.63193e-08	tryptophanyl-tRNA aminoacylation
GO:0006457	4814	18	66	2	0.024592	0.0903446	3.42808e-51	protein folding
GO:0046037	4814	2	66	1	0.0272349	0.0903446	8.63193e-08	GMP metabolic process
GO:0006177	4814	2	66	1	0.0272349	0.0903446	8.63193e-08	GMP biosynthetic process
GO:0019842	4814	121	66	5	0.024369	0.0903446	9.67024e-245	vitamin binding
GO:0006835	4814	2	66	1	0.0272349	0.0903446	8.63193e-08	dicarboxylic acid transport
GO:0042802	4814	2	66	1	0.0272349	0.0903446	8.63193e-08	identical protein binding
GO:0046080	4814	2	66	1	0.0272349	0.0903446	8.63193e-08	dUTP metabolic process
GO:0046394	4814	122	66	5	0.0251475	0.0903446	2.51389e-246	carboxylic acid biosynthetic process
GO:0009124	4814	20	66	2	0.0300087	0.0973506	5.66457e-56	nucleoside monophosphate biosynthetic process
GO:0009123	4814	20	66	2	0.0300087	0.0973506	5.66457e-56	nucleoside monophosphate metabolic process
GO:0044446	4814	20	66	2	0.0300087	0.0973506	5.66457e-56	intracellular organelle part
GO:0016053	4814	128	66	5	0.0301564	0.0973506	9.23014e-256	organic acid biosynthetic process
GO:0009063	4814	21	66	2	0.0328786	0.103035	2.48135e-58	cellular amino acid catabolic process
GO:0043229	4814	89	66	4	0.0329884	0.103035	6.76267e-192	intracellular organelle
GO:0009310	4814	21	66	2	0.0328786	0.103035	2.48135e-58	amine catabolic process
GO:0055114	4814	548	66	13	0.0325669	0.103035	0	oxidation reduction
GO:0046915	4814	21	66	2	0.0328786	0.103035	2.48135e-58	transition metal ion transmembrane transporter activity
GO:0043226	4814	91	66	4	0.0353893	0.109117	2.48136e-195	organelle
GO:0006812	4814	91	66	4	0.0353893	0.109117	2.48136e-195	cation transport
GO:0015082	4814	22	66	2	0.0358518	0.109839	1.13895e-60	di-, tri-valent inorganic cation transmembrane transporter activity
GO:0016491	4814	675	66	15	0.0365436	0.11125	0	oxidoreductase activity
GO:0009211	4814	3	66	1	0.040577	0.111529	5.3815e-11	pyrimidine deoxyribonucleoside triphosphate metabolic process
GO:0009200	4814	3	66	1	0.040577	0.111529	5.3815e-11	deoxyribonucleoside triphosphate metabolic process
GO:0009148	4814	3	66	1	0.040577	0.111529	5.3815e-11	pyrimidine nucleoside triphosphate biosynthetic process
GO:0009120	4814	3	66	1	0.040577	0.111529	5.3815e-11	deoxyribonucleoside metabolic process
GO:0016812	4814	3	66	1	0.040577	0.111529	5.3815e-11	hydrolase activity, acting on carbon-nitrogen (but not peptide) bonds, in cyclic amides
GO:0009218	4814	3	66	1	0.040577	0.111529	5.3815e-11	pyrimidine ribonucleotide metabolic process
GO:0009220	4814	3	66	1	0.040577	0.111529	5.3815e-11	pyrimidine ribonucleotide biosynthetic process
GO:0009221	4814	3	66	1	0.040577	0.111529	5.3815e-11	pyrimidine deoxyribonucleotide biosynthetic process
GO:0009263	4814	3	66	1	0.040577	0.111529	5.3815e-11	deoxyribonucleotide biosynthetic process
GO:0009265	4814	3	66	1	0.040577	0.111529	5.3815e-11	2'-deoxyribonucleotide biosynthetic process
GO:0019464	4814	3	66	1	0.040577	0.111529	5.3815e-11	glycine decarboxylation via glycine cleavage system
GO:0006207	4814	3	66	1	0.040577	0.111529	5.3815e-11	'de novo' pyrimidine base biosynthetic process
GO:0019856	4814	3	66	1	0.040577	0.111529	5.3815e-11	pyrimidine base biosynthetic process
GO:0006801	4814	3	66	1	0.040577	0.111529	5.3815e-11	superoxide metabolic process
GO:0033365	4814	3	66	1	0.040577	0.111529	5.3815e-11	protein localization in organelle
GO:0046125	4814	3	66	1	0.040577	0.111529	5.3815e-11	pyrimidine deoxyribonucleoside metabolic process
GO:0003715	4814	3	66	1	0.040577	0.111529	5.3815e-11	transcription termination factor activity
GO:0044422	4814	24	66	2	0.042095	0.113751	2.73842e-65	organelle part
GO:0016054	4814	24	66	2	0.042095	0.113751	2.73842e-65	organic acid catabolic process
GO:0046395	4814	24	66	2	0.042095	0.113751	2.73842e-65	carboxylic acid catabolic process
GO:0044237	4814	1877	66	33	0.0439704	0.118155	0	cellular metabolic process
GO:0043039	4814	25	66	2	0.0453586	0.119876	1.42924e-67	tRNA aminoacylation
GO:0043038	4814	25	66	2	0.0453586	0.119876	1.42924e-67	amino acid activation
GO:0006418	4814	25	66	2	0.0453586	0.119876	1.42924e-67	tRNA aminoacylation for protein translation
GO:0032991	4814	146	66	5	0.0487981	0.128262	2.44817e-283	macromolecular complex
GO:0009065	4814	4	66	1	0.0537389	0.130548	4.47433e-14	glutamine family amino acid catabolic process
GO:0009071	4814	4	66	1	0.0537389	0.130548	4.47433e-14	serine family amino acid catabolic process
GO:0009147	4814	4	66	1	0.0537389	0.130548	4.47433e-14	pyrimidine nucleoside triphosphate metabolic process
GO:0030001	4814	62	66	3	0.0524979	0.130548	2.25864e-143	metal ion transport
GO:0004620	4814	4	66	1	0.0537389	0.130548	4.47433e-14	phospholipase activity
GO:0004629	4814	4	66	1	0.0537389	0.130548	4.47433e-14	phospholipase C activity
GO:0004812	4814	27	66	2	0.0521544	0.130548	4.37565e-72	aminoacyl-tRNA ligase activity
GO:0016875	4814	27	66	2	0.0521544	0.130548	4.37565e-72	ligase activity, forming carbon-oxygen bonds
GO:0016876	4814	27	66	2	0.0521544	0.130548	4.37565e-72	ligase activity, forming aminoacyl-tRNA and related compounds
GO:0009219	4814	4	66	1	0.0537389	0.130548	4.47433e-14	pyrimidine deoxyribonucleotide metabolic process
GO:0009394	4814	4	66	1	0.0537389	0.130548	4.47433e-14	2'-deoxyribonucleotide metabolic process
GO:0006537	4814	4	66	1	0.0537389	0.130548	4.47433e-14	glutamate biosynthetic process
GO:0006546	4814	4	66	1	0.0537389	0.130548	4.47433e-14	glycine catabolic process
GO:0033177	4814	4	66	1	0.0537389	0.130548	4.47433e-14	proton-transporting two-sector ATPase complex, proton-transporting domain
GO:0045263	4814	4	66	1	0.0537389	0.130548	4.47433e-14	proton-transporting ATP synthase complex, coupling factor F(o)
GO:0044267	4814	252	66	7	0.0555036	0.134157	0	cellular protein metabolic process
GO:0043176	4814	29	66	2	0.0592886	0.14188	1.55082e-76	amine binding
GO:0016597	4814	29	66	2	0.0592886	0.14188	1.55082e-76	amino acid binding
GO:0000302	4814	5	66	1	0.066723	0.146998	4.65107e-17	response to reactive oxygen species
GO:0030234	4814	5	66	1	0.066723	0.146998	4.65107e-17	enzyme regulator activity
GO:0005622	4814	732	66	15	0.0669285	0.146998	0	intracellular
GO:0009986	4814	5	66	1	0.066723	0.146998	4.65107e-17	cell surface
GO:0016668	4814	5	66	1	0.066723	0.146998	4.65107e-17	oxidoreductase activity, acting on sulfur group of donors, NAD or NADP as acceptor
GO:0016646	4814	5	66	1	0.066723	0.146998	4.65107e-17	oxidoreductase activity, acting on the CH-NH group of donors, NAD or NADP as acceptor
GO:0070887	4814	5	66	1	0.066723	0.146998	4.65107e-17	cellular response to chemical stimulus
GO:0006561	4814	5	66	1	0.066723	0.146998	4.65107e-17	proline biosynthetic process
GO:0006605	4814	5	66	1	0.066723	0.146998	4.65107e-17	protein targeting
GO:0006353	4814	5	66	1	0.066723	0.146998	4.65107e-17	transcription termination
GO:0006206	4814	5	66	1	0.066723	0.146998	4.65107e-17	pyrimidine base metabolic process
GO:0006811	4814	111	66	4	0.0648799	0.146998	1.10431e-228	ion transport
GO:0016298	4814	5	66	1	0.066723	0.146998	4.65107e-17	lipase activity
GO:0016042	4814	5	66	1	0.066723	0.146998	4.65107e-17	lipid catabolic process
GO:0034614	4814	5	66	1	0.066723	0.146998	4.65107e-17	cellular response to reactive oxygen species
GO:0034622	4814	5	66	1	0.066723	0.146998	4.65107e-17	cellular macromolecular complex assembly
GO:0034599	4814	5	66	1	0.066723	0.146998	4.65107e-17	cellular response to oxidative stress
GO:0019201	4814	5	66	1	0.066723	0.146998	4.65107e-17	nucleotide kinase activity
GO:0005525	4814	32	66	2	0.0705748	0.152912	4.21523e-83	GTP binding
GO:0032561	4814	32	66	2	0.0705748	0.152912	4.21523e-83	guanyl ribonucleotide binding
GO:0019001	4814	32	66	2	0.0705748	0.152912	4.21523e-83	guanyl nucleotide binding
GO:0006412	4814	117	66	4	0.0756455	0.163164	2.30552e-238	translation
GO:0006536	4814	6	66	1	0.0795315	0.170021	5.80296e-20	glutamate metabolic process
GO:0046112	4814	6	66	1	0.0795315	0.170021	5.80296e-20	nucleobase biosynthetic process
GO:0046873	4814	35	66	2	0.082498	0.175582	1.5147e-89	metal ion transmembrane transporter activity
GO:0008324	4814	121	66	4	0.0832975	0.176503	9.67024e-245	cation transmembrane transporter activity
GO:0009152	4814	36	66	2	0.086602	0.181111	1.14102e-91	purine ribonucleotide biosynthetic process
GO:0016651	4814	36	66	2	0.086602	0.181111	1.14102e-91	oxidoreductase activity, acting on NADH or NADPH
GO:0019843	4814	36	66	2	0.086602	0.181111	1.14102e-91	rRNA binding
GO:0070279	4814	78	66	3	0.0907103	0.184718	1.23287e-172	vitamin B6 binding
GO:0009150	4814	37	66	2	0.0907668	0.184718	8.83583e-94	purine ribonucleotide metabolic process
GO:0030170	4814	78	66	3	0.0907103	0.184718	1.23287e-172	pyridoxal phosphate binding
GO:0010035	4814	7	66	1	0.0921669	0.184718	8.44857e-23	response to inorganic substance
GO:0006189	4814	7	66	1	0.0921669	0.184718	8.44857e-23	'de novo' IMP biosynthetic process
GO:0006213	4814	7	66	1	0.0921669	0.184718	8.44857e-23	pyrimidine nucleoside metabolic process
GO:0006979	4814	7	66	1	0.0921669	0.184718	8.44857e-23	response to oxidative stress
GO:0006800	4814	7	66	1	0.0921669	0.184718	8.44857e-23	oxygen and reactive oxygen species metabolic process
GO:0003723	4814	78	66	3	0.0907103	0.184718	1.23287e-172	RNA binding
GO:0019205	4814	7	66	1	0.0921669	0.184718	8.44857e-23	nucleobase, nucleoside, nucleotide kinase activity
GO:0055085	4814	230	66	6	0.0936716	0.186954	0	transmembrane transport
GO:0043234	4814	80	66	3	0.0961318	0.191072	3.47458e-176	protein complex
GO:0005515	4814	128	66	4	0.0975731	0.192347	9.23014e-256	protein binding
GO:0016043	4814	128	66	4	0.0975731	0.192347	9.23014e-256	cellular component organization
GO:0043933	4814	83	66	3	0.104508	0.195828	1.80663e-181	macromolecular complex subunit organization
GO:0016776	4814	8	66	1	0.104631	0.195828	1.40604e-25	phosphotransferase activity, phosphate group as acceptor
GO:0005343	4814	8	66	1	0.104631	0.195828	1.40604e-25	organic acid:sodium symporter activity
GO:0016744	4814	8	66	1	0.104631	0.195828	1.40604e-25	transferase activity, transferring aldehyde or ketonic groups
GO:0006563	4814	8	66	1	0.104631	0.195828	1.40604e-25	L-serine metabolic process
GO:0046040	4814	8	66	1	0.104631	0.195828	1.40604e-25	IMP metabolic process
GO:0006188	4814	8	66	1	0.104631	0.195828	1.40604e-25	IMP biosynthetic process
GO:0051082	4814	8	66	1	0.104631	0.195828	1.40604e-25	unfolded protein binding
GO:0006886	4814	8	66	1	0.104631	0.195828	1.40604e-25	intracellular protein transport
GO:0046907	4814	8	66	1	0.104631	0.195828	1.40604e-25	intracellular transport
GO:0015934	4814	8	66	1	0.104631	0.195828	1.40604e-25	large ribosomal subunit
GO:0034641	4814	1307	66	23	0.102739	0.195828	0	cellular nitrogen compound metabolic process
GO:0015370	4814	8	66	1	0.104631	0.195828	1.40604e-25	solute:sodium symporter activity
GO:0006399	4814	41	66	2	0.107986	0.200546	4.12918e-102	tRNA metabolic process
GO:0006260	4814	41	66	2	0.107986	0.200546	4.12918e-102	DNA replication
GO:0006164	4814	42	66	2	0.11242	0.20718	3.63347e-104	purine nucleotide biosynthetic process
GO:0046906	4814	42	66	2	0.11242	0.20718	3.63347e-104	tetrapyrrole binding
GO:0004372	4814	9	66	1	0.116927	0.209078	2.63304e-28	glycine hydroxymethyltransferase activity
GO:0043624	4814	9	66	1	0.116927	0.209078	2.63304e-28	cellular protein complex disassembly
GO:0022411	4814	9	66	1	0.116927	0.209078	2.63304e-28	cellular component disassembly
GO:0043241	4814	9	66	1	0.116927	0.209078	2.63304e-28	protein complex disassembly
GO:0016684	4814	9	66	1	0.116927	0.209078	2.63304e-28	oxidoreductase activity, acting on peroxide as acceptor
GO:0032984	4814	9	66	1	0.116927	0.209078	2.63304e-28	macromolecular complex disassembly
GO:0045259	4814	9	66	1	0.116927	0.209078	2.63304e-28	proton-transporting ATP synthase complex
GO:0034623	4814	9	66	1	0.116927	0.209078	2.63304e-28	cellular macromolecular complex disassembly
GO:0006163	4814	44	66	2	0.121427	0.21632	3.01949e-108	purine nucleotide metabolic process
GO:0070727	4814	10	66	1	0.129057	0.224103	5.4798e-31	cellular macromolecule localization
GO:0015075	4814	141	66	4	0.126897	0.224103	8.79393e-276	ion transmembrane transporter activity
GO:0046700	4814	10	66	1	0.129057	0.224103	5.4798e-31	heterocycle catabolic process
GO:0031419	4814	10	66	1	0.129057	0.224103	5.4798e-31	cobalamin binding
GO:0034613	4814	10	66	1	0.129057	0.224103	5.4798e-31	cellular protein localization
GO:0008081	4814	10	66	1	0.129057	0.224103	5.4798e-31	phosphoric diester hydrolase activity
GO:0019239	4814	10	66	1	0.129057	0.224103	5.4798e-31	deaminase activity
GO:0015672	4814	47	66	2	0.135256	0.234022	2.70844e-114	monovalent inorganic cation transport
GO:0009112	4814	11	66	1	0.141022	0.240538	1.25474e-33	nucleobase metabolic process
GO:0051649	4814	11	66	1	0.141022	0.240538	1.25474e-33	establishment of localization in cell
GO:0016469	4814	11	66	1	0.141022	0.240538	1.25474e-33	proton-transporting two-sector ATPase complex
GO:0022890	4814	48	66	2	0.139943	0.240538	2.72719e-116	inorganic cation transmembrane transporter activity
GO:0034660	4814	50	66	2	0.149421	0.253963	2.94215e-120	ncRNA metabolic process
GO:0006807	4814	1368	66	23	0.151824	0.257026	0	nitrogen compound metabolic process
GO:0022613	4814	12	66	1	0.152826	0.257026	3.13489e-36	ribonucleoprotein complex biogenesis
GO:0042254	4814	12	66	1	0.152826	0.257026	3.13489e-36	ribosome biogenesis
GO:0044249	4814	1307	66	22	0.158963	0.266415	0	cellular biosynthetic process
GO:0051641	4814	13	66	1	0.16447	0.273737	8.4868e-39	cellular localization
GO:0042773	4814	13	66	1	0.16447	0.273737	8.4868e-39	ATP synthesis coupled electron transport
GO:0019538	4814	394	66	8	0.168749	0.27989	0	protein metabolic process
GO:0015031	4814	14	66	1	0.175956	0.287874	2.4748e-41	protein transport
GO:0045184	4814	14	66	1	0.175956	0.287874	2.4748e-41	establishment of protein localization
GO:0006818	4814	14	66	1	0.175956	0.287874	2.4748e-41	hydrogen transport
GO:0015992	4814	14	66	1	0.175956	0.287874	2.4748e-41	proton transport
GO:0022892	4814	218	66	5	0.177623	0.289615	0	substrate-specific transporter activity
GO:0031406	4814	56	66	2	0.178567	0.290171	5.90195e-132	carboxylic acid binding
GO:0009058	4814	1399	66	23	0.18149	0.293928	0	biosynthetic process
GO:0044238	4814	1966	66	31	0.185254	0.299018	0	primary metabolic process
GO:0006813	4814	15	66	1	0.187287	0.299285	7.73376e-44	potassium ion transport
GO:0003824	4814	2991	66	45	0.186633	0.299285	0	catalytic activity
GO:0031177	4814	15	66	1	0.187287	0.299285	7.73376e-44	phosphopantetheine binding
GO:0016814	4814	16	66	1	0.198464	0.310572	2.57846e-46	hydrolase activity, acting on carbon-nitrogen (but not peptide) bonds, in cyclic amidines
GO:0051234	4814	602	66	11	0.195892	0.310572	0	establishment of localization
GO:0033036	4814	16	66	1	0.198464	0.310572	2.57846e-46	macromolecule localization
GO:0033279	4814	16	66	1	0.198464	0.310572	2.57846e-46	ribosomal subunit
GO:0051179	4814	604	66	11	0.19887	0.310572	0	localization
GO:0006810	4814	602	66	11	0.195892	0.310572	0	transport
GO:0008104	4814	16	66	1	0.198464	0.310572	2.57846e-46	protein localization
GO:0016741	4814	114	66	3	0.204919	0.318985	1.53265e-233	transferase activity, transferring one-carbon groups
GO:0015294	4814	17	66	1	0.209489	0.322963	9.13584e-49	solute:cation symporter activity
GO:0015293	4814	17	66	1	0.209489	0.322963	9.13584e-49	symporter activity
GO:0022904	4814	17	66	1	0.209489	0.322963	9.13584e-49	respiratory electron transport chain
GO:0044248	4814	63	66	2	0.213557	0.327137	2.99441e-145	cellular catabolic process
GO:0003735	4814	63	66	2	0.213557	0.327137	2.99441e-145	structural constituent of ribosome
GO:0005840	4814	64	66	2	0.218616	0.332857	4.03372e-147	ribosome
GO:0022857	4814	235	66	5	0.218675	0.332857	0	transmembrane transporter activity
GO:0008509	4814	18	66	1	0.220366	0.334372	3.42808e-51	anion transmembrane transporter activity
GO:0030529	4814	66	66	2	0.228765	0.345207	7.67127e-151	ribonucleoprotein complex
GO:0016831	4814	19	66	1	0.231095	0.345207	1.35808e-53	carboxy-lyase activity
GO:0016667	4814	19	66	1	0.231095	0.345207	1.35808e-53	oxidoreductase activity, acting on sulfur group of donors
GO:0022891	4814	179	66	4	0.229547	0.345207	0	substrate-specific transmembrane transporter activity
GO:0008137	4814	19	66	1	0.231095	0.345207	1.35808e-53	NADH dehydrogenase (ubiquinone) activity
GO:0017111	4814	303	66	6	0.233775	0.348129	0	nucleoside-triphosphatase activity
GO:0044282	4814	69	66	2	0.244051	0.36231	2.25446e-156	small molecule catabolic process
GO:0016462	4814	309	66	6	0.247555	0.366381	0	pyrophosphatase activity
GO:0008299	4814	21	66	1	0.252118	0.367605	2.48135e-58	isoprenoid biosynthetic process
GO:0005506	4814	70	66	2	0.249158	0.367605	3.32586e-158	iron ion binding
GO:0016817	4814	311	66	6	0.252203	0.367605	0	hydrolase activity, acting on acid anhydrides
GO:0016818	4814	311	66	6	0.252203	0.367605	0	hydrolase activity, acting on acid anhydrides, in phosphorus-containing anhydrides
GO:0006720	4814	21	66	1	0.252118	0.367605	2.48135e-58	isoprenoid metabolic process
GO:0005198	4814	72	66	2	0.259383	0.376928	7.55609e-162	structural molecule activity
GO:0009142	4814	22	66	1	0.262417	0.377911	1.13895e-60	nucleoside triphosphate biosynthetic process
GO:0006730	4814	22	66	1	0.262417	0.377911	1.13895e-60	one-carbon metabolic process
GO:0022900	4814	22	66	1	0.262417	0.377911	1.13895e-60	electron transport chain
GO:0005488	4814	2697	66	40	0.265387	0.381049	0	binding
GO:0065003	4814	74	66	2	0.269617	0.385969	1.8156e-165	macromolecular complex assembly
GO:0000036	4814	23	66	1	0.272575	0.387896	5.46656e-63	acyl carrier activity
GO:0006119	4814	23	66	1	0.272575	0.387896	5.46656e-63	oxidative phosphorylation
GO:0009141	4814	24	66	1	0.282596	0.398618	2.73842e-65	nucleoside triphosphate metabolic process
GO:0016564	4814	24	66	1	0.282596	0.398618	2.73842e-65	transcription repressor activity
GO:0046417	4814	24	66	1	0.282596	0.398618	2.73842e-65	chorismate metabolic process
GO:0022607	4814	78	66	2	0.290077	0.407974	1.23287e-172	cellular component assembly
GO:0016655	4814	26	66	1	0.302232	0.420155	7.75948e-70	oxidoreductase activity, acting on NADH or NADPH, quinone or similar compound as acceptor
GO:0045454	4814	26	66	1	0.302232	0.420155	7.75948e-70	cell redox homeostasis
GO:0050136	4814	26	66	1	0.302232	0.420155	7.75948e-70	NADH dehydrogenase (quinone) activity
GO:0003954	4814	26	66	1	0.302232	0.420155	7.75948e-70	NADH dehydrogenase activity
GO:0043228	4814	81	66	2	0.305388	0.422103	5.9451e-178	non-membrane-bounded organelle
GO:0043232	4814	81	66	2	0.305388	0.422103	5.9451e-178	intracellular non-membrane-bounded organelle
GO:0016810	4814	82	66	2	0.310481	0.42735	1.03e-179	hydrolase activity, acting on carbon-nitrogen (but not peptide) bonds
GO:0046942	4814	27	66	1	0.31185	0.42735	4.37565e-72	carboxylic acid transport
GO:0015849	4814	27	66	1	0.31185	0.42735	4.37565e-72	organic acid transport
GO:0009055	4814	87	66	2	0.335826	0.458899	1.92897e-188	electron carrier activity
GO:0019725	4814	30	66	1	0.339929	0.463189	9.72302e-79	cellular homeostasis
GO:0005623	4814	1534	66	23	0.343251	0.46508	0	cell
GO:0044464	4814	1534	66	23	0.343251	0.46508	0	cell part
GO:0005342	4814	31	66	1	0.349035	0.470268	6.30045e-81	organic acid transmembrane transporter activity
GO:0046943	4814	31	66	1	0.349035	0.470268	6.30045e-81	carboxylic acid transmembrane transporter activity
GO:0009056	4814	153	66	3	0.350257	0.470597	8.69459e-294	catabolic process
GO:0020037	4814	32	66	1	0.358017	0.479684	4.21523e-83	heme binding
GO:0006950	4814	159	66	3	0.372959	0.498315	1.24941e-302	response to stress
GO:0042592	4814	34	66	1	0.375618	0.500477	2.06865e-87	homeostatic process
GO:0043648	4814	35	66	1	0.384239	0.509143	1.5147e-89	dicarboxylic acid metabolic process
GO:0045333	4814	35	66	1	0.384239	0.509143	1.5147e-89	cellular respiration
GO:0009116	4814	36	66	1	0.392743	0.516797	1.14102e-91	nucleoside metabolic process
GO:0016830	4814	36	66	1	0.392743	0.516797	1.14102e-91	carbon-carbon lyase activity
GO:0005215	4814	507	66	8	0.393239	0.516797	0	transporter activity
GO:0006629	4814	100	66	2	0.400317	0.524666	1.47594e-210	lipid metabolic process
GO:0005575	4814	1577	66	23	0.402852	0.526386	0	cellular_component
GO:0016887	4814	235	66	4	0.403818	0.526386	0	ATPase activity
GO:0006139	4814	1082	66	16	0.411757	0.535284	0	nucleobase, nucleoside, nucleotide and nucleic acid metabolic process
GO:0046914	4814	244	66	4	0.432048	0.560148	0	transition metal ion binding
GO:0048037	4814	318	66	5	0.44383	0.573877	0	cofactor binding
GO:0015980	4814	43	66	1	0.449117	0.579156	3.27408e-106	energy derivation by oxidation of organic compounds
GO:0018106	4814	44	66	1	0.456737	0.584952	3.01949e-108	peptidyl-histidine phosphorylation
GO:0018202	4814	44	66	1	0.456737	0.584952	3.01949e-108	peptidyl-histidine modification
GO:0008168	4814	112	66	2	0.45726	0.584952	2.62986e-230	methyltransferase activity
GO:0004252	4814	46	66	1	0.471669	0.600192	2.74763e-112	serine-type endopeptidase activity
GO:0018193	4814	46	66	1	0.471669	0.600192	2.74763e-112	peptidyl-amino acid modification
GO:0008152	4814	3089	66	43	0.489343	0.62104	0	metabolic process
GO:0008150	4814	3825	66	53	0.504577	0.638689	0	biological_process
GO:0016310	4814	123	66	2	0.506717	0.639714	6.59012e-248	phosphorylation
GO:0044085	4814	127	66	2	0.523986	0.659783	3.37982e-254	cellular component biogenesis
GO:0046983	4814	55	66	1	0.534009	0.670648	5.01561e-130	protein dimerization activity
GO:0065008	4814	58	66	1	0.553133	0.687485	8.62067e-136	regulation of biological quality
GO:0008610	4814	58	66	1	0.553133	0.687485	8.62067e-136	lipid biosynthetic process
GO:0050896	4814	209	66	3	0.551841	0.687485	0	response to stimulus
GO:0046872	4814	433	66	6	0.55225	0.687485	0	metal ion binding
GO:0004497	4814	59	66	1	0.559334	0.691619	1.06943e-137	monooxygenase activity
GO:0042221	4814	59	66	1	0.559334	0.691619	1.06943e-137	response to chemical stimulus
GO:0008236	4814	63	66	1	0.583303	0.713915	2.99441e-145	serine-type peptidase activity
GO:0017171	4814	63	66	1	0.583303	0.713915	2.99441e-145	serine hydrolase activity
GO:0006796	4814	141	66	2	0.581239	0.713915	8.79393e-276	phosphate metabolic process
GO:0006793	4814	141	66	2	0.581239	0.713915	8.79393e-276	phosphorus metabolic process
GO:0015291	4814	67	66	1	0.605986	0.739796	1.08251e-152	secondary active transmembrane transporter activity
GO:0016987	4814	68	66	1	0.611465	0.740843	1.55068e-154	sigma factor activity
GO:0016986	4814	68	66	1	0.611465	0.740843	1.55068e-154	transcription initiation factor activity
GO:0006352	4814	68	66	1	0.611465	0.740843	1.55068e-154	transcription initiation
GO:0016301	4814	230	66	3	0.617925	0.746789	0	kinase activity
GO:0044255	4814	70	66	1	0.622197	0.750067	3.32586e-158	cellular lipid metabolic process
GO:0043492	4814	71	66	1	0.627453	0.752631	4.97757e-160	ATPase activity, coupled to movement of substances
GO:0042626	4814	71	66	1	0.627453	0.752631	4.97757e-160	ATPase activity, coupled to transmembrane movement of substances
GO:0070271	4814	73	66	1	0.63775	0.761186	1.16321e-163	protein complex biogenesis
GO:0006461	4814	73	66	1	0.63775	0.761186	1.16321e-163	protein complex assembly
GO:0050660	4814	75	66	1	0.647767	0.771227	2.87278e-167	FAD binding
GO:0051536	4814	78	66	1	0.662282	0.77508	1.23287e-172	iron-sulfur cluster binding
GO:0051540	4814	78	66	1	0.662282	0.77508	1.23287e-172	metal cluster binding
GO:0016820	4814	78	66	1	0.662282	0.77508	1.23287e-172	hydrolase activity, acting on acid anhydrides, catalyzing transmembrane movement of substances
GO:0006259	4814	162	66	2	0.657561	0.77508	5.17232e-307	DNA metabolic process
GO:0022804	4814	162	66	2	0.657561	0.77508	5.17232e-307	active transmembrane transporter activity
GO:0015405	4814	78	66	1	0.662282	0.77508	1.23287e-172	P-P-bond-hydrolysis-driven transmembrane transporter activity
GO:0015399	4814	78	66	1	0.662282	0.77508	1.23287e-172	primary active transmembrane transporter activity
GO:0006725	4814	81	66	1	0.676209	0.789457	5.9451e-178	cellular aromatic compound metabolic process
GO:0043167	4814	492	66	6	0.680153	0.790226	0	ion binding
GO:0043169	4814	492	66	6	0.680153	0.790226	0	cation binding
GO:0004175	4814	83	66	1	0.685177	0.790506	1.80663e-181	endopeptidase activity
GO:0016740	4814	805	66	10	0.685295	0.790506	0	transferase activity
GO:0003674	4814	4477	66	61	0.685324	0.790506	0	molecular_function
GO:0006091	4814	84	66	1	0.689569	0.791605	3.20772e-183	generation of precursor metabolites and energy
GO:0006468	4814	84	66	1	0.689569	0.791605	3.20772e-183	protein amino acid phosphorylation
GO:0051716	4814	85	66	1	0.6939	0.792794	5.7644e-185	cellular response to stimulus
GO:0033554	4814	85	66	1	0.6939	0.792794	5.7644e-185	cellular response to stress
GO:0042578	4814	87	66	1	0.702386	0.800587	1.92897e-188	phosphoric ester hydrolase activity
GO:0007165	4814	89	66	1	0.710639	0.808079	6.76267e-192	signal transduction
GO:0000155	4814	93	66	1	0.726476	0.8222	9.51957e-199	two-component sensor activity
GO:0004673	4814	93	66	1	0.726476	0.8222	9.51957e-199	protein histidine kinase activity
GO:0016775	4814	94	66	1	0.7303	0.824588	1.89544e-200	phosphotransferase activity, nitrogenous group as acceptor
GO:0018130	4814	96	66	1	0.737791	0.831094	7.76093e-204	heterocycle biosynthetic process
GO:0043687	4814	99	66	1	0.748644	0.84135	6.95904e-209	post-translational protein modification
GO:0042623	4814	102	66	1	0.759054	0.851061	6.84388e-214	ATPase activity, coupled
GO:0034645	4814	939	66	11	0.766706	0.857641	0	cellular macromolecule biosynthetic process
GO:0006464	4814	109	66	1	0.781722	0.872409	2.00171e-225	protein modification process
GO:0009059	4814	953	66	11	0.784267	0.873223	0	macromolecule biosynthetic process
GO:0016021	4814	561	66	6	0.79764	0.886062	0	integral to membrane
GO:0016772	4814	307	66	3	0.802418	0.889316	0	transferase activity, transferring phosphorus-containing groups
GO:0031224	4814	569	66	6	0.808901	0.89444	0	intrinsic to membrane
GO:0044260	4814	1221	66	14	0.821154	0.905906	0	cellular macromolecule metabolic process
GO:0044425	4814	585	66	6	0.83	0.91357	0	membrane part
GO:0016829	4814	131	66	1	0.840144	0.922624	1.9719e-260	lyase activity
GO:0004672	4814	132	66	1	0.842397	0.922991	5.5582e-262	protein kinase activity
GO:0043412	4814	133	66	1	0.844618	0.923322	1.5789e-263	macromolecule modification
GO:0006508	4814	138	66	1	0.855272	0.930738	3.27466e-271	proteolysis
GO:0016020	4814	774	66	8	0.854586	0.930738	0	membrane
GO:0070011	4814	142	66	1	0.863275	0.937325	2.67224e-277	peptidase activity, acting on L-amino acid peptides
GO:0008233	4814	152	66	1	0.881423	0.954875	2.64929e-292	peptidase activity
GO:0010467	4814	893	66	9	0.887163	0.958933	0	gene expression
GO:0005886	4814	278	66	2	0.902065	0.972854	0	plasma membrane
GO:0043170	4814	1418	66	15	0.913272	0.97836	0	macromolecule metabolic process
GO:0016788	4814	172	66	1	0.910895	0.97836	1.91E-321	hydrolase activity, acting on ester bonds
GO:0016787	4814	1011	66	10	0.912204	0.97836	0	hydrolase activity
GO:0016773	4814	187	66	1	0.928143	0.992081	0	phosphotransferase activity, alcohol group as acceptor
GO:0030528	4814	660	66	5	0.958955	0.997399	0	transcription regulator activity
GO:0004871	4814	252	66	1	0.971942	0.997399	0	signal transducer activity
GO:0065007	4814	874	66	7	0.968322	0.997399	0	biological regulation
GO:0060255	4814	741	66	5	0.98199	0.997399	0	regulation of macromolecule metabolic process
GO:0009889	4814	735	66	5	0.980815	0.997399	0	regulation of biosynthetic process
GO:0051252	4814	716	66	4	0.992497	0.997399	0	regulation of RNA metabolic process
GO:0060089	4814	252	66	1	0.971942	0.997399	0	molecular transducer activity
GO:0050662	4814	201	66	1	0.941252	0.997399	0	coenzyme binding
GO:0032774	4814	725	66	4	0.993252	0.997399	0	RNA biosynthetic process
GO:0080090	4814	736	66	5	0.981016	0.997399	0	regulation of primary metabolic process
GO:0006355	4814	716	66	4	0.992497	0.997399	0	regulation of transcription, DNA-dependent
GO:0006350	4814	739	66	5	0.981606	0.997399	0	transcription
GO:0006351	4814	722	66	4	0.993009	0.997399	0	transcription, DNA-dependent
GO:0051171	4814	733	66	5	0.980408	0.997399	0	regulation of nitrogen compound metabolic process
GO:0010468	4814	739	66	5	0.981606	0.997399	0	regulation of gene expression
GO:0050789	4814	864	66	7	0.965268	0.997399	0	regulation of biological process
GO:0050794	4814	858	66	7	0.963313	0.997399	0	regulation of cellular process
GO:0045449	4814	731	66	5	0.979993	0.997399	0	regulation of transcription
GO:0010556	4814	735	66	5	0.980815	0.997399	0	regulation of macromolecule biosynthetic process
GO:0031326	4814	735	66	5	0.980815	0.997399	0	regulation of cellular biosynthetic process
GO:0031323	4814	741	66	5	0.98199	0.997399	0	regulation of cellular metabolic process
GO:0016070	4814	794	66	6	0.971938	0.997399	0	RNA metabolic process
GO:0003700	4814	596	66	3	0.991665	0.997399	0	transcription factor activity
GO:0003676	4814	1046	66	8	0.985248	0.997399	0	nucleic acid binding
GO:0023060	4814	255	66	1	0.973142	0.997399	0	signal transmission
GO:0023046	4814	255	66	1	0.973142	0.997399	0	signaling process
GO:0023052	4814	260	66	1	0.975032	0.997399	0	signaling
GO:0019219	4814	733	66	5	0.980408	0.997399	0	regulation of nucleobase, nucleoside, nucleotide and nucleic acid metabolic process
GO:0019222	4814	746	66	5	0.982918	0.997399	0	regulation of metabolic process
GO:0000000	4814	4814	66	66	1	1	1	root
GO:0003677	4814	918	66	4	0.999406	1	0	DNA binding

## Sheet: Moe up t30,60,90
ID	Pop.total	Pop.term	Study.total	Study.term	p	p.adjusted	p.min	name
GO:0000003	4814	3	72	3	3.20953e-06	0.000184319	5.3815e-11	reproduction
GO:0043093	4814	3	72	3	3.20953e-06	0.000184319	5.3815e-11	binary fission
GO:0019491	4814	3	72	3	3.20953e-06	0.000184319	5.3815e-11	ectoine biosynthetic process
GO:0019954	4814	3	72	3	3.20953e-06	0.000184319	5.3815e-11	asexual reproduction
GO:0032505	4814	3	72	3	3.20953e-06	0.000184319	5.3815e-11	reproduction of a single-celled organism
GO:0016043	4814	128	72	11	2.32532e-06	0.000184319	9.23014e-256	cellular component organization
GO:0042399	4814	3	72	3	3.20953e-06	0.000184319	5.3815e-11	ectoine metabolic process
GO:0031982	4814	10	72	4	9.02939e-06	0.000453727	5.4798e-31	vesicle
GO:0000917	4814	5	72	3	3.14087e-05	0.00114785	4.65107e-17	barrier septum formation
GO:0000910	4814	5	72	3	3.14087e-05	0.00114785	4.65107e-17	cytokinesis
GO:0032506	4814	5	72	3	3.14087e-05	0.00114785	4.65107e-17	cytokinetic process
GO:0046872	4814	433	72	18	4.43281e-05	0.00148499	0	metal ion binding
GO:0012506	4814	6	72	3	6.21425e-05	0.00156133	5.80296e-20	vesicle membrane
GO:0012505	4814	6	72	3	6.21425e-05	0.00156133	5.80296e-20	endomembrane system
GO:0031988	4814	6	72	3	6.21425e-05	0.00156133	5.80296e-20	membrane-bounded vesicle
GO:0031090	4814	6	72	3	6.21425e-05	0.00156133	5.80296e-20	organelle membrane
GO:0046394	4814	122	72	9	7.11648e-05	0.00168284	2.51389e-246	carboxylic acid biosynthetic process
GO:0009308	4814	226	72	12	0.000107449	0.00227339	0	amine metabolic process
GO:0016053	4814	128	72	9	0.000103537	0.00227339	9.23014e-256	organic acid biosynthetic process
GO:0004298	4814	2	72	2	0.000220632	0.00324123	8.63193e-08	threonine-type endopeptidase activity
GO:0000502	4814	2	72	2	0.000220632	0.00324123	8.63193e-08	proteasome complex
GO:0070003	4814	2	72	2	0.000220632	0.00324123	8.63193e-08	threonine-type peptidase activity
GO:0043167	4814	492	72	18	0.00023382	0.00324123	0	ion binding
GO:0043169	4814	492	72	18	0.00023382	0.00324123	0	cation binding
GO:0051603	4814	2	72	2	0.000220632	0.00324123	8.63193e-08	proteolysis involved in cellular protein catabolic process
GO:0044257	4814	2	72	2	0.000220632	0.00324123	8.63193e-08	cellular protein catabolic process
GO:0005839	4814	2	72	2	0.000220632	0.00324123	8.63193e-08	proteasome core complex
GO:0031411	4814	8	72	3	0.000170283	0.00324123	1.40604e-25	gas vesicle
GO:0031410	4814	8	72	3	0.000170283	0.00324123	1.40604e-25	cytoplasmic vesicle
GO:0019438	4814	43	72	5	0.000402485	0.0053933	3.27408e-106	aromatic compound biosynthetic process
GO:0048856	4814	26	72	4	0.000536268	0.00609559	7.75948e-70	anatomical structure development
GO:0048869	4814	26	72	4	0.000536268	0.00609559	7.75948e-70	cellular developmental process
GO:0005618	4814	11	72	3	0.000485764	0.00609559	1.25474e-33	cell wall
GO:0044085	4814	127	72	8	0.000545873	0.00609559	3.37982e-254	cellular component biogenesis
GO:0009653	4814	26	72	4	0.000536268	0.00609559	7.75948e-70	anatomical structure morphogenesis
GO:0006519	4814	192	72	10	0.000499317	0.00609559	0	cellular amino acid and derivative metabolic process
GO:0032502	4814	27	72	4	0.000622463	0.00676297	4.37565e-72	developmental process
GO:0016638	4814	12	72	3	0.00064075	0.00677846	3.13489e-36	oxidoreductase activity, acting on the CH-NH2 group of donors
GO:0043436	4814	238	72	11	0.00070972	0.00713268	0	oxoacid metabolic process
GO:0019752	4814	238	72	11	0.00070972	0.00713268	0	carboxylic acid metabolic process
GO:0042180	4814	240	72	11	0.000761288	0.00746433	0	cellular ketone metabolic process
GO:0009082	4814	13	72	3	0.00082406	0.00788744	8.4868e-39	branched chain family amino acid biosynthetic process
GO:0009309	4814	106	72	7	0.000934813	0.00873941	1.6573e-220	amine biosynthetic process
GO:0006082	4814	247	72	11	0.000967092	0.0088357	0	organic acid metabolic process
GO:0006996	4814	14	72	3	0.00103759	0.00926911	2.4748e-41	organelle organization
GO:0005737	4814	375	72	14	0.00108758	0.0094441	0	cytoplasm
GO:0044271	4814	251	72	11	0.00110416	0.0094441	0	cellular nitrogen compound biosynthetic process
GO:0009081	4814	15	72	3	0.00128312	0.0100365	7.73376e-44	branched chain family amino acid metabolic process
GO:0043227	4814	15	72	3	0.00128312	0.0100365	7.73376e-44	membrane-bounded organelle
GO:0016639	4814	4	72	2	0.00129826	0.0100365	4.47433e-14	oxidoreductase activity, acting on the CH-NH2 group of donors, NAD or NADP as acceptor
GO:0009274	4814	4	72	2	0.00129826	0.0100365	4.47433e-14	peptidoglycan-based cell wall
GO:0006725	4814	81	72	6	0.00121453	0.0100365	5.9451e-178	cellular aromatic compound metabolic process
GO:0071554	4814	56	72	5	0.00137386	0.0102276	5.90195e-132	cell wall organization or biogenesis
GO:0044106	4814	181	72	9	0.00135352	0.0102276	0	cellular amine metabolic process
GO:0065008	4814	58	72	5	0.00161035	0.0117702	8.62067e-136	regulation of biological quality
GO:0007049	4814	35	72	4	0.00169691	0.0121814	1.5147e-89	cell cycle
GO:0008658	4814	17	72	3	0.00187689	0.0130088	9.13584e-49	penicillin binding
GO:0008144	4814	17	72	3	0.00187689	0.0130088	9.13584e-49	drug binding
GO:0009098	4814	5	72	2	0.00214282	0.0136732	4.65107e-17	leucine biosynthetic process
GO:0030163	4814	5	72	2	0.00214282	0.0136732	4.65107e-17	protein catabolic process
GO:0044424	4814	400	72	14	0.00202553	0.0136732	0	intracellular part
GO:0005773	4814	5	72	2	0.00214282	0.0136732	4.65107e-17	vacuole
GO:0006551	4814	5	72	2	0.00214282	0.0136732	4.65107e-17	leucine metabolic process
GO:0043545	4814	6	72	2	0.00318316	0.0188181	5.80296e-20	molybdopterin cofactor metabolic process
GO:0019720	4814	6	72	2	0.00318316	0.0188181	5.80296e-20	Mo-molybdopterin cofactor metabolic process
GO:0032324	4814	6	72	2	0.00318316	0.0188181	5.80296e-20	molybdopterin cofactor biosynthetic process
GO:0051189	4814	6	72	2	0.00318316	0.0188181	5.80296e-20	prosthetic group metabolic process
GO:0006777	4814	6	72	2	0.00318316	0.0188181	5.80296e-20	Mo-molybdopterin cofactor biosynthetic process
GO:0008652	4814	99	72	6	0.00339474	0.0197781	6.95904e-209	cellular amino acid biosynthetic process
GO:0008360	4814	22	72	3	0.00402888	0.0224946	1.13895e-60	regulation of cell shape
GO:0022603	4814	22	72	3	0.00402888	0.0224946	1.13895e-60	regulation of anatomical structure morphogenesis
GO:0022604	4814	22	72	3	0.00402888	0.0224946	1.13895e-60	regulation of cell morphogenesis
GO:0006520	4814	174	72	8	0.00411677	0.0226705	4.9E-324	cellular amino acid metabolic process
GO:0044036	4814	45	72	4	0.00431536	0.0234429	2.84857e-110	cell wall macromolecule metabolic process
GO:0050793	4814	23	72	3	0.00458392	0.0245698	5.46656e-63	regulation of developmental process
GO:0009108	4814	47	72	4	0.00505143	0.0267128	2.70844e-114	coenzyme biosynthetic process
GO:0044422	4814	24	72	3	0.00518307	0.0267128	2.73842e-65	organelle part
GO:0051128	4814	24	72	3	0.00518307	0.0267128	2.73842e-65	regulation of cellular component organization
GO:0000902	4814	25	72	3	0.00582727	0.0272183	1.42924e-67	cell morphogenesis
GO:0051536	4814	78	72	5	0.00589053	0.0272183	1.23287e-172	iron-sulfur cluster binding
GO:0051540	4814	78	72	5	0.00589053	0.0272183	1.23287e-172	metal cluster binding
GO:0016835	4814	48	72	4	0.00544923	0.0272183	2.72719e-116	carbon-oxygen lyase activity
GO:0044265	4814	8	72	2	0.00582776	0.0272183	1.40604e-25	cellular macromolecule catabolic process
GO:0032989	4814	25	72	3	0.00582727	0.0272183	1.42924e-67	cellular component morphogenesis
GO:0016050	4814	8	72	2	0.00582776	0.0272183	1.40604e-25	vesicle organization
GO:0022607	4814	78	72	5	0.00589053	0.0272183	1.23287e-172	cellular component assembly
GO:0031412	4814	8	72	2	0.00582776	0.0272183	1.40604e-25	gas vesicle organization
GO:0008233	4814	152	72	7	0.0071926	0.0326389	2.64929e-292	peptidase activity
GO:0044283	4814	275	72	10	0.00722604	0.0326389	0	small molecule biosynthetic process
GO:0030312	4814	29	72	3	0.00887112	0.0396243	1.55082e-76	external encapsulating structure
GO:0016998	4814	10	72	2	0.00918652	0.0397095	5.4798e-31	cell wall macromolecule catabolic process
GO:0042559	4814	10	72	2	0.00918652	0.0397095	5.4798e-31	pteridine and derivative biosynthetic process
GO:0042558	4814	10	72	2	0.00918652	0.0397095	5.4798e-31	pteridine and derivative metabolic process
GO:0044281	4814	526	72	15	0.0096949	0.0414612	0	small molecule metabolic process
GO:0016836	4814	31	72	3	0.010683	0.045206	6.30045e-81	hydro-lyase activity
GO:0051539	4814	33	72	3	0.0126941	0.0531567	2.90888e-85	4 iron, 4 sulfur cluster binding
GO:0004411	4814	1	72	1	0.0149564	0.0546588	0.000207727	homogentisate 1,2-dioxygenase activity
GO:0004452	4814	1	72	1	0.0149564	0.0546588	0.000207727	isopentenyl-diphosphate delta-isomerase activity
GO:0004160	4814	1	72	1	0.0149564	0.0546588	0.000207727	dihydroxy-acid dehydratase activity
GO:0030435	4814	1	72	1	0.0149564	0.0546588	0.000207727	sporulation resulting in formation of a cellular spore
GO:0018130	4814	96	72	5	0.0138703	0.0546588	7.76093e-204	heterocycle biosynthetic process
GO:0047307	4814	1	72	1	0.0149564	0.0546588	0.000207727	diaminobutyrate-pyruvate transaminase activity
GO:0030154	4814	1	72	1	0.0149564	0.0546588	0.000207727	cell differentiation
GO:0048646	4814	1	72	1	0.0149564	0.0546588	0.000207727	anatomical structure formation involved in morphogenesis
GO:0016863	4814	1	72	1	0.0149564	0.0546588	0.000207727	intramolecular oxidoreductase activity, transposing C=C bonds
GO:0045303	4814	1	72	1	0.0149564	0.0546588	0.000207727	diaminobutyrate-2-oxoglutarate transaminase activity
GO:0033816	4814	1	72	1	0.0149564	0.0546588	0.000207727	diaminobutyrate acetyltransferase activity
GO:0033990	4814	1	72	1	0.0149564	0.0546588	0.000207727	ectoine synthase activity
GO:0031160	4814	1	72	1	0.0149564	0.0546588	0.000207727	spore wall
GO:0003862	4814	1	72	1	0.0149564	0.0546588	0.000207727	3-isopropylmalate dehydrogenase activity
GO:0043231	4814	13	72	2	0.0154689	0.0560226	8.4868e-39	intracellular membrane-bounded organelle
GO:0000270	4814	36	72	3	0.0160915	0.0567438	1.14102e-91	peptidoglycan metabolic process
GO:0030203	4814	36	72	3	0.0160915	0.0567438	1.14102e-91	glycosaminoglycan metabolic process
GO:0051301	4814	36	72	3	0.0160915	0.0567438	1.14102e-91	cell division
GO:0006508	4814	138	72	6	0.016502	0.0576854	3.27466e-271	proteolysis
GO:0070011	4814	142	72	6	0.0187557	0.0638964	2.67224e-277	peptidase activity, acting on L-amino acid peptides
GO:0009273	4814	38	72	3	0.0186136	0.0638964	7.02871e-96	peptidoglycan-based cell wall biogenesis
GO:0042546	4814	38	72	3	0.0186136	0.0638964	7.02871e-96	cell wall biogenesis
GO:0070882	4814	39	72	3	0.0199524	0.0674022	5.73952e-98	cellular cell wall organization or biogenesis
GO:0009056	4814	153	72	6	0.0260251	0.0864635	8.69459e-294	catabolic process
GO:0006022	4814	43	72	3	0.0258277	0.0864635	3.27408e-106	aminoglycan metabolic process
GO:0043934	4814	2	72	1	0.0296921	0.0877664	8.63193e-08	sporulation
GO:0030261	4814	2	72	1	0.0296921	0.0877664	8.63193e-08	chromosome condensation
GO:0004795	4814	2	72	1	0.0296921	0.0877664	8.63193e-08	threonine synthase activity
GO:0044433	4814	2	72	1	0.0296921	0.0877664	8.63193e-08	cytoplasmic vesicle part
GO:0006572	4814	2	72	1	0.0296921	0.0877664	8.63193e-08	tyrosine catabolic process
GO:0006559	4814	2	72	1	0.0296921	0.0877664	8.63193e-08	L-phenylalanine catabolic process
GO:0033172	4814	2	72	1	0.0296921	0.0877664	8.63193e-08	gas vesicle shell
GO:0006323	4814	2	72	1	0.0296921	0.0877664	8.63193e-08	DNA packaging
GO:0006732	4814	77	72	4	0.0274345	0.0877664	7.48731e-171	coenzyme metabolic process
GO:0046914	4814	244	72	8	0.0280896	0.0877664	0	transition metal ion binding
GO:0042085	4814	2	72	1	0.0296921	0.0877664	8.63193e-08	5-methyltetrahydropteroyltri-L-glutamate-dependent methyltransferase activity
GO:0003978	4814	2	72	1	0.0296921	0.0877664	8.63193e-08	UDP-glucose 4-epimerase activity
GO:0003951	4814	2	72	1	0.0296921	0.0877664	8.63193e-08	NAD+ kinase activity
GO:0003871	4814	2	72	1	0.0296921	0.0877664	8.63193e-08	5-methyltetrahydropteroyltriglutamate-homocysteine S-methyltransferase activity
GO:0003861	4814	2	72	1	0.0296921	0.0877664	8.63193e-08	3-isopropylmalate dehydratase activity
GO:0016853	4814	81	72	4	0.0322683	0.0946851	5.9451e-178	isomerase activity
GO:0004175	4814	83	72	4	0.0348617	0.101168	1.80663e-181	endopeptidase activity
GO:0007047	4814	20	72	2	0.0352328	0.101168	5.66457e-56	cellular cell wall organization
GO:0045229	4814	20	72	2	0.0352328	0.101168	5.66457e-56	external encapsulating structure organization
GO:0009057	4814	49	72	3	0.0361968	0.103199	2.80387e-118	macromolecule catabolic process
GO:0009067	4814	21	72	2	0.0385713	0.108431	2.48135e-58	aspartate family amino acid biosynthetic process
GO:0071555	4814	21	72	2	0.0385713	0.108431	2.48135e-58	cell wall organization
GO:0009066	4814	22	72	2	0.0420256	0.117321	1.13895e-60	aspartate family amino acid metabolic process
GO:0008963	4814	3	72	1	0.0442104	0.119279	5.3815e-11	phospho-N-acetylmuramoyl-pentapeptide-transferase activity
GO:0009099	4814	3	72	1	0.0442104	0.119279	5.3815e-11	valine biosynthetic process
GO:0006558	4814	3	72	1	0.0442104	0.119279	5.3815e-11	L-phenylalanine metabolic process
GO:0006662	4814	3	72	1	0.0442104	0.119279	5.3815e-11	glycerol ether metabolic process
GO:0018904	4814	3	72	1	0.0442104	0.119279	5.3815e-11	organic ether metabolic process
GO:0016829	4814	131	72	5	0.0453145	0.119789	1.9719e-260	lyase activity
GO:0009252	4814	23	72	2	0.0455914	0.119789	5.46656e-63	peptidoglycan biosynthetic process
GO:0006023	4814	23	72	2	0.0455914	0.119789	5.46656e-63	aminoglycan biosynthetic process
GO:0006024	4814	23	72	2	0.0455914	0.119789	5.46656e-63	glycosaminoglycan biosynthetic process
GO:0043226	4814	91	72	4	0.046423	0.121182	2.48136e-195	organelle
GO:0032787	4814	56	72	3	0.0506055	0.130406	5.90195e-132	monocarboxylic acid metabolic process
GO:0031406	4814	56	72	3	0.0506055	0.130406	5.90195e-132	carboxylic acid binding
GO:0042398	4814	25	72	2	0.0530421	0.135815	1.42924e-67	cellular amino acid derivative biosynthetic process
GO:0004357	4814	4	72	1	0.0585145	0.13597	4.47433e-14	glutamate-cysteine ligase activity
GO:0009074	4814	4	72	1	0.0585145	0.13597	4.47433e-14	aromatic amino acid family catabolic process
GO:0030005	4814	4	72	1	0.0585145	0.13597	4.47433e-14	cellular di-, tri-valent inorganic cation homeostasis
GO:0030003	4814	4	72	1	0.0585145	0.13597	4.47433e-14	cellular cation homeostasis
GO:0051276	4814	4	72	1	0.0585145	0.13597	4.47433e-14	chromosome organization
GO:0006012	4814	4	72	1	0.0585145	0.13597	4.47433e-14	galactose metabolic process
GO:0006570	4814	4	72	1	0.0585145	0.13597	4.47433e-14	tyrosine metabolic process
GO:0006573	4814	4	72	1	0.0585145	0.13597	4.47433e-14	valine metabolic process
GO:0006537	4814	4	72	1	0.0585145	0.13597	4.47433e-14	glutamate biosynthetic process
GO:0019627	4814	4	72	1	0.0585145	0.13597	4.47433e-14	urea metabolic process
GO:0006873	4814	4	72	1	0.0585145	0.13597	4.47433e-14	cellular ion homeostasis
GO:0006879	4814	4	72	1	0.0585145	0.13597	4.47433e-14	cellular iron ion homeostasis
GO:0006749	4814	4	72	1	0.0585145	0.13597	4.47433e-14	glutathione metabolic process
GO:0006750	4814	4	72	1	0.0585145	0.13597	4.47433e-14	glutathione biosynthetic process
GO:0055072	4814	4	72	1	0.0585145	0.13597	4.47433e-14	iron ion homeostasis
GO:0055082	4814	4	72	1	0.0585145	0.13597	4.47433e-14	cellular chemical homeostasis
GO:0051188	4814	101	72	4	0.0635448	0.14681	3.16227e-212	cofactor biosynthetic process
GO:0070589	4814	29	72	2	0.0691126	0.154351	1.55082e-76	cellular component macromolecule biosynthetic process
GO:0016811	4814	29	72	2	0.0691126	0.154351	1.55082e-76	hydrolase activity, acting on carbon-nitrogen (but not peptide) bonds, in linear amides
GO:0044248	4814	63	72	3	0.0673893	0.154351	2.99441e-145	cellular catabolic process
GO:0044038	4814	29	72	2	0.0691126	0.154351	1.55082e-76	cell wall macromolecule biosynthetic process
GO:0006575	4814	29	72	2	0.0691126	0.154351	1.55082e-76	cellular amino acid derivative metabolic process
GO:0010382	4814	29	72	2	0.0691126	0.154351	1.55082e-76	cellular cell wall macromolecule metabolic process
GO:0008237	4814	64	72	3	0.0699717	0.155407	4.03372e-147	metallopeptidase activity
GO:0009039	4814	5	72	1	0.0726074	0.15685	4.65107e-17	urease activity
GO:0009097	4814	5	72	1	0.0726074	0.15685	4.65107e-17	isoleucine biosynthetic process
GO:0051287	4814	30	72	2	0.0733526	0.15685	9.72302e-79	NAD or NADH binding
GO:0016641	4814	5	72	1	0.0726074	0.15685	4.65107e-17	oxidoreductase activity, acting on the CH-NH2 group of donors, oxygen as acceptor
GO:0006549	4814	5	72	1	0.0726074	0.15685	4.65107e-17	isoleucine metabolic process
GO:0019725	4814	30	72	2	0.0733526	0.15685	9.72302e-79	cellular homeostasis
GO:0019439	4814	5	72	1	0.0726074	0.15685	4.65107e-17	aromatic compound catabolic process
GO:0044272	4814	31	72	2	0.0776747	0.165213	6.30045e-81	sulfur compound biosynthetic process
GO:0004222	4814	33	72	2	0.0865516	0.177519	2.90888e-85	metalloendopeptidase activity
GO:0005506	4814	70	72	3	0.0863819	0.177519	3.32586e-158	iron ion binding
GO:0016857	4814	6	72	1	0.0864923	0.177519	5.80296e-20	racemase and epimerase activity, acting on carbohydrates and derivatives
GO:0006536	4814	6	72	1	0.0864923	0.177519	5.80296e-20	glutamate metabolic process
GO:0006596	4814	6	72	1	0.0864923	0.177519	5.80296e-20	polyamine biosynthetic process
GO:0006595	4814	6	72	1	0.0864923	0.177519	5.80296e-20	polyamine metabolic process
GO:0055066	4814	6	72	1	0.0864923	0.177519	5.80296e-20	di-, tri-valent inorganic cation homeostasis
GO:0042592	4814	34	72	2	0.0911001	0.1859	2.06865e-87	homeostatic process
GO:0005198	4814	72	72	3	0.0921866	0.187167	7.55609e-162	structural molecule activity
GO:0009088	4814	7	72	1	0.100172	0.199809	8.44857e-23	threonine biosynthetic process
GO:0008199	4814	7	72	1	0.100172	0.199809	8.44857e-23	ferric iron binding
GO:0005576	4814	36	72	2	0.100402	0.199809	1.14102e-91	extracellular region
GO:0008172	4814	7	72	1	0.100172	0.199809	8.44857e-23	S-methyltransferase activity
GO:0019842	4814	121	72	4	0.106326	0.210556	9.67024e-245	vitamin binding
GO:0016838	4814	8	72	1	0.11365	0.21965	1.40604e-25	carbon-oxygen lyase activity, acting on phosphates
GO:0016868	4814	8	72	1	0.11365	0.21965	1.40604e-25	intramolecular transferase activity, phosphotransferases
GO:0016725	4814	8	72	1	0.11365	0.21965	1.40604e-25	oxidoreductase activity, acting on CH or CH2 groups
GO:0071103	4814	8	72	1	0.11365	0.21965	1.40604e-25	DNA conformation change
GO:0006566	4814	8	72	1	0.11365	0.21965	1.40604e-25	threonine metabolic process
GO:0008745	4814	9	72	1	0.126929	0.229844	2.63304e-28	N-acetylmuramoyl-L-alanine amidase activity
GO:0009086	4814	9	72	1	0.126929	0.229844	2.63304e-28	methionine biosynthetic process
GO:0043228	4814	81	72	3	0.1202	0.229844	5.9451e-178	non-membrane-bounded organelle
GO:0043232	4814	81	72	3	0.1202	0.229844	5.9451e-178	intracellular non-membrane-bounded organelle
GO:0043043	4814	9	72	1	0.126929	0.229844	2.63304e-28	peptide biosynthetic process
GO:0048878	4814	9	72	1	0.126929	0.229844	2.63304e-28	chemical homeostasis
GO:0005622	4814	732	72	15	0.122113	0.229844	0	intracellular
GO:0016810	4814	82	72	3	0.123491	0.229844	1.03e-179	hydrolase activity, acting on carbon-nitrogen (but not peptide) bonds
GO:0006555	4814	9	72	1	0.126929	0.229844	2.63304e-28	methionine metabolic process
GO:0006518	4814	9	72	1	0.126929	0.229844	2.63304e-28	peptide metabolic process
GO:0050801	4814	9	72	1	0.126929	0.229844	2.63304e-28	ion homeostasis
GO:0055080	4814	9	72	1	0.126929	0.229844	2.63304e-28	cation homeostasis
GO:0016151	4814	9	72	1	0.126929	0.229844	2.63304e-28	nickel ion binding
GO:0046483	4814	178	72	5	0.126286	0.229844	0	heterocycle metabolic process
GO:0006790	4814	42	72	2	0.129735	0.233872	3.63347e-104	sulfur metabolic process
GO:0009055	4814	87	72	3	0.140426	0.249784	1.92897e-188	electron carrier activity
GO:0016854	4814	10	72	1	0.140011	0.249784	5.4798e-31	racemase and epimerase activity
GO:0031419	4814	10	72	1	0.140011	0.249784	5.4798e-31	cobalamin binding
GO:0051186	4814	135	72	4	0.142377	0.252138	1.30379e-266	cofactor metabolic process
GO:0043229	4814	89	72	3	0.147412	0.259911	6.76267e-192	intracellular organelle
GO:0015036	4814	11	72	1	0.1529	0.267243	1.25474e-33	disulfide oxidoreductase activity
GO:0015035	4814	11	72	1	0.1529	0.267243	1.25474e-33	protein disulfide oxidoreductase activity
GO:0000287	4814	48	72	2	0.160768	0.279778	2.72719e-116	magnesium ion binding
GO:0009253	4814	12	72	1	0.165599	0.285711	3.13489e-36	peptidoglycan catabolic process
GO:0006027	4814	12	72	1	0.165599	0.285711	3.13489e-36	glycosaminoglycan catabolic process
GO:0005976	4814	95	72	3	0.169026	0.290378	3.81498e-202	polysaccharide metabolic process
GO:0000271	4814	51	72	2	0.176761	0.302375	3.14965e-122	polysaccharide biosynthetic process
GO:0016860	4814	13	72	1	0.178109	0.30339	8.4868e-39	intramolecular oxidoreductase activity
GO:0044444	4814	98	72	3	0.180168	0.305423	3.31503e-207	cytoplasmic part
GO:0050662	4814	201	72	5	0.180823	0.305423	0	coenzyme binding
GO:0000097	4814	14	72	1	0.190435	0.318979	2.4748e-41	sulfur amino acid biosynthetic process
GO:0030976	4814	14	72	1	0.190435	0.318979	2.4748e-41	thiamin pyrophosphate binding
GO:0048037	4814	318	72	7	0.195687	0.326416	0	cofactor binding
GO:0004177	4814	15	72	1	0.202579	0.33513	7.73376e-44	aminopeptidase activity
GO:0016881	4814	15	72	1	0.202579	0.33513	7.73376e-44	acid-amino acid ligase activity
GO:0005507	4814	16	72	1	0.214543	0.349174	2.57846e-46	copper ion binding
GO:0051213	4814	16	72	1	0.214543	0.349174	2.57846e-46	dioxygenase activity
GO:0016702	4814	16	72	1	0.214543	0.349174	2.57846e-46	oxidoreductase activity, acting on single donors with incorporation of molecular oxygen, incorporation of two atoms of oxygen
GO:0042401	4814	16	72	1	0.214543	0.349174	2.57846e-46	cellular biogenic amine biosynthetic process
GO:0016616	4814	59	72	2	0.220455	0.35735	1.06943e-137	oxidoreductase activity, acting on the CH-OH group of donors, NAD or NADP as acceptor
GO:0000096	4814	17	72	1	0.226329	0.363937	9.13584e-49	sulfur amino acid metabolic process
GO:0016701	4814	17	72	1	0.226329	0.363937	9.13584e-49	oxidoreductase activity, acting on single donors with incorporation of molecular oxygen
GO:0019538	4814	394	72	8	0.233552	0.374055	0	protein metabolic process
GO:0006576	4814	18	72	1	0.237942	0.379573	3.42808e-51	cellular biogenic amine metabolic process
GO:0016667	4814	19	72	1	0.249382	0.394691	1.35808e-53	oxidoreductase activity, acting on sulfur group of donors
GO:0006026	4814	19	72	1	0.249382	0.394691	1.35808e-53	aminoglycan catabolic process
GO:0003824	4814	2991	72	48	0.251017	0.39572	0	catalytic activity
GO:0016866	4814	20	72	1	0.260653	0.407714	5.66457e-56	intramolecular transferase activity
GO:0044446	4814	20	72	1	0.260653	0.407714	5.66457e-56	intracellular organelle part
GO:0009063	4814	21	72	1	0.271757	0.413812	2.48135e-58	cellular amino acid catabolic process
GO:0008299	4814	21	72	1	0.271757	0.413812	2.48135e-58	isoprenoid biosynthetic process
GO:0009310	4814	21	72	1	0.271757	0.413812	2.48135e-58	amine catabolic process
GO:0016987	4814	68	72	2	0.270547	0.413812	1.55068e-154	sigma factor activity
GO:0016986	4814	68	72	2	0.270547	0.413812	1.55068e-154	transcription initiation factor activity
GO:0006352	4814	68	72	2	0.270547	0.413812	1.55068e-154	transcription initiation
GO:0006720	4814	21	72	1	0.271757	0.413812	2.48135e-58	isoprenoid metabolic process
GO:0016614	4814	69	72	2	0.27613	0.417309	2.25446e-156	oxidoreductase activity, acting on CH-OH group of donors
GO:0016051	4814	69	72	2	0.27613	0.417309	2.25446e-156	carbohydrate biosynthetic process
GO:0008270	4814	123	72	3	0.279048	0.42014	6.59012e-248	zinc ion binding
GO:0016780	4814	22	72	1	0.282697	0.424045	1.13895e-60	phosphotransferase activity, for other substituted phosphate groups
GO:0009084	4814	23	72	1	0.293474	0.438575	5.46656e-63	glutamine family amino acid biosynthetic process
GO:0070271	4814	73	72	2	0.298432	0.442693	1.16321e-163	protein complex biogenesis
GO:0006461	4814	73	72	2	0.298432	0.442693	1.16321e-163	protein complex assembly
GO:0005515	4814	128	72	3	0.299605	0.442799	9.23014e-256	protein binding
GO:0065003	4814	74	72	2	0.303996	0.442917	1.8156e-165	macromolecular complex assembly
GO:0051537	4814	24	72	1	0.304092	0.442917	2.73842e-65	2 iron, 2 sulfur cluster binding
GO:0016054	4814	24	72	1	0.304092	0.442917	2.73842e-65	organic acid catabolic process
GO:0046395	4814	24	72	1	0.304092	0.442917	2.73842e-65	carboxylic acid catabolic process
GO:0005575	4814	1577	72	26	0.310433	0.448899	0	cellular_component
GO:0009987	4814	2235	72	36	0.310259	0.448899	0	cellular process
GO:0070279	4814	78	72	2	0.326168	0.466618	1.23287e-172	vitamin B6 binding
GO:0030170	4814	78	72	2	0.326168	0.466618	1.23287e-172	pyridoxal phosphate binding
GO:0045454	4814	26	72	1	0.324858	0.466618	7.75948e-70	cell redox homeostasis
GO:0043603	4814	27	72	1	0.33501	0.471651	4.37565e-72	cellular amide metabolic process
GO:0004812	4814	27	72	1	0.33501	0.471651	4.37565e-72	aminoacyl-tRNA ligase activity
GO:0016787	4814	1011	72	17	0.335552	0.471651	0	hydrolase activity
GO:0016875	4814	27	72	1	0.33501	0.471651	4.37565e-72	ligase activity, forming carbon-oxygen bonds
GO:0016876	4814	27	72	1	0.33501	0.471651	4.37565e-72	ligase activity, forming aminoacyl-tRNA and related compounds
GO:0043234	4814	80	72	2	0.337193	0.472305	3.47458e-176	protein complex
GO:0009072	4814	28	72	1	0.345012	0.48158	2.55939e-74	aromatic amino acid family metabolic process
GO:0043933	4814	83	72	2	0.353631	0.491903	1.80663e-181	macromolecular complex subunit organization
GO:0005975	4814	326	72	6	0.361138	0.500611	0	carbohydrate metabolic process
GO:0004519	4814	31	72	1	0.374136	0.516848	6.30045e-81	endonuclease activity
GO:0016765	4814	32	72	1	0.383558	0.528049	4.21523e-83	transferase activity, transferring alkyl or aryl (other than methyl) groups
GO:0008238	4814	35	72	1	0.410991	0.563885	1.5147e-89	exopeptidase activity
GO:0010181	4814	36	72	1	0.419865	0.5741	1.14102e-91	FMN binding
GO:0000272	4814	38	72	1	0.437219	0.590625	7.02871e-96	polysaccharide catabolic process
GO:0005623	4814	1534	72	24	0.437826	0.590625	0	cell
GO:0044464	4814	1534	72	24	0.437826	0.590625	0	cell part
GO:0055114	4814	548	72	9	0.436428	0.590625	0	oxidation reduction
GO:0008483	4814	39	72	1	0.445703	0.599239	5.73952e-98	transaminase activity
GO:0009064	4814	40	72	1	0.454061	0.608442	4.80798e-100	glutamine family amino acid metabolic process
GO:0046906	4814	42	72	1	0.470406	0.62825	3.63347e-104	tetrapyrrole binding
GO:0016879	4814	47	72	1	0.509187	0.677791	2.70844e-114	ligase activity, forming carbon-nitrogen bonds
GO:0044267	4814	252	72	4	0.52556	0.697278	0	cellular protein metabolic process
GO:0016769	4814	50	72	1	0.531096	0.702305	2.94215e-120	transferase activity, transferring nitrogenous groups
GO:0016779	4814	51	72	1	0.538183	0.709343	3.14965e-122	nucleotidyltransferase activity
GO:0008415	4814	126	72	2	0.567067	0.742544	1.24761e-252	acyltransferase activity
GO:0016491	4814	675	72	10	0.565304	0.742544	0	oxidoreductase activity
GO:0004518	4814	58	72	1	0.584918	0.760961	8.62067e-136	nuclease activity
GO:0008610	4814	58	72	1	0.584918	0.760961	8.62067e-136	lipid biosynthetic process
GO:0016874	4814	131	72	2	0.588484	0.763131	1.9719e-260	ligase activity
GO:0006807	4814	1368	72	20	0.592946	0.766444	0	nitrogen compound metabolic process
GO:0044249	4814	1307	72	19	0.602978	0.775088	0	cellular biosynthetic process
GO:0019318	4814	61	72	1	0.603489	0.775088	1.7315e-141	hexose metabolic process
GO:0016747	4814	140	72	2	0.625074	0.800254	2.9151e-274	transferase activity, transferring acyl groups other than amino-acyl groups
GO:0009058	4814	1399	72	20	0.639284	0.815848	0	biosynthetic process
GO:0044282	4814	69	72	1	0.649101	0.82315	2.25446e-156	small molecule catabolic process
GO:0032991	4814	146	72	2	0.648068	0.82315	2.44817e-283	macromolecular complex
GO:0044255	4814	70	72	1	0.654425	0.827292	3.32586e-158	cellular lipid metabolic process
GO:0016746	4814	153	72	2	0.673495	0.845385	8.69459e-294	transferase activity, transferring acyl groups
GO:0005996	4814	74	72	1	0.674938	0.845385	1.8156e-165	monosaccharide metabolic process
GO:0044238	4814	1966	72	28	0.675046	0.845385	0	primary metabolic process
GO:0016772	4814	307	72	4	0.68344	0.853239	0	transferase activity, transferring phosphorus-containing groups
GO:0016052	4814	77	72	1	0.68953	0.858177	7.48731e-171	carbohydrate catabolic process
GO:0006950	4814	159	72	2	0.69411	0.86121	1.24941e-302	response to stress
GO:0008080	4814	84	72	1	0.721113	0.891962	3.20772e-183	N-acetyltransferase activity
GO:0016407	4814	86	72	1	0.72954	0.896866	1.04829e-186	acetyltransferase activity
GO:0016410	4814	86	72	1	0.72954	0.896866	1.04829e-186	N-acyltransferase activity
GO:0006629	4814	100	72	1	0.781893	0.958295	1.47594e-210	lipid metabolic process
GO:0016740	4814	805	72	10	0.787026	0.961655	0	transferase activity
GO:0034641	4814	1307	72	17	0.790125	0.962516	0	cellular nitrogen compound metabolic process
GO:0006066	4814	106	72	1	0.801142	0.972989	1.6573e-220	alcohol metabolic process
GO:0044237	4814	1877	72	25	0.807181	0.97737	0	cellular metabolic process
GO:0005488	4814	2697	72	37	0.820846	0.985015	0	binding
GO:0008152	4814	3089	72	43	0.82072	0.985015	0	metabolic process
GO:0008168	4814	112	72	1	0.818715	0.985015	2.62986e-230	methyltransferase activity
GO:0016741	4814	114	72	1	0.824225	0.986126	1.53265e-233	transferase activity, transferring one-carbon groups
GO:0050896	4814	209	72	2	0.827457	0.987055	0	response to stimulus
GO:0000000	4814	4814	72	72	1	1	1	root
GO:0000156	4814	131	72	1	0.86486	1	1.9719e-260	two-component response regulator activity
GO:0000160	4814	195	72	1	0.950206	1	0	two-component signal transduction system (phosphorelay)
GO:0000166	4814	884	72	7	0.986163	1	0	nucleotide binding
GO:0030554	4814	736	72	4	0.997245	1	0	adenyl nucleotide binding
GO:0030528	4814	660	72	3	0.998216	1	0	transcription regulator activity
GO:0009059	4814	953	72	5	0.999423	1	0	macromolecule biosynthetic process
GO:0043565	4814	191	72	1	0.946978	1	0	sequence-specific DNA binding
GO:0004871	4814	252	72	1	0.979776	1	0	signal transducer activity
GO:0043170	4814	1418	72	16	0.934796	1	0	macromolecule metabolic process
GO:0065007	4814	874	72	8	0.96387	1	0	biological regulation
GO:0060255	4814	741	72	3	0.999452	1	0	regulation of macromolecule metabolic process
GO:0009889	4814	735	72	3	0.999401	1	0	regulation of biosynthetic process
GO:0016462	4814	309	72	3	0.850673	1	0	pyrophosphatase activity
GO:0005524	4814	660	72	4	0.992579	1	0	ATP binding
GO:0016798	4814	130	72	1	0.86275	1	7.05066e-259	hydrolase activity, acting on glycosyl bonds
GO:0016788	4814	172	72	1	0.9286	1	1.91E-321	hydrolase activity, acting on ester bonds
GO:0016773	4814	187	72	1	0.943544	1	0	phosphotransferase activity, alcohol group as acceptor
GO:0051252	4814	716	72	3	0.999207	1	0	regulation of RNA metabolic process
GO:0016817	4814	311	72	3	0.853781	1	0	hydrolase activity, acting on acid anhydrides
GO:0016818	4814	311	72	3	0.853781	1	0	hydrolase activity, acting on acid anhydrides, in phosphorus-containing anhydrides
GO:0016887	4814	235	72	1	0.973509	1	0	ATPase activity
GO:0060089	4814	252	72	1	0.979776	1	0	molecular transducer activity
GO:0044425	4814	585	72	4	0.981294	1	0	membrane part
GO:0017076	4814	762	72	4	0.99806	1	0	purine nucleotide binding
GO:0017111	4814	303	72	3	0.84101	1	0	nucleoside-triphosphatase activity
GO:0006139	4814	1082	72	3	0.999998	1	0	nucleobase, nucleoside, nucleotide and nucleic acid metabolic process
GO:0001883	4814	736	72	4	0.997245	1	0	purine nucleoside binding
GO:0001882	4814	737	72	4	0.997282	1	0	nucleoside binding
GO:0044260	4814	1221	72	9	0.99784	1	0	cellular macromolecule metabolic process
GO:0044262	4814	123	72	1	0.847044	1	6.59012e-248	cellular carbohydrate metabolic process
GO:0005886	4814	278	72	2	0.92676	1	0	plasma membrane
GO:0032555	4814	686	72	4	0.994682	1	0	purine ribonucleotide binding
GO:0032553	4814	686	72	4	0.994682	1	0	ribonucleotide binding
GO:0032559	4814	660	72	4	0.992579	1	0	adenyl ribonucleotide binding
GO:0032774	4814	725	72	3	0.999305	1	0	RNA biosynthetic process
GO:0080090	4814	736	72	3	0.99941	1	0	regulation of primary metabolic process
GO:0006355	4814	716	72	3	0.999207	1	0	regulation of transcription, DNA-dependent
GO:0006350	4814	739	72	3	0.999435	1	0	transcription
GO:0006351	4814	722	72	3	0.999274	1	0	transcription, DNA-dependent
GO:0051171	4814	733	72	3	0.999383	1	0	regulation of nitrogen compound metabolic process
GO:0010468	4814	739	72	3	0.999435	1	0	regulation of gene expression
GO:0010467	4814	893	72	3	0.999947	1	0	gene expression
GO:0050789	4814	864	72	7	0.982855	1	0	regulation of biological process
GO:0050794	4814	858	72	7	0.981732	1	0	regulation of cellular process
GO:0045449	4814	731	72	3	0.999364	1	0	regulation of transcription
GO:0010556	4814	735	72	3	0.999401	1	0	regulation of macromolecule biosynthetic process
GO:0016301	4814	230	72	2	0.866111	1	0	kinase activity
GO:0016021	4814	561	72	4	0.975158	1	0	integral to membrane
GO:0016020	4814	774	72	8	0.911755	1	0	membrane
GO:0031326	4814	735	72	3	0.999401	1	0	regulation of cellular biosynthetic process
GO:0031323	4814	741	72	3	0.999452	1	0	regulation of cellular metabolic process
GO:0016070	4814	794	72	3	0.999753	1	0	RNA metabolic process
GO:0008150	4814	3825	72	53	0.913551	1	0	biological_process
GO:0034645	4814	939	72	5	0.9993	1	0	cellular macromolecule biosynthetic process
GO:0003700	4814	596	72	3	0.995627	1	0	transcription factor activity
GO:0031224	4814	569	72	4	0.977384	1	0	intrinsic to membrane
GO:0003674	4814	4477	72	61	0.996185	1	0	molecular_function
GO:0003677	4814	918	72	6	0.996722	1	0	DNA binding
GO:0003676	4814	1046	72	6	0.999375	1	0	nucleic acid binding
GO:0023060	4814	255	72	1	0.980718	1	0	signal transmission
GO:0023046	4814	255	72	1	0.980718	1	0	signaling process
GO:0023052	4814	260	72	1	0.982194	1	0	signaling
GO:0019219	4814	733	72	3	0.999383	1	0	regulation of nucleobase, nucleoside, nucleotide and nucleic acid metabolic process
GO:0019222	4814	746	72	3	0.999491	1	0	regulation of metabolic process

## Sheet: Moe up at least 2 of 3
ID	Pop.total	Pop.term	Study.total	Study.term	p	p.adjusted	p.min	name
GO:0016053	4814	128	197	19	7.70153e-07	0.000239132	9.23014e-256	organic acid biosynthetic process
GO:0016043	4814	128	197	19	7.70153e-07	0.000239132	9.23014e-256	cellular component organization
GO:0046394	4814	122	197	18	1.67462e-06	0.000346646	2.51389e-246	carboxylic acid biosynthetic process
GO:0009309	4814	106	197	16	4.79649e-06	0.000744656	1.6573e-220	amine biosynthetic process
GO:0008652	4814	99	197	15	9.16698e-06	0.00113854	6.95904e-209	cellular amino acid biosynthetic process
GO:0031982	4814	10	197	5	2.32559e-05	0.00240699	5.4798e-31	vesicle
GO:0000003	4814	3	197	3	6.7532e-05	0.00322595	5.3815e-11	reproduction
GO:0043093	4814	3	197	3	6.7532e-05	0.00322595	5.3815e-11	binary fission
GO:0044085	4814	127	197	16	4.95882e-05	0.00322595	3.37982e-254	cellular component biogenesis
GO:0019491	4814	3	197	3	6.7532e-05	0.00322595	5.3815e-11	ectoine biosynthetic process
GO:0019954	4814	3	197	3	6.7532e-05	0.00322595	5.3815e-11	asexual reproduction
GO:0032505	4814	3	197	3	6.7532e-05	0.00322595	5.3815e-11	reproduction of a single-celled organism
GO:0042399	4814	3	197	3	6.7532e-05	0.00322595	5.3815e-11	ectoine metabolic process
GO:0009308	4814	226	197	22	0.000111965	0.00496646	0	amine metabolic process
GO:0031411	4814	8	197	4	0.000167341	0.00649491	1.40604e-25	gas vesicle
GO:0031410	4814	8	197	4	0.000167341	0.00649491	1.40604e-25	cytoplasmic vesicle
GO:0006519	4814	192	197	19	0.000271678	0.0098545	0	cellular amino acid and derivative metabolic process
GO:0022607	4814	78	197	11	0.000285638	0.0098545	1.23287e-172	cellular component assembly
GO:0044106	4814	181	197	18	0.000372116	0.0121623	0	cellular amine metabolic process
GO:0006082	4814	247	197	22	0.000404577	0.0125621	0	organic acid metabolic process
GO:0043436	4814	238	197	21	0.000624327	0.0157766	0	oxoacid metabolic process
GO:0000917	4814	5	197	3	0.000635128	0.0157766	4.65107e-17	barrier septum formation
GO:0000910	4814	5	197	3	0.000635128	0.0157766	4.65107e-17	cytokinesis
GO:0019752	4814	238	197	21	0.000624327	0.0157766	0	carboxylic acid metabolic process
GO:0032506	4814	5	197	3	0.000635128	0.0157766	4.65107e-17	cytokinetic process
GO:0005618	4814	11	197	4	0.000715773	0.0158748	1.25474e-33	cell wall
GO:0006520	4814	174	197	17	0.000666657	0.0158748	4.9E-324	cellular amino acid metabolic process
GO:0042180	4814	240	197	21	0.000697509	0.0158748	0	cellular ketone metabolic process
GO:0030312	4814	29	197	6	0.000939062	0.0201089	1.55082e-76	external encapsulating structure
GO:0016638	4814	12	197	4	0.00103949	0.0215175	3.13489e-36	oxidoreductase activity, acting on the CH-NH2 group of donors
GO:0012506	4814	6	197	3	0.00123199	0.0221445	5.80296e-20	vesicle membrane
GO:0012505	4814	6	197	3	0.00123199	0.0221445	5.80296e-20	endomembrane system
GO:0044271	4814	251	197	21	0.00124808	0.0221445	0	cellular nitrogen compound biosynthetic process
GO:0031988	4814	6	197	3	0.00123199	0.0221445	5.80296e-20	membrane-bounded vesicle
GO:0031090	4814	6	197	3	0.00123199	0.0221445	5.80296e-20	organelle membrane
GO:0050662	4814	201	197	18	0.00129887	0.0224055	0	coenzyme binding
GO:0009082	4814	13	197	4	0.00145378	0.0235201	8.4868e-39	branched chain family amino acid biosynthetic process
GO:0004298	4814	2	197	2	0.00166648	0.0235201	8.63193e-08	threonine-type endopeptidase activity
GO:0000502	4814	2	197	2	0.00166648	0.0235201	8.63193e-08	proteasome complex
GO:0070003	4814	2	197	2	0.00166648	0.0235201	8.63193e-08	threonine-type peptidase activity
GO:0051603	4814	2	197	2	0.00166648	0.0235201	8.63193e-08	proteolysis involved in cellular protein catabolic process
GO:0044257	4814	2	197	2	0.00166648	0.0235201	8.63193e-08	cellular protein catabolic process
GO:0005839	4814	2	197	2	0.00166648	0.0235201	8.63193e-08	proteasome core complex
GO:0004073	4814	2	197	2	0.00166648	0.0235201	8.63193e-08	aspartate-semialdehyde dehydrogenase activity
GO:0044283	4814	275	197	22	0.00171676	0.0236913	0	small molecule biosynthetic process
GO:0000097	4814	14	197	4	0.00197069	0.0260383	2.4748e-41	sulfur amino acid biosynthetic process
GO:0006996	4814	14	197	4	0.00197069	0.0260383	2.4748e-41	organelle organization
GO:0009088	4814	7	197	3	0.00209115	0.0270543	8.44857e-23	threonine biosynthetic process
GO:0048037	4814	318	197	24	0.00234357	0.0297011	0	cofactor binding
GO:0009081	4814	15	197	4	0.00260213	0.0316848	7.73376e-44	branched chain family amino acid metabolic process
GO:0043227	4814	15	197	4	0.00260213	0.0316848	7.73376e-44	membrane-bounded organelle
GO:0006566	4814	8	197	3	0.00324544	0.0373225	1.40604e-25	threonine metabolic process
GO:0016050	4814	8	197	3	0.00324544	0.0373225	1.40604e-25	vesicle organization
GO:0031412	4814	8	197	3	0.00324544	0.0373225	1.40604e-25	gas vesicle organization
GO:0008233	4814	152	197	14	0.00345383	0.0380479	2.64929e-292	peptidase activity
GO:0048856	4814	26	197	5	0.00355359	0.0380479	7.75948e-70	anatomical structure development
GO:0048869	4814	26	197	5	0.00355359	0.0380479	7.75948e-70	cellular developmental process
GO:0009653	4814	26	197	5	0.00355359	0.0380479	7.75948e-70	anatomical structure morphogenesis
GO:0006508	4814	138	197	13	0.00394374	0.0415095	3.27466e-271	proteolysis
GO:0000096	4814	17	197	4	0.00425456	0.0433128	9.13584e-49	sulfur amino acid metabolic process
GO:0032502	4814	27	197	5	0.00421882	0.0433128	4.37565e-72	developmental process
GO:0009086	4814	9	197	3	0.00472236	0.046549	2.63304e-28	methionine biosynthetic process
GO:0006555	4814	9	197	3	0.00472236	0.046549	2.63304e-28	methionine metabolic process
GO:0070011	4814	142	197	13	0.00503776	0.04813	2.67224e-277	peptidase activity, acting on L-amino acid peptides
GO:0005737	4814	375	197	26	0.00497573	0.04813	0	cytoplasm
GO:0016987	4814	68	197	8	0.00611603	0.0558538	1.55068e-154	sigma factor activity
GO:0016986	4814	68	197	8	0.00611603	0.0558538	1.55068e-154	transcription initiation factor activity
GO:0006352	4814	68	197	8	0.00611603	0.0558538	1.55068e-154	transcription initiation
GO:0050661	4814	19	197	4	0.00649861	0.0584874	1.35808e-53	NADP or NADPH binding
GO:0071554	4814	56	197	7	0.00730132	0.0647731	5.90195e-132	cell wall organization or biogenesis
GO:0019438	4814	43	197	6	0.00748949	0.0655067	3.27408e-106	aromatic compound biosynthetic process
GO:0009067	4814	21	197	4	0.00941321	0.0668055	2.48135e-58	aspartate family amino acid biosynthetic process
GO:0009002	4814	4	197	2	0.0094668	0.0668055	4.47433e-14	serine-type D-Ala-D-Ala carboxypeptidase activity
GO:0070271	4814	73	197	8	0.00934814	0.0668055	1.16321e-163	protein complex biogenesis
GO:0030005	4814	4	197	2	0.0094668	0.0668055	4.47433e-14	cellular di-, tri-valent inorganic cation homeostasis
GO:0030003	4814	4	197	2	0.0094668	0.0668055	4.47433e-14	cellular cation homeostasis
GO:0065008	4814	58	197	7	0.00883794	0.0668055	8.62067e-136	regulation of biological quality
GO:0016639	4814	4	197	2	0.0094668	0.0668055	4.47433e-14	oxidoreductase activity, acting on the CH-NH2 group of donors, NAD or NADP as acceptor
GO:0009274	4814	4	197	2	0.0094668	0.0668055	4.47433e-14	peptidoglycan-based cell wall
GO:0044272	4814	31	197	5	0.00777776	0.0668055	6.30045e-81	sulfur compound biosynthetic process
GO:0044036	4814	45	197	6	0.00935269	0.0668055	2.84857e-110	cell wall macromolecule metabolic process
GO:0006537	4814	4	197	2	0.0094668	0.0668055	4.47433e-14	glutamate biosynthetic process
GO:0006461	4814	73	197	8	0.00934814	0.0668055	1.16321e-163	protein complex assembly
GO:0006873	4814	4	197	2	0.0094668	0.0668055	4.47433e-14	cellular ion homeostasis
GO:0006879	4814	4	197	2	0.0094668	0.0668055	4.47433e-14	cellular iron ion homeostasis
GO:0055072	4814	4	197	2	0.0094668	0.0668055	4.47433e-14	iron ion homeostasis
GO:0055082	4814	4	197	2	0.0094668	0.0668055	4.47433e-14	cellular chemical homeostasis
GO:0019202	4814	4	197	2	0.0094668	0.0668055	4.47433e-14	amino acid kinase activity
GO:0065003	4814	74	197	8	0.0101239	0.0706396	1.8156e-165	macromolecular complex assembly
GO:0009066	4814	22	197	4	0.0111439	0.0736208	1.13895e-60	aspartate family amino acid metabolic process
GO:0008360	4814	22	197	4	0.0111439	0.0736208	1.13895e-60	regulation of cell shape
GO:0050660	4814	75	197	8	0.0109465	0.0736208	2.87278e-167	FAD binding
GO:0022603	4814	22	197	4	0.0111439	0.0736208	1.13895e-60	regulation of anatomical structure morphogenesis
GO:0022604	4814	22	197	4	0.0111439	0.0736208	1.13895e-60	regulation of cell morphogenesis
GO:0044424	4814	400	197	26	0.0113453	0.0741627	0	intracellular part
GO:0009084	4814	23	197	4	0.0130671	0.0828028	5.46656e-63	glutamine family amino acid biosynthetic process
GO:0008238	4814	35	197	5	0.0130239	0.0828028	1.5147e-89	exopeptidase activity
GO:0050793	4814	23	197	4	0.0130671	0.0828028	5.46656e-63	regulation of developmental process
GO:0043231	4814	13	197	3	0.0142461	0.0893619	8.4868e-39	intracellular membrane-bounded organelle
GO:0009098	4814	5	197	2	0.0153546	0.0899547	4.65107e-17	leucine biosynthetic process
GO:0030163	4814	5	197	2	0.0153546	0.0899547	4.65107e-17	protein catabolic process
GO:0016774	4814	5	197	2	0.0153546	0.0899547	4.65107e-17	phosphotransferase activity, carboxyl group as acceptor
GO:0005773	4814	5	197	2	0.0153546	0.0899547	4.65107e-17	vacuole
GO:0006561	4814	5	197	2	0.0153546	0.0899547	4.65107e-17	proline biosynthetic process
GO:0006551	4814	5	197	2	0.0153546	0.0899547	4.65107e-17	leucine metabolic process
GO:0051128	4814	24	197	4	0.0151897	0.0899547	2.73842e-65	regulation of cellular component organization
GO:0046872	4814	433	197	27	0.0165906	0.0962877	0	metal ion binding
GO:0016853	4814	81	197	8	0.0169562	0.0974982	5.9451e-178	isomerase activity
GO:0000902	4814	25	197	4	0.0175178	0.0988961	1.42924e-67	cell morphogenesis
GO:0032989	4814	25	197	4	0.0175178	0.0988961	1.42924e-67	cellular component morphogenesis
GO:0009273	4814	38	197	5	0.0182477	0.101177	7.02871e-96	peptidoglycan-based cell wall biogenesis
GO:0042546	4814	38	197	5	0.0182477	0.101177	7.02871e-96	cell wall biogenesis
GO:0043933	4814	83	197	8	0.019406	0.106647	1.80663e-181	macromolecular complex subunit organization
GO:0004177	4814	15	197	3	0.0213419	0.109608	7.73376e-44	aminopeptidase activity
GO:0004185	4814	6	197	2	0.0224159	0.109608	5.80296e-20	serine-type carboxypeptidase activity
GO:0043545	4814	6	197	2	0.0224159	0.109608	5.80296e-20	molybdopterin cofactor metabolic process
GO:0070008	4814	6	197	2	0.0224159	0.109608	5.80296e-20	serine-type exopeptidase activity
GO:0016620	4814	15	197	3	0.0213419	0.109608	7.73376e-44	oxidoreductase activity, acting on the aldehyde or oxo group of donors, NAD or NADP as acceptor
GO:0044281	4814	526	197	31	0.0219652	0.109608	0	small molecule metabolic process
GO:0070882	4814	39	197	5	0.0202562	0.109608	5.73952e-98	cellular cell wall organization or biogenesis
GO:0006560	4814	6	197	2	0.0224159	0.109608	5.80296e-20	proline metabolic process
GO:0006536	4814	6	197	2	0.0224159	0.109608	5.80296e-20	glutamate metabolic process
GO:0019720	4814	6	197	2	0.0224159	0.109608	5.80296e-20	Mo-molybdopterin cofactor metabolic process
GO:0032324	4814	6	197	2	0.0224159	0.109608	5.80296e-20	molybdopterin cofactor biosynthetic process
GO:0051189	4814	6	197	2	0.0224159	0.109608	5.80296e-20	prosthetic group metabolic process
GO:0055066	4814	6	197	2	0.0224159	0.109608	5.80296e-20	di-, tri-valent inorganic cation homeostasis
GO:0006777	4814	6	197	2	0.0224159	0.109608	5.80296e-20	Mo-molybdopterin cofactor biosynthetic process
GO:0006790	4814	42	197	5	0.0271316	0.131631	3.63347e-104	sulfur metabolic process
GO:0070589	4814	29	197	4	0.0289813	0.137385	1.55082e-76	cellular component macromolecule biosynthetic process
GO:0044038	4814	29	197	4	0.0289813	0.137385	1.55082e-76	cell wall macromolecule biosynthetic process
GO:0010382	4814	29	197	4	0.0289813	0.137385	1.55082e-76	cellular cell wall macromolecule metabolic process
GO:0008658	4814	17	197	3	0.0300424	0.140273	9.13584e-49	penicillin binding
GO:0008144	4814	17	197	3	0.0300424	0.140273	9.13584e-49	drug binding
GO:0008199	4814	7	197	2	0.0305458	0.140511	8.44857e-23	ferric iron binding
GO:0006800	4814	7	197	2	0.0305458	0.140511	8.44857e-23	oxygen and reactive oxygen species metabolic process
GO:0051287	4814	30	197	4	0.0324027	0.147956	9.72302e-79	NAD or NADH binding
GO:0004411	4814	1	197	1	0.0409223	0.154017	0.000207727	homogentisate 1,2-dioxygenase activity
GO:0004452	4814	1	197	1	0.0409223	0.154017	0.000207727	isopentenyl-diphosphate delta-isomerase activity
GO:0047727	4814	1	197	1	0.0409223	0.154017	0.000207727	isobutyryl-CoA mutase activity
GO:0004134	4814	1	197	1	0.0409223	0.154017	0.000207727	4-alpha-glucanotransferase activity
GO:0004108	4814	1	197	1	0.0409223	0.154017	0.000207727	citrate (Si)-synthase activity
GO:0004122	4814	1	197	1	0.0409223	0.154017	0.000207727	cystathionine beta-synthase activity
GO:0004160	4814	1	197	1	0.0409223	0.154017	0.000207727	dihydroxy-acid dehydratase activity
GO:0030435	4814	1	197	1	0.0409223	0.154017	0.000207727	sporulation resulting in formation of a cellular spore
GO:0004350	4814	1	197	1	0.0409223	0.154017	0.000207727	glutamate-5-semialdehyde dehydrogenase activity
GO:0047307	4814	1	197	1	0.0409223	0.154017	0.000207727	diaminobutyrate-pyruvate transaminase activity
GO:0030154	4814	1	197	1	0.0409223	0.154017	0.000207727	cell differentiation
GO:0048646	4814	1	197	1	0.0409223	0.154017	0.000207727	anatomical structure formation involved in morphogenesis
GO:0016491	4814	675	197	37	0.0350234	0.154017	0	oxidoreductase activity
GO:0016863	4814	1	197	1	0.0409223	0.154017	0.000207727	intramolecular oxidoreductase activity, transposing C=C bonds
GO:0016836	4814	31	197	4	0.0360508	0.154017	6.30045e-81	hydro-lyase activity
GO:0044265	4814	8	197	2	0.0396459	0.154017	1.40604e-25	cellular macromolecule catabolic process
GO:0005783	4814	1	197	1	0.0409223	0.154017	0.000207727	endoplasmic reticulum
GO:0050364	4814	1	197	1	0.0409223	0.154017	0.000207727	tryptophan dimethylallyltransferase activity
GO:0045303	4814	1	197	1	0.0409223	0.154017	0.000207727	diaminobutyrate-2-oxoglutarate transaminase activity
GO:0055114	4814	548	197	31	0.0363714	0.154017	0	oxidation reduction
GO:0033816	4814	1	197	1	0.0409223	0.154017	0.000207727	diaminobutyrate acetyltransferase activity
GO:0033990	4814	1	197	1	0.0409223	0.154017	0.000207727	ectoine synthase activity
GO:0015930	4814	1	197	1	0.0409223	0.154017	0.000207727	glutamate synthase activity
GO:0031160	4814	1	197	1	0.0409223	0.154017	0.000207727	spore wall
GO:0004072	4814	1	197	1	0.0409223	0.154017	0.000207727	aspartate kinase activity
GO:0003991	4814	1	197	1	0.0409223	0.154017	0.000207727	acetylglutamate kinase activity
GO:0042126	4814	8	197	2	0.0396459	0.154017	1.40604e-25	nitrate metabolic process
GO:0019343	4814	1	197	1	0.0409223	0.154017	0.000207727	cysteine biosynthetic process via cystathionine
GO:0003862	4814	1	197	1	0.0409223	0.154017	0.000207727	3-isopropylmalate dehydrogenase activity
GO:0009108	4814	47	197	5	0.0415765	0.155175	2.70844e-114	coenzyme biosynthetic process
GO:0018130	4814	96	197	8	0.0417298	0.155175	7.76093e-204	heterocycle biosynthetic process
GO:0043167	4814	492	197	28	0.0429779	0.157925	0	ion binding
GO:0043169	4814	492	197	28	0.0429779	0.157925	0	cation binding
GO:0016835	4814	48	197	5	0.0449301	0.164127	2.72719e-116	carbon-oxygen lyase activity
GO:0007047	4814	20	197	3	0.0460632	0.16631	5.66457e-56	cellular cell wall organization
GO:0045229	4814	20	197	3	0.0460632	0.16631	5.66457e-56	external encapsulating structure organization
GO:0006725	4814	81	197	7	0.0467299	0.167741	5.9451e-178	cellular aromatic compound metabolic process
GO:0048878	4814	9	197	2	0.049624	0.175094	2.63304e-28	chemical homeostasis
GO:0050801	4814	9	197	2	0.049624	0.175094	2.63304e-28	ion homeostasis
GO:0055080	4814	9	197	2	0.049624	0.175094	2.63304e-28	cation homeostasis
GO:0071555	4814	21	197	3	0.0521715	0.183042	2.48135e-58	cell wall organization
GO:0007049	4814	35	197	4	0.0529238	0.184639	1.5147e-89	cell cycle
GO:0000270	4814	36	197	4	0.0577099	0.199099	1.14102e-91	peptidoglycan metabolic process
GO:0030203	4814	36	197	4	0.0577099	0.199099	1.14102e-91	glycosaminoglycan metabolic process
GO:0008940	4814	10	197	2	0.0603939	0.200559	5.4798e-31	nitrate reductase activity
GO:0008235	4814	10	197	2	0.0603939	0.200559	5.4798e-31	metalloexopeptidase activity
GO:0016998	4814	10	197	2	0.0603939	0.200559	5.4798e-31	cell wall macromolecule catabolic process
GO:0019842	4814	121	197	9	0.0585543	0.200559	9.67024e-245	vitamin binding
GO:0042559	4814	10	197	2	0.0603939	0.200559	5.4798e-31	pteridine and derivative biosynthetic process
GO:0042558	4814	10	197	2	0.0603939	0.200559	5.4798e-31	pteridine and derivative metabolic process
GO:0031419	4814	10	197	2	0.0603939	0.200559	5.4798e-31	cobalamin binding
GO:0005506	4814	70	197	6	0.0653708	0.211809	3.32586e-158	iron ion binding
GO:0009252	4814	23	197	3	0.0654869	0.211809	5.46656e-63	peptidoglycan biosynthetic process
GO:0016903	4814	23	197	3	0.0654869	0.211809	5.46656e-63	oxidoreductase activity, acting on the aldehyde or oxo group of donors
GO:0006023	4814	23	197	3	0.0654869	0.211809	5.46656e-63	aminoglycan biosynthetic process
GO:0006024	4814	23	197	3	0.0654869	0.211809	5.46656e-63	glycosaminoglycan biosynthetic process
GO:0008716	4814	2	197	1	0.0801781	0.22945	8.63193e-08	D-alanine-D-alanine ligase activity
GO:0043934	4814	2	197	1	0.0801781	0.22945	8.63193e-08	sporulation
GO:0009064	4814	40	197	4	0.0790697	0.22945	4.80798e-100	glutamine family amino acid metabolic process
GO:0004180	4814	11	197	2	0.0718747	0.22945	1.25474e-33	carboxypeptidase activity
GO:0030261	4814	2	197	1	0.0801781	0.22945	8.63193e-08	chromosome condensation
GO:0004349	4814	2	197	1	0.0801781	0.22945	8.63193e-08	glutamate 5-kinase activity
GO:0004795	4814	2	197	1	0.0801781	0.22945	8.63193e-08	threonine synthase activity
GO:0016706	4814	2	197	1	0.0801781	0.22945	8.63193e-08	oxidoreductase activity, acting on paired donors, with incorporation or reduction of molecular oxygen, 2-oxoglutarate as one donor, and incorporation of one atom each of oxygen into both donors
GO:0044422	4814	24	197	3	0.0726723	0.22945	2.73842e-65	organelle part
GO:0044433	4814	2	197	1	0.0801781	0.22945	8.63193e-08	cytoplasmic vesicle part
GO:0006572	4814	2	197	1	0.0801781	0.22945	8.63193e-08	tyrosine catabolic process
GO:0006535	4814	2	197	1	0.0801781	0.22945	8.63193e-08	cysteine biosynthetic process from serine
GO:0006559	4814	2	197	1	0.0801781	0.22945	8.63193e-08	L-phenylalanine catabolic process
GO:0033172	4814	2	197	1	0.0801781	0.22945	8.63193e-08	gas vesicle shell
GO:0006323	4814	2	197	1	0.0801781	0.22945	8.63193e-08	DNA packaging
GO:0033758	4814	2	197	1	0.0801781	0.22945	8.63193e-08	clavaminate synthase activity
GO:0042822	4814	2	197	1	0.0801781	0.22945	8.63193e-08	pyridoxal phosphate metabolic process
GO:0042823	4814	2	197	1	0.0801781	0.22945	8.63193e-08	pyridoxal phosphate biosynthetic process
GO:0042085	4814	2	197	1	0.0801781	0.22945	8.63193e-08	5-methyltetrahydropteroyltri-L-glutamate-dependent methyltransferase activity
GO:0003978	4814	2	197	1	0.0801781	0.22945	8.63193e-08	UDP-glucose 4-epimerase activity
GO:0003984	4814	2	197	1	0.0801781	0.22945	8.63193e-08	acetolactate synthase activity
GO:0003951	4814	2	197	1	0.0801781	0.22945	8.63193e-08	NAD+ kinase activity
GO:0003871	4814	2	197	1	0.0801781	0.22945	8.63193e-08	5-methyltetrahydropteroyltriglutamate-homocysteine S-methyltransferase activity
GO:0003866	4814	2	197	1	0.0801781	0.22945	8.63193e-08	3-phosphoshikimate 1-carboxyvinyltransferase activity
GO:0003861	4814	2	197	1	0.0801781	0.22945	8.63193e-08	3-isopropylmalate dehydratase activity
GO:0016705	4814	12	197	2	0.0839908	0.239258	3.13489e-36	oxidoreductase activity, acting on paired donors, with incorporation or reduction of molecular oxygen
GO:0006732	4814	77	197	6	0.0939259	0.266338	7.48731e-171	coenzyme metabolic process
GO:0016661	4814	13	197	2	0.0966716	0.271643	8.4868e-39	oxidoreductase activity, acting on other nitrogenous compounds as donors
GO:0009325	4814	13	197	2	0.0966716	0.271643	8.4868e-39	nitrate reductase complex
GO:0006022	4814	43	197	4	0.097323	0.272241	3.27408e-106	aminoglycan metabolic process
GO:0051536	4814	78	197	6	0.0984788	0.273015	1.23287e-172	iron-sulfur cluster binding
GO:0051540	4814	78	197	6	0.0984788	0.273015	1.23287e-172	metal cluster binding
GO:0008963	4814	3	197	1	0.117835	0.302378	5.3815e-11	phospho-N-acetylmuramoyl-pentapeptide-transferase activity
GO:0009099	4814	3	197	1	0.117835	0.302378	5.3815e-11	valine biosynthetic process
GO:0008236	4814	63	197	5	0.113959	0.302378	2.99441e-145	serine-type peptidase activity
GO:0004784	4814	3	197	1	0.117835	0.302378	5.3815e-11	superoxide dismutase activity
GO:0016721	4814	3	197	1	0.117835	0.302378	5.3815e-11	oxidoreductase activity, acting on superoxide radicals as acceptor
GO:0005992	4814	3	197	1	0.117835	0.302378	5.3815e-11	trehalose biosynthetic process
GO:0005984	4814	3	197	1	0.117835	0.302378	5.3815e-11	disaccharide metabolic process
GO:0005991	4814	3	197	1	0.117835	0.302378	5.3815e-11	trehalose metabolic process
GO:0044248	4814	63	197	5	0.113959	0.302378	2.99441e-145	cellular catabolic process
GO:0017171	4814	63	197	5	0.113959	0.302378	2.99441e-145	serine hydrolase activity
GO:0006558	4814	3	197	1	0.117835	0.302378	5.3815e-11	L-phenylalanine metabolic process
GO:0006801	4814	3	197	1	0.117835	0.302378	5.3815e-11	superoxide metabolic process
GO:0006662	4814	3	197	1	0.117835	0.302378	5.3815e-11	glycerol ether metabolic process
GO:0016137	4814	3	197	1	0.117835	0.302378	5.3815e-11	glycoside metabolic process
GO:0016138	4814	3	197	1	0.117835	0.302378	5.3815e-11	glycoside biosynthetic process
GO:0018904	4814	3	197	1	0.117835	0.302378	5.3815e-11	organic ether metabolic process
GO:0030976	4814	14	197	2	0.109851	0.302378	2.4748e-41	thiamin pyrophosphate binding
GO:0046351	4814	3	197	1	0.117835	0.302378	5.3815e-11	disaccharide biosynthetic process
GO:0008237	4814	64	197	5	0.119753	0.306037	4.03372e-147	metallopeptidase activity
GO:0019725	4814	30	197	3	0.122365	0.311429	9.72302e-79	cellular homeostasis
GO:0004175	4814	83	197	6	0.122952	0.311645	1.80663e-181	endopeptidase activity
GO:0016881	4814	15	197	2	0.123468	0.311682	7.73376e-44	acid-amino acid ligase activity
GO:0004357	4814	4	197	1	0.153958	0.350991	4.47433e-14	glutamate-cysteine ligase activity
GO:0004494	4814	4	197	1	0.153958	0.350991	4.47433e-14	methylmalonyl-CoA mutase activity
GO:0009074	4814	4	197	1	0.153958	0.350991	4.47433e-14	aromatic amino acid family catabolic process
GO:0000271	4814	51	197	4	0.1543	0.350991	3.14965e-122	polysaccharide biosynthetic process
GO:0004096	4814	4	197	1	0.153958	0.350991	4.47433e-14	catalase activity
GO:0070301	4814	4	197	1	0.153958	0.350991	4.47433e-14	cellular response to hydrogen peroxide
GO:0030288	4814	17	197	2	0.151788	0.350991	9.13584e-49	outer membrane-bounded periplasmic space
GO:0051539	4814	33	197	3	0.150804	0.350991	2.90888e-85	4 iron, 4 sulfur cluster binding
GO:0005515	4814	128	197	8	0.152359	0.350991	9.23014e-256	protein binding
GO:0051276	4814	4	197	1	0.153958	0.350991	4.47433e-14	chromosome organization
GO:0016765	4814	32	197	3	0.141098	0.350991	4.21523e-83	transferase activity, transferring alkyl or aryl (other than methyl) groups
GO:0006012	4814	4	197	1	0.153958	0.350991	4.47433e-14	galactose metabolic process
GO:0009311	4814	4	197	1	0.153958	0.350991	4.47433e-14	oligosaccharide metabolic process
GO:0009312	4814	4	197	1	0.153958	0.350991	4.47433e-14	oligosaccharide biosynthetic process
GO:0006570	4814	4	197	1	0.153958	0.350991	4.47433e-14	tyrosine metabolic process
GO:0006573	4814	4	197	1	0.153958	0.350991	4.47433e-14	valine metabolic process
GO:0019627	4814	4	197	1	0.153958	0.350991	4.47433e-14	urea metabolic process
GO:0006749	4814	4	197	1	0.153958	0.350991	4.47433e-14	glutathione metabolic process
GO:0006750	4814	4	197	1	0.153958	0.350991	4.47433e-14	glutathione biosynthetic process
GO:0042816	4814	4	197	1	0.153958	0.350991	4.47433e-14	vitamin B6 metabolic process
GO:0042819	4814	4	197	1	0.153958	0.350991	4.47433e-14	vitamin B6 biosynthetic process
GO:0016209	4814	17	197	2	0.151788	0.350991	9.13584e-49	antioxidant activity
GO:0042542	4814	4	197	1	0.153958	0.350991	4.47433e-14	response to hydrogen peroxide
GO:0016051	4814	69	197	5	0.150709	0.350991	2.25446e-156	carbohydrate biosynthetic process
GO:0042744	4814	4	197	1	0.153958	0.350991	4.47433e-14	hydrogen peroxide catabolic process
GO:0042743	4814	4	197	1	0.153958	0.350991	4.47433e-14	hydrogen peroxide metabolic process
GO:0019344	4814	4	197	1	0.153958	0.350991	4.47433e-14	cysteine biosynthetic process
GO:0042592	4814	34	197	3	0.160718	0.364255	2.06865e-87	homeostatic process
GO:0030313	4814	18	197	2	0.166387	0.37256	3.42808e-51	cell envelope
GO:0016829	4814	131	197	8	0.166782	0.37256	1.9719e-260	lyase activity
GO:0044462	4814	18	197	2	0.166387	0.37256	3.42808e-51	external encapsulating structure part
GO:0031975	4814	18	197	2	0.166387	0.37256	3.42808e-51	envelope
GO:0043226	4814	91	197	6	0.167621	0.373091	2.48136e-195	organelle
GO:0004499	4814	5	197	1	0.188609	0.376611	4.65107e-17	flavin-containing monooxygenase activity
GO:0004133	4814	5	197	1	0.188609	0.376611	4.65107e-17	glycogen debranching enzyme activity
GO:0004143	4814	5	197	1	0.188609	0.376611	4.65107e-17	diacylglycerol kinase activity
GO:0000302	4814	5	197	1	0.188609	0.376611	4.65107e-17	response to reactive oxygen species
GO:0009039	4814	5	197	1	0.188609	0.376611	4.65107e-17	urease activity
GO:0004339	4814	5	197	1	0.188609	0.376611	4.65107e-17	glucan 1,4-alpha-glucosidase activity
GO:0043549	4814	5	197	1	0.188609	0.376611	4.65107e-17	regulation of kinase activity
GO:0009097	4814	5	197	1	0.188609	0.376611	4.65107e-17	isoleucine biosynthetic process
GO:0030145	4814	5	197	1	0.188609	0.376611	4.65107e-17	manganese ion binding
GO:0043085	4814	5	197	1	0.188609	0.376611	4.65107e-17	positive regulation of catalytic activity
GO:0051301	4814	36	197	3	0.181107	0.376611	1.14102e-91	cell division
GO:0051347	4814	5	197	1	0.188609	0.376611	4.65107e-17	positive regulation of transferase activity
GO:0016641	4814	5	197	1	0.188609	0.376611	4.65107e-17	oxidoreductase activity, acting on the CH-NH2 group of donors, oxygen as acceptor
GO:0051338	4814	5	197	1	0.188609	0.376611	4.65107e-17	regulation of transferase activity
GO:0016709	4814	5	197	1	0.188609	0.376611	4.65107e-17	oxidoreductase activity, acting on paired donors, with incorporation or reduction of molecular oxygen, NADH or NADPH as one donor, and incorporation of one atom of oxygen
GO:0070887	4814	5	197	1	0.188609	0.376611	4.65107e-17	cellular response to chemical stimulus
GO:0044093	4814	5	197	1	0.188609	0.376611	4.65107e-17	positive regulation of molecular function
GO:0019538	4814	394	197	20	0.183041	0.376611	0	protein metabolic process
GO:0006549	4814	5	197	1	0.188609	0.376611	4.65107e-17	isoleucine metabolic process
GO:0045860	4814	5	197	1	0.188609	0.376611	4.65107e-17	positive regulation of protein kinase activity
GO:0045859	4814	5	197	1	0.188609	0.376611	4.65107e-17	regulation of protein kinase activity
GO:0007166	4814	5	197	1	0.188609	0.376611	4.65107e-17	cell surface receptor linked signaling pathway
GO:0032147	4814	5	197	1	0.188609	0.376611	4.65107e-17	activation of protein kinase activity
GO:0033674	4814	5	197	1	0.188609	0.376611	4.65107e-17	positive regulation of kinase activity
GO:0023033	4814	5	197	1	0.188609	0.376611	4.65107e-17	signaling pathway
GO:0042597	4814	19	197	2	0.181217	0.376611	1.35808e-53	periplasmic space
GO:0007205	4814	5	197	1	0.188609	0.376611	4.65107e-17	activation of protein kinase C activity by G-protein coupled receptor protein signaling pathway
GO:0007186	4814	5	197	1	0.188609	0.376611	4.65107e-17	G-protein coupled receptor protein signaling pathway
GO:0003824	4814	2991	197	129	0.180316	0.376611	0	catalytic activity
GO:0034614	4814	5	197	1	0.188609	0.376611	4.65107e-17	cellular response to reactive oxygen species
GO:0034599	4814	5	197	1	0.188609	0.376611	4.65107e-17	cellular response to oxidative stress
GO:0019439	4814	5	197	1	0.188609	0.376611	4.65107e-17	aromatic compound catabolic process
GO:0005976	4814	95	197	6	0.192211	0.382573	3.81498e-202	polysaccharide metabolic process
GO:0032787	4814	56	197	4	0.194987	0.385628	5.90195e-132	monocarboxylic acid metabolic process
GO:0031406	4814	56	197	4	0.194987	0.385628	5.90195e-132	carboxylic acid binding
GO:0016866	4814	20	197	2	0.196234	0.386862	5.66457e-56	intramolecular transferase activity
GO:0046914	4814	244	197	13	0.19785	0.388812	0	transition metal ion binding
GO:0070279	4814	78	197	5	0.213638	0.417199	1.23287e-172	vitamin B6 binding
GO:0030170	4814	78	197	5	0.213638	0.417199	1.23287e-172	pyridoxal phosphate binding
GO:0047355	4814	6	197	1	0.221847	0.418745	5.80296e-20	CDP-glycerol glycerophosphotransferase activity
GO:0065009	4814	6	197	1	0.221847	0.418745	5.80296e-20	regulation of molecular function
GO:0016857	4814	6	197	1	0.221847	0.418745	5.80296e-20	racemase and epimerase activity, acting on carbohydrates and derivatives
GO:0006596	4814	6	197	1	0.221847	0.418745	5.80296e-20	polyamine biosynthetic process
GO:0006595	4814	6	197	1	0.221847	0.418745	5.80296e-20	polyamine metabolic process
GO:0051174	4814	6	197	1	0.221847	0.418745	5.80296e-20	regulation of phosphorus metabolic process
GO:0050790	4814	6	197	1	0.221847	0.418745	5.80296e-20	regulation of catalytic activity
GO:0042325	4814	6	197	1	0.221847	0.418745	5.80296e-20	regulation of phosphorylation
GO:0046374	4814	6	197	1	0.221847	0.418745	5.80296e-20	teichoic acid metabolic process
GO:0019220	4814	6	197	1	0.221847	0.418745	5.80296e-20	regulation of phosphate metabolic process
GO:0019350	4814	6	197	1	0.221847	0.418745	5.80296e-20	teichoic acid biosynthetic process
GO:0016780	4814	22	197	2	0.226674	0.426558	1.13895e-60	phosphotransferase activity, for other substituted phosphate groups
GO:0051188	4814	101	197	6	0.231453	0.434237	3.16227e-212	cofactor biosynthetic process
GO:0046906	4814	42	197	3	0.245731	0.459635	3.63347e-104	tetrapyrrole binding
GO:0004601	4814	7	197	1	0.253731	0.463432	8.44857e-23	peroxidase activity
GO:0008889	4814	7	197	1	0.253731	0.463432	8.44857e-23	glycerophosphodiester phosphodiesterase activity
GO:0010035	4814	7	197	1	0.253731	0.463432	8.44857e-23	response to inorganic substance
GO:0016859	4814	7	197	1	0.253731	0.463432	8.44857e-23	cis-trans isomerase activity
GO:0006534	4814	7	197	1	0.253731	0.463432	8.44857e-23	cysteine metabolic process
GO:0006979	4814	7	197	1	0.253731	0.463432	8.44857e-23	response to oxidative stress
GO:0008172	4814	7	197	1	0.253731	0.463432	8.44857e-23	S-methyltransferase activity
GO:0003755	4814	7	197	1	0.253731	0.463432	8.44857e-23	peptidyl-prolyl cis-trans isomerase activity
GO:0042398	4814	25	197	2	0.272831	0.495404	1.42924e-67	cellular amino acid derivative biosynthetic process
GO:0003995	4814	25	197	2	0.272831	0.495404	1.42924e-67	acyl-CoA dehydrogenase activity
GO:0009070	4814	8	197	1	0.284314	0.5059	1.40604e-25	serine family amino acid biosynthetic process
GO:0016838	4814	8	197	1	0.284314	0.5059	1.40604e-25	carbon-oxygen lyase activity, acting on phosphates
GO:0016868	4814	8	197	1	0.284314	0.5059	1.40604e-25	intramolecular transferase activity, phosphotransferases
GO:0016725	4814	8	197	1	0.284314	0.5059	1.40604e-25	oxidoreductase activity, acting on CH or CH2 groups
GO:0016744	4814	8	197	1	0.284314	0.5059	1.40604e-25	transferase activity, transferring aldehyde or ketonic groups
GO:0071103	4814	8	197	1	0.284314	0.5059	1.40604e-25	DNA conformation change
GO:0006563	4814	8	197	1	0.284314	0.5059	1.40604e-25	L-serine metabolic process
GO:0009056	4814	153	197	8	0.288576	0.512017	8.69459e-294	catabolic process
GO:0043229	4814	89	197	5	0.299409	0.529723	6.76267e-192	intracellular organelle
GO:0046483	4814	178	197	9	0.304588	0.537356	0	heterocycle metabolic process
GO:0008745	4814	9	197	1	0.31365	0.541047	2.63304e-28	N-acetylmuramoyl-L-alanine amidase activity
GO:0000287	4814	48	197	3	0.313301	0.541047	2.72719e-116	magnesium ion binding
GO:0043043	4814	9	197	1	0.31365	0.541047	2.63304e-28	peptide biosynthetic process
GO:0016684	4814	9	197	1	0.31365	0.541047	2.63304e-28	oxidoreductase activity, acting on peroxide as acceptor
GO:0016758	4814	9	197	1	0.31365	0.541047	2.63304e-28	transferase activity, transferring hexosyl groups
GO:0006518	4814	9	197	1	0.31365	0.541047	2.63304e-28	peptide metabolic process
GO:0006826	4814	9	197	1	0.31365	0.541047	2.63304e-28	iron ion transport
GO:0016151	4814	9	197	1	0.31365	0.541047	2.63304e-28	nickel ion binding
GO:0051186	4814	135	197	7	0.315018	0.5419	1.30379e-266	cofactor metabolic process
GO:0009072	4814	28	197	2	0.318898	0.54706	2.55939e-74	aromatic amino acid family metabolic process
GO:0009057	4814	49	197	3	0.324667	0.555422	2.80387e-118	macromolecule catabolic process
GO:0016811	4814	29	197	2	0.334123	0.568466	1.55082e-76	hydrolase activity, acting on carbon-nitrogen (but not peptide) bonds, in linear amides
GO:0006575	4814	29	197	2	0.334123	0.568466	1.55082e-76	cellular amino acid derivative metabolic process
GO:0016854	4814	10	197	1	0.34179	0.575208	5.4798e-31	racemase and epimerase activity
GO:0006526	4814	10	197	1	0.34179	0.575208	5.4798e-31	arginine biosynthetic process
GO:0046912	4814	10	197	1	0.34179	0.575208	5.4798e-31	transferase activity, transferring acyl groups, acyl groups converted into alkyl on transfer
GO:0008081	4814	10	197	1	0.34179	0.575208	5.4798e-31	phosphoric diester hydrolase activity
GO:0005975	4814	326	197	15	0.355886	0.597311	0	carbohydrate metabolic process
GO:0012501	4814	11	197	1	0.368782	0.605855	1.25474e-33	programmed cell death
GO:0015036	4814	11	197	1	0.368782	0.605855	1.25474e-33	disulfide oxidoreductase activity
GO:0015035	4814	11	197	1	0.368782	0.605855	1.25474e-33	protein disulfide oxidoreductase activity
GO:0045152	4814	11	197	1	0.368782	0.605855	1.25474e-33	antisigma factor binding
GO:0007155	4814	11	197	1	0.368782	0.605855	1.25474e-33	cell adhesion
GO:0006915	4814	11	197	1	0.368782	0.605855	1.25474e-33	apoptosis
GO:0022610	4814	11	197	1	0.368782	0.605855	1.25474e-33	biological adhesion
GO:0015926	4814	11	197	1	0.368782	0.605855	1.25474e-33	glucosidase activity
GO:0044444	4814	98	197	5	0.373137	0.611394	3.31503e-207	cytoplasmic part
GO:0004222	4814	33	197	2	0.393866	0.6366	2.90888e-85	metalloendopeptidase activity
GO:0008219	4814	12	197	1	0.394672	0.6366	3.13489e-36	cell death
GO:0009253	4814	12	197	1	0.394672	0.6366	3.13489e-36	peptidoglycan catabolic process
GO:0006027	4814	12	197	1	0.394672	0.6366	3.13489e-36	glycosaminoglycan catabolic process
GO:0006525	4814	12	197	1	0.394672	0.6366	3.13489e-36	arginine metabolic process
GO:0016265	4814	12	197	1	0.394672	0.6366	3.13489e-36	death
GO:0043234	4814	80	197	4	0.415552	0.668544	3.47458e-176	protein complex
GO:0016860	4814	13	197	1	0.419505	0.673159	8.4868e-39	intramolecular oxidoreductase activity
GO:0043228	4814	81	197	4	0.424866	0.678256	5.9451e-178	non-membrane-bounded organelle
GO:0043232	4814	81	197	4	0.424866	0.678256	5.9451e-178	intracellular non-membrane-bounded organelle
GO:0005576	4814	36	197	2	0.437058	0.694151	1.14102e-91	extracellular region
GO:0010181	4814	36	197	2	0.437058	0.694151	1.14102e-91	FMN binding
GO:0005622	4814	732	197	31	0.447608	0.709094	0	intracellular
GO:0006468	4814	84	197	4	0.452572	0.715133	3.20772e-183	protein amino acid phosphorylation
GO:0009055	4814	87	197	4	0.479843	0.75025	1.92897e-188	electron carrier activity
GO:0008483	4814	39	197	2	0.478541	0.75025	5.73952e-98	transaminase activity
GO:0016627	4814	39	197	2	0.478541	0.75025	5.73952e-98	oxidoreductase activity, acting on the CH-CH group of donors
GO:0005507	4814	16	197	1	0.488085	0.75025	2.57846e-46	copper ion binding
GO:0051213	4814	16	197	1	0.488085	0.75025	2.57846e-46	dioxygenase activity
GO:0016702	4814	16	197	1	0.488085	0.75025	2.57846e-46	oxidoreductase activity, acting on single donors with incorporation of molecular oxygen, incorporation of two atoms of oxygen
GO:0006099	4814	16	197	1	0.488085	0.75025	2.57846e-46	tricarboxylic acid cycle
GO:0006084	4814	16	197	1	0.488085	0.75025	2.57846e-46	acetyl-CoA metabolic process
GO:0006952	4814	16	197	1	0.488085	0.75025	2.57846e-46	defense response
GO:0042401	4814	16	197	1	0.488085	0.75025	2.57846e-46	cellular biogenic amine biosynthetic process
GO:0046356	4814	16	197	1	0.488085	0.75025	2.57846e-46	acetyl-CoA catabolic process
GO:0005488	4814	2697	197	111	0.493334	0.756446	0	binding
GO:0009109	4814	17	197	1	0.509104	0.774886	9.13584e-49	coenzyme catabolic process
GO:0016701	4814	17	197	1	0.509104	0.774886	9.13584e-49	oxidoreductase activity, acting on single donors with incorporation of molecular oxygen
GO:0015674	4814	17	197	1	0.509104	0.774886	9.13584e-49	di-, tri-valent inorganic cation transport
GO:0000041	4814	18	197	1	0.529264	0.791982	3.42808e-51	transition metal ion transport
GO:0009060	4814	18	197	1	0.529264	0.791982	3.42808e-51	aerobic respiration
GO:0009069	4814	18	197	1	0.529264	0.791982	3.42808e-51	serine family amino acid metabolic process
GO:0030151	4814	18	197	1	0.529264	0.791982	3.42808e-51	molybdenum ion binding
GO:0006576	4814	18	197	1	0.529264	0.791982	3.42808e-51	cellular biogenic amine metabolic process
GO:0006457	4814	18	197	1	0.529264	0.791982	3.42808e-51	protein folding
GO:0051187	4814	18	197	1	0.529264	0.791982	3.42808e-51	cofactor catabolic process
GO:0000166	4814	884	197	36	0.543328	0.805336	0	nucleotide binding
GO:0018106	4814	44	197	2	0.543375	0.805336	3.01949e-108	peptidyl-histidine phosphorylation
GO:0018202	4814	44	197	2	0.543375	0.805336	3.01949e-108	peptidyl-histidine modification
GO:0016614	4814	69	197	3	0.541608	0.805336	2.25446e-156	oxidoreductase activity, acting on CH-OH group of donors
GO:0009820	4814	19	197	1	0.5486	0.807299	1.35808e-53	alkaloid metabolic process
GO:0016667	4814	19	197	1	0.5486	0.807299	1.35808e-53	oxidoreductase activity, acting on sulfur group of donors
GO:0006026	4814	19	197	1	0.5486	0.807299	1.35808e-53	aminoglycan catabolic process
GO:0004252	4814	46	197	2	0.567704	0.829086	2.74763e-112	serine-type endopeptidase activity
GO:0018193	4814	46	197	2	0.567704	0.829086	2.74763e-112	peptidyl-amino acid modification
GO:0005198	4814	72	197	3	0.570799	0.829086	7.55609e-162	structural molecule activity
GO:0044446	4814	20	197	1	0.567145	0.829086	5.66457e-56	intracellular organelle part
GO:0044262	4814	123	197	5	0.571415	0.829086	6.59012e-248	cellular carbohydrate metabolic process
GO:0016310	4814	123	197	5	0.571415	0.829086	6.59012e-248	phosphorylation
GO:0009063	4814	21	197	1	0.584932	0.833126	2.48135e-58	cellular amino acid catabolic process
GO:0043687	4814	99	197	4	0.5828	0.833126	6.95904e-209	post-translational protein modification
GO:0008299	4814	21	197	1	0.584932	0.833126	2.48135e-58	isoprenoid biosynthetic process
GO:0016879	4814	47	197	2	0.579515	0.833126	2.70844e-114	ligase activity, forming carbon-nitrogen bonds
GO:0009310	4814	21	197	1	0.584932	0.833126	2.48135e-58	amine catabolic process
GO:0006071	4814	21	197	1	0.584932	0.833126	2.48135e-58	glycerol metabolic process
GO:0044264	4814	21	197	1	0.584932	0.833126	2.48135e-58	cellular polysaccharide metabolic process
GO:0006720	4814	21	197	1	0.584932	0.833126	2.48135e-58	isoprenoid metabolic process
GO:0006629	4814	100	197	4	0.590849	0.839628	1.47594e-210	lipid metabolic process
GO:0009073	4814	22	197	1	0.601992	0.851565	1.13895e-60	aromatic amino acid family biosynthetic process
GO:0019400	4814	22	197	1	0.601992	0.851565	1.13895e-60	alditol metabolic process
GO:0016301	4814	230	197	9	0.605268	0.854254	0	kinase activity
GO:0016772	4814	307	197	12	0.610166	0.859213	0	transferase activity, transferring phosphorus-containing groups
GO:0016769	4814	50	197	2	0.613527	0.860045	2.94215e-120	transferase activity, transferring nitrogenous groups
GO:0044238	4814	1966	197	79	0.612245	0.860045	0	primary metabolic process
GO:0008152	4814	3089	197	125	0.616218	0.861873	0	metabolic process
GO:0000036	4814	23	197	1	0.618354	0.862917	5.46656e-63	acyl carrier activity
GO:0016874	4814	131	197	5	0.627997	0.874409	1.9719e-260	ligase activity
GO:0051537	4814	24	197	1	0.634047	0.874985	2.73842e-65	2 iron, 2 sulfur cluster binding
GO:0016054	4814	24	197	1	0.634047	0.874985	2.73842e-65	organic acid catabolic process
GO:0046395	4814	24	197	1	0.634047	0.874985	2.73842e-65	carboxylic acid catabolic process
GO:0046417	4814	24	197	1	0.634047	0.874985	2.73842e-65	chorismate metabolic process
GO:0017000	4814	25	197	1	0.649098	0.893769	1.42924e-67	antibiotic biosynthetic process
GO:0016810	4814	82	197	3	0.659446	0.903627	1.03e-179	hydrolase activity, acting on carbon-nitrogen (but not peptide) bonds
GO:0006631	4814	26	197	1	0.663533	0.903627	7.75948e-70	fatty acid metabolic process
GO:0006464	4814	109	197	4	0.659053	0.903627	2.00171e-225	protein modification process
GO:0019751	4814	26	197	1	0.663533	0.903627	7.75948e-70	polyol metabolic process
GO:0045454	4814	26	197	1	0.663533	0.903627	7.75948e-70	cell redox homeostasis
GO:0046983	4814	55	197	2	0.665488	0.904307	5.01561e-130	protein dimerization activity
GO:0043603	4814	27	197	1	0.677376	0.908227	4.37565e-72	cellular amide metabolic process
GO:0004812	4814	27	197	1	0.677376	0.908227	4.37565e-72	aminoacyl-tRNA ligase activity
GO:0005575	4814	1577	197	62	0.678611	0.908227	0	cellular_component
GO:0016875	4814	27	197	1	0.677376	0.908227	4.37565e-72	ligase activity, forming carbon-oxygen bonds
GO:0016876	4814	27	197	1	0.677376	0.908227	4.37565e-72	ligase activity, forming aminoacyl-tRNA and related compounds
GO:0009235	4814	27	197	1	0.677376	0.908227	4.37565e-72	cobalamin metabolic process
GO:0009236	4814	27	197	1	0.677376	0.908227	4.37565e-72	cobalamin biosynthetic process
GO:0005623	4814	1534	197	60	0.693121	0.911925	0	cell
GO:0044464	4814	1534	197	60	0.693121	0.911925	0	cell part
GO:0017144	4814	28	197	1	0.690653	0.911925	2.55939e-74	drug metabolic process
GO:0016999	4814	28	197	1	0.690653	0.911925	2.55939e-74	antibiotic metabolic process
GO:0044249	4814	1307	197	51	0.684189	0.911925	0	cellular biosynthetic process
GO:0006796	4814	141	197	5	0.692084	0.911925	8.79393e-276	phosphate metabolic process
GO:0006793	4814	141	197	5	0.692084	0.911925	8.79393e-276	phosphorus metabolic process
GO:0034637	4814	28	197	1	0.690653	0.911925	2.55939e-74	cellular carbohydrate biosynthetic process
GO:0030554	4814	736	197	28	0.696229	0.912148	0	adenyl nucleotide binding
GO:0001883	4814	736	197	28	0.696229	0.912148	0	purine nucleoside binding
GO:0043176	4814	29	197	1	0.703387	0.913814	1.55082e-76	amine binding
GO:0016597	4814	29	197	1	0.703387	0.913814	1.55082e-76	amino acid binding
GO:0016616	4814	59	197	2	0.702905	0.913814	1.06943e-137	oxidoreductase activity, acting on the CH-OH group of donors, NAD or NADP as acceptor
GO:0001882	4814	737	197	28	0.699082	0.913814	0	nucleoside binding
GO:0044267	4814	252	197	9	0.712886	0.924221	0	cellular protein metabolic process
GO:0009987	4814	2235	197	88	0.717911	0.928797	0	cellular process
GO:0004519	4814	31	197	1	0.72731	0.939001	6.30045e-81	endonuclease activity
GO:0020037	4814	32	197	1	0.738541	0.951523	4.21523e-83	heme binding
GO:0016757	4814	33	197	1	0.749312	0.963401	2.90888e-85	transferase activity, transferring glycosyl groups
GO:0043648	4814	35	197	1	0.769548	0.965433	1.5147e-89	dicarboxylic acid metabolic process
GO:0009110	4814	67	197	2	0.76735	0.965433	1.08251e-152	vitamin biosynthetic process
GO:0008415	4814	126	197	4	0.765866	0.965433	1.24761e-252	acyltransferase activity
GO:0004674	4814	35	197	1	0.769548	0.965433	1.5147e-89	protein serine/threonine kinase activity
GO:0016787	4814	1011	197	38	0.752763	0.965433	0	hydrolase activity
GO:0016746	4814	153	197	5	0.75857	0.965433	8.69459e-294	transferase activity, transferring acyl groups
GO:0017076	4814	762	197	28	0.76555	0.965433	0	purine nucleotide binding
GO:0006807	4814	1368	197	52	0.763524	0.965433	0	nitrogen compound metabolic process
GO:0045333	4814	35	197	1	0.769548	0.965433	1.5147e-89	cellular respiration
GO:0006767	4814	66	197	2	0.760012	0.965433	7.67127e-151	water-soluble vitamin metabolic process
GO:0006766	4814	67	197	2	0.76735	0.965433	1.08251e-152	vitamin metabolic process
GO:0042364	4814	66	197	2	0.760012	0.965433	7.67127e-151	water-soluble vitamin biosynthetic process
GO:0009058	4814	1399	197	53	0.775383	0.970792	0	biosynthetic process
GO:0009116	4814	36	197	1	0.779047	0.971463	1.14102e-91	nucleoside metabolic process
GO:0019748	4814	36	197	1	0.779047	0.971463	1.14102e-91	secondary metabolic process
GO:0016773	4814	187	197	6	0.785969	0.978129	0	phosphotransferase activity, alcohol group as acceptor
GO:0044255	4814	70	197	2	0.788209	0.978955	3.32586e-158	cellular lipid metabolic process
GO:0000272	4814	38	197	1	0.796894	0.985799	7.02871e-96	polysaccharide catabolic process
GO:0004672	4814	132	197	4	0.796742	0.985799	5.5582e-262	protein kinase activity
GO:0043565	4814	191	197	6	0.802614	0.988935	0	sequence-specific DNA binding
GO:0043412	4814	133	197	4	0.801558	0.988935	1.5789e-263	macromolecule modification
GO:0016740	4814	805	197	29	0.805447	0.990461	0	transferase activity
GO:0000000	4814	4814	197	197	1	1	1	root
GO:0000155	4814	93	197	2	0.900251	1	9.51957e-199	two-component sensor activity
GO:0000156	4814	131	197	3	0.910329	1	1.9719e-260	two-component response regulator activity
GO:0004518	4814	58	197	1	0.912682	1	8.62067e-136	nuclease activity
GO:0004497	4814	59	197	1	0.916299	1	1.06943e-137	monooxygenase activity
GO:0000160	4814	195	197	4	0.962777	1	0	two-component signal transduction system (phosphorelay)
GO:0030528	4814	660	197	18	0.98209	1	0	transcription regulator activity
GO:0004553	4814	116	197	2	0.955068	1	9.25755e-237	hydrolase activity, hydrolyzing O-glycosyl compounds
GO:0009059	4814	953	197	24	0.998554	1	0	macromolecule biosynthetic process
GO:0030246	4814	57	197	1	0.90891	1	7.07044e-134	carbohydrate binding
GO:0008270	4814	123	197	3	0.886464	1	6.59012e-248	zinc ion binding
GO:0004871	4814	252	197	5	0.98054	1	0	signal transducer activity
GO:0043492	4814	71	197	1	0.949655	1	4.97757e-160	ATPase activity, coupled to movement of substances
GO:0030001	4814	62	197	1	0.926279	1	2.25864e-143	metal ion transport
GO:0008324	4814	121	197	1	0.994031	1	9.67024e-245	cation transmembrane transporter activity
GO:0004673	4814	93	197	2	0.900251	1	9.51957e-199	protein histidine kinase activity
GO:0043170	4814	1418	197	48	0.955527	1	0	macromolecule metabolic process
GO:0004721	4814	54	197	1	0.896592	1	4.34078e-128	phosphoprotein phosphatase activity
GO:0065007	4814	874	197	30	0.883213	1	0	biological regulation
GO:0008610	4814	58	197	1	0.912682	1	8.62067e-136	lipid biosynthetic process
GO:0060255	4814	741	197	20	0.988712	1	0	regulation of macromolecule metabolic process
GO:0009889	4814	735	197	20	0.98725	1	0	regulation of biosynthetic process
GO:0016407	4814	86	197	2	0.873873	1	1.04829e-186	acetyltransferase activity
GO:0016410	4814	86	197	2	0.873873	1	1.04829e-186	N-acyltransferase activity
GO:0016462	4814	309	197	8	0.944781	1	0	pyrophosphatase activity
GO:0005524	4814	660	197	20	0.948527	1	0	ATP binding
GO:0016798	4814	130	197	3	0.907615	1	7.05066e-259	hydrolase activity, acting on glycosyl bonds
GO:0016791	4814	76	197	1	0.959281	1	4.60713e-169	phosphatase activity
GO:0016788	4814	172	197	4	0.928053	1	1.91E-321	hydrolase activity, acting on ester bonds
GO:0016779	4814	51	197	1	0.882618	1	3.14965e-122	nucleotidyltransferase activity
GO:0016775	4814	94	197	2	0.903572	1	1.89544e-200	phosphotransferase activity, nitrogenous group as acceptor
GO:0016820	4814	78	197	1	0.962597	1	1.23287e-172	hydrolase activity, acting on acid anhydrides, catalyzing transmembrane movement of substances
GO:0051252	4814	716	197	20	0.981429	1	0	regulation of RNA metabolic process
GO:0016817	4814	311	197	8	0.947249	1	0	hydrolase activity, acting on acid anhydrides
GO:0016818	4814	311	197	8	0.947249	1	0	hydrolase activity, acting on acid anhydrides, in phosphorus-containing anhydrides
GO:0005215	4814	507	197	11	0.99555	1	0	transporter activity
GO:0051234	4814	602	197	12	0.999163	1	0	establishment of localization
GO:0016887	4814	235	197	4	0.989107	1	0	ATPase activity
GO:0060089	4814	252	197	5	0.98054	1	0	molecular transducer activity
GO:0016741	4814	114	197	2	0.951773	1	1.53265e-233	transferase activity, transferring one-carbon groups
GO:0016747	4814	140	197	4	0.832746	1	2.9151e-274	transferase activity, transferring acyl groups other than amino-acyl groups
GO:0044425	4814	585	197	12	0.998663	1	0	membrane part
GO:0005996	4814	74	197	1	0.955672	1	1.8156e-165	monosaccharide metabolic process
GO:0017111	4814	303	197	8	0.936763	1	0	nucleoside-triphosphatase activity
GO:0006091	4814	84	197	1	0.971017	1	3.20772e-183	generation of precursor metabolites and energy
GO:0006139	4814	1082	197	21	0.999996	1	0	nucleobase, nucleoside, nucleotide and nucleic acid metabolic process
GO:0006066	4814	106	197	3	0.816453	1	1.6573e-220	alcohol metabolic process
GO:0051716	4814	85	197	1	0.972224	1	5.7644e-185	cellular response to stimulus
GO:0044237	4814	1877	197	69	0.893025	1	0	cellular metabolic process
GO:0044282	4814	69	197	1	0.945199	1	2.25446e-156	small molecule catabolic process
GO:0044260	4814	1221	197	33	0.998811	1	0	cellular macromolecule metabolic process
GO:0005886	4814	278	197	8	0.891658	1	0	plasma membrane
GO:0032555	4814	686	197	20	0.967391	1	0	purine ribonucleotide binding
GO:0032553	4814	686	197	20	0.967391	1	0	ribonucleotide binding
GO:0032559	4814	660	197	20	0.948527	1	0	adenyl ribonucleotide binding
GO:0032774	4814	725	197	20	0.984431	1	0	RNA biosynthetic process
GO:0080090	4814	736	197	20	0.987505	1	0	regulation of primary metabolic process
GO:0015075	4814	141	197	1	0.997473	1	8.79393e-276	ion transmembrane transporter activity
GO:0006355	4814	716	197	20	0.981429	1	0	regulation of transcription, DNA-dependent
GO:0006350	4814	739	197	20	0.988242	1	0	transcription
GO:0006351	4814	722	197	20	0.983482	1	0	transcription, DNA-dependent
GO:0032991	4814	146	197	4	0.856149	1	2.44817e-283	macromolecular complex
GO:0033014	4814	43	197	1	0.835481	1	3.27408e-106	tetrapyrrole biosynthetic process
GO:0033013	4814	44	197	1	0.842274	1	3.01949e-108	tetrapyrrole metabolic process
GO:0051179	4814	604	197	12	0.999208	1	0	localization
GO:0051171	4814	733	197	20	0.986726	1	0	regulation of nitrogen compound metabolic process
GO:0033554	4814	85	197	1	0.972224	1	5.7644e-185	cellular response to stress
GO:0010468	4814	739	197	20	0.988242	1	0	regulation of gene expression
GO:0010467	4814	893	197	20	0.999672	1	0	gene expression
GO:0007165	4814	89	197	2	0.885879	1	6.76267e-192	signal transduction
GO:0006950	4814	159	197	4	0.897489	1	1.24941e-302	response to stress
GO:0006812	4814	91	197	2	0.893289	1	2.48136e-195	cation transport
GO:0006811	4814	111	197	2	0.946398	1	1.10431e-228	ion transport
GO:0006810	4814	602	197	12	0.999163	1	0	transport
GO:0050896	4814	209	197	4	0.975521	1	0	response to stimulus
GO:0050789	4814	864	197	28	0.935201	1	0	regulation of biological process
GO:0050794	4814	858	197	28	0.929291	1	0	regulation of cellular process
GO:0006778	4814	43	197	1	0.835481	1	3.27408e-106	porphyrin metabolic process
GO:0006779	4814	42	197	1	0.828397	1	3.63347e-104	porphyrin biosynthetic process
GO:0045449	4814	731	197	20	0.986182	1	0	regulation of transcription
GO:0055085	4814	230	197	4	0.987234	1	0	transmembrane transport
GO:0010556	4814	735	197	20	0.98725	1	0	regulation of macromolecule biosynthetic process
GO:0055086	4814	116	197	1	0.992605	1	9.25755e-237	nucleobase, nucleoside and nucleotide metabolic process
GO:0022804	4814	162	197	1	0.998979	1	5.17232e-307	active transmembrane transporter activity
GO:0022891	4814	179	197	1	0.999511	1	0	substrate-specific transmembrane transporter activity
GO:0022892	4814	218	197	2	0.999041	1	0	substrate-specific transporter activity
GO:0022857	4814	235	197	2	0.999511	1	0	transmembrane transporter activity
GO:0016021	4814	561	197	12	0.997463	1	0	integral to membrane
GO:0016020	4814	774	197	24	0.951337	1	0	membrane
GO:0031326	4814	735	197	20	0.98725	1	0	regulation of cellular biosynthetic process
GO:0031323	4814	741	197	21	0.980092	1	0	regulation of cellular metabolic process
GO:0016052	4814	77	197	1	0.960974	1	7.48731e-171	carbohydrate catabolic process
GO:0016070	4814	794	197	20	0.99638	1	0	RNA metabolic process
GO:0042623	4814	102	197	1	0.986542	1	6.84388e-214	ATPase activity, coupled
GO:0042578	4814	87	197	2	0.877998	1	1.92897e-188	phosphoric ester hydrolase activity
GO:0042626	4814	71	197	1	0.949655	1	4.97757e-160	ATPase activity, coupled to transmembrane movement of substances
GO:0015980	4814	43	197	1	0.835481	1	3.27408e-106	energy derivation by oxidation of organic compounds
GO:0008150	4814	3825	197	147	0.961929	1	0	biological_process
GO:0034641	4814	1307	197	45	0.931205	1	0	cellular nitrogen compound metabolic process
GO:0034645	4814	939	197	24	0.998013	1	0	cellular macromolecule biosynthetic process
GO:0008168	4814	112	197	2	0.94825	1	2.62986e-230	methyltransferase activity
GO:0008080	4814	84	197	2	0.865237	1	3.20772e-183	N-acetyltransferase activity
GO:0003700	4814	596	197	17	0.964512	1	0	transcription factor activity
GO:0031224	4814	569	197	12	0.997946	1	0	intrinsic to membrane
GO:0003674	4814	4477	197	179	0.906391	1	0	molecular_function
GO:0003677	4814	918	197	26	0.989802	1	0	DNA binding
GO:0003676	4814	1046	197	26	0.999346	1	0	nucleic acid binding
GO:0023060	4814	255	197	5	0.982167	1	0	signal transmission
GO:0023046	4814	255	197	5	0.982167	1	0	signaling process
GO:0023052	4814	260	197	6	0.960667	1	0	signaling
GO:0019219	4814	733	197	20	0.986726	1	0	regulation of nucleobase, nucleoside, nucleotide and nucleic acid metabolic process
GO:0019222	4814	746	197	21	0.981903	1	0	regulation of metabolic process
GO:0019318	4814	61	197	1	0.923091	1	1.7315e-141	hexose metabolic process
GO:0015405	4814	78	197	1	0.962597	1	1.23287e-172	P-P-bond-hydrolysis-driven transmembrane transporter activity
GO:0015399	4814	78	197	1	0.962597	1	1.23287e-172	primary active transmembrane transporter activity
GO:0042221	4814	59	197	1	0.916299	1	1.06943e-137	response to chemical stimulus

## Sheet: Moe up t30
ID	Pop.total	Pop.term	Study.total	Study.term	p	p.adjusted	p.min	name
GO:0016043	4814	128	204	18	5.62154e-06	0.00338979	9.23014e-256	cellular component organization
GO:0000003	4814	3	204	3	7.50291e-05	0.00541341	5.3815e-11	reproduction
GO:0043093	4814	3	204	3	7.50291e-05	0.00541341	5.3815e-11	binary fission
GO:0016638	4814	12	204	5	8.07972e-05	0.00541341	3.13489e-36	oxidoreductase activity, acting on the CH-NH2 group of donors
GO:0019491	4814	3	204	3	7.50291e-05	0.00541341	5.3815e-11	ectoine biosynthetic process
GO:0019954	4814	3	204	3	7.50291e-05	0.00541341	5.3815e-11	asexual reproduction
GO:0032505	4814	3	204	3	7.50291e-05	0.00541341	5.3815e-11	reproduction of a single-celled organism
GO:0031982	4814	10	204	5	2.7568e-05	0.00541341	5.4798e-31	vesicle
GO:0042399	4814	3	204	3	7.50291e-05	0.00541341	5.3815e-11	ectoine metabolic process
GO:0031411	4814	8	204	4	0.000191705	0.00963319	1.40604e-25	gas vesicle
GO:0031410	4814	8	204	4	0.000191705	0.00963319	1.40604e-25	cytoplasmic vesicle
GO:0046394	4814	122	204	15	0.000168624	0.00963319	2.51389e-246	carboxylic acid biosynthetic process
GO:0044085	4814	127	204	15	0.000264776	0.0122815	3.37982e-254	cellular component biogenesis
GO:0006790	4814	42	204	8	0.000308225	0.0123906	3.63347e-104	sulfur metabolic process
GO:0016053	4814	128	204	15	0.000288854	0.0123906	9.23014e-256	organic acid biosynthetic process
GO:0022607	4814	78	204	11	0.000386553	0.0145682	1.23287e-172	cellular component assembly
GO:0009309	4814	106	204	13	0.000472419	0.016757	1.6573e-220	amine biosynthetic process
GO:0030163	4814	5	204	3	0.000704054	0.0202164	4.65107e-17	protein catabolic process
GO:0000917	4814	5	204	3	0.000704054	0.0202164	4.65107e-17	barrier septum formation
GO:0000910	4814	5	204	3	0.000704054	0.0202164	4.65107e-17	cytokinesis
GO:0032506	4814	5	204	3	0.000704054	0.0202164	4.65107e-17	cytokinetic process
GO:0008652	4814	99	204	12	0.000866822	0.0237588	6.95904e-209	cellular amino acid biosynthetic process
GO:0009082	4814	13	204	4	0.00165562	0.0291286	8.4868e-39	branched chain family amino acid biosynthetic process
GO:0004298	4814	2	204	2	0.00178733	0.0291286	8.63193e-08	threonine-type endopeptidase activity
GO:0000502	4814	2	204	2	0.00178733	0.0291286	8.63193e-08	proteasome complex
GO:0070003	4814	2	204	2	0.00178733	0.0291286	8.63193e-08	threonine-type peptidase activity
GO:0012506	4814	6	204	3	0.00136416	0.0291286	5.80296e-20	vesicle membrane
GO:0012505	4814	6	204	3	0.00136416	0.0291286	5.80296e-20	endomembrane system
GO:0051603	4814	2	204	2	0.00178733	0.0291286	8.63193e-08	proteolysis involved in cellular protein catabolic process
GO:0044272	4814	31	204	6	0.0016283	0.0291286	6.30045e-81	sulfur compound biosynthetic process
GO:0044257	4814	2	204	2	0.00178733	0.0291286	8.63193e-08	cellular protein catabolic process
GO:0005839	4814	2	204	2	0.00178733	0.0291286	8.63193e-08	proteasome core complex
GO:0031988	4814	6	204	3	0.00136416	0.0291286	5.80296e-20	membrane-bounded vesicle
GO:0031090	4814	6	204	3	0.00136416	0.0291286	5.80296e-20	organelle membrane
GO:0004073	4814	2	204	2	0.00178733	0.0291286	8.63193e-08	aspartate-semialdehyde dehydrogenase activity
GO:0003978	4814	2	204	2	0.00178733	0.0291286	8.63193e-08	UDP-glucose 4-epimerase activity
GO:0019419	4814	2	204	2	0.00178733	0.0291286	8.63193e-08	sulfate reduction
GO:0000097	4814	14	204	4	0.00224168	0.0346598	2.4748e-41	sulfur amino acid biosynthetic process
GO:0006996	4814	14	204	4	0.00224168	0.0346598	2.4748e-41	organelle organization
GO:0009088	4814	7	204	3	0.00231293	0.0348674	8.44857e-23	threonine biosynthetic process
GO:0009081	4814	15	204	4	0.00295649	0.0414596	7.73376e-44	branched chain family amino acid metabolic process
GO:0043227	4814	15	204	4	0.00295649	0.0414596	7.73376e-44	membrane-bounded organelle
GO:0006519	4814	192	204	17	0.0029011	0.0414596	0	cellular amino acid and derivative metabolic process
GO:0009108	4814	47	204	7	0.00328576	0.0450298	2.70844e-114	coenzyme biosynthetic process
GO:0006566	4814	8	204	3	0.00358566	0.0460033	1.40604e-25	threonine metabolic process
GO:0016050	4814	8	204	3	0.00358566	0.0460033	1.40604e-25	vesicle organization
GO:0031412	4814	8	204	3	0.00358566	0.0460033	1.40604e-25	gas vesicle organization
GO:0000096	4814	17	204	4	0.00482271	0.0563901	9.13584e-49	sulfur amino acid metabolic process
GO:0009086	4814	9	204	3	0.00521167	0.0563901	2.63304e-28	methionine biosynthetic process
GO:0008233	4814	152	204	14	0.00473024	0.0563901	2.64929e-292	peptidase activity
GO:0043436	4814	238	204	19	0.00533041	0.0563901	0	oxoacid metabolic process
GO:0008658	4814	17	204	4	0.00482271	0.0563901	9.13584e-49	penicillin binding
GO:0006555	4814	9	204	3	0.00521167	0.0563901	2.63304e-28	methionine metabolic process
GO:0006508	4814	138	204	13	0.0053044	0.0563901	3.27466e-271	proteolysis
GO:0019752	4814	238	204	19	0.00533041	0.0563901	0	carboxylic acid metabolic process
GO:0006732	4814	77	204	9	0.00487646	0.0563901	7.48731e-171	coenzyme metabolic process
GO:0008144	4814	17	204	4	0.00482271	0.0563901	9.13584e-49	drug binding
GO:0042180	4814	240	204	19	0.00583211	0.0606339	0	cellular ketone metabolic process
GO:0006457	4814	18	204	4	0.00599794	0.061301	3.42808e-51	protein folding
GO:0030312	4814	29	204	5	0.00672712	0.0661116	1.55082e-76	external encapsulating structure
GO:0070011	4814	142	204	13	0.00674017	0.0661116	2.67224e-277	peptidase activity, acting on L-amino acid peptides
GO:0009308	4814	226	204	18	0.00679754	0.0661116	0	amine metabolic process
GO:0016987	4814	68	204	8	0.00751577	0.0697232	1.55068e-154	sigma factor activity
GO:0016986	4814	68	204	8	0.00751577	0.0697232	1.55068e-154	transcription initiation factor activity
GO:0006352	4814	68	204	8	0.00751577	0.0697232	1.55068e-154	transcription initiation
GO:0004175	4814	83	204	9	0.00798567	0.0718711	1.80663e-181	endopeptidase activity
GO:0006082	4814	247	204	19	0.00790272	0.0718711	0	organic acid metabolic process
GO:0031406	4814	56	204	7	0.0087881	0.0779298	5.90195e-132	carboxylic acid binding
GO:0004357	4814	4	204	2	0.0101331	0.078337	4.47433e-14	glutamate-cysteine ligase activity
GO:0009002	4814	4	204	2	0.0101331	0.078337	4.47433e-14	serine-type D-Ala-D-Ala carboxypeptidase activity
GO:0016639	4814	4	204	2	0.0101331	0.078337	4.47433e-14	oxidoreductase activity, acting on the CH-NH2 group of donors, NAD or NADP as acceptor
GO:0005618	4814	11	204	3	0.00961395	0.078337	1.25474e-33	cell wall
GO:0006012	4814	4	204	2	0.0101331	0.078337	4.47433e-14	galactose metabolic process
GO:0009274	4814	4	204	2	0.0101331	0.078337	4.47433e-14	peptidoglycan-based cell wall
GO:0044106	4814	181	204	15	0.00924762	0.078337	0	cellular amine metabolic process
GO:0006537	4814	4	204	2	0.0101331	0.078337	4.47433e-14	glutamate biosynthetic process
GO:0006749	4814	4	204	2	0.0101331	0.078337	4.47433e-14	glutathione metabolic process
GO:0006750	4814	4	204	2	0.0101331	0.078337	4.47433e-14	glutathione biosynthetic process
GO:0009067	4814	21	204	4	0.0106212	0.0800572	2.48135e-58	aspartate family amino acid biosynthetic process
GO:0050662	4814	201	204	16	0.0105611	0.0800572	0	coenzyme binding
GO:0070271	4814	73	204	8	0.011416	0.0839494	1.16321e-163	protein complex biogenesis
GO:0006461	4814	73	204	8	0.011416	0.0839494	1.16321e-163	protein complex assembly
GO:0065003	4814	74	204	8	0.012348	0.0897086	1.8156e-165	macromolecular complex assembly
GO:0009066	4814	22	204	4	0.0125596	0.09016	1.13895e-60	aspartate family amino acid metabolic process
GO:0016835	4814	48	204	6	0.0149406	0.103818	2.72719e-116	carbon-oxygen lyase activity
GO:0006520	4814	174	204	14	0.0149762	0.103818	4.9E-324	cellular amino acid metabolic process
GO:0007049	4814	35	204	5	0.0149787	0.103818	1.5147e-89	cell cycle
GO:0043231	4814	13	204	3	0.0156539	0.107265	8.4868e-39	intracellular membrane-bounded organelle
GO:0009098	4814	5	204	2	0.0164192	0.107617	4.65107e-17	leucine biosynthetic process
GO:0016641	4814	5	204	2	0.0164192	0.107617	4.65107e-17	oxidoreductase activity, acting on the CH-NH2 group of donors, oxygen as acceptor
GO:0005773	4814	5	204	2	0.0164192	0.107617	4.65107e-17	vacuole
GO:0006551	4814	5	204	2	0.0164192	0.107617	4.65107e-17	leucine metabolic process
GO:0044271	4814	251	204	18	0.0188513	0.122229	0	cellular nitrogen compound biosynthetic process
GO:0005515	4814	128	204	11	0.0190634	0.12229	9.23014e-256	protein binding
GO:0043933	4814	83	204	8	0.023408	0.134952	1.80663e-181	macromolecular complex subunit organization
GO:0004185	4814	6	204	2	0.0239467	0.134952	5.80296e-20	serine-type carboxypeptidase activity
GO:0043545	4814	6	204	2	0.0239467	0.134952	5.80296e-20	molybdopterin cofactor metabolic process
GO:0070008	4814	6	204	2	0.0239467	0.134952	5.80296e-20	serine-type exopeptidase activity
GO:0048856	4814	26	204	4	0.0225027	0.134952	7.75948e-70	anatomical structure development
GO:0048869	4814	26	204	4	0.0225027	0.134952	7.75948e-70	cellular developmental process
GO:0016857	4814	6	204	2	0.0239467	0.134952	5.80296e-20	racemase and epimerase activity, acting on carbohydrates and derivatives
GO:0009653	4814	26	204	4	0.0225027	0.134952	7.75948e-70	anatomical structure morphogenesis
GO:0006536	4814	6	204	2	0.0239467	0.134952	5.80296e-20	glutamate metabolic process
GO:0019720	4814	6	204	2	0.0239467	0.134952	5.80296e-20	Mo-molybdopterin cofactor metabolic process
GO:0032324	4814	6	204	2	0.0239467	0.134952	5.80296e-20	molybdopterin cofactor biosynthetic process
GO:0051189	4814	6	204	2	0.0239467	0.134952	5.80296e-20	prosthetic group metabolic process
GO:0006777	4814	6	204	2	0.0239467	0.134952	5.80296e-20	Mo-molybdopterin cofactor biosynthetic process
GO:0019538	4814	394	204	25	0.0254945	0.141425	0	protein metabolic process
GO:0032502	4814	27	204	4	0.0255643	0.141425	4.37565e-72	developmental process
GO:0005737	4814	375	204	24	0.0259295	0.142141	0	cytoplasm
GO:0048037	4814	318	204	21	0.0268357	0.145783	0	cofactor binding
GO:0071554	4814	56	204	6	0.0299411	0.161201	5.90195e-132	cell wall organization or biogenesis
GO:0016859	4814	7	204	2	0.0326002	0.172438	8.44857e-23	cis-trans isomerase activity
GO:0003755	4814	7	204	2	0.0326002	0.172438	8.44857e-23	peptidyl-prolyl cis-trans isomerase activity
GO:0004411	4814	1	204	1	0.0423764	0.17383	0.000207727	homogentisate 1,2-dioxygenase activity
GO:0004452	4814	1	204	1	0.0423764	0.17383	0.000207727	isopentenyl-diphosphate delta-isomerase activity
GO:0008734	4814	1	204	1	0.0423764	0.17383	0.000207727	L-aspartate oxidase activity
GO:0004604	4814	1	204	1	0.0423764	0.17383	0.000207727	phosphoadenylyl-sulfate reductase (thioredoxin) activity
GO:0004134	4814	1	204	1	0.0423764	0.17383	0.000207727	4-alpha-glucanotransferase activity
GO:0004108	4814	1	204	1	0.0423764	0.17383	0.000207727	citrate (Si)-synthase activity
GO:0004160	4814	1	204	1	0.0423764	0.17383	0.000207727	dihydroxy-acid dehydratase activity
GO:0030435	4814	1	204	1	0.0423764	0.17383	0.000207727	sporulation resulting in formation of a cellular spore
GO:0047307	4814	1	204	1	0.0423764	0.17383	0.000207727	diaminobutyrate-pyruvate transaminase activity
GO:0030154	4814	1	204	1	0.0423764	0.17383	0.000207727	cell differentiation
GO:0004781	4814	1	204	1	0.0423764	0.17383	0.000207727	sulfate adenylyltransferase (ATP) activity
GO:0004779	4814	1	204	1	0.0423764	0.17383	0.000207727	sulfate adenylyltransferase activity
GO:0048646	4814	1	204	1	0.0423764	0.17383	0.000207727	anatomical structure formation involved in morphogenesis
GO:0016863	4814	1	204	1	0.0423764	0.17383	0.000207727	intramolecular oxidoreductase activity, transposing C=C bonds
GO:0051287	4814	30	204	4	0.0361924	0.17383	9.72302e-79	NAD or NADH binding
GO:0016836	4814	31	204	4	0.0402228	0.17383	6.30045e-81	hydro-lyase activity
GO:0009403	4814	1	204	1	0.0423764	0.17383	0.000207727	toxin biosynthetic process
GO:0009404	4814	1	204	1	0.0423764	0.17383	0.000207727	toxin metabolic process
GO:0017001	4814	1	204	1	0.0423764	0.17383	0.000207727	antibiotic catabolic process
GO:0044283	4814	275	204	18	0.0419653	0.17383	0	small molecule biosynthetic process
GO:0044265	4814	8	204	2	0.0422717	0.17383	1.40604e-25	cellular macromolecule catabolic process
GO:0005783	4814	1	204	1	0.0423764	0.17383	0.000207727	endoplasmic reticulum
GO:0051082	4814	8	204	2	0.0422717	0.17383	1.40604e-25	unfolded protein binding
GO:0045303	4814	1	204	1	0.0423764	0.17383	0.000207727	diaminobutyrate-2-oxoglutarate transaminase activity
GO:0033816	4814	1	204	1	0.0423764	0.17383	0.000207727	diaminobutyrate acetyltransferase activity
GO:0033990	4814	1	204	1	0.0423764	0.17383	0.000207727	ectoine synthase activity
GO:0015930	4814	1	204	1	0.0423764	0.17383	0.000207727	glutamate synthase activity
GO:0015922	4814	1	204	1	0.0423764	0.17383	0.000207727	aspartate oxidase activity
GO:0031160	4814	1	204	1	0.0423764	0.17383	0.000207727	spore wall
GO:0004072	4814	1	204	1	0.0423764	0.17383	0.000207727	aspartate kinase activity
GO:0019379	4814	1	204	1	0.0423764	0.17383	0.000207727	sulfate assimilation, phosphoadenylyl sulfate reduction by phosphoadenylyl-sulfate reductase (thioredoxin)
GO:0019438	4814	43	204	5	0.0338609	0.17383	3.27408e-106	aromatic compound biosynthetic process
GO:0003862	4814	1	204	1	0.0423764	0.17383	0.000207727	3-isopropylmalate dehydrogenase activity
GO:0050661	4814	19	204	3	0.0440379	0.179425	1.35808e-53	NADP or NADPH binding
GO:0008236	4814	63	204	6	0.0492209	0.196557	2.99441e-145	serine-type peptidase activity
GO:0044248	4814	63	204	6	0.0492209	0.196557	2.99441e-145	cellular catabolic process
GO:0017171	4814	63	204	6	0.0492209	0.196557	2.99441e-145	serine hydrolase activity
GO:0044424	4814	400	204	24	0.0498253	0.197662	0	intracellular part
GO:0043043	4814	9	204	2	0.0528603	0.206979	2.63304e-28	peptide biosynthetic process
GO:0006518	4814	9	204	2	0.0528603	0.206979	2.63304e-28	peptide metabolic process
GO:0016853	4814	81	204	7	0.0545795	0.210971	5.9451e-178	isomerase activity
GO:0006725	4814	81	204	7	0.0545795	0.210971	5.9451e-178	cellular aromatic compound metabolic process
GO:0008360	4814	22	204	3	0.0638365	0.236316	1.13895e-60	regulation of cell shape
GO:0016854	4814	10	204	2	0.0642717	0.236316	5.4798e-31	racemase and epimerase activity
GO:0051301	4814	36	204	4	0.064038	0.236316	1.14102e-91	cell division
GO:0016998	4814	10	204	2	0.0642717	0.236316	5.4798e-31	cell wall macromolecule catabolic process
GO:0042559	4814	10	204	2	0.0642717	0.236316	5.4798e-31	pteridine and derivative biosynthetic process
GO:0042558	4814	10	204	2	0.0642717	0.236316	5.4798e-31	pteridine and derivative metabolic process
GO:0022603	4814	22	204	3	0.0638365	0.236316	1.13895e-60	regulation of anatomical structure morphogenesis
GO:0022604	4814	22	204	3	0.0638365	0.236316	1.13895e-60	regulation of cell morphogenesis
GO:0050793	4814	23	204	3	0.0712054	0.260223	5.46656e-63	regulation of developmental process
GO:0000103	4814	2	204	1	0.0829655	0.260563	8.63193e-08	sulfate assimilation
GO:0043934	4814	2	204	1	0.0829655	0.260563	8.63193e-08	sporulation
GO:0004180	4814	11	204	2	0.0764179	0.260563	1.25474e-33	carboxypeptidase activity
GO:0030261	4814	2	204	1	0.0829655	0.260563	8.63193e-08	chromosome condensation
GO:0004333	4814	2	204	1	0.0829655	0.260563	8.63193e-08	fumarate hydratase activity
GO:0004795	4814	2	204	1	0.0829655	0.260563	8.63193e-08	threonine synthase activity
GO:0044422	4814	24	204	3	0.0789375	0.260563	2.73842e-65	organelle part
GO:0044433	4814	2	204	1	0.0829655	0.260563	8.63193e-08	cytoplasmic vesicle part
GO:0009273	4814	38	204	4	0.0752415	0.260563	7.02871e-96	peptidoglycan-based cell wall biogenesis
GO:0009266	4814	2	204	1	0.0829655	0.260563	8.63193e-08	response to temperature stimulus
GO:0009408	4814	2	204	1	0.0829655	0.260563	8.63193e-08	response to heat
GO:0044281	4814	526	204	29	0.0806803	0.260563	0	small molecule metabolic process
GO:0009628	4814	2	204	1	0.0829655	0.260563	8.63193e-08	response to abiotic stimulus
GO:0070882	4814	39	204	4	0.0811904	0.260563	5.73952e-98	cellular cell wall organization or biogenesis
GO:0006572	4814	2	204	1	0.0829655	0.260563	8.63193e-08	tyrosine catabolic process
GO:0006559	4814	2	204	1	0.0829655	0.260563	8.63193e-08	L-phenylalanine catabolic process
GO:0033172	4814	2	204	1	0.0829655	0.260563	8.63193e-08	gas vesicle shell
GO:0006323	4814	2	204	1	0.0829655	0.260563	8.63193e-08	DNA packaging
GO:0051128	4814	24	204	3	0.0789375	0.260563	2.73842e-65	regulation of cellular component organization
GO:0007155	4814	11	204	2	0.0764179	0.260563	1.25474e-33	cell adhesion
GO:0042546	4814	38	204	4	0.0752415	0.260563	7.02871e-96	cell wall biogenesis
GO:0022610	4814	11	204	2	0.0764179	0.260563	1.25474e-33	biological adhesion
GO:0042085	4814	2	204	1	0.0829655	0.260563	8.63193e-08	5-methyltetrahydropteroyltri-L-glutamate-dependent methyltransferase activity
GO:0003984	4814	2	204	1	0.0829655	0.260563	8.63193e-08	acetolactate synthase activity
GO:0003951	4814	2	204	1	0.0829655	0.260563	8.63193e-08	NAD+ kinase activity
GO:0003871	4814	2	204	1	0.0829655	0.260563	8.63193e-08	5-methyltetrahydropteroyltriglutamate-homocysteine S-methyltransferase activity
GO:0003861	4814	2	204	1	0.0829655	0.260563	8.63193e-08	3-isopropylmalate dehydratase activity
GO:0000902	4814	25	204	3	0.0870186	0.267715	1.42924e-67	cell morphogenesis
GO:0032787	4814	56	204	5	0.0869661	0.267715	5.90195e-132	monocarboxylic acid metabolic process
GO:0032989	4814	25	204	3	0.0870186	0.267715	1.42924e-67	cellular component morphogenesis
GO:0042398	4814	25	204	3	0.0870186	0.267715	1.42924e-67	cellular amino acid derivative biosynthetic process
GO:0065008	4814	58	204	5	0.097634	0.298849	8.62067e-136	regulation of biological quality
GO:0051536	4814	78	204	6	0.111601	0.338167	1.23287e-172	iron-sulfur cluster binding
GO:0051540	4814	78	204	6	0.111601	0.338167	1.23287e-172	metal cluster binding
GO:0009056	4814	153	204	10	0.113038	0.338575	8.69459e-294	catabolic process
GO:0004156	4814	3	204	1	0.121842	0.338575	5.3815e-11	dihydropteroate synthase activity
GO:0008963	4814	3	204	1	0.121842	0.338575	5.3815e-11	phospho-N-acetylmuramoyl-pentapeptide-transferase activity
GO:0009099	4814	3	204	1	0.121842	0.338575	5.3815e-11	valine biosynthetic process
GO:0016671	4814	3	204	1	0.121842	0.338575	5.3815e-11	oxidoreductase activity, acting on sulfur group of donors, disulfide as acceptor
GO:0005992	4814	3	204	1	0.121842	0.338575	5.3815e-11	trehalose biosynthetic process
GO:0005984	4814	3	204	1	0.121842	0.338575	5.3815e-11	disaccharide metabolic process
GO:0005991	4814	3	204	1	0.121842	0.338575	5.3815e-11	trehalose metabolic process
GO:0044036	4814	45	204	4	0.121444	0.338575	2.84857e-110	cell wall macromolecule metabolic process
GO:0006558	4814	3	204	1	0.121842	0.338575	5.3815e-11	L-phenylalanine metabolic process
GO:0051186	4814	135	204	9	0.117616	0.338575	1.30379e-266	cofactor metabolic process
GO:0006662	4814	3	204	1	0.121842	0.338575	5.3815e-11	glycerol ether metabolic process
GO:0016137	4814	3	204	1	0.121842	0.338575	5.3815e-11	glycoside metabolic process
GO:0016138	4814	3	204	1	0.121842	0.338575	5.3815e-11	glycoside biosynthetic process
GO:0018904	4814	3	204	1	0.121842	0.338575	5.3815e-11	organic ether metabolic process
GO:0031072	4814	3	204	1	0.121842	0.338575	5.3815e-11	heat shock protein binding
GO:0030976	4814	14	204	2	0.116472	0.338575	2.4748e-41	thiamin pyrophosphate binding
GO:0046351	4814	3	204	1	0.121842	0.338575	5.3815e-11	disaccharide biosynthetic process
GO:0006575	4814	29	204	3	0.122526	0.338915	1.55082e-76	cellular amino acid derivative metabolic process
GO:0004252	4814	46	204	4	0.128859	0.354804	2.74763e-112	serine-type endopeptidase activity
GO:0016620	4814	15	204	2	0.130791	0.356863	7.73376e-44	oxidoreductase activity, acting on the aldehyde or oxo group of donors, NAD or NADP as acceptor
GO:0016881	4814	15	204	2	0.130791	0.356863	7.73376e-44	acid-amino acid ligase activity
GO:0051188	4814	101	204	7	0.13518	0.367177	3.16227e-212	cofactor biosynthetic process
GO:0019842	4814	121	204	8	0.139857	0.378179	9.67024e-245	vitamin binding
GO:0000287	4814	48	204	4	0.144236	0.384773	2.72719e-116	magnesium ion binding
GO:0006099	4814	16	204	2	0.145486	0.384773	2.57846e-46	tricarboxylic acid cycle
GO:0006084	4814	16	204	2	0.145486	0.384773	2.57846e-46	acetyl-CoA metabolic process
GO:0006468	4814	84	204	6	0.14431	0.384773	3.20772e-183	protein amino acid phosphorylation
GO:0046356	4814	16	204	2	0.145486	0.384773	2.57846e-46	acetyl-CoA catabolic process
GO:0009074	4814	4	204	1	0.159079	0.391528	4.47433e-14	aromatic amino acid family catabolic process
GO:0009057	4814	49	204	4	0.152184	0.391528	2.80387e-118	macromolecule catabolic process
GO:0030005	4814	4	204	1	0.159079	0.391528	4.47433e-14	cellular di-, tri-valent inorganic cation homeostasis
GO:0030003	4814	4	204	1	0.159079	0.391528	4.47433e-14	cellular cation homeostasis
GO:0051276	4814	4	204	1	0.159079	0.391528	4.47433e-14	chromosome organization
GO:0009311	4814	4	204	1	0.159079	0.391528	4.47433e-14	oligosaccharide metabolic process
GO:0009312	4814	4	204	1	0.159079	0.391528	4.47433e-14	oligosaccharide biosynthetic process
GO:0006570	4814	4	204	1	0.159079	0.391528	4.47433e-14	tyrosine metabolic process
GO:0006573	4814	4	204	1	0.159079	0.391528	4.47433e-14	valine metabolic process
GO:0019627	4814	4	204	1	0.159079	0.391528	4.47433e-14	urea metabolic process
GO:0006873	4814	4	204	1	0.159079	0.391528	4.47433e-14	cellular ion homeostasis
GO:0006879	4814	4	204	1	0.159079	0.391528	4.47433e-14	cellular iron ion homeostasis
GO:0055072	4814	4	204	1	0.159079	0.391528	4.47433e-14	iron ion homeostasis
GO:0055082	4814	4	204	1	0.159079	0.391528	4.47433e-14	cellular chemical homeostasis
GO:0046872	4814	433	204	23	0.149793	0.391528	0	metal ion binding
GO:0019202	4814	4	204	1	0.159079	0.391528	4.47433e-14	amino acid kinase activity
GO:0019344	4814	4	204	1	0.159079	0.391528	4.47433e-14	cysteine biosynthetic process
GO:0030288	4814	17	204	2	0.160502	0.391832	9.13584e-49	outer membrane-bounded periplasmic space
GO:0009109	4814	17	204	2	0.160502	0.391832	9.13584e-49	coenzyme catabolic process
GO:0004222	4814	33	204	3	0.162351	0.393163	2.90888e-85	metalloendopeptidase activity
GO:0051539	4814	33	204	3	0.162351	0.393163	2.90888e-85	4 iron, 4 sulfur cluster binding
GO:0004499	4814	5	204	1	0.194743	0.412036	4.65107e-17	flavin-containing monooxygenase activity
GO:0004133	4814	5	204	1	0.194743	0.412036	4.65107e-17	glycogen debranching enzyme activity
GO:0004143	4814	5	204	1	0.194743	0.412036	4.65107e-17	diacylglycerol kinase activity
GO:0009060	4814	18	204	2	0.175784	0.412036	3.42808e-51	aerobic respiration
GO:0000270	4814	36	204	3	0.194416	0.412036	1.14102e-91	peptidoglycan metabolic process
GO:0009039	4814	5	204	1	0.194743	0.412036	4.65107e-17	urease activity
GO:0004339	4814	5	204	1	0.194743	0.412036	4.65107e-17	glucan 1,4-alpha-glucosidase activity
GO:0043549	4814	5	204	1	0.194743	0.412036	4.65107e-17	regulation of kinase activity
GO:0030313	4814	18	204	2	0.175784	0.412036	3.42808e-51	cell envelope
GO:0009097	4814	5	204	1	0.194743	0.412036	4.65107e-17	isoleucine biosynthetic process
GO:0030203	4814	36	204	3	0.194416	0.412036	1.14102e-91	glycosaminoglycan metabolic process
GO:0008238	4814	35	204	3	0.183551	0.412036	1.5147e-89	exopeptidase activity
GO:0043226	4814	91	204	6	0.187319	0.412036	2.48136e-195	organelle
GO:0043085	4814	5	204	1	0.194743	0.412036	4.65107e-17	positive regulation of catalytic activity
GO:0016774	4814	5	204	1	0.194743	0.412036	4.65107e-17	phosphotransferase activity, carboxyl group as acceptor
GO:0016829	4814	131	204	8	0.190298	0.412036	1.9719e-260	lyase activity
GO:0051347	4814	5	204	1	0.194743	0.412036	4.65107e-17	positive regulation of transferase activity
GO:0016667	4814	19	204	2	0.191283	0.412036	1.35808e-53	oxidoreductase activity, acting on sulfur group of donors
GO:0051338	4814	5	204	1	0.194743	0.412036	4.65107e-17	regulation of transferase activity
GO:0016709	4814	5	204	1	0.194743	0.412036	4.65107e-17	oxidoreductase activity, acting on paired donors, with incorporation or reduction of molecular oxygen, NADH or NADPH as one donor, and incorporation of one atom of oxygen
GO:0044462	4814	18	204	2	0.175784	0.412036	3.42808e-51	external encapsulating structure part
GO:0044267	4814	252	204	14	0.179859	0.412036	0	cellular protein metabolic process
GO:0044093	4814	5	204	1	0.194743	0.412036	4.65107e-17	positive regulation of molecular function
GO:0006549	4814	5	204	1	0.194743	0.412036	4.65107e-17	isoleucine metabolic process
GO:0045860	4814	5	204	1	0.194743	0.412036	4.65107e-17	positive regulation of protein kinase activity
GO:0045859	4814	5	204	1	0.194743	0.412036	4.65107e-17	regulation of protein kinase activity
GO:0051187	4814	18	204	2	0.175784	0.412036	3.42808e-51	cofactor catabolic process
GO:0007166	4814	5	204	1	0.194743	0.412036	4.65107e-17	cell surface receptor linked signaling pathway
GO:0032147	4814	5	204	1	0.194743	0.412036	4.65107e-17	activation of protein kinase activity
GO:0033674	4814	5	204	1	0.194743	0.412036	4.65107e-17	positive regulation of kinase activity
GO:0031975	4814	18	204	2	0.175784	0.412036	3.42808e-51	envelope
GO:0023033	4814	5	204	1	0.194743	0.412036	4.65107e-17	signaling pathway
GO:0042597	4814	19	204	2	0.191283	0.412036	1.35808e-53	periplasmic space
GO:0007205	4814	5	204	1	0.194743	0.412036	4.65107e-17	activation of protein kinase C activity by G-protein coupled receptor protein signaling pathway
GO:0007186	4814	5	204	1	0.194743	0.412036	4.65107e-17	G-protein coupled receptor protein signaling pathway
GO:0019439	4814	5	204	1	0.194743	0.412036	4.65107e-17	aromatic compound catabolic process
GO:0015171	4814	20	204	2	0.206955	0.433311	5.66457e-56	amino acid transmembrane transporter activity
GO:0007047	4814	20	204	2	0.206955	0.433311	5.66457e-56	cellular cell wall organization
GO:0045229	4814	20	204	2	0.206955	0.433311	5.66457e-56	external encapsulating structure organization
GO:0050660	4814	75	204	5	0.211082	0.440424	2.87278e-167	FAD binding
GO:0017111	4814	303	204	16	0.212009	0.440833	0	nucleoside-triphosphatase activity
GO:0070566	4814	6	204	1	0.228903	0.449604	5.80296e-20	adenylyltransferase activity
GO:0000166	4814	884	204	42	0.225332	0.449604	0	nucleotide binding
GO:0065009	4814	6	204	1	0.228903	0.449604	5.80296e-20	regulation of molecular function
GO:0071555	4814	21	204	2	0.222756	0.449604	2.48135e-58	cell wall organization
GO:0005275	4814	21	204	2	0.222756	0.449604	2.48135e-58	amine transmembrane transporter activity
GO:0009435	4814	6	204	1	0.228903	0.449604	5.80296e-20	NAD biosynthetic process
GO:0006596	4814	6	204	1	0.228903	0.449604	5.80296e-20	polyamine biosynthetic process
GO:0006595	4814	6	204	1	0.228903	0.449604	5.80296e-20	polyamine metabolic process
GO:0019674	4814	6	204	1	0.228903	0.449604	5.80296e-20	NAD metabolic process
GO:0051174	4814	6	204	1	0.228903	0.449604	5.80296e-20	regulation of phosphorus metabolic process
GO:0006865	4814	21	204	2	0.222756	0.449604	2.48135e-58	amino acid transport
GO:0050790	4814	6	204	1	0.228903	0.449604	5.80296e-20	regulation of catalytic activity
GO:0055066	4814	6	204	1	0.228903	0.449604	5.80296e-20	di-, tri-valent inorganic cation homeostasis
GO:0031405	4814	6	204	1	0.228903	0.449604	5.80296e-20	lipoic acid binding
GO:0042325	4814	6	204	1	0.228903	0.449604	5.80296e-20	regulation of phosphorylation
GO:0019220	4814	6	204	1	0.228903	0.449604	5.80296e-20	regulation of phosphate metabolic process
GO:0019359	4814	6	204	1	0.228903	0.449604	5.80296e-20	nicotinamide nucleotide biosynthetic process
GO:0016020	4814	774	204	37	0.232547	0.455278	0	membrane
GO:0016462	4814	309	204	16	0.235071	0.45873	0	pyrophosphatase activity
GO:0005575	4814	1577	204	72	0.236958	0.460922	0	cellular_component
GO:0015837	4814	22	204	2	0.238648	0.462715	1.13895e-60	amine transport
GO:0043687	4814	99	204	6	0.241713	0.46502	6.95904e-209	post-translational protein modification
GO:0005623	4814	1534	204	70	0.243692	0.46502	0	cell
GO:0016817	4814	311	204	16	0.242987	0.46502	0	hydrolase activity, acting on acid anhydrides
GO:0016818	4814	311	204	16	0.242987	0.46502	0	hydrolase activity, acting on acid anhydrides, in phosphorus-containing anhydrides
GO:0044464	4814	1534	204	70	0.243692	0.46502	0	cell part
GO:0030554	4814	736	204	35	0.251392	0.473829	0	adenyl nucleotide binding
GO:0009084	4814	23	204	2	0.254594	0.473829	5.46656e-63	glutamine family amino acid biosynthetic process
GO:0009252	4814	23	204	2	0.254594	0.473829	5.46656e-63	peptidoglycan biosynthetic process
GO:0016903	4814	23	204	2	0.254594	0.473829	5.46656e-63	oxidoreductase activity, acting on the aldehyde or oxo group of donors
GO:0006023	4814	23	204	2	0.254594	0.473829	5.46656e-63	aminoglycan biosynthetic process
GO:0006024	4814	23	204	2	0.254594	0.473829	5.46656e-63	glycosaminoglycan biosynthetic process
GO:0001883	4814	736	204	35	0.251392	0.473829	0	purine nucleoside binding
GO:0001882	4814	737	204	35	0.254131	0.473829	0	nucleoside binding
GO:0008199	4814	7	204	1	0.26162	0.478051	8.44857e-23	ferric iron binding
GO:0043167	4814	492	204	24	0.259953	0.478051	0	ion binding
GO:0043169	4814	492	204	24	0.259953	0.478051	0	cation binding
GO:0017076	4814	762	204	36	0.260665	0.478051	0	purine nucleotide binding
GO:0006534	4814	7	204	1	0.26162	0.478051	8.44857e-23	cysteine metabolic process
GO:0008172	4814	7	204	1	0.26162	0.478051	8.44857e-23	S-methyltransferase activity
GO:0016310	4814	123	204	7	0.265155	0.483046	6.59012e-248	phosphorylation
GO:0006022	4814	43	204	3	0.273963	0.49759	3.27408e-106	aminoglycan metabolic process
GO:0018106	4814	44	204	3	0.285652	0.515713	3.01949e-108	peptidyl-histidine phosphorylation
GO:0018202	4814	44	204	3	0.285652	0.515713	3.01949e-108	peptidyl-histidine modification
GO:0008237	4814	64	204	4	0.286644	0.515958	4.03372e-147	metallopeptidase activity
GO:0009070	4814	8	204	1	0.292955	0.516527	1.40604e-25	serine family amino acid biosynthetic process
GO:0016838	4814	8	204	1	0.292955	0.516527	1.40604e-25	carbon-oxygen lyase activity, acting on phosphates
GO:0016868	4814	8	204	1	0.292955	0.516527	1.40604e-25	intramolecular transferase activity, phosphotransferases
GO:0016725	4814	8	204	1	0.292955	0.516527	1.40604e-25	oxidoreductase activity, acting on CH or CH2 groups
GO:0016744	4814	8	204	1	0.292955	0.516527	1.40604e-25	transferase activity, transferring aldehyde or ketonic groups
GO:0071103	4814	8	204	1	0.292955	0.516527	1.40604e-25	DNA conformation change
GO:0019363	4814	8	204	1	0.292955	0.516527	1.40604e-25	pyridine nucleotide biosynthetic process
GO:0018193	4814	46	204	3	0.309138	0.543471	2.74763e-112	peptidyl-amino acid modification
GO:0008745	4814	9	204	1	0.322967	0.551698	2.63304e-28	N-acetylmuramoyl-L-alanine amidase activity
GO:0043603	4814	27	204	2	0.31831	0.551698	4.37565e-72	cellular amide metabolic process
GO:0048878	4814	9	204	1	0.322967	0.551698	2.63304e-28	chemical homeostasis
GO:0016758	4814	9	204	1	0.322967	0.551698	2.63304e-28	transferase activity, transferring hexosyl groups
GO:0006464	4814	109	204	6	0.31519	0.551698	2.00171e-225	protein modification process
GO:0050801	4814	9	204	1	0.322967	0.551698	2.63304e-28	ion homeostasis
GO:0055080	4814	9	204	1	0.322967	0.551698	2.63304e-28	cation homeostasis
GO:0016151	4814	9	204	1	0.322967	0.551698	2.63304e-28	nickel ion binding
GO:0046942	4814	27	204	2	0.31831	0.551698	4.37565e-72	carboxylic acid transport
GO:0015849	4814	27	204	2	0.31831	0.551698	4.37565e-72	organic acid transport
GO:0043229	4814	89	204	5	0.325111	0.55379	6.76267e-192	intracellular organelle
GO:0016051	4814	69	204	4	0.335132	0.569252	2.25446e-156	carbohydrate biosynthetic process
GO:0070589	4814	29	204	2	0.349759	0.581046	1.55082e-76	cellular component macromolecule biosynthetic process
GO:0043176	4814	29	204	2	0.349759	0.581046	1.55082e-76	amine binding
GO:0016597	4814	29	204	2	0.349759	0.581046	1.55082e-76	amino acid binding
GO:0016811	4814	29	204	2	0.349759	0.581046	1.55082e-76	hydrolase activity, acting on carbon-nitrogen (but not peptide) bonds, in linear amides
GO:0009396	4814	10	204	1	0.351711	0.581046	5.4798e-31	folic acid and derivative biosynthetic process
GO:0044038	4814	29	204	2	0.349759	0.581046	1.55082e-76	cell wall macromolecule biosynthetic process
GO:0010382	4814	29	204	2	0.349759	0.581046	1.55082e-76	cellular cell wall macromolecule metabolic process
GO:0006760	4814	10	204	1	0.351711	0.581046	5.4798e-31	folic acid and derivative metabolic process
GO:0046912	4814	10	204	1	0.351711	0.581046	5.4798e-31	transferase activity, transferring acyl groups, acyl groups converted into alkyl on transfer
GO:0031419	4814	10	204	1	0.351711	0.581046	5.4798e-31	cobalamin binding
GO:0006950	4814	159	204	8	0.360621	0.594138	1.24941e-302	response to stress
GO:0000271	4814	51	204	3	0.367946	0.598037	3.14965e-122	polysaccharide biosynthetic process
GO:0005524	4814	660	204	30	0.367255	0.598037	0	ATP binding
GO:0016779	4814	51	204	3	0.367946	0.598037	3.14965e-122	nucleotidyltransferase activity
GO:0032559	4814	660	204	30	0.367255	0.598037	0	adenyl ribonucleotide binding
GO:0019725	4814	30	204	2	0.365305	0.598037	9.72302e-79	cellular homeostasis
GO:0012501	4814	11	204	1	0.379241	0.600959	1.25474e-33	programmed cell death
GO:0005342	4814	31	204	2	0.380707	0.600959	6.30045e-81	organic acid transmembrane transporter activity
GO:0005976	4814	95	204	5	0.376236	0.600959	3.81498e-202	polysaccharide metabolic process
GO:0032555	4814	686	204	31	0.377171	0.600959	0	purine ribonucleotide binding
GO:0032553	4814	686	204	31	0.377171	0.600959	0	ribonucleotide binding
GO:0015036	4814	11	204	1	0.379241	0.600959	1.25474e-33	disulfide oxidoreductase activity
GO:0015035	4814	11	204	1	0.379241	0.600959	1.25474e-33	protein disulfide oxidoreductase activity
GO:0045152	4814	11	204	1	0.379241	0.600959	1.25474e-33	antisigma factor binding
GO:0006915	4814	11	204	1	0.379241	0.600959	1.25474e-33	apoptosis
GO:0046943	4814	31	204	2	0.380707	0.600959	6.30045e-81	carboxylic acid transmembrane transporter activity
GO:0015926	4814	11	204	1	0.379241	0.600959	1.25474e-33	glucosidase activity
GO:0018130	4814	96	204	5	0.384779	0.605801	7.76093e-204	heterocycle biosynthetic process
GO:0016740	4814	805	204	36	0.388244	0.608318	0	transferase activity
GO:0006796	4814	141	204	7	0.389404	0.608318	8.79393e-276	phosphate metabolic process
GO:0006793	4814	141	204	7	0.389404	0.608318	8.79393e-276	phosphorus metabolic process
GO:0005525	4814	32	204	2	0.395951	0.612202	4.21523e-83	GTP binding
GO:0016765	4814	32	204	2	0.395951	0.612202	4.21523e-83	transferase activity, transferring alkyl or aryl (other than methyl) groups
GO:0032561	4814	32	204	2	0.395951	0.612202	4.21523e-83	guanyl ribonucleotide binding
GO:0019001	4814	32	204	2	0.395951	0.612202	4.21523e-83	guanyl nucleotide binding
GO:0008219	4814	12	204	1	0.405606	0.617628	3.13489e-36	cell death
GO:0016705	4814	12	204	1	0.405606	0.617628	3.13489e-36	oxidoreductase activity, acting on paired donors, with incorporation or reduction of molecular oxygen
GO:0044444	4814	98	204	5	0.401847	0.617628	3.31503e-207	cytoplasmic part
GO:0009253	4814	12	204	1	0.405606	0.617628	3.13489e-36	peptidoglycan catabolic process
GO:0006027	4814	12	204	1	0.405606	0.617628	3.13489e-36	glycosaminoglycan catabolic process
GO:0016265	4814	12	204	1	0.405606	0.617628	3.13489e-36	death
GO:0070279	4814	78	204	4	0.422772	0.640531	1.23287e-172	vitamin B6 binding
GO:0030170	4814	78	204	4	0.422772	0.640531	1.23287e-172	pyridoxal phosphate binding
GO:0042592	4814	34	204	2	0.425908	0.643665	2.06865e-87	homeostatic process
GO:0016772	4814	307	204	14	0.427851	0.644986	0	transferase activity, transferring phosphorus-containing groups
GO:0016860	4814	13	204	1	0.430858	0.647898	8.4868e-39	intramolecular oxidoreductase activity
GO:0004674	4814	35	204	2	0.440596	0.659254	1.5147e-89	protein serine/threonine kinase activity
GO:0045333	4814	35	204	2	0.440596	0.659254	1.5147e-89	cellular respiration
GO:0016787	4814	1011	204	44	0.447968	0.668626	0	hydrolase activity
GO:0043228	4814	81	204	4	0.451497	0.670573	5.9451e-178	non-membrane-bounded organelle
GO:0043232	4814	81	204	4	0.451497	0.670573	5.9451e-178	intracellular non-membrane-bounded organelle
GO:0005576	4814	36	204	2	0.455077	0.670933	1.14102e-91	extracellular region
GO:0010181	4814	36	204	2	0.455077	0.670933	1.14102e-91	FMN binding
GO:0019748	4814	36	204	2	0.455077	0.670933	1.14102e-91	secondary metabolic process
GO:0016810	4814	82	204	4	0.460975	0.67797	1.03e-179	hydrolase activity, acting on carbon-nitrogen (but not peptide) bonds
GO:0004177	4814	15	204	1	0.478202	0.698198	7.73376e-44	aminopeptidase activity
GO:0006813	4814	15	204	1	0.478202	0.698198	7.73376e-44	potassium ion transport
GO:0031177	4814	15	204	1	0.478202	0.698198	7.73376e-44	phosphopantetheine binding
GO:0043412	4814	133	204	6	0.498012	0.713312	1.5789e-263	macromolecule modification
GO:0004672	4814	132	204	6	0.490578	0.713312	5.5582e-262	protein kinase activity
GO:0008483	4814	39	204	2	0.497195	0.713312	5.73952e-98	transaminase activity
GO:0005507	4814	16	204	1	0.500383	0.713312	2.57846e-46	copper ion binding
GO:0051213	4814	16	204	1	0.500383	0.713312	2.57846e-46	dioxygenase activity
GO:0016702	4814	16	204	1	0.500383	0.713312	2.57846e-46	oxidoreductase activity, acting on single donors with incorporation of molecular oxygen, incorporation of two atoms of oxygen
GO:0032259	4814	16	204	1	0.500383	0.713312	2.57846e-46	methylation
GO:0006952	4814	16	204	1	0.500383	0.713312	2.57846e-46	defense response
GO:0042401	4814	16	204	1	0.500383	0.713312	2.57846e-46	cellular biogenic amine biosynthetic process
GO:0003924	4814	16	204	1	0.500383	0.713312	2.57846e-46	GTPase activity
GO:0009055	4814	87	204	4	0.507447	0.721676	1.92897e-188	electron carrier activity
GO:0009064	4814	40	204	2	0.51077	0.724692	4.80798e-100	glutamine family amino acid metabolic process
GO:0016301	4814	230	204	10	0.514319	0.728014	0	kinase activity
GO:0005886	4814	278	204	12	0.517684	0.731061	0	plasma membrane
GO:0016701	4814	17	204	1	0.521625	0.733194	9.13584e-49	oxidoreductase activity, acting on single donors with incorporation of molecular oxygen
GO:0005975	4814	326	204	14	0.520666	0.733194	0	carbohydrate metabolic process
GO:0050896	4814	209	204	9	0.53028	0.743625	0	response to stimulus
GO:0009069	4814	18	204	1	0.541969	0.750194	3.42808e-51	serine family amino acid metabolic process
GO:0016773	4814	187	204	8	0.541784	0.750194	0	phosphotransferase activity, alcohol group as acceptor
GO:0016887	4814	235	204	10	0.542429	0.750194	0	ATPase activity
GO:0006576	4814	18	204	1	0.541969	0.750194	3.42808e-51	cellular biogenic amine metabolic process
GO:0006769	4814	18	204	1	0.541969	0.750194	3.42808e-51	nicotinamide metabolic process
GO:0046496	4814	18	204	1	0.541969	0.750194	3.42808e-51	nicotinamide nucleotide metabolic process
GO:0015980	4814	43	204	2	0.550033	0.758969	3.27408e-106	energy derivation by oxidation of organic compounds
GO:0009820	4814	19	204	1	0.561452	0.771197	1.35808e-53	alkaloid metabolic process
GO:0006026	4814	19	204	1	0.561452	0.771197	1.35808e-53	aminoglycan catabolic process
GO:0016614	4814	69	204	3	0.565657	0.775207	2.25446e-156	oxidoreductase activity, acting on CH-OH group of donors
GO:0009987	4814	2235	204	94	0.568353	0.777136	0	cellular process
GO:0005506	4814	70	204	3	0.575541	0.780817	3.32586e-158	iron ion binding
GO:0016866	4814	20	204	1	0.580109	0.780817	5.66457e-56	intramolecular transferase activity
GO:0044446	4814	20	204	1	0.580109	0.780817	5.66457e-56	intracellular organelle part
GO:0006733	4814	20	204	1	0.580109	0.780817	5.66457e-56	oxidoreduction coenzyme metabolic process
GO:0006752	4814	20	204	1	0.580109	0.780817	5.66457e-56	group transfer coenzyme metabolic process
GO:0003824	4814	2991	204	126	0.575059	0.780817	0	catalytic activity
GO:0019362	4814	20	204	1	0.580109	0.780817	5.66457e-56	pyridine nucleotide metabolic process
GO:0009063	4814	21	204	1	0.597977	0.795415	2.48135e-58	cellular amino acid catabolic process
GO:0008299	4814	21	204	1	0.597977	0.795415	2.48135e-58	isoprenoid biosynthetic process
GO:0005198	4814	72	204	3	0.594888	0.795415	7.55609e-162	structural molecule activity
GO:0016879	4814	47	204	2	0.59887	0.795415	2.70844e-114	ligase activity, forming carbon-nitrogen bonds
GO:0009310	4814	21	204	1	0.597977	0.795415	2.48135e-58	amine catabolic process
GO:0006720	4814	21	204	1	0.597977	0.795415	2.48135e-58	isoprenoid metabolic process
GO:0005622	4814	732	204	30	0.611497	0.810402	0	intracellular
GO:0016780	4814	22	204	1	0.615088	0.811593	1.13895e-60	phosphotransferase activity, for other substituted phosphate groups
GO:0006730	4814	22	204	1	0.615088	0.811593	1.13895e-60	one-carbon metabolic process
GO:0000036	4814	23	204	1	0.631474	0.831359	5.46656e-63	acyl carrier activity
GO:0016769	4814	50	204	2	0.632825	0.831359	2.94215e-120	transferase activity, transferring nitrogenous groups
GO:0016746	4814	153	204	6	0.636737	0.83468	8.69459e-294	transferase activity, transferring acyl groups
GO:0051537	4814	24	204	1	0.647166	0.842853	2.73842e-65	2 iron, 2 sulfur cluster binding
GO:0016054	4814	24	204	1	0.647166	0.842853	2.73842e-65	organic acid catabolic process
GO:0046395	4814	24	204	1	0.647166	0.842853	2.73842e-65	carboxylic acid catabolic process
GO:0000156	4814	131	204	5	0.65885	0.85438	1.9719e-260	two-component response regulator activity
GO:0044238	4814	1966	204	81	0.657546	0.85438	0	primary metabolic process
GO:0006631	4814	26	204	1	0.676582	0.873617	7.75948e-70	fatty acid metabolic process
GO:0045454	4814	26	204	1	0.676582	0.873617	7.75948e-70	cell redox homeostasis
GO:0046983	4814	55	204	2	0.684387	0.881806	5.01561e-130	protein dimerization activity
GO:0004812	4814	27	204	1	0.690362	0.883839	4.37565e-72	aminoacyl-tRNA ligase activity
GO:0016875	4814	27	204	1	0.690362	0.883839	4.37565e-72	ligase activity, forming carbon-oxygen bonds
GO:0016876	4814	27	204	1	0.690362	0.883839	4.37565e-72	ligase activity, forming aminoacyl-tRNA and related compounds
GO:0009072	4814	28	204	1	0.703557	0.893148	2.55939e-74	aromatic amino acid family metabolic process
GO:0017144	4814	28	204	1	0.703557	0.893148	2.55939e-74	drug metabolic process
GO:0016999	4814	28	204	1	0.703557	0.893148	2.55939e-74	antibiotic metabolic process
GO:0034637	4814	28	204	1	0.703557	0.893148	2.55939e-74	cellular carbohydrate biosynthetic process
GO:0008168	4814	112	204	4	0.706522	0.895027	2.62986e-230	methyltransferase activity
GO:0005488	4814	2697	204	111	0.708119	0.895169	0	binding
GO:0016747	4814	140	204	5	0.715438	0.901103	2.9151e-274	transferase activity, transferring acyl groups other than amino-acyl groups
GO:0046914	4814	244	204	9	0.715801	0.901103	0	transition metal ion binding
GO:0016741	4814	114	204	4	0.719632	0.904037	1.53265e-233	transferase activity, transferring one-carbon groups
GO:0016616	4814	59	204	2	0.72126	0.904199	1.06943e-137	oxidoreductase activity, acting on the CH-OH group of donors, NAD or NADP as acceptor
GO:0000160	4814	195	204	7	0.72863	0.911544	0	two-component signal transduction system (phosphorelay)
GO:0007165	4814	89	204	3	0.735409	0.91812	6.76267e-192	signal transduction
GO:0019318	4814	61	204	2	0.738302	0.919827	1.7315e-141	hexose metabolic process
GO:0004519	4814	31	204	1	0.739879	0.919891	6.30045e-81	endonuclease activity
GO:0030001	4814	62	204	2	0.746486	0.926196	2.25864e-143	metal ion transport
GO:0006812	4814	91	204	3	0.749123	0.927559	2.48136e-195	cation transport
GO:0000155	4814	93	204	3	0.762266	0.938054	9.51957e-199	two-component sensor activity
GO:0004673	4814	93	204	3	0.762266	0.938054	9.51957e-199	protein histidine kinase activity
GO:0016757	4814	33	204	1	0.761597	0.938054	2.90888e-85	transferase activity, transferring glycosyl groups
GO:0016775	4814	94	204	3	0.768627	0.943955	1.89544e-200	phosphotransferase activity, nitrogenous group as acceptor
GO:0008270	4814	123	204	4	0.773305	0.945126	6.59012e-248	zinc ion binding
GO:0044262	4814	123	204	4	0.773305	0.945126	6.59012e-248	cellular carbohydrate metabolic process
GO:0046483	4814	178	204	6	0.774282	0.945126	0	heterocycle metabolic process
GO:0023052	4814	260	204	9	0.782724	0.9535	0	signaling
GO:0009116	4814	36	204	1	0.790836	0.959506	1.14102e-91	nucleoside metabolic process
GO:0008415	4814	126	204	4	0.789308	0.959506	1.24761e-252	acyltransferase activity
GO:0044255	4814	70	204	2	0.804389	0.972037	3.32586e-158	cellular lipid metabolic process
GO:0006629	4814	100	204	3	0.80394	0.972037	1.47594e-210	lipid metabolic process
GO:0000272	4814	38	204	1	0.808318	0.973857	7.02871e-96	polysaccharide catabolic process
GO:0043492	4814	71	204	2	0.81074	0.973857	4.97757e-160	ATPase activity, coupled to movement of substances
GO:0042626	4814	71	204	2	0.81074	0.973857	4.97757e-160	ATPase activity, coupled to transmembrane movement of substances
GO:0016874	4814	131	204	4	0.813972	0.975795	1.9719e-260	ligase activity
GO:0005996	4814	74	204	2	0.828707	0.991489	1.8156e-165	monosaccharide metabolic process
GO:0006260	4814	41	204	1	0.83185	0.993279	4.12918e-102	DNA replication
GO:0006066	4814	106	204	3	0.834638	0.994638	1.6573e-220	alcohol metabolic process
GO:0046906	4814	42	204	1	0.839037	0.997908	3.63347e-104	tetrapyrrole binding
GO:0000000	4814	4814	204	204	1	1	1	root
GO:0004518	4814	58	204	1	0.920081	1	8.62067e-136	nuclease activity
GO:0004497	4814	59	204	1	0.923509	1	1.06943e-137	monooxygenase activity
GO:0030528	4814	660	204	17	0.994168	1	0	transcription regulator activity
GO:0004553	4814	116	204	2	0.961237	1	9.25755e-237	hydrolase activity, hydrolyzing O-glycosyl compounds
GO:0009058	4814	1399	204	50	0.940313	1	0	biosynthetic process
GO:0009059	4814	953	204	23	0.999677	1	0	macromolecule biosynthetic process
GO:0009165	4814	65	204	1	0.941213	1	5.51983e-149	nucleotide biosynthetic process
GO:0043565	4814	191	204	4	0.965725	1	0	sequence-specific DNA binding
GO:0009117	4814	93	204	1	0.982868	1	9.51957e-199	nucleotide metabolic process
GO:0009110	4814	67	204	1	0.946155	1	1.08251e-152	vitamin biosynthetic process
GO:0004871	4814	252	204	8	0.847596	1	0	signal transducer activity
GO:0008324	4814	121	204	1	0.995044	1	9.67024e-245	cation transmembrane transporter activity
GO:0043234	4814	80	204	2	0.860118	1	3.47458e-176	protein complex
GO:0043170	4814	1418	204	51	0.935635	1	0	macromolecule metabolic process
GO:0004721	4814	54	204	1	0.904772	1	4.34078e-128	phosphoprotein phosphatase activity
GO:0065007	4814	874	204	28	0.965238	1	0	biological regulation
GO:0008610	4814	58	204	1	0.920081	1	8.62067e-136	lipid biosynthetic process
GO:0060255	4814	741	204	19	0.996579	1	0	regulation of macromolecule metabolic process
GO:0009889	4814	735	204	19	0.996061	1	0	regulation of biosynthetic process
GO:0016407	4814	86	204	1	0.976666	1	1.04829e-186	acetyltransferase activity
GO:0016410	4814	86	204	1	0.976666	1	1.04829e-186	N-acyltransferase activity
GO:0016491	4814	675	204	22	0.93245	1	0	oxidoreductase activity
GO:0016798	4814	130	204	3	0.919613	1	7.05066e-259	hydrolase activity, acting on glycosyl bonds
GO:0016791	4814	76	204	1	0.96375	1	4.60713e-169	phosphatase activity
GO:0016788	4814	172	204	3	0.979804	1	1.91E-321	hydrolase activity, acting on ester bonds
GO:0016820	4814	78	204	2	0.850281	1	1.23287e-172	hydrolase activity, acting on acid anhydrides, catalyzing transmembrane movement of substances
GO:0051252	4814	716	204	19	0.993907	1	0	regulation of RNA metabolic process
GO:0005215	4814	507	204	14	0.974247	1	0	transporter activity
GO:0051234	4814	602	204	17	0.979025	1	0	establishment of localization
GO:0060089	4814	252	204	8	0.847596	1	0	molecular transducer activity
GO:0044425	4814	585	204	18	0.949848	1	0	membrane part
GO:0006091	4814	84	204	2	0.878047	1	3.20772e-183	generation of precursor metabolites and energy
GO:0006139	4814	1082	204	22	0.999997	1	0	nucleobase, nucleoside, nucleotide and nucleic acid metabolic process
GO:0044249	4814	1307	204	47	0.925441	1	0	cellular biosynthetic process
GO:0044237	4814	1877	204	72	0.88133	1	0	cellular metabolic process
GO:0044282	4814	69	204	1	0.950684	1	2.25446e-156	small molecule catabolic process
GO:0044260	4814	1221	204	35	0.99837	1	0	cellular macromolecule metabolic process
GO:0032774	4814	725	204	19	0.995035	1	0	RNA biosynthetic process
GO:0080090	4814	736	204	19	0.996152	1	0	regulation of primary metabolic process
GO:0015075	4814	141	204	1	0.997966	1	8.79393e-276	ion transmembrane transporter activity
GO:0006355	4814	716	204	19	0.993907	1	0	regulation of transcription, DNA-dependent
GO:0006350	4814	739	204	19	0.996414	1	0	transcription
GO:0006351	4814	722	204	19	0.994683	1	0	transcription, DNA-dependent
GO:0006259	4814	162	204	1	0.999205	1	5.17232e-307	DNA metabolic process
GO:0032991	4814	146	204	2	0.987523	1	2.44817e-283	macromolecular complex
GO:0051179	4814	604	204	17	0.979879	1	0	localization
GO:0051171	4814	733	204	19	0.995873	1	0	regulation of nitrogen compound metabolic process
GO:0010468	4814	739	204	19	0.996414	1	0	regulation of gene expression
GO:0010467	4814	893	204	19	0.999938	1	0	gene expression
GO:0006811	4814	111	204	3	0.856988	1	1.10431e-228	ion transport
GO:0006810	4814	602	204	17	0.979025	1	0	transport
GO:0006807	4814	1368	204	45	0.985384	1	0	nitrogen compound metabolic process
GO:0050789	4814	864	204	27	0.97383	1	0	regulation of biological process
GO:0050794	4814	858	204	27	0.970938	1	0	regulation of cellular process
GO:0055114	4814	548	204	18	0.90494	1	0	oxidation reduction
GO:0006753	4814	93	204	1	0.982868	1	9.51957e-199	nucleoside phosphate metabolic process
GO:0045449	4814	731	204	19	0.995677	1	0	regulation of transcription
GO:0055085	4814	230	204	6	0.931781	1	0	transmembrane transport
GO:0006767	4814	66	204	1	0.943738	1	7.67127e-151	water-soluble vitamin metabolic process
GO:0006766	4814	67	204	1	0.946155	1	1.08251e-152	vitamin metabolic process
GO:0010556	4814	735	204	19	0.996061	1	0	regulation of macromolecule biosynthetic process
GO:0055086	4814	116	204	2	0.961237	1	9.25755e-237	nucleobase, nucleoside and nucleotide metabolic process
GO:0022804	4814	162	204	4	0.91914	1	5.17232e-307	active transmembrane transporter activity
GO:0022891	4814	179	204	3	0.984142	1	0	substrate-specific transmembrane transporter activity
GO:0022892	4814	218	204	4	0.985399	1	0	substrate-specific transporter activity
GO:0046677	4814	48	204	1	0.876172	1	2.72719e-116	response to antibiotic
GO:0022857	4814	235	204	5	0.975028	1	0	transmembrane transporter activity
GO:0016021	4814	561	204	18	0.923454	1	0	integral to membrane
GO:0031326	4814	735	204	19	0.996061	1	0	regulation of cellular biosynthetic process
GO:0031323	4814	741	204	20	0.993396	1	0	regulation of cellular metabolic process
GO:0016052	4814	77	204	1	0.965311	1	7.48731e-171	carbohydrate catabolic process
GO:0016070	4814	794	204	19	0.999072	1	0	RNA metabolic process
GO:0042623	4814	102	204	2	0.935384	1	6.84388e-214	ATPase activity, coupled
GO:0042578	4814	87	204	1	0.977673	1	1.92897e-188	phosphoric ester hydrolase activity
GO:0008150	4814	3825	204	146	0.99772	1	0	biological_process
GO:0008152	4814	3089	204	115	0.992251	1	0	metabolic process
GO:0034641	4814	1307	204	42	0.988885	1	0	cellular nitrogen compound metabolic process
GO:0034645	4814	939	204	22	0.999785	1	0	cellular macromolecule biosynthetic process
GO:0034654	4814	72	204	1	0.956776	1	7.55609e-162	nucleobase, nucleoside, nucleotide and nucleic acid biosynthetic process
GO:0008080	4814	84	204	1	0.974515	1	3.20772e-183	N-acetyltransferase activity
GO:0042364	4814	66	204	1	0.943738	1	7.67127e-151	water-soluble vitamin biosynthetic process
GO:0003700	4814	596	204	13	0.998625	1	0	transcription factor activity
GO:0015672	4814	47	204	1	0.870636	1	2.70844e-114	monovalent inorganic cation transport
GO:0031224	4814	569	204	18	0.9333	1	0	intrinsic to membrane
GO:0003674	4814	4477	204	180	0.996134	1	0	molecular_function
GO:0003677	4814	918	204	25	0.997002	1	0	DNA binding
GO:0003676	4814	1046	204	26	0.999722	1	0	nucleic acid binding
GO:0023060	4814	255	204	8	0.85653	1	0	signal transmission
GO:0034404	4814	72	204	1	0.956776	1	7.55609e-162	nucleobase, nucleoside and nucleotide biosynthetic process
GO:0023046	4814	255	204	8	0.85653	1	0	signaling process
GO:0019219	4814	733	204	19	0.995873	1	0	regulation of nucleobase, nucleoside, nucleotide and nucleic acid metabolic process
GO:0019222	4814	746	204	20	0.99409	1	0	regulation of metabolic process
GO:0015405	4814	78	204	2	0.850281	1	1.23287e-172	P-P-bond-hydrolysis-driven transmembrane transporter activity
GO:0015399	4814	78	204	2	0.850281	1	1.23287e-172	primary active transmembrane transporter activity
GO:0042221	4814	59	204	1	0.923509	1	1.06943e-137	response to chemical stimulus

## Sheet: Moe up t60 TforT
ID	Pop.total	Pop.term	Study.total	Study.term	p	p.adjusted	p.min	name
GO:0016053	4814	128	225	21	3.27694e-07	0.000209947	9.23014e-256	organic acid biosynthetic process
GO:0046394	4814	122	225	20	6.43022e-07	0.000209947	2.51389e-246	carboxylic acid biosynthetic process
GO:0009309	4814	106	225	18	1.41057e-06	0.000231358	1.6573e-220	amine biosynthetic process
GO:0016043	4814	128	225	20	1.4172e-06	0.000231358	9.23014e-256	cellular component organization
GO:0008652	4814	99	225	17	2.3856e-06	0.000311559	6.95904e-209	cellular amino acid biosynthetic process
GO:0000003	4814	3	225	3	0.000100806	0.0047019	5.3815e-11	reproduction
GO:0043093	4814	3	225	3	0.000100806	0.0047019	5.3815e-11	binary fission
GO:0006082	4814	247	225	26	6.67041e-05	0.0047019	0	organic acid metabolic process
GO:0044085	4814	127	225	17	7.1247e-05	0.0047019	3.37982e-254	cellular component biogenesis
GO:0019491	4814	3	225	3	0.000100806	0.0047019	5.3815e-11	ectoine biosynthetic process
GO:0019954	4814	3	225	3	0.000100806	0.0047019	5.3815e-11	asexual reproduction
GO:0032505	4814	3	225	3	0.000100806	0.0047019	5.3815e-11	reproduction of a single-celled organism
GO:0031982	4814	10	225	5	4.43626e-05	0.0047019	5.4798e-31	vesicle
GO:0042399	4814	3	225	3	0.000100806	0.0047019	5.3815e-11	ectoine metabolic process
GO:0009308	4814	226	225	24	0.00011261	0.00490228	0	amine metabolic process
GO:0043436	4814	238	225	24	0.00025161	0.00811247	0	oxoacid metabolic process
GO:0044106	4814	181	225	20	0.000252257	0.00811247	0	cellular amine metabolic process
GO:0006519	4814	192	225	21	0.000203469	0.00811247	0	cellular amino acid and derivative metabolic process
GO:0019752	4814	238	225	24	0.00025161	0.00811247	0	carboxylic acid metabolic process
GO:0022607	4814	78	225	12	0.000226909	0.00811247	1.23287e-172	cellular component assembly
GO:0031411	4814	8	225	4	0.000280407	0.00811247	1.40604e-25	gas vesicle
GO:0031410	4814	8	225	4	0.000280407	0.00811247	1.40604e-25	cytoplasmic vesicle
GO:0042180	4814	240	225	24	0.000285738	0.00811247	0	cellular ketone metabolic process
GO:0006520	4814	174	225	19	0.000420314	0.011436	4.9E-324	cellular amino acid metabolic process
GO:0009084	4814	23	225	6	0.000503469	0.0131506	5.46656e-63	glutamine family amino acid biosynthetic process
GO:0048037	4814	318	225	28	0.000735821	0.0184804	0	cofactor binding
GO:0030163	4814	5	225	3	0.000939571	0.0197916	4.65107e-17	protein catabolic process
GO:0000917	4814	5	225	3	0.000939571	0.0197916	4.65107e-17	barrier septum formation
GO:0000910	4814	5	225	3	0.000939571	0.0197916	4.65107e-17	cytokinesis
GO:0016774	4814	5	225	3	0.000939571	0.0197916	4.65107e-17	phosphotransferase activity, carboxyl group as acceptor
GO:0032506	4814	5	225	3	0.000939571	0.0197916	4.65107e-17	cytokinetic process
GO:0050662	4814	201	225	20	0.00099156	0.020234	0	coenzyme binding
GO:0005618	4814	11	225	4	0.00118242	0.0233977	1.25474e-33	cell wall
GO:0044271	4814	251	225	23	0.00130907	0.0251418	0	cellular nitrogen compound biosynthetic process
GO:0030312	4814	29	225	6	0.00187212	0.0295924	1.55082e-76	external encapsulating structure
GO:0004298	4814	2	225	2	0.00217525	0.0295924	8.63193e-08	threonine-type endopeptidase activity
GO:0000502	4814	2	225	2	0.00217525	0.0295924	8.63193e-08	proteasome complex
GO:0070003	4814	2	225	2	0.00217525	0.0295924	8.63193e-08	threonine-type peptidase activity
GO:0012506	4814	6	225	3	0.0018144	0.0295924	5.80296e-20	vesicle membrane
GO:0012505	4814	6	225	3	0.0018144	0.0295924	5.80296e-20	endomembrane system
GO:0016638	4814	12	225	4	0.00170911	0.0295924	3.13489e-36	oxidoreductase activity, acting on the CH-NH2 group of donors
GO:0051603	4814	2	225	2	0.00217525	0.0295924	8.63193e-08	proteolysis involved in cellular protein catabolic process
GO:0044283	4814	275	225	24	0.00201332	0.0295924	0	small molecule biosynthetic process
GO:0044257	4814	2	225	2	0.00217525	0.0295924	8.63193e-08	cellular protein catabolic process
GO:0005839	4814	2	225	2	0.00217525	0.0295924	8.63193e-08	proteasome core complex
GO:0031988	4814	6	225	3	0.0018144	0.0295924	5.80296e-20	membrane-bounded vesicle
GO:0031090	4814	6	225	3	0.0018144	0.0295924	5.80296e-20	organelle membrane
GO:0004073	4814	2	225	2	0.00217525	0.0295924	8.63193e-08	aspartate-semialdehyde dehydrogenase activity
GO:0005737	4814	375	225	30	0.00223862	0.0298331	0	cytoplasm
GO:0009082	4814	13	225	4	0.00237904	0.0310702	8.4868e-39	branched chain family amino acid biosynthetic process
GO:0046872	4814	433	225	33	0.00297821	0.0381328	0	metal ion binding
GO:0009088	4814	7	225	3	0.00306605	0.0385025	8.44857e-23	threonine biosynthetic process
GO:0000097	4814	14	225	4	0.00320985	0.0388155	2.4748e-41	sulfur amino acid biosynthetic process
GO:0006996	4814	14	225	4	0.00320985	0.0388155	2.4748e-41	organelle organization
GO:0016987	4814	68	225	9	0.00401674	0.0460164	1.55068e-154	sigma factor activity
GO:0016986	4814	68	225	9	0.00401674	0.0460164	1.55068e-154	transcription initiation factor activity
GO:0006352	4814	68	225	9	0.00401674	0.0460164	1.55068e-154	transcription initiation
GO:0009081	4814	15	225	4	0.00421857	0.0466903	7.73376e-44	branched chain family amino acid metabolic process
GO:0043227	4814	15	225	4	0.00421857	0.0466903	7.73376e-44	membrane-bounded organelle
GO:0006566	4814	8	225	3	0.00473744	0.0492714	1.40604e-25	threonine metabolic process
GO:0006508	4814	138	225	14	0.0047536	0.0492714	3.27466e-271	proteolysis
GO:0016050	4814	8	225	3	0.00473744	0.0492714	1.40604e-25	vesicle organization
GO:0031412	4814	8	225	3	0.00473744	0.0492714	1.40604e-25	gas vesicle organization
GO:0044424	4814	400	225	30	0.00585267	0.0597155	0	intracellular part
GO:0070271	4814	73	225	9	0.00646525	0.060351	1.16321e-163	protein complex biogenesis
GO:0048856	4814	26	225	5	0.00626822	0.060351	7.75948e-70	anatomical structure development
GO:0048869	4814	26	225	5	0.00626822	0.060351	7.75948e-70	cellular developmental process
GO:0044281	4814	526	225	37	0.00646948	0.060351	0	small molecule metabolic process
GO:0009653	4814	26	225	5	0.00626822	0.060351	7.75948e-70	anatomical structure morphogenesis
GO:0006461	4814	73	225	9	0.00646525	0.060351	1.16321e-163	protein complex assembly
GO:0000096	4814	17	225	4	0.00683363	0.0613911	9.13584e-49	sulfur amino acid metabolic process
GO:0009086	4814	9	225	3	0.00686301	0.0613911	2.63304e-28	methionine biosynthetic process
GO:0006555	4814	9	225	3	0.00686301	0.0613911	2.63304e-28	methionine metabolic process
GO:0065003	4814	74	225	9	0.00706934	0.0623821	1.8156e-165	macromolecular complex assembly
GO:0032502	4814	27	225	5	0.00740606	0.0644821	4.37565e-72	developmental process
GO:0006526	4814	10	225	3	0.00946963	0.0813641	5.4798e-31	arginine biosynthetic process
GO:0009064	4814	40	225	6	0.00985596	0.0835836	4.80798e-100	glutamine family amino acid metabolic process
GO:0009002	4814	4	225	2	0.012259	0.0851608	4.47433e-14	serine-type D-Ala-D-Ala carboxypeptidase activity
GO:0008233	4814	152	225	14	0.0109899	0.0851608	2.64929e-292	peptidase activity
GO:0030005	4814	4	225	2	0.012259	0.0851608	4.47433e-14	cellular di-, tri-valent inorganic cation homeostasis
GO:0030003	4814	4	225	2	0.012259	0.0851608	4.47433e-14	cellular cation homeostasis
GO:0043167	4814	492	225	34	0.0117503	0.0851608	0	ion binding
GO:0043169	4814	492	225	34	0.0117503	0.0851608	0	cation binding
GO:0016639	4814	4	225	2	0.012259	0.0851608	4.47433e-14	oxidoreductase activity, acting on the CH-NH2 group of donors, NAD or NADP as acceptor
GO:0051287	4814	30	225	5	0.0116685	0.0851608	9.72302e-79	NAD or NADH binding
GO:0009274	4814	4	225	2	0.012259	0.0851608	4.47433e-14	peptidoglycan-based cell wall
GO:0006537	4814	4	225	2	0.012259	0.0851608	4.47433e-14	glutamate biosynthetic process
GO:0050661	4814	19	225	4	0.010342	0.0851608	1.35808e-53	NADP or NADPH binding
GO:0019627	4814	4	225	2	0.012259	0.0851608	4.47433e-14	urea metabolic process
GO:0006873	4814	4	225	2	0.012259	0.0851608	4.47433e-14	cellular ion homeostasis
GO:0006879	4814	4	225	2	0.012259	0.0851608	4.47433e-14	cellular iron ion homeostasis
GO:0055072	4814	4	225	2	0.012259	0.0851608	4.47433e-14	iron ion homeostasis
GO:0055082	4814	4	225	2	0.012259	0.0851608	4.47433e-14	cellular chemical homeostasis
GO:0019202	4814	4	225	2	0.012259	0.0851608	4.47433e-14	amino acid kinase activity
GO:0044272	4814	31	225	5	0.0133964	0.0920824	6.30045e-81	sulfur compound biosynthetic process
GO:0019438	4814	43	225	6	0.0139385	0.094811	3.27408e-106	aromatic compound biosynthetic process
GO:0043933	4814	83	225	9	0.0146353	0.0969288	1.80663e-181	macromolecular complex subunit organization
GO:0009067	4814	21	225	4	0.0148436	0.0969288	2.48135e-58	aspartate family amino acid biosynthetic process
GO:0070011	4814	142	225	13	0.0147131	0.0969288	2.67224e-277	peptidase activity, acting on L-amino acid peptides
GO:0071554	4814	56	225	7	0.0145959	0.0969288	5.90195e-132	cell wall organization or biogenesis
GO:0006525	4814	12	225	3	0.0162001	0.104739	3.13489e-36	arginine metabolic process
GO:0009066	4814	22	225	4	0.0174928	0.106769	1.13895e-60	aspartate family amino acid metabolic process
GO:0008360	4814	22	225	4	0.0174928	0.106769	1.13895e-60	regulation of cell shape
GO:0065008	4814	58	225	7	0.0174951	0.106769	8.62067e-136	regulation of biological quality
GO:0044036	4814	45	225	6	0.0172389	0.106769	2.84857e-110	cell wall macromolecule metabolic process
GO:0022603	4814	22	225	4	0.0174928	0.106769	1.13895e-60	regulation of anatomical structure morphogenesis
GO:0022604	4814	22	225	4	0.0174928	0.106769	1.13895e-60	regulation of cell morphogenesis
GO:0009039	4814	5	225	2	0.0198053	0.115472	4.65107e-17	urease activity
GO:0009098	4814	5	225	2	0.0198053	0.115472	4.65107e-17	leucine biosynthetic process
GO:0005773	4814	5	225	2	0.0198053	0.115472	4.65107e-17	vacuole
GO:0006561	4814	5	225	2	0.0198053	0.115472	4.65107e-17	proline biosynthetic process
GO:0006551	4814	5	225	2	0.0198053	0.115472	4.65107e-17	leucine metabolic process
GO:0043231	4814	13	225	3	0.0203464	0.11696	8.4868e-39	intracellular membrane-bounded organelle
GO:0050793	4814	23	225	4	0.0204187	0.11696	5.46656e-63	regulation of developmental process
GO:0008238	4814	35	225	5	0.0220144	0.125004	1.5147e-89	exopeptidase activity
GO:0050660	4814	75	225	8	0.0227987	0.128341	2.87278e-167	FAD binding
GO:0051128	4814	24	225	4	0.0236283	0.131874	2.73842e-65	regulation of cellular component organization
GO:0019842	4814	121	225	11	0.0250456	0.1386	9.67024e-245	vitamin binding
GO:0004185	4814	6	225	2	0.0288007	0.144668	5.80296e-20	serine-type carboxypeptidase activity
GO:0043545	4814	6	225	2	0.0288007	0.144668	5.80296e-20	molybdopterin cofactor metabolic process
GO:0070008	4814	6	225	2	0.0288007	0.144668	5.80296e-20	serine-type exopeptidase activity
GO:0000902	4814	25	225	4	0.0271272	0.144668	1.42924e-67	cell morphogenesis
GO:0006560	4814	6	225	2	0.0288007	0.144668	5.80296e-20	proline metabolic process
GO:0006536	4814	6	225	2	0.0288007	0.144668	5.80296e-20	glutamate metabolic process
GO:0019720	4814	6	225	2	0.0288007	0.144668	5.80296e-20	Mo-molybdopterin cofactor metabolic process
GO:0032324	4814	6	225	2	0.0288007	0.144668	5.80296e-20	molybdopterin cofactor biosynthetic process
GO:0032989	4814	25	225	4	0.0271272	0.144668	1.42924e-67	cellular component morphogenesis
GO:0051189	4814	6	225	2	0.0288007	0.144668	5.80296e-20	prosthetic group metabolic process
GO:0055066	4814	6	225	2	0.0288007	0.144668	5.80296e-20	di-, tri-valent inorganic cation homeostasis
GO:0006777	4814	6	225	2	0.0288007	0.144668	5.80296e-20	Mo-molybdopterin cofactor biosynthetic process
GO:0004177	4814	15	225	3	0.0302203	0.148224	7.73376e-44	aminopeptidase activity
GO:0016620	4814	15	225	3	0.0302203	0.148224	7.73376e-44	oxidoreductase activity, acting on the aldehyde or oxo group of donors, NAD or NADP as acceptor
GO:0009273	4814	38	225	5	0.0304166	0.148224	7.02871e-96	peptidoglycan-based cell wall biogenesis
GO:0042546	4814	38	225	5	0.0304166	0.148224	7.02871e-96	cell wall biogenesis
GO:0055114	4814	548	225	35	0.0318528	0.154073	0	oxidation reduction
GO:0070882	4814	39	225	5	0.0336089	0.161372	5.73952e-98	cellular cell wall organization or biogenesis
GO:0016853	4814	81	225	8	0.0342906	0.163444	5.9451e-178	isomerase activity
GO:0004411	4814	1	225	1	0.0467387	0.164088	0.000207727	homogentisate 1,2-dioxygenase activity
GO:0008776	4814	1	225	1	0.0467387	0.164088	0.000207727	acetate kinase activity
GO:0004358	4814	1	225	1	0.0467387	0.164088	0.000207727	glutamate N-acetyltransferase activity
GO:0004476	4814	1	225	1	0.0467387	0.164088	0.000207727	mannose-6-phosphate isomerase activity
GO:0004452	4814	1	225	1	0.0467387	0.164088	0.000207727	isopentenyl-diphosphate delta-isomerase activity
GO:0070589	4814	29	225	4	0.044085	0.164088	1.55082e-76	cellular component macromolecule biosynthetic process
GO:0047727	4814	1	225	1	0.0467387	0.164088	0.000207727	isobutyryl-CoA mutase activity
GO:0004585	4814	1	225	1	0.0467387	0.164088	0.000207727	ornithine carbamoyltransferase activity
GO:0008889	4814	7	225	2	0.0390946	0.164088	8.44857e-23	glycerophosphodiester phosphodiesterase activity
GO:0004134	4814	1	225	1	0.0467387	0.164088	0.000207727	4-alpha-glucanotransferase activity
GO:0004108	4814	1	225	1	0.0467387	0.164088	0.000207727	citrate (Si)-synthase activity
GO:0004122	4814	1	225	1	0.0467387	0.164088	0.000207727	cystathionine beta-synthase activity
GO:0004160	4814	1	225	1	0.0467387	0.164088	0.000207727	dihydroxy-acid dehydratase activity
GO:0030435	4814	1	225	1	0.0467387	0.164088	0.000207727	sporulation resulting in formation of a cellular spore
GO:0004350	4814	1	225	1	0.0467387	0.164088	0.000207727	glutamate-5-semialdehyde dehydrogenase activity
GO:0047307	4814	1	225	1	0.0467387	0.164088	0.000207727	diaminobutyrate-pyruvate transaminase activity
GO:0008199	4814	7	225	2	0.0390946	0.164088	8.44857e-23	ferric iron binding
GO:0030154	4814	1	225	1	0.0467387	0.164088	0.000207727	cell differentiation
GO:0004645	4814	1	225	1	0.0467387	0.164088	0.000207727	phosphorylase activity
GO:0008658	4814	17	225	3	0.0421809	0.164088	9.13584e-49	penicillin binding
GO:0051538	4814	1	225	1	0.0467387	0.164088	0.000207727	3 iron, 4 sulfur cluster binding
GO:0048646	4814	1	225	1	0.0467387	0.164088	0.000207727	anatomical structure formation involved in morphogenesis
GO:0016491	4814	675	225	41	0.0425785	0.164088	0	oxidoreductase activity
GO:0005506	4814	70	225	7	0.0436846	0.164088	3.32586e-158	iron ion binding
GO:0016863	4814	1	225	1	0.0467387	0.164088	0.000207727	intramolecular oxidoreductase activity, transposing C=C bonds
GO:0009240	4814	1	225	1	0.0467387	0.164088	0.000207727	isopentenyl diphosphate biosynthetic process
GO:0009348	4814	1	225	1	0.0467387	0.164088	0.000207727	ornithine carbamoyltransferase complex
GO:0051745	4814	1	225	1	0.0467387	0.164088	0.000207727	4-hydroxy-3-methylbut-2-en-1-yl diphosphate reductase activity
GO:0044038	4814	29	225	4	0.044085	0.164088	1.55082e-76	cell wall macromolecule biosynthetic process
GO:0005783	4814	1	225	1	0.0467387	0.164088	0.000207727	endoplasmic reticulum
GO:0019682	4814	1	225	1	0.0467387	0.164088	0.000207727	glyceraldehyde-3-phosphate metabolic process
GO:0050364	4814	1	225	1	0.0467387	0.164088	0.000207727	tryptophan dimethylallyltransferase activity
GO:0010382	4814	29	225	4	0.044085	0.164088	1.55082e-76	cellular cell wall macromolecule metabolic process
GO:0045303	4814	1	225	1	0.0467387	0.164088	0.000207727	diaminobutyrate-2-oxoglutarate transaminase activity
GO:0006800	4814	7	225	2	0.0390946	0.164088	8.44857e-23	oxygen and reactive oxygen species metabolic process
GO:0006790	4814	42	225	5	0.0444005	0.164088	3.63347e-104	sulfur metabolic process
GO:0033816	4814	1	225	1	0.0467387	0.164088	0.000207727	diaminobutyrate acetyltransferase activity
GO:0033990	4814	1	225	1	0.0467387	0.164088	0.000207727	ectoine synthase activity
GO:0015930	4814	1	225	1	0.0467387	0.164088	0.000207727	glutamate synthase activity
GO:0008144	4814	17	225	3	0.0421809	0.164088	9.13584e-49	drug binding
GO:0008172	4814	7	225	2	0.0390946	0.164088	8.44857e-23	S-methyltransferase activity
GO:0031160	4814	1	225	1	0.0467387	0.164088	0.000207727	spore wall
GO:0004072	4814	1	225	1	0.0467387	0.164088	0.000207727	aspartate kinase activity
GO:0004042	4814	1	225	1	0.0467387	0.164088	0.000207727	acetyl-CoA:L-glutamate N-acetyltransferase activity
GO:0003991	4814	1	225	1	0.0467387	0.164088	0.000207727	acetylglutamate kinase activity
GO:0019288	4814	1	225	1	0.0467387	0.164088	0.000207727	isopentenyl diphosphate biosynthetic process, mevalonate-independent pathway
GO:0046490	4814	1	225	1	0.0467387	0.164088	0.000207727	isopentenyl diphosphate metabolic process
GO:0019343	4814	1	225	1	0.0467387	0.164088	0.000207727	cysteine biosynthetic process via cystathionine
GO:0003862	4814	1	225	1	0.0467387	0.164088	0.000207727	3-isopropylmalate dehydrogenase activity
GO:0016725	4814	8	225	2	0.0505469	0.174641	1.40604e-25	oxidoreductase activity, acting on CH or CH2 groups
GO:0044265	4814	8	225	2	0.0505469	0.174641	1.40604e-25	cellular macromolecule catabolic process
GO:0042126	4814	8	225	2	0.0505469	0.174641	1.40604e-25	nitrate metabolic process
GO:0016836	4814	31	225	4	0.0543575	0.186818	6.30045e-81	hydro-lyase activity
GO:0048878	4814	9	225	2	0.063028	0.211063	2.63304e-28	chemical homeostasis
GO:0016758	4814	9	225	2	0.063028	0.211063	2.63304e-28	transferase activity, transferring hexosyl groups
GO:0050801	4814	9	225	2	0.063028	0.211063	2.63304e-28	ion homeostasis
GO:0055080	4814	9	225	2	0.063028	0.211063	2.63304e-28	cation homeostasis
GO:0016151	4814	9	225	2	0.063028	0.211063	2.63304e-28	nickel ion binding
GO:0007047	4814	20	225	3	0.0638679	0.211704	5.66457e-56	cellular cell wall organization
GO:0045229	4814	20	225	3	0.0638679	0.211704	5.66457e-56	external encapsulating structure organization
GO:0009108	4814	47	225	5	0.0665157	0.219367	2.70844e-114	coenzyme biosynthetic process
GO:0070279	4814	78	225	7	0.0706759	0.228472	1.23287e-172	vitamin B6 binding
GO:0030170	4814	78	225	7	0.0706759	0.228472	1.23287e-172	pyridoxal phosphate binding
GO:0051536	4814	78	225	7	0.0706759	0.228472	1.23287e-172	iron-sulfur cluster binding
GO:0051540	4814	78	225	7	0.0706759	0.228472	1.23287e-172	metal cluster binding
GO:0016835	4814	48	225	5	0.0715594	0.230189	2.72719e-116	carbon-oxygen lyase activity
GO:0071555	4814	21	225	3	0.0720386	0.230594	2.48135e-58	cell wall organization
GO:0008940	4814	10	225	2	0.0764176	0.236496	5.4798e-31	nitrate reductase activity
GO:0008235	4814	10	225	2	0.0764176	0.236496	5.4798e-31	metalloexopeptidase activity
GO:0016998	4814	10	225	2	0.0764176	0.236496	5.4798e-31	cell wall macromolecule catabolic process
GO:0042559	4814	10	225	2	0.0764176	0.236496	5.4798e-31	pteridine and derivative biosynthetic process
GO:0042558	4814	10	225	2	0.0764176	0.236496	5.4798e-31	pteridine and derivative metabolic process
GO:0031419	4814	10	225	2	0.0764176	0.236496	5.4798e-31	cobalamin binding
GO:0008081	4814	10	225	2	0.0764176	0.236496	5.4798e-31	phosphoric diester hydrolase activity
GO:0008237	4814	64	225	6	0.0768555	0.23673	4.03372e-147	metallopeptidase activity
GO:0018130	4814	96	225	8	0.0785292	0.239624	7.76093e-204	heterocycle biosynthetic process
GO:0007049	4814	35	225	4	0.0784219	0.239624	1.5147e-89	cell cycle
GO:0008716	4814	2	225	1	0.0913021	0.242359	8.63193e-08	D-alanine-D-alanine ligase activity
GO:0043934	4814	2	225	1	0.0913021	0.242359	8.63193e-08	sporulation
GO:0000270	4814	36	225	4	0.0851468	0.242359	1.14102e-91	peptidoglycan metabolic process
GO:0004180	4814	11	225	2	0.0906044	0.242359	1.25474e-33	carboxypeptidase activity
GO:0030261	4814	2	225	1	0.0913021	0.242359	8.63193e-08	chromosome condensation
GO:0004349	4814	2	225	1	0.0913021	0.242359	8.63193e-08	glutamate 5-kinase activity
GO:0030203	4814	36	225	4	0.0851468	0.242359	1.14102e-91	glycosaminoglycan metabolic process
GO:0004795	4814	2	225	1	0.0913021	0.242359	8.63193e-08	threonine synthase activity
GO:0016726	4814	2	225	1	0.0913021	0.242359	8.63193e-08	oxidoreductase activity, acting on CH or CH2 groups, NAD or NADP as acceptor
GO:0016706	4814	2	225	1	0.0913021	0.242359	8.63193e-08	oxidoreductase activity, acting on paired donors, with incorporation or reduction of molecular oxygen, 2-oxoglutarate as one donor, and incorporation of one atom each of oxygen into both donors
GO:0016743	4814	2	225	1	0.0913021	0.242359	8.63193e-08	carboxyl- or carbamoyltransferase activity
GO:0044433	4814	2	225	1	0.0913021	0.242359	8.63193e-08	cytoplasmic vesicle part
GO:0009252	4814	23	225	3	0.089686	0.242359	5.46656e-63	peptidoglycan biosynthetic process
GO:0016903	4814	23	225	3	0.089686	0.242359	5.46656e-63	oxidoreductase activity, acting on the aldehyde or oxo group of donors
GO:0006023	4814	23	225	3	0.089686	0.242359	5.46656e-63	aminoglycan biosynthetic process
GO:0006024	4814	23	225	3	0.089686	0.242359	5.46656e-63	glycosaminoglycan biosynthetic process
GO:0006572	4814	2	225	1	0.0913021	0.242359	8.63193e-08	tyrosine catabolic process
GO:0006535	4814	2	225	1	0.0913021	0.242359	8.63193e-08	cysteine biosynthetic process from serine
GO:0006559	4814	2	225	1	0.0913021	0.242359	8.63193e-08	L-phenylalanine catabolic process
GO:0033172	4814	2	225	1	0.0913021	0.242359	8.63193e-08	gas vesicle shell
GO:0006323	4814	2	225	1	0.0913021	0.242359	8.63193e-08	DNA packaging
GO:0033758	4814	2	225	1	0.0913021	0.242359	8.63193e-08	clavaminate synthase activity
GO:0006725	4814	81	225	7	0.0828942	0.242359	5.9451e-178	cellular aromatic compound metabolic process
GO:0042822	4814	2	225	1	0.0913021	0.242359	8.63193e-08	pyridoxal phosphate metabolic process
GO:0042823	4814	2	225	1	0.0913021	0.242359	8.63193e-08	pyridoxal phosphate biosynthetic process
GO:0042085	4814	2	225	1	0.0913021	0.242359	8.63193e-08	5-methyltetrahydropteroyltri-L-glutamate-dependent methyltransferase activity
GO:0003978	4814	2	225	1	0.0913021	0.242359	8.63193e-08	UDP-glucose 4-epimerase activity
GO:0003984	4814	2	225	1	0.0913021	0.242359	8.63193e-08	acetolactate synthase activity
GO:0003951	4814	2	225	1	0.0913021	0.242359	8.63193e-08	NAD+ kinase activity
GO:0003871	4814	2	225	1	0.0913021	0.242359	8.63193e-08	5-methyltetrahydropteroyltriglutamate-homocysteine S-methyltransferase activity
GO:0003866	4814	2	225	1	0.0913021	0.242359	8.63193e-08	3-phosphoshikimate 1-carboxyvinyltransferase activity
GO:0003861	4814	2	225	1	0.0913021	0.242359	8.63193e-08	3-isopropylmalate dehydratase activity
GO:0044422	4814	24	225	3	0.0991228	0.262053	2.73842e-65	organelle part
GO:0046914	4814	244	225	16	0.104745	0.2758	0	transition metal ion binding
GO:0016705	4814	12	225	2	0.105485	0.276634	3.13489e-36	oxidoreductase activity, acting on paired donors, with incorporation or reduction of molecular oxygen
GO:0032787	4814	56	225	5	0.119066	0.309762	5.90195e-132	monocarboxylic acid metabolic process
GO:0031406	4814	56	225	5	0.119066	0.309762	5.90195e-132	carboxylic acid binding
GO:0016860	4814	13	225	2	0.120965	0.310985	8.4868e-39	intramolecular oxidoreductase activity
GO:0016661	4814	13	225	2	0.120965	0.310985	8.4868e-39	oxidoreductase activity, acting on other nitrogenous compounds as donors
GO:0009325	4814	13	225	2	0.120965	0.310985	8.4868e-39	nitrate reductase complex
GO:0008963	4814	3	225	1	0.133791	0.324779	5.3815e-11	phospho-N-acetylmuramoyl-pentapeptide-transferase activity
GO:0009099	4814	3	225	1	0.133791	0.324779	5.3815e-11	valine biosynthetic process
GO:0004784	4814	3	225	1	0.133791	0.324779	5.3815e-11	superoxide dismutase activity
GO:0016721	4814	3	225	1	0.133791	0.324779	5.3815e-11	oxidoreductase activity, acting on superoxide radicals as acceptor
GO:0005992	4814	3	225	1	0.133791	0.324779	5.3815e-11	trehalose biosynthetic process
GO:0005984	4814	3	225	1	0.133791	0.324779	5.3815e-11	disaccharide metabolic process
GO:0005991	4814	3	225	1	0.133791	0.324779	5.3815e-11	trehalose metabolic process
GO:0006558	4814	3	225	1	0.133791	0.324779	5.3815e-11	L-phenylalanine metabolic process
GO:0006801	4814	3	225	1	0.133791	0.324779	5.3815e-11	superoxide metabolic process
GO:0006662	4814	3	225	1	0.133791	0.324779	5.3815e-11	glycerol ether metabolic process
GO:0016137	4814	3	225	1	0.133791	0.324779	5.3815e-11	glycoside metabolic process
GO:0016138	4814	3	225	1	0.133791	0.324779	5.3815e-11	glycoside biosynthetic process
GO:0018904	4814	3	225	1	0.133791	0.324779	5.3815e-11	organic ether metabolic process
GO:0046351	4814	3	225	1	0.133791	0.324779	5.3815e-11	disaccharide biosynthetic process
GO:0003908	4814	3	225	1	0.133791	0.324779	5.3815e-11	methylated-DNA-[protein]-cysteine S-methyltransferase activity
GO:0030976	4814	14	225	2	0.136956	0.33123	2.4748e-41	thiamin pyrophosphate binding
GO:0006022	4814	43	225	4	0.139413	0.335929	3.27408e-106	aminoglycan metabolic process
GO:0005515	4814	128	225	9	0.143092	0.343527	9.23014e-256	protein binding
GO:0006732	4814	77	225	6	0.149429	0.357426	7.48731e-171	coenzyme metabolic process
GO:0016811	4814	29	225	3	0.151579	0.361244	1.55082e-76	hydrolase activity, acting on carbon-nitrogen (but not peptide) bonds, in linear amides
GO:0016881	4814	15	225	2	0.153377	0.3642	7.73376e-44	acid-amino acid ligase activity
GO:0016829	4814	131	225	9	0.15794	0.373677	1.9719e-260	lyase activity
GO:0004357	4814	4	225	1	0.174302	0.376884	4.47433e-14	glutamate-cysteine ligase activity
GO:0004437	4814	4	225	1	0.174302	0.376884	4.47433e-14	inositol or phosphatidylinositol phosphatase activity
GO:0004494	4814	4	225	1	0.174302	0.376884	4.47433e-14	methylmalonyl-CoA mutase activity
GO:0009074	4814	4	225	1	0.174302	0.376884	4.47433e-14	aromatic amino acid family catabolic process
GO:0004096	4814	4	225	1	0.174302	0.376884	4.47433e-14	catalase activity
GO:0070301	4814	4	225	1	0.174302	0.376884	4.47433e-14	cellular response to hydrogen peroxide
GO:0004620	4814	4	225	1	0.174302	0.376884	4.47433e-14	phospholipase activity
GO:0004629	4814	4	225	1	0.174302	0.376884	4.47433e-14	phospholipase C activity
GO:0051276	4814	4	225	1	0.174302	0.376884	4.47433e-14	chromosome organization
GO:0006012	4814	4	225	1	0.174302	0.376884	4.47433e-14	galactose metabolic process
GO:0009311	4814	4	225	1	0.174302	0.376884	4.47433e-14	oligosaccharide metabolic process
GO:0009312	4814	4	225	1	0.174302	0.376884	4.47433e-14	oligosaccharide biosynthetic process
GO:0044248	4814	63	225	5	0.170052	0.376884	2.99441e-145	cellular catabolic process
GO:0006570	4814	4	225	1	0.174302	0.376884	4.47433e-14	tyrosine metabolic process
GO:0006573	4814	4	225	1	0.174302	0.376884	4.47433e-14	valine metabolic process
GO:0019725	4814	30	225	3	0.162968	0.376884	9.72302e-79	cellular homeostasis
GO:0006749	4814	4	225	1	0.174302	0.376884	4.47433e-14	glutathione metabolic process
GO:0006750	4814	4	225	1	0.174302	0.376884	4.47433e-14	glutathione biosynthetic process
GO:0042816	4814	4	225	1	0.174302	0.376884	4.47433e-14	vitamin B6 metabolic process
GO:0042819	4814	4	225	1	0.174302	0.376884	4.47433e-14	vitamin B6 biosynthetic process
GO:0042542	4814	4	225	1	0.174302	0.376884	4.47433e-14	response to hydrogen peroxide
GO:0007242	4814	4	225	1	0.174302	0.376884	4.47433e-14	intracellular signaling cascade
GO:0042744	4814	4	225	1	0.174302	0.376884	4.47433e-14	hydrogen peroxide catabolic process
GO:0042743	4814	4	225	1	0.174302	0.376884	4.47433e-14	hydrogen peroxide metabolic process
GO:0003824	4814	2991	225	147	0.172783	0.376884	0	catalytic activity
GO:0019344	4814	4	225	1	0.174302	0.376884	4.47433e-14	cysteine biosynthetic process
GO:0005975	4814	326	225	19	0.185279	0.399297	0	carbohydrate metabolic process
GO:0030288	4814	17	225	2	0.187216	0.399516	9.13584e-49	outer membrane-bounded periplasmic space
GO:0016765	4814	32	225	3	0.186467	0.399516	4.21523e-83	transferase activity, transferring alkyl or aryl (other than methyl) groups
GO:0016209	4814	17	225	2	0.187216	0.399516	9.13584e-49	antioxidant activity
GO:0004499	4814	5	225	1	0.212926	0.404188	4.65107e-17	flavin-containing monooxygenase activity
GO:0004133	4814	5	225	1	0.212926	0.404188	4.65107e-17	glycogen debranching enzyme activity
GO:0004143	4814	5	225	1	0.212926	0.404188	4.65107e-17	diacylglycerol kinase activity
GO:0009057	4814	49	225	4	0.194335	0.404188	2.80387e-118	macromolecule catabolic process
GO:0000302	4814	5	225	1	0.212926	0.404188	4.65107e-17	response to reactive oxygen species
GO:0004222	4814	33	225	3	0.198532	0.404188	2.90888e-85	metalloendopeptidase activity
GO:0004175	4814	83	225	6	0.190611	0.404188	1.80663e-181	endopeptidase activity
GO:0004339	4814	5	225	1	0.212926	0.404188	4.65107e-17	glucan 1,4-alpha-glucosidase activity
GO:0043549	4814	5	225	1	0.212926	0.404188	4.65107e-17	regulation of kinase activity
GO:0030313	4814	18	225	2	0.204502	0.404188	3.42808e-51	cell envelope
GO:0009097	4814	5	225	1	0.212926	0.404188	4.65107e-17	isoleucine biosynthetic process
GO:0030145	4814	5	225	1	0.212926	0.404188	4.65107e-17	manganese ion binding
GO:0043085	4814	5	225	1	0.212926	0.404188	4.65107e-17	positive regulation of catalytic activity
GO:0051539	4814	33	225	3	0.198532	0.404188	2.90888e-85	4 iron, 4 sulfur cluster binding
GO:0016847	4814	5	225	1	0.212926	0.404188	4.65107e-17	1-aminocyclopropane-1-carboxylate synthase activity
GO:0051347	4814	5	225	1	0.212926	0.404188	4.65107e-17	positive regulation of transferase activity
GO:0016641	4814	5	225	1	0.212926	0.404188	4.65107e-17	oxidoreductase activity, acting on the CH-NH2 group of donors, oxygen as acceptor
GO:0051338	4814	5	225	1	0.212926	0.404188	4.65107e-17	regulation of transferase activity
GO:0016709	4814	5	225	1	0.212926	0.404188	4.65107e-17	oxidoreductase activity, acting on paired donors, with incorporation or reduction of molecular oxygen, NADH or NADPH as one donor, and incorporation of one atom of oxygen
GO:0044462	4814	18	225	2	0.204502	0.404188	3.42808e-51	external encapsulating structure part
GO:0006081	4814	5	225	1	0.212926	0.404188	4.65107e-17	cellular aldehyde metabolic process
GO:0070887	4814	5	225	1	0.212926	0.404188	4.65107e-17	cellular response to chemical stimulus
GO:0044093	4814	5	225	1	0.212926	0.404188	4.65107e-17	positive regulation of molecular function
GO:0006549	4814	5	225	1	0.212926	0.404188	4.65107e-17	isoleucine metabolic process
GO:0045860	4814	5	225	1	0.212926	0.404188	4.65107e-17	positive regulation of protein kinase activity
GO:0045859	4814	5	225	1	0.212926	0.404188	4.65107e-17	regulation of protein kinase activity
GO:0007166	4814	5	225	1	0.212926	0.404188	4.65107e-17	cell surface receptor linked signaling pathway
GO:0032147	4814	5	225	1	0.212926	0.404188	4.65107e-17	activation of protein kinase activity
GO:0033674	4814	5	225	1	0.212926	0.404188	4.65107e-17	positive regulation of kinase activity
GO:0031975	4814	18	225	2	0.204502	0.404188	3.42808e-51	envelope
GO:0016298	4814	5	225	1	0.212926	0.404188	4.65107e-17	lipase activity
GO:0023033	4814	5	225	1	0.212926	0.404188	4.65107e-17	signaling pathway
GO:0042592	4814	34	225	3	0.21078	0.404188	2.06865e-87	homeostatic process
GO:0007205	4814	5	225	1	0.212926	0.404188	4.65107e-17	activation of protein kinase C activity by G-protein coupled receptor protein signaling pathway
GO:0007186	4814	5	225	1	0.212926	0.404188	4.65107e-17	G-protein coupled receptor protein signaling pathway
GO:0034614	4814	5	225	1	0.212926	0.404188	4.65107e-17	cellular response to reactive oxygen species
GO:0034599	4814	5	225	1	0.212926	0.404188	4.65107e-17	cellular response to oxidative stress
GO:0019439	4814	5	225	1	0.212926	0.404188	4.65107e-17	aromatic compound catabolic process
GO:0000271	4814	51	225	4	0.213968	0.404988	3.14965e-122	polysaccharide biosynthetic process
GO:0016051	4814	69	225	5	0.219362	0.413998	2.25446e-156	carbohydrate biosynthetic process
GO:0009055	4814	87	225	6	0.220239	0.414456	1.92897e-188	electron carrier activity
GO:0042597	4814	19	225	2	0.221955	0.416484	1.35808e-53	periplasmic space
GO:0005576	4814	36	225	3	0.235738	0.438566	1.14102e-91	extracellular region
GO:0051301	4814	36	225	3	0.235738	0.438566	1.14102e-91	cell division
GO:0010181	4814	36	225	3	0.235738	0.438566	1.14102e-91	FMN binding
GO:0016866	4814	20	225	2	0.23952	0.444337	5.66457e-56	intramolecular transferase activity
GO:0047355	4814	6	225	1	0.249751	0.449277	5.80296e-20	CDP-glycerol glycerophosphotransferase activity
GO:0065009	4814	6	225	1	0.249751	0.449277	5.80296e-20	regulation of molecular function
GO:0016857	4814	6	225	1	0.249751	0.449277	5.80296e-20	racemase and epimerase activity, acting on carbohydrates and derivatives
GO:0006596	4814	6	225	1	0.249751	0.449277	5.80296e-20	polyamine biosynthetic process
GO:0006595	4814	6	225	1	0.249751	0.449277	5.80296e-20	polyamine metabolic process
GO:0051174	4814	6	225	1	0.249751	0.449277	5.80296e-20	regulation of phosphorus metabolic process
GO:0050790	4814	6	225	1	0.249751	0.449277	5.80296e-20	regulation of catalytic activity
GO:0042325	4814	6	225	1	0.249751	0.449277	5.80296e-20	regulation of phosphorylation
GO:0046374	4814	6	225	1	0.249751	0.449277	5.80296e-20	teichoic acid metabolic process
GO:0019220	4814	6	225	1	0.249751	0.449277	5.80296e-20	regulation of phosphate metabolic process
GO:0019350	4814	6	225	1	0.249751	0.449277	5.80296e-20	teichoic acid biosynthetic process
GO:0043226	4814	91	225	6	0.251294	0.450811	2.48136e-195	organelle
GO:0008299	4814	21	225	2	0.25715	0.457544	2.48135e-58	isoprenoid biosynthetic process
GO:0006071	4814	21	225	2	0.25715	0.457544	2.48135e-58	glycerol metabolic process
GO:0006720	4814	21	225	2	0.25715	0.457544	2.48135e-58	isoprenoid metabolic process
GO:0008483	4814	39	225	3	0.274034	0.484984	5.73952e-98	transaminase activity
GO:0016780	4814	22	225	2	0.2748	0.484984	1.13895e-60	phosphotransferase activity, for other substituted phosphate groups
GO:0019400	4814	22	225	2	0.2748	0.484984	1.13895e-60	alditol metabolic process
GO:0004601	4814	7	225	1	0.28486	0.493405	8.44857e-23	peroxidase activity
GO:0010035	4814	7	225	1	0.28486	0.493405	8.44857e-23	response to inorganic substance
GO:0016846	4814	7	225	1	0.28486	0.493405	8.44857e-23	carbon-sulfur lyase activity
GO:0005976	4814	95	225	6	0.283494	0.493405	3.81498e-202	polysaccharide metabolic process
GO:0006090	4814	7	225	1	0.28486	0.493405	8.44857e-23	pyruvate metabolic process
GO:0006534	4814	7	225	1	0.28486	0.493405	8.44857e-23	cysteine metabolic process
GO:0006979	4814	7	225	1	0.28486	0.493405	8.44857e-23	response to oxidative stress
GO:0009056	4814	153	225	9	0.286053	0.49416	8.69459e-294	catabolic process
GO:0019538	4814	394	225	21	0.293852	0.506294	0	protein metabolic process
GO:0044444	4814	98	225	6	0.308221	0.529653	3.31503e-207	cytoplasmic part
GO:0009070	4814	8	225	1	0.318334	0.536133	1.40604e-25	serine family amino acid biosynthetic process
GO:0043234	4814	80	225	5	0.31856	0.536133	3.47458e-176	protein complex
GO:0016838	4814	8	225	1	0.318334	0.536133	1.40604e-25	carbon-oxygen lyase activity, acting on phosphates
GO:0016868	4814	8	225	1	0.318334	0.536133	1.40604e-25	intramolecular transferase activity, phosphotransferases
GO:0016744	4814	8	225	1	0.318334	0.536133	1.40604e-25	transferase activity, transferring aldehyde or ketonic groups
GO:0071103	4814	8	225	1	0.318334	0.536133	1.40604e-25	DNA conformation change
GO:0006563	4814	8	225	1	0.318334	0.536133	1.40604e-25	L-serine metabolic process
GO:0046906	4814	42	225	3	0.312918	0.536133	3.63347e-104	tetrapyrrole binding
GO:0006629	4814	100	225	6	0.324913	0.545419	1.47594e-210	lipid metabolic process
GO:0042398	4814	25	225	2	0.327486	0.546927	1.42924e-67	cellular amino acid derivative biosynthetic process
GO:0003995	4814	25	225	2	0.327486	0.546927	1.42924e-67	acyl-CoA dehydrogenase activity
GO:0051188	4814	101	225	6	0.333308	0.55523	3.16227e-212	cofactor biosynthetic process
GO:0018106	4814	44	225	3	0.338944	0.560396	3.01949e-108	peptidyl-histidine phosphorylation
GO:0008236	4814	63	225	4	0.339842	0.560396	2.99441e-145	serine-type peptidase activity
GO:0018202	4814	44	225	3	0.338944	0.560396	3.01949e-108	peptidyl-histidine modification
GO:0017171	4814	63	225	4	0.339842	0.560396	2.99441e-145	serine hydrolase activity
GO:0019751	4814	26	225	2	0.34485	0.567223	7.75948e-70	polyol metabolic process
GO:0008745	4814	9	225	1	0.350247	0.568601	2.63304e-28	N-acetylmuramoyl-L-alanine amidase activity
GO:0043043	4814	9	225	1	0.350247	0.568601	2.63304e-28	peptide biosynthetic process
GO:0016684	4814	9	225	1	0.350247	0.568601	2.63304e-28	oxidoreductase activity, acting on peroxide as acceptor
GO:0044262	4814	123	225	7	0.351784	0.568601	6.59012e-248	cellular carbohydrate metabolic process
GO:0006518	4814	9	225	1	0.350247	0.568601	2.63304e-28	peptide metabolic process
GO:0006826	4814	9	225	1	0.350247	0.568601	2.63304e-28	iron ion transport
GO:0016310	4814	123	225	7	0.351784	0.568601	6.59012e-248	phosphorylation
GO:0006468	4814	84	225	5	0.356113	0.574177	3.20772e-183	protein amino acid phosphorylation
GO:0043603	4814	27	225	2	0.362068	0.582341	4.37565e-72	cellular amide metabolic process
GO:0018193	4814	46	225	3	0.364911	0.585471	2.74763e-112	peptidyl-amino acid modification
GO:0009072	4814	28	225	2	0.379115	0.606291	2.55939e-74	aromatic amino acid family metabolic process
GO:0016854	4814	10	225	1	0.380672	0.606291	5.4798e-31	racemase and epimerase activity
GO:0046912	4814	10	225	1	0.380672	0.606291	5.4798e-31	transferase activity, transferring acyl groups, acyl groups converted into alkyl on transfer
GO:0000287	4814	48	225	3	0.390711	0.620765	2.72719e-116	magnesium ion binding
GO:0043176	4814	29	225	2	0.39597	0.624561	1.55082e-76	amine binding
GO:0016597	4814	29	225	2	0.39597	0.624561	1.55082e-76	amino acid binding
GO:0006575	4814	29	225	2	0.39597	0.624561	1.55082e-76	cellular amino acid derivative metabolic process
GO:0043229	4814	89	225	5	0.403263	0.630945	6.76267e-192	intracellular organelle
GO:0012501	4814	11	225	1	0.409679	0.630945	1.25474e-33	programmed cell death
GO:0016614	4814	69	225	4	0.404496	0.630945	2.25446e-156	oxidoreductase activity, acting on CH-OH group of donors
GO:0015036	4814	11	225	1	0.409679	0.630945	1.25474e-33	disulfide oxidoreductase activity
GO:0015035	4814	11	225	1	0.409679	0.630945	1.25474e-33	protein disulfide oxidoreductase activity
GO:0045152	4814	11	225	1	0.409679	0.630945	1.25474e-33	antisigma factor binding
GO:0007155	4814	11	225	1	0.409679	0.630945	1.25474e-33	cell adhesion
GO:0006915	4814	11	225	1	0.409679	0.630945	1.25474e-33	apoptosis
GO:0022610	4814	11	225	1	0.409679	0.630945	1.25474e-33	biological adhesion
GO:0015926	4814	11	225	1	0.409679	0.630945	1.25474e-33	glucosidase activity
GO:0016769	4814	50	225	3	0.416248	0.639553	2.94215e-120	transferase activity, transferring nitrogenous groups
GO:0005488	4814	2697	225	128	0.422144	0.647089	0	binding
GO:0008219	4814	12	225	1	0.437333	0.662595	3.13489e-36	cell death
GO:0016861	4814	12	225	1	0.437333	0.662595	3.13489e-36	intramolecular oxidoreductase activity, interconverting aldoses and ketoses
GO:0009253	4814	12	225	1	0.437333	0.662595	3.13489e-36	peptidoglycan catabolic process
GO:0006027	4814	12	225	1	0.437333	0.662595	3.13489e-36	glycosaminoglycan catabolic process
GO:0016265	4814	12	225	1	0.437333	0.662595	3.13489e-36	death
GO:0051186	4814	135	225	7	0.445089	0.672785	1.30379e-266	cofactor metabolic process
GO:0046483	4814	178	225	9	0.453726	0.684256	0	heterocycle metabolic process
GO:0016757	4814	33	225	2	0.461111	0.693792	2.90888e-85	transferase activity, transferring glycosyl groups
GO:0006721	4814	13	225	1	0.463697	0.694482	8.4868e-39	terpenoid metabolic process
GO:0016114	4814	13	225	1	0.463697	0.694482	8.4868e-39	terpenoid biosynthetic process
GO:0005622	4814	732	225	35	0.470266	0.702709	0	intracellular
GO:0006796	4814	141	225	7	0.491121	0.730528	8.79393e-276	phosphate metabolic process
GO:0006793	4814	141	225	7	0.491121	0.730528	8.79393e-276	phosphorus metabolic process
GO:0043687	4814	99	225	5	0.495803	0.735816	6.95904e-209	post-translational protein modification
GO:0019748	4814	36	225	2	0.507206	0.751034	1.14102e-91	secondary metabolic process
GO:0008654	4814	15	225	1	0.512792	0.755877	7.73376e-44	phospholipid biosynthetic process
GO:0006644	4814	15	225	1	0.512792	0.755877	7.73376e-44	phospholipid metabolic process
GO:0016301	4814	230	225	11	0.514279	0.756361	0	kinase activity
GO:0043228	4814	81	225	4	0.528796	0.768724	5.9451e-178	non-membrane-bounded organelle
GO:0043232	4814	81	225	4	0.528796	0.768724	5.9451e-178	intracellular non-membrane-bounded organelle
GO:0016616	4814	59	225	3	0.525836	0.768724	1.06943e-137	oxidoreductase activity, acting on the CH-OH group of donors, NAD or NADP as acceptor
GO:0005507	4814	16	225	1	0.535635	0.768724	2.57846e-46	copper ion binding
GO:0051213	4814	16	225	1	0.535635	0.768724	2.57846e-46	dioxygenase activity
GO:0016702	4814	16	225	1	0.535635	0.768724	2.57846e-46	oxidoreductase activity, acting on single donors with incorporation of molecular oxygen, incorporation of two atoms of oxygen
GO:0006099	4814	16	225	1	0.535635	0.768724	2.57846e-46	tricarboxylic acid cycle
GO:0006084	4814	16	225	1	0.535635	0.768724	2.57846e-46	acetyl-CoA metabolic process
GO:0006952	4814	16	225	1	0.535635	0.768724	2.57846e-46	defense response
GO:0042401	4814	16	225	1	0.535635	0.768724	2.57846e-46	cellular biogenic amine biosynthetic process
GO:0046356	4814	16	225	1	0.535635	0.768724	2.57846e-46	acetyl-CoA catabolic process
GO:0016810	4814	82	225	4	0.538617	0.771309	1.03e-179	hydrolase activity, acting on carbon-nitrogen (but not peptide) bonds
GO:0016627	4814	39	225	2	0.550671	0.786845	5.73952e-98	oxidoreductase activity, acting on the CH-CH group of donors
GO:0009109	4814	17	225	1	0.557411	0.789565	9.13584e-49	coenzyme catabolic process
GO:0016701	4814	17	225	1	0.557411	0.789565	9.13584e-49	oxidoreductase activity, acting on single donors with incorporation of molecular oxygen
GO:0006066	4814	106	225	5	0.557339	0.789565	1.6573e-220	alcohol metabolic process
GO:0015674	4814	17	225	1	0.557411	0.789565	9.13584e-49	di-, tri-valent inorganic cation transport
GO:0000041	4814	18	225	1	0.57817	0.808448	3.42808e-51	transition metal ion transport
GO:0009060	4814	18	225	1	0.57817	0.808448	3.42808e-51	aerobic respiration
GO:0009069	4814	18	225	1	0.57817	0.808448	3.42808e-51	serine family amino acid metabolic process
GO:0030151	4814	18	225	1	0.57817	0.808448	3.42808e-51	molybdenum ion binding
GO:0006576	4814	18	225	1	0.57817	0.808448	3.42808e-51	cellular biogenic amine metabolic process
GO:0051187	4814	18	225	1	0.57817	0.808448	3.42808e-51	cofactor catabolic process
GO:0016772	4814	307	225	14	0.579906	0.809143	0	transferase activity, transferring phosphorus-containing groups
GO:0006464	4814	109	225	5	0.582567	0.811122	2.00171e-225	protein modification process
GO:0042578	4814	87	225	4	0.586109	0.814318	1.92897e-188	phosphoric ester hydrolase activity
GO:0009820	4814	19	225	1	0.59796	0.825514	1.35808e-53	alkaloid metabolic process
GO:0016667	4814	19	225	1	0.59796	0.825514	1.35808e-53	oxidoreductase activity, acting on sulfur group of donors
GO:0006026	4814	19	225	1	0.59796	0.825514	1.35808e-53	aminoglycan catabolic process
GO:0007165	4814	89	225	4	0.6043	0.832506	6.76267e-192	signal transduction
GO:0044446	4814	20	225	1	0.616825	0.847973	5.66457e-56	intracellular organelle part
GO:0000166	4814	884	225	40	0.619841	0.850328	0	nucleotide binding
GO:0005575	4814	1577	225	72	0.623293	0.853271	0	cellular_component
GO:0009063	4814	21	225	1	0.634809	0.86181	2.48135e-58	cellular amino acid catabolic process
GO:0009310	4814	21	225	1	0.634809	0.86181	2.48135e-58	amine catabolic process
GO:0044264	4814	21	225	1	0.634809	0.86181	2.48135e-58	cellular polysaccharide metabolic process
GO:0019637	4814	21	225	1	0.634809	0.86181	2.48135e-58	organophosphate metabolic process
GO:0044255	4814	70	225	3	0.642906	0.870991	3.32586e-158	cellular lipid metabolic process
GO:0016740	4814	805	225	36	0.645369	0.872517	0	transferase activity
GO:0009073	4814	22	225	1	0.651953	0.879225	1.13895e-60	aromatic amino acid family biosynthetic process
GO:0016879	4814	47	225	2	0.653023	0.879225	2.70844e-114	ligase activity, forming carbon-nitrogen bonds
GO:0005198	4814	72	225	3	0.661874	0.887482	7.55609e-162	structural molecule activity
GO:0008152	4814	3089	225	142	0.660734	0.887482	0	metabolic process
GO:0000036	4814	23	225	1	0.668294	0.894255	5.46656e-63	acyl carrier activity
GO:0051537	4814	24	225	1	0.683872	0.902159	2.73842e-65	2 iron, 2 sulfur cluster binding
GO:0005623	4814	1534	225	69	0.677988	0.902159	0	cell
GO:0044464	4814	1534	225	69	0.677988	0.902159	0	cell part
GO:0044238	4814	1966	225	89	0.679945	0.902159	0	primary metabolic process
GO:0016054	4814	24	225	1	0.683872	0.902159	2.73842e-65	organic acid catabolic process
GO:0046395	4814	24	225	1	0.683872	0.902159	2.73842e-65	carboxylic acid catabolic process
GO:0046417	4814	24	225	1	0.683872	0.902159	2.73842e-65	chorismate metabolic process
GO:0017000	4814	25	225	1	0.698722	0.91989	1.42924e-67	antibiotic biosynthetic process
GO:0016788	4814	172	225	7	0.701752	0.922021	1.91E-321	hydrolase activity, acting on ester bonds
GO:0008415	4814	126	225	5	0.70955	0.930394	1.24761e-252	acyltransferase activity
GO:0006631	4814	26	225	1	0.712877	0.931017	7.75948e-70	fatty acid metabolic process
GO:0045454	4814	26	225	1	0.712877	0.931017	7.75948e-70	cell redox homeostasis
GO:0004812	4814	27	225	1	0.726369	0.939246	4.37565e-72	aminoacyl-tRNA ligase activity
GO:0016875	4814	27	225	1	0.726369	0.939246	4.37565e-72	ligase activity, forming carbon-oxygen bonds
GO:0016876	4814	27	225	1	0.726369	0.939246	4.37565e-72	ligase activity, forming aminoacyl-tRNA and related compounds
GO:0009235	4814	27	225	1	0.726369	0.939246	4.37565e-72	cobalamin metabolic process
GO:0009236	4814	27	225	1	0.726369	0.939246	4.37565e-72	cobalamin biosynthetic process
GO:0016746	4814	153	225	6	0.728672	0.940362	8.69459e-294	transferase activity, transferring acyl groups
GO:0017144	4814	28	225	1	0.739231	0.946505	2.55939e-74	drug metabolic process
GO:0016999	4814	28	225	1	0.739231	0.946505	2.55939e-74	antibiotic metabolic process
GO:0046983	4814	55	225	2	0.735999	0.946505	5.01561e-130	protein dimerization activity
GO:0034637	4814	28	225	1	0.739231	0.946505	2.55939e-74	cellular carbohydrate biosynthetic process
GO:0016874	4814	131	225	5	0.741286	0.947279	1.9719e-260	ligase activity
GO:0004672	4814	132	225	5	0.74732	0.953125	5.5582e-262	protein kinase activity
GO:0043412	4814	133	225	5	0.75325	0.958816	1.5789e-263	macromolecule modification
GO:0008080	4814	84	225	3	0.760385	0.966014	3.20772e-183	N-acetyltransferase activity
GO:0008610	4814	58	225	2	0.76248	0.966795	8.62067e-136	lipid biosynthetic process
GO:0004519	4814	31	225	1	0.774314	0.976138	6.30045e-81	endonuclease activity
GO:0016407	4814	86	225	3	0.774333	0.976138	1.04829e-186	acetyltransferase activity
GO:0016410	4814	86	225	3	0.774333	0.976138	1.04829e-186	N-acyltransferase activity
GO:0016773	4814	187	225	7	0.780336	0.98181	0	phosphotransferase activity, alcohol group as acceptor
GO:0016787	4814	1011	225	43	0.785624	0.984668	0	hydrolase activity
GO:0020037	4814	32	225	1	0.78493	0.984668	4.21523e-83	heme binding
GO:0016741	4814	114	225	4	0.788224	0.986035	1.53265e-233	transferase activity, transferring one-carbon groups
GO:0016747	4814	140	225	5	0.791893	0.988731	2.9151e-274	transferase activity, transferring acyl groups other than amino-acyl groups
GO:0006807	4814	1368	225	59	0.793924	0.989375	0	nitrogen compound metabolic process
GO:0044249	4814	1307	225	56	0.803735	0.999693	0	cellular biosynthetic process
GO:0000000	4814	4814	225	225	1	1	1	root
GO:0000155	4814	93	225	3	0.818006	1	9.51957e-199	two-component sensor activity
GO:0000156	4814	131	225	4	0.86915	1	1.9719e-260	two-component response regulator activity
GO:0004518	4814	58	225	1	0.938776	1	8.62067e-136	nuclease activity
GO:0004497	4814	59	225	1	0.941672	1	1.06943e-137	monooxygenase activity
GO:0000160	4814	195	225	5	0.95568	1	0	two-component signal transduction system (phosphorelay)
GO:0030554	4814	736	225	30	0.823104	1	0	adenyl nucleotide binding
GO:0030528	4814	660	225	20	0.990912	1	0	transcription regulator activity
GO:0004553	4814	116	225	2	0.975269	1	9.25755e-237	hydrolase activity, hydrolyzing O-glycosyl compounds
GO:0000272	4814	38	225	1	0.838962	1	7.02871e-96	polysaccharide catabolic process
GO:0009058	4814	1399	225	59	0.850046	1	0	biosynthetic process
GO:0009059	4814	953	225	26	0.999727	1	0	macromolecule biosynthetic process
GO:0043648	4814	35	225	1	0.813888	1	1.5147e-89	dicarboxylic acid metabolic process
GO:0030246	4814	57	225	1	0.935736	1	7.07044e-134	carbohydrate binding
GO:0004252	4814	46	225	1	0.890568	1	2.74763e-112	serine-type endopeptidase activity
GO:0043565	4814	191	225	6	0.890474	1	0	sequence-specific DNA binding
GO:0009116	4814	36	225	1	0.82265	1	1.14102e-91	nucleoside metabolic process
GO:0009110	4814	67	225	2	0.828559	1	1.08251e-152	vitamin biosynthetic process
GO:0008270	4814	123	225	4	0.835056	1	6.59012e-248	zinc ion binding
GO:0004871	4814	252	225	6	0.981275	1	0	signal transducer activity
GO:0043492	4814	71	225	1	0.96742	1	4.97757e-160	ATPase activity, coupled to movement of substances
GO:0030001	4814	62	225	1	0.949568	1	2.25864e-143	metal ion transport
GO:0008324	4814	121	225	1	0.997169	1	9.67024e-245	cation transmembrane transporter activity
GO:0004673	4814	93	225	3	0.818006	1	9.51957e-199	protein histidine kinase activity
GO:0004674	4814	35	225	1	0.813888	1	1.5147e-89	protein serine/threonine kinase activity
GO:0043170	4814	1418	225	51	0.992089	1	0	macromolecule metabolic process
GO:0004721	4814	54	225	1	0.925686	1	4.34078e-128	phosphoprotein phosphatase activity
GO:0065007	4814	874	225	33	0.933469	1	0	biological regulation
GO:0060255	4814	741	225	22	0.995498	1	0	regulation of macromolecule metabolic process
GO:0009889	4814	735	225	22	0.994796	1	0	regulation of biosynthetic process
GO:0016462	4814	309	225	8	0.980712	1	0	pyrophosphatase activity
GO:0005524	4814	660	225	22	0.972518	1	0	ATP binding
GO:0016798	4814	130	225	3	0.947622	1	7.05066e-259	hydrolase activity, acting on glycosyl bonds
GO:0016791	4814	76	225	2	0.877668	1	4.60713e-169	phosphatase activity
GO:0016779	4814	51	225	1	0.914073	1	3.14965e-122	nucleotidyltransferase activity
GO:0016775	4814	94	225	3	0.823624	1	1.89544e-200	phosphotransferase activity, nitrogenous group as acceptor
GO:0016820	4814	78	225	1	0.976821	1	1.23287e-172	hydrolase activity, acting on acid anhydrides, catalyzing transmembrane movement of substances
GO:0051252	4814	716	225	22	0.99186	1	0	regulation of RNA metabolic process
GO:0016817	4814	311	225	8	0.981797	1	0	hydrolase activity, acting on acid anhydrides
GO:0016818	4814	311	225	8	0.981797	1	0	hydrolase activity, acting on acid anhydrides, in phosphorus-containing anhydrides
GO:0005215	4814	507	225	13	0.996228	1	0	transporter activity
GO:0051234	4814	602	225	15	0.998773	1	0	establishment of localization
GO:0009987	4814	2235	225	98	0.829674	1	0	cellular process
GO:0016887	4814	235	225	4	0.996329	1	0	ATPase activity
GO:0060089	4814	252	225	6	0.981275	1	0	molecular transducer activity
GO:0044425	4814	585	225	16	0.995751	1	0	membrane part
GO:0017076	4814	762	225	30	0.875134	1	0	purine nucleotide binding
GO:0005996	4814	74	225	2	0.868023	1	1.8156e-165	monosaccharide metabolic process
GO:0017111	4814	303	225	8	0.977093	1	0	nucleoside-triphosphatase activity
GO:0006091	4814	84	225	1	0.982694	1	3.20772e-183	generation of precursor metabolites and energy
GO:0006139	4814	1082	225	25	0.999998	1	0	nucleobase, nucleoside, nucleotide and nucleic acid metabolic process
GO:0001883	4814	736	225	30	0.823104	1	0	purine nucleoside binding
GO:0001882	4814	737	225	30	0.825349	1	0	nucleoside binding
GO:0051716	4814	85	225	2	0.913542	1	5.7644e-185	cellular response to stimulus
GO:0044237	4814	1877	225	78	0.924717	1	0	cellular metabolic process
GO:0044282	4814	69	225	1	0.964096	1	2.25446e-156	small molecule catabolic process
GO:0044267	4814	252	225	9	0.843266	1	0	cellular protein metabolic process
GO:0044260	4814	1221	225	35	0.999898	1	0	cellular macromolecule metabolic process
GO:0005886	4814	278	225	10	0.847764	1	0	plasma membrane
GO:0032555	4814	686	225	22	0.984073	1	0	purine ribonucleotide binding
GO:0032553	4814	686	225	22	0.984073	1	0	ribonucleotide binding
GO:0032559	4814	660	225	22	0.972518	1	0	adenyl ribonucleotide binding
GO:0032774	4814	725	225	22	0.993401	1	0	RNA biosynthetic process
GO:0006281	4814	80	225	1	0.978971	1	3.47458e-176	DNA repair
GO:0080090	4814	736	225	22	0.99492	1	0	regulation of primary metabolic process
GO:0015075	4814	141	225	1	0.998942	1	8.79393e-276	ion transmembrane transporter activity
GO:0006355	4814	716	225	22	0.99186	1	0	regulation of transcription, DNA-dependent
GO:0006350	4814	739	225	22	0.995274	1	0	transcription
GO:0006351	4814	722	225	22	0.99292	1	0	transcription, DNA-dependent
GO:0006259	4814	162	225	1	0.999626	1	5.17232e-307	DNA metabolic process
GO:0032991	4814	146	225	5	0.821138	1	2.44817e-283	macromolecular complex
GO:0033014	4814	43	225	1	0.873498	1	3.27408e-106	tetrapyrrole biosynthetic process
GO:0033013	4814	44	225	1	0.879464	1	3.01949e-108	tetrapyrrole metabolic process
GO:0051179	4814	604	225	15	0.998843	1	0	localization
GO:0051171	4814	733	225	22	0.994541	1	0	regulation of nitrogen compound metabolic process
GO:0033554	4814	85	225	2	0.913542	1	5.7644e-185	cellular response to stress
GO:0010468	4814	739	225	22	0.995274	1	0	regulation of gene expression
GO:0010467	4814	893	225	22	0.999932	1	0	gene expression
GO:0006950	4814	159	225	5	0.87321	1	1.24941e-302	response to stress
GO:0006974	4814	80	225	1	0.978971	1	3.47458e-176	response to DNA damage stimulus
GO:0006812	4814	91	225	2	0.931717	1	2.48136e-195	cation transport
GO:0006811	4814	111	225	2	0.969587	1	1.10431e-228	ion transport
GO:0006810	4814	602	225	15	0.998773	1	0	transport
GO:0050896	4814	209	225	5	0.971509	1	0	response to stimulus
GO:0045333	4814	35	225	1	0.813888	1	1.5147e-89	cellular respiration
GO:0050789	4814	864	225	31	0.964077	1	0	regulation of biological process
GO:0050794	4814	858	225	31	0.960105	1	0	regulation of cellular process
GO:0006778	4814	43	225	1	0.873498	1	3.27408e-106	porphyrin metabolic process
GO:0006779	4814	42	225	1	0.867239	1	3.63347e-104	porphyrin biosynthetic process
GO:0045449	4814	731	225	22	0.994274	1	0	regulation of transcription
GO:0055085	4814	230	225	5	0.98574	1	0	transmembrane transport
GO:0006767	4814	66	225	2	0.822127	1	7.67127e-151	water-soluble vitamin metabolic process
GO:0006766	4814	67	225	2	0.828559	1	1.08251e-152	vitamin metabolic process
GO:0010556	4814	735	225	22	0.994796	1	0	regulation of macromolecule biosynthetic process
GO:0055086	4814	116	225	1	0.996381	1	9.25755e-237	nucleobase, nucleoside and nucleotide metabolic process
GO:0022804	4814	162	225	1	0.999626	1	5.17232e-307	active transmembrane transporter activity
GO:0022891	4814	179	225	1	0.999839	1	0	substrate-specific transmembrane transporter activity
GO:0022892	4814	218	225	2	0.99972	1	0	substrate-specific transporter activity
GO:0022857	4814	235	225	2	0.999872	1	0	transmembrane transporter activity
GO:0016021	4814	561	225	16	0.992073	1	0	integral to membrane
GO:0016020	4814	774	225	29	0.926409	1	0	membrane
GO:0031326	4814	735	225	22	0.994796	1	0	regulation of cellular biosynthetic process
GO:0031323	4814	741	225	23	0.991776	1	0	regulation of cellular metabolic process
GO:0016052	4814	77	225	1	0.975665	1	7.48731e-171	carbohydrate catabolic process
GO:0016070	4814	794	225	22	0.998832	1	0	RNA metabolic process
GO:0042623	4814	102	225	1	0.992814	1	6.84388e-214	ATPase activity, coupled
GO:0042626	4814	71	225	1	0.96742	1	4.97757e-160	ATPase activity, coupled to transmembrane movement of substances
GO:0015980	4814	43	225	1	0.873498	1	3.27408e-106	energy derivation by oxidation of organic compounds
GO:0008150	4814	3825	225	167	0.97888	1	0	biological_process
GO:0034641	4814	1307	225	52	0.931335	1	0	cellular nitrogen compound metabolic process
GO:0034645	4814	939	225	26	0.999599	1	0	cellular macromolecule biosynthetic process
GO:0008168	4814	112	225	3	0.902033	1	2.62986e-230	methyltransferase activity
GO:0042364	4814	66	225	2	0.822127	1	7.67127e-151	water-soluble vitamin biosynthetic process
GO:0003723	4814	78	225	1	0.976821	1	1.23287e-172	RNA binding
GO:0003700	4814	596	225	18	0.987845	1	0	transcription factor activity
GO:0031224	4814	569	225	16	0.99354	1	0	intrinsic to membrane
GO:0003674	4814	4477	225	204	0.933145	1	0	molecular_function
GO:0003677	4814	918	225	28	0.997452	1	0	DNA binding
GO:0003676	4814	1046	225	29	0.999818	1	0	nucleic acid binding
GO:0023060	4814	255	225	7	0.959684	1	0	signal transmission
GO:0023046	4814	255	225	7	0.959684	1	0	signaling process
GO:0023052	4814	260	225	8	0.92748	1	0	signaling
GO:0019219	4814	733	225	22	0.994541	1	0	regulation of nucleobase, nucleoside, nucleotide and nucleic acid metabolic process
GO:0019222	4814	746	225	23	0.992666	1	0	regulation of metabolic process
GO:0019318	4814	61	225	1	0.947062	1	1.7315e-141	hexose metabolic process
GO:0015405	4814	78	225	1	0.976821	1	1.23287e-172	P-P-bond-hydrolysis-driven transmembrane transporter activity
GO:0015399	4814	78	225	1	0.976821	1	1.23287e-172	primary active transmembrane transporter activity
GO:0042221	4814	59	225	1	0.941672	1	1.06943e-137	response to chemical stimulus

## Sheet: Moe up t90
ID	Pop.total	Pop.term	Study.total	Study.term	p	p.adjusted	p.min	name
GO:0000003	4814	3	196	3	6.65036e-05	0.00303066	5.3815e-11	reproduction
GO:0043604	4814	3	196	3	6.65036e-05	0.00303066	5.3815e-11	amide biosynthetic process
GO:0009102	4814	3	196	3	6.65036e-05	0.00303066	5.3815e-11	biotin biosynthetic process
GO:0070011	4814	142	196	17	5.21567e-05	0.00303066	2.67224e-277	peptidase activity, acting on L-amino acid peptides
GO:0008233	4814	152	196	19	9.88685e-06	0.00303066	2.64929e-292	peptidase activity
GO:0043093	4814	3	196	3	6.65036e-05	0.00303066	5.3815e-11	binary fission
GO:0019491	4814	3	196	3	6.65036e-05	0.00303066	5.3815e-11	ectoine biosynthetic process
GO:0006508	4814	138	196	17	3.59721e-05	0.00303066	3.27466e-271	proteolysis
GO:0019954	4814	3	196	3	6.65036e-05	0.00303066	5.3815e-11	asexual reproduction
GO:0032505	4814	3	196	3	6.65036e-05	0.00303066	5.3815e-11	reproduction of a single-celled organism
GO:0006768	4814	3	196	3	6.65036e-05	0.00303066	5.3815e-11	biotin metabolic process
GO:0016053	4814	128	196	17	1.32087e-05	0.00303066	9.23014e-256	organic acid biosynthetic process
GO:0042399	4814	3	196	3	6.65036e-05	0.00303066	5.3815e-11	ectoine metabolic process
GO:0046394	4814	122	196	16	2.81324e-05	0.00303066	2.51389e-246	carboxylic acid biosynthetic process
GO:0018130	4814	96	196	13	0.00011626	0.00494495	7.76093e-204	heterocycle biosynthetic process
GO:0009308	4814	226	196	21	0.00028887	0.0108411	0	amine metabolic process
GO:0044283	4814	275	196	24	0.000274375	0.0108411	0	small molecule biosynthetic process
GO:0071554	4814	56	196	9	0.000367613	0.0122878	5.90195e-132	cell wall organization or biogenesis
GO:0006082	4814	247	196	22	0.000376494	0.0122878	0	organic acid metabolic process
GO:0044036	4814	45	196	8	0.000385197	0.0122878	2.84857e-110	cell wall macromolecule metabolic process
GO:0043603	4814	27	196	6	0.000609823	0.012474	4.37565e-72	cellular amide metabolic process
GO:0043436	4814	238	196	21	0.000583229	0.012474	0	oxoacid metabolic process
GO:0000917	4814	5	196	3	0.000625656	0.012474	4.65107e-17	barrier septum formation
GO:0000910	4814	5	196	3	0.000625656	0.012474	4.65107e-17	cytokinesis
GO:0065008	4814	58	196	9	0.000481552	0.012474	8.62067e-136	regulation of biological quality
GO:0016998	4814	10	196	4	0.000461401	0.012474	5.4798e-31	cell wall macromolecule catabolic process
GO:0044271	4814	251	196	22	0.000471352	0.012474	0	cellular nitrogen compound biosynthetic process
GO:0019752	4814	238	196	21	0.000583229	0.012474	0	carboxylic acid metabolic process
GO:0032506	4814	5	196	3	0.000625656	0.012474	4.65107e-17	cytokinetic process
GO:0031982	4814	10	196	4	0.000461401	0.012474	5.4798e-31	vesicle
GO:0046872	4814	433	196	32	0.000556943	0.012474	0	metal ion binding
GO:0016043	4814	128	196	14	0.000623876	0.012474	9.23014e-256	cellular component organization
GO:0042180	4814	240	196	21	0.000651857	0.0126026	0	cellular ketone metabolic process
GO:0005618	4814	11	196	4	0.000702076	0.0131743	1.25474e-33	cell wall
GO:0046483	4814	178	196	17	0.000816114	0.0148766	0	heterocycle metabolic process
GO:0044281	4814	526	196	36	0.00103888	0.0184113	0	small molecule metabolic process
GO:0012506	4814	6	196	3	0.00121381	0.0193602	5.80296e-20	vesicle membrane
GO:0012505	4814	6	196	3	0.00121381	0.0193602	5.80296e-20	endomembrane system
GO:0031988	4814	6	196	3	0.00121381	0.0193602	5.80296e-20	membrane-bounded vesicle
GO:0031090	4814	6	196	3	0.00121381	0.0193602	5.80296e-20	organelle membrane
GO:0044272	4814	31	196	6	0.00132408	0.020604	6.30045e-81	sulfur compound biosynthetic process
GO:0000255	4814	2	196	2	0.00164956	0.0210484	8.63193e-08	allantoin metabolic process
GO:0000256	4814	2	196	2	0.00164956	0.0210484	8.63193e-08	allantoin catabolic process
GO:0043605	4814	2	196	2	0.00164956	0.0210484	8.63193e-08	cellular amide catabolic process
GO:0004298	4814	2	196	2	0.00164956	0.0210484	8.63193e-08	threonine-type endopeptidase activity
GO:0000502	4814	2	196	2	0.00164956	0.0210484	8.63193e-08	proteasome complex
GO:0070003	4814	2	196	2	0.00164956	0.0210484	8.63193e-08	threonine-type peptidase activity
[truncated: 591 more rows]
