# Supplementary material for: Genome-wide dynamics of a bacterial response to antibiotics that target the cell envelope
Source: BMC Genomics. 2011 May 11;12:226. doi: 10.1186/1471-2164-12-226 (PMC3123327; doi:10.1186/1471-2164-12-226)
Supplement: Additional file 8 — MGSA GO analysis of the genes significantly differently expressed in response to vancomycin. [file 1471-2164-12-226-S8.XLSX]

## Sheet: Van down t30,60,90
ID	Pop.total	Pop.term	Study.total	Study.term	marg	name
GO:0006412	4814	117	446	73	1	translation
GO:0019205	4814	7	446	5	0.813326	nucleobase, nucleoside, nucleotide kinase activity
GO:0046417	4814	24	446	8	0.776852	chorismate metabolic process
GO:0016744	4814	8	446	4	0.728052	transferase activity, transferring aldehyde or ketonic groups
GO:0006633	4814	14	446	5	0.699522	fatty acid biosynthetic process
GO:0009986	4814	5	446	3	0.690196	cell surface
GO:0045333	4814	35	446	15	0.667722	cellular respiration
GO:0004748	4814	3	446	3	0.659394	ribonucleoside-diphosphate reductase activity
GO:0006779	4814	42	446	18	0.564311	porphyrin biosynthetic process
GO:0000105	4814	12	446	5	0.435765	histidine biosynthetic process
GO:0034220	4814	17	446	11	0.429007	ion transmembrane transport
GO:0003723	4814	78	446	46	0.413879	RNA binding
GO:0033036	4814	16	446	9	0.395272	macromolecule localization
GO:0009076	4814	12	446	5	0.373854	histidine family amino acid biosynthetic process
GO:0006023	4814	23	446	10	0.341913	aminoglycan biosynthetic process
GO:0008104	4814	16	446	9	0.32415	protein localization
GO:0009325	4814	13	446	4	0.306628	nitrate reductase complex
GO:0009113	4814	3	446	2	0.300592	purine base biosynthetic process
GO:0006024	4814	23	446	10	0.294676	glycosaminoglycan biosynthetic process
GO:0009252	4814	23	446	10	0.290654	peptidoglycan biosynthetic process
GO:0006827	4814	7	446	4	0.27578	high-affinity iron ion transport
GO:0006730	4814	22	446	7	0.253025	one-carbon metabolic process
GO:0019627	4814	4	446	2	0.247801	urea metabolic process
GO:0016226	4814	4	446	2	0.241931	iron-sulfur cluster assembly
GO:0034755	4814	7	446	4	0.235336	iron ion transmembrane transport
GO:0022900	4814	22	446	9	0.229995	electron transport chain
GO:0031163	4814	4	446	2	0.226715	metallo-sulfur cluster assembly
GO:0006644	4814	15	446	5	0.218686	phospholipid metabolic process
GO:0033014	4814	43	446	18	0.215124	tetrapyrrole biosynthetic process
GO:0008173	4814	13	446	4	0.213836	RNA methyltransferase activity
GO:0020037	4814	32	446	9	0.208201	heme binding
GO:0008654	4814	15	446	5	0.206899	phospholipid biosynthetic process
GO:0016469	4814	11	446	8	0.199828	proton-transporting two-sector ATPase complex
GO:0003899	4814	9	446	3	0.199796	DNA-directed RNA polymerase activity
GO:0045259	4814	9	446	8	0.197851	proton-transporting ATP synthase complex
GO:0034062	4814	9	446	3	0.192185	RNA polymerase activity
GO:0004802	4814	2	446	2	0.187721	transketolase activity
GO:0009073	4814	22	446	7	0.185191	aromatic amino acid family biosynthetic process
GO:0006189	4814	7	446	4	0.178889	'de novo' IMP biosynthetic process
GO:0019201	4814	5	446	4	0.174719	nucleotide kinase activity
GO:0016728	4814	5	446	3	0.165688	oxidoreductase activity, acting on CH or CH2 groups, disulfide as acceptor
GO:0006096	4814	22	446	7	0.164219	glycolysis
GO:0006857	4814	1	446	1	0.159792	oligopeptide transport
GO:0004372	4814	9	446	3	0.158593	glycine hydroxymethyltransferase activity
GO:0006778	4814	43	446	18	0.156921	porphyrin metabolic process
GO:0003994	4814	1	446	1	0.149532	aconitate hydratase activity
GO:0046486	4814	2	446	2	0.148119	glycerolipid metabolic process
GO:0004549	4814	2	446	2	0.138501	tRNA-specific ribonuclease activity
GO:0015031	4814	14	446	8	0.136997	protein transport
GO:0003883	4814	1	446	1	0.135475	CTP synthase activity
GO:0022411	4814	9	446	5	0.130643	cellular component disassembly
GO:0009039	4814	5	446	2	0.129161	urease activity
GO:0003919	4814	1	446	1	0.128249	FMN adenylyltransferase activity
GO:0051775	4814	1	446	1	0.127728	response to redox state
GO:0004019	4814	1	446	1	0.126105	adenylosuccinate synthase activity
GO:0004413	4814	1	446	1	0.125993	homoserine kinase activity
GO:0004746	4814	1	446	1	0.124408	riboflavin synthase activity
GO:0004605	4814	1	446	1	0.121496	phosphatidate cytidylyltransferase activity
GO:0016675	4814	5	446	4	0.121085	oxidoreductase activity, acting on heme group of donors
GO:0043241	4814	9	446	5	0.12068	protein complex disassembly
GO:0015002	4814	5	446	4	0.120601	heme-copper terminal oxidase activity
GO:0004129	4814	5	446	4	0.119461	cytochrome-c oxidase activity
GO:0006353	4814	5	446	3	0.118677	transcription termination
GO:0006011	4814	1	446	1	0.118195	UDP-glucose metabolic process
GO:0009349	4814	1	446	1	0.117022	riboflavin synthase complex
GO:0006650	4814	2	446	2	0.115087	glycerophospholipid metabolic process
GO:0004639	4814	1	446	1	0.114454	phosphoribosylaminoimidazolesuccinocarboxamide synthase activity
GO:0034623	4814	9	446	5	0.114194	cellular macromolecular complex disassembly
GO:0009263	4814	3	446	2	0.113222	deoxyribonucleotide biosynthetic process
GO:0008785	4814	1	446	1	0.112961	alkyl hydroperoxide reductase activity
GO:0004595	4814	1	446	1	0.110579	pantetheine-phosphate adenylyltransferase activity
GO:0004657	4814	1	446	1	0.108787	proline dehydrogenase activity
GO:0009161	4814	17	446	6	0.107611	ribonucleoside monophosphate metabolic process
GO:0004618	4814	1	446	1	0.103737	phosphoglycerate kinase activity
GO:0043231	4814	13	446	4	0.103214	intracellular membrane-bounded organelle
GO:0016071	4814	2	446	2	0.100876	mRNA metabolic process
GO:0004141	4814	1	446	1	0.0985317	dethiobiotin synthase activity
GO:0016676	4814	5	446	4	0.0985032	oxidoreductase activity, acting on heme group of donors, oxygen as acceptor
GO:0008531	4814	1	446	1	0.0974664	riboflavin kinase activity
GO:0004478	4814	1	446	1	0.0965899	methionine adenosyltransferase activity
GO:0051920	4814	1	446	1	0.0963307	peroxiredoxin activity
GO:0006562	4814	1	446	1	0.0960511	proline catabolic process
GO:0008940	4814	10	446	3	0.0943154	nitrate reductase activity
GO:0009060	4814	18	446	9	0.0934185	aerobic respiration
GO:0009221	4814	3	446	2	0.0927746	pyrimidine deoxyribonucleotide biosynthetic process
GO:0000049	4814	13	446	10	0.0910807	tRNA binding
GO:0045184	4814	14	446	8	0.0906532	establishment of protein localization
GO:0046040	4814	8	446	4	0.0905695	IMP metabolic process
GO:0016802	4814	1	446	1	0.0902909	trialkylsulfonium hydrolase activity
GO:0009156	4814	17	446	6	0.0899736	ribonucleoside monophosphate biosynthetic process
GO:0003983	4814	1	446	1	0.0896827	UTP:glucose-1-phosphate uridylyltransferase activity
GO:0004591	4814	1	446	1	0.0896154	oxoglutarate dehydrogenase (succinyl-transferring) activity
GO:0032984	4814	9	446	5	0.0891715	macromolecular complex disassembly
GO:0016801	4814	1	446	1	0.0889052	hydrolase activity, acting on ether bonds
GO:0006099	4814	16	446	8	0.088697	tricarboxylic acid cycle
GO:0005971	4814	2	446	2	0.087247	ribonucleoside-diphosphate reductase complex
GO:0046654	4814	1	446	1	0.0855501	tetrahydrofolate biosynthetic process
GO:0032549	4814	1	446	1	0.0853225	ribonucleoside binding
GO:0006188	4814	8	446	4	0.0842736	IMP biosynthetic process
GO:0042375	4814	1	446	1	0.0841685	quinone cofactor metabolic process
GO:0033177	4814	4	446	4	0.0837358	proton-transporting two-sector ATPase complex, proton-transporting domain
GO:0004013	4814	1	446	1	0.0836919	adenosylhomocysteinase activity
GO:0042823	4814	2	446	1	0.0829613	pyridoxal phosphate biosynthetic process
GO:0008113	4814	2	446	1	0.0822164	peptide-methionine-(S)-S-oxide reductase activity
GO:0009399	4814	2	446	1	0.0821878	nitrogen fixation
GO:0006084	4814	16	446	8	0.0820409	acetyl-CoA metabolic process
GO:0043624	4814	9	446	5	0.0816909	cellular protein complex disassembly
GO:0009265	4814	3	446	2	0.0814991	2'-deoxyribonucleotide biosynthetic process
GO:0051748	4814	1	446	1	0.080996	UTP-monosaccharide-1-phosphate uridylyltransferase activity
GO:0016668	4814	5	446	2	0.0802093	oxidoreductase activity, acting on sulfur group of donors, NAD or NADP as acceptor
GO:0006835	4814	2	446	1	0.0800297	dicarboxylic acid transport
GO:0042274	4814	2	446	1	0.0793072	ribosomal small subunit biogenesis
GO:0004844	4814	2	446	1	0.0786144	uracil DNA N-glycosylase activity
GO:0046356	4814	16	446	8	0.0784368	acetyl-CoA catabolic process
GO:0009234	4814	1	446	1	0.0773256	menaquinone biosynthetic process
GO:0031980	4814	1	446	1	0.0772929	mitochondrial lumen
GO:0004176	4814	2	446	1	0.0764593	ATP-dependent peptidase activity
GO:0042085	4814	2	446	1	0.076445	5-methyltetrahydropteroyltri-L-glutamate-dependent methyltransferase activity
GO:0070566	4814	6	446	2	0.0760858	adenylyltransferase activity
GO:0006775	4814	1	446	1	0.0760838	fat-soluble vitamin metabolic process
GO:0004845	4814	2	446	1	0.0760338	uracil phosphoribosyltransferase activity
GO:0005739	4814	4	446	2	0.0757552	mitochondrion
GO:0045426	4814	1	446	1	0.0756317	quinone cofactor biosynthetic process
GO:0000303	4814	1	446	1	0.0752144	response to superoxide
GO:0033013	4814	44	446	18	0.0751868	tetrapyrrole metabolic process
GO:0042373	4814	1	446	1	0.0749184	vitamin K metabolic process
GO:0004360	4814	2	446	1	0.0748837	glutamine-fructose-6-phosphate transaminase (isomerizing) activity
GO:0030488	4814	1	446	1	0.0746205	tRNA methylation
GO:0019430	4814	1	446	1	0.0734991	removal of superoxide radicals
GO:0016742	4814	6	446	2	0.0724735	hydroxymethyl-, formyl- and related transferase activity
GO:0031420	4814	2	446	1	0.0716501	alkali metal ion binding
GO:0046653	4814	1	446	1	0.0714674	tetrahydrofolate metabolic process
GO:0004637	4814	1	446	1	0.0712929	phosphoribosylamine-glycine ligase activity
GO:0008963	4814	3	446	2	0.0711419	phospho-N-acetylmuramoyl-pentapeptide-transferase activity
GO:0004427	4814	2	446	1	0.0709144	inorganic diphosphatase activity
GO:0071451	4814	1	446	1	0.0708001	cellular response to superoxide
GO:0045263	4814	4	446	4	0.0703766	proton-transporting ATP synthase complex, coupling factor F(o)
GO:0030414	4814	2	446	1	0.0703082	peptidase inhibitor activity
GO:0003922	4814	1	446	1	0.0702888	GMP synthase (glutamine-hydrolyzing) activity
GO:0004455	4814	2	446	1	0.0699644	ketol-acid reductoisomerase activity
GO:0071450	4814	1	446	1	0.0694776	cellular response to oxygen radical
GO:0070567	4814	2	446	1	0.0692358	cytidylyltransferase activity
GO:0009124	4814	20	446	7	0.0688297	nucleoside monophosphate biosynthetic process
GO:0003951	4814	2	446	1	0.068795	NAD+ kinase activity
GO:0016426	4814	1	446	1	0.068398	tRNA (adenine)-methyltransferase activity
GO:0009219	4814	4	446	2	0.067995	pyrimidine deoxyribonucleotide metabolic process
GO:0009123	4814	20	446	7	0.0677235	nucleoside monophosphate metabolic process
GO:0042371	4814	1	446	1	0.0672746	vitamin K biosynthetic process
GO:0042822	4814	2	446	1	0.0671113	pyridoxal phosphate metabolic process
GO:0000175	4814	2	446	2	0.0668297	3'-5'-exoribonuclease activity
GO:0004867	4814	2	446	1	0.066695	serine-type endopeptidase inhibitor activity
GO:0042362	4814	1	446	1	0.0662327	fat-soluble vitamin biosynthetic process
GO:0030955	4814	2	446	1	0.0661215	potassium ion binding
GO:0009233	4814	1	446	1	0.0659399	menaquinone metabolic process
GO:0004312	4814	9	446	3	0.0658919	fatty-acid synthase activity
GO:0003934	4814	1	446	1	0.0655797	GTP cyclohydrolase I activity
GO:0000305	4814	1	446	1	0.0653735	response to oxygen radical
GO:0004866	4814	2	446	1	0.065296	endopeptidase inhibitor activity
GO:0004791	4814	1	446	1	0.0649501	thioredoxin-disulfide reductase activity
GO:0070043	4814	1	446	1	0.0647684	rRNA (guanine-N7-)-methyltransferase activity
GO:0016780	4814	22	446	6	0.0630358	phosphotransferase activity, for other substituted phosphate groups
GO:0006818	4814	14	446	8	0.0620429	hydrogen transport
GO:0016435	4814	2	446	1	0.061396	rRNA (guanine) methyltransferase activity
GO:0004044	4814	1	446	1	0.0612368	amidophosphoribosyltransferase activity
GO:0009075	4814	15	446	5	0.0608439	histidine family amino acid metabolic process
GO:0005759	4814	1	446	1	0.0601654	mitochondrial matrix
GO:0016645	4814	6	446	3	0.0600205	oxidoreductase activity, acting on the CH-NH group of donors
GO:0031974	4814	1	446	1	0.0595888	membrane-enclosed lumen
GO:0016882	4814	3	446	1	0.0595511	cyclo-ligase activity
GO:0003871	4814	2	446	1	0.0593827	5-methyltetrahydropteroyltriglutamate-homocysteine S-methyltransferase activity
GO:0004332	4814	2	446	1	0.0580317	fructose-bisphosphate aldolase activity
GO:0005310	4814	2	446	1	0.0579541	dicarboxylic acid transmembrane transporter activity
GO:0004516	4814	2	446	1	0.0565164	nicotinate phosphoribosyltransferase activity
GO:0015296	4814	2	446	1	0.0563235	anion:cation symporter activity
GO:0004807	4814	2	446	1	0.055948	triose-phosphate isomerase activity
GO:0043233	4814	1	446	1	0.0558776	organelle lumen
GO:0009262	4814	6	446	3	0.0558654	deoxyribonucleotide metabolic process
GO:0003842	4814	1	446	1	0.0553011	1-pyrroline-5-carboxylate dehydrogenase activity
GO:0009394	4814	4	446	2	0.0551429	2'-deoxyribonucleotide metabolic process
GO:0044429	4814	1	446	1	0.0539674	mitochondrial part
GO:0022613	4814	12	446	5	0.0539552	ribonucleoprotein complex biogenesis
GO:0017153	4814	2	446	1	0.0538858	sodium:dicarboxylate symporter activity
GO:0001682	4814	1	446	1	0.0532133	tRNA 5'-leader removal
GO:0043227	4814	15	446	4	0.0523123	membrane-bounded organelle
GO:0046112	4814	6	446	2	0.0518511	nucleobase biosynthetic process
GO:0016429	4814	1	446	1	0.0516398	tRNA (adenine-N1-)-methyltransferase activity
GO:0004857	4814	2	446	1	0.0512143	enzyme inhibitor activity
GO:0004532	4814	3	446	2	0.0509215	exoribonuclease activity
GO:0070013	4814	1	446	1	0.0506235	intracellular organelle lumen
GO:0042254	4814	12	446	5	0.0491347	ribosome biogenesis
GO:0004743	4814	2	446	1	0.0483031	pyruvate kinase activity
GO:0016075	4814	1	446	1	0.0482939	rRNA catabolic process
GO:0006826	4814	9	446	4	0.0477949	iron ion transport
GO:0008565	4814	9	446	6	0.0475898	protein transporter activity
GO:0004525	4814	1	446	1	0.0471776	ribonuclease III activity
GO:0031119	4814	2	446	1	0.046796	tRNA pseudouridine synthesis
GO:0006396	4814	36	446	12	0.0454368	RNA processing
GO:0034661	4814	1	446	1	0.0453123	ncRNA catabolic process
GO:0004316	4814	1	446	1	0.0451286	3-oxoacyl-[acyl-carrier-protein] reductase activity
GO:0004749	4814	2	446	1	0.0448337	ribose phosphate diphosphokinase activity
GO:0015992	4814	14	446	8	0.0440939	proton transport
GO:0008829	4814	1	446	1	0.0429572	dCTP deaminase activity
GO:0016631	4814	1	446	1	0.0427796	enoyl-[acyl-carrier-protein] reductase activity
GO:0006560	4814	6	446	2	0.0421092	proline metabolic process
GO:0006638	4814	1	446	1	0.0421041	neutral lipid metabolic process
GO:0006547	4814	15	446	5	0.0421031	histidine metabolic process
GO:0004526	4814	1	446	1	0.0418184	ribonuclease P activity
GO:0006229	4814	1	446	1	0.0416776	dUTP biosynthetic process
GO:0009202	4814	2	446	1	0.0413337	deoxyribonucleoside triphosphate biosynthetic process
GO:0006144	4814	6	446	2	0.0411602	purine base metabolic process
GO:0042083	4814	1	446	1	0.0404786	5,10-methylenetetrahydrofolate-dependent methyltransferase activity
GO:0005198	4814	72	446	45	0.0404439	structural molecule activity
GO:0016671	4814	3	446	1	0.039846	oxidoreductase activity, acting on sulfur group of donors, disulfide as acceptor
GO:0046037	4814	2	446	1	0.0397888	GMP metabolic process
GO:0031554	4814	2	446	2	0.0394113	regulation of transcription termination
GO:0016879	4814	47	446	16	0.0387715	ligase activity, forming carbon-nitrogen bonds
GO:0043604	4814	3	446	1	0.0382939	amide biosynthetic process
GO:0016896	4814	3	446	2	0.038146	exoribonuclease activity, producing 5'-phosphomonoesters
GO:0009127	4814	15	446	5	0.0381398	purine nucleoside monophosphate biosynthetic process
GO:0046335	4814	1	446	1	0.038099	ethanolamine biosynthetic process
GO:0009157	4814	1	446	1	0.0378388	deoxyribonucleoside monophosphate biosynthetic process
GO:0009022	4814	1	446	1	0.037746	tRNA nucleotidyltransferase activity
GO:0009212	4814	2	446	1	0.0373358	pyrimidine deoxyribonucleoside triphosphate biosynthetic process
GO:0046073	4814	1	446	1	0.0371664	dTMP metabolic process
GO:0009165	4814	65	446	23	0.0371511	nucleotide biosynthetic process
GO:0019206	4814	1	446	1	0.0371174	nucleoside kinase activity
GO:0009099	4814	3	446	1	0.0366551	valine biosynthetic process
GO:0006119	4814	23	446	11	0.0365041	oxidative phosphorylation
GO:0034243	4814	1	446	1	0.0364755	regulation of RNA elongation from RNA polymerase II promoter
GO:0022884	4814	6	446	5	0.0361562	macromolecule transmembrane transporter activity
GO:0006231	4814	1	446	1	0.0360776	dTMP biosynthetic process
GO:0004797	4814	1	446	1	0.035748	thymidine kinase activity
GO:0042439	4814	1	446	1	0.035648	ethanolamine and derivative metabolic process
GO:0006177	4814	2	446	1	0.0354929	GMP biosynthetic process
GO:0009102	4814	3	446	1	0.0350398	biotin biosynthetic process
GO:0006397	4814	1	446	1	0.0345939	mRNA processing
GO:0046339	4814	1	446	1	0.0345653	diacylglycerol metabolic process
GO:0004609	4814	1	446	1	0.0344357	phosphatidylserine decarboxylase activity
GO:0070569	4814	4	446	2	0.0342919	uridylyltransferase activity
GO:0008320	4814	6	446	5	0.0340755	protein transmembrane transporter activity
GO:0006639	4814	1	446	1	0.033999	acylglycerol metabolic process
GO:0006646	4814	1	446	1	0.0339817	phosphatidylethanolamine biosynthetic process
GO:0006401	4814	4	446	2	0.033949	RNA catabolic process
GO:0009148	4814	3	446	1	0.0336827	pyrimidine nucleoside triphosphate biosynthetic process
GO:0045017	4814	1	446	1	0.033648	glycerolipid biosynthetic process
GO:0046148	4814	11	446	3	0.0334235	pigment biosynthetic process
GO:0004642	4814	2	446	2	0.0332857	phosphoribosylformylglycinamidine synthase activity
GO:0006580	4814	1	446	1	0.0330072	ethanolamine metabolic process
GO:0009176	4814	1	446	1	0.0326347	pyrimidine deoxyribonucleoside monophosphate metabolic process
GO:0006007	4814	33	446	9	0.0323715	glucose catabolic process
GO:0022904	4814	17	446	6	0.0323276	respiratory electron transport chain
GO:0019136	4814	1	446	1	0.0322745	deoxynucleoside kinase activity
GO:0046341	4814	1	446	1	0.0320572	CDP-diacylglycerol metabolic process
GO:0009162	4814	1	446	1	0.0319429	deoxyribonucleoside monophosphate metabolic process
GO:0004318	4814	1	446	1	0.0319306	enoyl-[acyl-carrier-protein] reductase (NADH) activity
GO:0009186	4814	2	446	1	0.031049	deoxyribonucleoside diphosphate metabolic process
GO:0032786	4814	1	446	1	0.0310174	positive regulation of RNA elongation
GO:0003882	4814	1	446	1	0.0309878	CDP-diacylglycerol-serine O-phosphatidyltransferase activity
GO:0006368	4814	1	446	1	0.0308062	RNA elongation from RNA polymerase II promoter
GO:0046474	4814	1	446	1	0.0306357	glycerophospholipid biosynthetic process
GO:0046080	4814	2	446	1	0.0303541	dUTP metabolic process
GO:0003984	4814	2	446	1	0.0301133	acetolactate synthase activity
GO:0051205	4814	2	446	1	0.0299908	protein insertion into membrane
GO:0003879	4814	1	446	1	0.0296704	ATP phosphoribosyltransferase activity
GO:0003725	4814	1	446	1	0.0294051	double-stranded RNA binding
GO:0050797	4814	1	446	1	0.0293745	thymidylate synthase (FAD) activity
GO:0061024	4814	2	446	1	0.0293011	membrane organization
GO:0009220	4814	3	446	1	0.029249	pyrimidine ribonucleotide biosynthetic process
GO:0015985	4814	10	446	7	0.0289051	energy coupled proton transport, down electrochemical gradient
GO:0070589	4814	29	446	10	0.0286388	cellular component macromolecule biosynthetic process
GO:0043244	4814	2	446	2	0.0276633	regulation of protein complex disassembly
GO:0033178	4814	7	446	4	0.0276582	proton-transporting two-sector ATPase complex, catalytic domain
GO:0004636	4814	1	446	1	0.0275306	phosphoribosyl-ATP diphosphatase activity
GO:0004654	4814	1	446	1	0.0274888	polyribonucleotide nucleotidyltransferase activity
GO:0009167	4814	15	446	5	0.0272959	purine ribonucleoside monophosphate metabolic process
GO:0019320	4814	33	446	9	0.0270837	hexose catabolic process
GO:0003697	4814	4	446	1	0.0270113	single-stranded DNA binding
GO:0019202	4814	4	446	1	0.0267082	amino acid kinase activity
GO:0004638	4814	2	446	1	0.0264847	phosphoribosylaminoimidazole carboxylase activity
GO:0046337	4814	1	446	1	0.0264255	phosphatidylethanolamine metabolic process
GO:0042816	4814	4	446	1	0.0262245	vitamin B6 metabolic process
GO:0000015	4814	2	446	1	0.025898	phosphopyruvate hydratase complex
GO:0045261	4814	5	446	4	0.0258674	proton-transporting ATP synthase complex, catalytic core F(1)
GO:0009109	4814	17	446	8	0.0258439	coenzyme catabolic process
GO:0070887	4814	5	446	1	0.0256041	cellular response to chemical stimulus
GO:0042126	4814	8	446	2	0.0255684	nitrate metabolic process
GO:0004644	4814	1	446	1	0.0255419	phosphoribosylglycinamide formyltransferase activity
GO:0009177	4814	1	446	1	0.0251439	pyrimidine deoxyribonucleoside monophosphate biosynthetic process
GO:0016960	4814	1	446	1	0.0251133	class II ribonucleotide reductase activity
GO:0006164	4814	42	446	16	0.0248439	purine nucleotide biosynthetic process
GO:0006402	4814	1	446	1	0.0247847	mRNA catabolic process
GO:0032784	4814	1	446	1	0.0245572	regulation of RNA elongation
GO:0015986	4814	10	446	7	0.0245112	ATP synthesis coupled proton transport
GO:0006221	4814	13	446	4	0.024401	pyrimidine nucleotide biosynthetic process
GO:0006357	4814	1	446	1	0.0242694	regulation of transcription from RNA polymerase II promoter
GO:0051668	4814	2	446	1	0.0238704	localization within membrane
GO:0008239	4814	4	446	1	0.0237908	dipeptidyl-peptidase activity
GO:0008649	4814	4	446	1	0.0236959	rRNA methyltransferase activity
GO:0003856	4814	3	446	2	0.0236694	3-dehydroquinate synthase activity
GO:0051254	4814	1	446	1	0.0234664	positive regulation of RNA metabolic process
GO:0016044	4814	2	446	1	0.0234174	cellular membrane organization
GO:0004801	4814	2	446	1	0.0230776	transaldolase activity
GO:0006354	4814	1	446	1	0.0230245	RNA elongation
GO:0009120	4814	3	446	1	0.0229959	deoxyribonucleoside metabolic process
GO:0004399	4814	1	446	1	0.0228888	histidinol dehydrogenase activity
GO:0008175	4814	3	446	1	0.0228306	tRNA methyltransferase activity
GO:0016847	4814	5	446	1	0.0227806	1-aminocyclopropane-1-carboxylate synthase activity
GO:0042440	4814	12	446	3	0.0227021	pigment metabolic process
GO:0031564	4814	1	446	1	0.0226643	transcription antitermination
GO:0001510	4814	3	446	1	0.0225817	RNA methylation
GO:0003849	4814	2	446	1	0.0225439	3-deoxy-7-phosphoheptulonate synthase activity
GO:0043566	4814	4	446	1	0.02225	structure-specific DNA binding
GO:0051641	4814	13	446	6	0.0222317	cellular localization
GO:0006768	4814	3	446	1	0.0222204	biotin metabolic process
GO:0034404	4814	72	446	25	0.0221439	nucleobase, nucleoside and nucleotide biosynthetic process
GO:0009126	4814	15	446	5	0.0219735	purine nucleoside monophosphate metabolic process
GO:0032968	4814	1	446	1	0.0219296	positive regulation of RNA elongation from RNA polymerase II promoter
GO:0016763	4814	20	446	5	0.0219143	transferase activity, transferring pentosyl groups
GO:0003918	4814	4	446	1	0.0217	DNA topoisomerase (ATP-hydrolyzing) activity
GO:0050897	4814	1	446	1	0.0215663	cobalt ion binding
GO:0009132	4814	2	446	1	0.021551	nucleoside diphosphate metabolic process
GO:0034613	4814	10	446	5	0.0214459	cellular protein localization
GO:0009130	4814	2	446	1	0.0213296	pyrimidine nucleoside monophosphate biosynthetic process
GO:0015450	4814	6	446	5	0.0213072	P-P-bond-hydrolysis-driven protein transmembrane transporter activity
GO:0006801	4814	3	446	1	0.0211276	superoxide metabolic process
GO:0006366	4814	1	446	1	0.0208919	transcription from RNA polymerase II promoter
GO:0009129	4814	2	446	1	0.0207633	pyrimidine nucleoside monophosphate metabolic process
GO:0034654	4814	72	446	25	0.020697	nucleobase, nucleoside, nucleotide and nucleic acid biosynthetic process
GO:0009218	4814	3	446	1	0.0206612	pyrimidine ribonucleotide metabolic process
GO:0031555	4814	1	446	1	0.0204796	transcriptional attenuation
GO:0046125	4814	3	446	1	0.0204357	pyrimidine deoxyribonucleoside metabolic process
GO:0006573	4814	4	446	1	0.0202266	valine metabolic process
GO:0004400	4814	2	446	1	0.0202092	histidinol-phosphate transaminase activity
GO:0004477	4814	1	446	1	0.0201163	methenyltetrahydrofolate cyclohydrolase activity
GO:0004486	4814	1	446	1	0.0201072	methylenetetrahydrofolate dehydrogenase activity
GO:0004853	4814	1	446	1	0.0200929	uroporphyrinogen decarboxylase activity
GO:0042819	4814	4	446	1	0.0200817	vitamin B6 biosynthetic process
GO:0030234	4814	5	446	1	0.0200378	enzyme regulator activity
GO:0004634	4814	2	446	1	0.0199898	phosphopyruvate hydratase activity
GO:0009168	4814	15	446	5	0.0199306	purine ribonucleoside monophosphate biosynthetic process
GO:0009094	4814	1	446	1	0.0198745	L-phenylalanine biosynthetic process
GO:0006123	4814	1	446	1	0.0198051	mitochondrial electron transport, cytochrome c to oxygen
GO:0008079	4814	3	446	1	0.019548	translation termination factor activity
GO:0043603	4814	27	446	6	0.019251	cellular amide metabolic process
GO:0004774	4814	4	446	2	0.0190776	succinate-CoA ligase activity
GO:0046933	4814	7	446	6	0.0190266	hydrogen ion transporting ATP synthase activity, rotational mechanism
GO:0051253	4814	4	446	1	0.0189857	negative regulation of RNA metabolic process
GO:0042773	4814	13	446	4	0.0187612	ATP synthesis coupled electron transport
GO:0004127	4814	1	446	1	0.0186959	cytidylate kinase activity
GO:0000302	4814	5	446	1	0.0185184	response to reactive oxygen species
GO:0010604	4814	2	446	1	0.0183572	positive regulation of macromolecule metabolic process
GO:0009095	4814	3	446	1	0.0182225	aromatic amino acid family biosynthetic process, prephenate pathway
GO:0046903	4814	7	446	4	0.0182225	secretion
GO:0009211	4814	3	446	1	0.0181235	pyrimidine deoxyribonucleoside triphosphate metabolic process
GO:0045892	4814	4	446	1	0.0181153	negative regulation of transcription, DNA-dependent
GO:0004017	4814	1	446	1	0.0181051	adenylate kinase activity
GO:0004820	4814	1	446	1	0.018097	glycine-tRNA ligase activity
GO:0004488	4814	1	446	1	0.0180868	methylenetetrahydrofolate dehydrogenase (NADP+) activity
GO:0008097	4814	1	446	1	0.0179949	5S rRNA binding
GO:0015627	4814	3	446	2	0.0179929	type II protein secretion system complex
GO:0016838	4814	8	446	3	0.0179817	carbon-oxygen lyase activity, acting on phosphates
GO:0006265	4814	5	446	1	0.0179388	DNA topological change
GO:0016661	4814	13	446	3	0.0178949	oxidoreductase activity, acting on other nitrogenous compounds as donors
GO:0031325	4814	2	446	1	0.0178847	positive regulation of cellular metabolic process
GO:0009200	4814	3	446	1	0.0178286	deoxyribonucleoside triphosphate metabolic process
GO:0004826	4814	2	446	2	0.0178255	phenylalanine-tRNA ligase activity
GO:0034599	4814	5	446	1	0.0177776	cellular response to oxidative stress
GO:0070727	4814	10	446	5	0.0175439	cellular macromolecule localization
GO:0009225	4814	5	446	2	0.0175163	nucleotide-sugar metabolic process
GO:0016778	4814	4	446	1	0.0174112	diphosphotransferase activity
GO:0045935	4814	2	446	1	0.0174021	positive regulation of nucleobase, nucleoside, nucleotide and nucleic acid metabolic process
GO:0008408	4814	9	446	3	0.017349	3'-5' exonuclease activity
GO:0004813	4814	2	446	1	0.0172653	alanine-tRNA ligase activity
GO:0030060	4814	1	446	1	0.0172031	L-malate dehydrogenase activity
GO:0008553	4814	1	446	1	0.0170061	hydrogen-exporting ATPase activity, phosphorylative mechanism
GO:0051649	4814	11	446	5	0.0169908	establishment of localization in cell
GO:0005509	4814	4	446	1	0.0169837	calcium ion binding
GO:0006423	4814	2	446	1	0.0169735	cysteinyl-tRNA aminoacylation
GO:0000162	4814	9	446	1	0.016847	tryptophan biosynthetic process
GO:0019134	4814	1	446	1	0.0168255	glucosamine-1-phosphate N-acetyltransferase activity
GO:0006537	4814	4	446	1	0.0167714	glutamate biosynthetic process
GO:0004448	4814	1	446	1	0.0167684	isocitrate dehydrogenase activity
GO:0006419	4814	2	446	1	0.0167143	alanyl-tRNA aminoacylation
GO:0042273	4814	1	446	1	0.0166949	ribosomal large subunit biogenesis
GO:0042242	4814	1	446	1	0.0166735	cobyrinic acid a,c-diamide synthase activity
GO:0046025	4814	2	446	1	0.0166153	precorrin-6Y C5,15-methyltransferase (decarboxylating) activity
GO:0050567	4814	3	446	2	0.0165959	glutaminyl-tRNA synthase (glutamine-hydrolyzing) activity
GO:0045047	4814	2	446	1	0.0165847	protein targeting to ER
GO:0003878	4814	2	446	1	0.0165061	ATP citrate synthase activity
GO:0042586	4814	4	446	1	0.0164837	peptide deformylase activity
GO:0007047	4814	20	446	8	0.0164378	cellular cell wall organization
GO:0008964	4814	1	446	1	0.0163449	phosphoenolpyruvate carboxylase activity
GO:0006434	4814	1	446	1	0.0163388	seryl-tRNA aminoacylation
GO:0004821	4814	1	446	1	0.0162572	histidine-tRNA ligase activity
GO:0001887	4814	1	446	1	0.0162357	selenium metabolic process
GO:0006163	4814	44	446	17	0.0162276	purine nucleotide metabolic process
GO:0051173	4814	2	446	1	0.0161959	positive regulation of nitrogen compound metabolic process
GO:0004107	4814	1	446	1	0.0161408	chorismate synthase activity
GO:0009306	4814	7	446	4	0.0161327	protein secretion
GO:0006417	4814	3	446	1	0.0161214	regulation of translation
GO:0004385	4814	1	446	1	0.0160572	guanylate kinase activity
GO:0004418	4814	2	446	1	0.0160551	hydroxymethylbilane synthase activity
GO:0016891	4814	6	446	2	0.0160398	endoribonuclease activity, producing 5'-phosphomonoesters
GO:0006432	4814	2	446	2	0.0159919	phenylalanyl-tRNA aminoacylation
GO:0006428	4814	1	446	1	0.0159459	isoleucyl-tRNA aminoacylation
GO:0006415	4814	4	446	2	0.0159286	translational termination
GO:0006427	4814	1	446	1	0.0159143	histidyl-tRNA aminoacylation
GO:0016149	4814	2	446	1	0.0158633	translation release factor activity, codon specific
GO:0004045	4814	2	446	1	0.0157684	aminoacyl-tRNA hydrolase activity
GO:0042775	4814	1	446	1	0.0156225	mitochondrial ATP synthesis coupled electron transport
GO:0015420	4814	5	446	2	0.0155878	cobalamin-transporting ATPase activity
GO:0006429	4814	1	446	1	0.0155623	leucyl-tRNA aminoacylation
GO:0006430	4814	1	446	1	0.0154276	lysyl-tRNA aminoacylation
GO:0009147	4814	4	446	1	0.0154072	pyrimidine nucleoside triphosphate metabolic process
GO:0006614	4814	2	446	1	0.0154061	SRP-dependent cotranslational protein targeting to membrane
GO:0050511	4814	1	446	1	0.015301	undecaprenyldiphospho-muramoylpentapeptide beta-N-acetylglucosaminyltransferase activity
GO:0009274	4814	4	446	1	0.0152776	peptidoglycan-based cell wall
GO:0042257	4814	1	446	1	0.0152755	ribosomal subunit assembly
GO:0006613	4814	2	446	1	0.0152704	cotranslational protein targeting to membrane
GO:0022618	4814	1	446	1	0.0152306	ribonucleoprotein complex assembly
GO:0006739	4814	12	446	3	0.0152296	NADP metabolic process
GO:0033279	4814	16	446	14	0.0152153	ribosomal subunit
GO:0006438	4814	1	446	1	0.0152041	valyl-tRNA aminoacylation
GO:0016796	4814	5	446	2	0.0151337	exonuclease activity, active with either ribo- or deoxyribonucleic acids and producing 5'-phosphomonoesters
GO:0046961	4814	4	446	3	0.0150541	proton-transporting ATPase activity, rotational mechanism
GO:0008194	4814	1	446	1	0.01505	UDP-glycosyltransferase activity
GO:0006886	4814	8	446	4	0.0149908	intracellular protein transport
GO:0006414	4814	7	446	4	0.014949	translational elongation
GO:0008834	4814	2	446	1	0.0148725	di-trans,poly-cis-decaprenylcistransferase activity
GO:0070972	4814	2	446	1	0.0148684	protein localization in endoplasmic reticulum
GO:0006740	4814	12	446	3	0.0148572	NADPH regeneration
GO:0042435	4814	9	446	1	0.0148449	indole derivative biosynthetic process
GO:0006418	4814	25	446	16	0.0148429	tRNA aminoacylation for protein translation
GO:0048034	4814	1	446	1	0.0148112	heme O biosynthetic process
GO:0016260	4814	1	446	1	0.0148061	selenocysteine biosynthetic process
GO:0004832	4814	1	446	1	0.0147949	valine-tRNA ligase activity
GO:0003747	4814	3	446	1	0.0147684	translation release factor activity
GO:0006437	4814	1	446	1	0.0147031	tyrosyl-tRNA aminoacylation
GO:0016628	4814	5	446	1	0.0146816	oxidoreductase activity, acting on the CH-CH group of donors, NAD or NADP as acceptor
GO:0005773	4814	5	446	1	0.0146623	vacuole
GO:0003715	4814	3	446	1	0.0146327	transcription termination factor activity
GO:0015235	4814	5	446	2	0.0145694	cobalamin transporter activity
GO:0015934	4814	8	446	7	0.0145378	large ribosomal subunit
GO:0004817	4814	2	446	1	0.0145194	cysteine-tRNA ligase activity
GO:0009065	4814	4	446	1	0.0144633	glutamine family amino acid catabolic process
GO:0006612	4814	2	446	1	0.0144551	protein targeting to membrane
GO:0005381	4814	12	446	4	0.0144541	iron ion transmembrane transporter activity
GO:0009041	4814	1	446	1	0.0144408	uridylate kinase activity
GO:0004450	4814	1	446	1	0.0143663	isocitrate dehydrogenase (NADP+) activity
GO:0051301	4814	36	446	12	0.0142919	cell division
GO:0006422	4814	1	446	1	0.0142786	aspartyl-tRNA aminoacylation
GO:0009893	4814	2	446	1	0.0142561	positive regulation of metabolic process
GO:0004824	4814	1	446	1	0.01425	lysine-tRNA ligase activity
GO:0008765	4814	1	446	1	0.014249	UDP-N-acetylmuramoylalanyl-D-glutamate-2,6-diaminopimelate ligase activity
GO:0006549	4814	5	446	1	0.014247	isoleucine metabolic process
GO:0004764	4814	1	446	1	0.0142439	shikimate 5-dehydrogenase activity
GO:0033818	4814	4	446	1	0.014197	beta-ketoacyl-acyl-carrier-protein synthase III activity
GO:0015977	4814	1	446	1	0.0141735	carbon fixation
GO:0009235	4814	27	446	12	0.0141419	cobalamin metabolic process
GO:0042777	4814	3	446	2	0.0141296	plasma membrane ATP synthesis coupled proton transport
GO:0006424	4814	1	446	1	0.0141051	glutamyl-tRNA aminoacylation
GO:0003735	4814	63	446	43	0.0140908	structural constituent of ribosome
GO:0006433	4814	1	446	1	0.0140806	prolyl-tRNA aminoacylation
GO:0008939	4814	2	446	1	0.0140694	nicotinate-nucleotide-dimethylbenzimidazole phosphoribosyltransferase activity
GO:0016725	4814	8	446	3	0.0140663	oxidoreductase activity, acting on CH or CH2 groups
GO:0047480	4814	1	446	1	0.0140245	UDP-N-acetylmuramoyl-tripeptide-D-alanyl-D-alanine ligase activity
GO:0004655	4814	1	446	1	0.0139439	porphobilinogen synthase activity
GO:0051183	4814	5	446	2	0.0139235	vitamin transporter activity
GO:0015935	4814	8	446	7	0.0139204	small ribosomal subunit
GO:0008883	4814	1	446	1	0.0138755	glutamyl-tRNA reductase activity
GO:0034614	4814	5	446	1	0.0138408	cellular response to reactive oxygen species
GO:0003916	4814	5	446	1	0.0137949	DNA topoisomerase activity
GO:0004831	4814	1	446	1	0.0137674	tyrosine-tRNA ligase activity
GO:0010608	4814	3	446	1	0.01375	posttranscriptional regulation of gene expression
GO:0004815	4814	1	446	1	0.0137194	aspartate-tRNA ligase activity
GO:0004664	4814	1	446	1	0.013701	prephenate dehydratase activity
GO:0030163	4814	5	446	1	0.013698	protein catabolic process
GO:0004829	4814	2	446	1	0.0136888	threonine-tRNA ligase activity
GO:0045229	4814	20	446	8	0.0136867	external encapsulating structure organization
GO:0030145	4814	5	446	1	0.0136623	manganese ion binding
GO:0042255	4814	1	446	1	0.0135959	ribosome assembly
GO:0004818	4814	1	446	1	0.0135857	glutamate-tRNA ligase activity
GO:0008375	4814	1	446	1	0.0135592	acetylglucosaminyltransferase activity
GO:0006783	4814	2	446	1	0.0133827	heme biosynthetic process
GO:0004822	4814	1	446	1	0.0133602	isoleucine-tRNA ligase activity
GO:0004823	4814	1	446	1	0.0133337	leucine-tRNA ligase activity
GO:0004108	4814	1	446	1	0.0133204	citrate (Si)-synthase activity
GO:0033365	4814	3	446	1	0.0132633	protein localization in organelle
GO:0043039	4814	25	446	16	0.0132633	tRNA aminoacylation
GO:0008312	4814	1	446	1	0.0132327	7S RNA binding
GO:0009236	4814	27	446	12	0.0132112	cobalamin biosynthetic process
GO:0000027	4814	1	446	1	0.0131949	ribosomal large subunit assembly
GO:0008495	4814	1	446	1	0.0131755	protoheme IX farnesyltransferase activity
GO:0019843	4814	36	446	29	0.0131337	rRNA binding
GO:0044446	4814	20	446	15	0.0130949	intracellular organelle part
GO:0008766	4814	1	446	1	0.0130929	UDP-N-acetylmuramoylalanyl-D-glutamyl-2,6-diaminopimelate-D-alanyl-D-alanine ligase activity
GO:0006426	4814	1	446	1	0.0130898	glycyl-tRNA aminoacylation
GO:0048522	4814	2	446	1	0.0130429	positive regulation of cellular process
GO:0016624	4814	6	446	1	0.0130082	oxidoreductase activity, acting on the aldehyde or oxo group of donors, disulfide as acceptor
GO:0046219	4814	9	446	1	0.0129949	indolalkylamine biosynthetic process
GO:0071704	4814	1	446	1	0.0129806	organic substance metabolic process
GO:0048500	4814	1	446	1	0.0129521	signal recognition particle
GO:0004311	4814	1	446	1	0.0127633	farnesyltranstransferase activity
GO:0006542	4814	5	446	1	0.012648	glutamine biosynthetic process
GO:0043038	4814	25	446	16	0.0125143	amino acid activation
GO:0004827	4814	1	446	1	0.0125082	proline-tRNA ligase activity
GO:0016259	4814	1	446	1	0.0124776	selenocysteine metabolic process
GO:0017169	4814	3	446	1	0.0124367	CDP-alcohol phosphatidyltransferase activity
GO:0015628	4814	3	446	2	0.0123276	protein secretion by the type II secretion system
GO:0046907	4814	8	446	4	0.0122918	intracellular transport
GO:0000917	4814	5	446	1	0.0121714	barrier septum formation
GO:0051187	4814	18	446	8	0.0121653	cofactor catabolic process
GO:0004775	4814	4	446	2	0.0121153	succinate-CoA ligase (ADP-forming) activity
GO:0010382	4814	29	446	10	0.0120653	cellular cell wall macromolecule metabolic process
GO:0006605	4814	5	446	2	0.0120306	protein targeting
GO:0004828	4814	1	446	1	0.0119327	serine-tRNA ligase activity
GO:0006098	4814	12	446	3	0.0118929	pentose-phosphate shunt
GO:0033862	4814	1	446	1	0.0118745	UMP kinase activity
GO:0046026	4814	1	446	1	0.0117133	precorrin-4 C11-methyltransferase activity
GO:0003977	4814	1	446	1	0.0117133	UDP-N-acetylglucosamine diphosphorylase activity
GO:0009982	4814	5	446	1	0.0117021	pseudouridine synthase activity
GO:0018904	4814	3	446	1	0.0116765	organic ether metabolic process
GO:0004356	4814	5	446	1	0.0116327	glutamate-ammonia ligase activity
GO:0004315	4814	6	446	1	0.0115623	3-oxoacyl-[acyl-carrier-protein] synthase activity
GO:0009097	4814	5	446	1	0.0115418	isoleucine biosynthetic process
GO:0008764	4814	1	446	1	0.0114602	UDP-N-acetylmuramoylalanine-D-glutamate ligase activity
GO:0008235	4814	10	446	2	0.011451	metalloexopeptidase activity
GO:0003933	4814	4	446	1	0.0114235	GTP cyclohydrolase activity
GO:0070925	4814	1	446	1	0.011397	organelle assembly
GO:0032940	4814	7	446	4	0.0112551	secretion by cell
GO:0004601	4814	7	446	1	0.0112429	peroxidase activity
GO:0006662	4814	3	446	1	0.0111521	glycerol ether metabolic process
GO:0008170	4814	7	446	1	0.0111398	N-methyltransferase activity
GO:0019238	4814	7	446	2	0.0111184	cyclohydrolase activity
GO:0004521	4814	6	446	2	0.0111143	endoribonuclease activity
GO:0071555	4814	21	446	8	0.0111112	cell wall organization
GO:0000910	4814	5	446	1	0.011097	cytokinesis
GO:0003711	4814	2	446	1	0.0110847	transcription elongation regulator activity
GO:0001522	4814	5	446	1	0.0110459	pseudouridine synthesis
GO:0004834	4814	2	446	1	0.0110174	tryptophan synthase activity
GO:0006435	4814	2	446	1	0.0109612	threonyl-tRNA aminoacylation
GO:0006400	4814	9	446	3	0.0108296	tRNA modification
GO:0005840	4814	64	446	43	0.010701	ribosome
GO:0019104	4814	5	446	1	0.0105643	DNA N-glycosylase activity
GO:0051128	4814	24	446	10	0.0105204	regulation of cellular component organization
GO:0016859	4814	7	446	2	0.0104694	cis-trans isomerase activity
GO:0044038	4814	29	446	10	0.0104316	cell wall macromolecule biosynthetic process
GO:0009072	4814	28	446	7	0.0104051	aromatic amino acid family metabolic process
GO:0015078	4814	18	446	11	0.010348	hydrogen ion transmembrane transporter activity
GO:0004620	4814	4	446	1	0.0102521	phospholipase activity
GO:0032506	4814	5	446	1	0.0102092	cytokinetic process
GO:0070469	4814	3	446	2	0.0101745	respiratory chain
GO:0004326	4814	2	446	1	0.0101398	tetrahydrofolylpolyglutamate synthase activity
GO:0048518	4814	2	446	1	0.0101082	positive regulation of biological process
GO:0022838	4814	6	446	1	0.0100684	substrate-specific channel activity
GO:0008033	4814	17	446	6	0.0100347	tRNA processing
GO:0006364	4814	9	446	2	0.0100041	rRNA processing
GO:0006631	4814	26	446	6	0.0100031	fatty acid metabolic process
GO:0048033	4814	1	446	1	0.00997654	heme o metabolic process
GO:0008137	4814	19	446	4	0.00989389	NADH dehydrogenase (ubiquinone) activity
GO:0016151	4814	9	446	2	0.00978062	nickel ion binding
GO:0005216	4814	6	446	1	0.00972552	ion channel activity
GO:0003755	4814	7	446	2	0.00958981	peptidyl-prolyl cis-trans isomerase activity
GO:0015937	4814	5	446	1	0.00945205	coenzyme A biosynthetic process
GO:0022803	4814	6	446	1	0.00924695	passive transmembrane transporter activity
GO:0042168	4814	3	446	1	0.00920817	heme metabolic process
GO:0016211	4814	6	446	1	0.00915409	ammonia ligase activity
GO:0030258	4814	2	446	1	0.00914491	lipid modification
GO:0030529	4814	66	446	44	0.00914083	ribonucleoprotein complex
GO:0019829	4814	5	446	3	0.00908368	cation-transporting ATPase activity
GO:0005529	4814	10	446	2	0.00908368	sugar binding
GO:0006413	4814	3	446	3	0.00895817	translational initiation
GO:0016405	4814	5	446	2	0.00883164	CoA-ligase activity
GO:0015936	4814	5	446	1	0.00874491	coenzyme A metabolic process
GO:0015267	4814	6	446	1	0.00858266	channel activity
GO:0034621	4814	14	446	6	0.00845103	cellular macromolecular complex subunit organization
GO:0004852	4814	2	446	1	0.00843164	uroporphyrinogen-III synthase activity
GO:0051246	4814	4	446	1	0.0082898	regulation of protein metabolic process
GO:0003746	4814	7	446	4	0.00822042	translation elongation factor activity
GO:0016832	4814	5	446	1	0.00804491	aldehyde-lyase activity
GO:0009260	4814	39	446	14	0.00801838	ribonucleotide biosynthetic process
GO:0009451	4814	18	446	4	0.00793572	RNA modification
GO:0030259	4814	2	446	1	0.00780205	lipid glycosylation
GO:0003743	4814	4	446	3	0.00761429	translation initiation factor activity
GO:0004359	4814	2	446	1	0.00758878	glutaminase activity
GO:0004177	4814	15	446	3	0.00754082	aminopeptidase activity
GO:0015087	4814	5	446	1	0.00742552	cobalt ion transmembrane transporter activity
GO:0016646	4814	5	446	2	0.00741021	oxidoreductase activity, acting on the CH-NH group of donors, NAD or NADP as acceptor
GO:0006220	4814	15	446	5	0.00740817	pyrimidine nucleotide metabolic process
GO:0004611	4814	2	446	1	0.00738266	phosphoenolpyruvate carboxykinase activity
GO:0032268	4814	4	446	1	0.0071347	regulation of cellular protein metabolic process
GO:0006558	4814	3	446	1	0.00702246	L-phenylalanine metabolic process
GO:0042724	4814	8	446	1	0.00692654	thiamin and derivative biosynthetic process
GO:0016615	4814	2	446	1	0.00661429	malate dehydrogenase activity
GO:0016774	4814	5	446	1	0.00650001	phosphotransferase activity, carboxyl group as acceptor
GO:0006399	4814	41	446	21	0.00646021	tRNA metabolic process
GO:0009228	4814	8	446	1	0.0062898	thiamin biosynthetic process
GO:0006568	4814	11	446	1	0.00628776	tryptophan metabolic process
GO:0042723	4814	8	446	1	0.00621123	thiamin and derivative metabolic process
GO:0019363	4814	8	446	1	0.00615001	pyridine nucleotide biosynthetic process
GO:0016876	4814	27	446	16	0.00600919	ligase activity, forming aminoacyl-tRNA and related compounds
GO:0016814	4814	16	446	3	0.00587143	hydrolase activity, acting on carbon-nitrogen (but not peptide) bonds, in cyclic amidines
GO:0042434	4814	11	446	1	0.00574184	indole derivative metabolic process
GO:0004629	4814	4	446	1	0.00569592	phospholipase C activity
GO:0022603	4814	22	446	8	0.00567654	regulation of anatomical structure morphogenesis
GO:0006979	4814	7	446	1	0.00563776	response to oxidative stress
GO:0009163	4814	5	446	1	0.00551021	nucleoside biosynthetic process
GO:0046365	4814	35	446	9	0.00546327	monosaccharide catabolic process
GO:0043414	4814	10	446	1	0.00527756	macromolecule methylation
GO:0016805	4814	6	446	1	0.00526531	dipeptidase activity
GO:0010035	4814	7	446	1	0.00511837	response to inorganic substance
GO:0006091	4814	84	446	29	0.00510205	generation of precursor metabolites and energy
GO:0006586	4814	11	446	1	0.00509694	indolalkylamine metabolic process
GO:0006561	4814	5	446	1	0.0050398	proline biosynthetic process
GO:0004765	4814	3	446	1	0.00496837	shikimate kinase activity
GO:0016846	4814	7	446	1	0.00490919	carbon-sulfur lyase activity
GO:0016209	4814	17	446	3	0.0048847	antioxidant activity
GO:0004616	4814	7	446	1	0.00479898	phosphogluconate dehydrogenase (decarboxylating) activity
GO:0015082	4814	22	446	5	0.00477858	di-, tri-valent inorganic cation transmembrane transporter activity
GO:0006536	4814	6	446	1	0.00467347	glutamate metabolic process
GO:0006108	4814	2	446	1	0.00464388	malate metabolic process
GO:0015674	4814	17	446	5	0.00460307	di-, tri-valent inorganic cation transport
GO:0016880	4814	7	446	1	0.00450715	acid-ammonia (or amide) ligase activity
GO:0009259	4814	40	446	14	0.00442654	ribonucleotide metabolic process
GO:0044445	4814	6	446	1	0.00435409	cytosolic part
GO:0009088	4814	7	446	1	0.0043296	threonine biosynthetic process
GO:0042430	4814	11	446	1	0.00432041	indole and derivative metabolic process
GO:0009117	4814	93	446	30	0.00428062	nucleotide metabolic process
GO:0006094	4814	6	446	1	0.00424796	gluconeogenesis
GO:0009116	4814	36	446	8	0.0041796	nucleoside metabolic process
GO:0006800	4814	7	446	1	0.00417245	oxygen and reactive oxygen species metabolic process
GO:0016875	4814	27	446	16	0.00416123	ligase activity, forming carbon-oxygen bonds
GO:0051539	4814	33	446	6	0.00412653	4 iron, 4 sulfur cluster binding
GO:0004812	4814	27	446	16	0.00409898	aminoacyl-tRNA ligase activity
GO:0016667	4814	19	446	4	0.00404388	oxidoreductase activity, acting on sulfur group of donors
GO:0019319	4814	6	446	1	0.00397245	hexose biosynthetic process
GO:0016042	4814	5	446	1	0.00396123	lipid catabolic process
GO:0008172	4814	7	446	1	0.00384592	S-methyltransferase activity
GO:0006733	4814	20	446	4	0.00380613	oxidoreduction coenzyme metabolic process
GO:0034470	4814	26	446	8	0.00379388	ncRNA processing
GO:0032259	4814	16	446	2	0.00378266	methylation
GO:0008135	4814	14	446	8	0.00371327	translation factor activity, nucleic acid binding
GO:0015980	4814	43	446	15	0.00366633	energy derivation by oxidation of organic compounds
GO:0046349	4814	3	446	1	0.00358266	amino sugar biosynthetic process
GO:0016877	4814	7	446	2	0.0033847	ligase activity, forming carbon-sulfur bonds
GO:0006772	4814	8	446	1	0.00336837	thiamin metabolic process
GO:0022604	4814	22	446	8	0.00329694	regulation of cell morphogenesis
GO:0044422	4814	24	446	15	0.00319082	organelle part
GO:0016072	4814	9	446	2	0.00317755	rRNA metabolic process
GO:0009112	4814	11	446	2	0.00304694	nucleobase metabolic process
GO:0034622	4814	5	446	1	0.00300613	cellular macromolecular complex assembly
GO:0009086	4814	9	446	2	0.0029898	methionine biosynthetic process
GO:0055086	4814	116	446	35	0.00293878	nucleobase, nucleoside and nucleotide metabolic process
GO:0019277	4814	3	446	1	0.00293368	UDP-N-acetylgalactosamine biosynthetic process
GO:0005525	4814	32	446	9	0.00293266	GTP binding
GO:0016298	4814	5	446	1	0.00290919	lipase activity
GO:0019362	4814	20	446	4	0.00290919	pyridine nucleotide metabolic process
GO:0006754	4814	19	446	7	0.00288164	ATP biosynthetic process
GO:0016779	4814	51	446	12	0.00287653	nucleotidyltransferase activity
GO:0009145	4814	20	446	7	0.00286735	purine nucleoside triphosphate biosynthetic process
GO:0016878	4814	7	446	2	0.00285306	acid-thiol ligase activity
GO:0006213	4814	7	446	1	0.00284286	pyrimidine nucleoside metabolic process
GO:0005829	4814	6	446	1	0.00283878	cytosol
GO:0019637	4814	21	446	5	0.00282959	organophosphate metabolic process
GO:0006824	4814	7	446	1	0.00281939	cobalt ion transport
GO:0034660	4814	50	446	23	0.00281225	ncRNA metabolic process
GO:0006090	4814	7	446	1	0.00279184	pyruvate metabolic process
GO:0009206	4814	20	446	7	0.00268878	purine ribonucleoside triphosphate biosynthetic process
GO:0006544	4814	7	446	1	0.00265204	glycine metabolic process
GO:0016684	4814	9	446	1	0.00264796	oxidoreductase activity, acting on peroxide as acceptor
GO:0050793	4814	23	446	8	0.00257449	regulation of developmental process
GO:0032561	4814	32	446	9	0.00246837	guanyl ribonucleotide binding
GO:0046496	4814	18	446	3	0.00246633	nicotinamide nucleotide metabolic process
GO:0009142	4814	22	446	8	0.00244388	nucleoside triphosphate biosynthetic process
GO:0016881	4814	15	446	4	0.00243572	acid-amino acid ligase activity
GO:0046034	4814	19	446	7	0.00238164	ATP metabolic process
GO:0019001	4814	32	446	9	0.00236429	guanyl nucleotide binding
GO:0019276	4814	3	446	1	0.00230612	UDP-N-acetylgalactosamine metabolic process
GO:0046912	4814	10	446	2	0.00229082	transferase activity, transferring acyl groups, acyl groups converted into alkyl on transfer
GO:0005694	4814	9	446	1	0.00215204	chromosome
GO:0016893	4814	11	446	2	0.00212551	endonuclease activity, active with either ribo- or deoxyribonucleic acids and producing 5'-phosphomonoesters
GO:0009141	4814	24	446	8	0.00201837	nucleoside triphosphate metabolic process
GO:0009150	4814	37	446	12	0.002	purine ribonucleotide metabolic process
GO:0016884	4814	15	446	5	0.0019898	carbon-nitrogen ligase activity, with glutamine as amido-N-donor
GO:0019239	4814	10	446	1	0.00195	deaminase activity
GO:0009201	4814	20	446	7	0.0019	ribonucleoside triphosphate biosynthetic process
GO:0000041	4814	18	446	5	0.00183572	transition metal ion transport
GO:0006541	4814	19	446	5	0.00180204	glutamine metabolic process
GO:0016765	4814	32	446	8	0.00171633	transferase activity, transferring alkyl or aryl (other than methyl) groups
GO:0046700	4814	10	446	1	0.00165306	heterocycle catabolic process
GO:0006566	4814	8	446	1	0.00158776	threonine metabolic process
GO:0044265	4814	8	446	2	0.00155714	cellular macromolecule catabolic process
GO:0048869	4814	26	446	8	0.00155102	cellular developmental process
GO:0009199	4814	21	446	7	0.00153878	ribonucleoside triphosphate metabolic process
GO:0009396	4814	10	446	3	0.00153878	folic acid and derivative biosynthetic process
GO:0004540	4814	14	446	4	0.00153674	ribonuclease activity
GO:0006769	4814	18	446	3	0.00151735	nicotinamide metabolic process
GO:0019438	4814	43	446	9	0.00150919	aromatic compound biosynthetic process
GO:0071103	4814	8	446	1	0.00149694	DNA conformation change
GO:0046906	4814	42	446	10	0.00149388	tetrapyrrole binding
GO:0008360	4814	22	446	8	0.00138367	regulation of cell shape
GO:0006555	4814	9	446	2	0.00137755	methionine metabolic process
GO:0008276	4814	8	446	1	0.00129796	protein methyltransferase activity
GO:0016776	4814	8	446	3	0.00128367	phosphotransferase activity, phosphate group as acceptor
GO:0009152	4814	36	446	12	0.00128163	purine ribonucleotide biosynthetic process
GO:0032989	4814	25	446	8	0.00126531	cellular component morphogenesis
GO:0006563	4814	8	446	1	0.00115816	L-serine metabolic process
GO:0009820	4814	19	446	3	0.0011051	alkaloid metabolic process
GO:0051082	4814	8	446	1	0.00109184	unfolded protein binding
GO:0016757	4814	33	446	7	0.00107449	transferase activity, transferring glycosyl groups
GO:0008745	4814	9	446	1	0.00100918	N-acetylmuramoyl-L-alanine amidase activity
GO:0046364	4814	9	446	2	0.000990817	monosaccharide biosynthetic process
GO:0005343	4814	8	446	1	0.000983674	organic acid:sodium symporter activity
GO:0000902	4814	25	446	8	0.000961225	cell morphogenesis
GO:0046128	4814	11	446	1	0.00094796	purine ribonucleoside metabolic process
GO:0003954	4814	26	446	5	0.000929593	NADH dehydrogenase activity
GO:0044275	4814	40	446	9	0.000891838	cellular carbohydrate catabolic process
GO:0008289	4814	5	446	1	0.000885715	lipid binding
GO:0046164	4814	40	446	9	0.000884695	alcohol catabolic process
GO:0009144	4814	21	446	7	0.000833674	purine nucleoside triphosphate metabolic process
GO:0033865	4814	8	446	1	0.00079796	nucleoside bisphosphate metabolic process
GO:0016811	4814	29	446	6	0.00079796	hydrolase activity, acting on carbon-nitrogen (but not peptide) bonds, in linear amides
GO:0015370	4814	8	446	1	0.000791838	solute:sodium symporter activity
GO:0009205	4814	21	446	7	0.000768368	purine ribonucleoside triphosphate metabolic process
GO:0016655	4814	26	446	5	0.000732654	oxidoreductase activity, acting on NADH or NADPH, quinone or similar compound as acceptor
GO:0006040	4814	7	446	1	0.000701021	amino sugar metabolic process
GO:0005618	4814	11	446	1	0.000688776	cell wall
GO:0042558	4814	10	446	1	0.000666327	pteridine and derivative metabolic process
GO:0015833	4814	14	446	2	0.000659184	peptide transport
GO:0045152	4814	11	446	1	0.000658164	antisigma factor binding
GO:0006760	4814	10	446	3	0.000645919	folic acid and derivative metabolic process
GO:0006771	4814	15	446	2	0.000639797	riboflavin metabolic process
GO:0042401	4814	16	446	2	0.00062347	cellular biogenic amine biosynthetic process
GO:0046165	4814	13	446	2	0.000577552	alcohol biosynthetic process
GO:0006457	4814	18	446	3	0.000535715	protein folding
GO:0016799	4814	10	446	1	0.000503062	hydrolase activity, hydrolyzing N-glycosyl compounds
GO:0042726	4814	15	446	2	0.000493878	riboflavin and derivative metabolic process
GO:0004091	4814	8	446	1	0.000480613	carboxylesterase activity
GO:0009110	4814	67	446	19	0.000467347	vitamin biosynthetic process
GO:0009103	4814	7	446	1	0.000458164	lipopolysaccharide biosynthetic process
GO:0003924	4814	16	446	4	0.000445919	GTPase activity
GO:0050136	4814	26	446	5	0.000421429	NADH dehydrogenase (quinone) activity
GO:0016998	4814	10	446	1	0.000407143	cell wall macromolecule catabolic process
GO:0009082	4814	13	446	2	0.000387755	branched chain family amino acid biosynthetic process
GO:0015979	4814	12	446	1	0.000383674	photosynthesis
GO:0007059	4814	12	446	1	0.00037449	chromosome segregation
GO:0042559	4814	10	446	1	0.000370409	pteridine and derivative biosynthetic process
GO:0009231	4814	15	446	2	0.000363266	riboflavin biosynthetic process
GO:0009119	4814	14	446	1	0.000362245	ribonucleoside metabolic process
GO:0016651	4814	36	446	7	0.000341837	oxidoreductase activity, acting on NADH or NADPH
GO:0015197	4814	10	446	1	0.000337755	peptide transporter activity
GO:0015035	4814	11	446	1	0.000331633	protein disulfide oxidoreductase activity
GO:0000097	4814	14	446	3	0.000321429	sulfur amino acid biosynthetic process
GO:0008610	4814	58	446	12	0.000320408	lipid biosynthetic process
GO:0006576	4814	18	446	2	0.000317347	cellular biogenic amine metabolic process
GO:0016758	4814	9	446	1	0.000314286	transferase activity, transferring hexosyl groups
GO:0043226	4814	91	446	48	0.000304082	organelle
GO:0046915	4814	21	446	5	0.000294898	transition metal ion transmembrane transporter activity
GO:0006766	4814	67	446	19	0.000288776	vitamin metabolic process
GO:0009081	4814	15	446	2	0.000280613	branched chain family amino acid metabolic process
GO:0016860	4814	13	446	1	0.000268368	intramolecular oxidoreductase activity
GO:0030288	4814	17	446	2	0.00025	outer membrane-bounded periplasmic space
GO:0006767	4814	66	446	18	0.000244898	water-soluble vitamin metabolic process
GO:0006027	4814	12	446	1	0.000230612	glycosaminoglycan catabolic process
GO:0042278	4814	11	446	1	0.000209184	purine nucleoside metabolic process
GO:0006006	4814	50	446	10	0.000206123	glucose metabolic process
GO:0042727	4814	15	446	2	0.000187755	riboflavin and derivative biosynthetic process
GO:0008653	4814	7	446	1	0.000179592	lipopolysaccharide metabolic process
GO:0015662	4814	12	446	1	0.00017347	ATPase activity, coupled to transmembrane movement of ions, phosphorylative mechanism
GO:0043229	4814	89	446	48	0.000169388	intracellular organelle
GO:0030203	4814	36	446	11	0.000146939	glycosaminoglycan metabolic process
GO:0042364	4814	66	446	18	0.000141837	water-soluble vitamin biosynthetic process
GO:0009253	4814	12	446	1	0.000140816	peptidoglycan catabolic process
GO:0043648	4814	35	446	9	0.000128572	dicarboxylic acid metabolic process
GO:0015036	4814	11	446	1	0.000114286	disulfide oxidoreductase activity
GO:0048856	4814	26	446	8	9.89797e-05	anatomical structure development
GO:0009070	4814	8	446	1	9.28572e-05	serine family amino acid biosynthetic process
GO:0006753	4814	93	446	30	6.12246e-05	nucleoside phosphate metabolic process
GO:0046873	4814	35	446	6	6.12246e-05	metal ion transmembrane transporter activity
GO:0000270	4814	36	446	11	5.71429e-05	peptidoglycan metabolic process
GO:0016861	4814	12	446	1	5.51021e-05	intramolecular oxidoreductase activity, interconverting aldoses and ketoses
GO:0016705	4814	12	446	1	4.38776e-05	oxidoreductase activity, acting on paired donors, with incorporation or reduction of molecular oxygen
GO:0030313	4814	18	446	2	3.87755e-05	cell envelope
GO:0015077	4814	24	446	11	3.46939e-05	monovalent inorganic cation transmembrane transporter activity
GO:0031975	4814	18	446	2	2.04082e-05	envelope
GO:0008299	4814	21	446	1	1.53061e-05	isoprenoid biosynthetic process
GO:0032502	4814	27	446	8	4.08164e-06	developmental process
GO:0000000	4814	4814	446	446	0	root
GO:0006575	4814	29	446	2	0	cellular amino acid derivative metabolic process
GO:0019538	4814	394	446	94	0	protein metabolic process
GO:0004386	4814	39	446	3	0	helicase activity
GO:0032555	4814	686	446	99	0	purine ribonucleotide binding
GO:0032553	4814	686	446	99	0	ribonucleotide binding
GO:0032559	4814	660	446	90	0	adenyl ribonucleotide binding
GO:0000036	4814	23	446	1	0	acyl carrier activity
GO:0050661	4814	19	446	2	0	NADP or NADPH binding
GO:0050660	4814	75	446	6	0	FAD binding
GO:0050662	4814	201	446	14	0	coenzyme binding
GO:0006629	4814	100	446	15	0	lipid metabolic process
GO:0008757	4814	23	446	5	0	S-adenosylmethionine-dependent methyltransferase activity
GO:0000096	4814	17	446	3	0	sulfur amino acid metabolic process
GO:0015294	4814	17	446	1	0	solute:cation symporter activity
GO:0015293	4814	17	446	1	0	symporter activity
GO:0015291	4814	67	446	1	0	secondary active transmembrane transporter activity
GO:0043933	4814	83	446	8	0	macromolecular complex subunit organization
GO:0015171	4814	20	446	1	0	amino acid transmembrane transporter activity
GO:0000155	4814	93	446	6	0	two-component sensor activity
GO:0000156	4814	131	446	4	0	two-component response regulator activity
GO:0004527	4814	19	446	3	0	exonuclease activity
GO:0006461	4814	73	446	2	0	protein complex assembly
GO:0004518	4814	58	446	6	0	nuclease activity
GO:0004519	4814	31	446	2	0	endonuclease activity
GO:0004497	4814	59	446	8	0	monooxygenase activity
GO:0000160	4814	195	446	7	0	two-component signal transduction system (phosphorelay)
GO:0000166	4814	884	446	117	0	nucleotide binding
GO:0019684	4814	9	446	1	0	photosynthesis, light reaction
GO:0030554	4814	736	446	96	0	adenyl nucleotide binding
GO:0006508	4814	138	446	14	0	proteolysis
GO:0006519	4814	192	446	42	0	cellular amino acid and derivative metabolic process
GO:0006520	4814	174	446	41	0	cellular amino acid metabolic process
GO:0030528	4814	660	446	21	0	transcription regulator activity
GO:0006468	4814	84	446	3	0	protein amino acid phosphorylation
GO:0006464	4814	109	446	4	0	protein modification process
GO:0000272	4814	38	446	1	0	polysaccharide catabolic process
GO:0000287	4814	48	446	13	0	magnesium ion binding
GO:0032774	4814	725	446	30	0	RNA biosynthetic process
GO:0009084	4814	23	446	3	0	glutamine family amino acid biosynthetic process
GO:0009058	4814	1399	446	214	0	biosynthetic process
GO:0009059	4814	953	446	121	0	macromolecule biosynthetic process
GO:0009056	4814	153	446	23	0	catabolic process
GO:0009057	4814	49	446	4	0	macromolecule catabolic process
GO:0009063	4814	21	446	1	0	cellular amino acid catabolic process
GO:0009066	4814	22	446	3	0	aspartate family amino acid metabolic process
GO:0009067	4814	21	446	3	0	aspartate family amino acid biosynthetic process
GO:0032787	4814	56	446	11	0	monocarboxylic acid metabolic process
GO:0009064	4814	40	446	7	0	glutamine family amino acid metabolic process
GO:0006310	4814	48	446	3	0	DNA recombination
GO:0000271	4814	51	446	10	0	polysaccharide biosynthetic process
GO:0009069	4814	18	446	2	0	serine family amino acid metabolic process
GO:0009055	4814	87	446	16	0	electron carrier activity
GO:0006281	4814	80	446	4	0	DNA repair
GO:0080090	4814	736	446	30	0	regulation of primary metabolic process
GO:0006284	4814	12	446	1	0	base-excision repair
GO:0045934	4814	27	446	2	0	negative regulation of nucleobase, nucleoside, nucleotide and nucleic acid metabolic process
GO:0015074	4814	18	446	1	0	DNA integration
GO:0015075	4814	141	446	19	0	ion transmembrane transporter activity
GO:0019725	4814	30	446	1	0	cellular homeostasis
GO:0043687	4814	99	446	3	0	post-translational protein modification
GO:0004222	4814	33	446	2	0	metalloendopeptidase activity
GO:0048038	4814	15	446	1	0	quinone binding
GO:0048037	4814	318	446	23	0	cofactor binding
GO:0019752	4814	238	446	53	0	carboxylic acid metabolic process
GO:0019748	4814	36	446	3	0	secondary metabolic process
GO:0004175	4814	83	446	6	0	endopeptidase activity
GO:0070271	4814	73	446	2	0	protein complex biogenesis
GO:0006352	4814	68	446	1	0	transcription initiation
GO:0006355	4814	716	446	27	0	regulation of transcription, DNA-dependent
GO:0006350	4814	739	446	32	0	transcription
GO:0006351	4814	722	446	30	0	transcription, DNA-dependent
GO:0070279	4814	78	446	6	0	vitamin B6 binding
GO:0030246	4814	57	446	3	0	carbohydrate binding
GO:0004252	4814	46	446	4	0	serine-type endopeptidase activity
GO:0006260	4814	41	446	6	0	DNA replication
GO:0019842	4814	121	446	9	0	vitamin binding
GO:0006259	4814	162	446	11	0	DNA metabolic process
GO:0043565	4814	191	446	4	0	sequence-specific DNA binding
GO:0032991	4814	146	446	62	0	macromolecular complex
GO:0030312	4814	29	446	3	0	external encapsulating structure
GO:0009108	4814	47	446	7	0	coenzyme biosynthetic process
GO:0007049	4814	35	446	10	0	cell cycle
GO:0008270	4814	123	446	6	0	zinc ion binding
GO:0051188	4814	101	446	29	0	cofactor biosynthetic process
GO:0051186	4814	135	446	41	0	cofactor metabolic process
GO:0004871	4814	252	446	13	0	signal transducer activity
GO:0051179	4814	604	446	52	0	localization
GO:0051172	4814	27	446	2	0	negative regulation of nitrogen compound metabolic process
GO:0051171	4814	733	446	29	0	regulation of nitrogen compound metabolic process
GO:0043492	4814	71	446	7	0	ATPase activity, coupled to movement of substances
GO:0033554	4814	85	446	5	0	cellular response to stress
GO:0018130	4814	96	446	28	0	heterocycle biosynthetic process
GO:0010468	4814	739	446	30	0	regulation of gene expression
GO:0010467	4814	893	446	114	0	gene expression
GO:0043412	4814	133	446	8	0	macromolecule modification
GO:0018106	4814	44	446	3	0	peptidyl-histidine phosphorylation
GO:0070011	4814	142	446	13	0	peptidase activity, acting on L-amino acid peptides
GO:0008233	4814	152	446	13	0	peptidase activity
GO:0030170	4814	78	446	6	0	pyridoxal phosphate binding
GO:0008236	4814	63	446	6	0	serine-type peptidase activity
GO:0008237	4814	64	446	5	0	metallopeptidase activity
GO:0008238	4814	35	446	4	0	exopeptidase activity
GO:0043436	4814	238	446	53	0	oxoacid metabolic process
GO:0007165	4814	89	446	9	0	signal transduction
GO:0030151	4814	18	446	1	0	molybdenum ion binding
GO:0030001	4814	62	446	6	0	metal ion transport
GO:0008415	4814	126	446	8	0	acyltransferase activity
GO:0006950	4814	159	446	7	0	response to stress
GO:0033692	4814	12	446	1	0	cellular polysaccharide biosynthetic process
GO:0070035	4814	28	446	2	0	purine NTP-dependent helicase activity
GO:0006974	4814	80	446	4	0	response to DNA damage stimulus
GO:0008324	4814	121	446	18	0	cation transmembrane transporter activity
GO:0006996	4814	14	446	1	0	organelle organization
GO:0006812	4814	91	446	14	0	cation transport
GO:0006811	4814	111	446	15	0	ion transport
GO:0006810	4814	602	446	51	0	transport
GO:0043228	4814	81	446	44	0	non-membrane-bounded organelle
GO:0006807	4814	1368	446	163	0	nitrogen compound metabolic process
GO:0006796	4814	141	446	17	0	phosphate metabolic process
GO:0006793	4814	141	446	17	0	phosphorus metabolic process
GO:0006790	4814	42	446	5	0	sulfur metabolic process
GO:0043232	4814	81	446	44	0	intracellular non-membrane-bounded organelle
GO:0004659	4814	9	446	2	0	prenyltransferase activity
GO:0043234	4814	80	446	18	0	protein complex
GO:0050896	4814	209	446	9	0	response to stimulus
GO:0004673	4814	93	446	6	0	protein histidine kinase activity
GO:0004672	4814	132	446	6	0	protein kinase activity
GO:0006865	4814	21	446	1	0	amino acid transport
GO:0010629	4814	27	446	2	0	negative regulation of gene expression
GO:0043167	4814	492	446	56	0	ion binding
GO:0008509	4814	18	446	1	0	anion transmembrane transporter activity
GO:0043169	4814	492	446	56	0	cation binding
GO:0008483	4814	39	446	4	0	transaminase activity
GO:0043170	4814	1418	446	159	0	macromolecule metabolic process
GO:0043176	4814	29	446	1	0	amine binding
GO:0050789	4814	864	446	45	0	regulation of biological process
GO:0050794	4814	858	446	45	0	regulation of cellular process
GO:0008658	4814	17	446	1	0	penicillin binding
GO:0008652	4814	99	446	21	0	cellular amino acid biosynthetic process
GO:0055114	4814	548	446	49	0	oxidation reduction
GO:0010605	4814	28	446	2	0	negative regulation of macromolecule metabolic process
GO:0065003	4814	74	446	3	0	macromolecular complex assembly
GO:0065007	4814	874	446	45	0	biological regulation
GO:0006720	4814	21	446	1	0	isoprenoid metabolic process
GO:0006725	4814	81	446	13	0	cellular aromatic compound metabolic process
GO:0065008	4814	58	446	9	0	regulation of biological quality
GO:0006732	4814	77	446	18	0	coenzyme metabolic process
GO:0018202	4814	44	446	3	0	peptidyl-histidine modification
GO:0018193	4814	46	446	3	0	peptidyl-amino acid modification
GO:0006752	4814	20	446	4	0	group transfer coenzyme metabolic process
GO:0045449	4814	731	446	29	0	regulation of transcription
GO:0055085	4814	230	446	20	0	transmembrane transport
GO:0010558	4814	28	446	2	0	negative regulation of macromolecule biosynthetic process
GO:0045454	4814	26	446	1	0	cell redox homeostasis
GO:0010556	4814	735	446	30	0	regulation of macromolecule biosynthetic process
GO:0005488	4814	2697	446	269	0	binding
GO:0016301	4814	230	446	22	0	kinase activity
GO:0016310	4814	123	446	16	0	phosphorylation
GO:0060255	4814	741	446	30	0	regulation of macromolecule metabolic process
GO:0022804	4814	162	446	14	0	active transmembrane transporter activity
GO:0016564	4814	24	446	3	0	transcription repressor activity
GO:0022891	4814	179	446	25	0	substrate-specific transmembrane transporter activity
GO:0022890	4814	48	446	16	0	inorganic cation transmembrane transporter activity
GO:0022892	4814	218	446	28	0	substrate-specific transporter activity
GO:0046677	4814	48	446	1	0	response to antibiotic
GO:0051537	4814	24	446	2	0	2 iron, 2 sulfur cluster binding
GO:0051536	4814	78	446	12	0	iron-sulfur cluster binding
GO:0016597	4814	29	446	1	0	amino acid binding
GO:0051540	4814	78	446	12	0	metal cluster binding
GO:0034061	4814	16	446	1	0	DNA polymerase activity
GO:0016616	4814	59	446	7	0	oxidoreductase activity, acting on the CH-OH group of donors, NAD or NADP as acceptor
GO:0016620	4814	15	446	1	0	oxidoreductase activity, acting on the aldehyde or oxo group of donors, NAD or NADP as acceptor
GO:0022857	4814	235	446	29	0	transmembrane transporter activity
GO:0016614	4814	69	446	8	0	oxidoreductase activity, acting on CH-OH group of donors
GO:0016627	4814	39	446	5	0	oxidoreductase activity, acting on the CH-CH group of donors
GO:0009892	4814	28	446	2	0	negative regulation of metabolic process
GO:0005623	4814	1534	446	226	0	cell
GO:0005622	4814	732	446	149	0	intracellular
GO:0009889	4814	735	446	30	0	regulation of biosynthetic process
GO:0009890	4814	28	446	2	0	negative regulation of biosynthetic process
GO:0016407	4814	86	446	3	0	acetyltransferase activity
GO:0016410	4814	86	446	3	0	N-acyltransferase activity
GO:0005575	4814	1577	446	228	0	cellular_component
GO:0005576	4814	36	446	3	0	extracellular region
GO:0071554	4814	56	446	11	0	cell wall organization or biogenesis
GO:0016462	4814	309	446	33	0	pyrophosphatase activity
GO:0016481	4814	27	446	2	0	negative regulation of transcription
GO:0005524	4814	660	446	90	0	ATP binding
GO:0016491	4814	675	446	60	0	oxidoreductase activity
GO:0005506	4814	70	446	11	0	iron ion binding
GO:0005507	4814	16	446	2	0	copper ion binding
GO:0005515	4814	128	446	17	0	protein binding
GO:0016798	4814	130	446	1	0	hydrolase activity, acting on glycosyl bonds
GO:0016021	4814	561	446	59	0	integral to membrane
GO:0016020	4814	774	446	75	0	membrane
GO:0031326	4814	735	446	30	0	regulation of cellular biosynthetic process
GO:0031327	4814	28	446	2	0	negative regulation of cellular biosynthetic process
GO:0016788	4814	172	446	8	0	hydrolase activity, acting on ester bonds
GO:0031324	4814	28	446	2	0	negative regulation of cellular metabolic process
GO:0046872	4814	433	446	56	0	metal ion binding
GO:0016787	4814	1011	446	72	0	hydrolase activity
GO:0031323	4814	741	446	30	0	regulation of cellular metabolic process
GO:0042546	4814	38	446	10	0	cell wall biogenesis
GO:0016775	4814	94	446	6	0	phosphotransferase activity, nitrogenous group as acceptor
GO:0016773	4814	187	446	11	0	phosphotransferase activity, alcohol group as acceptor
GO:0016772	4814	307	446	39	0	transferase activity, transferring phosphorus-containing groups
GO:0016769	4814	50	446	4	0	transferase activity, transferring nitrogenous groups
GO:0016053	4814	128	446	27	0	organic acid biosynthetic process
GO:0016052	4814	77	446	10	0	carbohydrate catabolic process
GO:0016829	4814	131	446	19	0	lyase activity
GO:0016830	4814	36	446	5	0	carbon-carbon lyase activity
GO:0016831	4814	19	446	4	0	carboxy-lyase activity
GO:0016054	4814	24	446	1	0	organic acid catabolic process
GO:0016051	4814	69	446	12	0	carbohydrate biosynthetic process
GO:0016820	4814	78	446	7	0	hydrolase activity, acting on acid anhydrides, catalyzing transmembrane movement of substances
GO:0051252	4814	716	446	27	0	regulation of RNA metabolic process
GO:0016817	4814	311	446	33	0	hydrolase activity, acting on acid anhydrides
GO:0016818	4814	311	446	33	0	hydrolase activity, acting on acid anhydrides, in phosphorus-containing anhydrides
GO:0005215	4814	507	446	45	0	transporter activity
GO:0016810	4814	82	446	12	0	hydrolase activity, acting on carbon-nitrogen (but not peptide) bonds
GO:0051234	4814	602	446	51	0	establishment of localization
GO:0016043	4814	128	446	18	0	cellular component organization
GO:0009987	4814	2235	446	291	0	cellular process
GO:0042592	4814	34	446	1	0	homeostatic process
GO:0042597	4814	19	446	2	0	periplasmic space
GO:0051287	4814	30	446	2	0	NAD or NADH binding
GO:0046942	4814	27	446	2	0	carboxylic acid transport
GO:0016853	4814	81	446	5	0	isomerase activity
GO:0046943	4814	31	446	2	0	carboxylic acid transmembrane transporter activity
GO:0046914	4814	244	446	23	0	transition metal ion binding
GO:0016070	4814	794	446	58	0	RNA metabolic process
GO:0016835	4814	48	446	9	0	carbon-oxygen lyase activity
GO:0042623	4814	102	446	10	0	ATPase activity, coupled
GO:0016836	4814	31	446	6	0	hydro-lyase activity
GO:0016887	4814	235	446	24	0	ATPase activity
GO:0042578	4814	87	446	1	0	phosphoric ester hydrolase activity
GO:0016874	4814	131	446	35	0	ligase activity
GO:0016866	4814	20	446	1	0	intramolecular transferase activity
GO:0022607	4814	78	446	4	0	cellular component assembly
GO:0046983	4814	55	446	3	0	protein dimerization activity
GO:0042626	4814	71	446	7	0	ATPase activity, coupled to transmembrane movement of substances
GO:0042625	4814	20	446	3	0	ATPase activity, coupled to transmembrane movement of ions
GO:0005342	4814	31	446	2	0	organic acid transmembrane transporter activity
GO:0060089	4814	252	446	13	0	molecular transducer activity
GO:0031419	4814	10	446	1	0	cobalamin binding
GO:0010181	4814	36	446	1	0	FMN binding
GO:0016740	4814	805	446	97	0	transferase activity
GO:0016741	4814	114	446	17	0	transferase activity, transferring one-carbon groups
GO:0031406	4814	56	446	2	0	carboxylic acid binding
GO:0005275	4814	21	446	1	0	amine transmembrane transporter activity
GO:0016746	4814	153	446	12	0	transferase activity, transferring acyl groups
GO:0016747	4814	140	446	10	0	transferase activity, transferring acyl groups other than amino-acyl groups
GO:0044425	4814	585	446	63	0	membrane part
GO:0044424	4814	400	446	137	0	intracellular part
GO:0005976	4814	95	446	11	0	polysaccharide metabolic process
GO:0003824	4814	2991	446	283	0	catalytic activity
GO:0005975	4814	326	446	24	0	carbohydrate metabolic process
GO:0008144	4814	17	446	1	0	drug binding
GO:0044444	4814	98	446	50	0	cytoplasmic part
GO:0008150	4814	3825	446	381	0	biological_process
GO:0008152	4814	3089	446	332	0	metabolic process
GO:0017076	4814	762	446	105	0	purine nucleotide binding
GO:0034641	4814	1307	446	150	0	cellular nitrogen compound metabolic process
GO:0044462	4814	18	446	2	0	external encapsulating structure part
GO:0034645	4814	939	446	121	0	cellular macromolecule biosynthetic process
GO:0008168	4814	112	446	17	0	methyltransferase activity
GO:0009273	4814	38	446	10	0	peptidoglycan-based cell wall biogenesis
GO:0005996	4814	74	446	11	0	monosaccharide metabolic process
GO:0044464	4814	1534	446	226	0	cell part
GO:0034637	4814	28	446	3	0	cellular carbohydrate biosynthetic process
GO:0015849	4814	27	446	2	0	organic acid transport
GO:0009310	4814	21	446	1	0	amine catabolic process
GO:0009309	4814	106	446	22	0	amine biosynthetic process
GO:0009308	4814	226	446	53	0	amine metabolic process
GO:0008081	4814	10	446	1	0	phosphoric diester hydrolase activity
GO:0017144	4814	28	446	1	0	drug metabolic process
GO:0008080	4814	84	446	3	0	N-acetyltransferase activity
GO:0030976	4814	14	446	2	0	thiamin pyrophosphate binding
GO:0015837	4814	22	446	1	0	amine transport
GO:0017111	4814	303	446	31	0	nucleoside-triphosphatase activity
GO:0042398	4814	25	446	2	0	cellular amino acid derivative biosynthetic process
GO:0003700	4814	596	446	14	0	transcription factor activity
GO:0008026	4814	28	446	2	0	ATP-dependent helicase activity
GO:0006082	4814	247	446	53	0	organic acid metabolic process
GO:0015672	4814	47	446	8	0	monovalent inorganic cation transport
GO:0031224	4814	569	446	59	0	intrinsic to membrane
GO:0003674	4814	4477	446	418	0	molecular_function
GO:0003677	4814	918	446	34	0	DNA binding
GO:0003676	4814	1046	446	91	0	nucleic acid binding
GO:0016903	4814	23	446	2	0	oxidoreductase activity, acting on the aldehyde or oxo group of donors
GO:0003678	4814	17	446	1	0	DNA helicase activity
GO:0006139	4814	1082	446	107	0	nucleobase, nucleoside, nucleotide and nucleic acid metabolic process
GO:0016999	4814	28	446	1	0	antibiotic metabolic process
GO:0017000	4814	25	446	1	0	antibiotic biosynthetic process
GO:0006022	4814	43	446	11	0	aminoglycan metabolic process
GO:0006026	4814	19	446	1	0	aminoglycan catabolic process
GO:0006066	4814	106	446	12	0	alcohol metabolic process
GO:0016987	4814	68	446	1	0	sigma factor activity
GO:0016986	4814	68	446	1	0	transcription initiation factor activity
GO:0023060	4814	255	446	13	0	signal transmission
GO:0046394	4814	122	446	27	0	carboxylic acid biosynthetic process
GO:0046395	4814	24	446	1	0	carboxylic acid catabolic process
GO:0023046	4814	255	446	13	0	signaling process
GO:0023052	4814	260	446	13	0	signaling
GO:0001883	4814	736	446	96	0	purine nucleoside binding
GO:0001882	4814	737	446	97	0	nucleoside binding
GO:0005737	4814	375	446	127	0	cytoplasm
GO:0048523	4814	28	446	2	0	negative regulation of cellular process
GO:0048519	4814	28	446	2	0	negative regulation of biological process
GO:0019219	4814	733	446	29	0	regulation of nucleobase, nucleoside, nucleotide and nucleic acid metabolic process
GO:0019222	4814	746	446	30	0	regulation of metabolic process
GO:0051716	4814	85	446	5	0	cellular response to stimulus
GO:0044255	4814	70	446	14	0	cellular lipid metabolic process
GO:0044248	4814	63	446	11	0	cellular catabolic process
GO:0044249	4814	1307	446	205	0	cellular biosynthetic process
GO:0044238	4814	1966	446	234	0	primary metabolic process
GO:0044237	4814	1877	446	267	0	cellular metabolic process
GO:0019318	4814	61	446	10	0	hexose metabolic process
GO:0044281	4814	526	446	111	0	small molecule metabolic process
GO:0044282	4814	69	446	10	0	small molecule catabolic process
GO:0044283	4814	275	446	68	0	small molecule biosynthetic process
GO:0044272	4814	31	446	5	0	sulfur compound biosynthetic process
GO:0044271	4814	251	446	66	0	cellular nitrogen compound biosynthetic process
GO:0044264	4814	21	446	1	0	cellular polysaccharide metabolic process
GO:0044267	4814	252	446	80	0	cellular protein metabolic process
GO:0044260	4814	1221	446	143	0	cellular macromolecule metabolic process
GO:0044262	4814	123	446	13	0	cellular carbohydrate metabolic process
GO:0015405	4814	78	446	12	0	P-P-bond-hydrolysis-driven transmembrane transporter activity
GO:0070882	4814	39	446	10	0	cellular cell wall organization or biogenesis
GO:0044036	4814	45	446	11	0	cell wall macromolecule metabolic process
GO:0015399	4814	78	446	12	0	primary active transmembrane transporter activity
GO:0017171	4814	63	446	6	0	serine hydrolase activity
GO:0044085	4814	127	446	18	0	cellular component biogenesis
GO:0009653	4814	26	446	8	0	anatomical structure morphogenesis
GO:0046483	4814	178	446	52	0	heterocycle metabolic process
GO:0005886	4814	278	446	36	0	plasma membrane
GO:0003887	4814	16	446	1	0	DNA-directed DNA polymerase activity
GO:0042180	4814	240	446	54	0	cellular ketone metabolic process
GO:0044106	4814	181	446	42	0	cellular amine metabolic process
GO:0042221	4814	59	446	3	0	response to chemical stimulus

## Sheet: Van down at least 2 of 3
ID	Pop.total	Pop.term	Study.total	Study.term	marg	name
GO:0006412	4814	117	589	79	1	translation
GO:0016744	4814	8	589	6	0.641415	transferase activity, transferring aldehyde or ketonic groups
GO:0019205	4814	7	589	5	0.52921	nucleobase, nucleoside, nucleotide kinase activity
GO:0034220	4814	17	589	14	0.444833	ion transmembrane transport
GO:0004748	4814	3	589	3	0.415978	ribonucleoside-diphosphate reductase activity
GO:0006644	4814	15	589	7	0.372976	phospholipid metabolic process
GO:0008104	4814	16	589	9	0.346743	protein localization
GO:0008654	4814	15	589	7	0.343142	phospholipid biosynthetic process
GO:0044271	4814	251	589	91	0.340613	cellular nitrogen compound biosynthetic process
GO:0016226	4814	4	589	3	0.338498	iron-sulfur cluster assembly
GO:0033036	4814	16	589	9	0.319684	macromolecule localization
GO:0009252	4814	23	589	10	0.311605	peptidoglycan biosynthetic process
GO:0031163	4814	4	589	3	0.309329	metallo-sulfur cluster assembly
GO:0009986	4814	5	589	3	0.305453	cell surface
GO:0006779	4814	42	589	20	0.305374	porphyrin biosynthetic process
GO:0009109	4814	17	589	9	0.28457	coenzyme catabolic process
GO:0003723	4814	78	589	48	0.280744	RNA binding
GO:0016668	4814	5	589	3	0.277142	oxidoreductase activity, acting on sulfur group of donors, NAD or NADP as acceptor
GO:0006023	4814	23	589	10	0.268226	aminoglycan biosynthetic process
GO:0006024	4814	23	589	10	0.252423	glycosaminoglycan biosynthetic process
GO:0006730	4814	22	589	9	0.245664	one-carbon metabolic process
GO:0019201	4814	5	589	4	0.237322	nucleotide kinase activity
GO:0034755	4814	7	589	5	0.23201	iron ion transmembrane transport
GO:0045333	4814	35	589	15	0.230552	cellular respiration
GO:0006827	4814	7	589	5	0.226532	high-affinity iron ion transport
GO:0004129	4814	5	589	4	0.199767	cytochrome-c oxidase activity
GO:0009102	4814	3	589	3	0.199501	biotin biosynthetic process
GO:0006778	4814	43	589	20	0.194825	porphyrin metabolic process
GO:0016676	4814	5	589	4	0.192587	oxidoreductase activity, acting on heme group of donors, oxygen as acceptor
GO:0005739	4814	4	589	3	0.179783	mitochondrion
GO:0006768	4814	3	589	3	0.175851	biotin metabolic process
GO:0004845	4814	2	589	2	0.174702	uracil phosphoribosyltransferase activity
GO:0016675	4814	5	589	4	0.174397	oxidoreductase activity, acting on heme group of donors
GO:0051187	4814	18	589	9	0.172495	cofactor catabolic process
GO:0042823	4814	2	589	2	0.172262	pyridoxal phosphate biosynthetic process
GO:0042822	4814	2	589	2	0.157639	pyridoxal phosphate metabolic process
GO:0008173	4814	13	589	5	0.155314	RNA methyltransferase activity
GO:0004372	4814	9	589	4	0.153872	glycine hydroxymethyltransferase activity
GO:0020037	4814	32	589	11	0.152713	heme binding
GO:0006563	4814	8	589	4	0.15089	L-serine metabolic process
GO:0043604	4814	3	589	3	0.14758	amide biosynthetic process
GO:0045259	4814	9	589	9	0.127628	proton-transporting ATP synthase complex
GO:0015002	4814	5	589	4	0.124974	heme-copper terminal oxidase activity
GO:0004549	4814	2	589	2	0.122836	tRNA-specific ribonuclease activity
GO:0015031	4814	14	589	8	0.118533	protein transport
GO:0009262	4814	6	589	4	0.118351	deoxyribonucleotide metabolic process
GO:0019419	4814	2	589	2	0.117453	sulfate reduction
GO:0043624	4814	9	589	6	0.117305	cellular protein complex disassembly
GO:0016728	4814	5	589	3	0.116237	oxidoreductase activity, acting on CH or CH2 groups, disulfide as acceptor
GO:0005971	4814	2	589	2	0.113177	ribonucleoside-diphosphate reductase complex
GO:0034623	4814	9	589	6	0.113096	cellular macromolecular complex disassembly
GO:0006099	4814	16	589	8	0.1087	tricarboxylic acid cycle
GO:0009219	4814	4	589	3	0.108403	pyrimidine deoxyribonucleotide metabolic process
GO:0045184	4814	14	589	8	0.108374	establishment of protein localization
GO:0070566	4814	6	589	3	0.104096	adenylyltransferase activity
GO:0006096	4814	22	589	8	0.103098	glycolysis
GO:0032984	4814	9	589	6	0.0998603	macromolecular complex disassembly
GO:0006353	4814	5	589	4	0.099446	transcription termination
GO:0009081	4814	15	589	7	0.0966113	branched chain family amino acid metabolic process
GO:0022411	4814	9	589	6	0.0962409	cellular component disassembly
GO:0016671	4814	3	589	2	0.0957858	oxidoreductase activity, acting on sulfur group of donors, disulfide as acceptor
GO:0046394	4814	122	589	42	0.0951532	carboxylic acid biosynthetic process
GO:0009113	4814	3	589	2	0.094344	purine base biosynthetic process
GO:0019627	4814	4	589	2	0.0924021	urea metabolic process
GO:0004802	4814	2	589	2	0.092397	transketolase activity
GO:0033013	4814	44	589	20	0.091793	tetrapyrrole metabolic process
GO:0043241	4814	9	589	6	0.0899409	protein complex disassembly
GO:0016469	4814	11	589	10	0.0895664	proton-transporting two-sector ATPase complex
GO:0003856	4814	3	589	2	0.0888185	3-dehydroquinate synthase activity
GO:0016071	4814	2	589	2	0.0879103	mRNA metabolic process
GO:0046356	4814	16	589	8	0.0873491	acetyl-CoA catabolic process
GO:0009394	4814	4	589	3	0.0855685	2'-deoxyribonucleotide metabolic process
GO:0008175	4814	3	589	2	0.0833399	tRNA methyltransferase activity
GO:0043566	4814	4	589	2	0.082994	structure-specific DNA binding
GO:0009076	4814	12	589	5	0.0821715	histidine family amino acid biosynthetic process
GO:0000105	4814	12	589	5	0.0817317	histidine biosynthetic process
GO:0009069	4814	18	589	8	0.080894	serine family amino acid metabolic process
GO:0009060	4814	18	589	9	0.0797031	aerobic respiration
GO:0003697	4814	4	589	2	0.0792521	single-stranded DNA binding
GO:0034621	4814	14	589	8	0.0779797	cellular macromolecular complex subunit organization
GO:0009225	4814	5	589	3	0.0770991	nucleotide-sugar metabolic process
GO:0006084	4814	16	589	8	0.0763695	acetyl-CoA metabolic process
GO:0009099	4814	3	589	2	0.0755338	valine biosynthetic process
GO:0006633	4814	14	589	5	0.0726684	fatty acid biosynthetic process
GO:0009083	4814	1	589	1	0.0721337	branched chain family amino acid catabolic process
GO:0016628	4814	5	589	2	0.0721113	oxidoreductase activity, acting on the CH-CH group of donors, NAD or NADP as acceptor
GO:0006857	4814	1	589	1	0.0719246	oligopeptide transport
GO:0000049	4814	13	589	10	0.0716603	tRNA binding
GO:0006220	4814	15	589	7	0.0714317	pyrimidine nucleotide metabolic process
GO:0000175	4814	2	589	2	0.0710552	3'-5'-exoribonuclease activity
GO:0046401	4814	1	589	1	0.0682603	lipopolysaccharide core region metabolic process
GO:0003994	4814	1	589	1	0.0681174	aconitate hydratase activity
GO:0008408	4814	9	589	4	0.0675674	3'-5' exonuclease activity
GO:0003998	4814	1	589	1	0.0669664	acylphosphatase activity
GO:0006396	4814	36	589	14	0.0660297	RNA processing
GO:0030604	4814	1	589	1	0.0659613	1-deoxy-D-xylulose-5-phosphate reductoisomerase activity
GO:0009156	4814	17	589	7	0.0654174	ribonucleoside monophosphate biosynthetic process
GO:0015821	4814	1	589	1	0.0642348	methionine transport
GO:0008535	4814	1	589	1	0.0633715	respiratory chain complex IV assembly
GO:0051775	4814	1	589	1	0.0633368	response to redox state
GO:0004605	4814	1	589	1	0.0627807	phosphatidate cytidylyltransferase activity
GO:0006560	4814	6	589	3	0.0617827	proline metabolic process
GO:0004478	4814	1	589	1	0.0615246	methionine adenosyltransferase activity
GO:0000101	4814	1	589	1	0.0611195	sulfur amino acid transport
GO:0015424	4814	1	589	1	0.0609582	amino acid-transporting ATPase activity
GO:0045300	4814	1	589	1	0.0602858	acyl-[acyl-carrier-protein] desaturase activity
GO:0003983	4814	1	589	1	0.0600429	UTP:glucose-1-phosphate uridylyltransferase activity
GO:0032268	4814	4	589	3	0.0597409	regulation of cellular protein metabolic process
GO:0008565	4814	9	589	6	0.0582256	protein transporter activity
GO:0031071	4814	1	589	1	0.0580531	cysteine desulfurase activity
GO:0033177	4814	4	589	4	0.0578929	proton-transporting two-sector ATPase complex, proton-transporting domain
GO:0032549	4814	1	589	1	0.0575919	ribonucleoside binding
GO:0016631	4814	1	589	1	0.057448	enoyl-[acyl-carrier-protein] reductase activity
GO:0004618	4814	1	589	1	0.0574358	phosphoglycerate kinase activity
GO:0004746	4814	1	589	1	0.0572092	riboflavin synthase activity
GO:0006189	4814	7	589	4	0.0569337	'de novo' IMP biosynthetic process
GO:0009244	4814	1	589	1	0.0567429	lipopolysaccharide core region biosynthetic process
GO:0006631	4814	26	589	8	0.0566939	fatty acid metabolic process
GO:0031263	4814	1	589	1	0.0566786	amine-transporting ATPase activity
GO:0006826	4814	9	589	5	0.0564929	iron ion transport
GO:0008965	4814	1	589	1	0.0564919	phosphoenolpyruvate-protein phosphotransferase activity
GO:0008603	4814	1	589	1	0.0564001	cAMP-dependent protein kinase regulator activity
GO:0030234	4814	5	589	2	0.0554531	enzyme regulator activity
GO:0016725	4814	8	589	4	0.0553378	oxidoreductase activity, acting on CH or CH2 groups
GO:0008176	4814	1	589	1	0.0545531	tRNA (guanine-N7-)-methyltransferase activity
GO:0004591	4814	1	589	1	0.0540909	oxoglutarate dehydrogenase (succinyl-transferring) activity
GO:0046417	4814	24	589	8	0.0534735	chorismate metabolic process
GO:0045426	4814	1	589	1	0.0533643	quinone cofactor biosynthetic process
GO:0004781	4814	1	589	1	0.0530113	sulfate adenylyltransferase (ATP) activity
GO:0004779	4814	1	589	1	0.0527552	sulfate adenylyltransferase activity
GO:0008531	4814	1	589	1	0.0524286	riboflavin kinase activity
GO:0051920	4814	1	589	1	0.0523684	peroxiredoxin activity
GO:0004316	4814	1	589	1	0.0520317	3-oxoacyl-[acyl-carrier-protein] reductase activity
GO:0004585	4814	1	589	1	0.0520194	ornithine carbamoyltransferase activity
GO:0006011	4814	1	589	1	0.051898	UDP-glucose metabolic process
GO:0004013	4814	1	589	1	0.051499	adenosylhomocysteinase activity
GO:0046125	4814	3	589	2	0.0509439	pyrimidine deoxyribonucleoside metabolic process
GO:0004595	4814	1	589	1	0.0509398	pantetheine-phosphate adenylyltransferase activity
GO:0022900	4814	22	589	9	0.0508745	electron transport chain
GO:0001682	4814	1	589	1	0.0507572	tRNA 5'-leader removal
GO:0004107	4814	1	589	1	0.0506949	chorismate synthase activity
GO:0051246	4814	4	589	3	0.0506603	regulation of protein metabolic process
GO:0006775	4814	1	589	1	0.0506245	fat-soluble vitamin metabolic process
GO:0042819	4814	4	589	2	0.0505194	vitamin B6 biosynthetic process
GO:0005960	4814	1	589	1	0.0504776	glycine cleavage complex
GO:0009110	4814	67	589	23	0.0503786	vitamin biosynthetic process
GO:0051748	4814	1	589	1	0.0500286	UTP-monosaccharide-1-phosphate uridylyltransferase activity
GO:0042375	4814	1	589	1	0.0498582	quinone cofactor metabolic process
GO:0046080	4814	2	589	2	0.0497541	dUTP metabolic process
GO:0070043	4814	1	589	1	0.0495296	rRNA (guanine-N7-)-methyltransferase activity
GO:0005952	4814	1	589	1	0.0492837	cAMP-dependent protein kinase complex
GO:0009349	4814	1	589	1	0.0485735	riboflavin synthase complex
GO:0046486	4814	2	589	2	0.0482919	glycerolipid metabolic process
GO:0008839	4814	1	589	1	0.0482582	dihydrodipicolinate reductase activity
GO:0042362	4814	1	589	1	0.0479113	fat-soluble vitamin biosynthetic process
GO:0045263	4814	4	589	4	0.0478021	proton-transporting ATP synthase complex, coupling factor F(o)
GO:0016801	4814	1	589	1	0.0476419	hydrolase activity, acting on ether bonds
GO:0043231	4814	13	589	5	0.0474705	intracellular membrane-bounded organelle
GO:0016802	4814	1	589	1	0.0463796	trialkylsulfonium hydrolase activity
GO:0003919	4814	1	589	1	0.0463643	FMN adenylyltransferase activity
GO:0004018	4814	1	589	1	0.0463449	N6-(1,2-dicarboxyethyl)AMP AMP-lyase (fumarate-forming) activity
GO:0019887	4814	1	589	1	0.0462143	protein kinase regulator activity
GO:0004657	4814	1	589	1	0.046097	proline dehydrogenase activity
GO:0004525	4814	1	589	1	0.045999	ribonuclease III activity
GO:0033014	4814	43	589	20	0.0459531	tetrapyrrole biosynthetic process
GO:0046654	4814	1	589	1	0.0455245	tetrahydrofolate biosynthetic process
GO:0051188	4814	101	589	37	0.045399	cofactor biosynthetic process
GO:0004318	4814	1	589	1	0.0452194	enoyl-[acyl-carrier-protein] reductase (NADH) activity
GO:0004042	4814	1	589	1	0.0452072	acetyl-CoA:L-glutamate N-acetyltransferase activity
GO:0004358	4814	1	589	1	0.0449705	glutamate N-acetyltransferase activity
GO:0019206	4814	1	589	1	0.0447898	nucleoside kinase activity
GO:0019202	4814	4	589	2	0.0446123	amino acid kinase activity
GO:0009234	4814	1	589	1	0.044148	menaquinone biosynthetic process
GO:0006164	4814	42	589	20	0.044047	purine nucleotide biosynthetic process
GO:0004413	4814	1	589	1	0.0439756	homoserine kinase activity
GO:0004664	4814	1	589	1	0.0439715	prephenate dehydratase activity
GO:0008963	4814	3	589	2	0.0436245	phospho-N-acetylmuramoyl-pentapeptide-transferase activity
GO:0016429	4814	1	589	1	0.0435623	tRNA (adenine-N1-)-methyltransferase activity
GO:0009147	4814	4	589	2	0.0433674	pyrimidine nucleoside triphosphate metabolic process
GO:0071450	4814	1	589	1	0.0432572	cellular response to oxygen radical
GO:0042371	4814	1	589	1	0.0432225	vitamin K biosynthetic process
GO:0008705	4814	1	589	1	0.0430939	methionine synthase activity
GO:0006650	4814	2	589	2	0.0430521	glycerophospholipid metabolic process
GO:0004160	4814	1	589	1	0.0427939	dihydroxy-acid dehydratase activity
GO:0009233	4814	1	589	1	0.0425898	menaquinone metabolic process
GO:0001932	4814	1	589	1	0.0424807	regulation of protein amino acid phosphorylation
GO:0006526	4814	10	589	4	0.042098	arginine biosynthetic process
GO:0009094	4814	1	589	1	0.0419266	L-phenylalanine biosynthetic process
GO:0019430	4814	1	589	1	0.0414858	removal of superoxide radicals
GO:0004019	4814	1	589	1	0.0414776	adenylosuccinate synthase activity
GO:0009211	4814	3	589	2	0.0412664	pyrimidine deoxyribonucleoside triphosphate metabolic process
GO:0003879	4814	1	589	1	0.041246	ATP phosphoribosyltransferase activity
GO:0009200	4814	3	589	2	0.0411633	deoxyribonucleoside triphosphate metabolic process
GO:0045229	4814	20	589	8	0.0409898	external encapsulating structure organization
GO:0042084	4814	1	589	1	0.0409235	5-methyltetrahydrofolate-dependent methyltransferase activity
GO:0003883	4814	1	589	1	0.0404898	CTP synthase activity
GO:0016075	4814	1	589	1	0.0404786	rRNA catabolic process
GO:0009120	4814	3	589	2	0.0404398	deoxyribonucleoside metabolic process
GO:0004791	4814	1	589	1	0.0402868	thioredoxin-disulfide reductase activity
GO:0019860	4814	1	589	1	0.0402725	uracil metabolic process
GO:0016426	4814	1	589	1	0.0399949	tRNA (adenine)-methyltransferase activity
GO:0000305	4814	1	589	1	0.0399633	response to oxygen radical
GO:0006397	4814	1	589	1	0.0398511	mRNA processing
GO:0000303	4814	1	589	1	0.039797	response to superoxide
GO:0016435	4814	2	589	1	0.0397715	rRNA (guanine) methyltransferase activity
GO:0019207	4814	1	589	1	0.0396541	kinase regulator activity
GO:0006223	4814	1	589	1	0.0393215	uracil salvage
GO:0003862	4814	1	589	1	0.0392092	3-isopropylmalate dehydrogenase activity
GO:0009161	4814	17	589	7	0.0391429	ribonucleoside monophosphate metabolic process
GO:0004526	4814	1	589	1	0.0391051	ribonuclease P activity
GO:0009039	4814	5	589	2	0.0390286	urease activity
GO:0009082	4814	13	589	6	0.0389735	branched chain family amino acid biosynthetic process
GO:0003991	4814	1	589	1	0.0386266	acetylglutamate kinase activity
GO:0004427	4814	2	589	1	0.0385745	inorganic diphosphatase activity
GO:0022884	4814	6	589	5	0.0385378	macromolecule transmembrane transporter activity
GO:0071451	4814	1	589	1	0.0383807	cellular response to superoxide
GO:0004636	4814	1	589	1	0.0383	phosphoribosyl-ATP diphosphatase activity
GO:0043100	4814	1	589	1	0.0379123	pyrimidine base salvage
GO:0009348	4814	1	589	1	0.0378204	ornithine carbamoyltransferase complex
GO:0004639	4814	1	589	1	0.0377062	phosphoribosylaminoimidazolesuccinocarboxamide synthase activity
GO:0043244	4814	2	589	2	0.0375664	regulation of protein complex disassembly
GO:0031399	4814	1	589	1	0.0369521	regulation of protein modification process
GO:0004867	4814	2	589	1	0.036897	serine-type endopeptidase inhibitor activity
GO:0004176	4814	2	589	1	0.0363704	ATP-dependent peptidase activity
GO:0008785	4814	1	589	1	0.0363276	alkyl hydroperoxide reductase activity
GO:0003871	4814	2	589	1	0.0359939	5-methyltetrahydropteroyltriglutamate-homocysteine S-methyltransferase activity
GO:0016743	4814	2	589	1	0.0359694	carboxyl- or carbamoyltransferase activity
GO:0004797	4814	1	589	1	0.0357725	thymidine kinase activity
GO:0006188	4814	8	589	4	0.0356613	IMP biosynthetic process
GO:0031974	4814	1	589	1	0.035646	membrane-enclosed lumen
GO:0031420	4814	2	589	1	0.035596	alkali metal ion binding
GO:0003899	4814	9	589	3	0.0355633	DNA-directed RNA polymerase activity
GO:0004632	4814	1	589	1	0.0354806	phosphopantothenate--cysteine ligase activity
GO:0004044	4814	1	589	1	0.0354194	amidophosphoribosyltransferase activity
GO:0004532	4814	3	589	2	0.0353582	exoribonuclease activity
GO:0042373	4814	1	589	1	0.0353031	vitamin K metabolic process
GO:0019277	4814	3	589	2	0.0352633	UDP-N-acetylgalactosamine biosynthetic process
GO:0008113	4814	2	589	1	0.0351317	peptide-methionine-(S)-S-oxide reductase activity
GO:0019276	4814	3	589	2	0.0349919	UDP-N-acetylgalactosamine metabolic process
GO:0004844	4814	2	589	1	0.0349776	uracil DNA N-glycosylase activity
GO:0008655	4814	1	589	1	0.0345735	pyrimidine salvage
GO:0005310	4814	2	589	1	0.0345368	dicarboxylic acid transmembrane transporter activity
GO:0016960	4814	1	589	1	0.0344633	class II ribonucleotide reductase activity
GO:0004124	4814	1	589	1	0.0343684	cysteine synthase activity
GO:0003934	4814	1	589	1	0.0343041	GTP cyclohydrolase I activity
GO:0046349	4814	3	589	2	0.0342745	amino sugar biosynthetic process
GO:0008320	4814	6	589	5	0.0342725	protein transmembrane transporter activity
GO:0017153	4814	2	589	1	0.0342439	sodium:dicarboxylate symporter activity
GO:0009221	4814	3	589	2	0.0341704	pyrimidine deoxyribonucleotide biosynthetic process
GO:0034062	4814	9	589	3	0.0341215	RNA polymerase activity
GO:0015941	4814	1	589	1	0.0340439	pantothenate catabolic process
GO:0004637	4814	1	589	1	0.0339694	phosphoribosylamine-glycine ligase activity
GO:0006562	4814	1	589	1	0.033846	proline catabolic process
GO:0006573	4814	4	589	2	0.0338092	valine metabolic process
GO:0003951	4814	2	589	1	0.0334715	NAD+ kinase activity
GO:0046653	4814	1	589	1	0.0334266	tetrahydrofolate metabolic process
GO:0031554	4814	2	589	2	0.0333786	regulation of transcription termination
GO:0019136	4814	1	589	1	0.0333776	deoxynucleoside kinase activity
GO:0070567	4814	2	589	1	0.0327898	cytidylyltransferase activity
GO:0004642	4814	2	589	2	0.0326439	phosphoribosylformylglycinamidine synthase activity
GO:0009168	4814	15	589	6	0.0326378	purine ribonucleoside monophosphate biosynthetic process
GO:0004360	4814	2	589	1	0.0324174	glutamine-fructose-6-phosphate transaminase (isomerizing) activity
GO:0004633	4814	1	589	1	0.0324164	phosphopantothenoylcysteine decarboxylase activity
GO:0006766	4814	67	589	23	0.0323766	vitamin metabolic process
GO:0016842	4814	2	589	1	0.03165	amidine-lyase activity
GO:0003725	4814	1	589	1	0.0314572	double-stranded RNA binding
GO:0003922	4814	1	589	1	0.0313949	GMP synthase (glutamine-hydrolyzing) activity
GO:0016742	4814	6	589	2	0.0312306	hydroxymethyl-, formyl- and related transferase activity
GO:0042274	4814	2	589	1	0.0311419	ribosomal small subunit biogenesis
GO:0004399	4814	1	589	1	0.0311194	histidinol dehydrogenase activity
GO:0006534	4814	7	589	3	0.0311092	cysteine metabolic process
GO:0030488	4814	1	589	1	0.0310613	tRNA methylation
GO:0019379	4814	1	589	1	0.0308235	sulfate assimilation, phosphoadenylyl sulfate reduction by phosphoadenylyl-sulfate reductase (thioredoxin)
GO:0006544	4814	7	589	3	0.0305684	glycine metabolic process
GO:0004332	4814	2	589	1	0.0302062	fructose-bisphosphate aldolase activity
GO:0009265	4814	3	589	2	0.0301857	2'-deoxyribonucleotide biosynthetic process
GO:0009065	4814	4	589	2	0.0300511	glutamine family amino acid catabolic process
GO:0030955	4814	2	589	1	0.0300429	potassium ion binding
GO:0000096	4814	17	589	7	0.0299562	sulfur amino acid metabolic process
GO:0006400	4814	9	589	4	0.0299511	tRNA modification
GO:0004604	4814	1	589	1	0.0299368	phosphoadenylyl-sulfate reductase (thioredoxin) activity
GO:0006543	4814	1	589	1	0.0298643	glutamine catabolic process
GO:0004644	4814	1	589	1	0.029697	phosphoribosylglycinamide formyltransferase activity
GO:0016645	4814	6	589	3	0.0296776	oxidoreductase activity, acting on the CH-NH group of donors
GO:0004743	4814	2	589	1	0.0294562	pyruvate kinase activity
GO:0009263	4814	3	589	2	0.0292837	deoxyribonucleotide biosynthetic process
GO:0000097	4814	14	589	6	0.0291786	sulfur amino acid biosynthetic process
GO:0031119	4814	2	589	1	0.0290021	tRNA pseudouridine synthesis
GO:0004751	4814	2	589	1	0.0289817	ribose-5-phosphate isomerase activity
GO:0006835	4814	2	589	1	0.0289715	dicarboxylic acid transport
GO:0042816	4814	4	589	2	0.0288623	vitamin B6 metabolic process
GO:0004857	4814	2	589	1	0.0288398	enzyme inhibitor activity
GO:0004807	4814	2	589	1	0.0288317	triose-phosphate isomerase activity
GO:0009399	4814	2	589	1	0.0287541	nitrogen fixation
GO:0009022	4814	1	589	1	0.0287347	tRNA nucleotidyltransferase activity
GO:0046341	4814	1	589	1	0.0286551	CDP-diacylglycerol metabolic process
GO:0016896	4814	3	589	2	0.0285398	exoribonuclease activity, producing 5'-phosphomonoesters
GO:0016423	4814	2	589	1	0.0284551	tRNA (guanine) methyltransferase activity
GO:0047429	4814	1	589	1	0.0284215	nucleoside-triphosphate diphosphatase activity
GO:0016783	4814	7	589	3	0.0284194	sulfurtransferase activity
GO:0009186	4814	2	589	1	0.0283684	deoxyribonucleoside diphosphate metabolic process
GO:0046040	4814	8	589	4	0.0282153	IMP metabolic process
GO:0016717	4814	2	589	1	0.0280613	oxidoreductase activity, acting on paired donors, with oxidation of a pair of donors resulting in the reduction of molecular oxygen to two molecules of water
GO:0051538	4814	1	589	1	0.0278051	3 iron, 4 sulfur cluster binding
GO:0009157	4814	1	589	1	0.0275857	deoxyribonucleoside monophosphate biosynthetic process
GO:0003861	4814	2	589	1	0.0275459	3-isopropylmalate dehydratase activity
GO:0015450	4814	6	589	5	0.0274408	P-P-bond-hydrolysis-driven protein transmembrane transporter activity
GO:0043233	4814	1	589	1	0.0272755	organelle lumen
GO:0015937	4814	5	589	2	0.0269286	coenzyme A biosynthetic process
GO:0019344	4814	4	589	2	0.0268449	cysteine biosynthetic process
GO:0030414	4814	2	589	1	0.0267633	peptidase inhibitor activity
GO:0009124	4814	20	589	8	0.0267194	nucleoside monophosphate biosynthetic process
GO:0005759	4814	1	589	1	0.026698	mitochondrial matrix
GO:0019288	4814	1	589	1	0.0266878	isopentenyl diphosphate biosynthetic process, mevalonate-independent pathway
GO:0009167	4814	15	589	6	0.0266245	purine ribonucleoside monophosphate metabolic process
GO:0034661	4814	1	589	1	0.0262837	ncRNA catabolic process
GO:0070013	4814	1	589	1	0.0262368	intracellular organelle lumen
GO:0009325	4814	13	589	4	0.0261837	nitrate reductase complex
GO:0006402	4814	1	589	1	0.0259908	mRNA catabolic process
GO:0004866	4814	2	589	1	0.0259643	endopeptidase inhibitor activity
GO:0009070	4814	8	589	4	0.0258643	serine family amino acid biosynthetic process
GO:0015986	4814	10	589	9	0.0257072	ATP synthesis coupled proton transport
GO:0015296	4814	2	589	1	0.0256429	anion:cation symporter activity
GO:0015985	4814	10	589	9	0.0256092	energy coupled proton transport, down electrochemical gradient
GO:0009097	4814	5	589	2	0.025597	isoleucine biosynthetic process
GO:0004654	4814	1	589	1	0.0253715	polyribonucleotide nucleotidyltransferase activity
GO:0031980	4814	1	589	1	0.0251653	mitochondrial lumen
GO:0009123	4814	20	589	8	0.0249541	nucleoside monophosphate metabolic process
GO:0009073	4814	22	589	7	0.0248357	aromatic amino acid family biosynthetic process
GO:0004170	4814	1	589	1	0.024747	dUTP diphosphatase activity
GO:0004516	4814	2	589	1	0.0245602	nicotinate phosphoribosyltransferase activity
GO:0009240	4814	1	589	1	0.0245439	isopentenyl diphosphate biosynthetic process
GO:0004488	4814	1	589	1	0.0244878	methylenetetrahydrofolate dehydrogenase (NADP+) activity
GO:0016838	4814	8	589	3	0.0243347	carbon-oxygen lyase activity, acting on phosphates
GO:0009132	4814	2	589	1	0.0239317	nucleoside diphosphate metabolic process
GO:0009127	4814	15	589	6	0.0238949	purine nucleoside monophosphate biosynthetic process
GO:0006551	4814	5	589	2	0.0238296	leucine metabolic process
GO:0046112	4814	6	589	2	0.0237715	nucleobase biosynthetic process
GO:0019682	4814	1	589	1	0.0237449	glyceraldehyde-3-phosphate metabolic process
GO:0008312	4814	1	589	1	0.0237337	7S RNA binding
GO:0007047	4814	20	589	8	0.0236061	cellular cell wall organization
GO:0046339	4814	1	589	1	0.0235306	diacylglycerol metabolic process
GO:0050897	4814	1	589	1	0.0234684	cobalt ion binding
GO:0004834	4814	2	589	1	0.0232245	tryptophan synthase activity
GO:0032968	4814	1	589	1	0.023201	positive regulation of RNA elongation from RNA polymerase II promoter
GO:0050797	4814	1	589	1	0.0230347	thymidylate synthase (FAD) activity
GO:0004312	4814	9	589	3	0.0229429	fatty-acid synthase activity
GO:0009098	4814	5	589	2	0.0224623	leucine biosynthetic process
GO:0044429	4814	1	589	1	0.0223143	mitochondrial part
GO:0006177	4814	2	589	1	0.0222755	GMP biosynthetic process
GO:0006231	4814	1	589	1	0.0221684	dTMP biosynthetic process
GO:0046337	4814	1	589	1	0.02215	phosphatidylethanolamine metabolic process
GO:0003849	4814	2	589	1	0.0219694	3-deoxy-7-phosphoheptulonate synthase activity
GO:0006354	4814	1	589	1	0.0218817	RNA elongation
GO:0042439	4814	1	589	1	0.0217255	ethanolamine and derivative metabolic process
GO:0003882	4814	1	589	1	0.0216715	CDP-diacylglycerol-serine O-phosphatidyltransferase activity
GO:0070727	4814	10	589	5	0.0216184	cellular macromolecule localization
GO:0004477	4814	1	589	1	0.0215725	methenyltetrahydrofolate cyclohydrolase activity
GO:0008235	4814	10	589	3	0.0215715	metalloexopeptidase activity
GO:0000015	4814	2	589	1	0.0213184	phosphopyruvate hydratase complex
GO:0009176	4814	1	589	1	0.0212592	pyrimidine deoxyribonucleoside monophosphate metabolic process
GO:0009162	4814	1	589	1	0.0210357	deoxyribonucleoside monophosphate metabolic process
GO:0006753	4814	93	589	37	0.0209102	nucleoside phosphate metabolic process
GO:0016774	4814	5	589	2	0.0208908	phosphotransferase activity, carboxyl group as acceptor
GO:0004088	4814	2	589	1	0.0208194	carbamoyl-phosphate synthase (glutamine-hydrolyzing) activity
GO:0016639	4814	4	589	1	0.0206857	oxidoreductase activity, acting on the CH-NH2 group of donors, NAD or NADP as acceptor
GO:0004455	4814	2	589	1	0.0205	ketol-acid reductoisomerase activity
GO:0003977	4814	1	589	1	0.0204704	UDP-N-acetylglucosamine diphosphorylase activity
GO:0008213	4814	3	589	1	0.0201449	protein amino acid alkylation
GO:0019720	4814	6	589	2	0.0201092	Mo-molybdopterin cofactor metabolic process
GO:0043545	4814	6	589	2	0.020097	molybdopterin cofactor metabolic process
GO:0004349	4814	2	589	1	0.0200776	glutamate 5-kinase activity
GO:0006549	4814	5	589	2	0.0200163	isoleucine metabolic process
GO:0006357	4814	1	589	1	0.0199868	regulation of transcription from RNA polymerase II promoter
GO:0006366	4814	1	589	1	0.0199766	transcription from RNA polymerase II promoter
GO:0004749	4814	2	589	1	0.0199357	ribose phosphate diphosphokinase activity
GO:0046490	4814	1	589	1	0.0197092	isopentenyl diphosphate metabolic process
GO:0034654	4814	72	589	31	0.0196898	nucleobase, nucleoside, nucleotide and nucleic acid biosynthetic process
GO:0009177	4814	1	589	1	0.0196806	pyrimidine deoxyribonucleoside monophosphate biosynthetic process
GO:0006561	4814	5	589	2	0.0196786	proline biosynthetic process
GO:0003715	4814	3	589	2	0.0196694	transcription termination factor activity
GO:0034243	4814	1	589	1	0.0196684	regulation of RNA elongation from RNA polymerase II promoter
GO:0005381	4814	12	589	5	0.0194898	iron ion transmembrane transporter activity
GO:0004400	4814	2	589	1	0.0194347	histidinol-phosphate transaminase activity
GO:0006777	4814	6	589	2	0.0194133	Mo-molybdopterin cofactor biosynthetic process
GO:0042085	4814	2	589	1	0.0193378	5-methyltetrahydropteroyltri-L-glutamate-dependent methyltransferase activity
GO:0051668	4814	2	589	1	0.0192755	localization within membrane
GO:0070469	4814	3	589	2	0.0192378	respiratory chain
GO:0031555	4814	1	589	1	0.0192102	transcriptional attenuation
GO:0003842	4814	1	589	1	0.0192031	1-pyrroline-5-carboxylate dehydrogenase activity
GO:0008272	4814	3	589	1	0.0190541	sulfate transport
GO:0004141	4814	1	589	1	0.0189021	dethiobiotin synthase activity
GO:0004127	4814	1	589	1	0.0189	cytidylate kinase activity
GO:0032324	4814	6	589	2	0.0187643	molybdopterin cofactor biosynthetic process
GO:0051205	4814	2	589	1	0.0187286	protein insertion into membrane
GO:0009129	4814	2	589	1	0.0187174	pyrimidine nucleoside monophosphate metabolic process
GO:0008766	4814	1	589	1	0.0185878	UDP-N-acetylmuramoylalanyl-D-glutamyl-2,6-diaminopimelate-D-alanyl-D-alanine ligase activity
GO:0047480	4814	1	589	1	0.0185653	UDP-N-acetylmuramoyl-tripeptide-D-alanyl-D-alanine ligase activity
GO:0061024	4814	2	589	1	0.0185317	membrane organization
GO:0046073	4814	1	589	1	0.0185072	dTMP metabolic process
GO:0006163	4814	44	589	21	0.0184684	purine nucleotide metabolic process
GO:0051745	4814	1	589	1	0.0184633	4-hydroxy-3-methylbut-2-en-1-yl diphosphate reductase activity
GO:0008898	4814	2	589	1	0.018449	homocysteine S-methyltransferase activity
GO:0004801	4814	2	589	1	0.0183847	transaldolase activity
GO:0009202	4814	2	589	1	0.0181939	deoxyribonucleoside triphosphate biosynthetic process
GO:0031564	4814	1	589	1	0.0181592	transcription antitermination
GO:0070589	4814	29	589	10	0.0181388	cellular component macromolecule biosynthetic process
GO:0032786	4814	1	589	1	0.0181143	positive regulation of RNA elongation
GO:0004634	4814	2	589	1	0.0181072	phosphopyruvate hydratase activity
GO:0032784	4814	1	589	1	0.0181061	regulation of RNA elongation
GO:0051254	4814	1	589	1	0.0180837	positive regulation of RNA metabolic process
GO:0006818	4814	14	589	10	0.018051	hydrogen transport
GO:0004076	4814	1	589	1	0.0180133	biotin synthase activity
GO:0009117	4814	93	589	37	0.0180123	nucleotide metabolic process
GO:0015936	4814	5	589	2	0.0177204	coenzyme A metabolic process
GO:0004617	4814	2	589	1	0.0176888	phosphoglycerate dehydrogenase activity
GO:0051189	4814	6	589	2	0.0175602	prosthetic group metabolic process
GO:0006401	4814	4	589	2	0.0175521	RNA catabolic process
GO:0008940	4814	10	589	3	0.01755	nitrate reductase activity
GO:0008765	4814	1	589	1	0.017449	UDP-N-acetylmuramoylalanyl-D-glutamate-2,6-diaminopimelate ligase activity
GO:0004638	4814	2	589	1	0.0173112	phosphoribosylaminoimidazole carboxylase activity
GO:0033178	4814	7	589	6	0.0172827	proton-transporting two-sector ATPase complex, catalytic domain
GO:0006479	4814	3	589	1	0.0172592	protein amino acid methylation
GO:0006422	4814	1	589	1	0.0172082	aspartyl-tRNA aminoacylation
GO:0043094	4814	3	589	1	0.0171684	cellular metabolic compound salvage
GO:0004486	4814	1	589	1	0.0171235	methylenetetrahydrofolate dehydrogenase activity
GO:0006123	4814	1	589	1	0.017101	mitochondrial electron transport, cytochrome c to oxygen
GO:0016044	4814	2	589	1	0.0170337	cellular membrane organization
GO:0003984	4814	2	589	2	0.0170163	acetolactate synthase activity
GO:0006638	4814	1	589	1	0.0170133	neutral lipid metabolic process
GO:0015977	4814	1	589	1	0.0169939	carbon fixation
GO:0009041	4814	1	589	1	0.0168623	uridylate kinase activity
GO:0046335	4814	1	589	1	0.0167959	ethanolamine biosynthetic process
GO:0006368	4814	1	589	1	0.0167582	RNA elongation from RNA polymerase II promoter
GO:0004792	4814	3	589	1	0.016747	thiosulfate sulfurtransferase activity
GO:0008834	4814	2	589	1	0.01665	di-trans,poly-cis-decaprenylcistransferase activity
GO:0009126	4814	15	589	6	0.0166306	purine nucleoside monophosphate metabolic process
GO:0016149	4814	2	589	1	0.0165184	translation release factor activity, codon specific
GO:0042775	4814	1	589	1	0.0165051	mitochondrial ATP synthesis coupled electron transport
GO:0034404	4814	72	589	31	0.0164827	nucleobase, nucleoside and nucleotide biosynthetic process
GO:0016879	4814	47	589	19	0.0164612	ligase activity, forming carbon-nitrogen bonds
GO:0006535	4814	2	589	1	0.0163714	cysteine biosynthetic process from serine
GO:0017169	4814	3	589	1	0.01635	CDP-alcohol phosphatidyltransferase activity
GO:0046474	4814	1	589	1	0.0163041	glycerophospholipid biosynthetic process
GO:0051641	4814	13	589	6	0.0162296	cellular localization
GO:0034613	4814	10	589	5	0.0162143	cellular protein localization
GO:0022904	4814	17	589	6	0.0162041	respiratory electron transport chain
GO:0006580	4814	1	589	1	0.0159031	ethanolamine metabolic process
GO:0006229	4814	1	589	1	0.0158735	dUTP biosynthetic process
GO:0042083	4814	1	589	1	0.0158163	5,10-methylenetetrahydrofolate-dependent methyltransferase activity
GO:0048500	4814	1	589	1	0.0157949	signal recognition particle
GO:0004017	4814	1	589	1	0.0157714	adenylate kinase activity
GO:0006639	4814	1	589	1	0.0157643	acylglycerol metabolic process
GO:0015935	4814	8	589	7	0.0157572	small ribosomal subunit
GO:0006418	4814	25	589	20	0.0157521	tRNA aminoacylation for protein translation
GO:0004148	4814	3	589	1	0.0157214	dihydrolipoyl dehydrogenase activity
GO:0046037	4814	2	589	1	0.0157204	GMP metabolic process
GO:0004832	4814	1	589	1	0.0156051	valine-tRNA ligase activity
GO:0008939	4814	2	589	1	0.0155786	nicotinate-nucleotide-dimethylbenzimidazole phosphoribosyltransferase activity
GO:0043038	4814	25	589	20	0.0155021	amino acid activation
GO:0042254	4814	12	589	5	0.0154439	ribosome biogenesis
GO:0050511	4814	1	589	1	0.0154133	undecaprenyldiphospho-muramoylpentapeptide beta-N-acetylglucosaminyltransferase activity
GO:0005344	4814	3	589	1	0.0153816	oxygen transporter activity
GO:0004818	4814	1	589	1	0.0152204	glutamate-tRNA ligase activity
GO:0006436	4814	2	589	2	0.0152031	tryptophanyl-tRNA aminoacylation
GO:0001510	4814	3	589	1	0.0151776	RNA methylation
GO:0003735	4814	63	589	43	0.015151	structural constituent of ribosome
GO:0046961	4814	4	589	4	0.0151255	proton-transporting ATPase activity, rotational mechanism
GO:0006450	4814	1	589	1	0.0151245	regulation of translational fidelity
GO:0015994	4814	3	589	1	0.0150174	chlorophyll metabolic process
GO:0009095	4814	3	589	1	0.0150041	aromatic amino acid family biosynthetic process, prephenate pathway
GO:0016259	4814	1	589	1	0.0149888	selenocysteine metabolic process
GO:0009086	4814	9	589	3	0.0148102	methionine biosynthetic process
GO:0004822	4814	1	589	1	0.0148061	isoleucine-tRNA ligase activity
GO:0006415	4814	4	589	2	0.0147847	translational termination
GO:0004385	4814	1	589	1	0.0147806	guanylate kinase activity
GO:0006564	4814	3	589	1	0.0147204	L-serine biosynthetic process
GO:0050567	4814	3	589	3	0.014649	glutaminyl-tRNA synthase (glutamine-hydrolyzing) activity
GO:0031405	4814	6	589	2	0.0146439	lipoic acid binding
GO:0015627	4814	3	589	2	0.0146408	type II protein secretion system complex
GO:0042286	4814	1	589	1	0.0146255	glutamate-1-semialdehyde 2,1-aminomutase activity
GO:0015628	4814	3	589	2	0.0145561	protein secretion by the type II secretion system
GO:0006433	4814	1	589	1	0.0145531	prolyl-tRNA aminoacylation
GO:0006646	4814	1	589	1	0.014547	phosphatidylethanolamine biosynthetic process
GO:0006007	4814	33	589	10	0.0145174	glucose catabolic process
GO:0004015	4814	1	589	1	0.014498	adenosylmethionine-8-amino-7-oxononanoate transaminase activity
GO:0015235	4814	5	589	2	0.0144929	cobalamin transporter activity
GO:0004448	4814	1	589	1	0.0144847	isocitrate dehydrogenase activity
GO:0003878	4814	2	589	1	0.0144806	ATP citrate synthase activity
GO:0046903	4814	7	589	4	0.0144745	secretion
GO:0008764	4814	1	589	1	0.0144633	UDP-N-acetylmuramoylalanine-D-glutamate ligase activity
GO:0042777	4814	3	589	3	0.0144623	plasma membrane ATP synthesis coupled proton transport
GO:0009212	4814	2	589	1	0.0144541	pyrimidine deoxyribonucleoside triphosphate biosynthetic process
GO:0071704	4814	1	589	1	0.0144398	organic substance metabolic process
GO:0006434	4814	1	589	1	0.0144316	seryl-tRNA aminoacylation
GO:0006420	4814	2	589	1	0.0144306	arginyl-tRNA aminoacylation
GO:0004821	4814	1	589	1	0.0144174	histidine-tRNA ligase activity
GO:0006426	4814	1	589	1	0.0143306	glycyl-tRNA aminoacylation
GO:0004450	4814	1	589	1	0.0143214	isocitrate dehydrogenase (NADP+) activity
GO:0004108	4814	1	589	1	0.0142429	citrate (Si)-synthase activity
GO:0042273	4814	1	589	1	0.0142327	ribosomal large subunit biogenesis
GO:0071555	4814	21	589	8	0.0142286	cell wall organization
GO:0006438	4814	1	589	1	0.0142092	valyl-tRNA aminoacylation
GO:0009274	4814	4	589	1	0.014199	peptidoglycan-based cell wall
GO:0004045	4814	2	589	1	0.0141878	aminoacyl-tRNA hydrolase activity
GO:0004086	4814	2	589	1	0.0141459	carbamoyl-phosphate synthase activity
GO:0019134	4814	1	589	1	0.0141347	glucosamine-1-phosphate N-acetyltransferase activity
GO:0004365	4814	3	589	1	0.0141204	glyceraldehyde-3-phosphate dehydrogenase (phosphorylating) activity
GO:0009306	4814	7	589	4	0.0140878	protein secretion
GO:0008375	4814	1	589	1	0.0140714	acetylglucosaminyltransferase activity
GO:0004853	4814	1	589	1	0.0140714	uroporphyrinogen decarboxylase activity
GO:0008194	4814	1	589	1	0.0140296	UDP-glycosyltransferase activity
GO:0004817	4814	2	589	1	0.0139694	cysteine-tRNA ligase activity
GO:0016260	4814	1	589	1	0.013947	selenocysteine biosynthetic process
GO:0008079	4814	3	589	1	0.0139194	translation termination factor activity
GO:0045047	4814	2	589	1	0.0139163	protein targeting to ER
GO:0004345	4814	3	589	1	0.0139123	glucose-6-phosphate dehydrogenase activity
GO:0051003	4814	2	589	1	0.0138908	ligase activity, forming nitrogen-metal bonds, forming coordination complexes
GO:0008661	4814	2	589	1	0.0138765	1-deoxy-D-xylulose-5-phosphate synthase activity
GO:0008097	4814	1	589	1	0.0138419	5S rRNA binding
GO:0033862	4814	1	589	1	0.0138204	UMP kinase activity
GO:0019464	4814	3	589	1	0.0137531	glycine decarboxylation via glycine cleavage system
GO:0008883	4814	1	589	1	0.0136898	glutamyl-tRNA reductase activity
GO:0006414	4814	7	589	5	0.013647	translational elongation
GO:0042255	4814	1	589	1	0.0136388	ribosome assembly
GO:0051183	4814	5	589	2	0.0136367	vitamin transporter activity
GO:0008033	4814	17	589	7	0.0135684	tRNA processing
GO:0015995	4814	3	589	1	0.0134857	chlorophyll biosynthetic process
GO:0015420	4814	5	589	2	0.0134674	cobalamin-transporting ATPase activity
GO:0048522	4814	2	589	1	0.0134449	positive regulation of cellular process
GO:0001887	4814	1	589	1	0.0133949	selenium metabolic process
GO:0004765	4814	3	589	1	0.0133837	shikimate kinase activity
GO:0006555	4814	9	589	3	0.0133561	methionine metabolic process
GO:0008360	4814	22	589	8	0.0133245	regulation of cell shape
GO:0046907	4814	8	589	4	0.0132878	intracellular transport
GO:0070972	4814	2	589	1	0.0132561	protein localization in endoplasmic reticulum
GO:0004828	4814	1	589	1	0.013251	serine-tRNA ligase activity
GO:0046026	4814	1	589	1	0.0132306	precorrin-4 C11-methyltransferase activity
GO:0004831	4814	1	589	1	0.0132072	tyrosine-tRNA ligase activity
GO:0006614	4814	2	589	1	0.0131714	SRP-dependent cotranslational protein targeting to membrane
GO:0006435	4814	2	589	1	0.0131704	threonyl-tRNA aminoacylation
GO:0004814	4814	2	589	1	0.0131388	arginine-tRNA ligase activity
GO:0016851	4814	2	589	1	0.0130867	magnesium chelatase activity
GO:0009218	4814	3	589	1	0.0130735	pyrimidine ribonucleotide metabolic process
GO:0009236	4814	27	589	12	0.0130663	cobalamin biosynthetic process
GO:0006432	4814	2	589	2	0.0130592	phenylalanyl-tRNA aminoacylation
GO:0004609	4814	1	589	1	0.01305	phosphatidylserine decarboxylase activity
GO:0004829	4814	2	589	1	0.0130031	threonine-tRNA ligase activity
GO:0016726	4814	2	589	1	0.0129796	oxidoreductase activity, acting on CH or CH2 groups, NAD or NADP as acceptor
GO:0004824	4814	1	589	1	0.0129572	lysine-tRNA ligase activity
GO:0000027	4814	1	589	1	0.0129316	ribosomal large subunit assembly
GO:0006021	4814	3	589	1	0.0129051	inositol biosynthetic process
GO:0051002	4814	2	589	1	0.0128714	ligase activity, forming nitrogen-metal bonds
GO:0008495	4814	1	589	1	0.0128245	protoheme IX farnesyltransferase activity
GO:0070283	4814	2	589	1	0.0128102	radical SAM enzyme activity
GO:0009148	4814	3	589	1	0.0127898	pyrimidine nucleoside triphosphate biosynthetic process
GO:0042364	4814	66	589	22	0.0127776	water-soluble vitamin biosynthetic process
GO:0006558	4814	3	589	1	0.0127725	L-phenylalanine metabolic process
GO:0045261	4814	5	589	5	0.0127663	proton-transporting ATP synthase complex, catalytic core F(1)
GO:0009235	4814	27	589	12	0.0127602	cobalamin metabolic process
GO:0008829	4814	1	589	1	0.0127592	dCTP deaminase activity
GO:0006119	4814	23	589	13	0.0127245	oxidative phosphorylation
GO:0006427	4814	1	589	1	0.0126888	histidyl-tRNA aminoacylation
GO:0019320	4814	33	589	10	0.0126653	hexose catabolic process
GO:0006424	4814	1	589	1	0.0126633	glutamyl-tRNA aminoacylation
GO:0045935	4814	2	589	1	0.0126316	positive regulation of nucleobase, nucleoside, nucleotide and nucleic acid metabolic process
GO:0010608	4814	3	589	2	0.0126174	posttranscriptional regulation of gene expression
GO:0004311	4814	1	589	1	0.0126072	farnesyltranstransferase activity
GO:0006437	4814	1	589	1	0.0125398	tyrosyl-tRNA aminoacylation
GO:0006413	4814	3	589	3	0.0124816	translational initiation
GO:0016869	4814	1	589	1	0.0124633	intramolecular transferase activity, transferring amino groups
GO:0004825	4814	1	589	1	0.0123704	methionine-tRNA ligase activity
GO:0015934	4814	8	589	7	0.0123653	large ribosomal subunit
GO:0008943	4814	3	589	1	0.0123633	glyceraldehyde-3-phosphate dehydrogenase activity
GO:0055086	4814	116	589	43	0.0123378	nucleobase, nucleoside and nucleotide metabolic process
GO:0051173	4814	2	589	1	0.0123255	positive regulation of nitrogen compound metabolic process
GO:0000103	4814	2	589	1	0.0123143	sulfate assimilation
GO:0046933	4814	7	589	7	0.0123143	hydrogen ion transporting ATP synthase activity, rotational mechanism
GO:0022613	4814	12	589	5	0.0122704	ribonucleoprotein complex biogenesis
GO:0019637	4814	21	589	7	0.0122684	organophosphate metabolic process
GO:0004827	4814	1	589	1	0.0122388	proline-tRNA ligase activity
GO:0033279	4814	16	589	14	0.012198	ribosomal subunit
GO:0004815	4814	1	589	1	0.0121827	aspartate-tRNA ligase activity
GO:0004764	4814	1	589	1	0.0121418	shikimate 5-dehydrogenase activity
GO:0004418	4814	2	589	1	0.0120194	hydroxymethylbilane synthase activity
GO:0004775	4814	4	589	2	0.0119745	succinate-CoA ligase (ADP-forming) activity
GO:0022618	4814	1	589	1	0.0119541	ribonucleoprotein complex assembly
GO:0006417	4814	3	589	2	0.0119449	regulation of translation
GO:0032940	4814	7	589	4	0.0119123	secretion by cell
GO:0045017	4814	1	589	1	0.0118806	glycerolipid biosynthetic process
GO:0004774	4814	4	589	2	0.0118602	succinate-CoA ligase activity
GO:0004655	4814	1	589	1	0.0118582	porphobilinogen synthase activity
GO:0006783	4814	2	589	1	0.0118388	heme biosynthetic process
GO:0004813	4814	2	589	1	0.0117286	alanine-tRNA ligase activity
GO:0043623	4814	4	589	1	0.0117245	cellular protein complex assembly
GO:0042586	4814	4	589	1	0.0116786	peptide deformylase activity
GO:0048033	4814	1	589	1	0.0115602	heme o metabolic process
GO:0070925	4814	1	589	1	0.0115265	organelle assembly
GO:0046025	4814	2	589	1	0.0114847	precorrin-6Y C5,15-methyltransferase (decarboxylating) activity
GO:0009165	4814	65	589	28	0.0114582	nucleotide biosynthetic process
GO:0006448	4814	1	589	1	0.0113602	regulation of translational elongation
GO:0019843	4814	36	589	29	0.0112918	rRNA binding
GO:0008964	4814	1	589	1	0.0112847	phosphoenolpyruvate carboxylase activity
GO:0008553	4814	1	589	1	0.0112255	hydrogen-exporting ATPase activity, phosphorylative mechanism
GO:0006430	4814	1	589	1	0.0112174	lysyl-tRNA aminoacylation
GO:0031325	4814	2	589	1	0.0111316	positive regulation of cellular metabolic process
GO:0019877	4814	3	589	1	0.0110663	diaminopimelate biosynthetic process
GO:0004830	4814	2	589	2	0.0110235	tryptophan-tRNA ligase activity
GO:0010604	4814	2	589	1	0.0109735	positive regulation of macromolecule metabolic process
GO:0043039	4814	25	589	20	0.0109572	tRNA aminoacylation
GO:0043227	4814	15	589	5	0.0109531	membrane-bounded organelle
GO:0004512	4814	3	589	1	0.0109072	inositol-3-phosphate synthase activity
GO:0042257	4814	1	589	1	0.0108847	ribosomal subunit assembly
GO:0004823	4814	1	589	1	0.0108837	leucine-tRNA ligase activity
GO:0030060	4814	1	589	1	0.0108551	L-malate dehydrogenase activity
GO:0009451	4814	18	589	5	0.010849	RNA modification
GO:0046148	4814	11	589	4	0.0108112	pigment biosynthetic process
GO:0033365	4814	3	589	1	0.0107663	protein localization in organelle
GO:0048518	4814	2	589	1	0.0107265	positive regulation of biological process
GO:0009130	4814	2	589	1	0.0107021	pyrimidine nucleoside monophosphate biosynthetic process
GO:0006428	4814	1	589	1	0.0106725	isoleucyl-tRNA aminoacylation
GO:0042219	4814	3	589	1	0.0106551	cellular amino acid derivative catabolic process
GO:0006221	4814	13	589	5	0.0106449	pyrimidine nucleotide biosynthetic process
GO:0042440	4814	12	589	4	0.0105337	pigment metabolic process
GO:0003747	4814	3	589	1	0.0104643	translation release factor activity
GO:0006605	4814	5	589	2	0.01045	protein targeting
GO:0006613	4814	2	589	1	0.0104398	cotranslational protein targeting to membrane
GO:0004820	4814	1	589	1	0.0103572	glycine-tRNA ligase activity
GO:0003918	4814	4	589	1	0.0103072	DNA topoisomerase (ATP-hydrolyzing) activity
GO:0015980	4814	43	589	15	0.0102929	energy derivation by oxidation of organic compounds
GO:0004156	4814	3	589	1	0.0102837	dihydropteroate synthase activity
GO:0016667	4814	19	589	6	0.0102572	oxidoreductase activity, acting on sulfur group of donors
GO:0006525	4814	12	589	4	0.0102521	arginine metabolic process
GO:0006801	4814	3	589	1	0.0102031	superoxide metabolic process
GO:0008649	4814	4	589	1	0.0101643	rRNA methyltransferase activity
GO:0034622	4814	5	589	2	0.0101418	cellular macromolecular complex assembly
GO:0070569	4814	4	589	2	0.0101021	uridylyltransferase activity
GO:0006429	4814	1	589	1	0.0101	leucyl-tRNA aminoacylation
GO:0046173	4814	4	589	1	0.0100837	polyol biosynthetic process
GO:0048034	4814	1	589	1	0.0100204	heme O biosynthetic process
GO:0015992	4814	14	589	10	0.00997552	proton transport
GO:0006886	4814	8	589	4	0.00996532	intracellular protein transport
GO:0006419	4814	2	589	1	0.00992654	alanyl-tRNA aminoacylation
GO:0043603	4814	27	589	8	0.00984287	cellular amide metabolic process
GO:0009893	4814	2	589	1	0.00979287	positive regulation of metabolic process
GO:0015674	4814	17	589	6	0.00977042	di-, tri-valent inorganic cation transport
GO:0015669	4814	4	589	1	0.00958674	gas transport
GO:0004629	4814	4	589	1	0.00951736	phospholipase C activity
GO:0042558	4814	10	589	3	0.00947042	pteridine and derivative metabolic process
GO:0004326	4814	2	589	1	0.00945715	tetrahydrofolylpolyglutamate synthase activity
GO:0004826	4814	2	589	2	0.0094347	phenylalanine-tRNA ligase activity
GO:0009002	4814	4	589	1	0.00935511	serine-type D-Ala-D-Ala carboxypeptidase activity
GO:0005525	4814	32	589	11	0.0093347	GTP binding
GO:0009312	4814	4	589	1	0.00931327	oligosaccharide biosynthetic process
GO:0006431	4814	1	589	1	0.00931123	methionyl-tRNA aminoacylation
GO:0006612	4814	2	589	1	0.00930409	protein targeting to membrane
GO:0042168	4814	3	589	1	0.0090694	heme metabolic process
GO:0033818	4814	4	589	1	0.00901634	beta-ketoacyl-acyl-carrier-protein synthase III activity
GO:0006546	4814	4	589	1	0.0089796	glycine catabolic process
GO:0016646	4814	5	589	2	0.00896736	oxidoreductase activity, acting on the CH-NH group of donors, NAD or NADP as acceptor
GO:0006144	4814	6	589	2	0.00893878	purine base metabolic process
GO:0004620	4814	4	589	1	0.00893368	phospholipase activity
GO:0051649	4814	11	589	5	0.00882756	establishment of localization in cell
GO:0009311	4814	4	589	1	0.00869389	oligosaccharide metabolic process
GO:0009071	4814	4	589	1	0.00855817	serine family amino acid catabolic process
GO:0009260	4814	39	589	18	0.0085347	ribonucleotide biosynthetic process
GO:0019825	4814	4	589	1	0.00852552	oxygen binding
GO:0019001	4814	32	589	11	0.00826633	guanyl nucleotide binding
GO:0004177	4814	15	589	4	0.00816633	aminopeptidase activity
GO:0006213	4814	7	589	2	0.0081398	pyrimidine nucleoside metabolic process
GO:0042126	4814	8	589	2	0.00811736	nitrate metabolic process
GO:0006767	4814	66	589	22	0.00810103	water-soluble vitamin metabolic process
GO:0004000	4814	5	589	1	0.00807552	adenosine deaminase activity
GO:0015671	4814	4	589	1	0.00806429	oxygen transport
GO:0051128	4814	24	589	10	0.00799695	regulation of cellular component organization
GO:0042242	4814	1	589	1	0.00797858	cobyrinic acid a,c-diamide synthase activity
GO:0030145	4814	5	589	1	0.00794797	manganese ion binding
GO:0009220	4814	3	589	1	0.00791838	pyrimidine ribonucleotide biosynthetic process
GO:0003743	4814	4	589	3	0.00790307	translation initiation factor activity
GO:0016405	4814	5	589	2	0.00786531	CoA-ligase activity
GO:0005509	4814	4	589	1	0.00783572	calcium ion binding
GO:0046906	4814	42	589	13	0.00780103	tetrapyrrole binding
GO:0008239	4814	4	589	1	0.00778674	dipeptidyl-peptidase activity
GO:0000041	4814	18	589	6	0.00778368	transition metal ion transport
GO:0006206	4814	5	589	1	0.00775919	pyrimidine base metabolic process
GO:0051253	4814	4	589	1	0.00774082	negative regulation of RNA metabolic process
GO:0070887	4814	5	589	1	0.00766327	cellular response to chemical stimulus
GO:0032506	4814	5	589	1	0.00761123	cytokinetic process
GO:0016832	4814	5	589	1	0.00759491	aldehyde-lyase activity
GO:0045892	4814	4	589	1	0.00752858	negative regulation of transcription, DNA-dependent
GO:0016624	4814	6	589	2	0.00752858	oxidoreductase activity, acting on the aldehyde or oxo group of donors, disulfide as acceptor
GO:0009088	4814	7	589	1	0.00746021	threonine biosynthetic process
GO:0015082	4814	22	589	6	0.0074398	di-, tri-valent inorganic cation transmembrane transporter activity
GO:0006423	4814	2	589	1	0.00742858	cysteinyl-tRNA aminoacylation
GO:0003746	4814	7	589	4	0.00739899	translation elongation factor activity
GO:0004852	4814	2	589	1	0.00736429	uroporphyrinogen-III synthase activity
GO:0009259	4814	40	589	18	0.00723062	ribonucleotide metabolic process
GO:0001522	4814	5	589	1	0.00722144	pseudouridine synthesis
GO:0009084	4814	23	589	7	0.00717348	glutamine family amino acid biosynthetic process
GO:0022603	4814	22	589	8	0.00715919	regulation of anatomical structure morphogenesis
GO:0030259	4814	2	589	1	0.00705613	lipid glycosylation
GO:0000917	4814	5	589	1	0.00701735	barrier septum formation
GO:0016891	4814	6	589	2	0.00701735	endoribonuclease activity, producing 5'-phosphomonoesters
GO:0016053	4814	128	589	42	0.00700715	organic acid biosynthetic process
GO:0009163	4814	5	589	1	0.00691735	nucleoside biosynthetic process
GO:0006108	4814	2	589	1	0.0068745	malate metabolic process
GO:0042435	4814	9	589	1	0.00687348	indole derivative biosynthetic process
GO:0009089	4814	7	589	1	0.00686327	lysine biosynthetic process via diaminopimelate
GO:0006772	4814	8	589	2	0.00684388	thiamin metabolic process
GO:0009206	4814	20	589	9	0.00682552	purine ribonucleoside triphosphate biosynthetic process
GO:0000302	4814	5	589	1	0.00681735	response to reactive oxygen species
GO:0051539	4814	33	589	10	0.00678266	4 iron, 4 sulfur cluster binding
GO:0006662	4814	3	589	1	0.00674184	glycerol ether metabolic process
GO:0003933	4814	4	589	1	0.00672144	GTP cyclohydrolase activity
GO:0006399	4814	41	589	26	0.00670409	tRNA metabolic process
GO:0016847	4814	5	589	1	0.00667041	1-aminocyclopropane-1-carboxylate synthase activity
GO:0006542	4814	5	589	1	0.0066398	glutamine biosynthetic process
GO:0016780	4814	22	589	6	0.00663368	phosphotransferase activity, for other substituted phosphate groups
GO:0005840	4814	64	589	43	0.00661939	ribosome
GO:0042773	4814	13	589	4	0.0065796	ATP synthesis coupled electron transport
GO:0030258	4814	2	589	1	0.00656531	lipid modification
GO:0003711	4814	2	589	1	0.00655511	transcription elongation regulator activity
GO:0000162	4814	9	589	1	0.00654082	tryptophan biosynthetic process
GO:0006537	4814	4	589	1	0.00653572	glutamate biosynthetic process
GO:0016859	4814	7	589	2	0.00650409	cis-trans isomerase activity
GO:0016796	4814	5	589	2	0.0064898	exonuclease activity, active with either ribo- or deoxyribonucleic acids and producing 5'-phosphomonoesters
GO:0009075	4814	15	589	5	0.0064796	histidine family amino acid metabolic process
GO:0006091	4814	84	589	32	0.00643266	generation of precursor metabolites and energy
GO:0019829	4814	5	589	4	0.0064245	cation-transporting ATPase activity
GO:0030163	4814	5	589	1	0.00616939	protein catabolic process
GO:0009145	4814	20	589	9	0.00615613	purine nucleoside triphosphate biosynthetic process
GO:0016763	4814	20	589	6	0.00613164	transferase activity, transferring pentosyl groups
GO:0016211	4814	6	589	1	0.00607552	ammonia ligase activity
GO:0050793	4814	23	589	8	0.00605511	regulation of developmental process
GO:0016778	4814	4	589	1	0.00604592	diphosphotransferase activity
GO:0016151	4814	9	589	2	0.00601429	nickel ion binding
GO:0008652	4814	99	589	34	0.00598572	cellular amino acid biosynthetic process
GO:0009067	4814	21	589	5	0.00588368	aspartate family amino acid biosynthetic process
GO:0034614	4814	5	589	1	0.00586327	cellular response to reactive oxygen species
GO:0030529	4814	66	589	44	0.00586021	ribonucleoprotein complex
GO:0003916	4814	5	589	1	0.00585307	DNA topoisomerase activity
GO:0042723	4814	8	589	2	0.00584286	thiamin and derivative metabolic process
GO:0042559	4814	10	589	3	0.00583062	pteridine and derivative biosynthetic process
GO:0016882	4814	3	589	1	0.00581021	cyclo-ligase activity
GO:0006020	4814	4	589	1	0.00579694	inositol metabolic process
GO:0008170	4814	7	589	1	0.00579388	N-methyltransferase activity
GO:0009116	4814	36	589	11	0.0057847	nucleoside metabolic process
GO:0009141	4814	24	589	11	0.0057745	nucleoside triphosphate metabolic process
GO:0019238	4814	7	589	2	0.00577245	cyclohydrolase activity
GO:0004315	4814	6	589	1	0.00574184	3-oxoacyl-[acyl-carrier-protein] synthase activity
GO:0004521	4814	6	589	2	0.0057245	endoribonuclease activity
GO:0019104	4814	5	589	1	0.00568878	DNA N-glycosylase activity
GO:0009085	4814	7	589	1	0.0056745	lysine biosynthetic process
GO:0022838	4814	6	589	1	0.00563776	substrate-specific channel activity
GO:0016615	4814	2	589	1	0.00561021	malate dehydrogenase activity
GO:0046451	4814	7	589	1	0.00550919	diaminopimelate metabolic process
GO:0046219	4814	9	589	1	0.00549796	indolalkylamine biosynthetic process
GO:0009228	4814	8	589	2	0.00541123	thiamin biosynthetic process
GO:0016765	4814	32	589	10	0.00533266	transferase activity, transferring alkyl or aryl (other than methyl) groups
GO:0042724	4814	8	589	2	0.00530919	thiamin and derivative biosynthetic process
GO:0006760	4814	10	589	4	0.00529592	folic acid and derivative metabolic process
GO:0009396	4814	10	589	4	0.00528674	folic acid and derivative biosynthetic process
GO:0005773	4814	5	589	1	0.00525205	vacuole
GO:0018904	4814	3	589	1	0.00521939	organic ether metabolic process
GO:0004611	4814	2	589	1	0.00520715	phosphoenolpyruvate carboxykinase activity
GO:0006754	4814	19	589	9	0.00518572	ATP biosynthetic process
GO:0042434	4814	11	589	1	0.00517654	indole derivative metabolic process
GO:0006553	4814	7	589	1	0.00516429	lysine metabolic process
GO:0044445	4814	6	589	1	0.00509592	cytosolic part
GO:0046364	4814	9	589	3	0.00502552	monosaccharide biosynthetic process
GO:0034599	4814	5	589	1	0.00502449	cellular response to oxidative stress
GO:0000910	4814	5	589	1	0.00502347	cytokinesis
GO:0016776	4814	8	589	3	0.00501939	phosphotransferase activity, phosphate group as acceptor
GO:0046034	4814	19	589	9	0.00500409	ATP metabolic process
GO:0019363	4814	8	589	1	0.00493572	pyridine nucleotide biosynthetic process
GO:0022604	4814	22	589	8	0.00491123	regulation of cell morphogenesis
GO:0046165	4814	13	589	4	0.00490715	alcohol biosynthetic process
GO:0016884	4814	15	589	7	0.00483878	carbon-nitrogen ligase activity, with glutamine as amido-N-donor
GO:0016298	4814	5	589	1	0.00480205	lipase activity
GO:0032259	4814	16	589	3	0.00478062	methylation
GO:0009152	4814	36	589	16	0.00476837	purine ribonucleotide biosynthetic process
GO:0009150	4814	37	589	16	0.00471225	purine ribonucleotide metabolic process
GO:0004359	4814	2	589	1	0.00471021	glutaminase activity
GO:0009201	4814	20	589	9	0.00468572	ribonucleoside triphosphate biosynthetic process
GO:0009142	4814	22	589	10	0.00467654	nucleoside triphosphate biosynthetic process
GO:0009309	4814	106	589	35	0.0045847	amine biosynthetic process
GO:0006547	4814	15	589	5	0.00458164	histidine metabolic process
GO:0005402	4814	9	589	2	0.00452041	cation:sugar symporter activity
GO:0006586	4814	11	589	1	0.00441225	indolalkylamine metabolic process
GO:0006081	4814	5	589	1	0.00441225	cellular aldehyde metabolic process
GO:0016875	4814	27	589	20	0.00436735	ligase activity, forming carbon-oxygen bonds
GO:0016779	4814	51	589	15	0.00433776	nucleotidyltransferase activity
GO:0046365	4814	35	589	10	0.00428266	monosaccharide catabolic process
GO:0016661	4814	13	589	3	0.00428062	oxidoreductase activity, acting on other nitrogenous compounds as donors
GO:0016782	4814	10	589	3	0.00423572	transferase activity, transferring sulfur-containing groups
GO:0005829	4814	6	589	1	0.00411531	cytosol
GO:0015078	4814	18	589	12	0.00409388	hydrogen ion transmembrane transporter activity
GO:0006566	4814	8	589	1	0.00406225	threonine metabolic process
GO:0046912	4814	10	589	2	0.00404082	transferase activity, transferring acyl groups, acyl groups converted into alkyl on transfer
GO:0010382	4814	29	589	10	0.00400715	cellular cell wall macromolecule metabolic process
GO:0008653	4814	7	589	2	0.004	lipopolysaccharide metabolic process
GO:0006740	4814	12	589	3	0.00399898	NADPH regeneration
GO:0046496	4814	18	589	3	0.00399898	nicotinamide nucleotide metabolic process
GO:0004725	4814	5	589	1	0.00397858	protein tyrosine phosphatase activity
GO:0009982	4814	5	589	1	0.00393368	pseudouridine synthase activity
GO:0015087	4814	5	589	1	0.00389796	cobalt ion transmembrane transporter activity
GO:0004356	4814	5	589	1	0.00387143	glutamate-ammonia ligase activity
GO:0009231	4814	15	589	2	0.00382245	riboflavin biosynthetic process
GO:0042401	4814	16	589	2	0.00380919	cellular biogenic amine biosynthetic process
GO:0005216	4814	6	589	1	0.00373572	ion channel activity
GO:0009205	4814	21	589	9	0.00366837	purine ribonucleoside triphosphate metabolic process
GO:0042726	4814	15	589	2	0.00366327	riboflavin and derivative metabolic process
GO:0016846	4814	7	589	1	0.00363266	carbon-sulfur lyase activity
GO:0022803	4814	6	589	1	0.00361531	passive transmembrane transporter activity
GO:0016042	4814	5	589	1	0.00359898	lipid catabolic process
GO:0042430	4814	11	589	1	0.00357551	indole and derivative metabolic process
GO:0009103	4814	7	589	2	0.0035	lipopolysaccharide biosynthetic process
GO:0006733	4814	20	589	4	0.00346531	oxidoreduction coenzyme metabolic process
GO:0015295	4814	9	589	2	0.00345409	solute:hydrogen symporter activity
GO:0008172	4814	7	589	2	0.00345409	S-methyltransferase activity
GO:0016998	4814	10	589	2	0.0034296	cell wall macromolecule catabolic process
GO:0006568	4814	11	589	1	0.00340817	tryptophan metabolic process
GO:0004812	4814	27	589	20	0.00338674	aminoacyl-tRNA ligase activity
GO:0006771	4814	15	589	2	0.00338368	riboflavin metabolic process
GO:0044255	4814	70	589	21	0.00338266	cellular lipid metabolic process
GO:0032561	4814	32	589	11	0.00335102	guanyl ribonucleotide binding
GO:0044446	4814	20	589	15	0.00333368	intracellular organelle part
GO:0016840	4814	5	589	1	0.0033	carbon-nitrogen lyase activity
GO:0016880	4814	7	589	1	0.00327755	acid-ammonia (or amide) ligase activity
GO:0006536	4814	6	589	1	0.00325715	glutamate metabolic process
GO:0033865	4814	8	589	2	0.00320715	nucleoside bisphosphate metabolic process
GO:0005694	4814	9	589	2	0.00320511	chromosome
GO:0005351	4814	9	589	2	0.00318878	sugar:hydrogen symporter activity
GO:0009199	4814	21	589	9	0.0031847	ribonucleoside triphosphate metabolic process
GO:0008610	4814	58	589	17	0.00318164	lipid biosynthetic process
GO:0006098	4814	12	589	3	0.00317143	pentose-phosphate shunt
GO:0042278	4814	11	589	2	0.00312755	purine nucleoside metabolic process
GO:0003755	4814	7	589	2	0.00312143	peptidyl-prolyl cis-trans isomerase activity
GO:0006470	4814	6	589	1	0.00311123	protein amino acid dephosphorylation
GO:0043648	4814	35	589	10	0.00309694	dicarboxylic acid metabolic process
GO:0009112	4814	11	589	3	0.00304694	nucleobase metabolic process
GO:0006265	4814	5	589	1	0.00302755	DNA topological change
GO:0006090	4814	7	589	2	0.00290204	pyruvate metabolic process
GO:0043414	4814	10	589	2	0.00287143	macromolecule methylation
GO:0000270	4814	36	589	11	0.00284796	peptidoglycan metabolic process
GO:0019438	4814	43	589	12	0.00279796	aromatic compound biosynthetic process
GO:0019362	4814	20	589	4	0.0027449	pyridine nucleotide metabolic process
GO:0016072	4814	9	589	2	0.00272041	rRNA metabolic process
GO:0009144	4814	21	589	9	0.0026898	purine nucleoside triphosphate metabolic process
GO:0042727	4814	15	589	2	0.00268266	riboflavin and derivative biosynthetic process
GO:0006824	4814	7	589	1	0.00268164	cobalt ion transport
GO:0015939	4814	6	589	1	0.00266939	pantothenate metabolic process
GO:0004601	4814	7	589	1	0.00264898	peroxidase activity
GO:0006739	4814	12	589	3	0.00262449	NADP metabolic process
GO:0009066	4814	22	589	5	0.00261735	aspartate family amino acid metabolic process
GO:0016872	4814	5	589	1	0.00259082	intramolecular lyase activity
GO:0006094	4814	6	589	1	0.00256123	gluconeogenesis
GO:0006364	4814	9	589	2	0.00255613	rRNA processing
GO:0034470	4814	26	589	9	0.0025449	ncRNA processing
GO:0044038	4814	29	589	10	0.00245612	cell wall macromolecule biosynthetic process
GO:0046915	4814	21	589	6	0.00245102	transition metal ion transmembrane transporter activity
GO:0034660	4814	50	589	28	0.00240715	ncRNA metabolic process
GO:0003924	4814	16	589	5	0.00240612	GTPase activity
GO:0006040	4814	7	589	2	0.0023949	amino sugar metabolic process
GO:0016877	4814	7	589	2	0.00239082	ligase activity, forming carbon-sulfur bonds
GO:0006979	4814	7	589	1	0.00236429	response to oxidative stress
GO:0010035	4814	7	589	1	0.00235204	response to inorganic substance
GO:0008137	4814	19	589	4	0.00234592	NADH dehydrogenase (ubiquinone) activity
GO:0004185	4814	6	589	1	0.00232755	serine-type carboxypeptidase activity
GO:0015267	4814	6	589	1	0.00232041	channel activity
GO:0016878	4814	7	589	2	0.00230408	acid-thiol ligase activity
GO:0008276	4814	8	589	2	0.00227653	protein methyltransferase activity
GO:0016805	4814	6	589	1	0.00223674	dipeptidase activity
GO:0070008	4814	6	589	1	0.00223266	serine-type exopeptidase activity
GO:0016876	4814	27	589	20	0.00220919	ligase activity, forming aminoacyl-tRNA and related compounds
GO:0051301	4814	36	589	12	0.00216735	cell division
GO:0005198	4814	72	589	45	0.00212653	structural molecule activity
GO:0006541	4814	19	589	7	0.00211837	glutamine metabolic process
GO:0016881	4814	15	589	5	0.00211225	acid-amino acid ligase activity
GO:0019239	4814	10	589	2	0.00205919	deaminase activity
GO:0006800	4814	7	589	1	0.00202143	oxygen and reactive oxygen species metabolic process
GO:0008135	4814	14	589	8	0.00199898	translation factor activity, nucleic acid binding
GO:0046128	4814	11	589	2	0.00192857	purine ribonucleoside metabolic process
GO:0006769	4814	18	589	3	0.00185	nicotinamide metabolic process
GO:0030203	4814	36	589	11	0.00180408	glycosaminoglycan metabolic process
GO:0019319	4814	6	589	1	0.00180408	hexose biosynthetic process
GO:0042325	4814	6	589	1	0.00179796	regulation of phosphorylation
GO:0009119	4814	14	589	2	0.00173265	ribonucleoside metabolic process
GO:0009820	4814	19	589	3	0.00171633	alkaloid metabolic process
GO:0005529	4814	10	589	2	0.00170817	sugar binding
GO:0006721	4814	13	589	3	0.00163572	terpenoid metabolic process
GO:0044265	4814	8	589	2	0.00161429	cellular macromolecule catabolic process
GO:0015662	4814	12	589	1	0.00160204	ATPase activity, coupled to transmembrane movement of ions, phosphorylative mechanism
GO:0009653	4814	26	589	8	0.00159796	anatomical structure morphogenesis
GO:0000902	4814	25	589	8	0.00155204	cell morphogenesis
GO:0044272	4814	31	589	11	0.00155102	sulfur compound biosynthetic process
GO:0008757	4814	23	589	8	0.00152857	S-adenosylmethionine-dependent methyltransferase activity
GO:0006817	4814	8	589	1	0.00147041	phosphate transport
GO:0016651	4814	36	589	8	0.0014449	oxidoreductase activity, acting on NADH or NADPH
GO:0043229	4814	89	589	50	0.00136021	intracellular organelle
GO:0016814	4814	16	589	4	0.00131531	hydrolase activity, acting on carbon-nitrogen (but not peptide) bonds, in cyclic amidines
GO:0004616	4814	7	589	1	0.00130919	phosphogluconate dehydrogenase (decarboxylating) activity
GO:0006576	4814	18	589	2	0.00130306	cellular biogenic amine metabolic process
GO:0051174	4814	6	589	1	0.00129694	regulation of phosphorus metabolic process
GO:0006790	4814	42	589	14	0.00124184	sulfur metabolic process
GO:0018130	4814	96	589	36	0.00115714	heterocycle biosynthetic process
GO:0004540	4814	14	589	4	0.00112755	ribonuclease activity
GO:0032502	4814	27	589	8	0.00108469	developmental process
GO:0016209	4814	17	589	3	0.00103367	antioxidant activity
GO:0051082	4814	8	589	1	0.000984695	unfolded protein binding
GO:0019684	4814	9	589	1	0.000963266	photosynthesis, light reaction
GO:0016114	4814	13	589	3	0.000916327	terpenoid biosynthetic process
GO:0019220	4814	6	589	1	0.000902042	regulation of phosphate metabolic process
GO:0016831	4814	19	589	5	0.000894899	carboxy-lyase activity
GO:0015979	4814	12	589	2	0.000891838	photosynthesis
GO:0008289	4814	5	589	1	0.000883674	lipid binding
GO:0051186	4814	135	589	51	0.00087347	cofactor metabolic process
GO:0015114	4814	8	589	1	0.000851021	phosphate transmembrane transporter activity
GO:0016684	4814	9	589	1	0.00084796	oxidoreductase activity, acting on peroxide as acceptor
GO:0016311	4814	9	589	1	0.000830613	dephosphorylation
GO:0005343	4814	8	589	1	0.000820409	organic acid:sodium symporter activity
GO:0032989	4814	25	589	8	0.000803062	cellular component morphogenesis
GO:0044275	4814	40	589	10	0.000778572	cellular carbohydrate catabolic process
GO:0006732	4814	77	589	23	0.00077245	coenzyme metabolic process
GO:0016861	4814	12	589	2	0.000760205	intramolecular oxidoreductase activity, interconverting aldoses and ketoses
GO:0005315	4814	8	589	1	0.000725511	inorganic phosphate transmembrane transporter activity
GO:0046873	4814	35	589	7	0.000703062	metal ion transmembrane transporter activity
GO:0071103	4814	8	589	1	0.000701021	DNA conformation change
GO:0044422	4814	24	589	15	0.00064898	organelle part
GO:0006752	4814	20	589	6	0.000621429	group transfer coenzyme metabolic process
GO:0048856	4814	26	589	8	0.000567348	anatomical structure development
GO:0007059	4814	12	589	1	0.000532654	chromosome segregation
GO:0050136	4814	26	589	5	0.000531633	NADH dehydrogenase (quinone) activity
GO:0070882	4814	39	589	10	0.000521429	cellular cell wall organization or biogenesis
GO:0016799	4814	10	589	1	0.000510205	hydrolase activity, hydrolyzing N-glycosyl compounds
GO:0016638	4814	12	589	1	0.000505103	oxidoreductase activity, acting on the CH-NH2 group of donors
GO:0071496	4814	10	589	1	0.000491837	cellular response to external stimulus
GO:0016811	4814	29	589	6	0.000490817	hydrolase activity, acting on carbon-nitrogen (but not peptide) bonds, in linear amides
GO:0016655	4814	26	589	5	0.000485715	oxidoreductase activity, acting on NADH or NADPH, quinone or similar compound as acceptor
GO:0009401	4814	11	589	2	0.000467347	phosphoenolpyruvate-dependent sugar phosphotransferase system
GO:0016757	4814	33	589	9	0.000457143	transferase activity, transferring glycosyl groups
GO:0015144	4814	13	589	2	0.000452041	carbohydrate transmembrane transporter activity
GO:0016758	4814	9	589	1	0.000441837	transferase activity, transferring hexosyl groups
GO:0006720	4814	21	589	4	0.000431633	isoprenoid metabolic process
GO:0048869	4814	26	589	8	0.000428572	cellular developmental process
GO:0009072	4814	28	589	7	0.000422449	aromatic amino acid family metabolic process
GO:0015036	4814	11	589	1	0.000401021	disulfide oxidoreductase activity
GO:0033692	4814	12	589	2	0.000386735	cellular polysaccharide biosynthetic process
GO:0031668	4814	10	589	1	0.000385715	cellular response to extracellular stimulus
GO:0015370	4814	8	589	1	0.000372449	solute:sodium symporter activity
GO:0009108	4814	47	589	12	0.000367347	coenzyme biosynthetic process
GO:0031419	4814	10	589	2	0.000362245	cobalamin binding
GO:0015197	4814	10	589	1	0.000345919	peptide transporter activity
GO:0015294	4814	17	589	3	0.000320408	solute:cation symporter activity
GO:0044444	4814	98	589	52	0.000310204	cytoplasmic part
GO:0004091	4814	8	589	1	0.000301021	carboxylesterase activity
GO:0009064	4814	40	589	12	0.000296939	glutamine family amino acid metabolic process
GO:0043226	4814	91	589	50	0.000294898	organelle
GO:0042398	4814	25	589	2	0.000293878	cellular amino acid derivative biosynthetic process
GO:0046700	4814	10	589	1	0.000290817	heterocycle catabolic process
GO:0043232	4814	81	589	45	0.000289796	intracellular non-membrane-bounded organelle
GO:0045152	4814	11	589	1	0.000280613	antisigma factor binding
GO:0006457	4814	18	589	3	0.00027449	protein folding
GO:0015293	4814	17	589	3	0.00025	symporter activity
GO:0016620	4814	15	589	2	0.000239796	oxidoreductase activity, acting on the aldehyde or oxo group of donors, NAD or NADP as acceptor
GO:0005618	4814	11	589	1	0.000239796	cell wall
GO:0006027	4814	12	589	1	0.000237755	glycosaminoglycan catabolic process
GO:0006006	4814	50	589	12	0.000232653	glucose metabolic process
GO:0009991	4814	10	589	1	0.00022449	response to extracellular stimulus
GO:0016705	4814	12	589	2	0.00022449	oxidoreductase activity, acting on paired donors, with incorporation or reduction of molecular oxygen
GO:0009432	4814	10	589	1	0.000220408	SOS response
GO:0043228	4814	81	589	45	0.000217347	non-membrane-bounded organelle
GO:0006284	4814	12	589	1	0.000208163	base-excision repair
GO:0015833	4814	14	589	2	0.000206123	peptide transport
GO:0016893	4814	11	589	2	0.000204082	endonuclease activity, active with either ribo- or deoxyribonucleic acids and producing 5'-phosphomonoesters
GO:0009253	4814	12	589	1	0.000180612	peptidoglycan catabolic process
GO:0004180	4814	11	589	1	0.000169388	carboxypeptidase activity
GO:0051119	4814	13	589	2	0.000167347	sugar transmembrane transporter activity
GO:0016860	4814	13	589	2	0.000157143	intramolecular oxidoreductase activity
GO:0016866	4814	20	589	2	0.000146939	intramolecular transferase activity
GO:0034637	4814	28	589	6	0.000127551	cellular carbohydrate biosynthetic process
GO:0009605	4814	10	589	1	0.000127551	response to external stimulus
GO:0042625	4814	20	589	4	0.000106123	ATPase activity, coupled to transmembrane movement of ions
GO:0015035	4814	11	589	1	0.000101021	protein disulfide oxidoreductase activity
GO:0003954	4814	26	589	5	9.08164e-05	NADH dehydrogenase activity
GO:0000036	4814	23	589	2	8.87756e-05	acyl carrier activity
GO:0008745	4814	9	589	1	8.87756e-05	N-acetylmuramoyl-L-alanine amidase activity
GO:0004659	4814	9	589	2	8.87756e-05	prenyltransferase activity
GO:0016054	4814	24	589	4	8.77552e-05	organic acid catabolic process
GO:0044462	4814	18	589	2	8.4694e-05	external encapsulating structure part
GO:0046164	4814	40	589	10	7.55103e-05	alcohol catabolic process
GO:0022890	4814	48	589	18	7.44899e-05	inorganic cation transmembrane transporter activity
GO:0016836	4814	31	589	8	6.7347e-05	hydro-lyase activity
GO:0051537	4814	24	589	4	6.42858e-05	2 iron, 2 sulfur cluster binding
GO:0050661	4814	19	589	2	6.02041e-05	NADP or NADPH binding
GO:0008081	4814	10	589	1	5.51021e-05	phosphoric diester hydrolase activity
GO:0034061	4814	16	589	1	5.20409e-05	DNA polymerase activity
GO:0015077	4814	24	589	12	5.00001e-05	monovalent inorganic cation transmembrane transporter activity
GO:0007049	4814	35	589	10	5.00001e-05	cell cycle
GO:0006820	4814	18	589	2	5.00001e-05	anion transport
GO:0016903	4814	23	589	4	4.38776e-05	oxidoreductase activity, acting on the aldehyde or oxo group of donors
GO:0030313	4814	18	589	2	4.28572e-05	cell envelope
GO:0005342	4814	31	589	3	3.9796e-05	organic acid transmembrane transporter activity
GO:0007154	4814	10	589	1	3.57143e-05	cell communication
GO:0009063	4814	21	589	4	3.26531e-05	cellular amino acid catabolic process
GO:0032787	4814	56	589	17	3.26531e-05	monocarboxylic acid metabolic process
GO:0006575	4814	29	589	3	3.16327e-05	cellular amino acid derivative metabolic process
GO:0003887	4814	16	589	1	3.16327e-05	DNA-directed DNA polymerase activity
GO:0046483	4814	178	589	69	2.95919e-05	heterocycle metabolic process
GO:0046395	4814	24	589	4	2.85715e-05	carboxylic acid catabolic process
GO:0016481	4814	27	589	3	2.34694e-05	negative regulation of transcription
GO:0044264	4814	21	589	2	1.83674e-05	cellular polysaccharide metabolic process
GO:0015698	4814	16	589	2	1.63265e-05	inorganic anion transport
GO:0008238	4814	35	589	6	1.22449e-05	exopeptidase activity
GO:0016564	4814	24	589	4	8.16327e-06	transcription repressor activity
GO:0008144	4814	17	589	1	1.02041e-06	drug binding
GO:0000000	4814	4814	589	589	0	root
GO:0019538	4814	394	589	115	0	protein metabolic process
GO:0004386	4814	39	589	3	0	helicase activity
GO:0032555	4814	686	589	125	0	purine ribonucleotide binding
GO:0032553	4814	686	589	125	0	ribonucleotide binding
GO:0032559	4814	660	589	115	0	adenyl ribonucleotide binding
GO:0050660	4814	75	589	7	0	FAD binding
GO:0050662	4814	201	589	23	0	coenzyme binding
GO:0006629	4814	100	589	22	0	lipid metabolic process
GO:0015291	4814	67	589	4	0	secondary active transmembrane transporter activity
GO:0043933	4814	83	589	12	0	macromolecular complex subunit organization
GO:0015171	4814	20	589	2	0	amino acid transmembrane transporter activity
GO:0000155	4814	93	589	7	0	two-component sensor activity
GO:0000156	4814	131	589	7	0	two-component response regulator activity
GO:0004527	4814	19	589	4	0	exonuclease activity
GO:0006461	4814	73	589	5	0	protein complex assembly
GO:0004518	4814	58	589	7	0	nuclease activity
GO:0004519	4814	31	589	2	0	endonuclease activity
GO:0004497	4814	59	589	9	0	monooxygenase activity
GO:0000160	4814	195	589	11	0	two-component signal transduction system (phosphorelay)
GO:0000166	4814	884	589	149	0	nucleotide binding
GO:0030554	4814	736	589	122	0	adenyl nucleotide binding
GO:0006508	4814	138	589	21	0	proteolysis
GO:0006519	4814	192	589	65	0	cellular amino acid and derivative metabolic process
GO:0006520	4814	174	589	63	0	cellular amino acid metabolic process
GO:0030528	4814	660	589	36	0	transcription regulator activity
GO:0006468	4814	84	589	7	0	protein amino acid phosphorylation
GO:0006464	4814	109	589	10	0	protein modification process
GO:0000272	4814	38	589	1	0	polysaccharide catabolic process
GO:0000287	4814	48	589	15	0	magnesium ion binding
GO:0032774	4814	725	589	47	0	RNA biosynthetic process
GO:0009058	4814	1399	589	272	0	biosynthetic process
GO:0009059	4814	953	589	146	0	macromolecule biosynthetic process
GO:0009056	4814	153	589	29	0	catabolic process
GO:0009057	4814	49	589	4	0	macromolecule catabolic process
GO:0006310	4814	48	589	3	0	DNA recombination
GO:0000271	4814	51	589	11	0	polysaccharide biosynthetic process
GO:0015103	4814	14	589	1	0	inorganic anion transmembrane transporter activity
GO:0009055	4814	87	589	16	0	electron carrier activity
GO:0006281	4814	80	589	5	0	DNA repair
GO:0080090	4814	736	589	47	0	regulation of primary metabolic process
GO:0045934	4814	27	589	3	0	negative regulation of nucleobase, nucleoside, nucleotide and nucleic acid metabolic process
GO:0015074	4814	18	589	1	0	DNA integration
GO:0015075	4814	141	589	24	0	ion transmembrane transporter activity
GO:0019725	4814	30	589	2	0	cellular homeostasis
GO:0043687	4814	99	589	9	0	post-translational protein modification
GO:0004222	4814	33	589	4	0	metalloendopeptidase activity
GO:0048038	4814	15	589	1	0	quinone binding
GO:0048037	4814	318	589	38	0	cofactor binding
GO:0019752	4814	238	589	80	0	carboxylic acid metabolic process
GO:0019748	4814	36	589	6	0	secondary metabolic process
GO:0004175	4814	83	589	9	0	endopeptidase activity
GO:0019751	4814	26	589	1	0	polyol metabolic process
GO:0070271	4814	73	589	5	0	protein complex biogenesis
GO:0006352	4814	68	589	3	0	transcription initiation
GO:0006355	4814	716	589	43	0	regulation of transcription, DNA-dependent
GO:0006350	4814	739	589	49	0	transcription
GO:0006351	4814	722	589	47	0	transcription, DNA-dependent
GO:0070279	4814	78	589	11	0	vitamin B6 binding
GO:0030246	4814	57	589	3	0	carbohydrate binding
GO:0004252	4814	46	589	5	0	serine-type endopeptidase activity
GO:0006260	4814	41	589	7	0	DNA replication
GO:0006259	4814	162	589	12	0	DNA metabolic process
GO:0019842	4814	121	589	16	0	vitamin binding
GO:0043565	4814	191	589	7	0	sequence-specific DNA binding
GO:0032991	4814	146	589	67	0	macromolecular complex
GO:0030288	4814	17	589	2	0	outer membrane-bounded periplasmic space
GO:0030312	4814	29	589	3	0	external encapsulating structure
GO:0008270	4814	123	589	8	0	zinc ion binding
GO:0004871	4814	252	589	18	0	signal transducer activity
GO:0051179	4814	604	589	75	0	localization
GO:0051172	4814	27	589	3	0	negative regulation of nitrogen compound metabolic process
GO:0051171	4814	733	589	45	0	regulation of nitrogen compound metabolic process
GO:0043492	4814	71	589	12	0	ATPase activity, coupled to movement of substances
GO:0033554	4814	85	589	6	0	cellular response to stress
GO:0008299	4814	21	589	4	0	isoprenoid biosynthetic process
GO:0010468	4814	739	589	47	0	regulation of gene expression
GO:0010467	4814	893	589	139	0	gene expression
GO:0043412	4814	133	589	15	0	macromolecule modification
GO:0018106	4814	44	589	4	0	peptidyl-histidine phosphorylation
GO:0070011	4814	142	589	19	0	peptidase activity, acting on L-amino acid peptides
GO:0008233	4814	152	589	20	0	peptidase activity
GO:0030170	4814	78	589	11	0	pyridoxal phosphate binding
GO:0008236	4814	63	589	9	0	serine-type peptidase activity
GO:0008237	4814	64	589	8	0	metallopeptidase activity
GO:0043436	4814	238	589	80	0	oxoacid metabolic process
GO:0007165	4814	89	589	11	0	signal transduction
GO:0030151	4814	18	589	1	0	molybdenum ion binding
GO:0030001	4814	62	589	7	0	metal ion transport
GO:0008415	4814	126	589	13	0	acyltransferase activity
GO:0006950	4814	159	589	10	0	response to stress
GO:0070035	4814	28	589	2	0	purine NTP-dependent helicase activity
GO:0006974	4814	80	589	5	0	response to DNA damage stimulus
GO:0008324	4814	121	589	22	0	cation transmembrane transporter activity
GO:0006996	4814	14	589	1	0	organelle organization
GO:0006812	4814	91	589	17	0	cation transport
GO:0006811	4814	111	589	20	0	ion transport
GO:0006810	4814	602	589	74	0	transport
GO:0006807	4814	1368	589	220	0	nitrogen compound metabolic process
GO:0006796	4814	141	589	25	0	phosphate metabolic process
GO:0006793	4814	141	589	25	0	phosphorus metabolic process
GO:0043234	4814	80	589	23	0	protein complex
GO:0050896	4814	209	589	12	0	response to stimulus
GO:0004673	4814	93	589	7	0	protein histidine kinase activity
GO:0004672	4814	132	589	10	0	protein kinase activity
GO:0004674	4814	35	589	3	0	protein serine/threonine kinase activity
GO:0006865	4814	21	589	2	0	amino acid transport
GO:0010629	4814	27	589	3	0	negative regulation of gene expression
GO:0043167	4814	492	589	73	0	ion binding
GO:0008509	4814	18	589	2	0	anion transmembrane transporter activity
GO:0043169	4814	492	589	73	0	cation binding
GO:0008483	4814	39	589	6	0	transaminase activity
GO:0004721	4814	54	589	2	0	phosphoprotein phosphatase activity
GO:0043170	4814	1418	589	201	0	macromolecule metabolic process
GO:0043176	4814	29	589	5	0	amine binding
GO:0050789	4814	864	589	64	0	regulation of biological process
GO:0050794	4814	858	589	64	0	regulation of cellular process
GO:0008658	4814	17	589	1	0	penicillin binding
GO:0055114	4814	548	589	67	0	oxidation reduction
GO:0008643	4814	54	589	2	0	carbohydrate transport
GO:0010605	4814	28	589	3	0	negative regulation of macromolecule metabolic process
GO:0065003	4814	74	589	6	0	macromolecular complex assembly
GO:0065007	4814	874	589	64	0	biological regulation
GO:0006725	4814	81	589	18	0	cellular aromatic compound metabolic process
GO:0031975	4814	18	589	2	0	envelope
GO:0065008	4814	58	589	11	0	regulation of biological quality
GO:0018202	4814	44	589	4	0	peptidyl-histidine modification
GO:0018193	4814	46	589	4	0	peptidyl-amino acid modification
GO:0045449	4814	731	589	45	0	regulation of transcription
GO:0055085	4814	230	589	29	0	transmembrane transport
GO:0010558	4814	28	589	3	0	negative regulation of macromolecule biosynthetic process
GO:0045454	4814	26	589	2	0	cell redox homeostasis
GO:0010556	4814	735	589	47	0	regulation of macromolecule biosynthetic process
GO:0005488	4814	2697	589	352	0	binding
GO:0016301	4814	230	589	30	0	kinase activity
GO:0016310	4814	123	589	23	0	phosphorylation
GO:0060255	4814	741	589	47	0	regulation of macromolecule metabolic process
GO:0022804	4814	162	589	22	0	active transmembrane transporter activity
GO:0016566	4814	21	589	1	0	specific transcriptional repressor activity
GO:0022891	4814	179	589	31	0	substrate-specific transmembrane transporter activity
GO:0022892	4814	218	589	36	0	substrate-specific transporter activity
GO:0046677	4814	48	589	1	0	response to antibiotic
GO:0051536	4814	78	589	19	0	iron-sulfur cluster binding
GO:0016597	4814	29	589	5	0	amino acid binding
GO:0051540	4814	78	589	19	0	metal cluster binding
GO:0016616	4814	59	589	11	0	oxidoreductase activity, acting on the CH-OH group of donors, NAD or NADP as acceptor
GO:0022857	4814	235	589	39	0	transmembrane transporter activity
GO:0016614	4814	69	589	12	0	oxidoreductase activity, acting on CH-OH group of donors
GO:0016627	4814	39	589	6	0	oxidoreductase activity, acting on the CH-CH group of donors
GO:0009892	4814	28	589	3	0	negative regulation of metabolic process
GO:0005623	4814	1534	589	274	0	cell
GO:0005622	4814	732	589	178	0	intracellular
GO:0009889	4814	735	589	47	0	regulation of biosynthetic process
GO:0009890	4814	28	589	3	0	negative regulation of biosynthetic process
GO:0016407	4814	86	589	6	0	acetyltransferase activity
GO:0016410	4814	86	589	6	0	N-acyltransferase activity
GO:0005575	4814	1577	589	276	0	cellular_component
GO:0005576	4814	36	589	3	0	extracellular region
GO:0071554	4814	56	589	12	0	cell wall organization or biogenesis
GO:0016462	4814	309	589	46	0	pyrophosphatase activity
GO:0005524	4814	660	589	115	0	ATP binding
GO:0016491	4814	675	589	81	0	oxidoreductase activity
GO:0005506	4814	70	589	14	0	iron ion binding
GO:0005507	4814	16	589	3	0	copper ion binding
GO:0005515	4814	128	589	19	0	protein binding
GO:0016798	4814	130	589	1	0	hydrolase activity, acting on glycosyl bonds
GO:0016021	4814	561	589	71	0	integral to membrane
GO:0016020	4814	774	589	95	0	membrane
GO:0031326	4814	735	589	47	0	regulation of cellular biosynthetic process
GO:0031327	4814	28	589	3	0	negative regulation of cellular biosynthetic process
GO:0016791	4814	76	589	2	0	phosphatase activity
GO:0031324	4814	28	589	3	0	negative regulation of cellular metabolic process
GO:0016788	4814	172	589	11	0	hydrolase activity, acting on ester bonds
GO:0046872	4814	433	589	73	0	metal ion binding
GO:0031323	4814	741	589	47	0	regulation of cellular metabolic process
GO:0016787	4814	1011	589	103	0	hydrolase activity
GO:0051213	4814	16	589	1	0	dioxygenase activity
GO:0042546	4814	38	589	10	0	cell wall biogenesis
GO:0016775	4814	94	589	8	0	phosphotransferase activity, nitrogenous group as acceptor
GO:0016773	4814	187	589	15	0	phosphotransferase activity, alcohol group as acceptor
GO:0016772	4814	307	589	50	0	transferase activity, transferring phosphorus-containing groups
GO:0016769	4814	50	589	6	0	transferase activity, transferring nitrogenous groups
GO:0016829	4814	131	589	24	0	lyase activity
GO:0016052	4814	77	589	11	0	carbohydrate catabolic process
GO:0016830	4814	36	589	6	0	carbon-carbon lyase activity
GO:0016051	4814	69	589	15	0	carbohydrate biosynthetic process
GO:0016820	4814	78	589	13	0	hydrolase activity, acting on acid anhydrides, catalyzing transmembrane movement of substances
GO:0051252	4814	716	589	43	0	regulation of RNA metabolic process
GO:0016817	4814	311	589	47	0	hydrolase activity, acting on acid anhydrides
GO:0016818	4814	311	589	47	0	hydrolase activity, acting on acid anhydrides, in phosphorus-containing anhydrides
GO:0005215	4814	507	589	65	0	transporter activity
GO:0016810	4814	82	589	14	0	hydrolase activity, acting on carbon-nitrogen (but not peptide) bonds
GO:0051234	4814	602	589	74	0	establishment of localization
GO:0009987	4814	2235	589	377	0	cellular process
GO:0016043	4814	128	589	22	0	cellular component organization
GO:0042592	4814	34	589	2	0	homeostatic process
GO:0042597	4814	19	589	2	0	periplasmic space
GO:0051287	4814	30	589	5	0	NAD or NADH binding
GO:0046942	4814	27	589	3	0	carboxylic acid transport
GO:0016853	4814	81	589	8	0	isomerase activity
GO:0046943	4814	31	589	3	0	carboxylic acid transmembrane transporter activity
GO:0046914	4814	244	589	30	0	transition metal ion binding
GO:0016070	4814	794	589	81	0	RNA metabolic process
GO:0016835	4814	48	589	12	0	carbon-oxygen lyase activity
GO:0042623	4814	102	589	15	0	ATPase activity, coupled
GO:0016887	4814	235	589	31	0	ATPase activity
GO:0042578	4814	87	589	3	0	phosphoric ester hydrolase activity
GO:0016874	4814	131	589	44	0	ligase activity
GO:0022607	4814	78	589	7	0	cellular component assembly
GO:0046983	4814	55	589	3	0	protein dimerization activity
GO:0016701	4814	17	589	1	0	oxidoreductase activity, acting on single donors with incorporation of molecular oxygen
GO:0016702	4814	16	589	1	0	oxidoreductase activity, acting on single donors with incorporation of molecular oxygen, incorporation of two atoms of oxygen
GO:0042626	4814	71	589	12	0	ATPase activity, coupled to transmembrane movement of substances
GO:0060089	4814	252	589	18	0	molecular transducer activity
GO:0010181	4814	36	589	3	0	FMN binding
GO:0016740	4814	805	589	136	0	transferase activity
GO:0016741	4814	114	589	25	0	transferase activity, transferring one-carbon groups
GO:0031406	4814	56	589	8	0	carboxylic acid binding
GO:0005275	4814	21	589	2	0	amine transmembrane transporter activity
GO:0016746	4814	153	589	17	0	transferase activity, transferring acyl groups
GO:0016747	4814	140	589	15	0	transferase activity, transferring acyl groups other than amino-acyl groups
GO:0044425	4814	585	589	77	0	membrane part
GO:0044424	4814	400	589	159	0	intracellular part
GO:0003824	4814	2991	589	386	0	catalytic activity
GO:0005976	4814	95	589	12	0	polysaccharide metabolic process
GO:0005975	4814	326	589	32	0	carbohydrate metabolic process
GO:0008150	4814	3825	589	506	0	biological_process
GO:0008152	4814	3089	589	435	0	metabolic process
GO:0017076	4814	762	589	132	0	purine nucleotide binding
GO:0034641	4814	1307	589	207	0	cellular nitrogen compound metabolic process
GO:0034645	4814	939	589	146	0	cellular macromolecule biosynthetic process
GO:0008168	4814	112	589	24	0	methyltransferase activity
GO:0009273	4814	38	589	10	0	peptidoglycan-based cell wall biogenesis
GO:0005996	4814	74	589	15	0	monosaccharide metabolic process
GO:0044464	4814	1534	589	274	0	cell part
GO:0015849	4814	27	589	3	0	organic acid transport
GO:0009310	4814	21	589	4	0	amine catabolic process
GO:0009308	4814	226	589	75	0	amine metabolic process
GO:0017144	4814	28	589	1	0	drug metabolic process
GO:0008080	4814	84	589	6	0	N-acetyltransferase activity
GO:0030976	4814	14	589	2	0	thiamin pyrophosphate binding
GO:0015837	4814	22	589	2	0	amine transport
GO:0017111	4814	303	589	43	0	nucleoside-triphosphatase activity
GO:0003700	4814	596	589	26	0	transcription factor activity
GO:0008026	4814	28	589	2	0	ATP-dependent helicase activity
GO:0006082	4814	247	589	80	0	organic acid metabolic process
GO:0015672	4814	47	589	10	0	monovalent inorganic cation transport
GO:0031224	4814	569	589	71	0	intrinsic to membrane
GO:0031177	4814	15	589	1	0	phosphopantetheine binding
GO:0003674	4814	4477	589	551	0	molecular_function
GO:0003677	4814	918	589	50	0	DNA binding
GO:0003676	4814	1046	589	111	0	nucleic acid binding
GO:0003678	4814	17	589	1	0	DNA helicase activity
GO:0006139	4814	1082	589	140	0	nucleobase, nucleoside, nucleotide and nucleic acid metabolic process
GO:0016999	4814	28	589	1	0	antibiotic metabolic process
GO:0017000	4814	25	589	1	0	antibiotic biosynthetic process
GO:0006022	4814	43	589	11	0	aminoglycan metabolic process
GO:0006026	4814	19	589	1	0	aminoglycan catabolic process
GO:0006066	4814	106	589	17	0	alcohol metabolic process
GO:0016987	4814	68	589	3	0	sigma factor activity
GO:0016986	4814	68	589	3	0	transcription initiation factor activity
GO:0023060	4814	255	589	18	0	signal transmission
GO:0023046	4814	255	589	18	0	signaling process
GO:0023052	4814	260	589	18	0	signaling
GO:0001883	4814	736	589	122	0	purine nucleoside binding
GO:0001882	4814	737	589	123	0	nucleoside binding
GO:0005737	4814	375	589	147	0	cytoplasm
GO:0048523	4814	28	589	3	0	negative regulation of cellular process
GO:0048519	4814	28	589	3	0	negative regulation of biological process
GO:0019219	4814	733	589	45	0	regulation of nucleobase, nucleoside, nucleotide and nucleic acid metabolic process
GO:0019222	4814	746	589	47	0	regulation of metabolic process
GO:0051716	4814	85	589	6	0	cellular response to stimulus
GO:0044248	4814	63	589	15	0	cellular catabolic process
GO:0044249	4814	1307	589	261	0	cellular biosynthetic process
GO:0044238	4814	1966	589	311	0	primary metabolic process
GO:0044237	4814	1877	589	343	0	cellular metabolic process
GO:0019318	4814	61	589	12	0	hexose metabolic process
GO:0044281	4814	526	589	151	0	small molecule metabolic process
GO:0044282	4814	69	589	15	0	small molecule catabolic process
GO:0044283	4814	275	589	92	0	small molecule biosynthetic process
GO:0044267	4814	252	589	94	0	cellular protein metabolic process
GO:0044260	4814	1221	589	177	0	cellular macromolecule metabolic process
GO:0044262	4814	123	589	19	0	cellular carbohydrate metabolic process
GO:0015405	4814	78	589	17	0	P-P-bond-hydrolysis-driven transmembrane transporter activity
GO:0044036	4814	45	589	12	0	cell wall macromolecule metabolic process
GO:0015399	4814	78	589	17	0	primary active transmembrane transporter activity
GO:0017171	4814	63	589	9	0	serine hydrolase activity
GO:0044085	4814	127	589	21	0	cellular component biogenesis
GO:0005886	4814	278	589	45	0	plasma membrane
GO:0042180	4814	240	589	81	0	cellular ketone metabolic process
GO:0044106	4814	181	589	64	0	cellular amine metabolic process
GO:0042221	4814	59	589	3	0	response to chemical stimulus

## Sheet: Van up t30,60,90
ID	Pop.total	Pop.term	Study.total	Study.term	marg	name
GO:0019491	4814	3	173	3	0.406249	ectoine biosynthetic process
GO:0031982	4814	10	173	5	0.362464	vesicle
GO:0042399	4814	3	173	3	0.350703	ectoine metabolic process
GO:0008144	4814	17	173	5	0.263717	drug binding
GO:0016043	4814	128	173	21	0.256678	cellular component organization
GO:0008658	4814	17	173	5	0.229062	penicillin binding
GO:0006012	4814	4	173	2	0.131196	galactose metabolic process
GO:0030163	4814	5	173	2	0.116918	protein catabolic process
GO:0031410	4814	8	173	4	0.109134	cytoplasmic vesicle
GO:0032505	4814	3	173	2	0.107339	reproduction of a single-celled organism
GO:0043093	4814	3	173	2	0.101961	binary fission
GO:0031411	4814	8	173	4	0.0997266	gas vesicle
GO:0047727	4814	1	173	1	0.098193	isobutyryl-CoA mutase activity
GO:0000003	4814	3	173	2	0.0956134	reproduction
GO:0012505	4814	6	173	3	0.093697	endomembrane system
GO:0004134	4814	1	173	1	0.092445	4-alpha-glucanotransferase activity
GO:0005783	4814	1	173	1	0.0917042	endoplasmic reticulum
GO:0019954	4814	3	173	2	0.0885664	asexual reproduction
GO:0031988	4814	6	173	3	0.0873185	membrane-bounded vesicle
GO:0009030	4814	1	173	1	0.0855889	thiamin phosphate kinase activity
GO:0012506	4814	6	173	3	0.0834103	vesicle membrane
GO:0008972	4814	1	173	1	0.0823062	phosphomethylpyrimidine kinase activity
GO:0022607	4814	78	173	13	0.0816072	cellular component assembly
GO:0070882	4814	39	173	7	0.0808776	cellular cell wall organization or biogenesis
GO:0031090	4814	6	173	3	0.0788154	organelle membrane
GO:0031412	4814	8	173	3	0.0716674	gas vesicle organization
GO:0008902	4814	1	173	1	0.0706491	hydroxymethylpyrimidine kinase activity
GO:0016050	4814	8	173	3	0.068847	vesicle organization
GO:0004333	4814	2	173	1	0.0650307	fumarate hydratase activity
GO:0004176	4814	2	173	1	0.0620848	ATP-dependent peptidase activity
GO:0009628	4814	2	173	1	0.0599582	response to abiotic stimulus
GO:0051082	4814	8	173	2	0.059096	unfolded protein binding
GO:0016987	4814	68	173	11	0.057695	sigma factor activity
GO:0046835	4814	1	173	1	0.0573011	carbohydrate phosphorylation
GO:0008759	4814	1	173	1	0.0565062	UDP-3-O-[3-hydroxymyristoyl] N-acetylglucosamine deacetylase activity
GO:0008963	4814	3	173	1	0.0554654	phospho-N-acetylmuramoyl-pentapeptide-transferase activity
GO:0009408	4814	2	173	1	0.0550613	response to heat
GO:0043227	4814	15	173	4	0.0550001	membrane-bounded organelle
GO:0009245	4814	1	173	1	0.054198	lipid A biosynthetic process
GO:0004335	4814	1	173	1	0.0534786	galactokinase activity
GO:0009266	4814	2	173	1	0.0524847	response to temperature stimulus
GO:0005618	4814	11	173	3	0.051749	cell wall
GO:0016776	4814	8	173	2	0.0516531	phosphotransferase activity, phosphate group as acceptor
GO:0000502	4814	2	173	1	0.0502327	proteasome complex
GO:0000910	4814	5	173	2	0.0500419	cytokinesis
GO:0051603	4814	2	173	1	0.0499092	proteolysis involved in cellular protein catabolic process
GO:0003978	4814	2	173	1	0.0497868	UDP-glucose 4-epimerase activity
GO:0042723	4814	8	173	2	0.0489225	thiamin and derivative metabolic process
GO:0046493	4814	1	173	1	0.0488541	lipid A metabolic process
GO:0016986	4814	68	173	11	0.0483807	transcription initiation factor activity
GO:0008716	4814	2	173	1	0.0473378	D-alanine-D-alanine ligase activity
GO:0070003	4814	2	173	1	0.047299	threonine-type peptidase activity
GO:0044257	4814	2	173	1	0.0470164	cellular protein catabolic process
GO:0006772	4814	8	173	2	0.0461684	thiamin metabolic process
GO:0006352	4814	68	173	11	0.0448276	transcription initiation
GO:0005839	4814	2	173	1	0.0444113	proteasome core complex
GO:0000917	4814	5	173	2	0.0433807	barrier septum formation
GO:0032506	4814	5	173	2	0.0428133	cytokinetic process
GO:0044085	4814	127	173	19	0.042149	cellular component biogenesis
GO:0009247	4814	2	173	1	0.0416072	glycolipid biosynthetic process
GO:0004298	4814	2	173	1	0.0410419	threonine-type endopeptidase activity
GO:0022610	4814	11	173	2	0.0408776	biological adhesion
GO:0009228	4814	8	173	2	0.0398102	thiamin biosynthetic process
GO:0042724	4814	8	173	2	0.0389307	thiamin and derivative biosynthetic process
GO:0006664	4814	2	173	1	0.0384704	glycolipid metabolic process
GO:0007155	4814	11	173	2	0.0379347	cell adhesion
GO:0042546	4814	38	173	6	0.0372817	cell wall biogenesis
GO:0004089	4814	4	173	1	0.0365	carbonate dehydratase activity
GO:0009374	4814	4	173	1	0.0363868	biotin binding
GO:0006643	4814	2	173	1	0.0358623	membrane lipid metabolic process
GO:0009273	4814	38	173	6	0.0356531	peptidoglycan-based cell wall biogenesis
GO:0015976	4814	4	173	1	0.0356062	carbon utilization
GO:0009002	4814	4	173	1	0.0354664	serine-type D-Ala-D-Ala carboxypeptidase activity
GO:0004494	4814	4	173	1	0.0352847	methylmalonyl-CoA mutase activity
GO:0008239	4814	4	173	1	0.0351878	dipeptidyl-peptidase activity
GO:0031072	4814	3	173	1	0.0351113	heat shock protein binding
GO:0033293	4814	4	173	1	0.0337684	monocarboxylic acid binding
GO:0055072	4814	4	173	1	0.0328062	iron ion homeostasis
GO:0006879	4814	4	173	1	0.0326919	cellular iron ion homeostasis
GO:0030003	4814	4	173	1	0.0324888	cellular cation homeostasis
GO:0046467	4814	2	173	1	0.0318592	membrane lipid biosynthetic process
GO:0055082	4814	4	173	1	0.0312388	cellular chemical homeostasis
GO:0047307	4814	1	173	1	0.0310827	diaminobutyrate-pyruvate transaminase activity
GO:0006873	4814	4	173	1	0.029749	cellular ion homeostasis
GO:0016641	4814	5	173	1	0.0296817	oxidoreductase activity, acting on the CH-NH2 group of donors, oxygen as acceptor
GO:0032989	4814	25	173	4	0.0274327	cellular component morphogenesis
GO:0006996	4814	14	173	3	0.0273133	organelle organization
GO:0065003	4814	74	173	11	0.0273051	macromolecular complex assembly
GO:0019213	4814	3	173	1	0.0272113	deacetylase activity
GO:0033816	4814	1	173	1	0.026951	diaminobutyrate acetyltransferase activity
GO:0070271	4814	73	173	11	0.0264776	protein complex biogenesis
GO:0033990	4814	1	173	1	0.0262827	ectoine synthase activity
GO:0030005	4814	4	173	1	0.0261286	cellular di-, tri-valent inorganic cation homeostasis
GO:0045303	4814	1	173	1	0.0259276	diaminobutyrate-2-oxoglutarate transaminase activity
GO:0048856	4814	26	173	4	0.0258378	anatomical structure development
GO:0006461	4814	73	173	11	0.0255092	protein complex assembly
GO:0000902	4814	25	173	4	0.0251735	cell morphogenesis
GO:0004133	4814	5	173	1	0.024751	glycogen debranching enzyme activity
GO:0043231	4814	13	173	3	0.0243082	intracellular membrane-bounded organelle
GO:0033172	4814	2	173	1	0.0223888	gas vesicle shell
GO:0005773	4814	5	173	2	0.0211643	vacuole
GO:0030312	4814	29	173	5	0.0203317	external encapsulating structure
GO:0016857	4814	6	173	1	0.0203051	racemase and epimerase activity, acting on carbohydrates and derivatives
GO:0004185	4814	6	173	1	0.0202541	serine-type carboxypeptidase activity
GO:0045229	4814	20	173	3	0.0201908	external encapsulating structure organization
GO:0009653	4814	26	173	4	0.0201531	anatomical structure morphogenesis
GO:0031405	4814	6	173	1	0.0201102	lipoic acid binding
GO:0070008	4814	6	173	1	0.019849	serine-type exopeptidase activity
GO:0048869	4814	26	173	4	0.0192837	cellular developmental process
GO:0044433	4814	2	173	1	0.0190674	cytoplasmic vesicle part
GO:0055066	4814	6	173	1	0.0176459	di-, tri-valent inorganic cation homeostasis
GO:0004222	4814	33	173	4	0.0176	metalloendopeptidase activity
GO:0009252	4814	23	173	3	0.0169827	peptidoglycan biosynthetic process
GO:0007047	4814	20	173	3	0.0169245	cellular cell wall organization
GO:0032502	4814	27	173	4	0.0166684	developmental process
GO:0022604	4814	22	173	3	0.0165235	regulation of cell morphogenesis
GO:0006024	4814	23	173	3	0.016101	glycosaminoglycan biosynthetic process
GO:0009274	4814	4	173	1	0.0158439	peptidoglycan-based cell wall
GO:0006023	4814	23	173	3	0.0150521	aminoglycan biosynthetic process
GO:0030288	4814	17	173	2	0.0147112	outer membrane-bounded periplasmic space
GO:0016725	4814	8	173	1	0.0146674	oxidoreductase activity, acting on CH or CH2 groups
GO:0022603	4814	22	173	3	0.0141184	regulation of anatomical structure morphogenesis
GO:0008199	4814	7	173	1	0.0139429	ferric iron binding
GO:0015934	4814	8	173	1	0.0136408	large ribosomal subunit
GO:0071555	4814	21	173	3	0.0135827	cell wall organization
GO:0008653	4814	7	173	1	0.0134214	lipopolysaccharide metabolic process
GO:0016805	4814	6	173	1	0.0131296	dipeptidase activity
GO:0044462	4814	18	173	2	0.0129265	external encapsulating structure part
GO:0018106	4814	44	173	5	0.0124541	peptidyl-histidine phosphorylation
GO:0016868	4814	8	173	1	0.0123765	intramolecular transferase activity, phosphotransferases
GO:0008745	4814	9	173	1	0.0122714	N-acetylmuramoyl-L-alanine amidase activity
GO:0050793	4814	23	173	3	0.0121184	regulation of developmental process
GO:0016854	4814	10	173	1	0.0119653	racemase and epimerase activity
GO:0055080	4814	9	173	1	0.0117347	cation homeostasis
GO:0008360	4814	22	173	3	0.0115398	regulation of cell shape
GO:0018202	4814	44	173	5	0.0114776	peptidyl-histidine modification
GO:0051128	4814	24	173	3	0.0114561	regulation of cellular component organization
GO:0018193	4814	46	173	5	0.011251	peptidyl-amino acid modification
GO:0044422	4814	24	173	4	0.0111337	organelle part
GO:0031975	4814	18	173	2	0.0110551	envelope
GO:0016758	4814	9	173	1	0.0107776	transferase activity, transferring hexosyl groups
GO:0043933	4814	83	173	11	0.0107143	macromolecular complex subunit organization
GO:0042597	4814	19	173	2	0.0106704	periplasmic space
GO:0006468	4814	84	173	9	0.0104	protein amino acid phosphorylation
GO:0048878	4814	9	173	1	0.0103776	chemical homeostasis
GO:0044265	4814	8	173	1	0.0103684	cellular macromolecule catabolic process
GO:0004175	4814	83	173	9	0.0102347	endopeptidase activity
GO:0006596	4814	6	173	1	0.0102204	polyamine biosynthetic process
GO:0006457	4814	18	173	2	0.00968572	protein folding
GO:0031419	4814	10	173	1	0.00961328	cobalamin binding
GO:0030203	4814	36	173	4	0.0095296	glycosaminoglycan metabolic process
GO:0050801	4814	9	173	1	0.00950001	ion homeostasis
GO:0008219	4814	12	173	1	0.00945613	cell death
GO:0009103	4814	7	173	1	0.00945103	lipopolysaccharide biosynthetic process
GO:0030313	4814	18	173	2	0.00937348	cell envelope
GO:0004180	4814	11	173	1	0.00922552	carboxypeptidase activity
GO:0044038	4814	29	173	3	0.0091745	cell wall macromolecule biosynthetic process
GO:0010382	4814	29	173	3	0.00872042	cellular cell wall macromolecule metabolic process
GO:0012501	4814	11	173	1	0.0087194	programmed cell death
GO:0006595	4814	6	173	1	0.00868164	polyamine metabolic process
GO:0019200	4814	9	173	1	0.00850511	carbohydrate kinase activity
GO:0006027	4814	12	173	1	0.00840817	glycosaminoglycan catabolic process
GO:0016866	4814	20	173	2	0.00828878	intramolecular transferase activity
GO:0004674	4814	35	173	4	0.00814695	protein serine/threonine kinase activity
GO:0006915	4814	11	173	1	0.00799797	apoptosis
GO:0070589	4814	29	173	3	0.00775613	cellular component macromolecule biosynthetic process
GO:0000270	4814	36	173	4	0.00765001	peptidoglycan metabolic process
GO:0045152	4814	11	173	1	0.00760307	antisigma factor binding
GO:0009253	4814	12	173	1	0.0074745	peptidoglycan catabolic process
GO:0031406	4814	56	173	7	0.00638572	carboxylic acid binding
GO:0016638	4814	12	173	1	0.00611225	oxidoreductase activity, acting on the CH-NH2 group of donors
GO:0005198	4814	72	173	8	0.0060245	structural molecule activity
GO:0015662	4814	12	173	1	0.00588674	ATPase activity, coupled to transmembrane movement of ions, phosphorylative mechanism
GO:0016265	4814	12	173	1	0.0052296	death
GO:0043226	4814	91	173	11	0.00515103	organelle
GO:0033279	4814	16	173	1	0.00490001	ribosomal subunit
GO:0006084	4814	16	173	1	0.00449388	acetyl-CoA metabolic process
GO:0019438	4814	43	173	5	0.00415613	aromatic compound biosynthetic process
GO:0006099	4814	16	173	1	0.00414082	tricarboxylic acid cycle
GO:0048038	4814	15	173	1	0.00408266	quinone binding
GO:0033692	4814	12	173	1	0.00403572	cellular polysaccharide biosynthetic process
GO:0046356	4814	16	173	1	0.00388776	acetyl-CoA catabolic process
GO:0004252	4814	46	173	4	0.00387755	serine-type endopeptidase activity
GO:0006952	4814	16	173	1	0.00379184	defense response
GO:0071554	4814	56	173	7	0.00378164	cell wall organization or biogenesis
GO:0009199	4814	21	173	1	0.00370817	ribonucleoside triphosphate metabolic process
GO:0009109	4814	17	173	1	0.00366531	coenzyme catabolic process
GO:0043232	4814	81	173	9	0.00363878	intracellular non-membrane-bounded organelle
GO:0005507	4814	16	173	1	0.00358674	copper ion binding
GO:0044446	4814	20	173	2	0.00345102	intracellular organelle part
GO:0016836	4814	31	173	3	0.00337551	hydro-lyase activity
GO:0043228	4814	81	173	9	0.00334796	non-membrane-bounded organelle
GO:0043687	4814	99	173	9	0.0032898	post-translational protein modification
GO:0008654	4814	15	173	1	0.00326633	phospholipid biosynthetic process
GO:0006754	4814	19	173	1	0.00316633	ATP biosynthetic process
GO:0046034	4814	19	173	1	0.00310817	ATP metabolic process
GO:0006644	4814	15	173	1	0.00310511	phospholipid metabolic process
GO:0006022	4814	43	173	4	0.00301735	aminoglycan metabolic process
GO:0043229	4814	89	173	10	0.00297755	intracellular organelle
GO:0009201	4814	20	173	1	0.00285817	ribonucleoside triphosphate biosynthetic process
GO:0051187	4814	18	173	1	0.00279898	cofactor catabolic process
GO:0009060	4814	18	173	1	0.00278776	aerobic respiration
GO:0008238	4814	35	173	3	0.00276531	exopeptidase activity
GO:0042401	4814	16	173	1	0.00271735	cellular biogenic amine biosynthetic process
GO:0008137	4814	19	173	1	0.00268164	NADH dehydrogenase (ubiquinone) activity
GO:0006026	4814	19	173	1	0.0026398	aminoglycan catabolic process
GO:0016881	4814	15	173	1	0.00260613	acid-amino acid ligase activity
GO:0016780	4814	22	173	1	0.00257041	phosphotransferase activity, for other substituted phosphate groups
GO:0051301	4814	36	173	3	0.00256225	cell division
GO:0009145	4814	20	173	1	0.00255715	purine nucleoside triphosphate biosynthetic process
GO:0009206	4814	20	173	1	0.00247551	purine ribonucleoside triphosphate biosynthetic process
GO:0009144	4814	21	173	1	0.0024347	purine nucleoside triphosphate metabolic process
GO:0042625	4814	20	173	1	0.00237041	ATPase activity, coupled to transmembrane movement of ions
GO:0009205	4814	21	173	1	0.00221735	purine ribonucleoside triphosphate metabolic process
GO:0006576	4814	18	173	1	0.00213776	cellular biogenic amine metabolic process
GO:0044264	4814	21	173	1	0.00212653	cellular polysaccharide metabolic process
GO:0009142	4814	22	173	1	0.00210919	nucleoside triphosphate biosynthetic process
GO:0051287	4814	30	173	2	0.00210306	NAD or NADH binding
GO:0005840	4814	64	173	5	0.00208878	ribosome
GO:0008237	4814	64	173	6	0.00197347	metallopeptidase activity
GO:0019725	4814	30	173	2	0.00190714	cellular homeostasis
GO:0016209	4814	17	173	1	0.00189082	antioxidant activity
GO:0003735	4814	63	173	5	0.00172143	structural constituent of ribosome
GO:0017000	4814	25	173	1	0.00167653	antibiotic biosynthetic process
GO:0007049	4814	35	173	3	0.00163265	cell cycle
GO:0003995	4814	25	173	1	0.00161531	acyl-CoA dehydrogenase activity
GO:0006508	4814	138	173	12	0.00160612	proteolysis
GO:0044036	4814	45	173	3	0.00158368	cell wall macromolecule metabolic process
GO:0019843	4814	36	173	2	0.00152857	rRNA binding
GO:0008236	4814	63	173	5	0.00149694	serine-type peptidase activity
GO:0016876	4814	27	173	1	0.00147755	ligase activity, forming aminoacyl-tRNA and related compounds
GO:0009141	4814	24	173	1	0.00138367	nucleoside triphosphate metabolic process
GO:0065008	4814	58	173	5	0.00137959	regulation of biological quality
GO:0019637	4814	21	173	1	0.00136327	organophosphate metabolic process
GO:0016811	4814	29	173	2	0.00124694	hydrolase activity, acting on carbon-nitrogen (but not peptide) bonds, in linear amides
GO:0016655	4814	26	173	1	0.00119592	oxidoreductase activity, acting on NADH or NADPH, quinone or similar compound as acceptor
GO:0045454	4814	26	173	1	0.00117551	cell redox homeostasis
GO:0017171	4814	63	173	5	0.00111735	serine hydrolase activity
GO:0070011	4814	142	173	13	0.00109388	peptidase activity, acting on L-amino acid peptides
GO:0042398	4814	25	173	1	0.00106225	cellular amino acid derivative biosynthetic process
GO:0016875	4814	27	173	1	0.000979593	ligase activity, forming carbon-oxygen bonds
GO:0016999	4814	28	173	1	0.000926532	antibiotic metabolic process
GO:0044444	4814	98	173	10	0.000920409	cytoplasmic part
GO:0030529	4814	66	173	5	0.000877552	ribonucleoprotein complex
GO:0003954	4814	26	173	1	0.000877552	NADH dehydrogenase activity
GO:0006464	4814	109	173	9	0.000871429	protein modification process
GO:0000271	4814	51	173	4	0.000810205	polysaccharide biosynthetic process
GO:0034637	4814	28	173	1	0.000790817	cellular carbohydrate biosynthetic process
GO:0009150	4814	37	173	1	0.000776531	purine ribonucleotide metabolic process
GO:0044272	4814	31	173	2	0.000771429	sulfur compound biosynthetic process
GO:0004812	4814	27	173	1	0.000741837	aminoacyl-tRNA ligase activity
GO:0042592	4814	34	173	2	0.000740817	homeostatic process
GO:0006950	4814	159	173	13	0.000681633	response to stress
GO:0004519	4814	31	173	1	0.000633674	endonuclease activity
GO:0016757	4814	33	173	1	0.000627552	transferase activity, transferring glycosyl groups
GO:0017144	4814	28	173	1	0.000621429	drug metabolic process
GO:0050136	4814	26	173	1	0.000609184	NADH dehydrogenase (quinone) activity
GO:0006790	4814	42	173	2	0.000568368	sulfur metabolic process
GO:0005515	4814	128	173	10	0.000546939	protein binding
GO:0009152	4814	36	173	1	0.000530613	purine ribonucleotide biosynthetic process
GO:0009057	4814	49	173	3	0.000520409	macromolecule catabolic process
GO:0006575	4814	29	173	1	0.000513266	cellular amino acid derivative metabolic process
GO:0005525	4814	32	173	1	0.000513266	GTP binding
GO:0019001	4814	32	173	1	0.000472449	guanyl nucleotide binding
GO:0016835	4814	48	173	3	0.000431633	carbon-oxygen lyase activity
GO:0016310	4814	123	173	10	0.000416327	phosphorylation
GO:0051539	4814	33	173	1	0.000405102	4 iron, 4 sulfur cluster binding
GO:0032787	4814	56	173	3	0.000382653	monocarboxylic acid metabolic process
GO:0016627	4814	39	173	1	0.000376531	oxidoreductase activity, acting on the CH-CH group of donors
GO:0007165	4814	89	173	6	0.000301021	signal transduction
GO:0004673	4814	93	173	5	0.000297959	protein histidine kinase activity
GO:0009116	4814	36	173	1	0.000293878	nucleoside metabolic process
GO:0008233	4814	152	173	13	0.000290817	peptidase activity
GO:0006796	4814	141	173	10	0.000266327	phosphate metabolic process
GO:0009259	4814	40	173	1	0.000255102	ribonucleotide metabolic process
GO:0010181	4814	36	173	1	0.000226531	FMN binding
GO:0006793	4814	141	173	10	0.000221429	phosphorus metabolic process
GO:0032561	4814	32	173	1	0.000220408	guanyl ribonucleotide binding
GO:0006163	4814	44	173	1	0.000186735	purine nucleotide metabolic process
GO:0016651	4814	36	173	1	0.00017449	oxidoreductase activity, acting on NADH or NADPH
GO:0000156	4814	131	173	9	0.00017347	two-component response regulator activity
GO:0046677	4814	48	173	3	0.000156123	response to antibiotic
GO:0016810	4814	82	173	4	0.000154082	hydrolase activity, acting on carbon-nitrogen (but not peptide) bonds
GO:0016779	4814	51	173	1	0.000153061	nucleotidyltransferase activity
GO:0009260	4814	39	173	1	0.000141837	ribonucleotide biosynthetic process
GO:0008483	4814	39	173	1	0.000139796	transaminase activity
GO:0006260	4814	41	173	1	0.000130612	DNA replication
GO:0000272	4814	38	173	1	0.000129592	polysaccharide catabolic process
GO:0004518	4814	58	173	1	0.000118367	nuclease activity
GO:0045333	4814	35	173	1	0.000116327	cellular respiration
GO:0016051	4814	69	173	4	0.000109184	carbohydrate biosynthetic process
GO:0046906	4814	42	173	1	0.000102041	tetrapyrrole binding
GO:0050660	4814	75	173	3	0.000101021	FAD binding
GO:0015980	4814	43	173	1	7.85715e-05	energy derivation by oxidation of organic compounds
GO:0044255	4814	70	173	1	7.75511e-05	cellular lipid metabolic process
GO:0005576	4814	36	173	1	7.65307e-05	extracellular region
GO:0030001	4814	62	173	2	6.7347e-05	metal ion transport
GO:0043492	4814	71	173	2	6.63266e-05	ATPase activity, coupled to movement of substances
GO:0042364	4814	66	173	2	6.53062e-05	water-soluble vitamin biosynthetic process
GO:0016616	4814	59	173	1	5.81633e-05	oxidoreductase activity, acting on the CH-OH group of donors, NAD or NADP as acceptor
GO:0030246	4814	57	173	1	5.81633e-05	carbohydrate binding
GO:0044267	4814	252	173	17	5.81633e-05	cellular protein metabolic process
GO:0019318	4814	61	173	2	5.00001e-05	hexose metabolic process
GO:0006164	4814	42	173	1	4.18368e-05	purine nucleotide biosynthetic process
GO:0005976	4814	95	173	5	3.9796e-05	polysaccharide metabolic process
GO:0044248	4814	63	173	2	3.36735e-05	cellular catabolic process
GO:0016775	4814	94	173	5	3.16327e-05	phosphotransferase activity, nitrogenous group as acceptor
GO:0016879	4814	47	173	1	3.16327e-05	ligase activity, forming carbon-nitrogen bonds
GO:0005506	4814	70	173	1	2.95919e-05	iron ion binding
GO:0023060	4814	255	173	15	2.95919e-05	signal transmission
GO:0009309	4814	106	173	1	2.85715e-05	amine biosynthetic process
GO:0016853	4814	81	173	3	2.7551e-05	isomerase activity
GO:0009165	4814	65	173	1	2.65306e-05	nucleotide biosynthetic process
GO:0043412	4814	133	173	9	1.93878e-05	macromolecule modification
GO:0050896	4814	209	173	16	1.83674e-05	response to stimulus
GO:0019538	4814	394	173	29	1.53061e-05	protein metabolic process
GO:0051536	4814	78	173	1	1.32653e-05	iron-sulfur cluster binding
GO:0034654	4814	72	173	1	1.22449e-05	nucleobase, nucleoside, nucleotide and nucleic acid biosynthetic process
GO:0034404	4814	72	173	1	1.22449e-05	nucleobase, nucleoside and nucleotide biosynthetic process
GO:0023052	4814	260	173	15	1.22449e-05	signaling
GO:0004672	4814	132	173	9	1.22449e-05	protein kinase activity
GO:0003723	4814	78	173	2	1.12245e-05	RNA binding
GO:0006091	4814	84	173	1	1.02041e-05	generation of precursor metabolites and energy
GO:0006725	4814	81	173	5	8.16327e-06	cellular aromatic compound metabolic process
GO:0042221	4814	59	173	3	8.16327e-06	response to chemical stimulus
GO:0016410	4814	86	173	2	5.10205e-06	N-acyltransferase activity
GO:0018130	4814	96	173	5	5.10205e-06	heterocycle biosynthetic process
GO:0046983	4814	55	173	1	4.08164e-06	protein dimerization activity
GO:0000155	4814	93	173	5	1.02041e-06	two-component sensor activity
GO:0016769	4814	50	173	1	1.02041e-06	transferase activity, transferring nitrogenous groups
GO:0000000	4814	4814	173	173	0	root
GO:0005488	4814	2697	173	98	0	binding
GO:0032555	4814	686	173	36	0	purine ribonucleotide binding
GO:0032553	4814	686	173	36	0	ribonucleotide binding
GO:0032559	4814	660	173	35	0	adenyl ribonucleotide binding
GO:0016301	4814	230	173	13	0	kinase activity
GO:0022804	4814	162	173	2	0	active transmembrane transporter activity
GO:0060255	4814	741	173	29	0	regulation of macromolecule metabolic process
GO:0050662	4814	201	173	7	0	coenzyme binding
GO:0006629	4814	100	173	3	0	lipid metabolic process
GO:0022891	4814	179	173	1	0	substrate-specific transmembrane transporter activity
GO:0022892	4814	218	173	1	0	substrate-specific transporter activity
GO:0051540	4814	78	173	1	0	metal cluster binding
GO:0022857	4814	235	173	2	0	transmembrane transporter activity
GO:0016614	4814	69	173	1	0	oxidoreductase activity, acting on CH-OH group of donors
GO:0005623	4814	1534	173	59	0	cell
GO:0005622	4814	732	173	26	0	intracellular
GO:0009889	4814	735	173	29	0	regulation of biosynthetic process
GO:0016407	4814	86	173	2	0	acetyltransferase activity
GO:0000160	4814	195	173	12	0	two-component signal transduction system (phosphorelay)
GO:0000166	4814	884	173	44	0	nucleotide binding
GO:0006412	4814	117	173	5	0	translation
GO:0005575	4814	1577	173	59	0	cellular_component
GO:0030554	4814	736	173	38	0	adenyl nucleotide binding
GO:0016462	4814	309	173	16	0	pyrophosphatase activity
GO:0006519	4814	192	173	1	0	cellular amino acid and derivative metabolic process
GO:0030528	4814	660	173	25	0	transcription regulator activity
GO:0005524	4814	660	173	35	0	ATP binding
GO:0016491	4814	675	173	11	0	oxidoreductase activity
GO:0004553	4814	116	173	1	0	hydrolase activity, hydrolyzing O-glycosyl compounds
GO:0016798	4814	130	173	1	0	hydrolase activity, acting on glycosyl bonds
GO:0016021	4814	561	173	22	0	integral to membrane
GO:0016020	4814	774	173	32	0	membrane
GO:0031326	4814	735	173	29	0	regulation of cellular biosynthetic process
GO:0016788	4814	172	173	3	0	hydrolase activity, acting on ester bonds
GO:0046872	4814	433	173	13	0	metal ion binding
GO:0031323	4814	741	173	29	0	regulation of cellular metabolic process
GO:0016787	4814	1011	173	38	0	hydrolase activity
GO:0032774	4814	725	173	29	0	RNA biosynthetic process
GO:0009058	4814	1399	173	46	0	biosynthetic process
GO:0009059	4814	953	173	39	0	macromolecule biosynthetic process
GO:0009056	4814	153	173	4	0	catabolic process
GO:0016773	4814	187	173	11	0	phosphotransferase activity, alcohol group as acceptor
GO:0016772	4814	307	173	15	0	transferase activity, transferring phosphorus-containing groups
GO:0016053	4814	128	173	3	0	organic acid biosynthetic process
GO:0016829	4814	131	173	5	0	lyase activity
GO:0016052	4814	77	173	1	0	carbohydrate catabolic process
GO:0016820	4814	78	173	2	0	hydrolase activity, acting on acid anhydrides, catalyzing transmembrane movement of substances
GO:0051252	4814	716	173	29	0	regulation of RNA metabolic process
GO:0016817	4814	311	173	16	0	hydrolase activity, acting on acid anhydrides
GO:0016818	4814	311	173	16	0	hydrolase activity, acting on acid anhydrides, in phosphorus-containing anhydrides
GO:0005215	4814	507	173	6	0	transporter activity
GO:0080090	4814	736	173	29	0	regulation of primary metabolic process
GO:0015075	4814	141	173	1	0	ion transmembrane transporter activity
GO:0051234	4814	602	173	7	0	establishment of localization
GO:0009987	4814	2235	173	77	0	cellular process
GO:0046914	4814	244	173	6	0	transition metal ion binding
GO:0016070	4814	794	173	29	0	RNA metabolic process
GO:0042623	4814	102	173	3	0	ATPase activity, coupled
GO:0048037	4814	318	173	8	0	cofactor binding
GO:0019752	4814	238	173	3	0	carboxylic acid metabolic process
GO:0006355	4814	716	173	29	0	regulation of transcription, DNA-dependent
GO:0016887	4814	235	173	12	0	ATPase activity
GO:0006350	4814	739	173	29	0	transcription
GO:0006351	4814	722	173	29	0	transcription, DNA-dependent
GO:0016874	4814	131	173	4	0	ligase activity
GO:0070279	4814	78	173	1	0	vitamin B6 binding
GO:0042626	4814	71	173	2	0	ATPase activity, coupled to transmembrane movement of substances
GO:0006259	4814	162	173	1	0	DNA metabolic process
GO:0019842	4814	121	173	3	0	vitamin binding
GO:0060089	4814	252	173	15	0	molecular transducer activity
GO:0043565	4814	191	173	4	0	sequence-specific DNA binding
GO:0032991	4814	146	173	6	0	macromolecular complex
GO:0009117	4814	93	173	1	0	nucleotide metabolic process
GO:0009110	4814	67	173	2	0	vitamin biosynthetic process
GO:0016740	4814	805	173	25	0	transferase activity
GO:0016741	4814	114	173	1	0	transferase activity, transferring one-carbon groups
GO:0016746	4814	153	173	4	0	transferase activity, transferring acyl groups
GO:0016747	4814	140	173	4	0	transferase activity, transferring acyl groups other than amino-acyl groups
GO:0044425	4814	585	173	22	0	membrane part
GO:0044424	4814	400	173	19	0	intracellular part
GO:0003824	4814	2991	173	92	0	catalytic activity
GO:0008270	4814	123	173	4	0	zinc ion binding
GO:0005975	4814	326	173	11	0	carbohydrate metabolic process
GO:0051186	4814	135	173	1	0	cofactor metabolic process
GO:0004871	4814	252	173	15	0	signal transducer activity
GO:0008150	4814	3825	173	125	0	biological_process
GO:0051179	4814	604	173	7	0	localization
GO:0008152	4814	3089	173	99	0	metabolic process
GO:0051171	4814	733	173	29	0	regulation of nitrogen compound metabolic process
GO:0017076	4814	762	173	39	0	purine nucleotide binding
GO:0034641	4814	1307	173	37	0	cellular nitrogen compound metabolic process
GO:0034645	4814	939	173	39	0	cellular macromolecule biosynthetic process
GO:0008168	4814	112	173	1	0	methyltransferase activity
GO:0005996	4814	74	173	2	0	monosaccharide metabolic process
GO:0010468	4814	739	173	29	0	regulation of gene expression
GO:0044464	4814	1534	173	59	0	cell part
GO:0010467	4814	893	173	34	0	gene expression
GO:0009308	4814	226	173	5	0	amine metabolic process
GO:0008080	4814	84	173	2	0	N-acetyltransferase activity
GO:0030170	4814	78	173	1	0	pyridoxal phosphate binding
GO:0043436	4814	238	173	3	0	oxoacid metabolic process
GO:0017111	4814	303	173	16	0	nucleoside-triphosphatase activity
GO:0003700	4814	596	173	20	0	transcription factor activity
GO:0006082	4814	247	173	3	0	organic acid metabolic process
GO:0008415	4814	126	173	4	0	acyltransferase activity
GO:0031224	4814	569	173	22	0	intrinsic to membrane
GO:0003674	4814	4477	173	148	0	molecular_function
GO:0003677	4814	918	173	28	0	DNA binding
GO:0003676	4814	1046	173	30	0	nucleic acid binding
GO:0006139	4814	1082	173	32	0	nucleobase, nucleoside, nucleotide and nucleic acid metabolic process
GO:0006066	4814	106	173	2	0	alcohol metabolic process
GO:0006812	4814	91	173	2	0	cation transport
GO:0006811	4814	111	173	2	0	ion transport
GO:0006810	4814	602	173	7	0	transport
GO:0046394	4814	122	173	3	0	carboxylic acid biosynthetic process
GO:0006807	4814	1368	173	41	0	nitrogen compound metabolic process
GO:0023046	4814	255	173	15	0	signaling process
GO:0001883	4814	736	173	38	0	purine nucleoside binding
GO:0001882	4814	737	173	38	0	nucleoside binding
GO:0005737	4814	375	173	19	0	cytoplasm
GO:0019219	4814	733	173	29	0	regulation of nucleobase, nucleoside, nucleotide and nucleic acid metabolic process
GO:0019222	4814	746	173	29	0	regulation of metabolic process
GO:0043234	4814	80	173	1	0	protein complex
GO:0044249	4814	1307	173	45	0	cellular biosynthetic process
GO:0043167	4814	492	173	14	0	ion binding
GO:0044238	4814	1966	173	75	0	primary metabolic process
GO:0044237	4814	1877	173	59	0	cellular metabolic process
GO:0044281	4814	526	173	9	0	small molecule metabolic process
GO:0044283	4814	275	173	6	0	small molecule biosynthetic process
GO:0043169	4814	492	173	14	0	cation binding
GO:0044271	4814	251	173	6	0	cellular nitrogen compound biosynthetic process
GO:0043170	4814	1418	173	63	0	macromolecule metabolic process
GO:0044260	4814	1221	173	50	0	cellular macromolecule metabolic process
GO:0044262	4814	123	173	2	0	cellular carbohydrate metabolic process
GO:0050789	4814	864	173	38	0	regulation of biological process
GO:0050794	4814	858	173	38	0	regulation of cellular process
GO:0015405	4814	78	173	2	0	P-P-bond-hydrolysis-driven transmembrane transporter activity
GO:0055114	4814	548	173	8	0	oxidation reduction
GO:0015399	4814	78	173	2	0	primary active transmembrane transporter activity
GO:0046483	4814	178	173	6	0	heterocycle metabolic process
GO:0005886	4814	278	173	13	0	plasma membrane
GO:0065007	4814	874	173	39	0	biological regulation
GO:0042180	4814	240	173	3	0	cellular ketone metabolic process
GO:0044106	4814	181	173	1	0	cellular amine metabolic process
GO:0006732	4814	77	173	1	0	coenzyme metabolic process
GO:0006753	4814	93	173	1	0	nucleoside phosphate metabolic process
GO:0008610	4814	58	173	1	0	lipid biosynthetic process
GO:0045449	4814	731	173	29	0	regulation of transcription
GO:0055085	4814	230	173	2	0	transmembrane transport
GO:0006767	4814	66	173	2	0	water-soluble vitamin metabolic process
GO:0006766	4814	67	173	2	0	vitamin metabolic process
GO:0055086	4814	116	173	2	0	nucleobase, nucleoside and nucleotide metabolic process
GO:0010556	4814	735	173	29	0	regulation of macromolecule biosynthetic process

## Sheet: Van up at least 2 of 3
ID	Pop.total	Pop.term	Study.total	Study.term	marg	name
GO:0016043	4814	128	291	30	0.737929	cellular component organization
GO:0004175	4814	83	291	15	0.735001	endopeptidase activity
GO:0031406	4814	56	291	13	0.664233	carboxylic acid binding
GO:0000036	4814	23	291	5	0.483743	acyl carrier activity
GO:0043227	4814	15	291	5	0.371885	membrane-bounded organelle
GO:0042399	4814	3	291	3	0.291057	ectoine metabolic process
GO:0019491	4814	3	291	3	0.290635	ectoine biosynthetic process
GO:0019438	4814	43	291	9	0.219442	aromatic compound biosynthetic process
GO:0033818	4814	4	291	2	0.216369	beta-ketoacyl-acyl-carrier-protein synthase III activity
GO:0009002	4814	4	291	2	0.184299	serine-type D-Ala-D-Ala carboxypeptidase activity
GO:0006012	4814	4	291	2	0.142746	galactose metabolic process
GO:0043231	4814	13	291	4	0.140671	intracellular membrane-bounded organelle
GO:0008144	4814	17	291	7	0.138082	drug binding
GO:0008658	4814	17	291	7	0.129721	penicillin binding
GO:0006996	4814	14	291	5	0.128977	organelle organization
GO:0048869	4814	26	291	8	0.128441	cellular developmental process
GO:0004315	4814	6	291	2	0.124796	3-oxoacyl-[acyl-carrier-protein] synthase activity
GO:0022607	4814	78	291	17	0.120737	cellular component assembly
GO:0030003	4814	4	291	2	0.11421	cellular cation homeostasis
GO:0070008	4814	6	291	2	0.110143	serine-type exopeptidase activity
GO:0004049	4814	4	291	2	0.105634	anthranilate synthase activity
GO:0055082	4814	4	291	2	0.103325	cellular chemical homeostasis
GO:0004185	4814	6	291	2	0.103305	serine-type carboxypeptidase activity
GO:0016758	4814	9	291	2	0.101324	transferase activity, transferring hexosyl groups
GO:0030005	4814	4	291	2	0.100418	cellular di-, tri-valent inorganic cation homeostasis
GO:0006873	4814	4	291	2	0.0993981	cellular ion homeostasis
GO:0000394	4814	1	291	1	0.0989817	RNA splicing, via endonucleolytic cleavage and ligation
GO:0006388	4814	1	291	1	0.0983695	tRNA splicing, via endonucleolytic cleavage and ligation
GO:0009653	4814	26	291	8	0.0982777	anatomical structure morphogenesis
GO:0051082	4814	8	291	2	0.0980919	unfolded protein binding
GO:0031988	4814	6	291	3	0.0969613	membrane-bounded vesicle
GO:0004134	4814	1	291	1	0.0950144	4-alpha-glucanotransferase activity
GO:0042435	4814	9	291	3	0.0922797	indole derivative biosynthetic process
GO:0055072	4814	4	291	2	0.0918532	iron ion homeostasis
GO:0031982	4814	10	291	5	0.0918511	vesicle
GO:0004739	4814	2	291	1	0.0907838	pyruvate dehydrogenase (acetyl-transferring) activity
GO:0004645	4814	1	291	1	0.0904429	phosphorylase activity
GO:0006879	4814	4	291	2	0.0896807	cellular iron ion homeostasis
GO:0012506	4814	6	291	3	0.0892276	vesicle membrane
GO:0032502	4814	27	291	8	0.0866868	developmental process
GO:0008963	4814	3	291	1	0.0852103	phospho-N-acetylmuramoyl-pentapeptide-transferase activity
GO:0006282	4814	1	291	1	0.0850164	regulation of DNA repair
GO:0012505	4814	6	291	3	0.0849613	endomembrane system
GO:0047727	4814	1	291	1	0.0846542	isobutyryl-CoA mutase activity
GO:0006457	4814	18	291	3	0.0837909	protein folding
GO:0003868	4814	2	291	1	0.083696	4-hydroxyphenylpyruvate dioxygenase activity
GO:0000162	4814	9	291	3	0.0832276	tryptophan biosynthetic process
GO:0048856	4814	26	291	8	0.0826368	anatomical structure development
GO:0008380	4814	1	291	1	0.0822429	RNA splicing
GO:0046219	4814	9	291	3	0.0820225	indolalkylamine biosynthetic process
GO:0080134	4814	1	291	1	0.0816409	regulation of response to stress
GO:0031090	4814	6	291	3	0.0813623	organelle membrane
GO:0048583	4814	1	291	1	0.0804552	regulation of response to stimulus
GO:0004333	4814	2	291	1	0.0803246	fumarate hydratase activity
GO:0031405	4814	6	291	2	0.0797144	lipoic acid binding
GO:0080135	4814	1	291	1	0.0793776	regulation of cellular response to stress
GO:0007155	4814	11	291	2	0.0780552	cell adhesion
GO:0003978	4814	2	291	1	0.0767174	UDP-glucose 4-epimerase activity
GO:0018202	4814	44	291	6	0.0742991	peptidyl-histidine modification
GO:0004312	4814	9	291	2	0.0739807	fatty-acid synthase activity
GO:0031412	4814	8	291	4	0.0724623	gas vesicle organization
GO:0004738	4814	2	291	1	0.0721674	pyruvate dehydrogenase activity
GO:0016706	4814	2	291	1	0.0718072	oxidoreductase activity, acting on paired donors, with incorporation or reduction of molecular oxygen, 2-oxoglutarate as one donor, and incorporation of one atom each of oxygen into both donors
GO:0009228	4814	8	291	2	0.071597	thiamin biosynthetic process
GO:0016050	4814	8	291	4	0.0708531	vesicle organization
GO:0009030	4814	1	291	1	0.0694939	thiamin phosphate kinase activity
GO:0042724	4814	8	291	2	0.0670837	thiamin and derivative biosynthetic process
GO:0006352	4814	68	291	14	0.0662776	transcription initiation
GO:0004222	4814	33	291	6	0.0662133	metalloendopeptidase activity
GO:0042434	4814	11	291	3	0.0661317	indole derivative metabolic process
GO:0004156	4814	3	291	1	0.0661031	dihydropteroate synthase activity
GO:0004665	4814	2	291	1	0.066095	prephenate dehydrogenase (NADP+) activity
GO:0006468	4814	84	291	11	0.065795	protein amino acid phosphorylation
GO:0009095	4814	3	291	1	0.0648868	aromatic amino acid family biosynthetic process, prephenate pathway
GO:0042430	4814	11	291	3	0.0648837	indole and derivative metabolic process
GO:0006772	4814	8	291	2	0.0645501	thiamin metabolic process
GO:0009408	4814	2	291	1	0.0644388	response to heat
GO:0009628	4814	2	291	1	0.0639256	response to abiotic stimulus
GO:0042723	4814	8	291	2	0.0637205	thiamin and derivative metabolic process
GO:0033758	4814	2	291	1	0.0636837	clavaminate synthase activity
GO:0022610	4814	11	291	2	0.0633705	biological adhesion
GO:0016833	4814	7	291	2	0.062796	oxo-acid-lyase activity
GO:0009266	4814	2	291	1	0.0623327	response to temperature stimulus
GO:0005783	4814	1	291	1	0.0618419	endoplasmic reticulum
GO:0012501	4814	11	291	2	0.0618215	programmed cell death
GO:0006021	4814	3	291	1	0.0615715	inositol biosynthetic process
GO:0004512	4814	3	291	1	0.0612511	inositol-3-phosphate synthase activity
GO:0006571	4814	2	291	1	0.0611531	tyrosine biosynthetic process
GO:0005992	4814	3	291	1	0.0611307	trehalose biosynthetic process
GO:0042579	4814	1	291	1	0.0609868	microbody
GO:0016987	4814	68	291	14	0.0605878	sigma factor activity
GO:0006586	4814	11	291	3	0.0604776	indolalkylamine metabolic process
GO:0018106	4814	44	291	6	0.0600194	peptidyl-histidine phosphorylation
GO:0055066	4814	6	291	2	0.0586582	di-, tri-valent inorganic cation homeostasis
GO:0005991	4814	3	291	1	0.0586276	trehalose metabolic process
GO:0006915	4814	11	291	2	0.0585623	apoptosis
GO:0008239	4814	4	291	1	0.0583429	dipeptidyl-peptidase activity
GO:0046835	4814	1	291	1	0.058247	carbohydrate phosphorylation
GO:0006750	4814	4	291	1	0.057996	glutathione biosynthetic process
GO:0016986	4814	68	291	14	0.0579684	transcription initiation factor activity
GO:0051052	4814	2	291	1	0.0576837	regulation of DNA metabolic process
GO:0031160	4814	1	291	1	0.0574899	spore wall
GO:0008902	4814	1	291	1	0.0569266	hydroxymethylpyrimidine kinase activity
GO:0030163	4814	5	291	3	0.0567796	protein catabolic process
GO:0048646	4814	1	291	1	0.0565409	anatomical structure formation involved in morphogenesis
GO:0009245	4814	1	291	1	0.0564541	lipid A biosynthetic process
GO:0004494	4814	4	291	1	0.0557674	methylmalonyl-CoA mutase activity
GO:0008972	4814	1	291	1	0.0552348	phosphomethylpyrimidine kinase activity
GO:0046351	4814	3	291	1	0.0549307	disaccharide biosynthetic process
GO:0008219	4814	12	291	2	0.0549113	cell death
GO:0006643	4814	2	291	1	0.0548123	membrane lipid metabolic process
GO:0009072	4814	28	291	5	0.0547245	aromatic amino acid family metabolic process
GO:0030435	4814	1	291	1	0.0547082	sporulation resulting in formation of a cellular spore
GO:0031410	4814	8	291	4	0.0544817	cytoplasmic vesicle
GO:0015976	4814	4	291	1	0.0540786	carbon utilization
GO:0016137	4814	3	291	1	0.0538592	glycoside metabolic process
GO:0032505	4814	3	291	3	0.0536113	reproduction of a single-celled organism
GO:0006568	4814	11	291	3	0.0530909	tryptophan metabolic process
GO:0019954	4814	3	291	3	0.0526398	asexual reproduction
GO:0016265	4814	12	291	2	0.0524092	death
GO:0008289	4814	5	291	1	0.0521041	lipid binding
GO:0031072	4814	3	291	1	0.0519511	heat shock protein binding
GO:0008199	4814	7	291	2	0.0519347	ferric iron binding
GO:0016776	4814	8	291	2	0.0518929	phosphotransferase activity, phosphate group as acceptor
GO:0046493	4814	1	291	1	0.0512327	lipid A metabolic process
GO:0003997	4814	1	291	1	0.0505786	acyl-CoA oxidase activity
GO:0016138	4814	3	291	1	0.0499154	glycoside biosynthetic process
GO:0006749	4814	4	291	1	0.0498368	glutathione metabolic process
GO:0004335	4814	1	291	1	0.0494786	galactokinase activity
GO:0031411	4814	8	291	4	0.0493031	gas vesicle
GO:0000003	4814	3	291	3	0.0488786	reproduction
GO:0046467	4814	2	291	1	0.0484368	membrane lipid biosynthetic process
GO:0006023	4814	23	291	4	0.0481735	aminoglycan biosynthetic process
GO:0006664	4814	2	291	1	0.0479898	glycolipid metabolic process
GO:0009273	4814	38	291	8	0.047549	peptidoglycan-based cell wall biogenesis
GO:0005984	4814	3	291	1	0.0474429	disaccharide metabolic process
GO:0004089	4814	4	291	1	0.0471858	carbonate dehydratase activity
GO:0016888	4814	5	291	1	0.046999	endodeoxyribonuclease activity, producing 5'-phosphomonoesters
GO:0016847	4814	5	291	1	0.0467847	1-aminocyclopropane-1-carboxylate synthase activity
GO:0009252	4814	23	291	4	0.0467439	peptidoglycan biosynthetic process
GO:0018193	4814	46	291	6	0.0467164	peptidyl-amino acid modification
GO:0006020	4814	4	291	1	0.0465511	inositol metabolic process
GO:0070882	4814	39	291	9	0.0464603	cellular cell wall organization or biogenesis
GO:0016641	4814	5	291	1	0.0464164	oxidoreductase activity, acting on the CH-NH2 group of donors, oxygen as acceptor
GO:0016624	4814	6	291	1	0.0462368	oxidoreductase activity, acting on the aldehyde or oxo group of donors, disulfide as acceptor
GO:0019213	4814	3	291	1	0.0452654	deacetylase activity
GO:0004357	4814	4	291	1	0.045247	glutamate-cysteine ligase activity
GO:0009311	4814	4	291	1	0.0452194	oligosaccharide metabolic process
GO:0006024	4814	23	291	4	0.0447215	glycosaminoglycan biosynthetic process
GO:0043934	4814	2	291	1	0.0447113	sporulation
GO:0005777	4814	1	291	1	0.0446317	peroxisome
GO:0005839	4814	2	291	2	0.0441194	proteasome core complex
GO:0008759	4814	1	291	1	0.0436858	UDP-3-O-[3-hydroxymyristoyl] N-acetylglucosamine deacetylase activity
GO:0030154	4814	1	291	1	0.0436245	cell differentiation
GO:0009312	4814	4	291	1	0.0435551	oligosaccharide biosynthetic process
GO:0033293	4814	4	291	1	0.043449	monocarboxylic acid binding
GO:0033816	4814	1	291	1	0.0430276	diaminobutyrate acetyltransferase activity
GO:0046173	4814	4	291	1	0.0429786	polyol biosynthetic process
GO:0048878	4814	9	291	2	0.0417827	chemical homeostasis
GO:0044257	4814	2	291	2	0.0416235	cellular protein catabolic process
GO:0032989	4814	25	291	7	0.0413174	cellular component morphogenesis
GO:0047307	4814	1	291	1	0.041097	diaminobutyrate-pyruvate transaminase activity
GO:0008233	4814	152	291	22	0.0407449	peptidase activity
GO:0006570	4814	4	291	1	0.0403694	tyrosine metabolic process
GO:0009404	4814	1	291	1	0.0402919	toxin metabolic process
GO:0004133	4814	5	291	1	0.0401572	glycogen debranching enzyme activity
GO:0042401	4814	16	291	4	0.0398347	cellular biogenic amine biosynthetic process
GO:0043093	4814	3	291	3	0.0398245	binary fission
GO:0017000	4814	25	291	4	0.0398184	antibiotic biosynthetic process
GO:0007047	4814	20	291	4	0.0397613	cellular cell wall organization
GO:0009247	4814	2	291	1	0.039596	glycolipid biosynthetic process
GO:0005773	4814	5	291	2	0.0391307	vacuole
GO:0004674	4814	35	291	5	0.0390031	protein serine/threonine kinase activity
GO:0033990	4814	1	291	1	0.0389439	ectoine synthase activity
GO:0000502	4814	2	291	2	0.0387888	proteasome complex
GO:0016857	4814	6	291	1	0.0380755	racemase and epimerase activity, acting on carbohydrates and derivatives
GO:0004252	4814	46	291	7	0.0379143	serine-type endopeptidase activity
GO:0030261	4814	2	291	1	0.0377551	chromosome condensation
GO:0051603	4814	2	291	2	0.0374092	proteolysis involved in cellular protein catabolic process
GO:0065003	4814	74	291	14	0.0371174	macromolecular complex assembly
GO:0070011	4814	142	291	21	0.0370888	peptidase activity, acting on L-amino acid peptides
GO:0050801	4814	9	291	2	0.0370327	ion homeostasis
GO:0070003	4814	2	291	2	0.036399	threonine-type peptidase activity
GO:0016872	4814	5	291	1	0.0363429	intramolecular lyase activity
GO:0004180	4814	11	291	2	0.0363327	carboxypeptidase activity
GO:0004048	4814	2	291	1	0.0353715	anthranilate phosphoribosyltransferase activity
GO:0042546	4814	38	291	8	0.0351888	cell wall biogenesis
GO:0000910	4814	5	291	3	0.0349511	cytokinesis
GO:0006323	4814	2	291	1	0.0343888	DNA packaging
GO:0005618	4814	11	291	5	0.0343694	cell wall
GO:0000917	4814	5	291	3	0.0340398	barrier septum formation
GO:0000902	4814	25	291	7	0.0337143	cell morphogenesis
GO:0004425	4814	2	291	1	0.0334847	indole-3-glycerol-phosphate synthase activity
GO:0004298	4814	2	291	2	0.0334072	threonine-type endopeptidase activity
GO:0016859	4814	7	291	1	0.0332766	cis-trans isomerase activity
GO:0071555	4814	21	291	4	0.0332225	cell wall organization
GO:0004176	4814	2	291	1	0.0331949	ATP-dependent peptidase activity
GO:0016846	4814	7	291	1	0.0329827	carbon-sulfur lyase activity
GO:0070271	4814	73	291	14	0.0328429	protein complex biogenesis
GO:0009374	4814	4	291	1	0.0327868	biotin binding
GO:0045229	4814	20	291	4	0.0326939	external encapsulating structure organization
GO:0016628	4814	5	291	1	0.0326164	oxidoreductase activity, acting on the CH-CH group of donors, NAD or NADP as acceptor
GO:0022604	4814	22	291	6	0.0318847	regulation of cell morphogenesis
GO:0033172	4814	2	291	1	0.0315051	gas vesicle shell
GO:0032506	4814	5	291	3	0.0313327	cytokinetic process
GO:0009403	4814	1	291	1	0.0307888	toxin biosynthetic process
GO:0055080	4814	9	291	2	0.0307715	cation homeostasis
GO:0009073	4814	22	291	4	0.0307235	aromatic amino acid family biosynthetic process
GO:0016998	4814	10	291	1	0.0306796	cell wall macromolecule catabolic process
GO:0022603	4814	22	291	6	0.0303766	regulation of anatomical structure morphogenesis
GO:0003755	4814	7	291	1	0.0303113	peptidyl-prolyl cis-trans isomerase activity
GO:0006461	4814	73	291	14	0.0302174	protein complex assembly
GO:0042398	4814	25	291	5	0.0300786	cellular amino acid derivative biosynthetic process
GO:0030312	4814	29	291	7	0.0300521	external encapsulating structure
GO:0016634	4814	4	291	1	0.0298602	oxidoreductase activity, acting on the CH-CH group of donors, oxygen as acceptor
GO:0006633	4814	14	291	2	0.0288623	fatty acid biosynthetic process
GO:0044433	4814	2	291	1	0.028748	cytoplasmic vesicle part
GO:0045303	4814	1	291	1	0.0283827	diaminobutyrate-2-oxoglutarate transaminase activity
GO:0008360	4814	22	291	6	0.027999	regulation of cell shape
GO:0006576	4814	18	291	4	0.0279368	cellular biogenic amine metabolic process
GO:0008716	4814	2	291	1	0.0268827	D-alanine-D-alanine ligase activity
GO:0051276	4814	4	291	1	0.0258286	chromosome organization
GO:0016868	4814	8	291	1	0.0247582	intramolecular transferase activity, phosphotransferases
GO:0017144	4814	28	291	4	0.0245817	drug metabolic process
GO:0031177	4814	15	291	2	0.0242408	phosphopantetheine binding
GO:0015934	4814	8	291	1	0.024147	large ribosomal subunit
GO:0016725	4814	8	291	1	0.0241429	oxidoreductase activity, acting on CH or CH2 groups
GO:0016999	4814	28	291	4	0.0237745	antibiotic metabolic process
GO:0046417	4814	24	291	4	0.0236255	chorismate metabolic process
GO:0051128	4814	24	291	6	0.0231174	regulation of cellular component organization
GO:0006760	4814	10	291	1	0.022649	folic acid and derivative metabolic process
GO:0008653	4814	7	291	1	0.0224184	lipopolysaccharide metabolic process
GO:0009103	4814	7	291	1	0.0222592	lipopolysaccharide biosynthetic process
GO:0008745	4814	9	291	1	0.0221306	N-acetylmuramoyl-L-alanine amidase activity
GO:0009274	4814	4	291	2	0.0217653	peptidoglycan-based cell wall
GO:0050793	4814	23	291	6	0.0214857	regulation of developmental process
GO:0009396	4814	10	291	1	0.0209051	folic acid and derivative biosynthetic process
GO:0017171	4814	63	291	9	0.0207551	serine hydrolase activity
GO:0030288	4814	17	291	2	0.0207368	outer membrane-bounded periplasmic space
GO:0016597	4814	29	291	3	0.0206888	amino acid binding
GO:0006952	4814	16	291	2	0.0204153	defense response
GO:0006508	4814	138	291	20	0.0201878	proteolysis
GO:0008236	4814	63	291	9	0.0199633	serine-type peptidase activity
GO:0031975	4814	18	291	2	0.0197817	envelope
GO:0030203	4814	36	291	5	0.0191102	glycosaminoglycan metabolic process
GO:0016881	4814	15	291	2	0.0190755	acid-amino acid ligase activity
GO:0043176	4814	29	291	3	0.0185306	amine binding
GO:0030313	4814	18	291	2	0.0183919	cell envelope
GO:0044462	4814	18	291	2	0.0183174	external encapsulating structure part
GO:0010382	4814	29	291	4	0.0182908	cellular cell wall macromolecule metabolic process
GO:0043933	4814	83	291	14	0.0177102	macromolecular complex subunit organization
GO:0000270	4814	36	291	5	0.0175296	peptidoglycan metabolic process
GO:0043043	4814	9	291	1	0.0171908	peptide biosynthetic process
GO:0008654	4814	15	291	2	0.0171061	phospholipid biosynthetic process
GO:0009253	4814	12	291	1	0.0167041	peptidoglycan catabolic process
GO:0031419	4814	10	291	1	0.0164868	cobalamin binding
GO:0006518	4814	9	291	1	0.0159929	peptide metabolic process
GO:0006595	4814	6	291	1	0.0158521	polyamine metabolic process
GO:0044038	4814	29	291	4	0.0158204	cell wall macromolecule biosynthetic process
GO:0006644	4814	15	291	2	0.0157735	phospholipid metabolic process
GO:0045152	4814	11	291	1	0.0153265	antisigma factor binding
GO:0016854	4814	10	291	1	0.0152235	racemase and epimerase activity
GO:0044422	4814	24	291	4	0.0150021	organelle part
GO:0016805	4814	6	291	1	0.0149623	dipeptidase activity
GO:0042597	4814	19	291	2	0.0141949	periplasmic space
GO:0044085	4814	127	291	25	0.0141714	cellular component biogenesis
GO:0006575	4814	29	291	5	0.0139153	cellular amino acid derivative metabolic process
GO:0070589	4814	29	291	4	0.0138919	cellular component macromolecule biosynthetic process
GO:0006596	4814	6	291	1	0.0137827	polyamine biosynthetic process
GO:0016893	4814	11	291	1	0.01375	endonuclease activity, active with either ribo- or deoxyribonucleic acids and producing 5'-phosphomonoesters
GO:0004520	4814	10	291	1	0.0134051	endodeoxyribonuclease activity
GO:0071554	4814	56	291	10	0.0132521	cell wall organization or biogenesis
GO:0019200	4814	9	291	1	0.0127572	carbohydrate kinase activity
GO:0003995	4814	25	291	3	0.0124796	acyl-CoA dehydrogenase activity
GO:0004536	4814	12	291	1	0.0124602	deoxyribonuclease activity
GO:0016866	4814	20	291	2	0.0121837	intramolecular transferase activity
GO:0016638	4814	12	291	1	0.0120898	oxidoreductase activity, acting on the CH-NH2 group of donors
GO:0044265	4814	8	291	2	0.0115316	cellular macromolecule catabolic process
GO:0007059	4814	12	291	1	0.0114265	chromosome segregation
GO:0015662	4814	12	291	1	0.0114123	ATPase activity, coupled to transmembrane movement of ions, phosphorylative mechanism
GO:0046165	4814	13	291	1	0.0108061	alcohol biosynthetic process
GO:0016705	4814	12	291	1	0.0107806	oxidoreductase activity, acting on paired donors, with incorporation or reduction of molecular oxygen
GO:0006027	4814	12	291	1	0.0107582	glycosaminoglycan catabolic process
GO:0071103	4814	8	291	1	0.0105439	DNA conformation change
GO:0006826	4814	9	291	1	0.0101929	iron ion transport
GO:0008237	4814	64	291	9	0.00872858	metallopeptidase activity
GO:0051287	4814	30	291	3	0.00854593	NAD or NADH binding
GO:0033692	4814	12	291	1	0.00824797	cellular polysaccharide biosynthetic process
GO:0034637	4814	28	291	3	0.00779797	cellular carbohydrate biosynthetic process
GO:0006725	4814	81	291	11	0.00740103	cellular aromatic compound metabolic process
GO:0016702	4814	16	291	1	0.00736735	oxidoreductase activity, acting on single donors with incorporation of molecular oxygen, incorporation of two atoms of oxygen
GO:0004519	4814	31	291	3	0.00735715	endonuclease activity
GO:0000156	4814	131	291	14	0.00711531	two-component response regulator activity
GO:0006631	4814	26	291	3	0.00693776	fatty acid metabolic process
GO:0046356	4814	16	291	1	0.00661531	acetyl-CoA catabolic process
GO:0044036	4814	45	291	5	0.00638776	cell wall macromolecule metabolic process
GO:0030976	4814	14	291	1	0.00607041	thiamin pyrophosphate binding
GO:0033279	4814	16	291	1	0.00600511	ribosomal subunit
GO:0051213	4814	16	291	1	0.00600511	dioxygenase activity
GO:0046034	4814	19	291	1	0.00592041	ATP metabolic process
GO:0044446	4814	20	291	2	0.00589694	intracellular organelle part
GO:0048038	4814	15	291	1	0.00552552	quinone binding
GO:0006813	4814	15	291	1	0.00526633	potassium ion transport
GO:0016836	4814	31	291	3	0.00507858	hydro-lyase activity
GO:0008238	4814	35	291	4	0.00497041	exopeptidase activity
GO:0009199	4814	21	291	1	0.00496123	ribonucleoside triphosphate metabolic process
GO:0044272	4814	31	291	3	0.00483878	sulfur compound biosynthetic process
GO:0005507	4814	16	291	1	0.00483164	copper ion binding
GO:0006084	4814	16	291	1	0.00449184	acetyl-CoA metabolic process
GO:0043687	4814	99	291	11	0.0044796	post-translational protein modification
GO:0009145	4814	20	291	1	0.00439388	purine nucleoside triphosphate biosynthetic process
GO:0016627	4814	39	291	4	0.00431735	oxidoreductase activity, acting on the CH-CH group of donors
GO:0009109	4814	17	291	1	0.00431327	coenzyme catabolic process
GO:0051301	4814	36	291	5	0.00418266	cell division
GO:0006099	4814	16	291	1	0.00417551	tricarboxylic acid cycle
GO:0009205	4814	21	291	1	0.00402756	purine ribonucleoside triphosphate metabolic process
GO:0006754	4814	19	291	1	0.00395511	ATP biosynthetic process
GO:0032787	4814	56	291	7	0.00395	monocarboxylic acid metabolic process
GO:0006026	4814	19	291	1	0.00379286	aminoglycan catabolic process
GO:0016780	4814	22	291	1	0.00375	phosphotransferase activity, for other substituted phosphate groups
GO:0019637	4814	21	291	2	0.00364694	organophosphate metabolic process
GO:0006022	4814	43	291	5	0.0036347	aminoglycan metabolic process
GO:0006752	4814	20	291	1	0.00353878	group transfer coenzyme metabolic process
GO:0016701	4814	17	291	1	0.00352245	oxidoreductase activity, acting on single donors with incorporation of molecular oxygen
GO:0009206	4814	20	291	1	0.00342143	purine ribonucleoside triphosphate biosynthetic process
GO:0008033	4814	17	291	1	0.00325102	tRNA processing
GO:0016209	4814	17	291	1	0.00324286	antioxidant activity
GO:0008137	4814	19	291	1	0.00321327	NADH dehydrogenase (ubiquinone) activity
GO:0043226	4814	91	291	12	0.00309286	organelle
GO:0009060	4814	18	291	1	0.0030398	aerobic respiration
GO:0007049	4814	35	291	5	0.0030347	cell cycle
GO:0019751	4814	26	291	2	0.00302755	polyol metabolic process
GO:0016757	4814	33	291	3	0.00300715	transferase activity, transferring glycosyl groups
GO:0016765	4814	32	291	2	0.00297449	transferase activity, transferring alkyl or aryl (other than methyl) groups
GO:0019725	4814	30	291	3	0.00293266	cellular homeostasis
GO:0009201	4814	20	291	1	0.00291327	ribonucleoside triphosphate biosynthetic process
GO:0010181	4814	36	291	3	0.00286531	FMN binding
GO:0051187	4814	18	291	1	0.00276939	cofactor catabolic process
GO:0043648	4814	35	291	4	0.00256837	dicarboxylic acid metabolic process
GO:0009141	4814	24	291	1	0.00243776	nucleoside triphosphate metabolic process
GO:0006541	4814	19	291	1	0.00235612	glutamine metabolic process
GO:0015674	4814	17	291	1	0.00227857	di-, tri-valent inorganic cation transport
GO:0005198	4814	72	291	8	0.00223368	structural molecule activity
GO:0044264	4814	21	291	1	0.00223163	cellular polysaccharide metabolic process
GO:0006071	4814	21	291	1	0.00221327	glycerol metabolic process
GO:0019400	4814	22	291	1	0.00215408	alditol metabolic process
GO:0042625	4814	20	291	1	0.00214082	ATPase activity, coupled to transmembrane movement of ions
GO:0051539	4814	33	291	2	0.00209286	4 iron, 4 sulfur cluster binding
GO:0009144	4814	21	291	1	0.00206429	purine nucleoside triphosphate metabolic process
GO:0016903	4814	23	291	1	0.00205714	oxidoreductase activity, acting on the aldehyde or oxo group of donors
GO:0016811	4814	29	291	2	0.00197959	hydrolase activity, acting on carbon-nitrogen (but not peptide) bonds, in linear amides
GO:0006096	4814	22	291	1	0.00194184	glycolysis
GO:0016831	4814	19	291	1	0.00179796	carboxy-lyase activity
GO:0016763	4814	20	291	1	0.00167449	transferase activity, transferring pentosyl groups
GO:0005576	4814	36	291	2	0.00160612	extracellular region
GO:0000041	4814	18	291	1	0.00153878	transition metal ion transport
GO:0019843	4814	36	291	2	0.00146633	rRNA binding
GO:0006950	4814	159	291	16	0.00138163	response to stress
GO:0042592	4814	34	291	3	0.00136633	homeostatic process
GO:0043229	4814	89	291	11	0.00136429	intracellular organelle
GO:0006464	4814	109	291	11	0.00126837	protein modification process
GO:0065008	4814	58	291	9	0.00115306	regulation of biological quality
GO:0016876	4814	27	291	1	0.00113776	ligase activity, forming aminoacyl-tRNA and related compounds
GO:0003735	4814	63	291	5	0.00112755	structural constituent of ribosome
GO:0009142	4814	22	291	1	0.00110204	nucleoside triphosphate biosynthetic process
GO:0004812	4814	27	291	1	0.00109082	aminoacyl-tRNA ligase activity
GO:0045454	4814	26	291	1	0.00106837	cell redox homeostasis
GO:0000271	4814	51	291	5	0.000995919	polysaccharide biosynthetic process
GO:0003954	4814	26	291	1	0.000945919	NADH dehydrogenase activity
GO:0043228	4814	81	291	9	0.000892858	non-membrane-bounded organelle
GO:0005840	4814	64	291	5	0.000862246	ribosome
GO:0009116	4814	36	291	2	0.000814287	nucleoside metabolic process
GO:0043232	4814	81	291	9	0.000769389	intracellular non-membrane-bounded organelle
GO:0050136	4814	26	291	1	0.000742858	NADH dehydrogenase (quinone) activity
GO:0016655	4814	26	291	1	0.000725511	oxidoreductase activity, acting on NADH or NADPH, quinone or similar compound as acceptor
GO:0016830	4814	36	291	3	0.000694899	carbon-carbon lyase activity
GO:0009108	4814	47	291	3	0.000639797	coenzyme biosynthetic process
GO:0030529	4814	66	291	5	0.000636735	ribonucleoprotein complex
GO:0019001	4814	32	291	1	0.000627552	guanyl nucleotide binding
GO:0008483	4814	39	291	3	0.000569388	transaminase activity
GO:0005525	4814	32	291	1	0.000564286	GTP binding
GO:0006007	4814	33	291	1	0.000541837	glucose catabolic process
GO:0030001	4814	62	291	5	0.000536735	metal ion transport
GO:0016051	4814	69	291	7	0.000530613	carbohydrate biosynthetic process
GO:0044444	4814	98	291	11	0.000526531	cytoplasmic part
GO:0034470	4814	26	291	1	0.000487756	ncRNA processing
GO:0016875	4814	27	291	1	0.000414286	ligase activity, forming carbon-oxygen bonds
GO:0006790	4814	42	291	3	0.000381633	sulfur metabolic process
GO:0000272	4814	38	291	1	0.000369388	polysaccharide catabolic process
GO:0032561	4814	32	291	1	0.00035	guanyl ribonucleotide binding
GO:0006006	4814	50	291	2	0.000334694	glucose metabolic process
GO:0000155	4814	93	291	7	0.000269388	two-component sensor activity
GO:0051716	4814	85	291	2	0.000265306	cellular response to stimulus
GO:0016769	4814	50	291	3	0.000264286	transferase activity, transferring nitrogenous groups
GO:0045333	4814	35	291	1	0.000241837	cellular respiration
GO:0009259	4814	40	291	1	0.000184694	ribonucleotide metabolic process
GO:0006163	4814	44	291	1	0.000176531	purine nucleotide metabolic process
GO:0006281	4814	80	291	2	0.000165306	DNA repair
GO:0016835	4814	48	291	3	0.000165306	carbon-oxygen lyase activity
GO:0009260	4814	39	291	1	0.000165306	ribonucleotide biosynthetic process
GO:0009150	4814	37	291	1	0.000154082	purine ribonucleotide metabolic process
GO:0016310	4814	123	291	12	0.000147959	phosphorylation
GO:0016853	4814	81	291	6	0.000132653	isomerase activity
GO:0009057	4814	49	291	4	0.000131633	macromolecule catabolic process
GO:0046365	4814	35	291	1	0.00012551	monosaccharide catabolic process
GO:0004672	4814	132	291	12	0.00012347	protein kinase activity
GO:0005996	4814	74	291	4	0.000118367	monosaccharide metabolic process
GO:0004518	4814	58	291	3	0.000113265	nuclease activity
GO:0009152	4814	36	291	1	0.000113265	purine ribonucleotide biosynthetic process
GO:0015672	4814	47	291	1	0.000103061	monovalent inorganic cation transport
GO:0020037	4814	32	291	1	0.0001	heme binding
GO:0008610	4814	58	291	4	9.59185e-05	lipid biosynthetic process
GO:0018130	4814	96	291	8	9.38776e-05	heterocycle biosynthetic process
GO:0016779	4814	51	291	1	8.06123e-05	nucleotidyltransferase activity
GO:0006793	4814	141	291	12	7.85715e-05	phosphorus metabolic process
GO:0046906	4814	42	291	2	6.83674e-05	tetrapyrrole binding
GO:0008415	4814	126	291	10	6.83674e-05	acyltransferase activity
GO:0006164	4814	42	291	1	6.42858e-05	purine nucleotide biosynthetic process
GO:0019320	4814	33	291	1	6.32654e-05	hexose catabolic process
GO:0006396	4814	36	291	1	6.02041e-05	RNA processing
GO:0034660	4814	50	291	1	4.18368e-05	ncRNA metabolic process
GO:0005506	4814	70	291	4	4.08164e-05	iron ion binding
GO:0006812	4814	91	291	5	3.87755e-05	cation transport
GO:0004673	4814	93	291	7	3.57143e-05	protein histidine kinase activity
GO:0015980	4814	43	291	1	2.85715e-05	energy derivation by oxidation of organic compounds
GO:0016775	4814	94	291	7	2.44898e-05	phosphotransferase activity, nitrogenous group as acceptor
GO:0044275	4814	40	291	1	2.44898e-05	cellular carbohydrate catabolic process
GO:0016651	4814	36	291	1	2.34694e-05	oxidoreductase activity, acting on NADH or NADPH
GO:0006974	4814	80	291	2	2.2449e-05	response to DNA damage stimulus
GO:0030170	4814	78	291	5	1.32653e-05	pyridoxal phosphate binding
GO:0023046	4814	255	291	22	1.22449e-05	signaling process
GO:0043412	4814	133	291	11	1.12245e-05	macromolecule modification
GO:0007165	4814	89	291	7	1.02041e-05	signal transduction
GO:0004721	4814	54	291	1	8.16327e-06	phosphoprotein phosphatase activity
GO:0004497	4814	59	291	2	7.14286e-06	monooxygenase activity
GO:0019748	4814	36	291	1	4.08164e-06	secondary metabolic process
GO:0019318	4814	61	291	4	4.08164e-06	hexose metabolic process
GO:0004871	4814	252	291	22	3.06123e-06	signal transducer activity
GO:0046983	4814	55	291	2	1.02041e-06	protein dimerization activity
GO:0000000	4814	4814	291	291	0	root
GO:0019538	4814	394	291	40	0	protein metabolic process
GO:0005488	4814	2697	291	156	0	binding
GO:0032555	4814	686	291	46	0	purine ribonucleotide binding
GO:0032553	4814	686	291	46	0	ribonucleotide binding
GO:0032559	4814	660	291	45	0	adenyl ribonucleotide binding
GO:0016301	4814	230	291	16	0	kinase activity
GO:0022804	4814	162	291	3	0	active transmembrane transporter activity
GO:0060255	4814	741	291	40	0	regulation of macromolecule metabolic process
GO:0050660	4814	75	291	5	0	FAD binding
GO:0050662	4814	201	291	15	0	coenzyme binding
GO:0006629	4814	100	291	7	0	lipid metabolic process
GO:0022891	4814	179	291	1	0	substrate-specific transmembrane transporter activity
GO:0022892	4814	218	291	6	0	substrate-specific transporter activity
GO:0046677	4814	48	291	4	0	response to antibiotic
GO:0051536	4814	78	291	2	0	iron-sulfur cluster binding
GO:0051540	4814	78	291	2	0	metal cluster binding
GO:0016616	4814	59	291	2	0	oxidoreductase activity, acting on the CH-OH group of donors, NAD or NADP as acceptor
GO:0022857	4814	235	291	3	0	transmembrane transporter activity
GO:0016614	4814	69	291	2	0	oxidoreductase activity, acting on CH-OH group of donors
GO:0005623	4814	1534	291	88	0	cell
GO:0005622	4814	732	291	38	0	intracellular
GO:0009889	4814	735	291	39	0	regulation of biosynthetic process
GO:0016407	4814	86	291	4	0	acetyltransferase activity
GO:0016410	4814	86	291	4	0	N-acyltransferase activity
GO:0000160	4814	195	291	18	0	two-component signal transduction system (phosphorelay)
GO:0000166	4814	884	291	59	0	nucleotide binding
GO:0006412	4814	117	291	5	0	translation
GO:0005575	4814	1577	291	89	0	cellular_component
GO:0030554	4814	736	291	50	0	adenyl nucleotide binding
GO:0016462	4814	309	291	22	0	pyrophosphatase activity
GO:0006519	4814	192	291	9	0	cellular amino acid and derivative metabolic process
GO:0006520	4814	174	291	7	0	cellular amino acid metabolic process
GO:0030528	4814	660	291	35	0	transcription regulator activity
GO:0005524	4814	660	291	45	0	ATP binding
GO:0016491	4814	675	291	26	0	oxidoreductase activity
GO:0004553	4814	116	291	1	0	hydrolase activity, hydrolyzing O-glycosyl compounds
GO:0005515	4814	128	291	13	0	protein binding
GO:0016798	4814	130	291	2	0	hydrolase activity, acting on glycosyl bonds
GO:0016021	4814	561	291	30	0	integral to membrane
GO:0016020	4814	774	291	47	0	membrane
GO:0031326	4814	735	291	39	0	regulation of cellular biosynthetic process
GO:0016791	4814	76	291	1	0	phosphatase activity
GO:0016788	4814	172	291	6	0	hydrolase activity, acting on ester bonds
GO:0046872	4814	433	291	23	0	metal ion binding
GO:0016787	4814	1011	291	59	0	hydrolase activity
GO:0031323	4814	741	291	40	0	regulation of cellular metabolic process
GO:0032774	4814	725	291	39	0	RNA biosynthetic process
GO:0009058	4814	1399	291	76	0	biosynthetic process
GO:0009059	4814	953	291	50	0	macromolecule biosynthetic process
GO:0009056	4814	153	291	7	0	catabolic process
GO:0016773	4814	187	291	14	0	phosphotransferase activity, alcohol group as acceptor
GO:0009064	4814	40	291	1	0	glutamine family amino acid metabolic process
GO:0016772	4814	307	291	19	0	transferase activity, transferring phosphorus-containing groups
GO:0016053	4814	128	291	9	0	organic acid biosynthetic process
GO:0016052	4814	77	291	2	0	carbohydrate catabolic process
GO:0016829	4814	131	291	10	0	lyase activity
GO:0016820	4814	78	291	3	0	hydrolase activity, acting on acid anhydrides, catalyzing transmembrane movement of substances
GO:0051252	4814	716	291	39	0	regulation of RNA metabolic process
GO:0016817	4814	311	291	22	0	hydrolase activity, acting on acid anhydrides
GO:0009055	4814	87	291	1	0	electron carrier activity
GO:0016818	4814	311	291	22	0	hydrolase activity, acting on acid anhydrides, in phosphorus-containing anhydrides
GO:0005215	4814	507	291	19	0	transporter activity
GO:0080090	4814	736	291	40	0	regulation of primary metabolic process
GO:0016810	4814	82	291	4	0	hydrolase activity, acting on carbon-nitrogen (but not peptide) bonds
GO:0015075	4814	141	291	1	0	ion transmembrane transporter activity
GO:0051234	4814	602	291	21	0	establishment of localization
GO:0009987	4814	2235	291	129	0	cellular process
GO:0006399	4814	41	291	1	0	tRNA metabolic process
GO:0046914	4814	244	291	14	0	transition metal ion binding
GO:0016070	4814	794	291	40	0	RNA metabolic process
GO:0042623	4814	102	291	4	0	ATPase activity, coupled
GO:0048037	4814	318	291	25	0	cofactor binding
GO:0019752	4814	238	291	14	0	carboxylic acid metabolic process
GO:0006355	4814	716	291	39	0	regulation of transcription, DNA-dependent
GO:0016887	4814	235	291	15	0	ATPase activity
GO:0042578	4814	87	291	1	0	phosphoric ester hydrolase activity
GO:0006350	4814	739	291	39	0	transcription
GO:0016874	4814	131	291	8	0	ligase activity
GO:0006351	4814	722	291	39	0	transcription, DNA-dependent
GO:0016879	4814	47	291	2	0	ligase activity, forming carbon-nitrogen bonds
GO:0070279	4814	78	291	5	0	vitamin B6 binding
GO:0042626	4814	71	291	3	0	ATPase activity, coupled to transmembrane movement of substances
GO:0030246	4814	57	291	1	0	carbohydrate binding
GO:0009165	4814	65	291	1	0	nucleotide biosynthetic process
GO:0006260	4814	41	291	1	0	DNA replication
GO:0006259	4814	162	291	3	0	DNA metabolic process
GO:0019842	4814	121	291	10	0	vitamin binding
GO:0060089	4814	252	291	22	0	molecular transducer activity
GO:0043565	4814	191	291	7	0	sequence-specific DNA binding
GO:0032991	4814	146	291	7	0	macromolecular complex
GO:0009117	4814	93	291	1	0	nucleotide metabolic process
GO:0009110	4814	67	291	2	0	vitamin biosynthetic process
GO:0016740	4814	805	291	48	0	transferase activity
GO:0016741	4814	114	291	3	0	transferase activity, transferring one-carbon groups
GO:0016746	4814	153	291	11	0	transferase activity, transferring acyl groups
GO:0016747	4814	140	291	11	0	transferase activity, transferring acyl groups other than amino-acyl groups
GO:0044425	4814	585	291	30	0	membrane part
GO:0044424	4814	400	291	26	0	intracellular part
GO:0003824	4814	2991	291	173	0	catalytic activity
GO:0005976	4814	95	291	6	0	polysaccharide metabolic process
GO:0008270	4814	123	291	9	0	zinc ion binding
GO:0051188	4814	101	291	3	0	cofactor biosynthetic process
GO:0005975	4814	326	291	18	0	carbohydrate metabolic process
GO:0051186	4814	135	291	4	0	cofactor metabolic process
GO:0008150	4814	3825	291	220	0	biological_process
GO:0051179	4814	604	291	21	0	localization
GO:0008152	4814	3089	291	175	0	metabolic process
GO:0017076	4814	762	291	51	0	purine nucleotide binding
GO:0051171	4814	733	291	40	0	regulation of nitrogen compound metabolic process
GO:0034641	4814	1307	291	58	0	cellular nitrogen compound metabolic process
GO:0043492	4814	71	291	3	0	ATPase activity, coupled to movement of substances
GO:0034645	4814	939	291	50	0	cellular macromolecule biosynthetic process
GO:0008168	4814	112	291	3	0	methyltransferase activity
GO:0034654	4814	72	291	1	0	nucleobase, nucleoside, nucleotide and nucleic acid biosynthetic process
GO:0033554	4814	85	291	2	0	cellular response to stress
GO:0010468	4814	739	291	39	0	regulation of gene expression
GO:0044464	4814	1534	291	88	0	cell part
GO:0010467	4814	893	291	45	0	gene expression
GO:0009309	4814	106	291	5	0	amine biosynthetic process
GO:0009308	4814	226	291	13	0	amine metabolic process
GO:0008080	4814	84	291	4	0	N-acetyltransferase activity
GO:0042364	4814	66	291	2	0	water-soluble vitamin biosynthetic process
GO:0043436	4814	238	291	14	0	oxoacid metabolic process
GO:0046164	4814	40	291	1	0	alcohol catabolic process
GO:0017111	4814	303	291	22	0	nucleoside-triphosphatase activity
GO:0003723	4814	78	291	2	0	RNA binding
GO:0003700	4814	596	291	26	0	transcription factor activity
GO:0006082	4814	247	291	14	0	organic acid metabolic process
GO:0031224	4814	569	291	30	0	intrinsic to membrane
GO:0006091	4814	84	291	2	0	generation of precursor metabolites and energy
GO:0003674	4814	4477	291	257	0	molecular_function
GO:0003677	4814	918	291	42	0	DNA binding
GO:0003676	4814	1046	291	44	0	nucleic acid binding
GO:0006139	4814	1082	291	46	0	nucleobase, nucleoside, nucleotide and nucleic acid metabolic process
GO:0006066	4814	106	291	6	0	alcohol metabolic process
GO:0023060	4814	255	291	22	0	signal transmission
GO:0034404	4814	72	291	1	0	nucleobase, nucleoside and nucleotide biosynthetic process
GO:0006811	4814	111	291	5	0	ion transport
GO:0006810	4814	602	291	21	0	transport
GO:0046394	4814	122	291	9	0	carboxylic acid biosynthetic process
GO:0006807	4814	1368	291	63	0	nitrogen compound metabolic process
GO:0006796	4814	141	291	12	0	phosphate metabolic process
GO:0023052	4814	260	291	22	0	signaling
GO:0001883	4814	736	291	50	0	purine nucleoside binding
GO:0001882	4814	737	291	50	0	nucleoside binding
GO:0005737	4814	375	291	26	0	cytoplasm
GO:0019219	4814	733	291	40	0	regulation of nucleobase, nucleoside, nucleotide and nucleic acid metabolic process
GO:0019222	4814	746	291	40	0	regulation of metabolic process
GO:0043234	4814	80	291	2	0	protein complex
GO:0050896	4814	209	291	20	0	response to stimulus
GO:0044255	4814	70	291	5	0	cellular lipid metabolic process
GO:0044248	4814	63	291	3	0	cellular catabolic process
GO:0044249	4814	1307	291	69	0	cellular biosynthetic process
GO:0043167	4814	492	291	24	0	ion binding
GO:0044238	4814	1966	291	118	0	primary metabolic process
GO:0044237	4814	1877	291	99	0	cellular metabolic process
GO:0044281	4814	526	291	26	0	small molecule metabolic process
GO:0044282	4814	69	291	1	0	small molecule catabolic process
GO:0044283	4814	275	291	14	0	small molecule biosynthetic process
GO:0043169	4814	492	291	24	0	cation binding
GO:0044271	4814	251	291	10	0	cellular nitrogen compound biosynthetic process
GO:0043170	4814	1418	291	89	0	macromolecule metabolic process
GO:0044267	4814	252	291	21	0	cellular protein metabolic process
GO:0044260	4814	1221	291	68	0	cellular macromolecule metabolic process
GO:0044262	4814	123	291	7	0	cellular carbohydrate metabolic process
GO:0050789	4814	864	291	53	0	regulation of biological process
GO:0050794	4814	858	291	53	0	regulation of cellular process
GO:0008652	4814	99	291	4	0	cellular amino acid biosynthetic process
GO:0015405	4814	78	291	3	0	P-P-bond-hydrolysis-driven transmembrane transporter activity
GO:0055114	4814	548	291	20	0	oxidation reduction
GO:0008643	4814	54	291	1	0	carbohydrate transport
GO:0015399	4814	78	291	3	0	primary active transmembrane transporter activity
GO:0046483	4814	178	291	10	0	heterocycle metabolic process
GO:0005886	4814	278	291	18	0	plasma membrane
GO:0065007	4814	874	291	55	0	biological regulation
GO:0042180	4814	240	291	14	0	cellular ketone metabolic process
GO:0044106	4814	181	291	8	0	cellular amine metabolic process
GO:0006732	4814	77	291	4	0	coenzyme metabolic process
GO:0042221	4814	59	291	4	0	response to chemical stimulus
GO:0006753	4814	93	291	1	0	nucleoside phosphate metabolic process
GO:0045449	4814	731	291	39	0	regulation of transcription
GO:0006767	4814	66	291	2	0	water-soluble vitamin metabolic process
GO:0055085	4814	230	291	4	0	transmembrane transport
GO:0006766	4814	67	291	2	0	vitamin metabolic process
GO:0055086	4814	116	291	3	0	nucleobase, nucleoside and nucleotide metabolic process
GO:0010556	4814	735	291	39	0	regulation of macromolecule biosynthetic process

## Sheet: Van t30 down
ID	Pop.total	Pop.term	Study.total	Study.term	marg	name
GO:0006412	4814	117	610	78	0.818651	translation
GO:0016744	4814	8	610	5	0.65948	transferase activity, transferring aldehyde or ketonic groups
GO:0019205	4814	7	610	5	0.651455	nucleobase, nucleoside, nucleotide kinase activity
GO:0008654	4814	15	610	8	0.506429	phospholipid biosynthetic process
GO:0006633	4814	14	610	6	0.495196	fatty acid biosynthetic process
GO:0006644	4814	15	610	8	0.421987	phospholipid metabolic process
GO:0004748	4814	3	610	3	0.418036	ribonucleoside-diphosphate reductase activity
GO:0034220	4814	17	610	13	0.404757	ion transmembrane transport
GO:0022900	4814	22	610	10	0.397929	electron transport chain
GO:0006096	4814	22	610	10	0.388558	glycolysis
GO:0033036	4814	16	610	12	0.383063	macromolecule localization
GO:0008104	4814	16	610	12	0.35048	protein localization
GO:0018130	4814	96	610	37	0.304117	heterocycle biosynthetic process
GO:0004177	4814	15	610	6	0.289437	aminopeptidase activity
GO:0051186	4814	135	610	53	0.276344	cofactor metabolic process
GO:0006024	4814	23	610	13	0.269444	glycosaminoglycan biosynthetic process
GO:0006396	4814	36	610	15	0.268175	RNA processing
GO:0006023	4814	23	610	13	0.267776	aminoglycan biosynthetic process
GO:0006827	4814	7	610	5	0.266747	high-affinity iron ion transport
GO:0004372	4814	9	610	4	0.242869	glycine hydroxymethyltransferase activity
GO:0046417	4814	24	610	8	0.235387	chorismate metabolic process
GO:0004844	4814	2	610	2	0.232982	uracil DNA N-glycosylase activity
GO:0009252	4814	23	610	13	0.221658	peptidoglycan biosynthetic process
GO:0003723	4814	78	610	48	0.220953	RNA binding
GO:0016668	4814	5	610	3	0.210884	oxidoreductase activity, acting on sulfur group of donors, NAD or NADP as acceptor
GO:0034755	4814	7	610	5	0.210292	iron ion transmembrane transport
GO:0016838	4814	8	610	4	0.206362	carbon-oxygen lyase activity, acting on phosphates
GO:0006091	4814	84	610	35	0.202046	generation of precursor metabolites and energy
GO:0003916	4814	5	610	3	0.202025	DNA topoisomerase activity
GO:0009262	4814	6	610	4	0.196686	deoxyribonucleotide metabolic process
GO:0044424	4814	400	610	165	0.19282	intracellular part
GO:0009109	4814	17	610	9	0.19182	coenzyme catabolic process
GO:0051301	4814	36	610	16	0.188779	cell division
GO:0009986	4814	5	610	3	0.188647	cell surface
GO:0004845	4814	2	610	2	0.182063	uracil phosphoribosyltransferase activity
GO:0006730	4814	22	610	9	0.181119	one-carbon metabolic process
GO:0006265	4814	5	610	3	0.176124	DNA topological change
GO:0005739	4814	4	610	3	0.174843	mitochondrion
GO:0009156	4814	17	610	9	0.164216	ribonucleoside monophosphate biosynthetic process
GO:0009161	4814	17	610	9	0.155921	ribonucleoside monophosphate metabolic process
GO:0045184	4814	14	610	11	0.142563	establishment of protein localization
GO:0009113	4814	3	610	2	0.140329	purine base biosynthetic process
GO:0051188	4814	101	610	39	0.139437	cofactor biosynthetic process
GO:0022411	4814	9	610	6	0.134279	cellular component disassembly
GO:0006768	4814	3	610	3	0.127866	biotin metabolic process
GO:0006353	4814	5	610	4	0.127172	transcription termination
GO:0004129	4814	5	610	4	0.122808	cytochrome-c oxidase activity
GO:0016469	4814	11	610	9	0.12071	proton-transporting two-sector ATPase complex
GO:0008173	4814	13	610	5	0.118886	RNA methyltransferase activity
GO:0015031	4814	14	610	11	0.117951	protein transport
GO:0006779	4814	42	610	19	0.117133	porphyrin biosynthetic process
GO:0043604	4814	3	610	3	0.116988	amide biosynthetic process
GO:0015002	4814	5	610	4	0.115703	heme-copper terminal oxidase activity
GO:0043624	4814	9	610	6	0.115648	cellular protein complex disassembly
GO:0032984	4814	9	610	6	0.114932	macromolecular complex disassembly
GO:0009219	4814	4	610	3	0.113508	pyrimidine deoxyribonucleotide metabolic process
GO:0019320	4814	33	610	12	0.113414	hexose catabolic process
GO:0016675	4814	5	610	4	0.11265	oxidoreductase activity, acting on heme group of donors
GO:0008235	4814	10	610	4	0.112027	metalloexopeptidase activity
GO:0042822	4814	2	610	2	0.106049	pyridoxal phosphate metabolic process
GO:0019201	4814	5	610	4	0.105596	nucleotide kinase activity
GO:0045333	4814	35	610	15	0.105424	cellular respiration
GO:0043241	4814	9	610	6	0.104943	protein complex disassembly
GO:0042823	4814	2	610	2	0.101651	pyridoxal phosphate biosynthetic process
GO:0045259	4814	9	610	8	0.0982093	proton-transporting ATP synthase complex
GO:0009394	4814	4	610	3	0.0971399	2'-deoxyribonucleotide metabolic process
GO:0033014	4814	43	610	19	0.0952787	tetrapyrrole biosynthetic process
GO:0034623	4814	9	610	6	0.0949583	cellular macromolecular complex disassembly
GO:0016879	4814	47	610	20	0.0926817	ligase activity, forming carbon-nitrogen bonds
GO:0009102	4814	3	610	3	0.0926348	biotin biosynthetic process
GO:0004802	4814	2	610	2	0.0922889	transketolase activity
GO:0004549	4814	2	610	2	0.0905378	tRNA-specific ribonuclease activity
GO:0009167	4814	15	610	8	0.0884725	purine ribonucleoside monophosphate metabolic process
GO:0016676	4814	5	610	4	0.0882746	oxidoreductase activity, acting on heme group of donors, oxygen as acceptor
GO:0009225	4814	5	610	3	0.0882736	nucleotide-sugar metabolic process
GO:0009126	4814	15	610	8	0.0864419	purine nucleoside monophosphate metabolic process
GO:0009123	4814	20	610	10	0.0842348	nucleoside monophosphate metabolic process
GO:0009076	4814	12	610	5	0.083994	histidine family amino acid biosynthetic process
GO:0000105	4814	12	610	5	0.0838348	histidine biosynthetic process
GO:0009168	4814	15	610	8	0.0832134	purine ribonucleoside monophosphate biosynthetic process
GO:0016847	4814	5	610	2	0.0828389	1-aminocyclopropane-1-carboxylate synthase activity
GO:0009124	4814	20	610	10	0.0803246	nucleoside monophosphate biosynthetic process
GO:0022613	4814	12	610	6	0.0787215	ribonucleoprotein complex biogenesis
GO:0005971	4814	2	610	2	0.0774593	ribonucleoside-diphosphate reductase complex
GO:0006007	4814	33	610	12	0.0774266	glucose catabolic process
GO:0003994	4814	1	610	1	0.075847	aconitate hydratase activity
GO:0034654	4814	72	610	32	0.074894	nucleobase, nucleoside, nucleotide and nucleic acid biosynthetic process
GO:0009073	4814	22	610	7	0.0742235	aromatic amino acid family biosynthetic process
GO:0016728	4814	5	610	3	0.0731113	oxidoreductase activity, acting on CH or CH2 groups, disulfide as acceptor
GO:0019627	4814	4	610	2	0.0727256	urea metabolic process
GO:0006857	4814	1	610	1	0.0716184	oligopeptide transport
GO:0006778	4814	43	610	19	0.0714113	porphyrin metabolic process
GO:0008965	4814	1	610	1	0.0705225	phosphoenolpyruvate-protein phosphotransferase activity
GO:0043094	4814	3	610	2	0.0702174	cellular metabolic compound salvage
GO:0005198	4814	72	610	46	0.0701001	structural molecule activity
GO:0004478	4814	1	610	1	0.0682623	methionine adenosyltransferase activity
GO:0008531	4814	1	610	1	0.0682552	riboflavin kinase activity
GO:0004746	4814	1	610	1	0.0680807	riboflavin synthase activity
GO:0009127	4814	15	610	8	0.0680072	purine nucleoside monophosphate biosynthetic process
GO:0042254	4814	12	610	6	0.0669215	ribosome biogenesis
GO:0043231	4814	13	610	5	0.0659623	intracellular membrane-bounded organelle
GO:0030604	4814	1	610	1	0.0653511	1-deoxy-D-xylulose-5-phosphate reductoisomerase activity
GO:0051187	4814	18	610	9	0.0643613	cofactor catabolic process
GO:0016226	4814	4	610	2	0.0643399	iron-sulfur cluster assembly
GO:0005381	4814	12	610	5	0.0641154	iron ion transmembrane transporter activity
GO:0006011	4814	1	610	1	0.0632113	UDP-glucose metabolic process
GO:0016071	4814	2	610	2	0.0630919	mRNA metabolic process
GO:0003919	4814	1	610	1	0.0628358	FMN adenylyltransferase activity
GO:0000286	4814	1	610	1	0.0618878	alanine dehydrogenase activity
GO:0004605	4814	1	610	1	0.0610837	phosphatidate cytidylyltransferase activity
GO:0006562	4814	1	610	1	0.0608001	proline catabolic process
GO:0009147	4814	4	610	2	0.0604327	pyrimidine nucleoside triphosphate metabolic process
GO:0032549	4814	1	610	1	0.0603735	ribonucleoside binding
GO:0009060	4814	18	610	9	0.0593735	aerobic respiration
GO:0004084	4814	1	610	1	0.0591501	branched-chain-amino-acid transaminase activity
GO:0004413	4814	1	610	1	0.0591419	homoserine kinase activity
GO:0006099	4814	16	610	8	0.0588409	tricarboxylic acid cycle
GO:0009349	4814	1	610	1	0.0588307	riboflavin synthase complex
GO:0004639	4814	1	610	1	0.0587154	phosphoribosylaminoimidazolesuccinocarboxamide synthase activity
GO:0051748	4814	1	610	1	0.0587123	UTP-monosaccharide-1-phosphate uridylyltransferase activity
GO:0003998	4814	1	610	1	0.0583409	acylphosphatase activity
GO:0000049	4814	13	610	10	0.0568511	tRNA binding
GO:0031163	4814	4	610	2	0.0557052	metallo-sulfur cluster assembly
GO:0004334	4814	1	610	1	0.055699	fumarylacetoacetase activity
GO:0051775	4814	1	610	1	0.0552266	response to redox state
GO:0046125	4814	3	610	2	0.0544899	pyrimidine deoxyribonucleoside metabolic process
GO:0003983	4814	1	610	1	0.0544072	UTP:glucose-1-phosphate uridylyltransferase activity
GO:0003856	4814	3	610	2	0.0537245	3-dehydroquinate synthase activity
GO:0009083	4814	1	610	1	0.053696	branched chain family amino acid catabolic process
GO:0008785	4814	1	610	1	0.0536511	alkyl hydroperoxide reductase activity
GO:0008705	4814	1	610	1	0.0532511	methionine synthase activity
GO:0034062	4814	9	610	3	0.0529123	RNA polymerase activity
GO:0046080	4814	2	610	2	0.0526939	dUTP metabolic process
GO:0006084	4814	16	610	8	0.0525705	acetyl-CoA metabolic process
GO:0004333	4814	2	610	1	0.0523092	fumarate hydratase activity
GO:0003918	4814	4	610	2	0.0520317	DNA topoisomerase (ATP-hydrolyzing) activity
GO:0016802	4814	1	610	1	0.051996	trialkylsulfonium hydrolase activity
GO:0009120	4814	3	610	2	0.0514572	deoxyribonucleoside metabolic process
GO:0046365	4814	35	610	12	0.0511021	monosaccharide catabolic process
GO:0009200	4814	3	610	2	0.0510378	deoxyribonucleoside triphosphate metabolic process
GO:0046356	4814	16	610	8	0.0501694	acetyl-CoA catabolic process
GO:0050567	4814	3	610	3	0.0499327	glutaminyl-tRNA synthase (glutamine-hydrolyzing) activity
GO:0045263	4814	4	610	4	0.0496623	proton-transporting ATP synthase complex, coupling factor F(o)
GO:0003883	4814	1	610	1	0.0492041	CTP synthase activity
GO:0004657	4814	1	610	1	0.0488807	proline dehydrogenase activity
GO:0031399	4814	1	610	1	0.0487766	regulation of protein modification process
GO:0004019	4814	1	610	1	0.048146	adenylosuccinate synthase activity
GO:0008408	4814	9	610	4	0.047897	3'-5' exonuclease activity
GO:0019438	4814	43	610	13	0.047547	aromatic compound biosynthetic process
GO:0030234	4814	5	610	2	0.0475143	enzyme regulator activity
GO:0032268	4814	4	610	3	0.0473449	regulation of cellular protein metabolic process
GO:0006544	4814	7	610	3	0.0472409	glycine metabolic process
GO:0034404	4814	72	610	32	0.0467827	nucleobase, nucleoside and nucleotide biosynthetic process
GO:0033177	4814	4	610	4	0.0464674	proton-transporting two-sector ATPase complex, proton-transporting domain
GO:0016823	4814	2	610	1	0.0464276	hydrolase activity, acting on acid carbon-carbon bonds, in ketonic substances
GO:0003899	4814	9	610	3	0.0464245	DNA-directed RNA polymerase activity
GO:0001932	4814	1	610	1	0.0464235	regulation of protein amino acid phosphorylation
GO:0019860	4814	1	610	1	0.0462011	uracil metabolic process
GO:0009094	4814	1	610	1	0.0462	L-phenylalanine biosynthetic process
GO:0006826	4814	9	610	5	0.04595	iron ion transport
GO:0000175	4814	2	610	2	0.0457613	3'-5'-exoribonuclease activity
GO:0031554	4814	2	610	2	0.045346	regulation of transcription termination
GO:0019207	4814	1	610	1	0.0452939	kinase regulator activity
GO:0030955	4814	2	610	2	0.0450592	potassium ion binding
GO:0004013	4814	1	610	1	0.0450368	adenosylhomocysteinase activity
GO:0016801	4814	1	610	1	0.0448378	hydrolase activity, acting on ether bonds
GO:0051920	4814	1	610	1	0.0445133	peroxiredoxin activity
GO:0004636	4814	1	610	1	0.0442898	phosphoribosyl-ATP diphosphatase activity
GO:0043100	4814	1	610	1	0.0442582	pyrimidine base salvage
GO:0004455	4814	2	610	1	0.0441623	ketol-acid reductoisomerase activity
GO:0042084	4814	1	610	1	0.0439082	5-methyltetrahydrofolate-dependent methyltransferase activity
GO:0019887	4814	1	610	1	0.0437847	protein kinase regulator activity
GO:0004743	4814	2	610	2	0.0435582	pyruvate kinase activity
GO:0008734	4814	1	610	1	0.0429398	L-aspartate oxidase activity
GO:0042375	4814	1	610	1	0.0429358	quinone cofactor metabolic process
GO:0008565	4814	9	610	8	0.0428827	protein transporter activity
GO:0009263	4814	3	610	2	0.0426551	deoxyribonucleotide biosynthetic process
GO:0004399	4814	1	610	1	0.0424807	histidinol dehydrogenase activity
GO:0005960	4814	1	610	1	0.0420021	glycine cleavage complex
GO:0004360	4814	2	610	1	0.0418164	glutamine-fructose-6-phosphate transaminase (isomerizing) activity
GO:0042816	4814	4	610	2	0.0416327	vitamin B6 metabolic process
GO:0004044	4814	1	610	1	0.0413888	amidophosphoribosyltransferase activity
GO:0051246	4814	4	610	3	0.0413184	regulation of protein metabolic process
GO:0003951	4814	2	610	1	0.0411735	NAD+ kinase activity
GO:0016822	4814	2	610	1	0.0411725	hydrolase activity, acting on acid carbon-carbon bonds
GO:0042559	4814	10	610	4	0.0411327	pteridine and derivative biosynthetic process
GO:0015922	4814	1	610	1	0.040799	aspartate oxidase activity
GO:0004595	4814	1	610	1	0.0407337	pantetheine-phosphate adenylyltransferase activity
GO:0042085	4814	2	610	1	0.040347	5-methyltetrahydropteroyltri-L-glutamate-dependent methyltransferase activity
GO:0042362	4814	1	610	1	0.0399133	fat-soluble vitamin biosynthetic process
GO:0019276	4814	3	610	2	0.0393602	UDP-N-acetylgalactosamine metabolic process
GO:0004637	4814	1	610	1	0.0393317	phosphoribosylamine-glycine ligase activity
GO:0003879	4814	1	610	1	0.0390827	ATP phosphoribosyltransferase activity
GO:0009233	4814	1	610	1	0.038849	menaquinone metabolic process
GO:0070001	4814	2	610	1	0.0385909	aspartic-type peptidase activity
GO:0004867	4814	2	610	1	0.0384715	serine-type endopeptidase inhibitor activity
GO:0070567	4814	2	610	1	0.0383745	cytidylyltransferase activity
GO:0045426	4814	1	610	1	0.0379021	quinone cofactor biosynthetic process
GO:0008603	4814	1	610	1	0.0378613	cAMP-dependent protein kinase regulator activity
GO:0004664	4814	1	610	1	0.0374255	prephenate dehydratase activity
GO:0004316	4814	1	610	1	0.0370735	3-oxoacyl-[acyl-carrier-protein] reductase activity
GO:0004751	4814	2	610	1	0.0368858	ribose-5-phosphate isomerase activity
GO:0042575	4814	2	610	1	0.0368255	DNA polymerase complex
GO:0005310	4814	2	610	1	0.0367429	dicarboxylic acid transmembrane transporter activity
GO:0004176	4814	2	610	1	0.036599	ATP-dependent peptidase activity
GO:0008113	4814	2	610	1	0.0364613	peptide-methionine-(S)-S-oxide reductase activity
GO:0006189	4814	7	610	5	0.0363051	'de novo' IMP biosynthetic process
GO:0006223	4814	1	610	1	0.0362266	uracil salvage
GO:0031420	4814	2	610	2	0.0358419	alkali metal ion binding
GO:0009211	4814	3	610	2	0.0358409	pyrimidine deoxyribonucleoside triphosphate metabolic process
GO:0015941	4814	1	610	1	0.0358082	pantothenate catabolic process
GO:0016742	4814	6	610	2	0.035697	hydroxymethyl-, formyl- and related transferase activity
GO:0019104	4814	5	610	2	0.0355919	DNA N-glycosylase activity
GO:0005952	4814	1	610	1	0.0355327	cAMP-dependent protein kinase complex
GO:0008409	4814	2	610	1	0.0354623	5'-3' exonuclease activity
GO:0016631	4814	1	610	1	0.0354092	enoyl-[acyl-carrier-protein] reductase activity
GO:0046112	4814	6	610	2	0.0353266	nucleobase biosynthetic process
GO:0008655	4814	1	610	1	0.0349562	pyrimidine salvage
GO:0006775	4814	1	610	1	0.0349174	fat-soluble vitamin metabolic process
GO:0015296	4814	2	610	1	0.0349021	anion:cation symporter activity
GO:0003917	4814	1	610	1	0.0347725	DNA topoisomerase type I activity
GO:0006543	4814	1	610	1	0.0345541	glutamine catabolic process
GO:0008963	4814	3	610	2	0.034497	phospho-N-acetylmuramoyl-pentapeptide-transferase activity
GO:0009325	4814	13	610	4	0.0343398	nitrate reductase complex
GO:0043244	4814	2	610	2	0.0341082	regulation of protein complex disassembly
GO:0004866	4814	2	610	1	0.0340235	endopeptidase inhibitor activity
GO:0042274	4814	2	610	1	0.0339939	ribosomal small subunit biogenesis
GO:0042373	4814	1	610	1	0.0336847	vitamin K metabolic process
GO:0008840	4814	2	610	1	0.0336296	dihydrodipicolinate synthase activity
GO:0004190	4814	2	610	1	0.0336	aspartic-type endopeptidase activity
GO:0000303	4814	1	610	1	0.0332806	response to superoxide
GO:0004791	4814	1	610	1	0.0331633	thioredoxin-disulfide reductase activity
GO:0019637	4814	21	610	8	0.033147	organophosphate metabolic process
GO:0003871	4814	2	610	1	0.0331011	5-methyltetrahydropteroyltriglutamate-homocysteine S-methyltransferase activity
GO:0042371	4814	1	610	1	0.032946	vitamin K biosynthetic process
GO:0003849	4814	2	610	1	0.0328062	3-deoxy-7-phosphoheptulonate synthase activity
GO:0019430	4814	1	610	1	0.0325745	removal of superoxide radicals
GO:0000305	4814	1	610	1	0.032549	response to oxygen radical
GO:0009039	4814	5	610	2	0.0323715	urease activity
GO:0006400	4814	9	610	4	0.0321011	tRNA modification
GO:0004427	4814	2	610	1	0.0320674	inorganic diphosphatase activity
GO:0004107	4814	1	610	1	0.0319674	chorismate synthase activity
GO:0017153	4814	2	610	1	0.0319623	sodium:dicarboxylate symporter activity
GO:0009234	4814	1	610	1	0.03175	menaquinone biosynthetic process
GO:0004618	4814	1	610	1	0.0317245	phosphoglycerate kinase activity
GO:0009186	4814	2	610	1	0.0315398	deoxyribonucleoside diphosphate metabolic process
GO:0004632	4814	1	610	1	0.0314102	phosphopantothenate--cysteine ligase activity
GO:0030414	4814	2	610	1	0.0312878	peptidase inhibitor activity
GO:0003725	4814	1	610	1	0.0312582	double-stranded RNA binding
GO:0004857	4814	2	610	1	0.0311133	enzyme inhibitor activity
GO:0009360	4814	2	610	1	0.0310715	DNA polymerase III complex
GO:0033819	4814	1	610	1	0.0309847	lipoyl(octanoyl) transferase activity
GO:0004795	4814	2	610	1	0.0306531	threonine synthase activity
GO:0015986	4814	10	610	8	0.030597	ATP synthesis coupled proton transport
GO:0009065	4814	4	610	2	0.0305582	glutamine family amino acid catabolic process
GO:0004422	4814	1	610	1	0.0304674	hypoxanthine phosphoribosyltransferase activity
GO:0046349	4814	3	610	2	0.03045	amino sugar biosynthetic process
GO:0001682	4814	1	610	1	0.0304449	tRNA 5'-leader removal
GO:0006560	4814	6	610	2	0.0303592	proline metabolic process
GO:0009072	4814	28	610	8	0.0301235	aromatic amino acid family metabolic process
GO:0004532	4814	3	610	2	0.029897	exoribonuclease activity
GO:0016645	4814	6	610	3	0.0298194	oxidoreductase activity, acting on the CH-NH group of donors
GO:0033013	4814	44	610	19	0.02975	tetrapyrrole metabolic process
GO:0016075	4814	1	610	1	0.029698	rRNA catabolic process
GO:0031119	4814	2	610	1	0.0296368	tRNA pseudouridine synthesis
GO:0016896	4814	3	610	2	0.0295929	exoribonuclease activity, producing 5'-phosphomonoesters
GO:0047429	4814	1	610	1	0.0292072	nucleoside-triphosphate diphosphatase activity
GO:0030488	4814	1	610	1	0.029199	tRNA methylation
GO:0006835	4814	2	610	1	0.029199	dicarboxylic acid transport
GO:0004526	4814	1	610	1	0.0291562	ribonuclease P activity
GO:0009221	4814	3	610	2	0.0290153	pyrimidine deoxyribonucleotide biosynthetic process
GO:0003989	4814	2	610	1	0.0288602	acetyl-CoA carboxylase activity
GO:0009399	4814	2	610	1	0.0288521	nitrogen fixation
GO:0020037	4814	32	610	10	0.0287755	heme binding
GO:0009265	4814	3	610	2	0.0284837	2'-deoxyribonucleotide biosynthetic process
GO:0004318	4814	1	610	1	0.0282725	enoyl-[acyl-carrier-protein] reductase (NADH) activity
GO:0016671	4814	3	610	1	0.0282725	oxidoreductase activity, acting on sulfur group of donors, disulfide as acceptor
GO:0016415	4814	1	610	1	0.0280276	octanoyltransferase activity
GO:0016763	4814	20	610	7	0.0277582	transferase activity, transferring pentosyl groups
GO:0016859	4814	7	610	3	0.0276337	cis-trans isomerase activity
GO:0044429	4814	1	610	1	0.0275725	mitochondrial part
GO:0034614	4814	5	610	2	0.0275153	cellular response to reactive oxygen species
GO:0034599	4814	5	610	2	0.0273388	cellular response to oxidative stress
GO:0004516	4814	2	610	1	0.027248	nicotinate phosphoribosyltransferase activity
GO:0016429	4814	1	610	1	0.0270357	tRNA (adenine-N1-)-methyltransferase activity
GO:0046040	4814	8	610	5	0.0269898	IMP metabolic process
GO:0071450	4814	1	610	1	0.0268296	cellular response to oxygen radical
GO:0043233	4814	1	610	1	0.0268072	organelle lumen
GO:0004170	4814	1	610	1	0.0267266	dUTP diphosphatase activity
GO:0016725	4814	8	610	4	0.026699	oxidoreductase activity, acting on CH or CH2 groups
GO:0006268	4814	2	610	1	0.026497	DNA unwinding during replication
GO:0034660	4814	50	610	28	0.0264898	ncRNA metabolic process
GO:0004312	4814	9	610	3	0.0263184	fatty-acid synthase activity
GO:0070043	4814	1	610	1	0.0261735	rRNA (guanine-N7-)-methyltransferase activity
GO:0042819	4814	4	610	2	0.0261551	vitamin B6 biosynthetic process
GO:0019277	4814	3	610	2	0.0261347	UDP-N-acetylgalactosamine biosynthetic process
GO:0009132	4814	2	610	1	0.0261225	nucleoside diphosphate metabolic process
GO:0043101	4814	2	610	1	0.0261102	purine salvage
GO:0016960	4814	1	610	1	0.0260164	class II ribonucleotide reductase activity
GO:0016426	4814	1	610	1	0.0259694	tRNA (adenine)-methyltransferase activity
GO:0016435	4814	2	610	1	0.0259245	rRNA (guanine) methyltransferase activity
GO:0000302	4814	5	610	2	0.0259123	response to reactive oxygen species
GO:0004150	4814	1	610	1	0.0257857	dihydroneopterin aldolase activity
GO:0006397	4814	1	610	1	0.0256582	mRNA processing
GO:0042558	4814	10	610	4	0.0255174	pteridine and derivative metabolic process
GO:0006188	4814	8	610	5	0.0254704	IMP biosynthetic process
GO:0015936	4814	5	610	2	0.0254531	coenzyme A metabolic process
GO:0015985	4814	10	610	8	0.0251827	energy coupled proton transport, down electrochemical gradient
GO:0004525	4814	1	610	1	0.024799	ribonuclease III activity
GO:0004633	4814	1	610	1	0.0247572	phosphopantothenoylcysteine decarboxylase activity
GO:0005759	4814	1	610	1	0.0247327	mitochondrial matrix
GO:0051205	4814	2	610	1	0.0246123	protein insertion into membrane
GO:0019136	4814	1	610	1	0.0246092	deoxynucleoside kinase activity
GO:0046148	4814	11	610	3	0.0243225	pigment biosynthetic process
GO:0006631	4814	26	610	8	0.0241623	fatty acid metabolic process
GO:0016998	4814	10	610	3	0.0241255	cell wall macromolecule catabolic process
GO:0003755	4814	7	610	3	0.0241133	peptidyl-prolyl cis-trans isomerase activity
GO:0050797	4814	1	610	1	0.023949	thymidylate synthase (FAD) activity
GO:0034243	4814	1	610	1	0.0236643	regulation of RNA elongation from RNA polymerase II promoter
GO:0004400	4814	2	610	1	0.0236582	histidinol-phosphate transaminase activity
GO:0034661	4814	1	610	1	0.0236408	ncRNA catabolic process
GO:0009157	4814	1	610	1	0.0234041	deoxyribonucleoside monophosphate biosynthetic process
GO:0009022	4814	1	610	1	0.0233653	tRNA nucleotidyltransferase activity
GO:0071451	4814	1	610	1	0.0233623	cellular response to superoxide
GO:0004591	4814	1	610	1	0.0233449	oxoglutarate dehydrogenase (succinyl-transferring) activity
GO:0032968	4814	1	610	1	0.0231929	positive regulation of RNA elongation from RNA polymerase II promoter
GO:0009177	4814	1	610	1	0.0229786	pyrimidine deoxyribonucleoside monophosphate biosynthetic process
GO:0006166	4814	2	610	1	0.0229439	purine ribonucleoside salvage
GO:0031974	4814	1	610	1	0.0229337	membrane-enclosed lumen
GO:0016421	4814	2	610	1	0.0228806	CoA carboxylase activity
GO:0046394	4814	122	610	36	0.02285	carboxylic acid biosynthetic process
GO:0006231	4814	1	610	1	0.0228296	dTMP biosynthetic process
GO:0018904	4814	3	610	2	0.0226755	organic ether metabolic process
GO:0015937	4814	5	610	2	0.0226143	coenzyme A biosynthetic process
GO:0004385	4814	1	610	1	0.022501	guanylate kinase activity
GO:0019206	4814	1	610	1	0.0223419	nucleoside kinase activity
GO:0031564	4814	1	610	1	0.02215	transcription antitermination
GO:0004015	4814	1	610	1	0.0221398	adenosylmethionine-8-amino-7-oxononanoate transaminase activity
GO:0046073	4814	1	610	1	0.0221347	dTMP metabolic process
GO:0043227	4814	15	610	5	0.0220796	membrane-bounded organelle
GO:0003842	4814	1	610	1	0.0220643	1-pyrroline-5-carboxylate dehydrogenase activity
GO:0048522	4814	2	610	1	0.0220582	positive regulation of cellular process
GO:0046538	4814	1	610	1	0.0219827	2,3-bisphosphoglycerate-dependent phosphoglycerate mutase activity
GO:0004834	4814	2	610	1	0.0219419	tryptophan synthase activity
GO:0004638	4814	2	610	2	0.0218674	phosphoribosylaminoimidazole carboxylase activity
GO:0051254	4814	1	610	1	0.0218041	positive regulation of RNA metabolic process
GO:0031555	4814	1	610	1	0.0217051	transcriptional attenuation
GO:0070566	4814	6	610	2	0.0216245	adenylyltransferase activity
GO:0050897	4814	1	610	1	0.0215868	cobalt ion binding
GO:0009129	4814	2	610	1	0.0214327	pyrimidine nucleoside monophosphate metabolic process
GO:0031980	4814	1	610	1	0.0214051	mitochondrial lumen
GO:0006119	4814	23	610	12	0.021301	oxidative phosphorylation
GO:0003715	4814	3	610	2	0.0212378	transcription termination factor activity
GO:0046655	4814	1	610	1	0.0212296	folic acid metabolic process
GO:0046656	4814	1	610	1	0.0211959	folic acid biosynthetic process
GO:0009176	4814	1	610	1	0.0211184	pyrimidine deoxyribonucleoside monophosphate metabolic process
GO:0004654	4814	1	610	1	0.0211153	polyribonucleotide nucleotidyltransferase activity
GO:0006357	4814	1	610	1	0.0210919	regulation of transcription from RNA polymerase II promoter
GO:0003934	4814	1	610	1	0.0210766	GTP cyclohydrolase I activity
GO:0009162	4814	1	610	1	0.0210051	deoxyribonucleoside monophosphate metabolic process
GO:0009106	4814	2	610	1	0.0209908	lipoate metabolic process
GO:0009107	4814	2	610	1	0.0208847	lipoate biosynthetic process
GO:0006886	4814	8	610	5	0.0208837	intracellular protein transport
GO:0003984	4814	2	610	1	0.0208694	acetolactate synthase activity
GO:0019202	4814	4	610	1	0.0207949	amino acid kinase activity
GO:0070569	4814	4	610	2	0.0207194	uridylyltransferase activity
GO:0008940	4814	10	610	3	0.0206766	nitrate reductase activity
GO:0032786	4814	1	610	1	0.0205419	positive regulation of RNA elongation
GO:0042083	4814	1	610	1	0.0203674	5,10-methylenetetrahydrofolate-dependent methyltransferase activity
GO:0005694	4814	9	610	3	0.0203163	chromosome
GO:0070013	4814	1	610	1	0.0202684	intracellular organelle lumen
GO:0009099	4814	3	610	1	0.0202663	valine biosynthetic process
GO:0004141	4814	1	610	1	0.0202337	dethiobiotin synthase activity
GO:0017169	4814	3	610	2	0.0202041	CDP-alcohol phosphatidyltransferase activity
GO:0006368	4814	1	610	1	0.0201827	RNA elongation from RNA polymerase II promoter
GO:0016846	4814	7	610	2	0.0200959	carbon-sulfur lyase activity
GO:0006366	4814	1	610	1	0.0200561	transcription from RNA polymerase II promoter
GO:0016899	4814	3	610	1	0.0199766	oxidoreductase activity, acting on the CH-OH group of donors, oxygen as acceptor
GO:0006354	4814	1	610	1	0.0198602	RNA elongation
GO:0006144	4814	6	610	2	0.019851	purine base metabolic process
GO:0009116	4814	36	610	12	0.0198266	nucleoside metabolic process
GO:0008829	4814	1	610	1	0.0197521	dCTP deaminase activity
GO:0051538	4814	1	610	1	0.0196072	3 iron, 4 sulfur cluster binding
GO:0004619	4814	2	610	1	0.0195174	phosphoglycerate mutase activity
GO:0001510	4814	3	610	1	0.0195031	RNA methylation
GO:0070727	4814	10	610	6	0.0194929	cellular macromolecule localization
GO:0008898	4814	2	610	1	0.0193194	homocysteine S-methyltransferase activity
GO:0009148	4814	3	610	1	0.0192276	pyrimidine nucleoside triphosphate biosynthetic process
GO:0034470	4814	26	610	10	0.019199	ncRNA processing
GO:0006479	4814	3	610	1	0.0191327	protein amino acid methylation
GO:0043174	4814	2	610	1	0.0190929	nucleoside salvage
GO:0008213	4814	3	610	1	0.0190806	protein amino acid alkylation
GO:0009095	4814	3	610	1	0.0190225	aromatic amino acid family biosynthetic process, prephenate pathway
GO:0070887	4814	5	610	2	0.0190021	cellular response to chemical stimulus
GO:0008661	4814	2	610	1	0.0189827	1-deoxy-D-xylulose-5-phosphate synthase activity
GO:0006448	4814	1	610	1	0.0189694	regulation of translational elongation
GO:0003885	4814	3	610	1	0.0189368	D-arabinono-1,4-lactone oxidase activity
GO:0032508	4814	2	610	1	0.0189174	DNA duplex unwinding
GO:0043603	4814	27	610	9	0.0188959	cellular amide metabolic process
GO:0046335	4814	1	610	1	0.0188919	ethanolamine biosynthetic process
GO:0008320	4814	6	610	5	0.0188827	protein transmembrane transporter activity
GO:0004486	4814	1	610	1	0.0188327	methylenetetrahydrofolate dehydrogenase activity
GO:0016209	4814	17	610	5	0.0188204	antioxidant activity
GO:0009240	4814	1	610	1	0.0187633	isopentenyl diphosphate biosynthetic process
GO:0009130	4814	2	610	1	0.01875	pyrimidine nucleoside monophosphate biosynthetic process
GO:0000273	4814	2	610	1	0.0187388	lipoic acid metabolic process
GO:0009163	4814	5	610	2	0.0187327	nucleoside biosynthetic process
GO:0046129	4814	3	610	1	0.0187306	purine ribonucleoside biosynthetic process
GO:0045892	4814	4	610	1	0.0186939	negative regulation of transcription, DNA-dependent
GO:0009451	4814	18	610	5	0.0186327	RNA modification
GO:0042775	4814	1	610	1	0.0185694	mitochondrial ATP synthesis coupled electron transport
GO:0061024	4814	2	610	1	0.0185551	membrane organization
GO:0004642	4814	2	610	2	0.018498	phosphoribosylformylglycinamidine synthase activity
GO:0009202	4814	2	610	1	0.0184878	deoxyribonucleoside triphosphate biosynthetic process
GO:0046653	4814	1	610	1	0.0184439	tetrahydrofolate metabolic process
GO:0007047	4814	20	610	11	0.0183878	cellular cell wall organization
GO:0004156	4814	3	610	1	0.0183827	dihydropteroate synthase activity
GO:0030060	4814	1	610	1	0.0183684	L-malate dehydrogenase activity
GO:0006605	4814	5	610	3	0.0183174	protein targeting
GO:0009105	4814	2	610	1	0.0181776	lipoic acid biosynthetic process
GO:0004801	4814	2	610	1	0.0181623	transaldolase activity
GO:0006646	4814	1	610	1	0.018148	phosphatidylethanolamine biosynthetic process
GO:0004332	4814	2	610	1	0.018147	fructose-bisphosphate aldolase activity
GO:0009317	4814	2	610	1	0.0181317	acetyl-CoA carboxylase complex
GO:0042439	4814	1	610	1	0.0180317	ethanolamine and derivative metabolic process
GO:0004076	4814	1	610	1	0.0180092	biotin synthase activity
GO:0009218	4814	3	610	1	0.0179572	pyrimidine ribonucleotide metabolic process
GO:0015628	4814	3	610	2	0.0179521	protein secretion by the type II secretion system
GO:0034613	4814	10	610	6	0.0179419	cellular protein localization
GO:0051189	4814	6	610	2	0.0179194	prosthetic group metabolic process
GO:0006399	4814	41	610	25	0.0178184	tRNA metabolic process
GO:0032324	4814	6	610	2	0.0177592	molybdopterin cofactor biosynthetic process
GO:0008175	4814	3	610	1	0.0177541	tRNA methyltransferase activity
GO:0004823	4814	1	610	1	0.017751	leucine-tRNA ligase activity
GO:0008495	4814	1	610	1	0.0177163	protoheme IX farnesyltransferase activity
GO:0009220	4814	3	610	1	0.0176959	pyrimidine ribonucleotide biosynthetic process
GO:0000015	4814	2	610	1	0.0176735	phosphopyruvate hydratase complex
GO:0042586	4814	4	610	1	0.0176449	peptide deformylase activity
GO:0032784	4814	1	610	1	0.0176092	regulation of RNA elongation
GO:0033365	4814	3	610	2	0.017549	protein localization in organelle
GO:0006437	4814	1	610	1	0.0175255	tyrosyl-tRNA aminoacylation
GO:0004148	4814	3	610	1	0.0175225	dihydrolipoyl dehydrogenase activity
GO:0006613	4814	2	610	2	0.0174817	cotranslational protein targeting to membrane
GO:0015935	4814	8	610	7	0.0174612	small ribosomal subunit
GO:0046025	4814	2	610	1	0.0174174	precorrin-6Y C5,15-methyltransferase (decarboxylating) activity
GO:0046654	4814	1	610	1	0.0174041	tetrahydrofolate biosynthetic process
GO:0010608	4814	3	610	2	0.0172817	posttranscriptional regulation of gene expression
GO:0016869	4814	1	610	1	0.017249	intramolecular transferase activity, transferring amino groups
GO:0051668	4814	2	610	1	0.0171255	localization within membrane
GO:0004488	4814	1	610	1	0.0171102	methylenetetrahydrofolate dehydrogenase (NADP+) activity
GO:0009380	4814	3	610	1	0.0170674	excinuclease repair complex
GO:0004797	4814	1	610	1	0.0170592	thymidine kinase activity
GO:0006639	4814	1	610	1	0.0170408	acylglycerol metabolic process
GO:0003882	4814	1	610	1	0.0170163	CDP-diacylglycerol-serine O-phosphatidyltransferase activity
GO:0051641	4814	13	610	9	0.0170112	cellular localization
GO:0004655	4814	1	610	1	0.0169531	porphobilinogen synthase activity
GO:0006423	4814	2	610	1	0.0168714	cysteinyl-tRNA aminoacylation
GO:0009075	4814	15	610	5	0.0168714	histidine family amino acid metabolic process
GO:0032392	4814	2	610	1	0.0168388	DNA geometric change
GO:0031325	4814	2	610	1	0.016798	positive regulation of cellular metabolic process
GO:0006220	4814	15	610	6	0.0167694	pyrimidine nucleotide metabolic process
GO:0008716	4814	2	610	1	0.0167531	D-alanine-D-alanine ligase activity
GO:0004644	4814	1	610	1	0.0167439	phosphoribosylglycinamide formyltransferase activity
GO:0004826	4814	2	610	2	0.0166582	phenylalanine-tRNA ligase activity
GO:0008764	4814	1	610	1	0.0166531	UDP-N-acetylmuramoylalanine-D-glutamate ligase activity
GO:0015977	4814	1	610	1	0.0166439	carbon fixation
GO:0019288	4814	1	610	1	0.0166327	isopentenyl diphosphate biosynthetic process, mevalonate-independent pathway
GO:0009235	4814	27	610	12	0.0166031	cobalamin metabolic process
GO:0043545	4814	6	610	2	0.016601	molybdopterin cofactor metabolic process
GO:0051183	4814	5	610	2	0.0165531	vitamin transporter activity
GO:0009212	4814	2	610	1	0.0165408	pyrimidine deoxyribonucleoside triphosphate biosynthetic process
GO:0046933	4814	7	610	6	0.0165225	hydrogen ion transporting ATP synthase activity, rotational mechanism
GO:0015450	4814	6	610	5	0.0164837	P-P-bond-hydrolysis-driven protein transmembrane transporter activity
GO:0071103	4814	8	610	3	0.0164347	DNA conformation change
GO:0006164	4814	42	610	20	0.0163878	purine nucleotide biosynthetic process
GO:0046341	4814	1	610	1	0.0163806	CDP-diacylglycerol metabolic process
GO:0004477	4814	1	610	1	0.0163735	methenyltetrahydrofolate cyclohydrolase activity
GO:0051649	4814	11	610	8	0.0163735	establishment of localization in cell
GO:0003878	4814	2	610	1	0.0163408	ATP citrate synthase activity
GO:0008375	4814	1	610	1	0.0163368	acetylglucosaminyltransferase activity
GO:0004634	4814	2	610	1	0.0162225	phosphopyruvate hydratase activity
GO:0006417	4814	3	610	2	0.0161816	regulation of translation
GO:0006422	4814	1	610	1	0.0160745	aspartyl-tRNA aminoacylation
GO:0033178	4814	7	610	5	0.0159704	proton-transporting two-sector ATPase complex, catalytic domain
GO:0071555	4814	21	610	11	0.0159419	cell wall organization
GO:0003697	4814	4	610	1	0.0158765	single-stranded DNA binding
GO:0008097	4814	1	610	1	0.0158755	5S rRNA binding
GO:0006426	4814	1	610	1	0.0158694	glycyl-tRNA aminoacylation
GO:0006580	4814	1	610	1	0.0158102	ethanolamine metabolic process
GO:0046486	4814	2	610	2	0.0158092	glycerolipid metabolic process
GO:0015934	4814	8	610	7	0.0157643	large ribosomal subunit
GO:0009396	4814	10	610	5	0.015747	folic acid and derivative biosynthetic process
GO:0006414	4814	7	610	5	0.0157378	translational elongation
GO:0006229	4814	1	610	1	0.0157327	dUTP biosynthetic process
GO:0045261	4814	5	610	4	0.0156745	proton-transporting ATP synthase complex, catalytic core F(1)
GO:0004000	4814	5	610	2	0.0156633	adenosine deaminase activity
GO:0019134	4814	1	610	1	0.0155816	glucosamine-1-phosphate N-acetyltransferase activity
GO:0004814	4814	2	610	1	0.0154919	arginine-tRNA ligase activity
GO:0006650	4814	2	610	2	0.0154684	glycerophospholipid metabolic process
GO:0046339	4814	1	610	1	0.0154133	diacylglycerol metabolic process
GO:0019720	4814	6	610	2	0.0154072	Mo-molybdopterin cofactor metabolic process
GO:0004830	4814	2	610	1	0.0153419	tryptophan-tRNA ligase activity
GO:0006364	4814	9	610	3	0.0153143	rRNA processing
GO:0006021	4814	3	610	1	0.0152929	inositol biosynthetic process
GO:0006177	4814	2	610	1	0.0152847	GMP biosynthetic process
GO:0004127	4814	1	610	1	0.0152653	cytidylate kinase activity
GO:0009236	4814	27	610	12	0.0152102	cobalamin biosynthetic process
GO:0051253	4814	4	610	1	0.0151919	negative regulation of RNA metabolic process
GO:0016044	4814	2	610	1	0.0151633	cellular membrane organization
GO:0043953	4814	1	610	1	0.0151531	protein transport by the Tat complex
GO:0006662	4814	3	610	2	0.0151214	glycerol ether metabolic process
GO:0006428	4814	1	610	1	0.0151163	isoleucyl-tRNA aminoacylation
GO:0019877	4814	3	610	1	0.0150949	diaminopimelate biosynthetic process
GO:0004512	4814	3	610	1	0.0150623	inositol-3-phosphate synthase activity
GO:0008766	4814	1	610	1	0.0150521	UDP-N-acetylmuramoylalanyl-D-glutamyl-2,6-diaminopimelate-D-alanyl-D-alanine ligase activity
GO:0046490	4814	1	610	1	0.0150286	isopentenyl diphosphate metabolic process
GO:0006419	4814	2	610	1	0.0150133	alanyl-tRNA aminoacylation
GO:0005945	4814	3	610	1	0.0150112	6-phosphofructokinase complex
GO:0003977	4814	1	610	1	0.0149827	UDP-N-acetylglucosamine diphosphorylase activity
GO:0001887	4814	1	610	1	0.0149633	selenium metabolic process
GO:0004817	4814	2	610	1	0.0149582	cysteine-tRNA ligase activity
GO:0006433	4814	1	610	1	0.014899	prolyl-tRNA aminoacylation
GO:0046903	4814	7	610	6	0.0148694	secretion
GO:0070972	4814	2	610	2	0.0148663	protein localization in endoplasmic reticulum
GO:0047480	4814	1	610	1	0.0148653	UDP-N-acetylmuramoyl-tripeptide-D-alanyl-D-alanine ligase activity
GO:0016149	4814	2	610	1	0.01485	translation release factor activity, codon specific
GO:0048518	4814	2	610	1	0.0148204	positive regulation of biological process
GO:0016882	4814	3	610	1	0.0147908	cyclo-ligase activity
GO:0004629	4814	4	610	1	0.0147786	phospholipase C activity
GO:0009274	4814	4	610	1	0.0147735	peptidoglycan-based cell wall
GO:0045935	4814	2	610	1	0.0147633	positive regulation of nucleobase, nucleoside, nucleotide and nucleic acid metabolic process
GO:0070469	4814	3	610	2	0.0147602	respiratory chain
GO:0004813	4814	2	610	1	0.0147235	alanine-tRNA ligase activity
GO:0004831	4814	1	610	1	0.0147194	tyrosine-tRNA ligase activity
GO:0008444	4814	2	610	1	0.0147041	CDP-diacylglycerol-glycerol-3-phosphate 3-phosphatidyltransferase activity
GO:0006777	4814	6	610	2	0.0146572	Mo-molybdopterin cofactor biosynthetic process
GO:0004749	4814	2	610	1	0.014651	ribose phosphate diphosphokinase activity
GO:0008443	4814	3	610	1	0.0146408	phosphofructokinase activity
GO:0016881	4814	15	610	7	0.0146265	acid-amino acid ligase activity
GO:0006420	4814	2	610	1	0.0146143	arginyl-tRNA aminoacylation
GO:0006432	4814	2	610	2	0.0145919	phenylalanyl-tRNA aminoacylation
GO:0008312	4814	1	610	1	0.0145898	7S RNA binding
GO:0004824	4814	1	610	1	0.0145735	lysine-tRNA ligase activity
GO:0006783	4814	2	610	1	0.0145612	heme biosynthetic process
GO:0043038	4814	25	610	19	0.01455	amino acid activation
GO:0070925	4814	1	610	1	0.0145419	organelle assembly
GO:0009306	4814	7	610	6	0.0145357	protein secretion
GO:0022884	4814	6	610	5	0.0145316	macromolecule transmembrane transporter activity
GO:0004827	4814	1	610	1	0.0145123	proline-tRNA ligase activity
GO:0042255	4814	1	610	1	0.0145041	ribosome assembly
GO:0003922	4814	1	610	1	0.0144949	GMP synthase (glutamine-hydrolyzing) activity
GO:0006418	4814	25	610	19	0.0144725	tRNA aminoacylation for protein translation
GO:0006431	4814	1	610	1	0.0144143	methionyl-tRNA aminoacylation
GO:0008834	4814	2	610	2	0.0144133	di-trans,poly-cis-decaprenylcistransferase activity
GO:0048034	4814	1	610	1	0.0143939	heme O biosynthetic process
GO:0006612	4814	2	610	2	0.0143786	protein targeting to membrane
GO:0016259	4814	1	610	1	0.0143	selenocysteine metabolic process
GO:0006438	4814	1	610	1	0.0142653	valyl-tRNA aminoacylation
GO:0045047	4814	2	610	2	0.0142582	protein targeting to ER
GO:0042773	4814	13	610	4	0.0142337	ATP synthesis coupled electron transport
GO:0008553	4814	1	610	1	0.014199	hydrogen-exporting ATPase activity, phosphorylative mechanism
GO:0004096	4814	4	610	1	0.0141919	catalase activity
GO:0009893	4814	2	610	1	0.0141347	positive regulation of metabolic process
GO:0042273	4814	1	610	1	0.0140919	ribosomal large subunit biogenesis
GO:0045017	4814	1	610	1	0.0140867	glycerolipid biosynthetic process
GO:0009041	4814	1	610	1	0.0140623	uridylate kinase activity
GO:0004609	4814	1	610	1	0.0140592	phosphatidylserine decarboxylase activity
GO:0006123	4814	1	610	1	0.0140408	mitochondrial electron transport, cytochrome c to oxygen
GO:0019464	4814	3	610	1	0.0140296	glycine decarboxylation via glycine cleavage system
GO:0004017	4814	1	610	1	0.0140276	adenylate kinase activity
GO:0043039	4814	25	610	19	0.013997	tRNA aminoacylation
GO:0008079	4814	3	610	1	0.0139939	translation termination factor activity
GO:0032940	4814	7	610	6	0.0139653	secretion by cell
GO:0008765	4814	1	610	1	0.0139602	UDP-N-acetylmuramoylalanyl-D-glutamate-2,6-diaminopimelate ligase activity
GO:0006427	4814	1	610	1	0.0139439	histidyl-tRNA aminoacylation
GO:0004448	4814	1	610	1	0.013899	isocitrate dehydrogenase activity
GO:0042455	4814	3	610	1	0.0138929	ribonucleoside biosynthetic process
GO:0004825	4814	1	610	1	0.0138786	methionine-tRNA ligase activity
GO:0006002	4814	3	610	1	0.0138214	fructose 6-phosphate metabolic process
GO:0043566	4814	4	610	1	0.0137959	structure-specific DNA binding
GO:0004418	4814	2	610	1	0.0137796	hydroxymethylbilane synthase activity
GO:0006547	4814	15	610	5	0.0137735	histidine metabolic process
GO:0004764	4814	1	610	1	0.0137021	shikimate 5-dehydrogenase activity
GO:0006402	4814	1	610	1	0.0136633	mRNA catabolic process
GO:0019682	4814	1	610	1	0.0136633	glyceraldehyde-3-phosphate metabolic process
GO:0015420	4814	5	610	2	0.0136347	cobalamin-transporting ATPase activity
GO:0051173	4814	2	610	1	0.0136316	positive regulation of nitrogen compound metabolic process
GO:0048500	4814	1	610	1	0.0136316	signal recognition particle
GO:0042542	4814	4	610	1	0.0136276	response to hydrogen peroxide
GO:0009088	4814	7	610	2	0.013598	threonine biosynthetic process
GO:0042242	4814	1	610	1	0.0135816	cobyrinic acid a,c-diamide synthase activity
GO:0046337	4814	1	610	1	0.0135806	phosphatidylethanolamine metabolic process
GO:0033279	4814	16	610	14	0.0135765	ribosomal subunit
GO:0022618	4814	1	610	1	0.0135327	ribonucleoprotein complex assembly
GO:0031405	4814	6	610	2	0.0135327	lipoic acid binding
GO:0008964	4814	1	610	1	0.0135296	phosphoenolpyruvate carboxylase activity
GO:0003872	4814	3	610	1	0.0135021	6-phosphofructokinase activity
GO:0004450	4814	1	610	1	0.0134949	isocitrate dehydrogenase (NADP+) activity
GO:0006436	4814	2	610	1	0.0134878	tryptophanyl-tRNA aminoacylation
GO:0046173	4814	4	610	1	0.0134867	polyol biosynthetic process
GO:0004822	4814	1	610	1	0.0133276	isoleucine-tRNA ligase activity
GO:0042451	4814	3	610	1	0.0133061	purine nucleoside biosynthetic process
GO:0016832	4814	5	610	2	0.0133031	aldehyde-lyase activity
GO:0046037	4814	2	610	1	0.0132857	GMP metabolic process
GO:0019843	4814	36	610	29	0.0132674	rRNA binding
GO:0004108	4814	1	610	1	0.0131541	citrate (Si)-synthase activity
GO:0006760	4814	10	610	5	0.0130786	folic acid and derivative metabolic process
GO:0006429	4814	1	610	1	0.01305	leucyl-tRNA aminoacylation
GO:0006537	4814	4	610	1	0.013047	glutamate biosynthetic process
GO:0006434	4814	1	610	1	0.0130286	seryl-tRNA aminoacylation
GO:0016260	4814	1	610	1	0.0129684	selenocysteine biosynthetic process
GO:0004774	4814	4	610	2	0.0129561	succinate-CoA ligase activity
GO:0046026	4814	1	610	1	0.0129388	precorrin-4 C11-methyltransferase activity
GO:0004829	4814	2	610	1	0.0129337	threonine-tRNA ligase activity
GO:0004820	4814	1	610	1	0.0129072	glycine-tRNA ligase activity
GO:0006213	4814	7	610	2	0.0128949	pyrimidine nucleoside metabolic process
GO:0022904	4814	17	610	6	0.0128184	respiratory electron transport chain
GO:0006450	4814	1	610	1	0.0127796	regulation of translational fidelity
GO:0006000	4814	3	610	1	0.0127561	fructose metabolic process
GO:0006401	4814	4	610	2	0.0127541	RNA catabolic process
GO:0006430	4814	1	610	1	0.0127031	lysyl-tRNA aminoacylation
GO:0006413	4814	3	610	3	0.0126816	translational initiation
GO:0046961	4814	4	610	3	0.0126357	proton-transporting ATPase activity, rotational mechanism
GO:0004601	4814	7	610	2	0.0126194	peroxidase activity
GO:0042440	4814	12	610	3	0.012598	pigment metabolic process
GO:0006424	4814	1	610	1	0.0125521	glutamyl-tRNA aminoacylation
GO:0050511	4814	1	610	1	0.012548	undecaprenyldiphospho-muramoylpentapeptide beta-N-acetylglucosaminyltransferase activity
GO:0015235	4814	5	610	2	0.0125388	cobalamin transporter activity
GO:0004089	4814	4	610	1	0.012451	carbonate dehydratase activity
GO:0006614	4814	2	610	2	0.0123918	SRP-dependent cotranslational protein targeting to membrane
GO:0046907	4814	8	610	5	0.0123827	intracellular transport
GO:0006435	4814	2	610	1	0.0123694	threonyl-tRNA aminoacylation
GO:0070283	4814	2	610	1	0.0123092	radical SAM enzyme activity
GO:0004775	4814	4	610	2	0.0122796	succinate-CoA ligase (ADP-forming) activity
GO:0008649	4814	4	610	1	0.0122602	rRNA methyltransferase activity
GO:0008883	4814	1	610	1	0.0122347	glutamyl-tRNA reductase activity
GO:0008763	4814	1	610	1	0.0121449	UDP-N-acetylmuramate-L-alanine ligase activity
GO:0006638	4814	1	610	1	0.012097	neutral lipid metabolic process
GO:0006558	4814	3	610	1	0.0120939	L-phenylalanine metabolic process
GO:0033862	4814	1	610	1	0.0120602	UMP kinase activity
GO:0004315	4814	6	610	1	0.0119786	3-oxoacyl-[acyl-carrier-protein] synthase activity
GO:0009381	4814	4	610	1	0.011949	excinuclease ABC activity
GO:0051745	4814	1	610	1	0.0119082	4-hydroxy-3-methylbut-2-en-1-yl diphosphate reductase activity
GO:0015627	4814	3	610	2	0.0118837	type II protein secretion system complex
GO:0004807	4814	2	610	1	0.0118184	triose-phosphate isomerase activity
GO:0042743	4814	4	610	1	0.0117929	hydrogen peroxide metabolic process
GO:0004045	4814	2	610	1	0.0117541	aminoacyl-tRNA hydrolase activity
GO:0030163	4814	5	610	1	0.0117398	protein catabolic process
GO:0045229	4814	20	610	11	0.011698	external encapsulating structure organization
GO:0004832	4814	1	610	1	0.0116949	valine-tRNA ligase activity
GO:0003747	4814	3	610	1	0.0116867	translation release factor activity
GO:0003735	4814	63	610	43	0.0115602	structural constituent of ribosome
GO:0016667	4814	19	610	6	0.0115143	oxidoreductase activity, acting on sulfur group of donors
GO:0004828	4814	1	610	1	0.01145	serine-tRNA ligase activity
GO:0000027	4814	1	610	1	0.0114367	ribosomal large subunit assembly
GO:0006801	4814	3	610	1	0.0114163	superoxide metabolic process
GO:0006457	4814	18	610	5	0.0114123	protein folding
GO:0006818	4814	14	610	9	0.0112898	hydrogen transport
GO:0004765	4814	3	610	1	0.0112796	shikimate kinase activity
GO:0008939	4814	2	610	1	0.0112776	nicotinate-nucleotide-dimethylbenzimidazole phosphoribosyltransferase activity
GO:0071704	4814	1	610	1	0.0112531	organic substance metabolic process
GO:0048033	4814	1	610	1	0.0112082	heme o metabolic process
GO:0010604	4814	2	610	1	0.011197	positive regulation of macromolecule metabolic process
GO:0015976	4814	4	610	1	0.0111714	carbon utilization
GO:0016072	4814	9	610	3	0.0110857	rRNA metabolic process
GO:0016885	4814	3	610	1	0.0110367	ligase activity, forming carbon-carbon bonds
GO:0070301	4814	4	610	1	0.0110327	cellular response to hydrogen peroxide
GO:0016624	4814	6	610	2	0.0110276	oxidoreductase activity, acting on the aldehyde or oxo group of donors, disulfide as acceptor
GO:0004821	4814	1	610	1	0.01095	histidine-tRNA ligase activity
GO:0004852	4814	2	610	1	0.0108694	uroporphyrinogen-III synthase activity
GO:0033818	4814	4	610	1	0.0108541	beta-ketoacyl-acyl-carrier-protein synthase III activity
GO:0006415	4814	4	610	2	0.0108306	translational termination
GO:0042723	4814	8	610	2	0.0107908	thiamin and derivative metabolic process
GO:0042257	4814	1	610	1	0.0107194	ribosomal subunit assembly
GO:0008610	4814	58	610	18	0.010701	lipid biosynthetic process
GO:0019363	4814	8	610	2	0.0106704	pyridine nucleotide biosynthetic process
GO:0004815	4814	1	610	1	0.0106592	aspartate-tRNA ligase activity
GO:0004326	4814	2	610	1	0.0106367	tetrahydrofolylpolyglutamate synthase activity
GO:0004853	4814	1	610	1	0.0106357	uroporphyrinogen decarboxylase activity
GO:0004311	4814	1	610	1	0.0106163	farnesyltranstransferase activity
GO:0042168	4814	3	610	1	0.0105847	heme metabolic process
GO:0016628	4814	5	610	1	0.0105367	oxidoreductase activity, acting on the CH-CH group of donors, NAD or NADP as acceptor
GO:0005509	4814	4	610	1	0.0105	calcium ion binding
GO:0030529	4814	66	610	44	0.0104061	ribonucleoprotein complex
GO:0042219	4814	3	610	1	0.0104	cellular amino acid derivative catabolic process
GO:0042286	4814	1	610	1	0.0101949	glutamate-1-semialdehyde 2,1-aminomutase activity
GO:0042744	4814	4	610	1	0.0101847	hydrogen peroxide catabolic process
GO:0016765	4814	32	610	11	0.0100888	transferase activity, transferring alkyl or aryl (other than methyl) groups
GO:0042777	4814	3	610	2	0.00993164	plasma membrane ATP synthesis coupled proton transport
GO:0009071	4814	4	610	1	0.00987042	serine family amino acid catabolic process
GO:0005840	4814	64	610	43	0.00985817	ribosome
GO:0009086	4814	9	610	3	0.00980307	methionine biosynthetic process
GO:0006566	4814	8	610	2	0.00976634	threonine metabolic process
GO:0042126	4814	8	610	2	0.00975103	nitrate metabolic process
GO:0016726	4814	2	610	1	0.00962552	oxidoreductase activity, acting on CH or CH2 groups, NAD or NADP as acceptor
GO:0003711	4814	2	610	1	0.00956225	transcription elongation regulator activity
GO:0009002	4814	4	610	1	0.00953164	serine-type D-Ala-D-Ala carboxypeptidase activity
GO:0010382	4814	29	610	13	0.00952246	cellular cell wall macromolecule metabolic process
GO:0000917	4814	5	610	1	0.00948164	barrier septum formation
GO:0008033	4814	17	610	7	0.00939899	tRNA processing
GO:0016615	4814	2	610	1	0.00937858	malate dehydrogenase activity
GO:0006573	4814	4	610	1	0.00932348	valine metabolic process
GO:0006772	4814	8	610	2	0.0091796	thiamin metabolic process
GO:0004818	4814	1	610	1	0.00905715	glutamate-tRNA ligase activity
GO:0008360	4814	22	610	11	0.00905613	regulation of cell shape
GO:0046219	4814	9	610	1	0.00903368	indolalkylamine biosynthetic process
GO:0046474	4814	1	610	1	0.00901838	glycerophospholipid biosynthetic process
GO:0005829	4814	6	610	2	0.00897552	cytosol
GO:0006753	4814	93	610	37	0.00894797	nucleoside phosphate metabolic process
GO:0004611	4814	2	610	1	0.00885613	phosphoenolpyruvate carboxykinase activity
GO:0051082	4814	8	610	2	0.00884797	unfolded protein binding
GO:0055086	4814	116	610	44	0.00869185	nucleobase, nucleoside and nucleotide metabolic process
GO:0019829	4814	5	610	3	0.00868266	cation-transporting ATPase activity
GO:0006752	4814	20	610	7	0.00867246	group transfer coenzyme metabolic process
GO:0004437	4814	4	610	1	0.00865613	inositol or phosphatidylinositol phosphatase activity
GO:0008194	4814	1	610	1	0.00862654	UDP-glycosyltransferase activity
GO:0015992	4814	14	610	9	0.00857858	proton transport
GO:0009435	4814	6	610	1	0.00855715	NAD biosynthetic process
GO:0009228	4814	8	610	2	0.00845511	thiamin biosynthetic process
GO:0003746	4814	7	610	4	0.00843266	translation elongation factor activity
GO:0009081	4814	15	610	4	0.00837144	branched chain family amino acid metabolic process
GO:0042724	4814	8	610	2	0.00834389	thiamin and derivative biosynthetic process
GO:0032506	4814	5	610	1	0.00823878	cytokinetic process
GO:0016405	4814	5	610	2	0.00821327	CoA-ligase activity
GO:0009108	4814	47	610	16	0.00820103	coenzyme biosynthetic process
GO:0006800	4814	7	610	2	0.0081847	oxygen and reactive oxygen species metabolic process
GO:0016891	4814	6	610	2	0.00814389	endoribonuclease activity, producing 5'-phosphomonoesters
GO:0008172	4814	7	610	2	0.00814389	S-methyltransferase activity
GO:0022604	4814	22	610	11	0.00813164	regulation of cell morphogenesis
GO:0000162	4814	9	610	1	0.00800103	tryptophan biosynthetic process
GO:0004359	4814	2	610	1	0.00798368	glutaminase activity
GO:0006020	4814	4	610	1	0.00792756	inositol metabolic process
GO:0004620	4814	4	610	1	0.00789184	phospholipase activity
GO:0009112	4814	11	610	3	0.00788878	nucleobase metabolic process
GO:0008239	4814	4	610	1	0.00788776	dipeptidyl-peptidase activity
GO:0044445	4814	6	610	2	0.00782144	cytosolic part
GO:0051128	4814	24	610	13	0.00773878	regulation of cellular component organization
GO:0016639	4814	4	610	1	0.00771225	oxidoreductase activity, acting on the CH-NH2 group of donors, NAD or NADP as acceptor
GO:0016778	4814	4	610	1	0.00769491	diphosphotransferase activity
GO:0006555	4814	9	610	3	0.00767246	methionine metabolic process
GO:0046364	4814	9	610	3	0.00761531	monosaccharide biosynthetic process
GO:0030145	4814	5	610	1	0.00757144	manganese ion binding
GO:0046483	4814	178	610	69	0.00746327	heterocycle metabolic process
GO:0006769	4814	18	610	4	0.00743776	nicotinamide metabolic process
GO:0046165	4814	13	610	4	0.00730511	alcohol biosynthetic process
GO:0019674	4814	6	610	1	0.00727144	NAD metabolic process
GO:0015078	4814	18	610	11	0.00722552	hydrogen ion transmembrane transporter activity
GO:0030258	4814	2	610	1	0.00722348	lipid modification
GO:0030259	4814	2	610	1	0.00720001	lipid glycosylation
GO:0016796	4814	5	610	2	0.00720001	exonuclease activity, active with either ribo- or deoxyribonucleic acids and producing 5'-phosphomonoesters
GO:0042435	4814	9	610	1	0.00719695	indole derivative biosynthetic process
GO:0000910	4814	5	610	1	0.00710919	cytokinesis
GO:0019362	4814	20	610	5	0.00709082	pyridine nucleotide metabolic process
GO:0015939	4814	6	610	1	0.0070898	pantothenate metabolic process
GO:0015087	4814	5	610	1	0.00688266	cobalt ion transmembrane transporter activity
GO:0006108	4814	2	610	1	0.0068796	malate metabolic process
GO:0006546	4814	4	610	1	0.00687858	glycine catabolic process
GO:0009082	4814	13	610	3	0.00677858	branched chain family amino acid biosynthetic process
GO:0006221	4814	13	610	4	0.00663368	pyrimidine nucleotide biosynthetic process
GO:0019359	4814	6	610	1	0.00660511	nicotinamide nucleotide biosynthetic process
GO:0006206	4814	5	610	1	0.00643878	pyrimidine base metabolic process
GO:0015980	4814	43	610	15	0.00641327	energy derivation by oxidation of organic compounds
GO:0006163	4814	44	610	21	0.00639797	purine nucleotide metabolic process
GO:0001522	4814	5	610	1	0.00639082	pseudouridine synthesis
GO:0016875	4814	27	610	19	0.00632348	ligase activity, forming carbon-oxygen bonds
GO:0006979	4814	7	610	2	0.00631735	response to oxidative stress
GO:0009165	4814	65	610	28	0.00622246	nucleotide biosynthetic process
GO:0005773	4814	5	610	1	0.00617552	vacuole
GO:0016151	4814	9	610	2	0.00609797	nickel ion binding
GO:0009097	4814	5	610	1	0.0060245	isoleucine biosynthetic process
GO:0034621	4814	14	610	7	0.00593572	cellular macromolecular complex subunit organization
GO:0022603	4814	22	610	11	0.00570205	regulation of anatomical structure morphogenesis
GO:0043229	4814	89	610	51	0.00563368	intracellular organelle
GO:0051539	4814	33	610	9	0.00560103	4 iron, 4 sulfur cluster binding
GO:0044446	4814	20	610	15	0.00559184	intracellular organelle part
GO:0004356	4814	5	610	1	0.00554899	glutamate-ammonia ligase activity
GO:0005216	4814	6	610	1	0.00554899	ion channel activity
GO:0016780	4814	22	610	8	0.00554899	phosphotransferase activity, for other substituted phosphate groups
GO:0004339	4814	5	610	1	0.00549694	glucan 1,4-alpha-glucosidase activity
GO:0006098	4814	12	610	3	0.00539694	pentose-phosphate shunt
GO:0006561	4814	5	610	1	0.00537041	proline biosynthetic process
GO:0006563	4814	8	610	2	0.00536939	L-serine metabolic process
GO:0009982	4814	5	610	1	0.00535307	pseudouridine synthase activity
GO:0004616	4814	7	610	1	0.00534694	phosphogluconate dehydrogenase (decarboxylating) activity
GO:0008276	4814	8	610	2	0.00533674	protein methyltransferase activity
GO:0008137	4814	19	610	4	0.00533266	NADH dehydrogenase (ubiquinone) activity
GO:0004521	4814	6	610	2	0.00529388	endoribonuclease activity
GO:0010035	4814	7	610	2	0.00527143	response to inorganic substance
GO:0006733	4814	20	610	5	0.00520715	oxidoreduction coenzyme metabolic process
GO:0006549	4814	5	610	1	0.0051398	isoleucine metabolic process
GO:0016872	4814	5	610	1	0.00512552	intramolecular lyase activity
GO:0006732	4814	77	610	27	0.00502245	coenzyme metabolic process
GO:0016661	4814	13	610	3	0.00501837	oxidoreductase activity, acting on other nitrogenous compounds as donors
GO:0043648	4814	35	610	10	0.00500715	dicarboxylic acid metabolic process
GO:0008170	4814	7	610	1	0.00498878	N-methyltransferase activity
GO:0004725	4814	5	610	1	0.00493266	protein tyrosine phosphatase activity
GO:0006740	4814	12	610	3	0.00484592	NADPH regeneration
GO:0009142	4814	22	610	9	0.00474184	nucleoside triphosphate biosynthetic process
GO:0006081	4814	5	610	1	0.00473266	cellular aldehyde metabolic process
GO:0003743	4814	4	610	3	0.00470613	translation initiation factor activity
GO:0016042	4814	5	610	1	0.00459592	lipid catabolic process
GO:0015979	4814	12	610	1	0.00452654	photosynthesis
GO:0016876	4814	27	610	19	0.00449796	ligase activity, forming aminoacyl-tRNA and related compounds
GO:0046128	4814	11	610	3	0.00445205	purine ribonucleoside metabolic process
GO:0006766	4814	67	610	25	0.00436633	vitamin metabolic process
GO:0016684	4814	9	610	2	0.00432143	oxidoreductase activity, acting on peroxide as acceptor
GO:0006542	4814	5	610	1	0.00425409	glutamine biosynthetic process
GO:0015082	4814	22	610	6	0.00423572	di-, tri-valent inorganic cation transmembrane transporter activity
GO:0016776	4814	8	610	3	0.00421327	phosphotransferase activity, phosphate group as acceptor
GO:0046496	4814	18	610	4	0.00420307	nicotinamide nucleotide metabolic process
GO:0019239	4814	10	610	3	0.00418674	deaminase activity
GO:0009260	4814	39	610	18	0.00413164	ribonucleotide biosynthetic process
GO:0042434	4814	11	610	1	0.0040296	indole derivative metabolic process
GO:0006090	4814	7	610	2	0.0039847	pyruvate metabolic process
GO:0016646	4814	5	610	2	0.00393266	oxidoreductase activity, acting on the CH-NH group of donors, NAD or NADP as acceptor
GO:0042278	4814	11	610	3	0.00393266	purine nucleoside metabolic process
GO:0016805	4814	6	610	1	0.00391327	dipeptidase activity
GO:0046164	4814	40	610	12	0.00390409	alcohol catabolic process
GO:0016774	4814	5	610	1	0.00388368	phosphotransferase activity, carboxyl group as acceptor
GO:0016836	4814	31	610	9	0.00386735	hydro-lyase activity
GO:0003933	4814	4	610	1	0.00379796	GTP cyclohydrolase activity
GO:0009110	4814	67	610	25	0.00377755	vitamin biosynthetic process
GO:0015267	4814	6	610	1	0.00377143	channel activity
GO:0043414	4814	10	610	2	0.00376633	macromolecule methylation
GO:0046912	4814	10	610	2	0.00372449	transferase activity, transferring acyl groups, acyl groups converted into alkyl on transfer
GO:0015674	4814	17	610	6	0.00371429	di-, tri-valent inorganic cation transport
GO:0006586	4814	11	610	1	0.00361939	indolalkylamine metabolic process
GO:0019684	4814	9	610	1	0.0036	photosynthesis, light reaction
GO:0016880	4814	7	610	1	0.00357245	acid-ammonia (or amide) ligase activity
GO:0043226	4814	91	610	51	0.00351633	organelle
GO:0006739	4814	12	610	3	0.00351531	NADP metabolic process
GO:0022803	4814	6	610	1	0.00350511	passive transmembrane transporter activity
GO:0008135	4814	14	610	8	0.00348266	translation factor activity, nucleic acid binding
GO:0033865	4814	8	610	2	0.00347449	nucleoside bisphosphate metabolic process
GO:0006568	4814	11	610	1	0.00346225	tryptophan metabolic process
GO:0009820	4814	19	610	4	0.00342551	alkaloid metabolic process
GO:0019238	4814	7	610	2	0.00340817	cyclohydrolase activity
GO:0009141	4814	24	610	10	0.00339796	nucleoside triphosphate metabolic process
GO:0016298	4814	5	610	1	0.00337041	lipase activity
GO:0005402	4814	9	610	2	0.00331633	cation:sugar symporter activity
GO:0009206	4814	20	610	8	0.00331327	purine ribonucleoside triphosphate biosynthetic process
GO:0004812	4814	27	610	19	0.00330817	aminoacyl-tRNA ligase activity
GO:0046700	4814	10	610	1	0.0032796	heterocycle catabolic process
GO:0006824	4814	7	610	1	0.00327755	cobalt ion transport
GO:0009259	4814	40	610	18	0.00326633	ribonucleotide metabolic process
GO:0022838	4814	6	610	1	0.00326225	substrate-specific channel activity
GO:0016638	4814	12	610	3	0.0031796	oxidoreductase activity, acting on the CH-NH2 group of donors
GO:0016641	4814	5	610	1	0.00317143	oxidoreductase activity, acting on the CH-NH2 group of donors, oxygen as acceptor
GO:0044038	4814	29	610	13	0.00313164	cell wall macromolecule biosynthetic process
GO:0070008	4814	6	610	1	0.00312449	serine-type exopeptidase activity
GO:0008652	4814	99	610	26	0.00301123	cellular amino acid biosynthetic process
GO:0006536	4814	6	610	1	0.00300715	glutamate metabolic process
GO:0007059	4814	12	610	1	0.00293776	chromosome segregation
GO:0009150	4814	37	610	16	0.00293572	purine ribonucleotide metabolic process
GO:0006470	4814	6	610	1	0.00292245	protein amino acid dephosphorylation
GO:0005351	4814	9	610	2	0.00290511	sugar:hydrogen symporter activity
GO:0016655	4814	26	610	5	0.00288266	oxidoreductase activity, acting on NADH or NADPH, quinone or similar compound as acceptor
GO:0009152	4814	36	610	16	0.00284592	purine ribonucleotide biosynthetic process
GO:0006754	4814	19	610	8	0.00284286	ATP biosynthetic process
GO:0015295	4814	9	610	2	0.0028051	solute:hydrogen symporter activity
GO:0009117	4814	93	610	37	0.00279388	nucleotide metabolic process
GO:0000097	4814	14	610	4	0.0027	sulfur amino acid biosynthetic process
GO:0016651	4814	36	610	8	0.00269082	oxidoreductase activity, acting on NADH or NADPH
GO:0005737	4814	375	610	151	0.00268674	cytoplasm
GO:0032259	4814	16	610	3	0.00262551	methylation
GO:0044422	4814	24	610	15	0.00262551	organelle part
GO:0016878	4814	7	610	2	0.00260817	acid-thiol ligase activity
GO:0043232	4814	81	610	46	0.00259388	intracellular non-membrane-bounded organelle
GO:0009085	4814	7	610	1	0.00258776	lysine biosynthetic process
GO:0046915	4814	21	610	6	0.00258776	transition metal ion transmembrane transporter activity
GO:0042430	4814	11	610	1	0.00254388	indole and derivative metabolic process
GO:0006094	4814	6	610	1	0.00245	gluconeogenesis
GO:0006040	4814	7	610	2	0.0024347	amino sugar metabolic process
GO:0019319	4814	6	610	1	0.00240204	hexose biosynthetic process
GO:0009145	4814	20	610	8	0.00239286	purine nucleoside triphosphate biosynthetic process
GO:0009067	4814	21	610	6	0.00238266	aspartate family amino acid biosynthetic process
GO:0016884	4814	15	610	6	0.0023398	carbon-nitrogen ligase activity, with glutamine as amido-N-donor
GO:0016211	4814	6	610	1	0.00223061	ammonia ligase activity
GO:0004185	4814	6	610	1	0.00220817	serine-type carboxypeptidase activity
GO:0009201	4814	20	610	8	0.00219082	ribonucleoside triphosphate biosynthetic process
GO:0016779	4814	51	610	15	0.00215	nucleotidyltransferase activity
GO:0044275	4814	40	610	12	0.00215	cellular carbohydrate catabolic process
GO:0046034	4814	19	610	8	0.00214592	ATP metabolic process
GO:0009144	4814	21	610	8	0.00212755	purine nucleoside triphosphate metabolic process
GO:0000902	4814	25	610	11	0.0020051	cell morphogenesis
GO:0009273	4814	38	610	15	0.00196837	peptidoglycan-based cell wall biogenesis
GO:0019200	4814	9	610	1	0.00196837	carbohydrate kinase activity
GO:0016799	4814	10	610	2	0.00196123	hydrolase activity, hydrolyzing N-glycosyl compounds
GO:0009066	4814	22	610	6	0.00192857	aspartate family amino acid metabolic process
GO:0006553	4814	7	610	1	0.00188776	lysine metabolic process
GO:0044444	4814	98	610	53	0.0018449	cytoplasmic part
GO:0050793	4814	23	610	11	0.00183265	regulation of developmental process
GO:0046906	4814	42	610	12	0.00182551	tetrapyrrole binding
GO:0006261	4814	7	610	1	0.00179388	DNA-dependent DNA replication
GO:0016861	4814	12	610	2	0.00177449	intramolecular oxidoreductase activity, interconverting aldoses and ketoses
GO:0008757	4814	23	610	8	0.00175919	S-adenosylmethionine-dependent methyltransferase activity
GO:0016311	4814	9	610	1	0.00175714	dephosphorylation
GO:0009199	4814	21	610	8	0.0017347	ribonucleoside triphosphate metabolic process
GO:0044272	4814	31	610	10	0.00173061	sulfur compound biosynthetic process
GO:0006721	4814	13	610	3	0.00169082	terpenoid metabolic process
GO:0031668	4814	10	610	1	0.00164898	cellular response to extracellular stimulus
GO:0005529	4814	10	610	2	0.00162755	sugar binding
GO:0044265	4814	8	610	2	0.00156531	cellular macromolecule catabolic process
GO:0008289	4814	5	610	1	0.00155408	lipid binding
GO:0008745	4814	9	610	1	0.00153776	N-acetylmuramoyl-L-alanine amidase activity
GO:0016868	4814	8	610	1	0.00152551	intramolecular transferase activity, phosphotransferases
GO:0071496	4814	10	610	1	0.00152041	cellular response to external stimulus
GO:0016877	4814	7	610	2	0.00150306	ligase activity, forming carbon-sulfur bonds
GO:0016783	4814	7	610	1	0.00148776	sulfurtransferase activity
GO:0016814	4814	16	610	5	0.00148572	hydrolase activity, acting on carbon-nitrogen (but not peptide) bonds, in cyclic amidines
GO:0043228	4814	81	610	46	0.00144898	non-membrane-bounded organelle
GO:0009991	4814	10	610	1	0.00141735	response to extracellular stimulus
GO:0046451	4814	7	610	1	0.00134898	diaminopimelate metabolic process
GO:0009089	4814	7	610	1	0.00132347	lysine biosynthetic process via diaminopimelate
GO:0015662	4814	12	610	1	0.00132347	ATPase activity, coupled to transmembrane movement of ions, phosphorylative mechanism
GO:0042726	4814	15	610	2	0.00123776	riboflavin and derivative metabolic process
GO:0030313	4814	18	610	3	0.00122449	cell envelope
GO:0009401	4814	11	610	2	0.00121837	phosphoenolpyruvate-dependent sugar phosphotransferase system
GO:0005343	4814	8	610	1	0.00116327	organic acid:sodium symporter activity
GO:0009103	4814	7	610	1	0.0011398	lipopolysaccharide biosynthetic process
GO:0006541	4814	19	610	6	0.00110714	glutamine metabolic process
GO:0031419	4814	10	610	2	0.0011051	cobalamin binding
GO:0016053	4814	128	610	36	0.00108367	organic acid biosynthetic process
GO:0015036	4814	11	610	2	0.00108061	disulfide oxidoreductase activity
GO:0034622	4814	5	610	1	0.00103776	cellular macromolecular complex assembly
GO:0009432	4814	10	610	1	0.00102857	SOS response
GO:0032989	4814	25	610	11	0.00102449	cellular component morphogenesis
GO:0004520	4814	10	610	1	0.000984695	endodeoxyribonuclease activity
GO:0003954	4814	26	610	5	0.000981634	NADH dehydrogenase activity
GO:0009205	4814	21	610	8	0.000975511	purine ribonucleoside triphosphate metabolic process
GO:0006767	4814	66	610	24	0.00097347	water-soluble vitamin metabolic process
GO:0006289	4814	10	610	1	0.000931634	nucleotide-excision repair
GO:0009605	4814	10	610	1	0.000902042	response to external stimulus
GO:0006006	4814	50	610	13	0.000901021	glucose metabolic process
GO:0032502	4814	27	610	11	0.00087245	developmental process
GO:0048856	4814	26	610	11	0.000843878	anatomical structure development
GO:0005618	4814	11	610	2	0.000836736	cell wall
GO:0015035	4814	11	610	2	0.00082245	protein disulfide oxidoreductase activity
GO:0051119	4814	13	610	2	0.000814287	sugar transmembrane transporter activity
GO:0004540	4814	14	610	4	0.000802042	ribonuclease activity
GO:0015077	4814	24	610	11	0.000795919	monovalent inorganic cation transmembrane transporter activity
GO:0016114	4814	13	610	3	0.000785715	terpenoid biosynthetic process
GO:0042325	4814	6	610	1	0.000781633	regulation of phosphorylation
GO:0050136	4814	26	610	5	0.00077347	NADH dehydrogenase (quinone) activity
GO:0004091	4814	8	610	1	0.000771429	carboxylesterase activity
GO:0043190	4814	9	610	1	0.000766327	ATP-binding cassette (ABC) transporter complex
GO:0008144	4814	17	610	3	0.000739797	drug binding
GO:0030288	4814	17	610	3	0.000730613	outer membrane-bounded periplasmic space
GO:0019220	4814	6	610	1	0.00072347	regulation of phosphate metabolic process
GO:0009070	4814	8	610	1	0.000716327	serine family amino acid biosynthetic process
GO:0045454	4814	26	610	5	0.000710205	cell redox homeostasis
GO:0005315	4814	8	610	1	0.000664286	inorganic phosphate transmembrane transporter activity
GO:0042364	4814	66	610	24	0.000662246	water-soluble vitamin biosynthetic process
GO:0015197	4814	10	610	1	0.00062245	peptide transporter activity
GO:0051174	4814	6	610	1	0.000618368	regulation of phosphorus metabolic process
GO:0015370	4814	8	610	1	0.000601021	solute:sodium symporter activity
GO:0009084	4814	23	610	3	0.00059796	glutamine family amino acid biosynthetic process
GO:0016782	4814	10	610	1	0.000589797	transferase activity, transferring sulfur-containing groups
GO:0016893	4814	11	610	2	0.000567348	endonuclease activity, active with either ribo- or deoxyribonucleic acids and producing 5'-phosphomonoesters
GO:0044462	4814	18	610	3	0.000565307	external encapsulating structure part
GO:0032787	4814	56	610	18	0.000562245	monocarboxylic acid metabolic process
GO:0009119	4814	14	610	3	0.000553062	ribonucleoside metabolic process
GO:0000270	4814	36	610	14	0.00054898	peptidoglycan metabolic process
GO:0016831	4814	19	610	7	0.000536735	carboxy-lyase activity
GO:0042597	4814	19	610	3	0.00052449	periplasmic space
GO:0019001	4814	32	610	10	0.000508164	guanyl nucleotide binding
GO:0000041	4814	18	610	6	0.000500001	transition metal ion transport
GO:0007049	4814	35	610	13	0.00049796	cell cycle
GO:0034061	4814	16	610	3	0.000488776	DNA polymerase activity
GO:0009653	4814	26	610	11	0.000472449	anatomical structure morphogenesis
GO:0006720	4814	21	610	4	0.000467347	isoprenoid metabolic process
GO:0008081	4814	10	610	1	0.000453062	phosphoric diester hydrolase activity
GO:0031975	4814	18	610	3	0.00045	envelope
GO:0016860	4814	13	610	2	0.000441837	intramolecular oxidoreductase activity
GO:0009063	4814	21	610	4	0.000435715	cellular amino acid catabolic process
GO:0070589	4814	29	610	13	0.000392858	cellular component macromolecule biosynthetic process
GO:0009309	4814	106	610	27	0.000390817	amine biosynthetic process
GO:0033692	4814	12	610	1	0.000389796	cellular polysaccharide biosynthetic process
GO:0048038	4814	15	610	1	0.000385715	quinone binding
GO:0003924	4814	16	610	4	0.000378572	GTPase activity
GO:0008238	4814	35	610	8	0.000371429	exopeptidase activity
GO:0016758	4814	9	610	1	0.000370409	transferase activity, transferring hexosyl groups
GO:0015293	4814	17	610	3	0.000360204	symporter activity
GO:0006817	4814	8	610	1	0.000358164	phosphate transport
GO:0007154	4814	10	610	1	0.000355102	cell communication
GO:0009069	4814	18	610	4	0.000352041	serine family amino acid metabolic process
GO:0015114	4814	8	610	1	0.000340817	phosphate transmembrane transporter activity
GO:0016757	4814	33	610	9	0.000338776	transferase activity, transferring glycosyl groups
GO:0003887	4814	16	610	3	0.000337755	DNA-directed DNA polymerase activity
GO:0042727	4814	15	610	2	0.000329592	riboflavin and derivative biosynthetic process
GO:0015294	4814	17	610	3	0.000319388	solute:cation symporter activity
GO:0046873	4814	35	610	7	0.000319388	metal ion transmembrane transporter activity
GO:0008658	4814	17	610	3	0.000317347	penicillin binding
GO:0004536	4814	12	610	1	0.000312245	deoxyribonuclease activity
GO:0008299	4814	21	610	4	0.0003	isoprenoid biosynthetic process
GO:0016620	4814	15	610	1	0.000297959	oxidoreductase activity, acting on the aldehyde or oxo group of donors, NAD or NADP as acceptor
GO:0016835	4814	48	610	13	0.000293878	carbon-oxygen lyase activity
GO:0009231	4814	15	610	2	0.000283674	riboflavin biosynthetic process
GO:0030203	4814	36	610	14	0.000280613	glycosaminoglycan metabolic process
GO:0004659	4814	9	610	3	0.000278572	prenyltransferase activity
GO:0043234	4814	80	610	26	0.000242857	protein complex
GO:0009310	4814	21	610	4	0.000239796	amine catabolic process
GO:0009890	4814	28	610	3	0.00022551	negative regulation of biosynthetic process
GO:0004180	4814	11	610	1	0.000209184	carboxypeptidase activity
GO:0006771	4814	15	610	2	0.000209184	riboflavin metabolic process
GO:0015144	4814	13	610	2	0.000204082	carbohydrate transmembrane transporter activity
GO:0009253	4814	12	610	1	0.00019898	peptidoglycan catabolic process
GO:0048869	4814	26	610	11	0.000194898	cellular developmental process
GO:0006576	4814	18	610	2	0.000188776	cellular biogenic amine metabolic process
GO:0000096	4814	17	610	4	0.000172449	sulfur amino acid metabolic process
GO:0015926	4814	11	610	1	0.000172449	glucosidase activity
GO:0016705	4814	12	610	1	0.000166327	oxidoreductase activity, acting on paired donors, with incorporation or reduction of molecular oxygen
GO:0009064	4814	40	610	8	0.000164286	glutamine family amino acid metabolic process
GO:0006996	4814	14	610	1	0.000145919	organelle organization
GO:0005525	4814	32	610	10	0.000139796	GTP binding
GO:0030312	4814	29	610	5	0.000137755	external encapsulating structure
GO:0015833	4814	14	610	2	0.000134694	peptide transport
GO:0022890	4814	48	610	17	0.000132653	inorganic cation transmembrane transporter activity
GO:0016811	4814	29	610	6	0.00012449	hydrolase activity, acting on carbon-nitrogen (but not peptide) bonds, in linear amides
GO:0006284	4814	12	610	2	0.000112245	base-excision repair
GO:0019725	4814	30	610	5	0.000101021	cellular homeostasis
GO:0070882	4814	39	610	15	0.0001	cellular cell wall organization or biogenesis
GO:0042546	4814	38	610	15	9.48981e-05	cell wall biogenesis
GO:0042625	4814	20	610	3	6.2245e-05	ATPase activity, coupled to transmembrane movement of ions
GO:0030976	4814	14	610	2	5.71429e-05	thiamin pyrophosphate binding
GO:0008483	4814	39	610	9	5.40817e-05	transaminase activity
GO:0042398	4814	25	610	2	5.30613e-05	cellular amino acid derivative biosynthetic process
GO:0032991	4814	146	610	70	4.89796e-05	macromolecular complex
GO:0015103	4814	14	610	1	4.38776e-05	inorganic anion transmembrane transporter activity
GO:0044036	4814	45	610	16	4.38776e-05	cell wall macromolecule metabolic process
GO:0008653	4814	7	610	1	4.18368e-05	lipopolysaccharide metabolic process
GO:0009892	4814	28	610	3	4.18368e-05	negative regulation of metabolic process
GO:0006260	4814	41	610	9	3.46939e-05	DNA replication
GO:0045152	4814	11	610	1	3.26531e-05	antisigma factor binding
GO:0050661	4814	19	610	2	3.16327e-05	NADP or NADPH binding
GO:0019748	4814	36	610	7	3.16327e-05	secondary metabolic process
GO:0006027	4814	12	610	1	2.7551e-05	glycosaminoglycan catabolic process
GO:0016903	4814	23	610	3	1.63265e-05	oxidoreductase activity, acting on the aldehyde or oxo group of donors
GO:0032561	4814	32	610	10	6.12246e-06	guanyl ribonucleotide binding
GO:0000000	4814	4814	610	610	0	root
GO:0006575	4814	29	610	3	0	cellular amino acid derivative metabolic process
GO:0015297	4814	42	610	1	0	antiporter activity
GO:0015298	4814	38	610	1	0	solute:cation antiporter activity
GO:0015299	4814	38	610	1	0	solute:hydrogen antiporter activity
GO:0019538	4814	394	610	118	0	protein metabolic process
GO:0015300	4814	38	610	1	0	solute:solute antiporter activity
GO:0004386	4814	39	610	3	0	helicase activity
GO:0032555	4814	686	610	123	0	purine ribonucleotide binding
GO:0032553	4814	686	610	123	0	ribonucleotide binding
GO:0032559	4814	660	610	113	0	adenyl ribonucleotide binding
GO:0000036	4814	23	610	1	0	acyl carrier activity
GO:0050660	4814	75	610	8	0	FAD binding
GO:0050662	4814	201	610	21	0	coenzyme binding
GO:0006629	4814	100	610	22	0	lipid metabolic process
GO:0015291	4814	67	610	5	0	secondary active transmembrane transporter activity
GO:0043933	4814	83	610	12	0	macromolecular complex subunit organization
GO:0015171	4814	20	610	1	0	amino acid transmembrane transporter activity
GO:0000155	4814	93	610	7	0	two-component sensor activity
GO:0000156	4814	131	610	9	0	two-component response regulator activity
GO:0004527	4814	19	610	4	0	exonuclease activity
GO:0006461	4814	73	610	5	0	protein complex assembly
GO:0004518	4814	58	610	8	0	nuclease activity
GO:0004519	4814	31	610	3	0	endonuclease activity
GO:0004497	4814	59	610	9	0	monooxygenase activity
GO:0000160	4814	195	610	12	0	two-component signal transduction system (phosphorelay)
GO:0000166	4814	884	610	145	0	nucleotide binding
GO:0030554	4814	736	610	121	0	adenyl nucleotide binding
GO:0006508	4814	138	610	22	0	proteolysis
GO:0006519	4814	192	610	56	0	cellular amino acid and derivative metabolic process
GO:0006520	4814	174	610	54	0	cellular amino acid metabolic process
GO:0030528	4814	660	610	41	0	transcription regulator activity
GO:0006468	4814	84	610	7	0	protein amino acid phosphorylation
GO:0006464	4814	109	610	11	0	protein modification process
GO:0004553	4814	116	610	1	0	hydrolase activity, hydrolyzing O-glycosyl compounds
GO:0000272	4814	38	610	1	0	polysaccharide catabolic process
GO:0000287	4814	48	610	16	0	magnesium ion binding
GO:0032774	4814	725	610	50	0	RNA biosynthetic process
GO:0009058	4814	1399	610	276	0	biosynthetic process
GO:0009059	4814	953	610	153	0	macromolecule biosynthetic process
GO:0009056	4814	153	610	33	0	catabolic process
GO:0009057	4814	49	610	4	0	macromolecule catabolic process
GO:0006310	4814	48	610	4	0	DNA recombination
GO:0000271	4814	51	610	14	0	polysaccharide biosynthetic process
GO:0009055	4814	87	610	19	0	electron carrier activity
GO:0006281	4814	80	610	7	0	DNA repair
GO:0080090	4814	736	610	50	0	regulation of primary metabolic process
GO:0045934	4814	27	610	3	0	negative regulation of nucleobase, nucleoside, nucleotide and nucleic acid metabolic process
GO:0015074	4814	18	610	1	0	DNA integration
GO:0015075	4814	141	610	25	0	ion transmembrane transporter activity
GO:0043687	4814	99	610	9	0	post-translational protein modification
GO:0004222	4814	33	610	4	0	metalloendopeptidase activity
GO:0048037	4814	318	610	36	0	cofactor binding
GO:0019752	4814	238	610	72	0	carboxylic acid metabolic process
GO:0004175	4814	83	610	9	0	endopeptidase activity
GO:0019751	4814	26	610	1	0	polyol metabolic process
GO:0070271	4814	73	610	5	0	protein complex biogenesis
GO:0006352	4814	68	610	4	0	transcription initiation
GO:0006355	4814	716	610	46	0	regulation of transcription, DNA-dependent
GO:0006350	4814	739	610	52	0	transcription
GO:0006351	4814	722	610	50	0	transcription, DNA-dependent
GO:0070279	4814	78	610	12	0	vitamin B6 binding
GO:0030246	4814	57	610	4	0	carbohydrate binding
GO:0004252	4814	46	610	4	0	serine-type endopeptidase activity
GO:0006259	4814	162	610	18	0	DNA metabolic process
GO:0019842	4814	121	610	16	0	vitamin binding
GO:0043565	4814	191	610	12	0	sequence-specific DNA binding
GO:0008270	4814	123	610	9	0	zinc ion binding
GO:0004871	4814	252	610	19	0	signal transducer activity
GO:0051179	4814	604	610	70	0	localization
GO:0051172	4814	27	610	3	0	negative regulation of nitrogen compound metabolic process
GO:0051171	4814	733	610	48	0	regulation of nitrogen compound metabolic process
GO:0043492	4814	71	610	7	0	ATPase activity, coupled to movement of substances
GO:0033554	4814	85	610	9	0	cellular response to stress
GO:0010468	4814	739	610	50	0	regulation of gene expression
GO:0010467	4814	893	610	142	0	gene expression
GO:0043412	4814	133	610	16	0	macromolecule modification
GO:0018106	4814	44	610	4	0	peptidyl-histidine phosphorylation
GO:0070011	4814	142	610	21	0	peptidase activity, acting on L-amino acid peptides
GO:0008233	4814	152	610	21	0	peptidase activity
GO:0030170	4814	78	610	12	0	pyridoxal phosphate binding
GO:0008236	4814	63	610	8	0	serine-type peptidase activity
GO:0008237	4814	64	610	10	0	metallopeptidase activity
GO:0043436	4814	238	610	72	0	oxoacid metabolic process
GO:0007165	4814	89	610	10	0	signal transduction
GO:0030151	4814	18	610	1	0	molybdenum ion binding
GO:0030001	4814	62	610	7	0	metal ion transport
GO:0008415	4814	126	610	13	0	acyltransferase activity
GO:0006950	4814	159	610	12	0	response to stress
GO:0070035	4814	28	610	2	0	purine NTP-dependent helicase activity
GO:0006974	4814	80	610	7	0	response to DNA damage stimulus
GO:0008324	4814	121	610	23	0	cation transmembrane transporter activity
GO:0006812	4814	91	610	18	0	cation transport
GO:0006811	4814	111	610	20	0	ion transport
GO:0006810	4814	602	610	69	0	transport
GO:0006807	4814	1368	610	225	0	nitrogen compound metabolic process
GO:0006796	4814	141	610	24	0	phosphate metabolic process
GO:0006793	4814	141	610	24	0	phosphorus metabolic process
GO:0006790	4814	42	610	10	0	sulfur metabolic process
GO:0006820	4814	18	610	1	0	anion transport
GO:0050896	4814	209	610	14	0	response to stimulus
GO:0004673	4814	93	610	7	0	protein histidine kinase activity
GO:0004672	4814	132	610	9	0	protein kinase activity
GO:0004674	4814	35	610	2	0	protein serine/threonine kinase activity
GO:0006865	4814	21	610	1	0	amino acid transport
GO:0010629	4814	27	610	3	0	negative regulation of gene expression
GO:0043167	4814	492	610	77	0	ion binding
GO:0008509	4814	18	610	2	0	anion transmembrane transporter activity
GO:0043169	4814	492	610	77	0	cation binding
GO:0004721	4814	54	610	2	0	phosphoprotein phosphatase activity
GO:0043170	4814	1418	610	220	0	macromolecule metabolic process
GO:0043176	4814	29	610	1	0	amine binding
GO:0050789	4814	864	610	73	0	regulation of biological process
GO:0050794	4814	858	610	73	0	regulation of cellular process
GO:0055114	4814	548	610	64	0	oxidation reduction
GO:0008643	4814	54	610	2	0	carbohydrate transport
GO:0010605	4814	28	610	3	0	negative regulation of macromolecule metabolic process
GO:0065003	4814	74	610	6	0	macromolecular complex assembly
GO:0065007	4814	874	610	73	0	biological regulation
GO:0006725	4814	81	610	20	0	cellular aromatic compound metabolic process
GO:0065008	4814	58	610	17	0	regulation of biological quality
GO:0018202	4814	44	610	4	0	peptidyl-histidine modification
GO:0018193	4814	46	610	4	0	peptidyl-amino acid modification
GO:0045449	4814	731	610	48	0	regulation of transcription
GO:0055085	4814	230	610	27	0	transmembrane transport
GO:0010558	4814	28	610	3	0	negative regulation of macromolecule biosynthetic process
GO:0010556	4814	735	610	50	0	regulation of macromolecule biosynthetic process
GO:0005488	4814	2697	610	352	0	binding
GO:0016301	4814	230	610	30	0	kinase activity
GO:0016310	4814	123	610	22	0	phosphorylation
GO:0060255	4814	741	610	50	0	regulation of macromolecule metabolic process
GO:0022804	4814	162	610	18	0	active transmembrane transporter activity
GO:0016566	4814	21	610	1	0	specific transcriptional repressor activity
GO:0016564	4814	24	610	4	0	transcription repressor activity
GO:0022891	4814	179	610	31	0	substrate-specific transmembrane transporter activity
GO:0022892	4814	218	610	36	0	substrate-specific transporter activity
GO:0046677	4814	48	610	1	0	response to antibiotic
GO:0051537	4814	24	610	3	0	2 iron, 2 sulfur cluster binding
GO:0051536	4814	78	610	17	0	iron-sulfur cluster binding
GO:0016597	4814	29	610	1	0	amino acid binding
GO:0051540	4814	78	610	17	0	metal cluster binding
GO:0016616	4814	59	610	8	0	oxidoreductase activity, acting on the CH-OH group of donors, NAD or NADP as acceptor
GO:0022857	4814	235	610	37	0	transmembrane transporter activity
GO:0016614	4814	69	610	10	0	oxidoreductase activity, acting on CH-OH group of donors
GO:0016627	4814	39	610	5	0	oxidoreductase activity, acting on the CH-CH group of donors
GO:0005623	4814	1534	610	287	0	cell
GO:0005622	4814	732	610	188	0	intracellular
GO:0009889	4814	735	610	50	0	regulation of biosynthetic process
GO:0016407	4814	86	610	4	0	acetyltransferase activity
GO:0016410	4814	86	610	4	0	N-acyltransferase activity
GO:0005575	4814	1577	610	290	0	cellular_component
GO:0005576	4814	36	610	4	0	extracellular region
GO:0071554	4814	56	610	18	0	cell wall organization or biogenesis
GO:0016462	4814	309	610	42	0	pyrophosphatase activity
GO:0016481	4814	27	610	3	0	negative regulation of transcription
GO:0005524	4814	660	610	113	0	ATP binding
GO:0016491	4814	675	610	80	0	oxidoreductase activity
GO:0005506	4814	70	610	13	0	iron ion binding
GO:0005507	4814	16	610	3	0	copper ion binding
GO:0005515	4814	128	610	20	0	protein binding
GO:0016798	4814	130	610	3	0	hydrolase activity, acting on glycosyl bonds
GO:0016021	4814	561	610	72	0	integral to membrane
GO:0016020	4814	774	610	96	0	membrane
GO:0031326	4814	735	610	50	0	regulation of cellular biosynthetic process
GO:0016791	4814	76	610	3	0	phosphatase activity
GO:0031327	4814	28	610	3	0	negative regulation of cellular biosynthetic process
GO:0016788	4814	172	610	13	0	hydrolase activity, acting on ester bonds
GO:0031324	4814	28	610	3	0	negative regulation of cellular metabolic process
GO:0046872	4814	433	610	77	0	metal ion binding
GO:0016787	4814	1011	610	103	0	hydrolase activity
GO:0031323	4814	741	610	50	0	regulation of cellular metabolic process
GO:0016775	4814	94	610	8	0	phosphotransferase activity, nitrogenous group as acceptor
GO:0016773	4814	187	610	18	0	phosphotransferase activity, alcohol group as acceptor
GO:0016772	4814	307	610	53	0	transferase activity, transferring phosphorus-containing groups
GO:0016769	4814	50	610	9	0	transferase activity, transferring nitrogenous groups
GO:0016829	4814	131	610	28	0	lyase activity
GO:0016052	4814	77	610	13	0	carbohydrate catabolic process
GO:0016830	4814	36	610	9	0	carbon-carbon lyase activity
GO:0016054	4814	24	610	4	0	organic acid catabolic process
GO:0016051	4814	69	610	18	0	carbohydrate biosynthetic process
GO:0016820	4814	78	610	9	0	hydrolase activity, acting on acid anhydrides, catalyzing transmembrane movement of substances
GO:0051252	4814	716	610	46	0	regulation of RNA metabolic process
GO:0016817	4814	311	610	43	0	hydrolase activity, acting on acid anhydrides
GO:0016818	4814	311	610	43	0	hydrolase activity, acting on acid anhydrides, in phosphorus-containing anhydrides
GO:0005215	4814	507	610	59	0	transporter activity
GO:0016810	4814	82	610	15	0	hydrolase activity, acting on carbon-nitrogen (but not peptide) bonds
GO:0051234	4814	602	610	69	0	establishment of localization
GO:0009987	4814	2235	610	393	0	cellular process
GO:0016043	4814	128	610	25	0	cellular component organization
GO:0042592	4814	34	610	5	0	homeostatic process
GO:0051287	4814	30	610	2	0	NAD or NADH binding
GO:0046942	4814	27	610	2	0	carboxylic acid transport
GO:0016853	4814	81	610	14	0	isomerase activity
GO:0046943	4814	31	610	2	0	carboxylic acid transmembrane transporter activity
GO:0046914	4814	244	610	29	0	transition metal ion binding
GO:0016070	4814	794	610	85	0	RNA metabolic process
GO:0042623	4814	102	610	10	0	ATPase activity, coupled
GO:0016887	4814	235	610	28	0	ATPase activity
GO:0042578	4814	87	610	4	0	phosphoric ester hydrolase activity
GO:0016874	4814	131	610	43	0	ligase activity
GO:0016866	4814	20	610	3	0	intramolecular transferase activity
GO:0022607	4814	78	610	7	0	cellular component assembly
GO:0046983	4814	55	610	3	0	protein dimerization activity
GO:0042626	4814	71	610	7	0	ATPase activity, coupled to transmembrane movement of substances
GO:0005342	4814	31	610	2	0	organic acid transmembrane transporter activity
GO:0060089	4814	252	610	19	0	molecular transducer activity
GO:0010181	4814	36	610	3	0	FMN binding
GO:0016740	4814	805	610	139	0	transferase activity
GO:0016741	4814	114	610	23	0	transferase activity, transferring one-carbon groups
GO:0031406	4814	56	610	6	0	carboxylic acid binding
GO:0005275	4814	21	610	1	0	amine transmembrane transporter activity
GO:0016746	4814	153	610	17	0	transferase activity, transferring acyl groups
GO:0016747	4814	140	610	15	0	transferase activity, transferring acyl groups other than amino-acyl groups
GO:0044425	4814	585	610	78	0	membrane part
GO:0003824	4814	2991	610	400	0	catalytic activity
GO:0005976	4814	95	610	16	0	polysaccharide metabolic process
GO:0005975	4814	326	610	38	0	carbohydrate metabolic process
GO:0008150	4814	3825	610	521	0	biological_process
GO:0008152	4814	3089	610	452	0	metabolic process
GO:0017076	4814	762	610	131	0	purine nucleotide binding
GO:0034641	4814	1307	610	209	0	cellular nitrogen compound metabolic process
GO:0034645	4814	939	610	152	0	cellular macromolecule biosynthetic process
GO:0008168	4814	112	610	23	0	methyltransferase activity
GO:0005996	4814	74	610	16	0	monosaccharide metabolic process
GO:0044464	4814	1534	610	287	0	cell part
GO:0034637	4814	28	610	5	0	cellular carbohydrate biosynthetic process
GO:0015849	4814	27	610	2	0	organic acid transport
GO:0009308	4814	226	610	69	0	amine metabolic process
GO:0017144	4814	28	610	2	0	drug metabolic process
GO:0008080	4814	84	610	4	0	N-acetyltransferase activity
GO:0015837	4814	22	610	1	0	amine transport
GO:0017111	4814	303	610	39	0	nucleoside-triphosphatase activity
GO:0003700	4814	596	610	30	0	transcription factor activity
GO:0008026	4814	28	610	2	0	ATP-dependent helicase activity
GO:0006082	4814	247	610	72	0	organic acid metabolic process
GO:0015672	4814	47	610	9	0	monovalent inorganic cation transport
GO:0031224	4814	569	610	72	0	intrinsic to membrane
GO:0003674	4814	4477	610	572	0	molecular_function
GO:0003677	4814	918	610	59	0	DNA binding
GO:0003676	4814	1046	610	119	0	nucleic acid binding
GO:0003678	4814	17	610	1	0	DNA helicase activity
GO:0006139	4814	1082	610	150	0	nucleobase, nucleoside, nucleotide and nucleic acid metabolic process
GO:0042401	4814	16	610	2	0	cellular biogenic amine biosynthetic process
GO:0016999	4814	28	610	2	0	antibiotic metabolic process
GO:0017000	4814	25	610	2	0	antibiotic biosynthetic process
GO:0006022	4814	43	610	14	0	aminoglycan metabolic process
GO:0006026	4814	19	610	1	0	aminoglycan catabolic process
GO:0006066	4814	106	610	18	0	alcohol metabolic process
GO:0015698	4814	16	610	1	0	inorganic anion transport
GO:0016987	4814	68	610	4	0	sigma factor activity
GO:0016986	4814	68	610	4	0	transcription initiation factor activity
GO:0023060	4814	255	610	19	0	signal transmission
GO:0046395	4814	24	610	4	0	carboxylic acid catabolic process
GO:0023046	4814	255	610	19	0	signaling process
GO:0023052	4814	260	610	19	0	signaling
GO:0001883	4814	736	610	121	0	purine nucleoside binding
GO:0001882	4814	737	610	122	0	nucleoside binding
GO:0048523	4814	28	610	3	0	negative regulation of cellular process
GO:0048519	4814	28	610	3	0	negative regulation of biological process
GO:0019219	4814	733	610	48	0	regulation of nucleobase, nucleoside, nucleotide and nucleic acid metabolic process
GO:0019222	4814	746	610	50	0	regulation of metabolic process
GO:0051716	4814	85	610	9	0	cellular response to stimulus
GO:0044255	4814	70	610	21	0	cellular lipid metabolic process
GO:0044248	4814	63	610	16	0	cellular catabolic process
GO:0044249	4814	1307	610	264	0	cellular biosynthetic process
GO:0044238	4814	1966	610	325	0	primary metabolic process
GO:0044237	4814	1877	610	354	0	cellular metabolic process
GO:0019318	4814	61	610	13	0	hexose metabolic process
GO:0044281	4814	526	610	147	0	small molecule metabolic process
GO:0044282	4814	69	610	17	0	small molecule catabolic process
GO:0044283	4814	275	610	88	0	small molecule biosynthetic process
GO:0044271	4814	251	610	84	0	cellular nitrogen compound biosynthetic process
GO:0044264	4814	21	610	1	0	cellular polysaccharide metabolic process
GO:0044267	4814	252	610	96	0	cellular protein metabolic process
GO:0044260	4814	1221	610	192	0	cellular macromolecule metabolic process
GO:0044262	4814	123	610	19	0	cellular carbohydrate metabolic process
GO:0015405	4814	78	610	12	0	P-P-bond-hydrolysis-driven transmembrane transporter activity
GO:0015399	4814	78	610	12	0	primary active transmembrane transporter activity
GO:0017171	4814	63	610	8	0	serine hydrolase activity
GO:0044085	4814	127	610	27	0	cellular component biogenesis
GO:0005886	4814	278	610	44	0	plasma membrane
GO:0042180	4814	240	610	73	0	cellular ketone metabolic process
GO:0044106	4814	181	610	55	0	cellular amine metabolic process
GO:0042221	4814	59	610	4	0	response to chemical stimulus

## Sheet: Van t60 down
ID	Pop.total	Pop.term	Study.total	Study.term	marg	name
GO:0006412	4814	117	579	75	1	translation
GO:0016744	4814	8	579	6	0.882118	transferase activity, transferring aldehyde or ketonic groups
GO:0019205	4814	7	579	5	0.629749	nucleobase, nucleoside, nucleotide kinase activity
GO:0034220	4814	17	579	15	0.612076	ion transmembrane transport
GO:0004748	4814	3	579	3	0.47702	ribonucleoside-diphosphate reductase activity
GO:0006778	4814	43	579	20	0.46574	porphyrin metabolic process
GO:0008654	4814	15	579	7	0.413185	phospholipid biosynthetic process
GO:0006644	4814	15	579	7	0.368891	phospholipid metabolic process
GO:0031163	4814	4	579	3	0.329755	metallo-sulfur cluster assembly
GO:0016226	4814	4	579	3	0.327004	iron-sulfur cluster assembly
GO:0008104	4814	16	579	9	0.326643	protein localization
GO:0006730	4814	22	579	9	0.308728	one-carbon metabolic process
GO:0006023	4814	23	579	10	0.2971	aminoglycan biosynthetic process
GO:0005739	4814	4	579	3	0.296869	mitochondrion
GO:0033036	4814	16	579	9	0.295589	macromolecule localization
GO:0006024	4814	23	579	10	0.286578	glycosaminoglycan biosynthetic process
GO:0016668	4814	5	579	3	0.28172	oxidoreductase activity, acting on sulfur group of donors, NAD or NADP as acceptor
GO:0006768	4814	3	579	3	0.27278	biotin metabolic process
GO:0009986	4814	5	579	3	0.27151	cell surface
GO:0009252	4814	23	579	10	0.258202	peptidoglycan biosynthetic process
GO:0033013	4814	44	579	20	0.247883	tetrapyrrole metabolic process
GO:0004845	4814	2	579	2	0.244667	uracil phosphoribosyltransferase activity
GO:0043604	4814	3	579	3	0.243478	amide biosynthetic process
GO:0016675	4814	5	579	4	0.242604	oxidoreductase activity, acting on heme group of donors
GO:0019201	4814	5	579	4	0.240852	nucleotide kinase activity
GO:0009102	4814	3	579	3	0.21094	biotin biosynthetic process
GO:0004129	4814	5	579	4	0.207471	cytochrome-c oxidase activity
GO:0004372	4814	9	579	4	0.196437	glycine hydroxymethyltransferase activity
GO:0042823	4814	2	579	2	0.193674	pyridoxal phosphate biosynthetic process
GO:0042822	4814	2	579	2	0.19025	pyridoxal phosphate metabolic process
GO:0006220	4814	15	579	8	0.183631	pyrimidine nucleotide metabolic process
GO:0051187	4814	18	579	9	0.181958	cofactor catabolic process
GO:0006526	4814	10	579	5	0.178637	arginine biosynthetic process
GO:0006827	4814	7	579	6	0.177807	high-affinity iron ion transport
GO:0045333	4814	35	579	15	0.176155	cellular respiration
GO:0009060	4814	18	579	9	0.170613	aerobic respiration
GO:0034623	4814	9	579	6	0.165457	cellular macromolecular complex disassembly
GO:0070566	4814	6	579	3	0.163909	adenylyltransferase activity
GO:0034755	4814	7	579	6	0.161927	iron ion transmembrane transport
GO:0016676	4814	5	579	4	0.159957	oxidoreductase activity, acting on heme group of donors, oxygen as acceptor
GO:0006353	4814	5	579	4	0.157504	transcription termination
GO:0015002	4814	5	579	4	0.151856	heme-copper terminal oxidase activity
GO:0016469	4814	11	579	10	0.147114	proton-transporting two-sector ATPase complex
GO:0006563	4814	8	579	4	0.147031	L-serine metabolic process
GO:0015031	4814	14	579	8	0.14585	protein transport
GO:0005971	4814	2	579	2	0.145765	ribonucleoside-diphosphate reductase complex
GO:0019419	4814	2	579	2	0.1448	sulfate reduction
GO:0004549	4814	2	579	2	0.140814	tRNA-specific ribonuclease activity
GO:0043241	4814	9	579	6	0.139882	protein complex disassembly
GO:0006779	4814	42	579	19	0.137936	porphyrin biosynthetic process
GO:0045259	4814	9	579	9	0.134648	proton-transporting ATP synthase complex
GO:0046356	4814	16	579	8	0.132589	acetyl-CoA catabolic process
GO:0045184	4814	14	579	8	0.131727	establishment of protein localization
GO:0003856	4814	3	579	2	0.130636	3-dehydroquinate synthase activity
GO:0006099	4814	16	579	8	0.124981	tricarboxylic acid cycle
GO:0008173	4814	13	579	5	0.123154	RNA methyltransferase activity
GO:0043624	4814	9	579	6	0.122811	cellular protein complex disassembly
GO:0016891	4814	6	579	3	0.120511	endoribonuclease activity, producing 5'-phosphomonoesters
GO:0009262	4814	6	579	4	0.119196	deoxyribonucleotide metabolic process
GO:0046394	4814	122	579	42	0.116237	carboxylic acid biosynthetic process
GO:0020037	4814	32	579	11	0.115252	heme binding
GO:0009076	4814	12	579	5	0.11265	histidine family amino acid biosynthetic process
GO:0022411	4814	9	579	6	0.110249	cellular component disassembly
GO:0009081	4814	15	579	7	0.10953	branched chain family amino acid metabolic process
GO:0009113	4814	3	579	2	0.107524	purine base biosynthetic process
GO:0009099	4814	3	579	2	0.106096	valine biosynthetic process
GO:0000105	4814	12	579	5	0.105503	histidine biosynthetic process
GO:0004521	4814	6	579	3	0.104398	endoribonuclease activity
GO:0006084	4814	16	579	8	0.104169	acetyl-CoA metabolic process
GO:0009219	4814	4	579	3	0.10334	pyrimidine deoxyribonucleotide metabolic process
GO:0033014	4814	43	579	19	0.100451	tetrapyrrole biosynthetic process
GO:0004088	4814	2	579	2	0.0987481	carbamoyl-phosphate synthase (glutamine-hydrolyzing) activity
GO:0032984	4814	9	579	6	0.098393	macromolecular complex disassembly
GO:0016628	4814	5	579	2	0.0972338	oxidoreductase activity, acting on the CH-CH group of donors, NAD or NADP as acceptor
GO:0009069	4814	18	579	8	0.0970521	serine family amino acid metabolic process
GO:0000175	4814	2	579	2	0.0968399	3'-5'-exoribonuclease activity
GO:0008408	4814	9	579	4	0.0956715	3'-5' exonuclease activity
GO:0009109	4814	17	579	8	0.0948562	coenzyme catabolic process
GO:0009161	4814	17	579	7	0.0943501	ribonucleoside monophosphate metabolic process
GO:0016071	4814	2	579	2	0.0929991	mRNA metabolic process
GO:0016671	4814	3	579	2	0.0913327	oxidoreductase activity, acting on sulfur group of donors, disulfide as acceptor
GO:0009156	4814	17	579	7	0.0899195	ribonucleoside monophosphate biosynthetic process
GO:0009394	4814	4	579	3	0.0892909	2'-deoxyribonucleotide metabolic process
GO:0043566	4814	4	579	2	0.0880368	structure-specific DNA binding
GO:0003697	4814	4	579	2	0.0877654	single-stranded DNA binding
GO:0019627	4814	4	579	2	0.0851419	urea metabolic process
GO:0016728	4814	5	579	3	0.0850419	oxidoreductase activity, acting on CH or CH2 groups, disulfide as acceptor
GO:0046417	4814	24	579	8	0.0827756	chorismate metabolic process
GO:0009225	4814	5	579	3	0.0819623	nucleotide-sugar metabolic process
GO:0006633	4814	14	579	5	0.0812123	fatty acid biosynthetic process
GO:0006857	4814	1	579	1	0.0802164	oligopeptide transport
GO:0008175	4814	3	579	2	0.0784103	tRNA methyltransferase activity
GO:0004605	4814	1	579	1	0.0780338	phosphatidate cytidylyltransferase activity
GO:0009349	4814	1	579	1	0.0774409	riboflavin synthase complex
GO:0000049	4814	13	579	10	0.0773287	tRNA binding
GO:0051775	4814	1	579	1	0.0764286	response to redox state
GO:0046401	4814	1	579	1	0.0760429	lipopolysaccharide core region metabolic process
GO:0034621	4814	14	579	8	0.0744246	cellular macromolecular complex subunit organization
GO:0009083	4814	1	579	1	0.0726848	branched chain family amino acid catabolic process
GO:0004086	4814	2	579	2	0.0725337	carbamoyl-phosphate synthase activity
GO:0031071	4814	1	579	1	0.0712031	cysteine desulfurase activity
GO:0008535	4814	1	579	1	0.071094	respiratory chain complex IV assembly
GO:0006189	4814	7	579	4	0.0694133	'de novo' IMP biosynthetic process
GO:0004746	4814	1	579	1	0.0691031	riboflavin synthase activity
GO:0004019	4814	1	579	1	0.0687735	adenylosuccinate synthase activity
GO:0003994	4814	1	579	1	0.0687623	aconitate hydratase activity
GO:0004618	4814	1	579	1	0.0680674	phosphoglycerate kinase activity
GO:0045300	4814	1	579	1	0.0679429	acyl-[acyl-carrier-protein] desaturase activity
GO:0008965	4814	1	579	1	0.0672735	phosphoenolpyruvate-protein phosphotransferase activity
GO:0032549	4814	1	579	1	0.0670225	ribonucleoside binding
GO:0051748	4814	1	579	1	0.0669001	UTP-monosaccharide-1-phosphate uridylyltransferase activity
GO:0006221	4814	13	579	6	0.0658501	pyrimidine nucleotide biosynthetic process
GO:0006096	4814	22	579	8	0.0653419	glycolysis
GO:0006775	4814	1	579	1	0.0652113	fat-soluble vitamin metabolic process
GO:0004399	4814	1	579	1	0.0649776	histidinol dehydrogenase activity
GO:0070043	4814	1	579	1	0.0639705	rRNA (guanine-N7-)-methyltransferase activity
GO:0004018	4814	1	579	1	0.0634082	N6-(1,2-dicarboxyethyl)AMP AMP-lyase (fumarate-forming) activity
GO:0015424	4814	1	579	1	0.0624256	amino acid-transporting ATPase activity
GO:0003919	4814	1	579	1	0.0618797	FMN adenylyltransferase activity
GO:0009094	4814	1	579	1	0.0616868	L-phenylalanine biosynthetic process
GO:0009244	4814	1	579	1	0.061648	lipopolysaccharide core region biosynthetic process
GO:0000101	4814	1	579	1	0.0609409	sulfur amino acid transport
GO:0006560	4814	6	579	3	0.0602011	proline metabolic process
GO:0003879	4814	1	579	1	0.0598623	ATP phosphoribosyltransferase activity
GO:0003998	4814	1	579	1	0.0598541	acylphosphatase activity
GO:0034654	4814	72	579	32	0.0596592	nucleobase, nucleoside, nucleotide and nucleic acid biosynthetic process
GO:0008839	4814	1	579	1	0.0593113	dihydrodipicolinate reductase activity
GO:0004413	4814	1	579	1	0.059195	homoserine kinase activity
GO:0008531	4814	1	579	1	0.0591307	riboflavin kinase activity
GO:0009234	4814	1	579	1	0.0590307	menaquinone biosynthetic process
GO:0008785	4814	1	579	1	0.0587909	alkyl hydroperoxide reductase activity
GO:0004595	4814	1	579	1	0.0586766	pantetheine-phosphate adenylyltransferase activity
GO:0003862	4814	1	579	1	0.0585776	3-isopropylmalate dehydrogenase activity
GO:0022900	4814	22	579	9	0.0581745	electron transport chain
GO:0004657	4814	1	579	1	0.0581715	proline dehydrogenase activity
GO:0006011	4814	1	579	1	0.0581011	UDP-glucose metabolic process
GO:0015821	4814	1	579	1	0.0580939	methionine transport
GO:0016802	4814	1	579	1	0.0578623	trialkylsulfonium hydrolase activity
GO:0008176	4814	1	579	1	0.0573603	tRNA (guanine-N7-)-methyltransferase activity
GO:0004802	4814	2	579	2	0.0573215	transketolase activity
GO:0004478	4814	1	579	1	0.0571939	methionine adenosyltransferase activity
GO:0004044	4814	1	579	1	0.0570092	amidophosphoribosyltransferase activity
GO:0042816	4814	4	579	2	0.0568225	vitamin B6 metabolic process
GO:0004107	4814	1	579	1	0.0567378	chorismate synthase activity
GO:0004591	4814	1	579	1	0.0565654	oxoglutarate dehydrogenase (succinyl-transferring) activity
GO:0051186	4814	135	579	48	0.0565511	cofactor metabolic process
GO:0004636	4814	1	579	1	0.0564225	phosphoribosyl-ATP diphosphatase activity
GO:0004664	4814	1	579	1	0.0563776	prephenate dehydratase activity
GO:0009233	4814	1	579	1	0.0563307	menaquinone metabolic process
GO:0003983	4814	1	579	1	0.0559848	UTP:glucose-1-phosphate uridylyltransferase activity
GO:0006562	4814	1	579	1	0.0550878	proline catabolic process
GO:0003883	4814	1	579	1	0.054547	CTP synthase activity
GO:0019430	4814	1	579	1	0.0541715	removal of superoxide radicals
GO:0006573	4814	4	579	2	0.0540358	valine metabolic process
GO:0031263	4814	1	579	1	0.053999	amine-transporting ATPase activity
GO:0016631	4814	1	579	1	0.0539327	enoyl-[acyl-carrier-protein] reductase activity
GO:0009123	4814	20	579	8	0.0534868	nucleoside monophosphate metabolic process
GO:0004781	4814	1	579	1	0.0532113	sulfate adenylyltransferase (ATP) activity
GO:0033177	4814	4	579	4	0.0527898	proton-transporting two-sector ATPase complex, proton-transporting domain
GO:0004639	4814	1	579	1	0.0525776	phosphoribosylaminoimidazolesuccinocarboxamide synthase activity
GO:0009082	4814	13	579	6	0.0525154	branched chain family amino acid biosynthetic process
GO:0008565	4814	9	579	6	0.0525021	protein transporter activity
GO:0008655	4814	1	579	1	0.0524817	pyrimidine salvage
GO:0019202	4814	4	579	2	0.0524062	amino acid kinase activity
GO:0009211	4814	3	579	2	0.0518827	pyrimidine deoxyribonucleoside triphosphate metabolic process
GO:0022884	4814	6	579	5	0.0513031	macromolecule transmembrane transporter activity
GO:0009348	4814	1	579	1	0.0512245	ornithine carbamoyltransferase complex
GO:0046653	4814	1	579	1	0.0511929	tetrahydrofolate metabolic process
GO:0042373	4814	1	579	1	0.0506256	vitamin K metabolic process
GO:0042362	4814	1	579	1	0.0503072	fat-soluble vitamin biosynthetic process
GO:0046486	4814	2	579	2	0.0499398	glycerolipid metabolic process
GO:0006650	4814	2	579	2	0.0498858	glycerophospholipid metabolic process
GO:0003934	4814	1	579	1	0.0497052	GTP cyclohydrolase I activity
GO:0006525	4814	12	579	5	0.0490582	arginine metabolic process
GO:0004779	4814	1	579	1	0.0486949	sulfate adenylyltransferase activity
GO:0004318	4814	1	579	1	0.0484511	enoyl-[acyl-carrier-protein] reductase (NADH) activity
GO:0004637	4814	1	579	1	0.0483062	phosphoribosylamine-glycine ligase activity
GO:0045426	4814	1	579	1	0.04825	quinone cofactor biosynthetic process
GO:0046080	4814	2	579	2	0.0480266	dUTP metabolic process
GO:0004316	4814	1	579	1	0.0479011	3-oxoacyl-[acyl-carrier-protein] reductase activity
GO:0051920	4814	1	579	1	0.0476898	peroxiredoxin activity
GO:0071450	4814	1	579	1	0.0476062	cellular response to oxygen radical
GO:0004176	4814	2	579	1	0.047548	ATP-dependent peptidase activity
GO:0042371	4814	1	579	1	0.0474378	vitamin K biosynthetic process
GO:0006223	4814	1	579	1	0.047298	uracil salvage
GO:0045263	4814	4	579	4	0.0472245	proton-transporting ATP synthase complex, coupling factor F(o)
GO:0009073	4814	22	579	7	0.0471817	aromatic amino acid family biosynthetic process
GO:0042375	4814	1	579	1	0.0471327	quinone cofactor metabolic process
GO:0016896	4814	3	579	2	0.046996	exoribonuclease activity, producing 5'-phosphomonoesters
GO:0046654	4814	1	579	1	0.0467562	tetrahydrofolate biosynthetic process
GO:0009147	4814	4	579	2	0.0466939	pyrimidine nucleoside triphosphate metabolic process
GO:0009120	4814	3	579	2	0.0465847	deoxyribonucleoside metabolic process
GO:0004358	4814	1	579	1	0.0462245	glutamate N-acetyltransferase activity
GO:0004525	4814	1	579	1	0.0462194	ribonuclease III activity
GO:0043100	4814	1	579	1	0.0461439	pyrimidine base salvage
GO:0016435	4814	2	579	1	0.0458327	rRNA (guanine) methyltransferase activity
GO:0046040	4814	8	579	4	0.0458113	IMP metabolic process
GO:0004042	4814	1	579	1	0.0458031	acetyl-CoA:L-glutamate N-acetyltransferase activity
GO:0000303	4814	1	579	1	0.0457786	response to superoxide
GO:0004532	4814	3	579	2	0.0456409	exoribonuclease activity
GO:0016801	4814	1	579	1	0.0456235	hydrolase activity, acting on ether bonds
GO:0009065	4814	4	579	2	0.0455092	glutamine family amino acid catabolic process
GO:0019344	4814	4	579	2	0.0454807	cysteine biosynthetic process
GO:0006826	4814	9	579	6	0.0452031	iron ion transport
GO:0016075	4814	1	579	1	0.045149	rRNA catabolic process
GO:0006534	4814	7	579	3	0.0451429	cysteine metabolic process
GO:0003991	4814	1	579	1	0.0450429	acetylglutamate kinase activity
GO:0001682	4814	1	579	1	0.0444123	tRNA 5'-leader removal
GO:0019379	4814	1	579	1	0.0443286	sulfate assimilation, phosphoadenylyl sulfate reduction by phosphoadenylyl-sulfate reductase (thioredoxin)
GO:0046112	4814	6	579	2	0.0439776	nucleobase biosynthetic process
GO:0009070	4814	8	579	4	0.0438664	serine family amino acid biosynthetic process
GO:0015450	4814	6	579	5	0.0435827	P-P-bond-hydrolysis-driven protein transmembrane transporter activity
GO:0009200	4814	3	579	2	0.0433419	deoxyribonucleoside triphosphate metabolic process
GO:0009022	4814	1	579	1	0.0433062	tRNA nucleotidyltransferase activity
GO:0046125	4814	3	579	2	0.0432051	pyrimidine deoxyribonucleoside metabolic process
GO:0003951	4814	2	579	1	0.0426174	NAD+ kinase activity
GO:0000305	4814	1	579	1	0.0421847	response to oxygen radical
GO:0043231	4814	13	579	5	0.0421113	intracellular membrane-bounded organelle
GO:0016842	4814	2	579	1	0.0416296	amidine-lyase activity
GO:0009039	4814	5	579	2	0.0415939	urease activity
GO:0009168	4814	15	579	6	0.0414776	purine ribonucleoside monophosphate biosynthetic process
GO:0009221	4814	3	579	2	0.0413735	pyrimidine deoxyribonucleotide biosynthetic process
GO:0004654	4814	1	579	1	0.041349	polyribonucleotide nucleotidyltransferase activity
GO:0004791	4814	1	579	1	0.0412317	thioredoxin-disulfide reductase activity
GO:0005960	4814	1	579	1	0.0410449	glycine cleavage complex
GO:0004013	4814	1	579	1	0.0409837	adenosylhomocysteinase activity
GO:0004332	4814	2	579	1	0.0406643	fructose-bisphosphate aldolase activity
GO:0030488	4814	1	579	1	0.0405776	tRNA methylation
GO:0042819	4814	4	579	2	0.0402929	vitamin B6 biosynthetic process
GO:0003922	4814	1	579	1	0.0396684	GMP synthase (glutamine-hydrolyzing) activity
GO:0034062	4814	9	579	3	0.0393909	RNA polymerase activity
GO:0009263	4814	3	579	2	0.03915	deoxyribonucleotide biosynthetic process
GO:0004160	4814	1	579	1	0.0385837	dihydroxy-acid dehydratase activity
GO:0016725	4814	8	579	4	0.0380225	oxidoreductase activity, acting on CH or CH2 groups
GO:0006400	4814	9	579	4	0.037999	tRNA modification
GO:0016742	4814	6	579	2	0.0379541	hydroxymethyl-, formyl- and related transferase activity
GO:0017153	4814	2	579	1	0.0379541	sodium:dicarboxylate symporter activity
GO:0004400	4814	2	579	1	0.0379337	histidinol-phosphate transaminase activity
GO:0003725	4814	1	579	1	0.0377276	double-stranded RNA binding
GO:0071451	4814	1	579	1	0.0375827	cellular response to superoxide
GO:0030414	4814	2	579	1	0.0374327	peptidase inhibitor activity
GO:0008113	4814	2	579	1	0.0373511	peptide-methionine-(S)-S-oxide reductase activity
GO:0004526	4814	1	579	1	0.0371	ribonuclease P activity
GO:0004797	4814	1	579	1	0.037046	thymidine kinase activity
GO:0004844	4814	2	579	1	0.0369837	uracil DNA N-glycosylase activity
GO:0004124	4814	1	579	1	0.0369133	cysteine synthase activity
GO:0008963	4814	3	579	2	0.0367847	phospho-N-acetylmuramoyl-pentapeptide-transferase activity
GO:0015985	4814	10	579	9	0.0366194	energy coupled proton transport, down electrochemical gradient
GO:0004427	4814	2	579	1	0.0363694	inorganic diphosphatase activity
GO:0004604	4814	1	579	1	0.0363225	phosphoadenylyl-sulfate reductase (thioredoxin) activity
GO:0019276	4814	3	579	2	0.0363204	UDP-N-acetylgalactosamine metabolic process
GO:0070567	4814	2	579	1	0.0362735	cytidylyltransferase activity
GO:0004642	4814	2	579	2	0.0361949	phosphoribosylformylglycinamidine synthase activity
GO:0019860	4814	1	579	1	0.0360449	uracil metabolic process
GO:0006543	4814	1	579	1	0.035949	glutamine catabolic process
GO:0006188	4814	8	579	4	0.0358868	IMP biosynthetic process
GO:0016426	4814	1	579	1	0.0357633	tRNA (adenine)-methyltransferase activity
GO:0004644	4814	1	579	1	0.0357102	phosphoribosylglycinamide formyltransferase activity
GO:0009399	4814	2	579	1	0.035696	nitrogen fixation
GO:0006397	4814	1	579	1	0.0356021	mRNA processing
GO:0016717	4814	2	579	1	0.0354102	oxidoreductase activity, acting on paired donors, with oxidation of a pair of donors resulting in the reduction of molecular oxygen to two molecules of water
GO:0004867	4814	2	579	1	0.0351694	serine-type endopeptidase inhibitor activity
GO:0031554	4814	2	579	2	0.035099	regulation of transcription termination
GO:0004516	4814	2	579	1	0.0348184	nicotinate phosphoribosyltransferase activity
GO:0034404	4814	72	579	32	0.0348164	nucleobase, nucleoside and nucleotide biosynthetic process
GO:0006164	4814	42	579	20	0.0346949	purine nucleotide biosynthetic process
GO:0004585	4814	1	579	1	0.0345602	ornithine carbamoyltransferase activity
GO:0016429	4814	1	579	1	0.0344582	tRNA (adenine-N1-)-methyltransferase activity
GO:0006835	4814	2	579	1	0.0344153	dicarboxylic acid transport
GO:0004360	4814	2	579	1	0.0339082	glutamine-fructose-6-phosphate transaminase (isomerizing) activity
GO:0009186	4814	2	579	1	0.033848	deoxyribonucleoside diphosphate metabolic process
GO:0043244	4814	2	579	2	0.0337449	regulation of protein complex disassembly
GO:0031974	4814	1	579	1	0.0335949	membrane-enclosed lumen
GO:0034661	4814	1	579	1	0.033499	ncRNA catabolic process
GO:0004751	4814	2	579	1	0.0334194	ribose-5-phosphate isomerase activity
GO:0003871	4814	2	579	1	0.0332021	5-methyltetrahydropteroyltriglutamate-homocysteine S-methyltransferase activity
GO:0006549	4814	5	579	2	0.0331827	isoleucine metabolic process
GO:0030955	4814	2	579	1	0.0330776	potassium ion binding
GO:0006402	4814	1	579	1	0.0330429	mRNA catabolic process
GO:0009098	4814	5	579	2	0.0328011	leucine biosynthetic process
GO:0016783	4814	7	579	3	0.0325888	sulfurtransferase activity
GO:0004807	4814	2	579	1	0.0324082	triose-phosphate isomerase activity
GO:0004477	4814	1	579	1	0.0323408	methenyltetrahydrofolate cyclohydrolase activity
GO:0003842	4814	1	579	1	0.0323174	1-pyrroline-5-carboxylate dehydrogenase activity
GO:0042274	4814	2	579	1	0.0321	ribosomal small subunit biogenesis
GO:0004857	4814	2	579	1	0.0320419	enzyme inhibitor activity
GO:0009167	4814	15	579	6	0.031996	purine ribonucleoside monophosphate metabolic process
GO:0008320	4814	6	579	5	0.0315255	protein transmembrane transporter activity
GO:0004743	4814	2	579	1	0.0315123	pyruvate kinase activity
GO:0045229	4814	20	579	8	0.0313062	external encapsulating structure organization
GO:0042085	4814	2	579	1	0.0312357	5-methyltetrahydropteroyltri-L-glutamate-dependent methyltransferase activity
GO:0015296	4814	2	579	1	0.0310806	anion:cation symporter activity
GO:0031420	4814	2	579	1	0.0309266	alkali metal ion binding
GO:0016838	4814	8	579	3	0.0307153	carbon-oxygen lyase activity, acting on phosphates
GO:0031119	4814	2	579	1	0.030697	tRNA pseudouridine synthesis
GO:0005310	4814	2	579	1	0.0304725	dicarboxylic acid transmembrane transporter activity
GO:0009132	4814	2	579	1	0.0304602	nucleoside diphosphate metabolic process
GO:0009124	4814	20	579	8	0.0304419	nucleoside monophosphate biosynthetic process
GO:0050897	4814	1	579	1	0.0303408	cobalt ion binding
GO:0070013	4814	1	579	1	0.0303215	intracellular organelle lumen
GO:0009265	4814	3	579	2	0.0300806	2'-deoxyribonucleotide biosynthetic process
GO:0006551	4814	5	579	2	0.0300123	leucine metabolic process
GO:0003899	4814	9	579	3	0.0299317	DNA-directed RNA polymerase activity
GO:0009126	4814	15	579	6	0.0299133	purine nucleoside monophosphate metabolic process
GO:0046349	4814	3	579	2	0.0298868	amino sugar biosynthetic process
GO:0005759	4814	1	579	1	0.0298011	mitochondrial matrix
GO:0004486	4814	1	579	1	0.0297857	methylenetetrahydrofolate dehydrogenase activity
GO:0009097	4814	5	579	2	0.0296276	isoleucine biosynthetic process
GO:0043233	4814	1	579	1	0.0295745	organelle lumen
GO:0016960	4814	1	579	1	0.0295398	class II ribonucleotide reductase activity
GO:0016423	4814	2	579	1	0.0295051	tRNA (guanine) methyltransferase activity
GO:0031980	4814	1	579	1	0.0292776	mitochondrial lumen
GO:0004866	4814	2	579	1	0.0291664	endopeptidase inhibitor activity
GO:0000015	4814	2	579	1	0.0290868	phosphopyruvate hydratase complex
GO:0004749	4814	2	579	1	0.0290674	ribose phosphate diphosphokinase activity
GO:0009117	4814	93	579	37	0.0290368	nucleotide metabolic process
GO:0016645	4814	6	579	3	0.0289215	oxidoreductase activity, acting on the CH-NH group of donors
GO:0019206	4814	1	579	1	0.0289031	nucleoside kinase activity
GO:0004638	4814	2	579	1	0.0289	phosphoribosylaminoimidazole carboxylase activity
GO:0047429	4814	1	579	1	0.028498	nucleoside-triphosphate diphosphatase activity
GO:0003723	4814	78	579	47	0.0281796	RNA binding
GO:0003849	4814	2	579	1	0.0281347	3-deoxy-7-phosphoheptulonate synthase activity
GO:0015986	4814	10	579	9	0.0280388	ATP synthesis coupled proton transport
GO:0019136	4814	1	579	1	0.0279541	deoxynucleoside kinase activity
GO:0004834	4814	2	579	1	0.0278204	tryptophan synthase activity
GO:0019277	4814	3	579	2	0.0277643	UDP-N-acetylgalactosamine biosynthetic process
GO:0004488	4814	1	579	1	0.0275898	methylenetetrahydrofolate dehydrogenase (NADP+) activity
GO:0004385	4814	1	579	1	0.0275062	guanylate kinase activity
GO:0004455	4814	2	579	1	0.0269725	ketol-acid reductoisomerase activity
GO:0009127	4814	15	579	6	0.0269368	purine nucleoside monophosphate biosynthetic process
GO:0016743	4814	2	579	1	0.026851	carboxyl- or carbamoyltransferase activity
GO:0044429	4814	1	579	1	0.0264796	mitochondrial part
GO:0016774	4814	5	579	2	0.0262368	phosphotransferase activity, carboxyl group as acceptor
GO:0042439	4814	1	579	1	0.0259684	ethanolamine and derivative metabolic process
GO:0009177	4814	1	579	1	0.025951	pyrimidine deoxyribonucleoside monophosphate biosynthetic process
GO:0042083	4814	1	579	1	0.0257143	5,10-methylenetetrahydrofolate-dependent methyltransferase activity
GO:0051205	4814	2	579	1	0.0257041	protein insertion into membrane
GO:0003861	4814	2	579	1	0.0252296	3-isopropylmalate dehydratase activity
GO:0043227	4814	15	579	5	0.0251888	membrane-bounded organelle
GO:0006177	4814	2	579	1	0.0251072	GMP biosynthetic process
GO:0006535	4814	2	579	1	0.0246306	cysteine biosynthetic process from serine
GO:0004170	4814	1	579	1	0.0242664	dUTP diphosphatase activity
GO:0004634	4814	2	579	1	0.0241827	phosphopyruvate hydratase activity
GO:0009157	4814	1	579	1	0.0241735	deoxyribonucleoside monophosphate biosynthetic process
GO:0051538	4814	1	579	1	0.0240898	3 iron, 4 sulfur cluster binding
GO:0004312	4814	9	579	3	0.0238429	fatty-acid synthase activity
GO:0004617	4814	2	579	1	0.0237449	phosphoglycerate dehydrogenase activity
GO:0005381	4814	12	579	6	0.0237398	iron ion transmembrane transporter activity
GO:0019682	4814	1	579	1	0.0235572	glyceraldehyde-3-phosphate metabolic process
GO:0051128	4814	24	579	10	0.0233786	regulation of cellular component organization
GO:0007047	4814	20	579	8	0.0232827	cellular cell wall organization
GO:0003715	4814	3	579	2	0.0232643	transcription termination factor activity
GO:0051641	4814	13	579	6	0.0232429	cellular localization
GO:0008829	4814	1	579	1	0.0231612	dCTP deaminase activity
GO:0009240	4814	1	579	1	0.0229449	isopentenyl diphosphate biosynthetic process
GO:0070569	4814	4	579	2	0.0229051	uridylyltransferase activity
GO:0006368	4814	1	579	1	0.0228	RNA elongation from RNA polymerase II promoter
GO:0009202	4814	2	579	1	0.0227082	deoxyribonucleoside triphosphate biosynthetic process
GO:0033015	4814	1	579	1	0.0225531	tetrapyrrole catabolic process
GO:0046341	4814	1	579	1	0.022548	CDP-diacylglycerol metabolic process
GO:0019288	4814	1	579	1	0.0225439	isopentenyl diphosphate biosynthetic process, mevalonate-independent pathway
GO:0042168	4814	3	579	2	0.0225194	heme metabolic process
GO:0006119	4814	23	579	13	0.0225133	oxidative phosphorylation
GO:0019134	4814	1	579	1	0.022397	glucosamine-1-phosphate N-acetyltransferase activity
GO:0004392	4814	1	579	1	0.0223898	heme oxygenase (decyclizing) activity
GO:0009325	4814	13	579	4	0.0223898	nitrate reductase complex
GO:0006787	4814	1	579	1	0.0220919	porphyrin catabolic process
GO:0006163	4814	44	579	21	0.0219796	purine nucleotide metabolic process
GO:0004141	4814	1	579	1	0.021848	dethiobiotin synthase activity
GO:0006631	4814	26	579	8	0.0217694	fatty acid metabolic process
GO:0061024	4814	2	579	1	0.0217061	membrane organization
GO:0046490	4814	1	579	1	0.0216766	isopentenyl diphosphate metabolic process
GO:0006231	4814	1	579	1	0.0215082	dTMP biosynthetic process
GO:0004017	4814	1	579	1	0.0213766	adenylate kinase activity
GO:0006401	4814	4	579	2	0.0211072	RNA catabolic process
GO:0006544	4814	7	579	3	0.0210745	glycine metabolic process
GO:0050797	4814	1	579	1	0.0210276	thymidylate synthase (FAD) activity
GO:0070727	4814	10	579	5	0.0208714	cellular macromolecule localization
GO:0046037	4814	2	579	1	0.0208521	GMP metabolic process
GO:0004345	4814	3	579	1	0.0207163	glucose-6-phosphate dehydrogenase activity
GO:0004349	4814	2	579	1	0.0205898	glutamate 5-kinase activity
GO:0004792	4814	3	579	1	0.0205653	thiosulfate sulfurtransferase activity
GO:0004127	4814	1	579	1	0.0205286	cytidylate kinase activity
GO:0046474	4814	1	579	1	0.0205194	glycerophospholipid biosynthetic process
GO:0004609	4814	1	579	1	0.020247	phosphatidylserine decarboxylase activity
GO:0004076	4814	1	579	1	0.0202112	biotin synthase activity
GO:0006123	4814	1	579	1	0.0202061	mitochondrial electron transport, cytochrome c to oxygen
GO:0008943	4814	3	579	1	0.0200714	glyceraldehyde-3-phosphate dehydrogenase activity
GO:0009162	4814	1	579	1	0.0200674	deoxyribonucleoside monophosphate metabolic process
GO:0004045	4814	2	579	1	0.0200378	aminoacyl-tRNA hydrolase activity
GO:0016044	4814	2	579	1	0.0200214	cellular membrane organization
GO:0008272	4814	3	579	1	0.0199663	sulfate transport
GO:0006354	4814	1	579	1	0.0199572	RNA elongation
GO:0004015	4814	1	579	1	0.0199184	adenosylmethionine-8-amino-7-oxononanoate transaminase activity
GO:0045017	4814	1	579	1	0.0196327	glycerolipid biosynthetic process
GO:0009236	4814	27	579	12	0.0195725	cobalamin biosynthetic process
GO:0003882	4814	1	579	1	0.0195072	CDP-diacylglycerol-serine O-phosphatidyltransferase activity
GO:0006788	4814	1	579	1	0.0194143	heme oxidation
GO:0008652	4814	99	579	34	0.0192725	cellular amino acid biosynthetic process
GO:0031405	4814	6	579	2	0.0192163	lipoic acid binding
GO:0004523	4814	3	579	1	0.0190908	ribonuclease H activity
GO:0046339	4814	1	579	1	0.0189674	diacylglycerol metabolic process
GO:0009165	4814	65	579	29	0.0188572	nucleotide biosynthetic process
GO:0006638	4814	1	579	1	0.0188296	neutral lipid metabolic process
GO:0006561	4814	5	579	2	0.0186561	proline biosynthetic process
GO:0005344	4814	3	579	1	0.0186337	oxygen transporter activity
GO:0006413	4814	3	579	3	0.0186327	translational initiation
GO:0004853	4814	1	579	1	0.0185704	uroporphyrinogen decarboxylase activity
GO:0051745	4814	1	579	1	0.0183765	4-hydroxy-3-methylbut-2-en-1-yl diphosphate reductase activity
GO:0050567	4814	3	579	2	0.0183653	glutaminyl-tRNA synthase (glutamine-hydrolyzing) activity
GO:0051254	4814	1	579	1	0.0183082	positive regulation of RNA metabolic process
GO:0022613	4814	12	579	5	0.0181908	ribonucleoprotein complex biogenesis
GO:0006646	4814	1	579	1	0.018149	phosphatidylethanolamine biosynthetic process
GO:0004801	4814	2	579	1	0.018149	transaldolase activity
GO:0045047	4814	2	579	1	0.0181429	protein targeting to ER
GO:0030060	4814	1	579	1	0.0181072	L-malate dehydrogenase activity
GO:0016149	4814	2	579	1	0.0180837	translation release factor activity, codon specific
GO:0006357	4814	1	579	1	0.0180745	regulation of transcription from RNA polymerase II promoter
GO:0008194	4814	1	579	1	0.0180347	UDP-glycosyltransferase activity
GO:0032784	4814	1	579	1	0.0178398	regulation of RNA elongation
GO:0032968	4814	1	579	1	0.0178061	positive regulation of RNA elongation from RNA polymerase II promoter
GO:0006580	4814	1	579	1	0.0178041	ethanolamine metabolic process
GO:0033862	4814	1	579	1	0.0176388	UMP kinase activity
GO:0008553	4814	1	579	1	0.0175796	hydrogen-exporting ATPase activity, phosphorylative mechanism
GO:0006021	4814	3	579	1	0.0175623	inositol biosynthetic process
GO:0051183	4814	5	579	2	0.0174714	vitamin transporter activity
GO:0006558	4814	3	579	1	0.0174633	L-phenylalanine metabolic process
GO:0006418	4814	25	579	17	0.017451	tRNA aminoacylation for protein translation
GO:0009095	4814	3	579	1	0.0174021	aromatic amino acid family biosynthetic process, prephenate pathway
GO:0004824	4814	1	579	1	0.0173694	lysine-tRNA ligase activity
GO:0048033	4814	1	579	1	0.0173061	heme o metabolic process
GO:0046337	4814	1	579	1	0.0172908	phosphatidylethanolamine metabolic process
GO:0009176	4814	1	579	1	0.0172755	pyrimidine deoxyribonucleoside monophosphate metabolic process
GO:0006417	4814	3	579	1	0.0171694	regulation of translation
GO:0043094	4814	3	579	1	0.0171072	cellular metabolic compound salvage
GO:0003977	4814	1	579	1	0.0170898	UDP-N-acetylglucosamine diphosphorylase activity
GO:0016053	4814	128	579	42	0.0170684	organic acid biosynthetic process
GO:0051003	4814	2	579	1	0.0170051	ligase activity, forming nitrogen-metal bonds, forming coordination complexes
GO:0006818	4814	14	579	10	0.0169592	hydrogen transport
GO:0004827	4814	1	579	1	0.0168816	proline-tRNA ligase activity
GO:0004448	4814	1	579	1	0.0168745	isocitrate dehydrogenase activity
GO:0006429	4814	1	579	1	0.016798	leucyl-tRNA aminoacylation
GO:0006366	4814	1	579	1	0.0167337	transcription from RNA polymerase II promoter
GO:0009130	4814	2	579	1	0.0167327	pyrimidine nucleoside monophosphate biosynthetic process
GO:0042775	4814	1	579	1	0.0167255	mitochondrial ATP synthesis coupled electron transport
GO:0009212	4814	2	579	1	0.0167245	pyrimidine deoxyribonucleoside triphosphate biosynthetic process
GO:0045261	4814	5	579	5	0.0166674	proton-transporting ATP synthase complex, catalytic core F(1)
GO:0046335	4814	1	579	1	0.016649	ethanolamine biosynthetic process
GO:0006426	4814	1	579	1	0.0164531	glycyl-tRNA aminoacylation
GO:0006564	4814	3	579	1	0.0164439	L-serine biosynthetic process
GO:0051539	4814	33	579	10	0.0164204	4 iron, 4 sulfur cluster binding
GO:0004821	4814	1	579	1	0.0163663	histidine-tRNA ligase activity
GO:0033178	4814	7	579	6	0.0163368	proton-transporting two-sector ATPase complex, catalytic domain
GO:0006434	4814	1	579	1	0.0163214	seryl-tRNA aminoacylation
GO:0008764	4814	1	579	1	0.0162959	UDP-N-acetylmuramoylalanine-D-glutamate ligase activity
GO:0016851	4814	2	579	1	0.0162551	magnesium chelatase activity
GO:0006430	4814	1	579	1	0.016249	lysyl-tRNA aminoacylation
GO:0034613	4814	10	579	5	0.0162061	cellular protein localization
GO:0004774	4814	4	579	2	0.016151	succinate-CoA ligase activity
GO:0047480	4814	1	579	1	0.01615	UDP-N-acetylmuramoyl-tripeptide-D-alanyl-D-alanine ligase activity
GO:0009306	4814	7	579	4	0.0161296	protein secretion
GO:0006229	4814	1	579	1	0.0161286	dUTP biosynthetic process
GO:0042777	4814	3	579	3	0.0161245	plasma membrane ATP synthesis coupled proton transport
GO:0006424	4814	1	579	1	0.0160755	glutamyl-tRNA aminoacylation
GO:0008235	4814	10	579	3	0.0160572	metalloexopeptidase activity
GO:0031555	4814	1	579	1	0.0159847	transcriptional attenuation
GO:0046073	4814	1	579	1	0.0159561	dTMP metabolic process
GO:0050511	4814	1	579	1	0.0158878	undecaprenyldiphospho-muramoylpentapeptide beta-N-acetylglucosaminyltransferase activity
GO:0051668	4814	2	579	1	0.0158878	localization within membrane
GO:0003747	4814	3	579	1	0.0158561	translation release factor activity
GO:0000027	4814	1	579	1	0.0158123	ribosomal large subunit assembly
GO:0008213	4814	3	579	1	0.015797	protein amino acid alkylation
GO:0015994	4814	3	579	1	0.0157776	chlorophyll metabolic process
GO:0042255	4814	1	579	1	0.0157755	ribosome assembly
GO:0004365	4814	3	579	1	0.0157123	glyceraldehyde-3-phosphate dehydrogenase (phosphorylating) activity
GO:0016260	4814	1	579	1	0.0156929	selenocysteine biosynthetic process
GO:0042440	4814	12	579	5	0.0156806	pigment metabolic process
GO:0004764	4814	1	579	1	0.0156429	shikimate 5-dehydrogenase activity
GO:0046907	4814	8	579	4	0.015597	intracellular transport
GO:0004815	4814	1	579	1	0.0155694	aspartate-tRNA ligase activity
GO:0006613	4814	2	579	1	0.0155653	cotranslational protein targeting to membrane
GO:0004765	4814	3	579	1	0.0155174	shikimate kinase activity
GO:0008766	4814	1	579	1	0.0155	UDP-N-acetylmuramoylalanyl-D-glutamyl-2,6-diaminopimelate-D-alanyl-D-alanine ligase activity
GO:0004148	4814	3	579	1	0.0154572	dihydrolipoyl dehydrogenase activity
GO:0071704	4814	1	579	1	0.0154521	organic substance metabolic process
GO:0071555	4814	21	579	8	0.0154368	cell wall organization
GO:0004813	4814	2	579	1	0.0154143	alanine-tRNA ligase activity
GO:0006427	4814	1	579	1	0.015398	histidyl-tRNA aminoacylation
GO:0006479	4814	3	579	1	0.01535	protein amino acid methylation
GO:0004832	4814	1	579	1	0.0153327	valine-tRNA ligase activity
GO:0008312	4814	1	579	1	0.0153194	7S RNA binding
GO:0046933	4814	7	579	7	0.0152827	hydrogen ion transporting ATP synthase activity, rotational mechanism
GO:0004311	4814	1	579	1	0.0150102	farnesyltranstransferase activity
GO:0070283	4814	2	579	1	0.0149806	radical SAM enzyme activity
GO:0004828	4814	1	579	1	0.0149714	serine-tRNA ligase activity
GO:0009041	4814	1	579	1	0.014948	uridylate kinase activity
GO:0034243	4814	1	579	1	0.0149255	regulation of RNA elongation from RNA polymerase II promoter
GO:0033365	4814	3	579	1	0.0149021	protein localization in organelle
GO:0004818	4814	1	579	1	0.0148959	glutamate-tRNA ligase activity
GO:0004829	4814	2	579	1	0.0148919	threonine-tRNA ligase activity
GO:0048522	4814	2	579	1	0.0148582	positive regulation of cellular process
GO:0006438	4814	1	579	1	0.0147735	valyl-tRNA aminoacylation
GO:0008834	4814	2	579	1	0.0147214	di-trans,poly-cis-decaprenylcistransferase activity
GO:0006433	4814	1	579	1	0.0147174	prolyl-tRNA aminoacylation
GO:0006419	4814	2	579	1	0.0146939	alanyl-tRNA aminoacylation
GO:0008765	4814	1	579	1	0.0145347	UDP-N-acetylmuramoylalanyl-D-glutamate-2,6-diaminopimelate ligase activity
GO:0000103	4814	2	579	1	0.0145214	sulfate assimilation
GO:0019877	4814	3	579	1	0.014449	diaminopimelate biosynthetic process
GO:0006414	4814	7	579	4	0.0144347	translational elongation
GO:0017169	4814	3	579	1	0.0144245	CDP-alcohol phosphatidyltransferase activity
GO:0032786	4814	1	579	1	0.0144194	positive regulation of RNA elongation
GO:0043039	4814	25	579	17	0.0144072	tRNA aminoacylation
GO:0006437	4814	1	579	1	0.0143765	tyrosyl-tRNA aminoacylation
GO:0022618	4814	1	579	1	0.0143408	ribonucleoprotein complex assembly
GO:0031564	4814	1	579	1	0.0143398	transcription antitermination
GO:0004822	4814	1	579	1	0.0143347	isoleucine-tRNA ligase activity
GO:0004826	4814	2	579	2	0.0143286	phenylalanine-tRNA ligase activity
GO:0008661	4814	2	579	1	0.0143194	1-deoxy-D-xylulose-5-phosphate synthase activity
GO:0003735	4814	63	579	43	0.0142163	structural constituent of ribosome
GO:0070972	4814	2	579	1	0.0141337	protein localization in endoplasmic reticulum
GO:0019843	4814	36	579	29	0.0140939	rRNA binding
GO:0048500	4814	1	579	1	0.0140867	signal recognition particle
GO:0070469	4814	3	579	2	0.0140296	respiratory chain
GO:0033279	4814	16	579	14	0.0140204	ribosomal subunit
GO:0006436	4814	2	579	1	0.0140102	tryptophanyl-tRNA aminoacylation
GO:0070925	4814	1	579	1	0.0140021	organelle assembly
GO:0006435	4814	2	579	1	0.014001	threonyl-tRNA aminoacylation
GO:0048034	4814	1	579	1	0.014	heme O biosynthetic process
GO:0015992	4814	14	579	10	0.0139816	proton transport
GO:0004830	4814	2	579	1	0.0139653	tryptophan-tRNA ligase activity
GO:0008033	4814	17	579	7	0.0138898	tRNA processing
GO:0015628	4814	3	579	2	0.0138643	protein secretion by the type II secretion system
GO:0004108	4814	1	579	1	0.0138541	citrate (Si)-synthase activity
GO:0009129	4814	2	579	1	0.0138174	pyrimidine nucleoside monophosphate metabolic process
GO:0009235	4814	27	579	12	0.0137419	cobalamin metabolic process
GO:0042254	4814	12	579	5	0.0137419	ribosome biogenesis
GO:0008079	4814	3	579	1	0.0137419	translation termination factor activity
GO:0008940	4814	10	579	3	0.0137204	nitrate reductase activity
GO:0006639	4814	1	579	1	0.013698	acylglycerol metabolic process
GO:0006432	4814	2	579	2	0.0136102	phenylalanyl-tRNA aminoacylation
GO:0004823	4814	1	579	1	0.0135398	leucine-tRNA ligase activity
GO:0008883	4814	1	579	1	0.0134888	glutamyl-tRNA reductase activity
GO:0008939	4814	2	579	1	0.0134857	nicotinate-nucleotide-dimethylbenzimidazole phosphoribosyltransferase activity
GO:0046173	4814	4	579	1	0.0134776	polyol biosynthetic process
GO:0015235	4814	5	579	2	0.0133949	cobalamin transporter activity
GO:0006422	4814	1	579	1	0.0133776	aspartyl-tRNA aminoacylation
GO:0004775	4814	4	579	2	0.0133531	succinate-CoA ligase (ADP-forming) activity
GO:0003878	4814	2	579	1	0.0133408	ATP citrate synthase activity
GO:0042273	4814	1	579	1	0.0133265	ribosomal large subunit biogenesis
GO:0004512	4814	3	579	1	0.0133	inositol-3-phosphate synthase activity
GO:0042242	4814	1	579	1	0.0132184	cobyrinic acid a,c-diamide synthase activity
GO:0015977	4814	1	579	1	0.013198	carbon fixation
GO:0046026	4814	1	579	1	0.0131919	precorrin-4 C11-methyltransferase activity
GO:0001510	4814	3	579	1	0.0131837	RNA methylation
GO:0004450	4814	1	579	1	0.0131531	isocitrate dehydrogenase (NADP+) activity
GO:0009893	4814	2	579	1	0.0130837	positive regulation of metabolic process
GO:0046903	4814	7	579	4	0.0130786	secretion
GO:0008375	4814	1	579	1	0.0130408	acetylglucosaminyltransferase activity
GO:0016884	4814	15	579	7	0.0129878	carbon-nitrogen ligase activity, with glutamine as amido-N-donor
GO:0006614	4814	2	579	1	0.0129572	SRP-dependent cotranslational protein targeting to membrane
GO:0006612	4814	2	579	1	0.0128163	protein targeting to membrane
GO:0003984	4814	2	579	2	0.0127663	acetolactate synthase activity
GO:0046025	4814	2	579	1	0.0127561	precorrin-6Y C5,15-methyltransferase (decarboxylating) activity
GO:0042257	4814	1	579	1	0.0127541	ribosomal subunit assembly
GO:0006605	4814	5	579	2	0.0126633	protein targeting
GO:0006399	4814	41	579	23	0.0126531	tRNA metabolic process
GO:0015995	4814	3	579	1	0.0126123	chlorophyll biosynthetic process
GO:0006783	4814	2	579	1	0.0126051	heme biosynthetic process
GO:0008649	4814	4	579	1	0.0125776	rRNA methyltransferase activity
GO:0015935	4814	8	579	7	0.0125704	small ribosomal subunit
GO:0008495	4814	1	579	1	0.0125663	protoheme IX farnesyltransferase activity
GO:0006547	4814	15	579	5	0.0124949	histidine metabolic process
GO:0004418	4814	2	579	1	0.0124867	hydroxymethylbilane synthase activity
GO:0006144	4814	6	579	2	0.0124816	purine base metabolic process
GO:0019464	4814	3	579	1	0.0124327	glycine decarboxylation via glycine cleavage system
GO:0004831	4814	1	579	1	0.0123378	tyrosine-tRNA ligase activity
GO:0051649	4814	11	579	5	0.0122827	establishment of localization in cell
GO:0009148	4814	3	579	1	0.0122816	pyrimidine nucleoside triphosphate biosynthetic process
GO:0004817	4814	2	579	1	0.0122714	cysteine-tRNA ligase activity
GO:0046961	4814	4	579	4	0.0122602	proton-transporting ATPase activity, rotational mechanism
GO:0016259	4814	1	579	1	0.0122041	selenocysteine metabolic process
GO:0006415	4814	4	579	2	0.0121572	translational termination
GO:0046148	4814	11	579	4	0.0121163	pigment biosynthetic process
GO:0001887	4814	1	579	1	0.0120908	selenium metabolic process
GO:0015627	4814	3	579	2	0.0120786	type II protein secretion system complex
GO:0009084	4814	23	579	8	0.0120674	glutamine family amino acid biosynthetic process
GO:0042586	4814	4	579	1	0.0120592	peptide deformylase activity
GO:0006886	4814	8	579	4	0.0120204	intracellular protein transport
GO:0015669	4814	4	579	1	0.0120082	gas transport
GO:0033818	4814	4	579	1	0.0119949	beta-ketoacyl-acyl-carrier-protein synthase III activity
GO:0043038	4814	25	579	17	0.0119837	amino acid activation
GO:0016624	4814	6	579	2	0.0119755	oxidoreductase activity, acting on the aldehyde or oxo group of donors, disulfide as acceptor
GO:0006423	4814	2	579	1	0.0119592	cysteinyl-tRNA aminoacylation
GO:0004820	4814	1	579	1	0.0119112	glycine-tRNA ligase activity
GO:0009274	4814	4	579	1	0.0119031	peptidoglycan-based cell wall
GO:0022604	4814	22	579	8	0.0118755	regulation of cell morphogenesis
GO:0016726	4814	2	579	1	0.0118	oxidoreductase activity, acting on CH or CH2 groups, NAD or NADP as acceptor
GO:0015671	4814	4	579	1	0.011798	oxygen transport
GO:0022904	4814	17	579	6	0.0117602	respiratory electron transport chain
GO:0008097	4814	1	579	1	0.0116704	5S rRNA binding
GO:0019825	4814	4	579	1	0.0116337	oxygen binding
GO:0045935	4814	2	579	1	0.0114255	positive regulation of nucleobase, nucleoside, nucleotide and nucleic acid metabolic process
GO:0004655	4814	1	579	1	0.011397	porphobilinogen synthase activity
GO:0004540	4814	14	579	5	0.0113878	ribonuclease activity
GO:0009218	4814	3	579	1	0.0113653	pyrimidine ribonucleotide metabolic process
GO:0016639	4814	4	579	1	0.0113316	oxidoreductase activity, acting on the CH-NH2 group of donors, NAD or NADP as acceptor
GO:0006801	4814	3	579	1	0.0112623	superoxide metabolic process
GO:0015420	4814	5	579	2	0.0112327	cobalamin-transporting ATPase activity
GO:0010608	4814	3	579	1	0.0111827	posttranscriptional regulation of gene expression
GO:0032561	4814	32	579	11	0.0111041	guanyl ribonucleotide binding
GO:0015078	4814	18	579	12	0.0108694	hydrogen ion transmembrane transporter activity
GO:0031325	4814	2	579	1	0.0108469	positive regulation of cellular metabolic process
GO:0051173	4814	2	579	1	0.0108163	positive regulation of nitrogen compound metabolic process
GO:0006428	4814	1	579	1	0.0107643	isoleucyl-tRNA aminoacylation
GO:0016879	4814	47	579	18	0.0107123	ligase activity, forming carbon-nitrogen bonds
GO:0008964	4814	1	579	1	0.0105806	phosphoenolpyruvate carboxylase activity
GO:0045892	4814	4	579	1	0.0105245	negative regulation of transcription, DNA-dependent
GO:0016796	4814	5	579	2	0.0105123	exonuclease activity, active with either ribo- or deoxyribonucleic acids and producing 5'-phosphomonoesters
GO:0004000	4814	5	579	1	0.0104908	adenosine deaminase activity
GO:0015934	4814	8	579	7	0.0103041	large ribosomal subunit
GO:0003918	4814	4	579	1	0.0102633	DNA topoisomerase (ATP-hydrolyzing) activity
GO:0009075	4814	15	579	5	0.0102459	histidine family amino acid metabolic process
GO:0005509	4814	4	579	1	0.0101776	calcium ion binding
GO:0019001	4814	32	579	11	0.0100969	guanyl nucleotide binding
GO:0032940	4814	7	579	4	0.0100745	secretion by cell
GO:0043623	4814	4	579	1	0.0100469	cellular protein complex assembly
GO:0006206	4814	5	579	1	0.00997042	pyrimidine base metabolic process
GO:0051002	4814	2	579	1	0.0098847	ligase activity, forming nitrogen-metal bonds
GO:0005525	4814	32	579	11	0.00985205	GTP binding
GO:0034622	4814	5	579	2	0.00958266	cellular macromolecular complex assembly
GO:0004629	4814	4	579	1	0.00936327	phospholipase C activity
GO:0030234	4814	5	579	1	0.00925919	enzyme regulator activity
GO:0010382	4814	29	579	10	0.00925919	cellular cell wall macromolecule metabolic process
GO:0009311	4814	4	579	1	0.00903878	oligosaccharide metabolic process
GO:0006537	4814	4	579	1	0.00898572	glutamate biosynthetic process
GO:0051188	4814	101	579	33	0.0089694	cofactor biosynthetic process
GO:0008239	4814	4	579	1	0.00894287	dipeptidyl-peptidase activity
GO:0000096	4814	17	579	6	0.00876634	sulfur amino acid metabolic process
GO:0032268	4814	4	579	1	0.00874899	regulation of cellular protein metabolic process
GO:0042773	4814	13	579	4	0.00872042	ATP synthesis coupled electron transport
GO:0004177	4814	15	579	4	0.00871634	aminopeptidase activity
GO:0051253	4814	4	579	1	0.00860409	negative regulation of RNA metabolic process
GO:0009002	4814	4	579	1	0.00844185	serine-type D-Ala-D-Ala carboxypeptidase activity
GO:0009260	4814	39	579	18	0.00843878	ribonucleotide biosynthetic process
GO:0009220	4814	3	579	1	0.00836123	pyrimidine ribonucleotide biosynthetic process
GO:0043603	4814	27	579	8	0.00833674	cellular amide metabolic process
GO:0048518	4814	2	579	1	0.00817144	positive regulation of biological process
GO:0000302	4814	5	579	1	0.00812144	response to reactive oxygen species
GO:0046364	4814	9	579	3	0.00810205	monosaccharide biosynthetic process
GO:0004326	4814	2	579	1	0.00800307	tetrahydrofolylpolyglutamate synthase activity
GO:0009312	4814	4	579	1	0.00797042	oligosaccharide biosynthetic process
GO:0016882	4814	3	579	1	0.00795103	cyclo-ligase activity
GO:0006007	4814	33	579	10	0.00788164	glucose catabolic process
GO:0006081	4814	5	579	1	0.00787348	cellular aldehyde metabolic process
GO:0003711	4814	2	579	1	0.00782042	transcription elongation regulator activity
GO:0019320	4814	33	579	10	0.00780613	hexose catabolic process
GO:0030259	4814	2	579	1	0.00776838	lipid glycosylation
GO:0004356	4814	5	579	1	0.00776735	glutamate-ammonia ligase activity
GO:0042126	4814	8	579	2	0.00770409	nitrate metabolic process
GO:0006213	4814	7	579	2	0.00768572	pyrimidine nucleoside metabolic process
GO:0034599	4814	5	579	1	0.00763572	cellular response to oxidative stress
GO:0016667	4814	19	579	6	0.00754082	oxidoreductase activity, acting on sulfur group of donors
GO:0006020	4814	4	579	1	0.00747348	inositol metabolic process
GO:0016646	4814	5	579	2	0.00746123	oxidoreductase activity, acting on the CH-NH group of donors, NAD or NADP as acceptor
GO:0004611	4814	2	579	1	0.00744082	phosphoenolpyruvate carboxykinase activity
GO:0015936	4814	5	579	1	0.00738266	coenzyme A metabolic process
GO:0004852	4814	2	579	1	0.00728062	uroporphyrinogen-III synthase activity
GO:0009071	4814	4	579	1	0.00719593	serine family amino acid catabolic process
GO:0004359	4814	2	579	1	0.00718572	glutaminase activity
GO:0005840	4814	64	579	43	0.0071245	ribosome
GO:0000910	4814	5	579	1	0.00708368	cytokinesis
GO:0030258	4814	2	579	1	0.00707858	lipid modification
GO:0019829	4814	5	579	4	0.00702756	cation-transporting ATPase activity
GO:0016847	4814	5	579	1	0.00696021	1-aminocyclopropane-1-carboxylate synthase activity
GO:0034614	4814	5	579	1	0.00691939	cellular response to reactive oxygen species
GO:0016615	4814	2	579	1	0.00683674	malate dehydrogenase activity
GO:0004620	4814	4	579	1	0.00673674	phospholipase activity
GO:0003746	4814	7	579	4	0.00673062	translation elongation factor activity
GO:0019238	4814	7	579	2	0.00664388	cyclohydrolase activity
GO:0016840	4814	5	579	1	0.00661633	carbon-nitrogen lyase activity
GO:0000097	4814	14	579	5	0.00657552	sulfur amino acid biosynthetic process
GO:0022603	4814	22	579	8	0.00654593	regulation of anatomical structure morphogenesis
GO:0016405	4814	5	579	2	0.0065347	CoA-ligase activity
GO:0051246	4814	4	579	1	0.0064949	regulation of protein metabolic process
GO:0009112	4814	11	579	3	0.00648062	nucleobase metabolic process
GO:0015937	4814	5	579	1	0.00645817	coenzyme A biosynthetic process
GO:0043414	4814	10	579	2	0.00644797	macromolecule methylation
GO:0016875	4814	27	579	17	0.00636429	ligase activity, forming carbon-oxygen bonds
GO:0010604	4814	2	579	1	0.00634286	positive regulation of macromolecule metabolic process
GO:0009309	4814	106	579	35	0.00631225	amine biosynthetic process
GO:0051301	4814	36	579	12	0.00620205	cell division
GO:0006108	4814	2	579	1	0.00606531	malate metabolic process
GO:0046219	4814	9	579	1	0.0060347	indolalkylamine biosynthetic process
GO:0015087	4814	5	579	1	0.00601123	cobalt ion transmembrane transporter activity
GO:0006753	4814	93	579	37	0.00594286	nucleoside phosphate metabolic process
GO:0070887	4814	5	579	1	0.00590919	cellular response to chemical stimulus
GO:0016832	4814	5	579	1	0.00583164	aldehyde-lyase activity
GO:0016778	4814	4	579	1	0.00581123	diphosphotransferase activity
GO:0044446	4814	20	579	15	0.00570817	intracellular organelle part
GO:0018904	4814	3	579	1	0.0056898	organic ether metabolic process
GO:0046165	4814	13	579	4	0.00568164	alcohol biosynthetic process
GO:0016859	4814	7	579	2	0.00548878	cis-trans isomerase activity
GO:0009982	4814	5	579	1	0.00546021	pseudouridine synthase activity
GO:0009103	4814	7	579	2	0.00543776	lipopolysaccharide biosynthetic process
GO:0009086	4814	9	579	2	0.00543572	methionine biosynthetic process
GO:0008653	4814	7	579	2	0.00543266	lipopolysaccharide metabolic process
GO:0006542	4814	5	579	1	0.00540307	glutamine biosynthetic process
GO:0003743	4814	4	579	3	0.00531531	translation initiation factor activity
GO:0016776	4814	8	579	3	0.00530409	phosphotransferase activity, phosphate group as acceptor
GO:0004812	4814	27	579	17	0.00528572	aminoacyl-tRNA ligase activity
GO:0005773	4814	5	579	1	0.00527245	vacuole
GO:0009088	4814	7	579	1	0.00515715	threonine biosynthetic process
GO:0009228	4814	8	579	2	0.00514286	thiamin biosynthetic process
GO:0030145	4814	5	579	1	0.00511429	manganese ion binding
GO:0004315	4814	6	579	1	0.00501735	3-oxoacyl-[acyl-carrier-protein] synthase activity
GO:0000917	4814	5	579	1	0.00499898	barrier septum formation
GO:0016661	4814	13	579	3	0.00498164	oxidoreductase activity, acting on other nitrogenous compounds as donors
GO:0006546	4814	4	579	1	0.00483164	glycine catabolic process
GO:0016893	4814	11	579	3	0.00480919	endonuclease activity, active with either ribo- or deoxyribonucleic acids and producing 5'-phosphomonoesters
GO:0016763	4814	20	579	6	0.00477449	transferase activity, transferring pentosyl groups
GO:0009141	4814	24	579	11	0.00476837	nucleoside triphosphate metabolic process
GO:0005198	4814	72	579	45	0.00474388	structural molecule activity
GO:0042435	4814	9	579	1	0.00464796	indole derivative biosynthetic process
GO:0008170	4814	7	579	1	0.00460817	N-methyltransferase activity
GO:0000162	4814	9	579	1	0.00460511	tryptophan biosynthetic process
GO:0030529	4814	66	579	44	0.00453572	ribonucleoprotein complex
GO:0003916	4814	5	579	1	0.00452858	DNA topoisomerase activity
GO:0000041	4814	18	579	7	0.00451123	transition metal ion transport
GO:0042724	4814	8	579	2	0.00449592	thiamin and derivative biosynthetic process
GO:0016782	4814	10	579	3	0.00449082	transferase activity, transferring sulfur-containing groups
GO:0032506	4814	5	579	1	0.00443266	cytokinetic process
GO:0006662	4814	3	579	1	0.00438062	glycerol ether metabolic process
GO:0016211	4814	6	579	1	0.00435409	ammonia ligase activity
GO:0006777	4814	6	579	1	0.00431327	Mo-molybdopterin cofactor biosynthetic process
GO:0046034	4814	19	579	9	0.00422245	ATP metabolic process
GO:0006396	4814	36	579	13	0.00419082	RNA processing
GO:0003933	4814	4	579	1	0.00415715	GTP cyclohydrolase activity
GO:0008135	4814	14	579	8	0.00415511	translation factor activity, nucleic acid binding
GO:0005829	4814	6	579	1	0.0041398	cytosol
GO:0043545	4814	6	579	1	0.00410715	molybdopterin cofactor metabolic process
GO:0046912	4814	10	579	2	0.00408572	transferase activity, transferring acyl groups, acyl groups converted into alkyl on transfer
GO:0008360	4814	22	579	8	0.0040796	regulation of cell shape
GO:0006740	4814	12	579	3	0.00395919	NADPH regeneration
GO:0032259	4814	16	579	3	0.00395204	methylation
GO:0003755	4814	7	579	2	0.00394082	peptidyl-prolyl cis-trans isomerase activity
GO:0016298	4814	5	579	1	0.00389694	lipase activity
GO:0034470	4814	26	579	9	0.00387858	ncRNA processing
GO:0009259	4814	40	579	18	0.00387245	ribonucleotide metabolic process
GO:0030163	4814	5	579	1	0.00386735	protein catabolic process
GO:0016042	4814	5	579	1	0.00386225	lipid catabolic process
GO:0016872	4814	5	579	1	0.00384082	intramolecular lyase activity
GO:0009150	4814	37	579	16	0.00383776	purine ribonucleotide metabolic process
GO:0042723	4814	8	579	2	0.00382858	thiamin and derivative metabolic process
GO:0006553	4814	7	579	1	0.00369184	lysine metabolic process
GO:0006265	4814	5	579	1	0.00367449	DNA topological change
GO:0070589	4814	29	579	10	0.00364694	cellular component macromolecule biosynthetic process
GO:0006733	4814	20	579	4	0.00358266	oxidoreduction coenzyme metabolic process
GO:0022838	4814	6	579	1	0.00351327	substrate-specific channel activity
GO:0009206	4814	20	579	9	0.00349184	purine ribonucleoside triphosphate biosynthetic process
GO:0016876	4814	27	579	17	0.0034898	ligase activity, forming aminoacyl-tRNA and related compounds
GO:0009142	4814	22	579	10	0.00339184	nucleoside triphosphate biosynthetic process
GO:0034660	4814	50	579	25	0.00331531	ncRNA metabolic process
GO:0006555	4814	9	579	2	0.00331021	methionine metabolic process
GO:0009145	4814	20	579	9	0.00330204	purine nucleoside triphosphate biosynthetic process
GO:0006824	4814	7	579	1	0.00330102	cobalt ion transport
GO:0006772	4814	8	579	2	0.00328674	thiamin metabolic process
GO:0070008	4814	6	579	1	0.00326939	serine-type exopeptidase activity
GO:0005694	4814	9	579	2	0.00326327	chromosome
GO:0022803	4814	6	579	1	0.00323878	passive transmembrane transporter activity
GO:0009152	4814	36	579	16	0.00321225	purine ribonucleotide biosynthetic process
GO:0005402	4814	9	579	2	0.00318878	cation:sugar symporter activity
GO:0046451	4814	7	579	1	0.00318674	diaminopimelate metabolic process
GO:0006094	4814	6	579	1	0.0031847	gluconeogenesis
GO:0005216	4814	6	579	1	0.00318266	ion channel activity
GO:0001522	4814	5	579	1	0.00315919	pseudouridine synthesis
GO:0019720	4814	6	579	1	0.00315817	Mo-molybdopterin cofactor metabolic process
GO:0051189	4814	6	579	1	0.00313776	prosthetic group metabolic process
GO:0009089	4814	7	579	1	0.00312041	lysine biosynthetic process via diaminopimelate
GO:0006364	4814	9	579	2	0.00308776	rRNA processing
GO:0006040	4814	7	579	2	0.00308266	amino sugar metabolic process
GO:0044445	4814	6	579	1	0.00303776	cytosolic part
GO:0009067	4814	21	579	4	0.00295	aspartate family amino acid biosynthetic process
GO:0005351	4814	9	579	2	0.00291225	sugar:hydrogen symporter activity
GO:0009085	4814	7	579	1	0.00290511	lysine biosynthetic process
GO:0009163	4814	5	579	1	0.0029	nucleoside biosynthetic process
GO:0050793	4814	23	579	8	0.00287857	regulation of developmental process
GO:0016846	4814	7	579	1	0.00283062	carbon-sulfur lyase activity
GO:0006541	4814	19	579	7	0.00276837	glutamine metabolic process
GO:0006568	4814	11	579	1	0.00267041	tryptophan metabolic process
GO:0019104	4814	5	579	1	0.00265	DNA N-glycosylase activity
GO:0008137	4814	19	579	4	0.00263572	NADH dehydrogenase (ubiquinone) activity
GO:0015295	4814	9	579	2	0.00256837	solute:hydrogen symporter activity
GO:0009451	4814	18	579	5	0.00255715	RNA modification
GO:0008276	4814	8	579	2	0.0025398	protein methyltransferase activity
GO:0046365	4814	35	579	10	0.00248776	monosaccharide catabolic process
GO:0015267	4814	6	579	1	0.00244898	channel activity
GO:0004185	4814	6	579	1	0.00244898	serine-type carboxypeptidase activity
GO:0006739	4814	12	579	3	0.0024347	NADP metabolic process
GO:0015197	4814	10	579	2	0.00238776	peptide transporter activity
GO:0006536	4814	6	579	1	0.00234184	glutamate metabolic process
GO:0044265	4814	8	579	2	0.00230204	cellular macromolecule catabolic process
GO:0006566	4814	8	579	1	0.00228572	threonine metabolic process
GO:0003924	4814	16	579	5	0.00225715	GTPase activity
GO:0016072	4814	9	579	2	0.00225408	rRNA metabolic process
GO:0006754	4814	19	579	9	0.0022398	ATP biosynthetic process
GO:0046496	4814	18	579	3	0.00221837	nicotinamide nucleotide metabolic process
GO:0042558	4814	10	579	2	0.00221633	pteridine and derivative metabolic process
GO:0019637	4814	21	579	7	0.00220715	organophosphate metabolic process
GO:0032324	4814	6	579	1	0.00217755	molybdopterin cofactor biosynthetic process
GO:0004616	4814	7	579	1	0.00217653	phosphogluconate dehydrogenase (decarboxylating) activity
GO:0005529	4814	10	579	2	0.00216123	sugar binding
GO:0016878	4814	7	579	2	0.00215204	acid-thiol ligase activity
GO:0033865	4814	8	579	1	0.00205714	nucleoside bisphosphate metabolic process
GO:0019319	4814	6	579	1	0.00203878	hexose biosynthetic process
GO:0009144	4814	21	579	9	0.00203572	purine nucleoside triphosphate metabolic process
GO:0046906	4814	42	579	12	0.00202347	tetrapyrrole binding
GO:0016880	4814	7	579	1	0.00200306	acid-ammonia (or amide) ligase activity
GO:0019239	4814	10	579	2	0.00199388	deaminase activity
GO:0006586	4814	11	579	1	0.00195817	indolalkylamine metabolic process
GO:0000270	4814	36	579	11	0.00195714	peptidoglycan metabolic process
GO:0009205	4814	21	579	9	0.00195714	purine ribonucleoside triphosphate metabolic process
GO:0055086	4814	116	579	43	0.00193674	nucleobase, nucleoside and nucleotide metabolic process
GO:0044038	4814	29	579	10	0.00190817	cell wall macromolecule biosynthetic process
GO:0016151	4814	9	579	2	0.00189082	nickel ion binding
GO:0042430	4814	11	579	1	0.00188163	indole and derivative metabolic process
GO:0016877	4814	7	579	2	0.00179796	ligase activity, forming carbon-sulfur bonds
GO:0043648	4814	35	579	10	0.00177551	dicarboxylic acid metabolic process
GO:0042559	4814	10	579	2	0.00177449	pteridine and derivative biosynthetic process
GO:0006098	4814	12	579	3	0.00177143	pentose-phosphate shunt
GO:0009201	4814	20	579	9	0.00171633	ribonucleoside triphosphate biosynthetic process
GO:0019363	4814	8	579	1	0.00170102	pyridine nucleotide biosynthetic process
GO:0019362	4814	20	579	4	0.00165306	pyridine nucleotide metabolic process
GO:0009116	4814	36	579	10	0.00165204	nucleoside metabolic process
GO:0006760	4814	10	579	3	0.00164388	folic acid and derivative metabolic process
GO:0006090	4814	7	579	2	0.00163776	pyruvate metabolic process
GO:0018130	4814	96	579	34	0.00156939	heterocycle biosynthetic process
GO:0016814	4814	16	579	4	0.00155102	hydrolase activity, acting on carbon-nitrogen (but not peptide) bonds, in cyclic amidines
GO:0008172	4814	7	579	1	0.00150816	S-methyltransferase activity
GO:0016805	4814	6	579	1	0.00144286	dipeptidase activity
GO:0009199	4814	21	579	9	0.00141633	ribonucleoside triphosphate metabolic process
GO:0032989	4814	25	579	8	0.00141633	cellular component morphogenesis
GO:0010035	4814	7	579	1	0.00139184	response to inorganic substance
GO:0009396	4814	10	579	3	0.00137347	folic acid and derivative biosynthetic process
GO:0009401	4814	11	579	2	0.00131939	phosphoenolpyruvate-dependent sugar phosphotransferase system
GO:0009066	4814	22	579	4	0.00129082	aspartate family amino acid metabolic process
GO:0016779	4814	51	579	14	0.00123878	nucleotidyltransferase activity
GO:0046915	4814	21	579	7	0.00122755	transition metal ion transmembrane transporter activity
GO:0015833	4814	14	579	3	0.00121225	peptide transport
GO:0016780	4814	22	579	6	0.00112245	phosphotransferase activity, for other substituted phosphate groups
GO:0006769	4814	18	579	3	0.0010449	nicotinamide metabolic process
GO:0004601	4814	7	579	1	0.00101633	peroxidase activity
GO:0043229	4814	89	579	50	0.000982654	intracellular organelle
GO:0044422	4814	24	579	15	0.000981634	organelle part
GO:0016881	4814	15	579	4	0.000974491	acid-amino acid ligase activity
GO:0051082	4814	8	579	1	0.000948981	unfolded protein binding
GO:0044270	4814	6	579	1	0.000936736	cellular nitrogen compound catabolic process
GO:0046700	4814	10	579	2	0.000935715	heterocycle catabolic process
GO:0016861	4814	12	579	2	0.00092245	intramolecular oxidoreductase activity, interconverting aldoses and ketoses
GO:0015674	4814	17	579	7	0.000917348	di-, tri-valent inorganic cation transport
GO:0015662	4814	12	579	1	0.000904083	ATPase activity, coupled to transmembrane movement of ions, phosphorylative mechanism
GO:0006752	4814	20	579	4	0.000886736	group transfer coenzyme metabolic process
GO:0000902	4814	25	579	8	0.000878572	cell morphogenesis
GO:0016757	4814	33	579	9	0.000837756	transferase activity, transferring glycosyl groups
GO:0005343	4814	8	579	1	0.000765307	organic acid:sodium symporter activity
GO:0008289	4814	5	579	1	0.000730613	lipid binding
GO:0006979	4814	7	579	1	0.000726531	response to oxidative stress
GO:0016705	4814	12	579	3	0.000713266	oxidoreductase activity, acting on paired donors, with incorporation or reduction of molecular oxygen
GO:0006790	4814	42	579	13	0.000706123	sulfur metabolic process
GO:0009820	4814	19	579	3	0.000690817	alkaloid metabolic process
GO:0071103	4814	8	579	1	0.000679593	DNA conformation change
GO:0009108	4814	47	579	9	0.00067347	coenzyme biosynthetic process
GO:0015980	4814	43	579	15	0.000639797	energy derivation by oxidation of organic compounds
GO:0016799	4814	10	579	1	0.000637756	hydrolase activity, hydrolyzing N-glycosyl compounds
GO:0046128	4814	11	579	1	0.00062347	purine ribonucleoside metabolic process
GO:0042434	4814	11	579	1	0.000596939	indole derivative metabolic process
GO:0015114	4814	8	579	1	0.000578572	phosphate transmembrane transporter activity
GO:0042401	4814	16	579	2	0.000571429	cellular biogenic amine biosynthetic process
GO:0008081	4814	10	579	1	0.000567348	phosphoric diester hydrolase activity
GO:0044272	4814	31	579	10	0.000559184	sulfur compound biosynthetic process
GO:0009605	4814	10	579	1	0.000550001	response to external stimulus
GO:0015036	4814	11	579	1	0.000538776	disulfide oxidoreductase activity
GO:0009119	4814	14	579	1	0.000529592	ribonucleoside metabolic process
GO:0016860	4814	13	579	2	0.000521429	intramolecular oxidoreductase activity
GO:0019438	4814	43	579	11	0.000521429	aromatic compound biosynthetic process
GO:0019684	4814	9	579	1	0.000516327	photosynthesis, light reaction
GO:0006732	4814	77	579	20	0.000508164	coenzyme metabolic process
GO:0033692	4814	12	579	2	0.000507143	cellular polysaccharide biosynthetic process
GO:0016684	4814	9	579	1	0.000489796	oxidoreductase activity, acting on peroxide as acceptor
GO:0009072	4814	28	579	7	0.000482654	aromatic amino acid family metabolic process
GO:0016651	4814	36	579	8	0.000455103	oxidoreductase activity, acting on NADH or NADPH
GO:0006800	4814	7	579	1	0.000441837	oxygen and reactive oxygen species metabolic process
GO:0046164	4814	40	579	10	0.000430613	alcohol catabolic process
GO:0006284	4814	12	579	2	0.000402041	base-excision repair
GO:0005315	4814	8	579	1	0.0004	inorganic phosphate transmembrane transporter activity
GO:0008757	4814	23	579	7	0.00039898	S-adenosylmethionine-dependent methyltransferase activity
GO:0015979	4814	12	579	2	0.000396939	photosynthesis
GO:0006817	4814	8	579	1	0.000386735	phosphate transport
GO:0006766	4814	67	579	23	0.000366327	vitamin metabolic process
GO:0043226	4814	91	579	50	0.00034898	organelle
GO:0004659	4814	9	579	2	0.000344898	prenyltransferase activity
GO:0050136	4814	26	579	5	0.000322449	NADH dehydrogenase (quinone) activity
GO:0016620	4814	15	579	2	0.000321429	oxidoreductase activity, acting on the aldehyde or oxo group of donors, NAD or NADP as acceptor
GO:0009991	4814	10	579	1	0.000318368	response to extracellular stimulus
GO:0015144	4814	13	579	2	0.000305102	carbohydrate transmembrane transporter activity
GO:0015370	4814	8	579	1	0.000284694	solute:sodium symporter activity
GO:0016655	4814	26	579	5	0.000271429	oxidoreductase activity, acting on NADH or NADPH, quinone or similar compound as acceptor
GO:0042278	4814	11	579	1	0.000266327	purine nucleoside metabolic process
GO:0048856	4814	26	579	8	0.000263266	anatomical structure development
GO:0016209	4814	17	579	3	0.000230612	antioxidant activity
GO:0009253	4814	12	579	1	0.00022551	peptidoglycan catabolic process
GO:0009231	4814	15	579	2	0.000218368	riboflavin biosynthetic process
GO:0006576	4814	18	579	2	0.000216327	cellular biogenic amine metabolic process
GO:0005618	4814	11	579	1	0.000205102	cell wall
GO:0009110	4814	67	579	23	0.000204082	vitamin biosynthetic process
GO:0016765	4814	32	579	9	0.000193878	transferase activity, transferring alkyl or aryl (other than methyl) groups
GO:0004527	4814	19	579	4	0.000192857	exonuclease activity
[truncated: 368 more rows]

## Sheet: Van t90 down
ID	Pop.total	Pop.term	Study.total	Study.term	marg	name
[truncated: 1,271 more rows]

[truncated: 3 more sheets: Van t30 up, Van t60 up, Van t90 up]
