# Supplementary material for: Genome-wide dynamics of a bacterial response to antibiotics that target the cell envelope
Source: BMC Genomics. 2011 May 11;12:226. doi: 10.1186/1471-2164-12-226 (PMC3123327; doi:10.1186/1471-2164-12-226)
Supplement: Additional file 9 — MGSA GO analysis of the genes significantly differently expressed in response to bacitracin. [file 1471-2164-12-226-S9.XLSX]

## Sheet: Bac down t30,60,90
ID	Pop.total	Pop.term	Study.total	Study.term	marg	name
GO:0006827	4814	7	120	3	0.174827	high-affinity iron ion transport
GO:0034755	4814	7	120	3	0.174431	iron ion transmembrane transport
GO:0008535	4814	1	120	1	0.0860766	respiratory chain complex IV assembly
GO:0006433	4814	1	120	1	0.0824685	prolyl-tRNA aminoacylation
GO:0006562	4814	1	120	1	0.0812991	proline catabolic process
GO:0046654	4814	1	120	1	0.0812001	tetrahydrofolate biosynthetic process
GO:0019343	4814	1	120	1	0.078744	cysteine biosynthetic process via cystathionine
GO:0046653	4814	1	120	1	0.0782195	tetrahydrofolate metabolic process
GO:0006826	4814	9	120	3	0.076898	iron ion transport
GO:0008150	4814	3825	120	97	0.0713225	biological_process
GO:0006560	4814	6	120	2	0.0643541	proline metabolic process
GO:0006229	4814	1	120	1	0.0614878	dUTP biosynthetic process
GO:0009186	4814	2	120	1	0.0561603	deoxyribonucleoside diphosphate metabolic process
GO:0006775	4814	1	120	1	0.0559796	fat-soluble vitamin metabolic process
GO:0042362	4814	1	120	1	0.0551878	fat-soluble vitamin biosynthetic process
GO:0045426	4814	1	120	1	0.0527807	quinone cofactor biosynthetic process
GO:0042274	4814	2	120	1	0.0526358	ribosomal small subunit biogenesis
GO:0042373	4814	1	120	1	0.0519113	vitamin K metabolic process
GO:0009233	4814	1	120	1	0.0514143	menaquinone metabolic process
GO:0006835	4814	2	120	1	0.0498745	dicarboxylic acid transport
GO:0042371	4814	1	120	1	0.0498572	vitamin K biosynthetic process
GO:0006419	4814	2	120	1	0.0494235	alanyl-tRNA aminoacylation
GO:0009132	4814	2	120	1	0.0485337	nucleoside diphosphate metabolic process
GO:0046037	4814	2	120	1	0.0484511	GMP metabolic process
GO:0009399	4814	2	120	1	0.0483205	nitrogen fixation
GO:0009234	4814	1	120	1	0.0482184	menaquinone biosynthetic process
GO:0042375	4814	1	120	1	0.0461296	quinone cofactor metabolic process
GO:0009262	4814	6	120	2	0.0456633	deoxyribonucleotide metabolic process
GO:0006535	4814	2	120	1	0.0439929	cysteine biosynthetic process from serine
GO:0006177	4814	2	120	1	0.0438796	GMP biosynthetic process
GO:0006633	4814	14	120	3	0.0425643	fatty acid biosynthetic process
GO:0006563	4814	8	120	2	0.035199	L-serine metabolic process
GO:0009202	4814	2	120	1	0.0341143	deoxyribonucleoside triphosphate biosynthetic process
GO:0009212	4814	2	120	1	0.0337102	pyrimidine deoxyribonucleoside triphosphate biosynthetic process
GO:0046080	4814	2	120	1	0.0313429	dUTP metabolic process
GO:0019277	4814	3	120	1	0.0307062	UDP-N-acetylgalactosamine biosynthetic process
GO:0019276	4814	3	120	1	0.0304704	UDP-N-acetylgalactosamine metabolic process
GO:0046349	4814	3	120	1	0.0301878	amino sugar biosynthetic process
GO:0009265	4814	3	120	1	0.0251276	2'-deoxyribonucleotide biosynthetic process
GO:0009263	4814	3	120	1	0.0245919	deoxyribonucleotide biosynthetic process
GO:0015669	4814	4	120	1	0.0230817	gas transport
GO:0009200	4814	3	120	1	0.022851	deoxyribonucleoside triphosphate metabolic process
GO:0009148	4814	3	120	1	0.0227551	pyrimidine nucleoside triphosphate biosynthetic process
GO:0046125	4814	3	120	1	0.0227143	pyrimidine deoxyribonucleoside metabolic process
GO:0009221	4814	3	120	1	0.0222847	pyrimidine deoxyribonucleotide biosynthetic process
GO:0009211	4814	3	120	1	0.0218041	pyrimidine deoxyribonucleoside triphosphate metabolic process
GO:0019344	4814	4	120	1	0.0214398	cysteine biosynthetic process
GO:0015671	4814	4	120	1	0.0213153	oxygen transport
GO:0009120	4814	3	120	1	0.0205786	deoxyribonucleoside metabolic process
GO:0009218	4814	3	120	1	0.0204755	pyrimidine ribonucleotide metabolic process
GO:0006631	4814	26	120	4	0.0200602	fatty acid metabolic process
GO:0043623	4814	4	120	1	0.0190408	cellular protein complex assembly
GO:0009220	4814	3	120	1	0.0186949	pyrimidine ribonucleotide biosynthetic process
GO:0006561	4814	5	120	1	0.0183245	proline biosynthetic process
GO:0009065	4814	4	120	1	0.0181531	glutamine family amino acid catabolic process
GO:0006537	4814	4	120	1	0.0180888	glutamate biosynthetic process
GO:0016042	4814	5	120	1	0.0178337	lipid catabolic process
GO:0034622	4814	5	120	1	0.0178276	cellular macromolecular complex assembly
GO:0030163	4814	5	120	1	0.0175745	protein catabolic process
GO:0006542	4814	5	120	1	0.0173541	glutamine biosynthetic process
GO:0006605	4814	5	120	1	0.0170786	protein targeting
GO:0009147	4814	4	120	1	0.0170633	pyrimidine nucleoside triphosphate metabolic process
GO:0009394	4814	4	120	1	0.0164806	2'-deoxyribonucleotide metabolic process
GO:0009219	4814	4	120	1	0.0156419	pyrimidine deoxyribonucleotide metabolic process
GO:0009225	4814	5	120	1	0.0155684	nucleotide-sugar metabolic process
GO:0006541	4814	19	120	3	0.0143235	glutamine metabolic process
GO:0006536	4814	6	120	1	0.0142133	glutamate metabolic process
GO:0006040	4814	7	120	1	0.0138061	amino sugar metabolic process
GO:0000041	4814	18	120	3	0.0134072	transition metal ion transport
GO:0006644	4814	15	120	2	0.0133735	phospholipid metabolic process
GO:0008654	4814	15	120	2	0.0131398	phospholipid biosynthetic process
GO:0015674	4814	17	120	3	0.0129	di-, tri-valent inorganic cation transport
GO:0006414	4814	7	120	1	0.0124194	translational elongation
GO:0042723	4814	8	120	1	0.0122347	thiamin and derivative metabolic process
GO:0032940	4814	7	120	1	0.0120847	secretion by cell
GO:0034220	4814	17	120	3	0.0116194	ion transmembrane transport
GO:0006544	4814	7	120	1	0.0115265	glycine metabolic process
GO:0006534	4814	7	120	1	0.0112561	cysteine metabolic process
GO:0006886	4814	8	120	1	0.0109827	intracellular protein transport
GO:0046903	4814	7	120	1	0.0108418	secretion
GO:0006213	4814	7	120	1	0.0108418	pyrimidine nucleoside metabolic process
GO:0009228	4814	8	120	1	0.0106765	thiamin biosynthetic process
GO:0046417	4814	24	120	3	0.0106357	chorismate metabolic process
GO:0006772	4814	8	120	1	0.0105694	thiamin metabolic process
GO:0042126	4814	8	120	1	0.0105327	nitrate metabolic process
GO:0009064	4814	40	120	5	0.0103347	glutamine family amino acid metabolic process
GO:0046907	4814	8	120	1	0.0102408	intracellular transport
GO:0009116	4814	36	120	4	0.0102337	nucleoside metabolic process
GO:0034613	4814	10	120	1	0.00993062	cellular protein localization
GO:0042559	4814	10	120	1	0.00978368	pteridine and derivative biosynthetic process
GO:0009306	4814	7	120	1	0.00972246	protein secretion
GO:0009070	4814	8	120	1	0.0097194	serine family amino acid biosynthetic process
GO:0022613	4814	12	120	1	0.00966123	ribonucleoprotein complex biogenesis
GO:0006400	4814	9	120	1	0.0096194	tRNA modification
GO:0009084	4814	23	120	3	0.00953879	glutamine family amino acid biosynthetic process
GO:0009069	4814	18	120	2	0.00938572	serine family amino acid metabolic process
GO:0042724	4814	8	120	1	0.00923776	thiamin and derivative biosynthetic process
GO:0046364	4814	9	120	1	0.00923368	monosaccharide biosynthetic process
GO:0019637	4814	21	120	2	0.00902246	organophosphate metabolic process
GO:0045229	4814	20	120	2	0.0090194	external encapsulating structure organization
GO:0042558	4814	10	120	1	0.00896634	pteridine and derivative metabolic process
GO:0009072	4814	28	120	2	0.00887246	aromatic amino acid family metabolic process
GO:0009396	4814	10	120	1	0.00885919	folic acid and derivative biosynthetic process
GO:0051301	4814	36	120	4	0.00883164	cell division
GO:0009073	4814	22	120	2	0.00882858	aromatic amino acid family biosynthetic process
GO:0051649	4814	11	120	1	0.00846838	establishment of localization in cell
GO:0022604	4814	22	120	2	0.00825715	regulation of cell morphogenesis
GO:0015833	4814	14	120	1	0.00816225	peptide transport
GO:0042773	4814	13	120	1	0.00808776	ATP synthesis coupled electron transport
GO:0006730	4814	22	120	2	0.00805001	one-carbon metabolic process
GO:0006760	4814	10	120	1	0.00799695	folic acid and derivative metabolic process
GO:0006418	4814	25	120	2	0.00795409	tRNA aminoacylation for protein translation
GO:0009161	4814	17	120	1	0.00794695	ribonucleoside monophosphate metabolic process
GO:0007047	4814	20	120	2	0.00794593	cellular cell wall organization
GO:0042254	4814	12	120	1	0.00782348	ribosome biogenesis
GO:0009109	4814	17	120	1	0.00779797	coenzyme catabolic process
GO:0019438	4814	43	120	4	0.00779491	aromatic compound biosynthetic process
GO:0051641	4814	13	120	1	0.00775409	cellular localization
GO:0071555	4814	21	120	2	0.00773368	cell wall organization
GO:0070727	4814	10	120	1	0.00773368	cellular macromolecule localization
GO:0009126	4814	15	120	1	0.0077245	purine nucleoside monophosphate metabolic process
GO:0045184	4814	14	120	1	0.00765715	establishment of protein localization
GO:0009168	4814	15	120	1	0.00765205	purine ribonucleoside monophosphate biosynthetic process
GO:0046165	4814	13	120	1	0.00757246	alcohol biosynthetic process
GO:0043038	4814	25	120	2	0.00757144	amino acid activation
GO:0046700	4814	10	120	1	0.00756531	heterocycle catabolic process
GO:0006024	4814	23	120	2	0.00750817	glycosaminoglycan biosynthetic process
GO:0006084	4814	16	120	1	0.00748776	acetyl-CoA metabolic process
GO:0009127	4814	15	120	1	0.00745205	purine nucleoside monophosphate biosynthetic process
GO:0050793	4814	23	120	2	0.00744286	regulation of developmental process
GO:0015849	4814	27	120	2	0.00742246	organic acid transport
GO:0022900	4814	22	120	2	0.00739491	electron transport chain
GO:0009252	4814	23	120	2	0.00735613	peptidoglycan biosynthetic process
GO:0009653	4814	26	120	2	0.0073194	anatomical structure morphogenesis
GO:0009060	4814	18	120	1	0.00729695	aerobic respiration
GO:0015031	4814	14	120	1	0.00725511	protein transport
GO:0008610	4814	58	120	5	0.00723776	lipid biosynthetic process
GO:0034621	4814	14	120	1	0.00719286	cellular macromolecular complex subunit organization
GO:0006399	4814	41	120	3	0.00716429	tRNA metabolic process
GO:0045333	4814	35	120	2	0.00714899	cellular respiration
GO:0051187	4814	18	120	1	0.00706021	cofactor catabolic process
GO:0006221	4814	13	120	1	0.00704695	pyrimidine nucleotide biosynthetic process
GO:0006099	4814	16	120	1	0.0070398	tricarboxylic acid cycle
GO:0055086	4814	116	120	6	0.00703572	nucleobase, nucleoside and nucleotide metabolic process
GO:0009235	4814	27	120	1	0.00701429	cobalamin metabolic process
GO:0032502	4814	27	120	2	0.00699695	developmental process
GO:0032989	4814	25	120	2	0.00698776	cellular component morphogenesis
GO:0006629	4814	100	120	7	0.00697654	lipid metabolic process
GO:0022904	4814	17	120	1	0.00695307	respiratory electron transport chain
GO:0043039	4814	25	120	2	0.0069398	tRNA aminoacylation
GO:0006732	4814	77	120	3	0.0069398	coenzyme metabolic process
GO:0046942	4814	27	120	2	0.00693674	carboxylic acid transport
GO:0015837	4814	22	120	1	0.00693368	amine transport
GO:0000902	4814	25	120	2	0.00693368	cell morphogenesis
GO:0009167	4814	15	120	1	0.00692246	purine ribonucleoside monophosphate metabolic process
GO:0051128	4814	24	120	2	0.00690613	regulation of cellular component organization
GO:0046483	4814	178	120	8	0.00690613	heterocycle metabolic process
GO:0022603	4814	22	120	2	0.0068847	regulation of anatomical structure morphogenesis
GO:0048869	4814	26	120	2	0.00688266	cellular developmental process
GO:0009310	4814	21	120	1	0.00682144	amine catabolic process
GO:0080090	4814	736	120	4	0.0067898	regulation of primary metabolic process
GO:0006023	4814	23	120	2	0.00676837	aminoglycan biosynthetic process
GO:0070882	4814	39	120	2	0.00674797	cellular cell wall organization or biogenesis
GO:0009156	4814	17	120	1	0.00668164	ribonucleoside monophosphate biosynthetic process
GO:0019222	4814	746	120	4	0.00664184	regulation of metabolic process
GO:0008360	4814	22	120	2	0.00662041	regulation of cell shape
GO:0008104	4814	16	120	1	0.00660919	protein localization
GO:0006260	4814	41	120	2	0.0065898	DNA replication
GO:0008652	4814	99	120	6	0.00656837	cellular amino acid biosynthetic process
GO:0044036	4814	45	120	2	0.00655511	cell wall macromolecule metabolic process
GO:0006811	4814	111	120	4	0.00655409	ion transport
GO:0044281	4814	526	120	25	0.0065398	small molecule metabolic process
GO:0070589	4814	29	120	2	0.00653674	cellular component macromolecule biosynthetic process
GO:0018202	4814	44	120	1	0.00651837	peptidyl-histidine modification
GO:0009142	4814	22	120	1	0.00651735	nucleoside triphosphate biosynthetic process
GO:0033036	4814	16	120	1	0.00649082	macromolecule localization
GO:0000097	4814	14	120	1	0.0064745	sulfur amino acid biosynthetic process
GO:0050789	4814	864	120	9	0.00646939	regulation of biological process
GO:0007049	4814	35	120	2	0.00645715	cell cycle
GO:0034645	4814	939	120	12	0.0064347	cellular macromolecule biosynthetic process
GO:0006066	4814	106	120	1	0.00640715	alcohol metabolic process
GO:0008033	4814	17	120	1	0.00640511	tRNA processing
GO:0044255	4814	70	120	6	0.00638674	cellular lipid metabolic process
GO:0044038	4814	29	120	2	0.0063847	cell wall macromolecule biosynthetic process
GO:0046356	4814	16	120	1	0.00636123	acetyl-CoA catabolic process
GO:0034637	4814	28	120	1	0.00635715	cellular carbohydrate biosynthetic process
GO:0046394	4814	122	120	9	0.00635715	carboxylic acid biosynthetic process
GO:0006220	4814	15	120	1	0.00634899	pyrimidine nucleotide metabolic process
GO:0030001	4814	62	120	4	0.00634286	metal ion transport
GO:0034660	4814	50	120	3	0.00627756	ncRNA metabolic process
GO:0042546	4814	38	120	2	0.0062745	cell wall biogenesis
GO:0043933	4814	83	120	2	0.00627348	macromolecular complex subunit organization
GO:0009141	4814	24	120	1	0.00626837	nucleoside triphosphate metabolic process
GO:0009056	4814	153	120	4	0.00626429	catabolic process
GO:0009110	4814	67	120	3	0.00626429	vitamin biosynthetic process
GO:0043648	4814	35	120	3	0.00625817	dicarboxylic acid metabolic process
GO:0009451	4814	18	120	1	0.00622858	RNA modification
GO:0006396	4814	36	120	1	0.00622348	RNA processing
GO:0009273	4814	38	120	2	0.00621837	peptidoglycan-based cell wall biogenesis
GO:0007165	4814	89	120	3	0.00620817	signal transduction
GO:0000271	4814	51	120	2	0.00619286	polysaccharide biosynthetic process
GO:0044272	4814	31	120	2	0.00619184	sulfur compound biosynthetic process
GO:0045449	4814	731	120	4	0.0061898	regulation of transcription
GO:0019219	4814	733	120	4	0.00618878	regulation of nucleobase, nucleoside, nucleotide and nucleic acid metabolic process
GO:0006412	4814	117	120	4	0.0061449	translation
GO:0006790	4814	42	120	2	0.00613674	sulfur metabolic process
GO:0032787	4814	56	120	5	0.00613572	monocarboxylic acid metabolic process
GO:0006464	4814	109	120	1	0.00612143	protein modification process
GO:0006119	4814	23	120	1	0.00611123	oxidative phosphorylation
GO:0044106	4814	181	120	11	0.00611021	cellular amine metabolic process
GO:0009152	4814	36	120	1	0.00607654	purine ribonucleotide biosynthetic process
GO:0006520	4814	174	120	11	0.00605715	cellular amino acid metabolic process
GO:0032774	4814	725	120	3	0.00605205	RNA biosynthetic process
GO:0046395	4814	24	120	1	0.0060398	carboxylic acid catabolic process
GO:0048856	4814	26	120	2	0.00603266	anatomical structure development
GO:0016053	4814	128	120	9	0.00603266	organic acid biosynthetic process
GO:0005975	4814	326	120	3	0.00601939	carbohydrate metabolic process
GO:0044267	4814	252	120	5	0.00600205	cellular protein metabolic process
GO:0010382	4814	29	120	2	0.0059949	cellular cell wall macromolecule metabolic process
GO:0016070	4814	794	120	6	0.00598878	RNA metabolic process
GO:0009124	4814	20	120	1	0.00598878	nucleoside monophosphate biosynthetic process
GO:0016310	4814	123	120	2	0.00597143	phosphorylation
GO:0016054	4814	24	120	1	0.00596735	organic acid catabolic process
GO:0051234	4814	602	120	28	0.00596531	establishment of localization
GO:0034470	4814	26	120	1	0.00595409	ncRNA processing
GO:0051188	4814	101	120	4	0.00593776	cofactor biosynthetic process
GO:0033013	4814	44	120	2	0.00591429	tetrapyrrole metabolic process
GO:0044282	4814	69	120	1	0.00590001	small molecule catabolic process
GO:0006865	4814	21	120	1	0.00589286	amino acid transport
GO:0009889	4814	735	120	4	0.00588368	regulation of biosynthetic process
GO:0018193	4814	46	120	1	0.00587041	peptidyl-amino acid modification
GO:0009063	4814	21	120	1	0.00586633	cellular amino acid catabolic process
GO:0023060	4814	255	120	5	0.00586531	signal transmission
GO:0055085	4814	230	120	7	0.00586327	transmembrane transport
GO:0006461	4814	73	120	2	0.00586225	protein complex assembly
GO:0009059	4814	953	120	12	0.00585409	macromolecule biosynthetic process
GO:0006766	4814	67	120	3	0.00585307	vitamin metabolic process
GO:0031323	4814	741	120	4	0.0058398	regulation of cellular metabolic process
GO:0015980	4814	43	120	2	0.00582654	energy derivation by oxidation of organic compounds
GO:0005976	4814	95	120	2	0.00582143	polysaccharide metabolic process
GO:0006259	4814	162	120	2	0.00580511	DNA metabolic process
GO:0000096	4814	17	120	1	0.00580307	sulfur amino acid metabolic process
GO:0006753	4814	93	120	3	0.00579899	nucleoside phosphate metabolic process
GO:0044262	4814	123	120	1	0.00579184	cellular carbohydrate metabolic process
GO:0050794	4814	858	120	9	0.00578776	regulation of cellular process
GO:0051171	4814	733	120	4	0.00576939	regulation of nitrogen compound metabolic process
GO:0044283	4814	275	120	15	0.00576531	small molecule biosynthetic process
GO:0006807	4814	1368	120	29	0.00575817	nitrogen compound metabolic process
GO:0019752	4814	238	120	17	0.00574388	carboxylic acid metabolic process
GO:0016043	4814	128	120	4	0.00574082	cellular component organization
GO:0006163	4814	44	120	1	0.00574082	purine nucleotide metabolic process
GO:0030203	4814	36	120	2	0.00571531	glycosaminoglycan metabolic process
GO:0009123	4814	20	120	1	0.00570613	nucleoside monophosphate metabolic process
GO:0050896	4814	209	120	1	0.00569796	response to stimulus
GO:0005996	4814	74	120	1	0.0056847	monosaccharide metabolic process
GO:0009117	4814	93	120	3	0.00568164	nucleotide metabolic process
GO:0006796	4814	141	120	2	0.0056745	phosphate metabolic process
GO:0006950	4814	159	120	1	0.00566633	response to stress
GO:0043170	4814	1418	120	17	0.00566327	macromolecule metabolic process
GO:0006091	4814	84	120	3	0.00566123	generation of precursor metabolites and energy
GO:0006355	4814	716	120	3	0.00564796	regulation of transcription, DNA-dependent
GO:0034654	4814	72	120	2	0.00563266	nucleobase, nucleoside, nucleotide and nucleic acid biosynthetic process
GO:0071554	4814	56	120	2	0.00562348	cell wall organization or biogenesis
GO:0009309	4814	106	120	6	0.00562143	amine biosynthetic process
GO:0006139	4814	1082	120	15	0.00562143	nucleobase, nucleoside, nucleotide and nucleic acid metabolic process
GO:0043436	4814	238	120	17	0.00561327	oxoacid metabolic process
GO:0019538	4814	394	120	9	0.00561021	protein metabolic process
GO:0044237	4814	1877	120	41	0.00558368	cellular metabolic process
GO:0044238	4814	1966	120	37	0.00557756	primary metabolic process
GO:0009236	4814	27	120	1	0.00557552	cobalamin biosynthetic process
GO:0018130	4814	96	120	5	0.00556837	heterocycle biosynthetic process
GO:0022607	4814	78	120	2	0.00556123	cellular component assembly
GO:0009058	4814	1399	120	34	0.00555919	biosynthetic process
GO:0006812	4814	91	120	4	0.00555511	cation transport
GO:0006778	4814	43	120	2	0.00554899	porphyrin metabolic process
GO:0044248	4814	63	120	2	0.00553164	cellular catabolic process
GO:0009987	4814	2235	120	54	0.00552245	cellular process
GO:0006725	4814	81	120	4	0.00551837	cellular aromatic compound metabolic process
GO:0006793	4814	141	120	2	0.00550307	phosphorus metabolic process
GO:0044249	4814	1307	120	31	0.00550001	cellular biosynthetic process
GO:0023046	4814	255	120	5	0.00549286	signaling process
GO:0006508	4814	138	120	3	0.00547041	proteolysis
GO:0009150	4814	37	120	1	0.00547041	purine ribonucleotide metabolic process
GO:0033014	4814	43	120	2	0.00546531	tetrapyrrole biosynthetic process
GO:0006810	4814	602	120	28	0.00546225	transport
GO:0055114	4814	548	120	23	0.00545817	oxidation reduction
GO:0044260	4814	1221	120	13	0.00545001	cellular macromolecule metabolic process
GO:0044085	4814	127	120	5	0.00544592	cellular component biogenesis
GO:0006164	4814	42	120	1	0.0054398	purine nucleotide biosynthetic process
GO:0060255	4814	741	120	4	0.00543776	regulation of macromolecule metabolic process
GO:0009165	4814	65	120	2	0.00543572	nucleotide biosynthetic process
GO:0008152	4814	3089	120	65	0.00537347	metabolic process
GO:0000160	4814	195	120	2	0.00535817	two-component signal transduction system (phosphorelay)
GO:0018106	4814	44	120	1	0.0053398	peptidyl-histidine phosphorylation
GO:0043687	4814	99	120	1	0.00531735	post-translational protein modification
GO:0043412	4814	133	120	2	0.00530103	macromolecule modification
GO:0009259	4814	40	120	2	0.00530001	ribonucleotide metabolic process
GO:0006752	4814	20	120	1	0.0052796	group transfer coenzyme metabolic process
GO:0006779	4814	42	120	2	0.00527756	porphyrin biosynthetic process
GO:0065007	4814	874	120	9	0.00525001	biological regulation
GO:0009057	4814	49	120	1	0.0052398	macromolecule catabolic process
GO:0006350	4814	739	120	4	0.00523572	transcription
GO:0006468	4814	84	120	1	0.00522143	protein amino acid phosphorylation
GO:0006352	4814	68	120	1	0.00519694	transcription initiation
GO:0051179	4814	604	120	28	0.00517552	localization
GO:0034404	4814	72	120	2	0.00517245	nucleobase, nucleoside and nucleotide biosynthetic process
GO:0006082	4814	247	120	17	0.00516123	organic acid metabolic process
GO:0051252	4814	716	120	3	0.00516021	regulation of RNA metabolic process
GO:0016051	4814	69	120	3	0.00515613	carbohydrate biosynthetic process
GO:0042180	4814	240	120	18	0.00515511	cellular ketone metabolic process
GO:0000270	4814	36	120	2	0.00514592	peptidoglycan metabolic process
GO:0034641	4814	1307	120	26	0.00512858	cellular nitrogen compound metabolic process
GO:0070271	4814	73	120	2	0.0050949	protein complex biogenesis
GO:0065003	4814	74	120	2	0.00507143	macromolecular complex assembly
GO:0042364	4814	66	120	2	0.00506429	water-soluble vitamin biosynthetic process
GO:0009260	4814	39	120	2	0.00503266	ribonucleotide biosynthetic process
GO:0006519	4814	192	120	11	0.00503266	cellular amino acid and derivative metabolic process
GO:0010556	4814	735	120	4	0.00500205	regulation of macromolecule biosynthetic process
GO:0044271	4814	251	120	12	0.0049449	cellular nitrogen compound biosynthetic process
GO:0009308	4814	226	120	13	0.00490817	amine metabolic process
GO:0010468	4814	739	120	4	0.00490409	regulation of gene expression
GO:0023052	4814	260	120	5	0.00487347	signaling
GO:0006767	4814	66	120	2	0.00482143	water-soluble vitamin metabolic process
GO:0010467	4814	893	120	8	0.00480205	gene expression
GO:0031326	4814	735	120	4	0.00479388	regulation of cellular biosynthetic process
GO:0065008	4814	58	120	2	0.00470817	regulation of biological quality
GO:0006022	4814	43	120	2	0.00462858	aminoglycan metabolic process
GO:0051186	4814	135	120	5	0.00449082	cofactor metabolic process
GO:0006351	4814	722	120	3	0.00444184	transcription, DNA-dependent
GO:0009108	4814	47	120	2	0.0042898	coenzyme biosynthetic process

## Sheet: Bac down at least 2 of 3
ID	Pop.total	Pop.term	Study.total	Study.term	marg	name	ID	Pop.total	Pop.term	Study.total	Study.term	marg	name
GO:0020037	4814	32	483	11	0.866091	heme binding	GO:0016260	4814	1	258	1	0.0382204	selenocysteine biosynthetic process
GO:0015197	4814	10	483	4	0.656845	peptide transporter activity	GO:0006568	4814	11	258	1	0.0281735	tryptophan metabolic process
GO:0005737	4814	375	483	98	0.539549	cytoplasm	GO:0006575	4814	29	258	2	0.00451633	cellular amino acid derivative metabolic process
GO:0051301	4814	36	483	11	0.509626	cell division	GO:0016259	4814	1	258	1	0.0371817	selenocysteine metabolic process
GO:0006790	4814	42	483	15	0.507274	sulfur metabolic process	GO:0006560	4814	6	258	2	0.0499184	proline metabolic process
GO:0044271	4814	251	483	73	0.45558	cellular nitrogen compound biosynthetic process	GO:0006561	4814	5	258	1	0.0424092	proline biosynthetic process
GO:0044424	4814	400	483	106	0.404811	intracellular part	GO:0006562	4814	1	258	1	0.0461429	proline catabolic process
GO:0005525	4814	32	483	9	0.394226	GTP binding	GO:0019538	4814	394	258	26	0	protein metabolic process
GO:0006091	4814	84	483	23	0.388742	generation of precursor metabolites and energy	GO:0006563	4814	8	258	3	0.0916756	L-serine metabolic process
GO:0032561	4814	32	483	9	0.35644	guanyl ribonucleotide binding	GO:0006566	4814	8	258	1	0.0375633	threonine metabolic process
GO:0009325	4814	13	483	4	0.347442	nitrate reductase complex	GO:0006586	4814	11	258	1	0.032698	indolalkylamine metabolic process
GO:0044283	4814	275	483	76	0.339476	small molecule biosynthetic process	GO:0033036	4814	16	258	1	0.00921634	macromolecule localization
GO:0016879	4814	47	483	18	0.332957	ligase activity, forming carbon-nitrogen bonds	GO:0006576	4814	18	258	2	0.0155633	cellular biogenic amine metabolic process
GO:0022900	4814	22	483	9	0.327601	electron transport chain	GO:0006580	4814	1	258	1	0.0424388	ethanolamine metabolic process
GO:0016757	4814	33	483	9	0.320144	transferase activity, transferring glycosyl groups	GO:0042773	4814	13	258	1	0.0304908	ATP synthesis coupled electron transport
GO:0006644	4814	15	483	6	0.315792	phospholipid metabolic process	GO:0006536	4814	6	258	1	0.0254133	glutamate metabolic process
GO:0016780	4814	22	483	6	0.302086	phosphotransferase activity, for other substituted phosphate groups	GO:0006537	4814	4	258	1	0.0402562	glutamate biosynthetic process
GO:0004372	4814	9	483	5	0.275896	glycine hydroxymethyltransferase activity	GO:0006542	4814	5	258	1	0.0361653	glutamine biosynthetic process
GO:0051540	4814	78	483	18	0.261161	metal cluster binding	GO:0006541	4814	19	258	5	0.0895623	glutamine metabolic process
GO:0050567	4814	3	483	3	0.259055	glutaminyl-tRNA synthase (glutamine-hydrolyzing) activity	GO:0000041	4814	18	258	4	0.0521613	transition metal ion transport
GO:0006457	4814	18	483	5	0.254228	protein folding	GO:0042777	4814	3	258	1	0.0406511	plasma membrane ATP synthesis coupled proton transport
GO:0034621	4814	14	483	7	0.251617	cellular macromolecular complex subunit organization	GO:0006534	4814	7	258	3	0.0436296	cysteine metabolic process
GO:0008654	4814	15	483	6	0.250961	phospholipid biosynthetic process	GO:0006535	4814	2	258	2	0.0536756	cysteine biosynthetic process from serine
GO:0016226	4814	4	483	4	0.240161	iron-sulfur cluster assembly	GO:0016310	4814	123	258	8	0	phosphorylation
GO:0051188	4814	101	483	27	0.233011	cofactor biosynthetic process	GO:0060255	4814	741	258	16	0	regulation of macromolecule metabolic process
GO:0009986	4814	5	483	2	0.22519	cell surface	GO:0006547	4814	15	258	3	0.0375347	histidine metabolic process
GO:0006631	4814	26	483	7	0.216948	fatty acid metabolic process	GO:0046653	4814	1	258	1	0.0997654	tetrahydrofolate metabolic process
GO:0019001	4814	32	483	9	0.215113	guanyl nucleotide binding	GO:0046654	4814	1	258	1	0.0889807	tetrahydrofolate biosynthetic process
GO:0006412	4814	117	483	45	0.215107	translation	GO:0006544	4814	7	258	1	0.039898	glycine metabolic process
GO:0051536	4814	78	483	18	0.212261	iron-sulfur cluster binding	GO:0006551	4814	5	258	1	0.0408919	leucine metabolic process
GO:0006827	4814	7	483	4	0.210621	high-affinity iron ion transport	GO:0006638	4814	1	258	1	0.0472266	neutral lipid metabolic process
GO:0034470	4814	26	483	11	0.209213	ncRNA processing	GO:0006639	4814	1	258	1	0.0443307	acylglycerol metabolic process
GO:0006399	4814	41	483	27	0.204403	tRNA metabolic process	GO:0048856	4814	26	258	2	0.00852144	anatomical structure development
GO:0031163	4814	4	483	4	0.203417	metallo-sulfur cluster assembly	GO:0006633	4814	14	258	3	0.124328	fatty acid biosynthetic process
GO:0008033	4814	17	483	8	0.19604	tRNA processing	GO:0006629	4814	100	258	11	0.000930613	lipid metabolic process
GO:0034755	4814	7	483	4	0.183884	iron ion transmembrane transport	GO:0006631	4814	26	258	5	0.260259	fatty acid metabolic process
GO:0004177	4814	15	483	4	0.181107	aminopeptidase activity	GO:0022900	4814	22	258	5	0.503187	electron transport chain
GO:0006633	4814	14	483	5	0.1695	fatty acid biosynthetic process	GO:0006650	4814	2	258	2	0.0569807	glycerophospholipid metabolic process
GO:0030288	4814	17	483	4	0.169263	outer membrane-bounded periplasmic space	GO:0022904	4814	17	258	3	0.0702093	respiratory electron transport chain
GO:0006353	4814	5	483	4	0.165052	transcription termination	GO:0006644	4814	15	258	5	0.368147	phospholipid metabolic process
GO:0051186	4814	135	483	36	0.156986	cofactor metabolic process	GO:0006646	4814	1	258	1	0.0382664	phosphatidylethanolamine biosynthetic process
GO:0006096	4814	22	483	5	0.155692	glycolysis	GO:0000103	4814	2	258	1	0.0339388	sulfate assimilation
GO:0015833	4814	14	483	4	0.153317	peptide transport	GO:0006605	4814	5	258	1	0.0569296	protein targeting
GO:0016783	4814	7	483	3	0.153088	sulfurtransferase activity	GO:0000096	4814	17	258	4	0.0285072	sulfur amino acid metabolic process
GO:0034220	4814	17	483	10	0.141267	ion transmembrane transport	GO:0000097	4814	14	258	4	0.0399296	sulfur amino acid biosynthetic process
GO:0030313	4814	18	483	4	0.136819	cell envelope	GO:0046700	4814	10	258	1	0.0148235	heterocycle catabolic process
GO:0046394	4814	122	483	35	0.125913	carboxylic acid biosynthetic process	GO:0000105	4814	12	258	3	0.0673562	histidine biosynthetic process
GO:0008940	4814	10	483	3	0.125277	nitrate reductase activity	GO:0045017	4814	1	258	1	0.0479572	glycerolipid biosynthetic process
GO:0043241	4814	9	483	6	0.123996	protein complex disassembly	GO:0043933	4814	83	258	2	0	macromolecular complex subunit organization
GO:0016667	4814	19	483	5	0.120477	oxidoreductase activity, acting on sulfur group of donors	GO:0048869	4814	26	258	2	0.0103265	cellular developmental process
GO:0008565	4814	9	483	3	0.118477	protein transporter activity	GO:0006433	4814	1	258	1	0.0399704	prolyl-tRNA aminoacylation
GO:0034660	4814	50	483	30	0.117244	ncRNA metabolic process	GO:0006432	4814	2	258	1	0.0364511	phenylalanyl-tRNA aminoacylation
GO:0045333	4814	35	483	10	0.116438	cellular respiration	GO:0006434	4814	1	258	1	0.0369541	seryl-tRNA aminoacylation
GO:0009225	4814	5	483	3	0.112986	nucleotide-sugar metabolic process	GO:0009889	4814	735	258	16	0	regulation of biosynthetic process
GO:0006396	4814	36	483	13	0.112873	RNA processing	GO:0006437	4814	1	258	1	0.0369225	tyrosyl-tRNA aminoacylation
GO:0044462	4814	18	483	4	0.109111	external encapsulating structure part	GO:0006436	4814	2	258	1	0.0397164	tryptophanyl-tRNA aminoacylation
GO:0034623	4814	9	483	6	0.105965	cellular macromolecular complex disassembly	GO:0006457	4814	18	258	1	0.00870817	protein folding
GO:0019320	4814	33	483	7	0.104952	hexose catabolic process	GO:0006461	4814	73	258	2	0	protein complex assembly
GO:0003755	4814	7	483	2	0.10444	peptidyl-prolyl cis-trans isomerase activity	GO:0006401	4814	4	258	1	0.051345	RNA catabolic process
GO:0043624	4814	9	483	6	0.103017	cellular protein complex disassembly	GO:0006400	4814	9	258	2	0.100497	tRNA modification
GO:0004748	4814	3	483	3	0.102725	ribonucleoside-diphosphate reductase activity	GO:0000162	4814	9	258	1	0.0379715	tryptophan biosynthetic process
GO:0008137	4814	19	483	3	0.102579	NADH dehydrogenase (ubiquinone) activity	GO:0000160	4814	195	258	7	0	two-component signal transduction system (phosphorelay)
GO:0045184	4814	14	483	3	0.101019	establishment of protein localization	GO:0006414	4814	7	258	1	0.0492276	translational elongation
GO:0046873	4814	35	483	7	0.100917	metal ion transmembrane transporter activity	GO:0006412	4814	117	258	15	0	translation
GO:0043234	4814	80	483	19	0.0955252	protein complex	GO:0006418	4814	25	258	11	0.200389	tRNA aminoacylation for protein translation
GO:0009069	4814	18	483	9	0.0940273	serine family amino acid metabolic process	GO:0006419	4814	2	258	1	0.0419327	alanyl-tRNA aminoacylation
GO:0042597	4814	19	483	4	0.0938335	periplasmic space	GO:0070589	4814	29	258	2	0.00654184	cellular component macromolecule biosynthetic process
GO:0004605	4814	1	483	1	0.0929064	phosphatidate cytidylyltransferase activity	GO:0006426	4814	1	258	1	0.0386725	glycyl-tRNA aminoacylation
GO:0046365	4814	35	483	7	0.0925106	monosaccharide catabolic process	GO:0006427	4814	1	258	1	0.0387296	histidyl-tRNA aminoacylation
GO:0016675	4814	5	483	4	0.091596	oxidoreductase activity, acting on heme group of donors	GO:0006424	4814	1	258	1	0.0387337	glutamyl-tRNA aminoacylation
GO:0046907	4814	8	483	2	0.0891127	intracellular transport	GO:0006430	4814	1	258	1	0.0373174	lysyl-tRNA aminoacylation
GO:0031975	4814	18	483	4	0.0886106	envelope	GO:0051641	4814	13	258	1	0.0172439	cellular localization
GO:0006007	4814	33	483	7	0.0883627	glucose catabolic process	GO:0006428	4814	1	258	1	0.0390439	isoleucyl-tRNA aminoacylation
GO:0000286	4814	1	483	1	0.0877085	alanine dehydrogenase activity	GO:0051649	4814	11	258	1	0.0245837	establishment of localization in cell
GO:0032984	4814	9	483	6	0.0873439	macromolecular complex disassembly	GO:0071555	4814	21	258	2	0.0205653	cell wall organization
GO:0016859	4814	7	483	2	0.0851585	cis-trans isomerase activity	GO:0071554	4814	56	258	2	2.04082e-05	cell wall organization or biogenesis
GO:0046417	4814	24	483	7	0.0841418	chorismate metabolic process	GO:0006508	4814	138	258	6	0	proteolysis
GO:0043543	4814	1	483	1	0.0830502	protein amino acid acylation	GO:0006519	4814	192	258	35	0.00822042	cellular amino acid and derivative metabolic process
GO:0005381	4814	12	483	4	0.0829877	iron ion transmembrane transporter activity	GO:0006525	4814	12	258	1	0.0250888	arginine metabolic process
GO:0015031	4814	14	483	3	0.0828523	protein transport	GO:0006526	4814	10	258	1	0.0393674	arginine biosynthetic process
GO:0004129	4814	5	483	4	0.0806668	cytochrome-c oxidase activity	GO:0006520	4814	174	258	34	0.0866654	cellular amino acid metabolic process
GO:0006826	4814	9	483	4	0.0804793	iron ion transport	GO:0019637	4814	21	258	5	0.123451	organophosphate metabolic process
GO:0004802	4814	2	483	1	0.0793418	transketolase activity	GO:0006468	4814	84	258	2	0	protein amino acid phosphorylation
GO:0009244	4814	1	483	1	0.0793293	lipopolysaccharide core region biosynthetic process	GO:0006464	4814	109	258	3	0	protein modification process
GO:0016884	4814	15	483	7	0.0792918	carbon-nitrogen ligase activity, with glutamine as amido-N-donor	GO:0016226	4814	4	258	1	0.0867899	iron-sulfur cluster assembly
GO:0004334	4814	1	483	1	0.0792564	fumarylacetoacetase activity	GO:0034220	4814	17	258	7	0.425739	ion transmembrane transport
GO:0030234	4814	5	483	2	0.0790293	enzyme regulator activity	GO:0009075	4814	15	258	3	0.041298	histidine family amino acid metabolic process
GO:0032991	4814	146	483	33	0.0781731	macromolecular complex	GO:0009073	4814	22	258	4	0.058445	aromatic amino acid family biosynthetic process
GO:0015002	4814	5	483	4	0.0776606	heme-copper terminal oxidase activity	GO:0009072	4814	28	258	4	0.0195817	aromatic amino acid family metabolic process
GO:0016744	4814	8	483	4	0.0765897	transferase activity, transferring aldehyde or ketonic groups	GO:0009076	4814	12	258	3	0.0604807	histidine family amino acid biosynthetic process
GO:0070001	4814	2	483	1	0.0764168	aspartic-type peptidase activity	GO:0009083	4814	1	258	1	0.105319	branched chain family amino acid catabolic process
GO:0022890	4814	48	483	15	0.0759272	inorganic cation transmembrane transporter activity	GO:0031326	4814	735	258	16	0	regulation of cellular biosynthetic process
GO:0031365	4814	1	483	1	0.0743231	N-terminal protein amino acid modification	GO:0009082	4814	13	258	2	0.0338796	branched chain family amino acid biosynthetic process
GO:0005310	4814	2	483	1	0.0740418	dicarboxylic acid transmembrane transporter activity	GO:0009081	4814	15	258	3	0.102534	branched chain family amino acid metabolic process
GO:0015296	4814	2	483	1	0.0731252	anion:cation symporter activity	GO:0031323	4814	741	258	16	0	regulation of cellular metabolic process
GO:0003697	4814	4	483	1	0.0720897	single-stranded DNA binding	GO:0032774	4814	725	258	15	0	RNA biosynthetic process
GO:0004176	4814	2	483	1	0.0716314	ATP-dependent peptidase activity	GO:0009084	4814	23	258	4	0.0411317	glutamine family amino acid biosynthetic process
GO:0016671	4814	3	483	2	0.0701126	oxidoreductase activity, acting on sulfur group of donors, disulfide as acceptor	GO:0009058	4814	1399	258	91	0	biosynthetic process
GO:0006011	4814	1	483	1	0.0698272	UDP-glucose metabolic process	GO:0009059	4814	953	258	36	0	macromolecule biosynthetic process
GO:0016655	4814	26	483	4	0.0697293	oxidoreductase activity, acting on NADH or NADPH, quinone or similar compound as acceptor	GO:0009056	4814	153	258	8	0	catabolic process
GO:0043566	4814	4	483	1	0.0696668	structure-specific DNA binding	GO:0009057	4814	49	258	2	6.63266e-05	macromolecule catabolic process
GO:0006886	4814	8	483	2	0.0690751	intracellular protein transport	GO:0009063	4814	21	258	2	0.0125021	cellular amino acid catabolic process
GO:0008785	4814	1	483	1	0.0679856	alkyl hydroperoxide reductase activity	GO:0009060	4814	18	258	3	0.0700909	aerobic respiration
GO:0003994	4814	1	483	1	0.0673251	aconitate hydratase activity	GO:0042546	4814	38	258	2	0.0023051	cell wall biogenesis
GO:0055086	4814	116	483	33	0.0665543	nucleobase, nucleoside and nucleotide metabolic process	GO:0032268	4814	4	258	1	0.0598766	regulation of cellular protein metabolic process
GO:0016823	4814	2	483	1	0.0661856	hydrolase activity, acting on acid carbon-carbon bonds, in ketonic substances	GO:0009066	4814	22	258	1	0.0292388	aspartate family amino acid metabolic process
GO:0046401	4814	1	483	1	0.0661126	lipopolysaccharide core region metabolic process	GO:0032259	4814	16	258	1	0.0125347	methylation
GO:0009132	4814	2	483	1	0.0661064	nucleoside diphosphate metabolic process	GO:0009067	4814	21	258	1	0.032848	aspartate family amino acid biosynthetic process
GO:0016676	4814	5	483	4	0.0656189	oxidoreductase activity, acting on heme group of donors, oxygen as acceptor	GO:0009064	4814	40	258	7	0.034298	glutamine family amino acid metabolic process
GO:0045300	4814	1	483	1	0.0649147	acyl-[acyl-carrier-protein] desaturase activity	GO:0032787	4814	56	258	6	0.0191776	monocarboxylic acid metabolic process
GO:0004751	4814	2	483	1	0.0644772	ribose-5-phosphate isomerase activity	GO:0042559	4814	10	258	1	0.0248286	pteridine and derivative biosynthetic process
GO:0018409	4814	1	483	1	0.0641168	peptide or protein amino-terminal blocking	GO:0009065	4814	4	258	1	0.032347	glutamine family amino acid catabolic process
GO:0004190	4814	2	483	1	0.0633897	aspartic-type endopeptidase activity	GO:0042558	4814	10	258	1	0.023698	pteridine and derivative metabolic process
GO:0070567	4814	2	483	1	0.0631585	cytidylyltransferase activity	GO:0009070	4814	8	258	4	0.0456541	serine family amino acid biosynthetic process
GO:0016822	4814	2	483	1	0.0624793	hydrolase activity, acting on acid carbon-carbon bonds	GO:0000270	4814	36	258	2	0.00187653	peptidoglycan metabolic process
GO:0030955	4814	2	483	2	0.0623251	potassium ion binding	GO:0000271	4814	51	258	2	0.000986736	polysaccharide biosynthetic process
GO:0051748	4814	1	483	1	0.061623	UTP-monosaccharide-1-phosphate uridylyltransferase activity	GO:0009069	4814	18	258	5	0.0366704	serine family amino acid metabolic process
GO:0016661	4814	13	483	3	0.0606501	oxidoreductase activity, acting on other nitrogenous compounds as donors	GO:0016053	4814	128	258	22	0.0922878	organic acid biosynthetic process
GO:0030414	4814	2	483	1	0.0606001	peptidase inhibitor activity	GO:0046903	4814	7	258	1	0.0420653	secretion
GO:0003954	4814	26	483	4	0.0605251	NADH dehydrogenase activity	GO:0016052	4814	77	258	1	0.000233674	carbohydrate catabolic process
GO:0009186	4814	2	483	1	0.059748	deoxyribonucleoside diphosphate metabolic process	GO:0016054	4814	24	258	2	0.00943266	organic acid catabolic process
GO:0017153	4814	2	483	1	0.0591855	sodium:dicarboxylate symporter activity	GO:0016051	4814	69	258	4	0.000871429	carbohydrate biosynthetic process
GO:0016742	4814	6	483	3	0.0586272	hydroxymethyl-, formyl- and related transferase activity	GO:0051252	4814	716	258	15	0	regulation of RNA metabolic process
GO:0046349	4814	3	483	2	0.0575126	amino sugar biosynthetic process	GO:0046907	4814	8	258	1	0.0306541	intracellular transport
GO:0006473	4814	1	483	1	0.0573001	protein amino acid acetylation	GO:0051246	4814	4	258	1	0.0641756	regulation of protein metabolic process
GO:0055067	4814	3	483	1	0.0567543	monovalent inorganic cation homeostasis	GO:0080090	4814	736	258	16	0	regulation of primary metabolic process
GO:0004857	4814	2	483	1	0.0566147	enzyme inhibitor activity	GO:0051234	4814	602	258	53	0	establishment of localization
GO:0009451	4814	18	483	6	0.0565272	RNA modification	GO:0016042	4814	5	258	1	0.0722276	lipid catabolic process
GO:0008235	4814	10	483	3	0.056221	metalloexopeptidase activity	GO:0009987	4814	2235	258	132	0	cellular process
GO:0022411	4814	9	483	6	0.0550189	cellular component disassembly	GO:0016043	4814	128	258	4	0	cellular component organization
GO:0006400	4814	9	483	5	0.0547126	tRNA modification	GO:0006399	4814	41	258	13	0.167519	tRNA metabolic process
GO:0006835	4814	2	483	1	0.0544564	dicarboxylic acid transport	GO:0042592	4814	34	258	1	0.000591837	homeostatic process
GO:0009060	4814	18	483	5	0.0538418	aerobic respiration	GO:0006397	4814	1	258	1	0.0868123	mRNA processing
GO:0003983	4814	1	483	1	0.0537105	UTP:glucose-1-phosphate uridylyltransferase activity	GO:0006396	4814	36	258	5	0.0289939	RNA processing
GO:0006474	4814	1	483	1	0.0533605	N-terminal protein amino acid acetylation	GO:0019725	4814	30	258	1	0.00103265	cellular homeostasis
GO:0046915	4814	21	483	5	0.053148	transition metal ion transmembrane transporter activity	GO:0046942	4814	27	258	2	0.00709695	carboxylic acid transport
GO:0009233	4814	1	483	1	0.0520793	menaquinone metabolic process	GO:0043687	4814	99	258	2	0	post-translational protein modification
GO:0019637	4814	21	483	6	0.0520334	organophosphate metabolic process	GO:0016070	4814	794	258	30	0	RNA metabolic process
GO:0008963	4814	3	483	2	0.0520022	phospho-N-acetylmuramoyl-pentapeptide-transferase activity	GO:0016071	4814	2	258	1	0.0646174	mRNA metabolic process
GO:0030312	4814	29	483	5	0.0516418	external encapsulating structure	GO:0016075	4814	1	258	1	0.0852634	rRNA catabolic process
GO:0000049	4814	13	483	8	0.0515376	tRNA binding	GO:0016072	4814	9	258	1	0.028298	rRNA metabolic process
GO:0033036	4814	16	483	3	0.0513209	macromolecule localization	GO:0006364	4814	9	258	1	0.0274153	rRNA processing
GO:0016209	4814	17	483	2	0.0505647	antioxidant activity	GO:0019752	4814	238	258	41	0.0340949	carboxylic acid metabolic process
GO:0004845	4814	2	483	1	0.0504709	uracil phosphoribosyltransferase activity	GO:0048034	4814	1	258	1	0.0698113	heme O biosynthetic process
GO:0004866	4814	2	483	1	0.0500793	endopeptidase inhibitor activity	GO:0022613	4814	12	258	2	0.0700848	ribonucleoprotein complex biogenesis
GO:0006563	4814	8	483	5	0.0499751	L-serine metabolic process	GO:0048033	4814	1	258	1	0.0692899	heme o metabolic process
GO:0008535	4814	1	483	1	0.0495064	respiratory chain complex IV assembly	GO:0015031	4814	14	258	1	0.0132082	protein transport
GO:0045259	4814	9	483	6	0.048673	proton-transporting ATP synthase complex	GO:0070271	4814	73	258	2	0	protein complex biogenesis
GO:0016651	4814	36	483	5	0.0483105	oxidoreductase activity, acting on NADH or NADPH	GO:0006352	4814	68	258	1	0	transcription initiation
GO:0051920	4814	1	483	1	0.0481876	peroxiredoxin activity	GO:0006355	4814	716	258	15	0	regulation of transcription, DNA-dependent
GO:0015674	4814	17	483	5	0.0481043	di-, tri-valent inorganic cation transport	GO:0006350	4814	739	258	16	0	transcription
GO:0016725	4814	8	483	4	0.0479688	oxidoreductase activity, acting on CH or CH2 groups	GO:0006351	4814	722	258	15	0	transcription, DNA-dependent
GO:0008272	4814	3	483	1	0.0479376	sulfate transport	GO:0043648	4814	35	258	5	0.0570103	dicarboxylic acid metabolic process
GO:0009116	4814	36	483	8	0.0479022	nucleoside metabolic process	GO:0022603	4814	22	258	2	0.0184786	regulation of anatomical structure morphogenesis
GO:0015081	4814	3	483	1	0.0476168	sodium ion transmembrane transporter activity	GO:0022604	4814	22	258	2	0.0197939	regulation of cell morphogenesis
GO:0004867	4814	2	483	1	0.047248	serine-type endopeptidase inhibitor activity	GO:0022607	4814	78	258	2	0	cellular component assembly
GO:0008173	4814	13	483	4	0.0471418	RNA methyltransferase activity	GO:0051301	4814	36	258	5	0.122528	cell division
GO:0015077	4814	24	483	10	0.0470209	monovalent inorganic cation transmembrane transporter activity	GO:0009211	4814	3	258	1	0.0481358	pyrimidine deoxyribonucleoside triphosphate metabolic process
GO:0006775	4814	1	483	1	0.046873	fat-soluble vitamin metabolic process	GO:0046034	4814	19	258	3	0.0204255	ATP metabolic process
GO:0016717	4814	2	483	1	0.0465709	oxidoreductase activity, acting on paired donors, with oxidation of a pair of donors resulting in the reduction of molecular oxygen to two molecules of water	GO:0046037	4814	2	258	1	0.0642184	GMP metabolic process
GO:0016668	4814	5	483	1	0.0465084	oxidoreductase activity, acting on sulfur group of donors, NAD or NADP as acceptor	GO:0009212	4814	2	258	1	0.0446011	pyrimidine deoxyribonucleoside triphosphate biosynthetic process
GO:0015976	4814	4	483	1	0.0461751	carbon utilization	GO:0009202	4814	2	258	1	0.0427531	deoxyribonucleoside triphosphate biosynthetic process
GO:0004792	4814	3	483	1	0.0461313	thiosulfate sulfurtransferase activity	GO:0046040	4814	8	258	1	0.0412174	IMP metabolic process
GO:0019276	4814	3	483	2	0.0455938	UDP-N-acetylgalactosamine metabolic process	GO:0009200	4814	3	258	1	0.040698	deoxyribonucleoside triphosphate metabolic process
GO:0015082	4814	22	483	5	0.0454063	di-, tri-valent inorganic cation transmembrane transporter activity	GO:0009201	4814	20	258	3	0.0216378	ribonucleoside triphosphate biosynthetic process
GO:0030163	4814	5	483	1	0.0453834	protein catabolic process	GO:0009206	4814	20	258	3	0.0208582	purine ribonucleoside triphosphate biosynthetic process
GO:0008104	4814	16	483	3	0.0453772	protein localization	GO:0009205	4814	21	258	3	0.0181888	purine ribonucleoside triphosphate metabolic process
GO:0046906	4814	42	483	12	0.0452584	tetrapyrrole binding	GO:0006177	4814	2	258	1	0.0565939	GMP biosynthetic process
GO:0001932	4814	1	483	1	0.0450043	regulation of protein amino acid phosphorylation	GO:0009199	4814	21	258	3	0.0171653	ribonucleoside triphosphate metabolic process
GO:0004601	4814	7	483	1	0.0449647	peroxidase activity	GO:0009186	4814	2	258	1	0.114866	deoxyribonucleoside diphosphate metabolic process
GO:0016469	4814	11	483	7	0.0446855	proton-transporting two-sector ATPase complex	GO:0006189	4814	7	258	1	0.0574256	'de novo' IMP biosynthetic process
GO:0003723	4814	78	483	24	0.0446001	RNA binding	GO:0043623	4814	4	258	1	0.079895	cellular protein complex assembly
GO:0071555	4814	21	483	9	0.0444001	cell wall organization	GO:0006188	4814	8	258	1	0.0395572	IMP biosynthetic process
GO:0070569	4814	4	483	2	0.0443168	uridylyltransferase activity	GO:0006163	4814	44	258	5	0.00834899	purine nucleotide metabolic process
GO:0009249	4814	2	483	1	0.044023	protein lipoylation	GO:0006164	4814	42	258	5	0.0110378	purine nucleotide biosynthetic process
GO:0008320	4814	6	483	2	0.0435668	protein transmembrane transporter activity	GO:0001522	4814	5	258	1	0.0450511	pseudouridine synthesis
GO:0009262	4814	6	483	2	0.0434126	deoxyribonucleotide metabolic process	GO:0009168	4814	15	258	2	0.0344929	purine ribonucleoside monophosphate biosynthetic process
GO:0050136	4814	26	483	4	0.0430688	NADH dehydrogenase (quinone) activity	GO:0032940	4814	7	258	1	0.0413347	secretion by cell
GO:0042126	4814	8	483	2	0.0429688	nitrate metabolic process	GO:0009161	4814	17	258	3	0.0756133	ribonucleoside monophosphate metabolic process
GO:0008289	4814	5	483	1	0.0426397	lipid binding	GO:0006144	4814	6	258	1	0.0414745	purine base metabolic process
GO:0006885	4814	3	483	1	0.042023	regulation of pH	GO:0009163	4814	5	258	1	0.0314011	nucleoside biosynthetic process
GO:0051128	4814	24	483	11	0.0416043	regulation of cellular component organization	GO:0009165	4814	65	258	10	0.010051	nucleotide biosynthetic process
GO:0045263	4814	4	483	2	0.041248	proton-transporting ATP synthase complex, coupling factor F(o)	GO:0009167	4814	15	258	2	0.0377939	purine ribonucleoside monophosphate metabolic process
GO:0016728	4814	5	483	3	0.0411126	oxidoreductase activity, acting on CH or CH2 groups, disulfide as acceptor	GO:0009152	4814	36	258	5	0.0166949	purine ribonucleotide biosynthetic process
GO:0018065	4814	2	483	1	0.0409605	protein-cofactor linkage	GO:0009156	4814	17	258	3	0.0756889	ribonucleoside monophosphate biosynthetic process
GO:0022884	4814	6	483	2	0.0408709	macromolecule transmembrane transporter activity	GO:0009150	4814	37	258	5	0.014648	purine ribonucleotide metabolic process
GO:0042586	4814	4	483	1	0.0408459	peptide deformylase activity	GO:0006260	4814	41	258	3	0.00348572	DNA replication
GO:0070566	4814	6	483	3	0.0408022	adenylyltransferase activity	GO:0009148	4814	3	258	1	0.041747	pyrimidine nucleoside triphosphate biosynthetic process
GO:0019419	4814	2	483	2	0.0407105	sulfate reduction	GO:0006259	4814	162	258	3	0	DNA metabolic process
GO:0032268	4814	4	483	3	0.0404772	regulation of cellular protein metabolic process	GO:0009147	4814	4	258	1	0.0393541	pyrimidine nucleoside triphosphate metabolic process
GO:0006662	4814	3	483	2	0.040398	glycerol ether metabolic process	GO:0009144	4814	21	258	3	0.0173949	purine nucleoside triphosphate metabolic process
GO:0004549	4814	2	483	2	0.0403647	tRNA-specific ribonuclease activity	GO:0009145	4814	20	258	3	0.0179235	purine nucleoside triphosphate biosynthetic process
GO:0015078	4814	18	483	9	0.0399147	hydrogen ion transmembrane transporter activity	GO:0009142	4814	22	258	4	0.0259021	nucleoside triphosphate biosynthetic process
GO:0008113	4814	2	483	1	0.0397688	peptide-methionine-(S)-S-oxide reductase activity	GO:0042723	4814	8	258	1	0.0436582	thiamin and derivative metabolic process
GO:0006188	4814	8	483	4	0.0397063	IMP biosynthetic process	GO:0009141	4814	24	258	4	0.0193908	nucleoside triphosphate metabolic process
GO:0004089	4814	4	483	1	0.0393709	carbonate dehydratase activity	GO:0042724	4814	8	258	1	0.0434143	thiamin and derivative biosynthetic process
GO:0004779	4814	1	483	1	0.0392001	sulfate adenylyltransferase activity	GO:0042727	4814	15	258	2	0.0493511	riboflavin and derivative biosynthetic process
GO:0005198	4814	72	483	15	0.0390126	structural molecule activity	GO:0042726	4814	15	258	2	0.0457235	riboflavin and derivative metabolic process
GO:0022904	4814	17	483	5	0.0388084	respiratory electron transport chain	GO:0018904	4814	3	258	1	0.0322429	organic ether metabolic process
GO:0045426	4814	1	483	1	0.0385626	quinone cofactor biosynthetic process	GO:0009132	4814	2	258	1	0.117004	nucleoside diphosphate metabolic process
GO:0016782	4814	10	483	3	0.0382313	transferase activity, transferring sulfur-containing groups	GO:0009127	4814	15	258	2	0.0356368	purine nucleoside monophosphate biosynthetic process
GO:0016053	4814	128	483	35	0.0377584	organic acid biosynthetic process	GO:0032989	4814	25	258	2	0.0130959	cellular component morphogenesis
GO:0009236	4814	27	483	11	0.0375522	cobalamin biosynthetic process	GO:0009126	4814	15	258	2	0.0341194	purine nucleoside monophosphate metabolic process
GO:0033013	4814	44	483	15	0.0374376	tetrapyrrole metabolic process	GO:0009124	4814	20	258	3	0.0481368	nucleoside monophosphate biosynthetic process
GO:0043244	4814	2	483	2	0.037198	regulation of protein complex disassembly	GO:0009123	4814	20	258	3	0.0476776	nucleoside monophosphate metabolic process
GO:0005509	4814	4	483	1	0.037048	calcium ion binding	GO:0009120	4814	3	258	1	0.0428337	deoxyribonucleoside metabolic process
GO:0044446	4814	20	483	8	0.037023	intracellular organelle part	GO:0009116	4814	36	258	7	0.26311	nucleoside metabolic process
GO:0008531	4814	1	483	1	0.0370042	riboflavin kinase activity	GO:0015992	4814	14	258	4	0.1471	proton transport
GO:0033177	4814	4	483	2	0.0368709	proton-transporting two-sector ATPase complex, proton-transporting domain	GO:0009117	4814	93	258	11	0.000790817	nucleotide metabolic process
GO:0009072	4814	28	483	7	0.0368022	aromatic amino acid family metabolic process	GO:0006229	4814	1	258	1	0.0530664	dUTP biosynthetic process
GO:0008961	4814	2	483	1	0.0365084	phosphatidylglycerol-prolipoprotein diacylglyceryl transferase activity	GO:0032502	4814	27	258	2	0.00902654	developmental process
GO:0051246	4814	4	483	3	0.0363626	regulation of protein metabolic process	GO:0009112	4814	11	258	1	0.0227786	nucleobase metabolic process
GO:0008175	4814	3	483	2	0.0362397	tRNA methyltransferase activity	GO:0009113	4814	3	258	1	0.0731389	purine base biosynthetic process
GO:0009126	4814	15	483	6	0.0360355	purine nucleoside monophosphate metabolic process	GO:0009108	4814	47	258	2	0.0011949	coenzyme biosynthetic process
GO:0051539	4814	33	483	7	0.0359605	4 iron, 4 sulfur cluster binding	GO:0009109	4814	17	258	2	0.0418817	coenzyme catabolic process
GO:0009312	4814	4	483	1	0.0356917	oligosaccharide biosynthetic process	GO:0015985	4814	10	258	3	0.0679052	energy coupled proton transport, down electrochemical gradient
GO:0006099	4814	16	483	4	0.035498	tricarboxylic acid cycle	GO:0009110	4814	67	258	10	0.0473307	vitamin biosynthetic process
GO:0009055	4814	87	483	18	0.0354813	electron carrier activity	GO:0015986	4814	10	258	3	0.0632501	ATP synthesis coupled proton transport
GO:0008239	4814	4	483	1	0.0353188	dipeptidyl-peptidase activity	GO:0033014	4814	43	258	8	0.119775	tetrapyrrole biosynthetic process
GO:0019277	4814	3	483	2	0.0352438	UDP-N-acetylgalactosamine biosynthetic process	GO:0006213	4814	7	258	1	0.0346215	pyrimidine nucleoside metabolic process
GO:0008652	4814	99	483	28	0.035148	cellular amino acid biosynthetic process	GO:0033013	4814	44	258	8	0.102068	tetrapyrrole metabolic process
GO:0051082	4814	8	483	2	0.0350167	unfolded protein binding	GO:0015980	4814	43	258	6	0.0535388	energy derivation by oxidation of organic compounds
GO:0042371	4814	1	483	1	0.0349605	vitamin K biosynthetic process	GO:0009098	4814	5	258	1	0.043799	leucine biosynthetic process
GO:0016624	4814	6	483	3	0.034923	oxidoreductase activity, acting on the aldehyde or oxo group of donors, disulfide as acceptor	GO:0006221	4814	13	258	4	0.0846756	pyrimidine nucleotide biosynthetic process
GO:0004781	4814	1	483	1	0.0347709	sulfate adenylyltransferase (ATP) activity	GO:0006220	4814	15	258	4	0.0669041	pyrimidine nucleotide metabolic process
GO:0004620	4814	4	483	1	0.0347355	phospholipase activity	GO:0009088	4814	7	258	1	0.0425235	threonine biosynthetic process
GO:0006544	4814	7	483	3	0.0344292	glycine metabolic process	GO:0031399	4814	1	258	1	0.101322	regulation of protein modification process
GO:0042373	4814	1	483	1	0.034098	vitamin K metabolic process	GO:0046112	4814	6	258	1	0.0520582	nucleobase biosynthetic process
GO:0016847	4814	5	483	1	0.0336167	1-aminocyclopropane-1-carboxylate synthase activity	GO:0005976	4814	95	258	2	0	polysaccharide metabolic process
GO:0070727	4814	10	483	2	0.0335126	cellular macromolecule localization	GO:0009225	4814	5	258	1	0.0591388	nucleotide-sugar metabolic process
GO:0046903	4814	7	483	2	0.0334751	secretion	GO:0009231	4814	15	258	2	0.0462776	riboflavin biosynthetic process
GO:0009274	4814	4	483	1	0.0333459	peptidoglycan-based cell wall	GO:0009228	4814	8	258	1	0.035949	thiamin biosynthetic process
GO:0042375	4814	1	483	1	0.0330313	quinone cofactor metabolic process	GO:0007049	4814	35	258	3	0.0101735	cell cycle
GO:0034622	4814	5	483	1	0.0329626	cellular macromolecular complex assembly	GO:0051188	4814	101	258	11	0.00258164	cofactor biosynthetic process
GO:0004743	4814	2	483	2	0.0328355	pyruvate kinase activity	GO:0009218	4814	3	258	1	0.0473562	pyrimidine ribonucleotide metabolic process
GO:0006084	4814	16	483	4	0.0328063	acetyl-CoA metabolic process	GO:0007047	4814	20	258	2	0.0240837	cellular cell wall organization
GO:0031554	4814	2	483	2	0.0327813	regulation of transcription termination	GO:0009219	4814	4	258	1	0.0393235	pyrimidine deoxyribonucleotide metabolic process
GO:0043623	4814	4	483	1	0.0325501	cellular protein complex assembly	GO:0046125	4814	3	258	1	0.0383623	pyrimidine deoxyribonucleoside metabolic process
GO:0051649	4814	11	483	2	0.0324563	establishment of localization in cell	GO:0005975	4814	326	258	6	0	carbohydrate metabolic process
GO:0009234	4814	1	483	1	0.0323772	menaquinone biosynthetic process	GO:0051186	4814	135	258	13	0.000366327	cofactor metabolic process
GO:0031071	4814	1	483	1	0.0320126	cysteine desulfurase activity	GO:0009220	4814	3	258	1	0.0497001	pyrimidine ribonucleotide biosynthetic process
GO:0022604	4814	22	483	9	0.0318855	regulation of cell morphogenesis	GO:0051187	4814	18	258	2	0.0372745	cofactor catabolic process
GO:0006779	4814	42	483	15	0.0317126	porphyrin biosynthetic process	GO:0009221	4814	3	258	1	0.0403929	pyrimidine deoxyribonucleotide biosynthetic process
GO:0046356	4814	16	483	4	0.0316146	acetyl-CoA catabolic process	GO:0034660	4814	50	258	14	0.124264	ncRNA metabolic process
GO:0032940	4814	7	483	2	0.0315709	secretion by cell	GO:0034661	4814	1	258	1	0.085696	ncRNA catabolic process
GO:0005952	4814	1	483	1	0.031248	cAMP-dependent protein kinase complex	GO:0008150	4814	3825	258	217	0	biological_process
GO:0034613	4814	10	483	2	0.0308688	cellular protein localization	GO:0051179	4814	604	258	53	0	localization
GO:0016763	4814	20	483	5	0.0308459	transferase activity, transferring pentosyl groups	GO:0008272	4814	3	258	1	0.0924858	sulfate transport
GO:0015450	4814	6	483	2	0.0306188	P-P-bond-hydrolysis-driven protein transmembrane transporter activity	GO:0009235	4814	27	258	6	0.147007	cobalamin metabolic process
GO:0016805	4814	6	483	1	0.0304521	dipeptidase activity	GO:0009234	4814	1	258	1	0.0796705	menaquinone biosynthetic process
GO:0008603	4814	1	483	1	0.0300626	cAMP-dependent protein kinase regulator activity	GO:0009233	4814	1	258	1	0.0711715	menaquinone metabolic process
GO:0008834	4814	2	483	1	0.029998	di-trans,poly-cis-decaprenylcistransferase activity	GO:0008152	4814	3089	258	161	0	metabolic process
GO:0009109	4814	17	483	4	0.0298959	coenzyme catabolic process	GO:0051174	4814	6	258	1	0.0413868	regulation of phosphorus metabolic process
GO:0004448	4814	1	483	1	0.0296334	isocitrate dehydrogenase activity	GO:0007059	4814	12	258	1	0.022549	chromosome segregation
GO:0004312	4814	9	483	3	0.0294251	fatty-acid synthase activity	GO:0051171	4814	733	258	16	0	regulation of nitrogen compound metabolic process
GO:0031420	4814	2	483	2	0.0294084	alkali metal ion binding	GO:0042254	4814	12	258	2	0.0695786	ribosome biogenesis
GO:0000105	4814	12	483	5	0.0292605	histidine biosynthetic process	GO:0009236	4814	27	258	6	0.151756	cobalamin biosynthetic process
GO:0006778	4814	43	483	15	0.0292001	porphyrin metabolic process	GO:0034641	4814	1307	258	80	0	cellular nitrogen compound metabolic process
GO:0009161	4814	17	483	7	0.0291209	ribonucleoside monophosphate metabolic process	GO:0009259	4814	40	258	7	0.0334582	ribonucleotide metabolic process
GO:0042362	4814	1	483	1	0.0291063	fat-soluble vitamin biosynthetic process	GO:0046080	4814	2	258	1	0.0486296	dUTP metabolic process
GO:0006605	4814	5	483	1	0.0290959	protein targeting	GO:0009260	4814	39	258	7	0.0419929	ribonucleotide biosynthetic process
GO:0019207	4814	1	483	1	0.0288584	kinase regulator activity	GO:0034645	4814	939	258	36	0	cellular macromolecule biosynthetic process
GO:0031399	4814	1	483	1	0.0287605	regulation of protein modification process	GO:0009262	4814	6	258	2	0.102472	deoxyribonucleotide metabolic process
GO:0009127	4814	15	483	6	0.0286626	purine nucleoside monophosphate biosynthetic process	GO:0009263	4814	3	258	1	0.0426633	deoxyribonucleotide biosynthetic process
GO:0009124	4814	20	483	8	0.0286376	nucleoside monophosphate biosynthetic process	GO:0009252	4814	23	258	2	0.0186368	peptidoglycan biosynthetic process
GO:0043648	4814	35	483	7	0.028223	dicarboxylic acid metabolic process	GO:0034654	4814	72	258	12	0.0156	nucleobase, nucleoside, nucleotide and nucleic acid biosynthetic process
GO:0009306	4814	7	483	2	0.0280271	protein secretion	GO:0006006	4814	50	258	1	0.000118367	glucose metabolic process
GO:0033014	4814	43	483	15	0.0279751	tetrapyrrole biosynthetic process	GO:0006007	4814	33	258	1	0.00077347	glucose catabolic process
GO:0016042	4814	5	483	1	0.0278876	lipid catabolic process	GO:0009273	4814	38	258	2	0.00103572	peptidoglycan-based cell wall biogenesis
GO:0045229	4814	20	483	9	0.0278563	external encapsulating structure organization	GO:0042274	4814	2	258	1	0.115227	ribosomal small subunit biogenesis
GO:0003715	4814	3	483	2	0.0277584	transcription termination factor activity	GO:0005996	4814	74	258	2	0	monosaccharide metabolic process
GO:0003984	4814	2	483	1	0.0267563	acetolactate synthase activity	GO:0018130	4814	96	258	15	0.0498327	heterocycle biosynthetic process
GO:0009218	4814	3	483	1	0.0267105	pyrimidine ribonucleotide metabolic process	GO:0009265	4814	3	258	1	0.0432409	2'-deoxyribonucleotide biosynthetic process
GO:0006650	4814	2	483	2	0.0267063	glycerophospholipid metabolic process	GO:0010468	4814	739	258	16	0	regulation of gene expression
GO:0018130	4814	96	483	28	0.0267001	heterocycle biosynthetic process	GO:0010467	4814	893	258	34	0	gene expression
GO:0018904	4814	3	483	2	0.0265042	organic ether metabolic process	GO:0034637	4814	28	258	1	0.00416327	cellular carbohydrate biosynthetic process
GO:0006414	4814	7	483	3	0.0264688	translational elongation	GO:0034613	4814	10	258	1	0.0257133	cellular protein localization
GO:0016836	4814	31	483	6	0.0262751	hydro-lyase activity	GO:0051128	4814	24	258	2	0.0132908	regulation of cellular component organization
GO:0015980	4814	43	483	10	0.026248	energy derivation by oxidation of organic compounds	GO:0042325	4814	6	258	1	0.045198	regulation of phosphorylation
GO:0042274	4814	2	483	2	0.0260896	ribosomal small subunit biogenesis	GO:0034621	4814	14	258	1	0.0216715	cellular macromolecular complex subunit organization
GO:0009113	4814	3	483	2	0.0258626	purine base biosynthetic process	GO:0030203	4814	36	258	2	0.00217347	glycosaminoglycan metabolic process
GO:0004595	4814	1	483	1	0.0258021	pantetheine-phosphate adenylyltransferase activity	GO:0034622	4814	5	258	1	0.0632399	cellular macromolecular complex assembly
GO:0009097	4814	5	483	2	0.025773	isoleucine biosynthetic process	GO:0015849	4814	27	258	2	0.00702858	organic acid transport
GO:0009022	4814	1	483	1	0.0257501	tRNA nucleotidyltransferase activity	GO:0009310	4814	21	258	2	0.0149551	amine catabolic process
GO:0009311	4814	4	483	1	0.0257188	oligosaccharide metabolic process	GO:0009309	4814	106	258	20	0.0721246	amine biosynthetic process
GO:0042158	4814	4	483	1	0.0256563	lipoprotein biosynthetic process	GO:0009308	4814	226	258	37	0.000112245	amine metabolic process
GO:0015627	4814	3	483	1	0.0255792	type II protein secretion system complex	GO:0043412	4814	133	258	5	0	macromolecule modification
GO:0009123	4814	20	483	8	0.0253771	nucleoside monophosphate metabolic process	GO:0009306	4814	7	258	1	0.045497	protein secretion
GO:0016298	4814	5	483	1	0.0252355	lipase activity	GO:0010382	4814	29	258	2	0.00656837	cellular cell wall macromolecule metabolic process
GO:0019887	4814	1	483	1	0.0251917	protein kinase regulator activity	GO:0018106	4814	44	258	1	0.000142857	peptidyl-histidine phosphorylation
GO:0009168	4814	15	483	6	0.0251855	purine ribonucleoside monophosphate biosynthetic process	GO:0030163	4814	5	258	1	0.0736021	protein catabolic process
GO:0046364	4814	9	483	3	0.0250271	monosaccharide biosynthetic process	GO:0046148	4814	11	258	2	0.051099	pigment biosynthetic process
GO:0004316	4814	1	483	1	0.0250063	3-oxoacyl-[acyl-carrier-protein] reductase activity	GO:0042364	4814	66	258	9	0.0277868	water-soluble vitamin biosynthetic process
GO:0009082	4814	13	483	4	0.0248792	branched chain family amino acid biosynthetic process	GO:0008104	4814	16	258	1	0.0121041	protein localization
GO:0009190	4814	2	483	1	0.0248792	cyclic nucleotide biosynthetic process	GO:0042362	4814	1	258	1	0.0782368	fat-soluble vitamin biosynthetic process
GO:0003924	4814	16	483	4	0.0248688	GTPase activity	GO:0043436	4814	238	258	41	0.0312521	oxoacid metabolic process
GO:0008829	4814	1	483	1	0.0247792	dCTP deaminase activity	GO:0046164	4814	40	258	1	0.00079796	alcohol catabolic process
GO:0006006	4814	50	483	8	0.0247292	glucose metabolic process	GO:0046165	4814	13	258	1	0.0311439	alcohol biosynthetic process
GO:0042157	4814	4	483	1	0.0247188	lipoprotein metabolic process	GO:0007165	4814	89	258	7	0.000779593	signal transduction
GO:0007047	4814	20	483	9	0.0246105	cellular cell wall organization	GO:0015837	4814	22	258	1	0.00435919	amine transport
GO:0004526	4814	1	483	1	0.0244896	ribonuclease P activity	GO:0015833	4814	14	258	4	0.671451	peptide transport
GO:0031325	4814	2	483	1	0.0244501	positive regulation of cellular metabolic process	GO:0006099	4814	16	258	2	0.0501613	tricarboxylic acid cycle
GO:0006354	4814	1	483	1	0.0243813	RNA elongation	GO:0006096	4814	22	258	1	0.0047898	glycolysis
GO:0005506	4814	70	483	15	0.0243626	iron ion binding	GO:0042398	4814	25	258	2	0.00514184	cellular amino acid derivative biosynthetic process
GO:0033279	4814	16	483	7	0.0242917	ribosomal subunit	GO:0030001	4814	62	258	5	0.00102143	metal ion transport
GO:0004746	4814	1	483	1	0.0242626	riboflavin synthase activity	GO:0006082	4814	247	258	41	0.00725511	organic acid metabolic process
GO:0009103	4814	7	483	2	0.0241126	lipopolysaccharide biosynthetic process	GO:0015674	4814	17	258	4	0.0642715	di-, tri-valent inorganic cation transport
GO:0032786	4814	1	483	1	0.0240855	positive regulation of RNA elongation	GO:0015672	4814	47	258	4	0.00144286	monovalent inorganic cation transport
GO:0016684	4814	9	483	1	0.0240855	oxidoreductase activity, acting on peroxide as acceptor	GO:0006084	4814	16	258	2	0.0454164	acetyl-CoA metabolic process
GO:0004815	4814	1	483	1	0.023998	aspartate-tRNA ligase activity	GO:0006091	4814	84	258	11	0.0143398	generation of precursor metabolites and energy
GO:0009235	4814	27	483	11	0.0239	cobalamin metabolic process	GO:0042371	4814	1	258	1	0.0735746	vitamin K biosynthetic process
GO:0004629	4814	4	483	1	0.0238084	phospholipase C activity	GO:0042373	4814	1	258	1	0.0767756	vitamin K metabolic process
GO:0046058	4814	2	483	1	0.0238	cAMP metabolic process	GO:0015671	4814	4	258	1	0.0835236	oxygen transport
GO:0015628	4814	3	483	1	0.023773	protein secretion by the type II secretion system	GO:0042375	4814	1	258	1	0.0769695	quinone cofactor metabolic process
GO:0006547	4814	15	483	5	0.023748	histidine metabolic process	GO:0015669	4814	4	258	1	0.0741082	gas transport
GO:0008686	4814	1	483	1	0.023723	3,4-dihydroxy-2-butanone-4-phosphate synthase activity	GO:0046219	4814	9	258	1	0.0402113	indolalkylamine biosynthetic process
GO:0042727	4814	15	483	3	0.0234938	riboflavin and derivative biosynthetic process	GO:0006950	4814	159	258	4	0	response to stress
GO:0048034	4814	1	483	1	0.0233917	heme O biosynthetic process	GO:0042430	4814	11	258	1	0.0362378	indole and derivative metabolic process
GO:0004664	4814	1	483	1	0.023375	prephenate dehydratase activity	GO:0008033	4814	17	258	3	0.0384113	tRNA processing
GO:0009110	4814	67	483	20	0.0232334	vitamin biosynthetic process	GO:0006139	4814	1082	258	50	0	nucleobase, nucleoside, nucleotide and nucleic acid metabolic process
GO:0051187	4814	18	483	4	0.02315	cofactor catabolic process	GO:0009394	4814	4	258	1	0.0361082	2'-deoxyribonucleotide metabolic process
GO:0004478	4814	1	483	1	0.0231375	methionine adenosyltransferase activity	GO:0009396	4814	10	258	1	0.0443072	folic acid and derivative biosynthetic process
GO:0009349	4814	1	483	1	0.0231188	riboflavin synthase complex	GO:0009399	4814	2	258	1	0.0489603	nitrogen fixation
GO:0016846	4814	7	483	1	0.0230584	carbon-sulfur lyase activity	GO:0006119	4814	23	258	4	0.0618674	oxidative phosphorylation
GO:0004107	4814	1	483	1	0.0230292	chorismate synthase activity	GO:0034755	4814	7	258	4	0.178998	iron ion transmembrane transport
GO:0006766	4814	67	483	20	0.0229396	vitamin metabolic process	GO:0042401	4814	16	258	2	0.0172796	cellular biogenic amine biosynthetic process
GO:0003878	4814	2	483	1	0.0228459	ATP citrate synthase activity	GO:0045229	4814	20	258	2	0.0242174	external encapsulating structure organization
GO:0009187	4814	2	483	1	0.0228084	cyclic nucleotide metabolic process	GO:0006040	4814	7	258	1	0.0420572	amino sugar metabolic process
GO:0004044	4814	1	483	1	0.0227584	amidophosphoribosyltransferase activity	GO:0006022	4814	43	258	2	0.000557143	aminoglycan metabolic process
GO:0051745	4814	1	483	1	0.0227334	4-hydroxy-3-methylbut-2-en-1-yl diphosphate reductase activity	GO:0006023	4814	23	258	2	0.0114929	aminoglycan biosynthetic process
GO:0016426	4814	1	483	1	0.0227146	tRNA (adenine)-methyltransferase activity	GO:0046335	4814	1	258	1	0.0459429	ethanolamine biosynthetic process
GO:0046486	4814	2	483	2	0.0226396	glycerolipid metabolic process	GO:0031163	4814	4	258	1	0.0796164	metallo-sulfur cluster assembly
GO:0019825	4814	4	483	1	0.0226	oxygen binding	GO:0042440	4814	12	258	2	0.0447582	pigment metabolic process
GO:0003933	4814	4	483	2	0.022598	GTP cyclohydrolase activity	GO:0042439	4814	1	258	1	0.0412051	ethanolamine and derivative metabolic process
GO:0004016	4814	2	483	1	0.0225813	adenylate cyclase activity	GO:0006024	4814	23	258	2	0.0134704	glycosaminoglycan biosynthetic process
GO:0006368	4814	1	483	1	0.0225105	RNA elongation from RNA polymerase II promoter	GO:0042435	4814	9	258	1	0.0385358	indole derivative biosynthetic process
GO:0019682	4814	1	483	1	0.0224375	glyceraldehyde-3-phosphate metabolic process	GO:0042434	4814	11	258	1	0.0331878	indole derivative metabolic process
GO:0042775	4814	1	483	1	0.0223417	mitochondrial ATP synthesis coupled electron transport	GO:0008360	4814	22	258	2	0.0207725	regulation of cell shape
GO:0006023	4814	23	483	9	0.022323	aminoglycan biosynthetic process	GO:0045184	4814	14	258	1	0.0146725	establishment of protein localization
GO:0046040	4814	8	483	4	0.0222938	IMP metabolic process	GO:0031119	4814	2	258	1	0.0842766	tRNA pseudouridine synthesis
GO:0051254	4814	1	483	1	0.0222438	positive regulation of RNA metabolic process	GO:0006066	4814	106	258	3	0	alcohol metabolic process
GO:0004657	4814	1	483	1	0.0222105	proline dehydrogenase activity	GO:0009451	4814	18	258	2	0.0257776	RNA modification
GO:0051537	4814	24	483	5	0.0221917	2 iron, 2 sulfur cluster binding	GO:0015698	4814	16	258	2	0.0427847	inorganic anion transport
GO:0009076	4814	12	483	5	0.0221625	histidine family amino acid biosynthetic process	GO:0006812	4814	91	258	9	0	cation transport
GO:0006646	4814	1	483	1	0.0221521	phosphatidylethanolamine biosynthetic process	GO:0008535	4814	1	258	1	0.131278	respiratory chain complex IV assembly
GO:0046490	4814	1	483	1	0.0221438	isopentenyl diphosphate metabolic process	GO:0023060	4814	255	258	11	0	signal transmission
GO:0042777	4814	3	483	2	0.0221063	plasma membrane ATP synthesis coupled proton transport	GO:0034404	4814	72	258	12	0.0162633	nucleobase, nucleoside and nucleotide biosynthetic process
GO:0015992	4814	14	483	7	0.0220896	proton transport	GO:0006811	4814	111	258	11	0.000169388	ion transport
GO:0016638	4814	12	483	2	0.0220605	oxidoreductase activity, acting on the CH-NH2 group of donors	GO:0006810	4814	602	258	53	0	transport
GO:0016429	4814	1	483	1	0.0220459	tRNA (adenine-N1-)-methyltransferase activity	GO:0046394	4814	122	258	22	0.220656	carboxylic acid biosynthetic process
GO:0008653	4814	7	483	2	0.0218605	lipopolysaccharide metabolic process	GO:0046395	4814	24	258	2	0.00970205	carboxylic acid catabolic process
GO:0032784	4814	1	483	1	0.0217521	regulation of RNA elongation	GO:0006807	4814	1368	258	84	0	nitrogen compound metabolic process
GO:0019288	4814	1	483	1	0.0217459	isopentenyl diphosphate biosynthetic process, mevalonate-independent pathway	GO:0045426	4814	1	258	1	0.0800715	quinone cofactor biosynthetic process
GO:0006534	4814	7	483	4	0.0217084	cysteine metabolic process	GO:0006796	4814	141	258	8	0	phosphate metabolic process
GO:0019720	4814	6	483	1	0.0217084	Mo-molybdopterin cofactor metabolic process	GO:0006793	4814	141	258	8	0	phosphorus metabolic process
GO:0016896	4814	3	483	1	0.0216938	exoribonuclease activity, producing 5'-phosphomonoesters	GO:0023046	4814	255	258	11	0	signaling process
GO:0042254	4814	12	483	4	0.0216459	ribosome biogenesis	GO:0006790	4814	42	258	7	0.0534327	sulfur metabolic process
GO:0009070	4814	8	483	5	0.0215959	serine family amino acid biosynthetic process	GO:0023052	4814	260	258	11	0	signaling
GO:0001682	4814	1	483	1	0.0215709	tRNA 5'-leader removal	GO:0001887	4814	1	258	1	0.0338919	selenium metabolic process
GO:0004774	4814	4	483	1	0.0214917	succinate-CoA ligase activity	GO:0046356	4814	16	258	2	0.0526307	acetyl-CoA catabolic process
GO:0006450	4814	1	483	1	0.0214896	regulation of translational fidelity	GO:0046364	4814	9	258	1	0.0358878	monosaccharide biosynthetic process
GO:0016628	4814	5	483	1	0.0214855	oxidoreductase activity, acting on the CH-CH group of donors, NAD or NADP as acceptor	GO:0006835	4814	2	258	1	0.120341	dicarboxylic acid transport
GO:0006580	4814	1	483	1	0.0214292	ethanolamine metabolic process	GO:0046365	4814	35	258	1	0.000936736	monosaccharide catabolic process
GO:0044275	4814	40	483	7	0.0214292	cellular carbohydrate catabolic process	GO:0019219	4814	733	258	16	0	regulation of nucleobase, nucleoside, nucleotide and nucleic acid metabolic process
GO:0016801	4814	1	483	1	0.0213334	hydrolase activity, acting on ether bonds	GO:0046337	4814	1	258	1	0.0388245	phosphatidylethanolamine metabolic process
GO:0004637	4814	1	483	1	0.0212771	phosphoribosylamine-glycine ligase activity	GO:0046339	4814	1	258	1	0.0424398	diacylglycerol metabolic process
GO:0006229	4814	1	483	1	0.0212709	dUTP biosynthetic process	GO:0046341	4814	1	258	1	0.0448184	CDP-diacylglycerol metabolic process
GO:0004636	4814	1	483	1	0.0212334	phosphoribosyl-ATP diphosphatase activity	GO:0006826	4814	9	258	4	0.158644	iron ion transport
GO:0006526	4814	10	483	3	0.0211563	arginine biosynthetic process	GO:0019222	4814	746	258	16	0	regulation of metabolic process
GO:0043545	4814	6	483	1	0.0211125	molybdopterin cofactor metabolic process	GO:0006827	4814	7	258	4	0.176052	high-affinity iron ion transport
GO:0003883	4814	1	483	1	0.021025	CTP synthase activity	GO:0019220	4814	6	258	1	0.0470164	regulation of phosphate metabolic process
GO:0042726	4814	15	483	3	0.0210105	riboflavin and derivative metabolic process	GO:0006820	4814	18	258	2	0.029648	anion transport
GO:0004076	4814	1	483	1	0.0210021	biotin synthase activity	GO:0070727	4814	10	258	1	0.0289541	cellular macromolecule localization
GO:0031119	4814	2	483	1	0.0209209	tRNA pseudouridine synthesis	GO:0046349	4814	3	258	1	0.0777695	amino sugar biosynthetic process
GO:0034654	4814	72	483	24	0.0209021	nucleobase, nucleoside, nucleotide and nucleic acid biosynthetic process	GO:0050896	4814	209	258	4	0	response to stimulus
GO:0009975	4814	2	483	1	0.0208896	cyclase activity	GO:0006818	4814	14	258	4	0.157102	hydrogen transport
GO:0009083	4814	1	483	1	0.0208125	branched chain family amino acid catabolic process	GO:0006817	4814	8	258	1	0.0427215	phosphate transport
GO:0004647	4814	1	483	1	0.0207605	phosphoserine phosphatase activity	GO:0044255	4814	70	258	10	0.0157806	cellular lipid metabolic process
GO:0019343	4814	1	483	1	0.020725	cysteine biosynthetic process via cystathionine	GO:0044248	4814	63	258	5	0.00124082	cellular catabolic process
GO:0003746	4814	7	483	2	0.020723	translation elongation factor activity	GO:0044249	4814	1307	258	86	0	cellular biosynthetic process
GO:0004591	4814	1	483	1	0.0206688	oxoglutarate dehydrogenase (succinyl-transferring) activity	GO:0006865	4814	21	258	1	0.00557654	amino acid transport
GO:0006771	4814	15	483	3	0.0205646	riboflavin metabolic process	GO:0044238	4814	1966	258	97	0	primary metabolic process
GO:0009263	4814	3	483	1	0.0205584	deoxyribonucleotide biosynthetic process	GO:0044237	4814	1877	258	112	0	cellular metabolic process
GO:0019201	4814	5	483	1	0.0205584	nucleotide kinase activity	GO:0019318	4814	61	258	1	0	hexose metabolic process
GO:0004356	4814	5	483	1	0.02055	glutamate-ammonia ligase activity	GO:0019320	4814	33	258	1	0.000626531	hexose catabolic process
GO:0005971	4814	2	483	2	0.0205438	ribonucleoside-diphosphate reductase complex	GO:0046417	4814	24	258	5	0.150004	chorismate metabolic process
GO:0031555	4814	1	483	1	0.0205313	transcriptional attenuation	GO:0044281	4814	526	258	66	0	small molecule metabolic process
GO:0046165	4814	13	483	3	0.0204146	alcohol biosynthetic process	GO:0044282	4814	69	258	3	0.000189796	small molecule catabolic process
GO:0051538	4814	1	483	1	0.020373	3 iron, 4 sulfur cluster binding	GO:0044283	4814	275	258	43	0.021501	small molecule biosynthetic process
GO:0008176	4814	1	483	1	0.0203188	tRNA (guanine-N7-)-methyltransferase activity	GO:0019276	4814	3	258	1	0.0807613	UDP-N-acetylgalactosamine metabolic process
GO:0030488	4814	1	483	1	0.0202959	tRNA methylation	GO:0019277	4814	3	258	1	0.0942776	UDP-N-acetylgalactosamine biosynthetic process
GO:0031980	4814	1	483	1	0.0202646	mitochondrial lumen	GO:0044272	4814	31	258	5	0.0168541	sulfur compound biosynthetic process
GO:0009099	4814	3	483	1	0.0202625	valine biosynthetic process	GO:0045333	4814	35	258	6	0.221125	cellular respiration
GO:0006090	4814	7	483	2	0.0202563	pyruvate metabolic process	GO:0044275	4814	40	258	1	0.000205102	cellular carbohydrate catabolic process
GO:0004604	4814	1	483	1	0.0202271	phosphoadenylyl-sulfate reductase (thioredoxin) activity	GO:0044271	4814	251	258	41	0.0471358	cellular nitrogen compound biosynthetic process
GO:0044272	4814	31	483	11	0.020223	sulfur compound biosynthetic process	GO:0043170	4814	1418	258	49	0	macromolecule metabolic process
GO:0009067	4814	21	483	4	0.0201959	aspartate family amino acid biosynthetic process	GO:0044265	4814	8	258	1	0.0251919	cellular macromolecule catabolic process
GO:0004775	4814	4	483	1	0.0201625	succinate-CoA ligase (ADP-forming) activity	GO:0044267	4814	252	258	19	0	cellular protein metabolic process
GO:0030145	4814	5	483	2	0.0201417	manganese ion binding	GO:0044260	4814	1221	258	42	0	cellular macromolecule metabolic process
GO:0042242	4814	1	483	1	0.0201271	cobyrinic acid a,c-diamide synthase activity	GO:0044262	4814	123	258	2	0	cellular carbohydrate metabolic process
GO:0019238	4814	7	483	4	0.0200167	cyclohydrolase activity	GO:0006886	4814	8	258	1	0.0344572	intracellular protein transport
GO:0009167	4814	15	483	6	0.0199855	purine ribonucleoside monophosphate metabolic process	GO:0050789	4814	864	258	23	0	regulation of biological process
GO:0010604	4814	2	483	1	0.0199855	positive regulation of macromolecule metabolic process	GO:0042126	4814	8	258	2	0.18335	nitrate metabolic process
GO:0006435	4814	2	483	1	0.0199625	threonyl-tRNA aminoacylation	GO:0050794	4814	858	258	23	0	regulation of cellular process
GO:0019627	4814	4	483	1	0.0199584	urea metabolic process	GO:0050793	4814	23	258	2	0.0148776	regulation of developmental process
GO:0016151	4814	9	483	1	0.019925	nickel ion binding	GO:0008652	4814	99	258	19	0.243714	cellular amino acid biosynthetic process
GO:0046112	4814	6	483	2	0.0199125	nucleobase biosynthetic process	GO:0006662	4814	3	258	1	0.0302062	glycerol ether metabolic process
GO:0004418	4814	2	483	1	0.0198709	hydroxymethylbilane synthase activity	GO:0008654	4814	15	258	5	0.34393	phospholipid biosynthetic process
GO:0019134	4814	1	483	1	0.0198417	glucosamine-1-phosphate N-acetyltransferase activity	GO:0044038	4814	29	258	2	0.00759286	cell wall macromolecule biosynthetic process
GO:0032324	4814	6	483	1	0.0198292	molybdopterin cofactor biosynthetic process	GO:0070882	4814	39	258	2	0.0012449	cellular cell wall organization or biogenesis
GO:0009156	4814	17	483	7	0.0198167	ribonucleoside monophosphate biosynthetic process	GO:0044036	4814	45	258	2	0.000532654	cell wall macromolecule metabolic process
GO:0004412	4814	2	483	1	0.0198105	homoserine dehydrogenase activity	GO:0019379	4814	1	258	1	0.0423062	sulfate assimilation, phosphoadenylyl sulfate reduction by phosphoadenylyl-sulfate reductase (thioredoxin)
GO:0006448	4814	1	483	1	0.0197938	regulation of translational elongation	GO:0055114	4814	548	258	49	0	oxidation reduction
GO:0000096	4814	17	483	8	0.0197688	sulfur amino acid metabolic process	GO:0044085	4814	127	258	6	0	cellular component biogenesis
GO:0000175	4814	2	483	1	0.019748	3'-5'-exoribonuclease activity	GO:0019343	4814	1	258	1	0.0400133	cysteine biosynthetic process via cystathionine
GO:0008661	4814	2	483	1	0.0197271	1-deoxy-D-xylulose-5-phosphate synthase activity	GO:0009653	4814	26	258	2	0.00926532	anatomical structure morphogenesis
GO:0004086	4814	2	483	2	0.0197146	carbamoyl-phosphate synthase activity	GO:0046483	4814	178	258	26	0.00399898	heterocycle metabolic process
GO:0016631	4814	1	483	1	0.0197021	enoyl-[acyl-carrier-protein] reductase activity	GO:0046486	4814	2	258	2	0.0559888	glycerolipid metabolic process
GO:0046341	4814	1	483	1	0.0196834	CDP-diacylglycerol metabolic process	GO:0042168	4814	3	258	1	0.0530245	heme metabolic process
GO:0009212	4814	2	483	1	0.0196605	pyrimidine deoxyribonucleoside triphosphate biosynthetic process	GO:0046474	4814	1	258	1	0.0378317	glycerophospholipid biosynthetic process
GO:0006777	4814	6	483	1	0.0196563	Mo-molybdopterin cofactor biosynthetic process	GO:0000902	4814	25	258	2	0.0123704	cell morphogenesis
GO:0006525	4814	12	483	3	0.01965	arginine metabolic process	GO:0019344	4814	4	258	3	0.0633888	cysteine biosynthetic process
GO:0005739	4814	4	483	2	0.0196459	mitochondrion	GO:0065003	4814	74	258	2	0	macromolecular complex assembly
GO:0008194	4814	1	483	1	0.0196292	UDP-glycosyltransferase activity	GO:0019438	4814	43	258	6	0.0235225	aromatic compound biosynthetic process
GO:0016423	4814	2	483	1	0.0196209	tRNA (guanine) methyltransferase activity	GO:0043039	4814	25	258	11	0.18962	tRNA aminoacylation
GO:0016071	4814	2	483	1	0.0196	mRNA metabolic process	GO:0043038	4814	25	258	11	0.186031	amino acid activation
GO:0004477	4814	1	483	1	0.0195646	methenyltetrahydrofolate cyclohydrolase activity	GO:0065007	4814	874	258	23	0	biological regulation
GO:0006772	4814	8	483	2	0.0195625	thiamin metabolic process	GO:0034470	4814	26	258	4	0.0310429	ncRNA processing
GO:0006413	4814	3	483	1	0.0194667	translational initiation	GO:0042180	4814	240	258	42	0.0395562	cellular ketone metabolic process
GO:0006639	4814	1	483	1	0.0194625	acylglycerol metabolic process	GO:0006725	4814	81	258	7	0.000783674	cellular aromatic compound metabolic process
GO:0051189	4814	6	483	1	0.0194605	prosthetic group metabolic process	GO:0065008	4814	58	258	3	0.000436735	regulation of biological quality
GO:0004820	4814	1	483	1	0.0194584	glycine-tRNA ligase activity	GO:0006730	4814	22	258	3	0.0458919	one-carbon metabolic process
GO:0004739	4814	2	483	1	0.0194563	pyruvate dehydrogenase (acetyl-transferring) activity	GO:0044106	4814	181	258	35	0.0407623	cellular amine metabolic process
GO:0004013	4814	1	483	1	0.0194438	adenosylhomocysteinase activity	GO:0006732	4814	77	258	4	0.000414286	coenzyme metabolic process
GO:0051173	4814	2	483	1	0.0194105	positive regulation of nitrogen compound metabolic process	GO:0006771	4814	15	258	2	0.0487878	riboflavin metabolic process
GO:0008553	4814	1	483	1	0.0193834	hydrogen-exporting ATPase activity, phosphorylative mechanism	GO:0018202	4814	44	258	1	0.000110204	peptidyl-histidine modification
GO:0050897	4814	1	483	1	0.019325	cobalt ion binding	GO:0006775	4814	1	258	1	0.0819899	fat-soluble vitamin metabolic process
GO:0004399	4814	1	483	1	0.0192855	histidinol dehydrogenase activity	GO:0006772	4814	8	258	1	0.0373337	thiamin metabolic process
GO:0033818	4814	4	483	1	0.0192709	beta-ketoacyl-acyl-carrier-protein synthase III activity	GO:0006778	4814	43	258	8	0.115196	porphyrin metabolic process
GO:0003977	4814	1	483	1	0.0192688	UDP-N-acetylglucosamine diphosphorylase activity	GO:0006779	4814	42	258	8	0.143865	porphyrin biosynthetic process
GO:0046164	4814	40	483	7	0.0192375	alcohol catabolic process	GO:0018193	4814	46	258	1	0.00017449	peptidyl-amino acid modification
GO:0044444	4814	98	483	19	0.0192063	cytoplasmic part	GO:0006783	4814	2	258	1	0.0597501	heme biosynthetic process
GO:0043604	4814	3	483	2	0.0191625	amide biosynthetic process	GO:0006754	4814	19	258	3	0.0219755	ATP biosynthetic process
GO:0003919	4814	1	483	1	0.0191563	FMN adenylyltransferase activity	GO:0006753	4814	93	258	11	0.000804082	nucleoside phosphate metabolic process
GO:0009231	4814	15	483	3	0.0191521	riboflavin biosynthetic process	GO:0006752	4814	20	258	1	0.00807756	group transfer coenzyme metabolic process
GO:0022603	4814	22	483	9	0.0191063	regulation of anatomical structure morphogenesis	GO:0019419	4814	2	258	2	0.156326	sulfate reduction
GO:0034243	4814	1	483	1	0.019	regulation of RNA elongation from RNA polymerase II promoter	GO:0008610	4814	58	258	8	0.00858572	lipid biosynthetic process
GO:0019363	4814	8	483	1	0.018998	pyridine nucleotide biosynthetic process	GO:0045449	4814	731	258	16	0	regulation of transcription
GO:0003935	4814	3	483	1	0.0189896	GTP cyclohydrolase II activity	GO:0001932	4814	1	258	1	0.108373	regulation of protein amino acid phosphorylation
GO:0051775	4814	1	483	1	0.01895	response to redox state	GO:0006760	4814	10	258	1	0.0331725	folic acid and derivative metabolic process
GO:0019205	4814	7	483	2	0.0189084	nucleobase, nucleoside, nucleotide kinase activity	GO:0006767	4814	66	258	9	0.0260939	water-soluble vitamin metabolic process
GO:0003871	4814	2	483	1	0.0188959	5-methyltetrahydropteroyltriglutamate-homocysteine S-methyltransferase activity	GO:0055085	4814	230	258	14	0	transmembrane transport
GO:0006189	4814	7	483	3	0.0188875	'de novo' IMP biosynthetic process	GO:0006766	4814	67	258	10	0.0587786	vitamin metabolic process
GO:0006551	4814	5	483	1	0.0188584	leucine metabolic process	GO:0045454	4814	26	258	1	0.00208674	cell redox homeostasis
GO:0046335	4814	1	483	1	0.0188375	ethanolamine biosynthetic process	GO:0055086	4814	116	258	16	0.00592552	nucleobase, nucleoside and nucleotide metabolic process
GO:0006566	4814	8	483	2	0.0187417	threonine metabolic process	GO:0010556	4814	735	258	16	0	regulation of macromolecule biosynthetic process
GO:0048522	4814	2	483	1	0.0187084	positive regulation of cellular process
GO:0009148	4814	3	483	1	0.0187021	pyrimidine nucleoside triphosphate biosynthetic process
GO:0009221	4814	3	483	1	0.0186938	pyrimidine deoxyribonucleotide biosynthetic process
GO:0043038	4814	25	483	20	0.0186855	amino acid activation
GO:0022613	4814	12	483	4	0.0186334	ribonucleoprotein complex biogenesis
GO:0042168	4814	3	483	1	0.0186334	heme metabolic process
GO:0044255	4814	70	483	17	0.0186292	cellular lipid metabolic process
GO:0006754	4814	19	483	6	0.0185813	ATP biosynthetic process
GO:0004638	4814	2	483	1	0.0185584	phosphoribosylaminoimidazole carboxylase activity
GO:0004360	4814	2	483	1	0.0185542	glutamine-fructose-6-phosphate transaminase (isomerizing) activity
GO:0004738	4814	2	483	1	0.0185313	pyruvate dehydrogenase activity
GO:0004609	4814	1	483	1	0.0184896	phosphatidylserine decarboxylase activity
GO:0009094	4814	1	483	1	0.0184355	L-phenylalanine biosynthetic process
GO:0006638	4814	1	483	1	0.0184105	neutral lipid metabolic process
GO:0004000	4814	5	483	1	0.0183563	adenosine deaminase activity
GO:0046474	4814	1	483	1	0.0183542	glycerophospholipid biosynthetic process
GO:0006753	4814	93	483	28	0.0183417	nucleoside phosphate metabolic process
GO:0042724	4814	8	483	2	0.0182813	thiamin and derivative biosynthetic process
GO:0003856	4814	3	483	2	0.0182375	3-dehydroquinate synthase activity
GO:0006434	4814	1	483	1	0.018225	seryl-tRNA aminoacylation
GO:0046654	4814	1	483	1	0.0182146	tetrahydrofolate biosynthetic process
GO:0004450	4814	1	483	1	0.0182105	isocitrate dehydrogenase (NADP+) activity
GO:0016259	4814	1	483	1	0.0181959	selenocysteine metabolic process
GO:0006171	4814	2	483	1	0.0181396	cAMP biosynthetic process
GO:0006431	4814	1	483	1	0.0181188	methionyl-tRNA aminoacylation
GO:0009075	4814	15	483	5	0.0180584	histidine family amino acid metabolic process
GO:0006397	4814	1	483	1	0.0180584	mRNA processing
GO:0009893	4814	2	483	1	0.0180417	positive regulation of metabolic process
GO:0015985	4814	10	483	6	0.0180167	energy coupled proton transport, down electrochemical gradient
GO:0004825	4814	1	483	1	0.0180105	methionine-tRNA ligase activity
GO:0045261	4814	5	483	4	0.017998	proton-transporting ATP synthase complex, catalytic core F(1)
GO:0015934	4814	8	483	3	0.0179813	large ribosomal subunit
GO:0004486	4814	1	483	1	0.0179563	methylenetetrahydrofolate dehydrogenase activity
GO:0009084	4814	23	483	6	0.0179542	glutamine family amino acid biosynthetic process
GO:0006739	4814	12	483	3	0.0179438	NADP metabolic process
GO:0009220	4814	3	483	1	0.0179188	pyrimidine ribonucleotide biosynthetic process
GO:0042723	4814	8	483	2	0.0178938	thiamin and derivative metabolic process
GO:0003922	4814	1	483	1	0.0178709	GMP synthase (glutamine-hydrolyzing) activity
GO:0006220	4814	15	483	5	0.0178396	pyrimidine nucleotide metabolic process
GO:0048033	4814	1	483	1	0.0178313	heme o metabolic process
GO:0016796	4814	5	483	1	0.0178084	exonuclease activity, active with either ribo- or deoxyribonucleic acids and producing 5'-phosphomonoesters
GO:0009309	4814	106	483	29	0.017723	amine biosynthetic process
GO:0009081	4814	15	483	5	0.0177	branched chain family amino acid metabolic process
GO:0003842	4814	1	483	1	0.0176709	1-pyrroline-5-carboxylate dehydrogenase activity
GO:0004516	4814	2	483	1	0.017623	nicotinate phosphoribosyltransferase activity
GO:0009039	4814	5	483	1	0.0175938	urease activity
GO:0031564	4814	1	483	1	0.0175896	transcription antitermination
GO:0004824	4814	1	483	1	0.0175688	lysine-tRNA ligase activity
GO:0009348	4814	1	483	1	0.0175625	ornithine carbamoyltransferase complex
GO:0010608	4814	3	483	2	0.0175521	posttranscriptional regulation of gene expression
GO:0006560	4814	6	483	2	0.0175459	proline metabolic process
GO:0004853	4814	1	483	1	0.0175459	uroporphyrinogen decarboxylase activity
GO:0042439	4814	1	483	1	0.0175459	ethanolamine and derivative metabolic process
GO:0009240	4814	1	483	1	0.0175188	isopentenyl diphosphate biosynthetic process
GO:0006783	4814	2	483	1	0.0175125	heme biosynthetic process
GO:0008766	4814	1	483	1	0.0174875	UDP-N-acetylmuramoylalanyl-D-glutamyl-2,6-diaminopimelate-D-alanyl-D-alanine ligase activity
GO:0046025	4814	2	483	1	0.0174792	precorrin-6Y C5,15-methyltransferase (decarboxylating) activity
GO:0006549	4814	5	483	2	0.0173813	isoleucine metabolic process
GO:0006432	4814	2	483	2	0.0173042	phenylalanyl-tRNA aminoacylation
GO:0009399	4814	2	483	1	0.0173042	nitrogen fixation
GO:0015671	4814	4	483	1	0.0172792	oxygen transport
GO:0015935	4814	8	483	4	0.0172292	small ribosomal subunit
GO:0016802	4814	1	483	1	0.017225	trialkylsulfonium hydrolase activity
GO:0009150	4814	37	483	12	0.0171646	purine ribonucleotide metabolic process
GO:0032787	4814	56	483	14	0.0171542	monocarboxylic acid metabolic process
GO:0004413	4814	1	483	1	0.0171355	homoserine kinase activity
GO:0046933	4814	7	483	4	0.0171355	hydrogen ion transporting ATP synthase activity, rotational mechanism
GO:0016075	4814	1	483	1	0.0171188	rRNA catabolic process
GO:0006433	4814	1	483	1	0.0170875	prolyl-tRNA aminoacylation
GO:0009088	4814	7	483	2	0.017075	threonine biosynthetic process
GO:0006418	4814	25	483	20	0.0170688	tRNA aminoacylation for protein translation
GO:0004318	4814	1	483	1	0.0170375	enoyl-[acyl-carrier-protein] reductase (NADH) activity
GO:0003735	4814	63	483	13	0.0170271	structural constituent of ribosome
GO:0046496	4814	18	483	3	0.0170167	nicotinamide nucleotide metabolic process
GO:0008764	4814	1	483	1	0.0169417	UDP-N-acetylmuramoylalanine-D-glutamate ligase activity
GO:0016435	4814	2	483	1	0.0169292	rRNA (guanine) methyltransferase activity
GO:0004822	4814	1	483	1	0.016875	isoleucine-tRNA ligase activity
GO:0004828	4814	1	483	1	0.016873	serine-tRNA ligase activity
GO:0006423	4814	2	483	1	0.0168625	cysteinyl-tRNA aminoacylation
GO:0000902	4814	25	483	9	0.0168605	cell morphogenesis
GO:0006562	4814	1	483	1	0.0168563	proline catabolic process
GO:0003747	4814	3	483	1	0.0168542	translation release factor activity
GO:0009102	4814	3	483	2	0.0168459	biotin biosynthetic process
GO:0004643	4814	1	483	1	0.0168355	phosphoribosylaminoimidazolecarboxamide formyltransferase activity
GO:0003725	4814	1	483	1	0.0168209	double-stranded RNA binding
GO:0051183	4814	5	483	2	0.0168042	vitamin transporter activity
GO:0006119	4814	23	483	9	0.0167813	oxidative phosphorylation
GO:0006357	4814	1	483	1	0.0167646	regulation of transcription from RNA polymerase II promoter
GO:0004019	4814	1	483	1	0.0167521	adenylosuccinate synthase activity
GO:0070283	4814	2	483	1	0.0167292	radical SAM enzyme activity
GO:0016882	4814	3	483	1	0.0166688	cyclo-ligase activity
GO:0046037	4814	2	483	1	0.0166355	GMP metabolic process
GO:0006537	4814	4	483	1	0.0166146	glutamate biosynthetic process
GO:0016705	4814	12	483	2	0.016598	oxidoreductase activity, acting on paired donors, with incorporation or reduction of molecular oxygen
GO:0004821	4814	1	483	1	0.0165896	histidine-tRNA ligase activity
GO:0009200	4814	3	483	1	0.0164459	deoxyribonucleoside triphosphate metabolic process
GO:0004400	4814	2	483	1	0.0164355	histidinol-phosphate transaminase activity
GO:0046961	4814	4	483	3	0.0164334	proton-transporting ATPase activity, rotational mechanism
GO:0019843	4814	36	483	10	0.0164188	rRNA binding
GO:0004616	4814	7	483	1	0.0164084	phosphogluconate dehydrogenase (decarboxylating) activity
GO:0043231	4814	13	483	3	0.0164063	intracellular membrane-bounded organelle
GO:0003711	4814	2	483	1	0.0163959	transcription elongation regulator activity
GO:0009098	4814	5	483	1	0.0163938	leucine biosynthetic process
GO:0003879	4814	1	483	1	0.0163813	ATP phosphoribosyltransferase activity
GO:0006430	4814	1	483	1	0.0163521	lysyl-tRNA aminoacylation
GO:0048518	4814	2	483	1	0.01635	positive regulation of biological process
GO:0004124	4814	1	483	1	0.0163	cysteine synthase activity
GO:0004797	4814	1	483	1	0.0162896	thymidine kinase activity
GO:0042085	4814	2	483	1	0.0162771	5-methyltetrahydropteroyltri-L-glutamate-dependent methyltransferase activity
GO:0008360	4814	22	483	9	0.0162625	regulation of cell shape
GO:0004814	4814	2	483	1	0.0162542	arginine-tRNA ligase activity
GO:0005529	4814	10	483	2	0.01625	sugar binding
GO:0009145	4814	20	483	6	0.0162375	purine nucleoside triphosphate biosynthetic process
GO:0009073	4814	22	483	6	0.0162313	aromatic amino acid family biosynthetic process
GO:0004122	4814	1	483	1	0.016225	cystathionine beta-synthase activity
GO:0016778	4814	4	483	1	0.0162209	diphosphotransferase activity
GO:0016645	4814	6	483	3	0.0162125	oxidoreductase activity, acting on the CH-NH group of donors
GO:0030259	4814	2	483	1	0.0162042	lipid glycosylation
GO:0009165	4814	65	483	22	0.0161896	nucleotide biosynthetic process
GO:0009206	4814	20	483	6	0.0161646	purine ribonucleoside triphosphate biosynthetic process
GO:0004532	4814	3	483	1	0.0161042	exoribonuclease activity
GO:0008097	4814	1	483	1	0.0160834	5S rRNA binding
GO:0016887	4814	235	483	34	0.0160667	ATPase activity
GO:0006535	4814	2	483	2	0.0160646	cysteine biosynthetic process from serine
GO:0004834	4814	2	483	1	0.0160396	tryptophan synthase activity
GO:0006422	4814	1	483	1	0.0160271	aspartyl-tRNA aminoacylation
GO:0050511	4814	1	483	1	0.016023	undecaprenyldiphospho-muramoylpentapeptide beta-N-acetylglucosaminyltransferase activity
GO:0009086	4814	9	483	3	0.0159854	methionine biosynthetic process
GO:0019206	4814	1	483	1	0.0159854	nucleoside kinase activity
GO:0046026	4814	1	483	1	0.0159167	precorrin-4 C11-methyltransferase activity
GO:0070469	4814	3	483	2	0.0159146	respiratory chain
GO:0051641	4814	13	483	2	0.0159084	cellular localization
GO:0015235	4814	5	483	2	0.0158667	cobalamin transporter activity
GO:0006163	4814	44	483	16	0.0158625	purine nucleotide metabolic process
GO:0016861	4814	12	483	2	0.0158584	intramolecular oxidoreductase activity, interconverting aldoses and ketoses
GO:0019344	4814	4	483	3	0.0158438	cysteine biosynthetic process
GO:0015669	4814	4	483	1	0.0158354	gas transport
GO:0006437	4814	1	483	1	0.0158229	tyrosyl-tRNA aminoacylation
GO:0004817	4814	2	483	1	0.0158229	cysteine-tRNA ligase activity
GO:0016880	4814	7	483	1	0.0158229	acid-ammonia (or amide) ligase activity
GO:0006420	4814	2	483	1	0.0158146	arginyl-tRNA aminoacylation
GO:0000103	4814	2	483	1	0.0158021	sulfate assimilation
GO:0006427	4814	1	483	1	0.015775	histidyl-tRNA aminoacylation
GO:0006555	4814	9	483	3	0.0157729	methionine metabolic process
GO:0016726	4814	2	483	1	0.0157646	oxidoreductase activity, acting on CH or CH2 groups, NAD or NADP as acceptor
GO:0006419	4814	2	483	1	0.0157271	alanyl-tRNA aminoacylation
GO:0016072	4814	9	483	3	0.0157	rRNA metabolic process
GO:0043233	4814	1	483	1	0.0156709	organelle lumen
GO:0019438	4814	43	483	10	0.0156104	aromatic compound biosynthetic process
GO:0004801	4814	2	483	1	0.0156	transaldolase activity
GO:0001887	4814	1	483	1	0.0155729	selenium metabolic process
GO:0006177	4814	2	483	1	0.0155021	GMP biosynthetic process
GO:0006366	4814	1	483	1	0.0154979	transcription from RNA polymerase II promoter
GO:0042430	4814	11	483	1	0.01545	indole and derivative metabolic process
GO:0009202	4814	2	483	1	0.0154459	deoxyribonucleoside triphosphate biosynthetic process
GO:0016960	4814	1	483	1	0.0154417	class II ribonucleotide reductase activity
GO:0042558	4814	10	483	2	0.0154354	pteridine and derivative metabolic process
GO:0042559	4814	10	483	2	0.0154125	pteridine and derivative biosynthetic process
GO:0030258	4814	2	483	1	0.0153271	lipid modification
GO:0008765	4814	1	483	1	0.0152938	UDP-N-acetylmuramoylalanyl-D-glutamate-2,6-diaminopimelate ligase activity
GO:0046034	4814	19	483	6	0.0152813	ATP metabolic process
GO:0045935	4814	2	483	1	0.0152625	positive regulation of nucleobase, nucleoside, nucleotide and nucleic acid metabolic process
GO:0019136	4814	1	483	1	0.01525	deoxynucleoside kinase activity
GO:0043022	4814	1	483	1	0.0152104	ribosome binding
GO:0019239	4814	10	483	2	0.0152	deaminase activity
GO:0009199	4814	21	483	6	0.0151521	ribonucleoside triphosphate metabolic process
GO:0016260	4814	1	483	1	0.015125	selenocysteine biosynthetic process
GO:0009066	4814	22	483	4	0.0151146	aspartate family amino acid metabolic process
GO:0016849	4814	3	483	1	0.0150875	phosphorus-oxygen lyase activity
GO:0006024	4814	23	483	9	0.0150771	glycosaminoglycan biosynthetic process
GO:0017169	4814	3	483	1	0.0150646	CDP-alcohol phosphatidyltransferase activity
GO:0042434	4814	11	483	1	0.0150584	indole derivative metabolic process
GO:0004823	4814	1	483	1	0.0150521	leucine-tRNA ligase activity
GO:0004311	4814	1	483	1	0.0150375	farnesyltranstransferase activity
GO:0043021	4814	1	483	1	0.0150375	ribonucleoprotein binding
GO:0046125	4814	3	483	1	0.0150229	pyrimidine deoxyribonucleoside metabolic process
GO:0004644	4814	1	483	1	0.0150209	phosphoribosylglycinamide formyltransferase activity
GO:0046339	4814	1	483	1	0.0150084	diacylglycerol metabolic process
GO:0070043	4814	1	483	1	0.0149459	rRNA (guanine-N7-)-methyltransferase activity
GO:0042401	4814	16	483	2	0.0149209	cellular biogenic amine biosynthetic process
GO:0019362	4814	20	483	4	0.0148563	pyridine nucleotide metabolic process
GO:0006546	4814	4	483	1	0.0148375	glycine catabolic process
GO:0004455	4814	2	483	1	0.0148084	ketol-acid reductoisomerase activity
GO:0009228	4814	8	483	2	0.0148042	thiamin biosynthetic process
GO:0004749	4814	2	483	1	0.0147459	ribose phosphate diphosphokinase activity
GO:0016814	4814	16	483	6	0.0147063	hydrolase activity, acting on carbon-nitrogen (but not peptide) bonds, in cyclic amidines
GO:0019464	4814	3	483	1	0.0146917	glycine decarboxylation via glycine cleavage system
GO:0016149	4814	2	483	1	0.014675	translation release factor activity, codon specific
GO:0015937	4814	5	483	1	0.0146729	coenzyme A biosynthetic process
GO:0009095	4814	3	483	1	0.0146625	aromatic amino acid family biosynthetic process, prephenate pathway
GO:0006564	4814	3	483	1	0.0146542	L-serine biosynthetic process
GO:0003934	4814	1	483	1	0.0146209	GTP cyclohydrolase I activity
GO:0004141	4814	1	483	1	0.0145813	dethiobiotin synthase activity
GO:0003937	4814	1	483	1	0.0145709	IMP cyclohydrolase activity
GO:0004655	4814	1	483	1	0.0145521	porphobilinogen synthase activity
GO:0006123	4814	1	483	1	0.01455	mitochondrial electron transport, cytochrome c to oxygen
GO:0043039	4814	25	483	20	0.0145334	tRNA aminoacylation
GO:0006573	4814	4	483	1	0.0145292	valine metabolic process
GO:0008495	4814	1	483	1	0.0145271	protoheme IX farnesyltransferase activity
GO:0016838	4814	8	483	3	0.0145271	carbon-oxygen lyase activity, acting on phosphates
GO:0004818	4814	1	483	1	0.0145146	glutamate-tRNA ligase activity
GO:0004359	4814	2	483	1	0.0145125	glutaminase activity
GO:0042773	4814	13	483	3	0.0145104	ATP synthesis coupled electron transport
GO:0032968	4814	1	483	1	0.0144771	positive regulation of RNA elongation from RNA polymerase II promoter
GO:0009259	4814	40	483	14	0.0144604	ribonucleotide metabolic process
GO:0006429	4814	1	483	1	0.01445	leucyl-tRNA aminoacylation
GO:0009142	4814	22	483	7	0.0144459	nucleoside triphosphate biosynthetic process
GO:0004521	4814	6	483	2	0.0144396	endoribonuclease activity
GO:0019379	4814	1	483	1	0.0144375	sulfate assimilation, phosphoadenylyl sulfate reduction by phosphoadenylyl-sulfate reductase (thioredoxin)
GO:0006428	4814	1	483	1	0.0143646	isoleucyl-tRNA aminoacylation
GO:0006098	4814	12	483	3	0.0143375	pentose-phosphate shunt
GO:0043229	4814	89	483	17	0.0143334	intracellular organelle
GO:0006438	4814	1	483	1	0.0143271	valyl-tRNA aminoacylation
GO:0050793	4814	23	483	9	0.0143271	regulation of developmental process
GO:0008375	4814	1	483	1	0.014325	acetylglucosaminyltransferase activity
GO:0006417	4814	3	483	2	0.0143229	regulation of translation
GO:0070013	4814	1	483	1	0.0143104	intracellular organelle lumen
GO:0006586	4814	11	483	1	0.0142979	indolalkylamine metabolic process
GO:0004807	4814	2	483	1	0.0142834	triose-phosphate isomerase activity
GO:0008939	4814	2	483	1	0.0142771	nicotinate-nucleotide-dimethylbenzimidazole phosphoribosyltransferase activity
GO:0009265	4814	3	483	1	0.0142688	2'-deoxyribonucleotide biosynthetic process
GO:0006740	4814	12	483	3	0.0141875	NADPH regeneration
GO:0003862	4814	1	483	1	0.0141521	3-isopropylmalate dehydrogenase activity
GO:0043227	4814	15	483	3	0.0141313	membrane-bounded organelle
GO:0015979	4814	12	483	1	0.0141188	photosynthesis
GO:0006730	4814	22	483	8	0.0140854	one-carbon metabolic process
GO:0006768	4814	3	483	2	0.0140771	biotin metabolic process
GO:0006769	4814	18	483	3	0.0140375	nicotinamide metabolic process
GO:0047480	4814	1	483	1	0.0139834	UDP-N-acetylmuramoyl-tripeptide-D-alanyl-D-alanine ligase activity
GO:0006221	4814	13	483	4	0.0139646	pyrimidine nucleotide biosynthetic process
GO:0004127	4814	1	483	1	0.0139459	cytidylate kinase activity
GO:0004831	4814	1	483	1	0.0139417	tyrosine-tRNA ligase activity
GO:0009163	4814	5	483	1	0.0139354	nucleoside biosynthetic process
GO:0016405	4814	5	483	1	0.013925	CoA-ligase activity
GO:0006436	4814	2	483	2	0.0139229	tryptophanyl-tRNA aminoacylation
GO:0001510	4814	3	483	1	0.0139209	RNA methylation
GO:0004088	4814	2	483	2	0.0139084	carbamoyl-phosphate synthase (glutamine-hydrolyzing) activity
GO:0008763	4814	1	483	1	0.0139042	UDP-N-acetylmuramate-L-alanine ligase activity
GO:0030529	4814	66	483	14	0.0139042	ribonucleoprotein complex
GO:0004642	4814	2	483	1	0.0138959	phosphoribosylformylglycinamidine synthase activity
GO:0008079	4814	3	483	1	0.0138521	translation termination factor activity
GO:0006424	4814	1	483	1	0.0138459	glutamyl-tRNA aminoacylation
GO:0006542	4814	5	483	1	0.0138063	glutamine biosynthetic process
GO:0046653	4814	1	483	1	0.0137854	tetrahydrofolate metabolic process
GO:0044265	4814	8	483	1	0.0137813	cellular macromolecule catabolic process
GO:0000041	4814	18	483	5	0.0137104	transition metal ion transport
GO:0004832	4814	1	483	1	0.0136667	valine-tRNA ligase activity
GO:0010382	4814	29	483	9	0.0136584	cellular cell wall macromolecule metabolic process
GO:0003882	4814	1	483	1	0.0136313	CDP-diacylglycerol-serine O-phosphatidyltransferase activity
GO:0008649	4814	4	483	1	0.0136104	rRNA methyltransferase activity
GO:0034404	4814	72	483	24	0.0136063	nucleobase, nucleoside and nucleotide biosynthetic process
GO:0016639	4814	4	483	1	0.0135938	oxidoreductase activity, acting on the CH-NH2 group of donors, NAD or NADP as acceptor
GO:0005344	4814	3	483	1	0.0135313	oxygen transporter activity
GO:0004830	4814	2	483	2	0.0135209	tryptophan-tRNA ligase activity
GO:0019202	4814	4	483	1	0.0135	amino acid kinase activity
GO:0006818	4814	14	483	7	0.0134729	hydrogen transport
GO:0004829	4814	2	483	1	0.0134563	threonine-tRNA ligase activity
GO:0019829	4814	5	483	3	0.0133792	cation-transporting ATPase activity
GO:0006536	4814	6	483	1	0.0133771	glutamate metabolic process
GO:0006733	4814	20	483	4	0.0133709	oxidoreduction coenzyme metabolic process
GO:0019319	4814	6	483	1	0.0133417	hexose biosynthetic process
GO:0007059	4814	12	483	1	0.0133104	chromosome segregation
GO:0044429	4814	1	483	1	0.0132292	mitochondrial part
GO:0046912	4814	10	483	1	0.0132167	transferase activity, transferring acyl groups, acyl groups converted into alkyl on transfer
GO:0006164	4814	42	483	16	0.0132146	purine nucleotide biosynthetic process
GO:0003743	4814	4	483	1	0.0132084	translation initiation factor activity
GO:0004826	4814	2	483	2	0.0131459	phenylalanine-tRNA ligase activity
GO:0032989	4814	25	483	9	0.0130729	cellular component morphogenesis
GO:0005343	4814	8	483	1	0.0130584	organic acid:sodium symporter activity
GO:0006401	4814	4	483	1	0.0130417	RNA catabolic process
GO:0004315	4814	6	483	1	0.0130334	3-oxoacyl-[acyl-carrier-protein] synthase activity
GO:0015986	4814	10	483	6	0.0130125	ATP synthesis coupled proton transport
GO:0004045	4814	2	483	1	0.0129917	aminoacyl-tRNA hydrolase activity
GO:0005840	4814	64	483	14	0.0129917	ribosome
GO:0006568	4814	11	483	1	0.0129479	tryptophan metabolic process
GO:0004525	4814	1	483	1	0.0129479	ribonuclease III activity
GO:0045017	4814	1	483	1	0.0129167	glycerolipid biosynthetic process
GO:0015936	4814	5	483	1	0.0129084	coenzyme A metabolic process
GO:0009205	4814	21	483	6	0.0128959	purine ribonucleoside triphosphate metabolic process
GO:0046337	4814	1	483	1	0.0128959	phosphatidylethanolamine metabolic process
GO:0004585	4814	1	483	1	0.0128646	ornithine carbamoyltransferase activity
GO:0033692	4814	12	483	2	0.0128417	cellular polysaccharide biosynthetic process
GO:0005315	4814	8	483	1	0.0127979	inorganic phosphate transmembrane transporter activity
GO:0015420	4814	5	483	2	0.0127584	cobalamin-transporting ATPase activity
GO:0000097	4814	14	483	7	0.0127146	sulfur amino acid biosynthetic process
GO:0042435	4814	9	483	1	0.0127104	indole derivative biosynthetic process
GO:0005759	4814	1	483	1	0.0127	mitochondrial matrix
GO:0004812	4814	27	483	20	0.0126813	aminoacyl-tRNA ligase activity
GO:0006576	4814	18	483	2	0.012675	cellular biogenic amine metabolic process
GO:0008135	4814	14	483	4	0.0126542	translation factor activity, nucleic acid binding
GO:0004488	4814	1	483	1	0.0125896	methylenetetrahydrofolate dehydrogenase (NADP+) activity
GO:0005960	4814	1	483	1	0.0125896	glycine cleavage complex
GO:0007242	4814	4	483	1	0.0124292	intracellular signaling cascade
GO:0009394	4814	4	483	1	0.0124292	2'-deoxyribonucleotide metabolic process
GO:0046219	4814	9	483	1	0.0123875	indolalkylamine biosynthetic process
GO:0042398	4814	25	483	2	0.0123438	cellular amino acid derivative biosynthetic process
GO:0009201	4814	20	483	6	0.0122959	ribonucleoside triphosphate biosynthetic process
GO:0009211	4814	3	483	1	0.0122563	pyrimidine deoxyribonucleoside triphosphate metabolic process
GO:0006426	4814	1	483	1	0.0122313	glycyl-tRNA aminoacylation
GO:0009252	4814	23	483	9	0.0122292	peptidoglycan biosynthetic process
GO:0034661	4814	1	483	1	0.0122229	ncRNA catabolic process
GO:0003951	4814	2	483	1	0.0121771	NAD+ kinase activity
GO:0004765	4814	3	483	1	0.0121667	shikimate kinase activity
GO:0033178	4814	7	483	5	0.0120584	proton-transporting two-sector ATPase complex, catalytic domain
GO:0006415	4814	4	483	2	0.0120209	translational termination
GO:0015662	4814	12	483	1	0.0119604	ATPase activity, coupled to transmembrane movement of ions, phosphorylative mechanism
GO:0004827	4814	1	483	1	0.0118813	proline-tRNA ligase activity
GO:0016860	4814	13	483	2	0.0118813	intramolecular oxidoreductase activity
GO:0016646	4814	5	483	2	0.0118479	oxidoreductase activity, acting on the CH-NH group of donors, NAD or NADP as acceptor
GO:0007049	4814	35	483	9	0.0117021	cell cycle
GO:0006213	4814	7	483	1	0.0117	pyrimidine nucleoside metabolic process
GO:0016211	4814	6	483	1	0.0116646	ammonia ligase activity
GO:0019684	4814	9	483	1	0.0116417	photosynthesis, light reaction
GO:0009117	4814	93	483	28	0.0116021	nucleotide metabolic process
GO:0009219	4814	4	483	1	0.0115229	pyrimidine deoxyribonucleotide metabolic process
GO:0006817	4814	8	483	1	0.0115	phosphate transport
GO:0051174	4814	6	483	1	0.0114417	regulation of phosphorus metabolic process
GO:0009152	4814	36	483	12	0.0114167	purine ribonucleotide biosynthetic process
GO:0009120	4814	3	483	1	0.0113979	deoxyribonucleoside metabolic process
GO:0015114	4814	8	483	1	0.0113938	phosphate transmembrane transporter activity
GO:0006094	4814	6	483	1	0.0113604	gluconeogenesis
GO:0046080	4814	2	483	1	0.0113563	dUTP metabolic process
GO:0006364	4814	9	483	3	0.0112438	rRNA processing
GO:0031974	4814	1	483	1	0.0112146	membrane-enclosed lumen
GO:0044422	4814	24	483	8	0.0111813	organelle part
GO:0016891	4814	6	483	2	0.0110834	endoribonuclease activity, producing 5'-phosphomonoesters
GO:0034637	4814	28	483	5	0.0110417	cellular carbohydrate biosynthetic process
GO:0006081	4814	5	483	1	0.0109	cellular aldehyde metabolic process
GO:0009147	4814	4	483	1	0.0108938	pyrimidine nucleoside triphosphate metabolic process
GO:0004326	4814	2	483	1	0.0108771	tetrahydrofolylpolyglutamate synthase activity
GO:0046128	4814	11	483	1	0.0108771	purine ribonucleoside metabolic process
GO:0000162	4814	9	483	1	0.0108334	tryptophan biosynthetic process
GO:0009071	4814	4	483	1	0.0107584	serine family amino acid catabolic process
GO:0042325	4814	6	483	1	0.0104938	regulation of phosphorylation
GO:0016758	4814	9	483	1	0.0104917	transferase activity, transferring hexosyl groups
GO:0015036	4814	11	483	2	0.0104271	disulfide oxidoreductase activity
GO:0006732	4814	77	483	14	0.0103938	coenzyme metabolic process
GO:0009141	4814	24	483	7	0.0102813	nucleoside triphosphate metabolic process
GO:0006561	4814	5	483	1	0.010275	proline biosynthetic process
GO:0015698	4814	16	483	2	0.0102584	inorganic anion transport
GO:0043190	4814	9	483	1	0.0101292	ATP-binding cassette (ABC) transporter complex
GO:0046148	4814	11	483	3	0.0100604	pigment biosynthetic process
GO:0043228	4814	81	483	14	0.0100375	non-membrane-bounded organelle
GO:0048878	4814	9	483	1	0.00995835	chemical homeostasis
GO:0006558	4814	3	483	1	0.0099146	L-phenylalanine metabolic process
GO:0006040	4814	7	483	2	0.00942919	amino sugar metabolic process
GO:0009820	4814	19	483	3	0.00934169	alkaloid metabolic process
GO:0016881	4814	15	483	4	0.00918335	acid-amino acid ligase activity
GO:0044264	4814	21	483	2	0.00913127	cellular polysaccharide metabolic process
GO:0009982	4814	5	483	1	0.00903335	pseudouridine synthase activity
GO:0043603	4814	27	483	6	0.00900627	cellular amide metabolic process
GO:0048038	4814	15	483	1	0.00891252	quinone binding
GO:0006575	4814	29	483	2	0.00879377	cellular amino acid derivative metabolic process
GO:0004813	4814	2	483	1	0.00875835	alanine-tRNA ligase activity
GO:0006767	4814	66	483	19	0.00870418	water-soluble vitamin metabolic process
GO:0015035	4814	11	483	2	0.0086646	protein disulfide oxidoreductase activity
GO:0009396	4814	10	483	3	0.0086396	folic acid and derivative biosynthetic process
GO:0055080	4814	9	483	1	0.0086271	cation homeostasis
GO:0042180	4814	240	483	71	0.00859793	cellular ketone metabolic process
GO:0016878	4814	7	483	1	0.00854793	acid-thiol ligase activity
GO:0042278	4814	11	483	1	0.00852293	purine nucleoside metabolic process
GO:0016743	4814	2	483	1	0.0084396	carboxyl- or carbamoyltransferase activity
GO:0008238	4814	35	483	5	0.00834168	exopeptidase activity
GO:0009144	4814	21	483	6	0.00832918	purine nucleoside triphosphate metabolic process
GO:0016765	4814	32	483	7	0.00828543	transferase activity, transferring alkyl or aryl (other than methyl) groups
GO:0015087	4814	5	483	1	0.00822918	cobalt ion transmembrane transporter activity
GO:0015370	4814	8	483	1	0.0081646	solute:sodium symporter activity
GO:0006760	4814	10	483	3	0.0081271	folic acid and derivative metabolic process
GO:0009260	4814	39	483	14	0.00810835	ribonucleotide biosynthetic process
GO:0033865	4814	8	483	1	0.00810002	nucleoside bisphosphate metabolic process
GO:0048856	4814	26	483	9	0.00801877	anatomical structure development
GO:0009065	4814	4	483	1	0.00794168	glutamine family amino acid catabolic process
GO:0009119	4814	14	483	1	0.00793543	ribonucleoside metabolic process
GO:0016876	4814	27	483	20	0.00787293	ligase activity, forming aminoacyl-tRNA and related compounds
GO:0009653	4814	26	483	9	0.00780835	anatomical structure morphogenesis
GO:0016875	4814	27	483	20	0.00776252	ligase activity, forming carbon-oxygen bonds
GO:0042364	4814	66	483	19	0.00772918	water-soluble vitamin biosynthetic process
GO:0043232	4814	81	483	14	0.00753543	intracellular non-membrane-bounded organelle
GO:0006144	4814	6	483	2	0.00749793	purine base metabolic process
GO:0070589	4814	29	483	9	0.00736877	cellular component macromolecule biosynthetic process
GO:0004540	4814	14	483	3	0.00714376	ribonuclease activity
GO:0016903	4814	23	483	3	0.00713126	oxidoreductase activity, acting on the aldehyde or oxo group of donors
GO:0009108	4814	47	483	7	0.0070396	coenzyme biosynthetic process
GO:0016877	4814	7	483	1	0.00685835	ligase activity, forming carbon-sulfur bonds
GO:0006752	4814	20	483	4	0.00669168	group transfer coenzyme metabolic process
GO:0016998	4814	10	483	1	0.0066146	cell wall macromolecule catabolic process
GO:0006824	4814	7	483	1	0.00652501	cobalt ion transport
GO:0016627	4814	39	483	5	0.0065021	oxidoreductase activity, acting on the CH-CH group of donors
GO:0001522	4814	5	483	1	0.0064896	pseudouridine synthesis
GO:0050801	4814	9	483	1	0.00644376	ion homeostasis
GO:0019220	4814	6	483	1	0.0064021	regulation of phosphate metabolic process
GO:0044038	4814	29	483	9	0.00635835	cell wall macromolecule biosynthetic process
GO:0032502	4814	27	483	9	0.00604793	developmental process
GO:0008408	4814	9	483	2	0.00596876	3'-5' exonuclease activity
GO:0008170	4814	7	483	1	0.00575418	N-methyltransferase activity
GO:0043226	4814	91	483	17	0.00554376	organelle
GO:0046700	4814	10	483	1	0.00551043	heterocycle catabolic process
GO:0008610	4814	58	483	14	0.00547501	lipid biosynthetic process
GO:0042440	4814	12	483	3	0.00544793	pigment metabolic process
GO:0016835	4814	48	483	10	0.00514376	carbon-oxygen lyase activity
GO:0050661	4814	19	483	2	0.00512084	NADP or NADPH binding
GO:0006820	4814	18	483	2	0.00510834	anion transport
GO:0045454	4814	26	483	2	0.00508751	cell redox homeostasis
GO:0043436	4814	238	483	70	0.00508126	oxoacid metabolic process
GO:0006284	4814	12	483	1	0.00496668	base-excision repair
GO:0004659	4814	9	483	2	0.00481876	prenyltransferase activity
GO:0045152	4814	11	483	1	0.00468126	antisigma factor binding
GO:0005618	4814	11	483	1	0.00467501	cell wall
GO:0009112	4814	11	483	2	0.00455001	nucleobase metabolic process
GO:0016893	4814	11	483	2	0.00450209	endonuclease activity, active with either ribo- or deoxyribonucleic acids and producing 5'-phosphomonoesters
GO:0009310	4814	21	483	3	0.00436251	amine catabolic process
GO:0031405	4814	6	483	1	0.00434376	lipoic acid binding
GO:0042625	4814	20	483	3	0.00421668	ATPase activity, coupled to transmembrane movement of ions
GO:0016114	4814	13	483	2	0.00406459	terpenoid biosynthetic process
GO:0008081	4814	10	483	1	0.00394584	phosphoric diester hydrolase activity
GO:0008509	4814	18	483	2	0.00385834	anion transmembrane transporter activity
GO:0009063	4814	21	483	3	0.00384376	cellular amino acid catabolic process
GO:0048869	4814	26	483	9	0.00372084	cellular developmental process
GO:0031419	4814	10	483	1	0.00365626	cobalamin binding
GO:0015103	4814	14	483	1	0.00326042	inorganic anion transmembrane transporter activity
GO:0006520	4814	174	483	56	0.00303959	cellular amino acid metabolic process
GO:0006721	4814	13	483	2	0.00297292	terpenoid metabolic process
GO:0016702	4814	16	483	1	0.00294792	oxidoreductase activity, acting on single donors with incorporation of molecular oxygen, incorporation of two atoms of oxygen
GO:0043414	4814	10	483	1	0.00292501	macromolecule methylation
GO:0046483	4814	178	483	51	0.00284167	heterocycle metabolic process
GO:0009064	4814	40	483	9	0.00280209	glutamine family amino acid metabolic process
GO:0032259	4814	16	483	2	0.00277501	methylation
GO:0008172	4814	7	483	1	0.00266876	S-methyltransferase activity
GO:0006541	4814	19	483	5	0.00261251	glutamine metabolic process
GO:0008757	4814	23	483	7	0.00256876	S-adenosylmethionine-dependent methyltransferase activity
GO:0019752	4814	238	483	70	0.00252084	carboxylic acid metabolic process
GO:0030976	4814	14	483	3	0.00239167	thiamin pyrophosphate binding
GO:0042592	4814	34	483	3	0.00237709	homeostatic process
GO:0007165	4814	89	483	12	0.00230417	signal transduction
GO:0019318	4814	61	483	8	0.0021875	hexose metabolic process
GO:0016831	4814	19	483	3	0.00213125	carboxy-lyase activity
GO:0008658	4814	17	483	1	0.00212084	penicillin binding
GO:0004222	4814	33	483	3	0.0021125	metalloendopeptidase activity
GO:0016830	4814	36	483	4	0.00207084	carbon-carbon lyase activity
GO:0004091	4814	8	483	1	0.00196875	carboxylesterase activity
GO:0070882	4814	39	483	9	0.00193959	cellular cell wall organization or biogenesis
GO:0019725	4814	30	483	2	0.00192709	cellular homeostasis
GO:0065008	4814	58	483	13	0.00184584	regulation of biological quality
GO:0051213	4814	16	483	1	0.00179167	dioxygenase activity
GO:0008276	4814	8	483	1	0.0017875	protein methyltransferase activity
GO:0031177	4814	15	483	1	0.00150834	phosphopantetheine binding
GO:0046395	4814	24	483	3	0.00135	carboxylic acid catabolic process
GO:0016779	4814	51	483	10	0.00134584	nucleotidyltransferase activity
GO:0000270	4814	36	483	9	0.00128542	peptidoglycan metabolic process
GO:0003678	4814	17	483	1	0.00125625	DNA helicase activity
GO:0004386	4814	39	483	2	0.00122917	helicase activity
GO:0003887	4814	16	483	1	0.00122917	DNA-directed DNA polymerase activity
GO:0006629	4814	100	483	18	0.00119792	lipid metabolic process
GO:0004175	4814	83	483	9	0.0011375	endopeptidase activity
GO:0018193	4814	46	483	5	0.00112917	peptidyl-amino acid modification
GO:0016597	4814	29	483	5	0.00106875	amino acid binding
GO:0015294	4814	17	483	1	0.00102292	solute:cation symporter activity
GO:0004527	4814	19	483	2	0.000981252	exonuclease activity
GO:0042626	4814	71	483	9	0.000904169	ATPase activity, coupled to transmembrane movement of substances
GO:0016866	4814	20	483	1	0.000900002	intramolecular transferase activity
GO:0006260	4814	41	483	6	0.000858335	DNA replication
GO:0030151	4814	18	483	1	0.000852085	molybdenum ion binding
GO:0016811	4814	29	483	3	0.000818752	hydrolase activity, acting on carbon-nitrogen (but not peptide) bonds, in linear amides
GO:0005996	4814	74	483	11	0.000797918	monosaccharide metabolic process
GO:0000271	4814	51	483	10	0.000685418	polysaccharide biosynthetic process
GO:0005507	4814	16	483	2	0.000668751	copper ion binding
GO:0006725	4814	81	483	15	0.000654168	cellular aromatic compound metabolic process
GO:0008299	4814	21	483	2	0.000633335	isoprenoid biosynthetic process
GO:0070035	4814	28	483	1	0.000583335	purine NTP-dependent helicase activity
GO:0034061	4814	16	483	1	0.000572918	DNA polymerase activity
GO:0015837	4814	22	483	1	0.000562501	amine transport
GO:0006720	4814	21	483	2	0.000545834	isoprenoid metabolic process
GO:0009273	4814	38	483	9	0.000533334	peptidoglycan-based cell wall biogenesis
GO:0016701	4814	17	483	1	0.000512501	oxidoreductase activity, acting on single donors with incorporation of molecular oxygen
GO:0008483	4814	39	483	4	0.000489584	transaminase activity
GO:0042546	4814	38	483	9	0.000479168	cell wall biogenesis
GO:0044036	4814	45	483	10	0.000475001	cell wall macromolecule metabolic process
GO:0019748	4814	36	483	5	0.000445834	secondary metabolic process
GO:0016054	4814	24	483	3	0.000427084	organic acid catabolic process
GO:0044106	4814	181	483	57	0.000404168	cellular amine metabolic process
GO:0044282	4814	69	483	10	0.000347917	small molecule catabolic process
GO:0016817	4814	311	483	45	0.000318751	hydrolase activity, acting on acid anhydrides
GO:0006508	4814	138	483	17	0.000316667	proteolysis
GO:0043492	4814	71	483	9	0.000314584	ATPase activity, coupled to movement of substances
GO:0008168	4814	112	483	21	0.000312501	methyltransferase activity
GO:0015405	4814	78	483	11	0.000310417	P-P-bond-hydrolysis-driven transmembrane transporter activity
GO:0015171	4814	20	483	1	0.000304167	amino acid transmembrane transporter activity
GO:0043176	4814	29	483	5	0.000302084	amine binding
GO:0016564	4814	24	483	1	0.000295834	transcription repressor activity
GO:0018106	4814	44	483	4	0.000262501	peptidyl-histidine phosphorylation
GO:0008236	4814	63	483	6	0.0002375	serine-type peptidase activity
GO:0051287	4814	30	483	3	0.00020625	NAD or NADH binding
GO:0006814	4814	18	483	1	0.000202084	sodium ion transport
GO:0015399	4814	78	483	11	0.0002	primary active transmembrane transporter activity
GO:0004252	4814	46	483	5	0.000170834	serine-type endopeptidase activity
GO:0044248	4814	63	483	8	0.00015625	cellular catabolic process
GO:0008144	4814	17	483	1	0.000147917	drug binding
GO:0016051	4814	69	483	13	0.000133334	carbohydrate biosynthetic process
GO:0015293	4814	17	483	1	0.00011875	symporter activity
GO:0016741	4814	114	483	22	0.000110417	transferase activity, transferring one-carbon groups
GO:0042623	4814	102	483	11	0.000108334	ATPase activity, coupled
GO:0000036	4814	23	483	2	0.000102084	acyl carrier activity
GO:0015849	4814	27	483	2	9.37502e-05	organic acid transport
GO:0046942	4814	27	483	2	8.95835e-05	carboxylic acid transport
GO:0006082	4814	247	483	70	6.87501e-05	organic acid metabolic process
GO:0000287	4814	48	483	14	4.79168e-05	magnesium ion binding
GO:0006519	4814	192	483	57	3.75001e-05	cellular amino acid and derivative metabolic process
GO:0000000	4814	4814	483	483	0	root
GO:0015297	4814	42	483	1	0	antiporter activity
GO:0019538	4814	394	483	78	0	protein metabolic process
GO:0032555	4814	686	483	117	0	purine ribonucleotide binding
GO:0032553	4814	686	483	117	0	ribonucleotide binding
GO:0032559	4814	660	483	109	0	adenyl ribonucleotide binding
GO:0050660	4814	75	483	4	0	FAD binding
GO:0050662	4814	201	483	17	0	coenzyme binding
GO:0015291	4814	67	483	3	0	secondary active transmembrane transporter activity
GO:0043933	4814	83	483	10	0	macromolecular complex subunit organization
GO:0000155	4814	93	483	6	0	two-component sensor activity
GO:0000156	4814	131	483	6	0	two-component response regulator activity
GO:0006461	4814	73	483	4	0	protein complex assembly
GO:0004518	4814	58	483	5	0	nuclease activity
GO:0004519	4814	31	483	2	0	endonuclease activity
GO:0004497	4814	59	483	8	0	monooxygenase activity
GO:0000160	4814	195	483	9	0	two-component signal transduction system (phosphorelay)
GO:0000166	4814	884	483	134	0	nucleotide binding
GO:0030554	4814	736	483	113	0	adenyl nucleotide binding
GO:0030528	4814	660	483	25	0	transcription regulator activity
GO:0006468	4814	84	483	6	0	protein amino acid phosphorylation
GO:0006464	4814	109	483	9	0	protein modification process
GO:0032774	4814	725	483	34	0	RNA biosynthetic process
GO:0009058	4814	1399	483	198	0	biosynthetic process
GO:0009059	4814	953	483	97	0	macromolecule biosynthetic process
GO:0009056	4814	153	483	18	0	catabolic process
GO:0009057	4814	49	483	2	0	macromolecule catabolic process
GO:0006310	4814	48	483	2	0	DNA recombination
GO:0006281	4814	80	483	4	0	DNA repair
GO:0080090	4814	736	483	36	0	regulation of primary metabolic process
GO:0045934	4814	27	483	1	0	negative regulation of nucleobase, nucleoside, nucleotide and nucleic acid metabolic process
GO:0015075	4814	141	483	19	0	ion transmembrane transporter activity
GO:0043687	4814	99	483	7	0	post-translational protein modification
GO:0048037	4814	318	483	31	0	cofactor binding
GO:0070271	4814	73	483	4	0	protein complex biogenesis
GO:0006352	4814	68	483	3	0	transcription initiation
GO:0006355	4814	716	483	33	0	regulation of transcription, DNA-dependent
GO:0006350	4814	739	483	35	0	transcription
GO:0006351	4814	722	483	34	0	transcription, DNA-dependent
GO:0070279	4814	78	483	10	0	vitamin B6 binding
GO:0030246	4814	57	483	3	0	carbohydrate binding
GO:0019842	4814	121	483	15	0	vitamin binding
GO:0006259	4814	162	483	9	0	DNA metabolic process
GO:0043565	4814	191	483	8	0	sequence-specific DNA binding
GO:0008270	4814	123	483	7	0	zinc ion binding
GO:0004871	4814	252	483	16	0	signal transducer activity
GO:0051179	4814	604	483	68	0	localization
GO:0051172	4814	27	483	1	0	negative regulation of nitrogen compound metabolic process
GO:0051171	4814	733	483	34	0	regulation of nitrogen compound metabolic process
GO:0033554	4814	85	483	4	0	cellular response to stress
GO:0010468	4814	739	483	36	0	regulation of gene expression
GO:0010467	4814	893	483	90	0	gene expression
GO:0030203	4814	36	483	9	0	glycosaminoglycan metabolic process
GO:0043412	4814	133	483	15	0	macromolecule modification
GO:0070011	4814	142	483	16	0	peptidase activity, acting on L-amino acid peptides
GO:0008233	4814	152	483	17	0	peptidase activity
GO:0030170	4814	78	483	10	0	pyridoxal phosphate binding
GO:0008237	4814	64	483	6	0	metallopeptidase activity
GO:0030001	4814	62	483	7	0	metal ion transport
GO:0008415	4814	126	483	12	0	acyltransferase activity
GO:0006950	4814	159	483	8	0	response to stress
GO:0006974	4814	80	483	4	0	response to DNA damage stimulus
GO:0008324	4814	121	483	18	0	cation transmembrane transporter activity
GO:0006812	4814	91	483	15	0	cation transport
GO:0006811	4814	111	483	17	0	ion transport
GO:0006810	4814	602	483	68	0	transport
GO:0006807	4814	1368	483	176	0	nitrogen compound metabolic process
GO:0006796	4814	141	483	17	0	phosphate metabolic process
GO:0006793	4814	141	483	17	0	phosphorus metabolic process
GO:0050896	4814	209	483	10	0	response to stimulus
GO:0004673	4814	93	483	6	0	protein histidine kinase activity
GO:0004672	4814	132	483	7	0	protein kinase activity
GO:0004674	4814	35	483	1	0	protein serine/threonine kinase activity
GO:0006865	4814	21	483	1	0	amino acid transport
GO:0010629	4814	27	483	1	0	negative regulation of gene expression
GO:0043167	4814	492	483	64	0	ion binding
GO:0043169	4814	492	483	64	0	cation binding
GO:0043170	4814	1418	483	142	0	macromolecule metabolic process
GO:0050789	4814	864	483	55	0	regulation of biological process
GO:0050794	4814	858	483	55	0	regulation of cellular process
GO:0055114	4814	548	483	62	0	oxidation reduction
GO:0010605	4814	28	483	1	0	negative regulation of macromolecule metabolic process
GO:0065003	4814	74	483	4	0	macromolecular complex assembly
GO:0065007	4814	874	483	56	0	biological regulation
GO:0018202	4814	44	483	4	0	peptidyl-histidine modification
GO:0045449	4814	731	483	34	0	regulation of transcription
GO:0055085	4814	230	483	20	0	transmembrane transport
GO:0010558	4814	28	483	1	0	negative regulation of macromolecule biosynthetic process
GO:0010556	4814	735	483	36	0	regulation of macromolecule biosynthetic process
GO:0005488	4814	2697	483	285	0	binding
GO:0016301	4814	230	483	20	0	kinase activity
GO:0016310	4814	123	483	17	0	phosphorylation
GO:0060255	4814	741	483	36	0	regulation of macromolecule metabolic process
GO:0022804	4814	162	483	15	0	active transmembrane transporter activity
GO:0022891	4814	179	483	22	0	substrate-specific transmembrane transporter activity
GO:0022892	4814	218	483	30	0	substrate-specific transporter activity
GO:0046677	4814	48	483	1	0	response to antibiotic
GO:0016616	4814	59	483	7	0	oxidoreductase activity, acting on the CH-OH group of donors, NAD or NADP as acceptor
GO:0022857	4814	235	483	30	0	transmembrane transporter activity
GO:0016614	4814	69	483	8	0	oxidoreductase activity, acting on CH-OH group of donors
GO:0009892	4814	28	483	1	0	negative regulation of metabolic process
GO:0005623	4814	1534	483	206	0	cell
GO:0005622	4814	732	483	120	0	intracellular
GO:0009889	4814	735	483	36	0	regulation of biosynthetic process
GO:0009890	4814	28	483	1	0	negative regulation of biosynthetic process
GO:0016407	4814	86	483	6	0	acetyltransferase activity
GO:0016410	4814	86	483	6	0	N-acyltransferase activity
GO:0005575	4814	1577	483	208	0	cellular_component
GO:0005576	4814	36	483	2	0	extracellular region
GO:0071554	4814	56	483	10	0	cell wall organization or biogenesis
GO:0016462	4814	309	483	45	0	pyrophosphatase activity
GO:0016481	4814	27	483	1	0	negative regulation of transcription
GO:0005524	4814	660	483	109	0	ATP binding
GO:0016491	4814	675	483	74	0	oxidoreductase activity
GO:0005515	4814	128	483	14	0	protein binding
GO:0016021	4814	561	483	59	0	integral to membrane
GO:0016020	4814	774	483	80	0	membrane
GO:0031326	4814	735	483	36	0	regulation of cellular biosynthetic process
GO:0016791	4814	76	483	1	0	phosphatase activity
GO:0031327	4814	28	483	1	0	negative regulation of cellular biosynthetic process
GO:0031324	4814	28	483	1	0	negative regulation of cellular metabolic process
GO:0016788	4814	172	483	8	0	hydrolase activity, acting on ester bonds
GO:0046872	4814	433	483	64	0	metal ion binding
GO:0016787	4814	1011	483	88	0	hydrolase activity
GO:0031323	4814	741	483	36	0	regulation of cellular metabolic process
GO:0016775	4814	94	483	6	0	phosphotransferase activity, nitrogenous group as acceptor
GO:0016773	4814	187	483	13	0	phosphotransferase activity, alcohol group as acceptor
GO:0016772	4814	307	483	35	0	transferase activity, transferring phosphorus-containing groups
GO:0016769	4814	50	483	4	0	transferase activity, transferring nitrogenous groups
GO:0016829	4814	131	483	18	0	lyase activity
GO:0016052	4814	77	483	7	0	carbohydrate catabolic process
GO:0016820	4814	78	483	11	0	hydrolase activity, acting on acid anhydrides, catalyzing transmembrane movement of substances
GO:0051252	4814	716	483	33	0	regulation of RNA metabolic process
GO:0016818	4814	311	483	45	0	hydrolase activity, acting on acid anhydrides, in phosphorus-containing anhydrides
GO:0005215	4814	507	483	61	0	transporter activity
GO:0016810	4814	82	483	11	0	hydrolase activity, acting on carbon-nitrogen (but not peptide) bonds
GO:0051234	4814	602	483	68	0	establishment of localization
GO:0009987	4814	2235	483	279	0	cellular process
GO:0016043	4814	128	483	19	0	cellular component organization
GO:0016853	4814	81	483	6	0	isomerase activity
GO:0046943	4814	31	483	2	0	carboxylic acid transmembrane transporter activity
GO:0046914	4814	244	483	28	0	transition metal ion binding
GO:0016070	4814	794	483	67	0	RNA metabolic process
GO:0042578	4814	87	483	2	0	phosphoric ester hydrolase activity
GO:0016874	4814	131	483	42	0	ligase activity
GO:0022607	4814	78	483	4	0	cellular component assembly
GO:0046983	4814	55	483	1	0	protein dimerization activity
GO:0005342	4814	31	483	2	0	organic acid transmembrane transporter activity
GO:0060089	4814	252	483	16	0	molecular transducer activity
GO:0016740	4814	805	483	110	0	transferase activity
GO:0010181	4814	36	483	2	0	FMN binding
GO:0031406	4814	56	483	7	0	carboxylic acid binding
GO:0005275	4814	21	483	1	0	amine transmembrane transporter activity
GO:0016746	4814	153	483	15	0	transferase activity, transferring acyl groups
GO:0016747	4814	140	483	14	0	transferase activity, transferring acyl groups other than amino-acyl groups
GO:0044425	4814	585	483	65	0	membrane part
GO:0003824	4814	2991	483	333	0	catalytic activity
GO:0005976	4814	95	483	10	0	polysaccharide metabolic process
GO:0005975	4814	326	483	24	0	carbohydrate metabolic process
GO:0008150	4814	3825	483	402	0	biological_process
GO:0008152	4814	3089	483	336	0	metabolic process
GO:0017076	4814	762	483	121	0	purine nucleotide binding
GO:0034641	4814	1307	483	166	0	cellular nitrogen compound metabolic process
GO:0034645	4814	939	483	97	0	cellular macromolecule biosynthetic process
GO:0044464	4814	1534	483	206	0	cell part
GO:0009308	4814	226	483	66	0	amine metabolic process
GO:0008080	4814	84	483	6	0	N-acetyltransferase activity
GO:0017111	4814	303	483	44	0	nucleoside-triphosphatase activity
GO:0003700	4814	596	483	18	0	transcription factor activity
GO:0008026	4814	28	483	1	0	ATP-dependent helicase activity
GO:0015672	4814	47	483	8	0	monovalent inorganic cation transport
GO:0031224	4814	569	483	59	0	intrinsic to membrane
GO:0003674	4814	4477	483	456	0	molecular_function
GO:0003677	4814	918	483	33	0	DNA binding
GO:0003676	4814	1046	483	64	0	nucleic acid binding
GO:0006139	4814	1082	483	111	0	nucleobase, nucleoside, nucleotide and nucleic acid metabolic process
GO:0006022	4814	43	483	9	0	aminoglycan metabolic process
GO:0006066	4814	106	483	12	0	alcohol metabolic process
GO:0016987	4814	68	483	3	0	sigma factor activity
GO:0016986	4814	68	483	3	0	transcription initiation factor activity
GO:0023060	4814	255	483	17	0	signal transmission
GO:0023046	4814	255	483	17	0	signaling process
GO:0023052	4814	260	483	17	0	signaling
GO:0001883	4814	736	483	113	0	purine nucleoside binding
GO:0001882	4814	737	483	113	0	nucleoside binding
GO:0048523	4814	28	483	1	0	negative regulation of cellular process
GO:0048519	4814	28	483	1	0	negative regulation of biological process
GO:0019219	4814	733	483	34	0	regulation of nucleobase, nucleoside, nucleotide and nucleic acid metabolic process
GO:0019222	4814	746	483	36	0	regulation of metabolic process
GO:0051716	4814	85	483	4	0	cellular response to stimulus
GO:0044249	4814	1307	483	187	0	cellular biosynthetic process
GO:0044238	4814	1966	483	228	0	primary metabolic process
GO:0044237	4814	1877	483	254	0	cellular metabolic process
GO:0044281	4814	526	483	127	0	small molecule metabolic process
GO:0044267	4814	252	483	60	0	cellular protein metabolic process
GO:0044260	4814	1221	483	124	0	cellular macromolecule metabolic process
GO:0044262	4814	123	483	13	0	cellular carbohydrate metabolic process
GO:0017171	4814	63	483	6	0	serine hydrolase activity
GO:0044085	4814	127	483	17	0	cellular component biogenesis
GO:0005886	4814	278	483	40	0	plasma membrane
GO:0042221	4814	59	483	2	0	response to chemical stimulus

## Sheet: Bac up t30,60,90
ID	Pop.total	Pop.term	Study.total	Study.term	marg	name	ID	Pop.total	Pop.term	Study.total	Study.term	marg	name
GO:0016887	4814	235	14	4	0.820735	ATPase activity	GO:0005976	4814	95	45	2	0.0917827	polysaccharide metabolic process
GO:0016020	4814	774	14	5	0.59566	membrane	GO:0000003	4814	3	45	1	0.135446	reproduction
GO:0003847	4814	2	14	1	0.457474	1-alkyl-2-acetylglycerophosphocholine esterase activity	GO:0023060	4814	255	45	4	0.103384	signal transmission
GO:0000156	4814	131	14	1	0.421638	two-component response regulator activity	GO:0034404	4814	72	45	1	0.0198674	nucleobase, nucleoside and nucleotide biosynthetic process
GO:0016042	4814	5	14	1	0.345067	lipid catabolic process	GO:0007049	4814	35	45	1	0.0554705	cell cycle
GO:0016747	4814	140	14	1	0.258594	transferase activity, transferring acyl groups other than amino-acyl groups	GO:0031326	4814	735	45	5	0.000105102	regulation of cellular biosynthetic process
GO:0004091	4814	8	14	1	0.255532	carboxylesterase activity	GO:0046394	4814	122	45	2	0.000632654	carboxylic acid biosynthetic process
GO:0000160	4814	195	14	2	0.242959	two-component signal transduction system (phosphorelay)	GO:0007047	4814	20	45	2	0.091294	cellular cell wall organization
GO:0016021	4814	561	14	4	0.234282	integral to membrane	GO:0006807	4814	1368	45	10	2.04082e-05	nitrogen compound metabolic process
GO:0016986	4814	68	14	1	0.169109	transcription initiation factor activity	GO:0019538	4814	394	45	4	0.00186735	protein metabolic process
GO:0070271	4814	73	14	1	0.168602	protein complex biogenesis	GO:0031323	4814	741	45	5	2.04082e-05	regulation of cellular metabolic process
GO:0006352	4814	68	14	1	0.163867	transcription initiation	GO:0005975	4814	326	45	5	0.98576	carbohydrate metabolic process
GO:0016987	4814	68	14	1	0.159394	sigma factor activity	GO:0032774	4814	725	45	5	0.000241837	RNA biosynthetic process
GO:0031224	4814	569	14	4	0.153415	intrinsic to membrane	GO:0006796	4814	141	45	1	0.00125306	phosphate metabolic process
GO:0065003	4814	74	14	1	0.150563	macromolecular complex assembly	GO:0009058	4814	1399	45	10	5.71429e-05	biosynthetic process
GO:0016746	4814	153	14	1	0.148532	transferase activity, transferring acyl groups	GO:0009059	4814	953	45	7	0.000201021	macromolecule biosynthetic process
GO:0006461	4814	73	14	1	0.147742	protein complex assembly	GO:0009056	4814	153	45	2	0.257763	catabolic process
GO:0004604	4814	1	14	1	0.142148	phosphoadenylyl-sulfate reductase (thioredoxin) activity	GO:0006793	4814	141	45	1	0.00107143	phosphorus metabolic process
GO:0000103	4814	2	14	1	0.139227	sulfate assimilation	GO:0008150	4814	3825	45	25	0.00118163	biological_process
GO:0044425	4814	585	14	4	0.135363	membrane part	GO:0023046	4814	255	45	4	0.103493	signaling process
GO:0019379	4814	1	14	1	0.130121	sulfate assimilation, phosphoadenylyl sulfate reduction by phosphoadenylyl-sulfate reductase (thioredoxin)	GO:0042546	4814	38	45	2	0.0687195	cell wall biogenesis
GO:0016671	4814	3	14	1	0.127717	oxidoreductase activity, acting on sulfur group of donors, disulfide as acceptor	GO:0032787	4814	56	45	2	0.0626501	monocarboxylic acid metabolic process
GO:0019344	4814	4	14	1	0.12309	cysteine biosynthetic process	GO:0008152	4814	3089	45	22	4.18368e-05	metabolic process
GO:0019419	4814	2	14	1	0.121709	sulfate reduction	GO:0000270	4814	36	45	2	0.0913623	peptidoglycan metabolic process
GO:0022607	4814	78	14	1	0.121032	cellular component assembly	GO:0023052	4814	260	45	4	0.0900491	signaling
GO:0043933	4814	83	14	1	0.109854	macromolecular complex subunit organization	GO:0000271	4814	51	45	2	0.0896603	polysaccharide biosynthetic process
GO:0009070	4814	8	14	1	0.109648	serine family amino acid biosynthetic process	GO:0051171	4814	733	45	5	0.000109184	regulation of nitrogen compound metabolic process
GO:0004871	4814	252	14	2	0.0991585	signal transducer activity	GO:0016053	4814	128	45	2	0.00138878	organic acid biosynthetic process
GO:0023060	4814	255	14	2	0.0949127	signal transmission	GO:0034641	4814	1307	45	8	5.10205e-05	cellular nitrogen compound metabolic process
GO:0006534	4814	7	14	1	0.0937252	cysteine metabolic process	GO:0009259	4814	40	45	1	0.0688031	ribonucleotide metabolic process
GO:0060089	4814	252	14	2	0.0931231	molecular transducer activity	GO:0009260	4814	39	45	1	0.0699317	ribonucleotide biosynthetic process
GO:0000097	4814	14	14	1	0.0900502	sulfur amino acid biosynthetic process	GO:0006012	4814	4	45	1	0.0880389	galactose metabolic process
GO:0023046	4814	255	14	2	0.0853356	signaling process	GO:0016051	4814	69	45	2	0.093895	carbohydrate biosynthetic process
GO:0000096	4814	17	14	1	0.073271	sulfur amino acid metabolic process	GO:0034645	4814	939	45	7	0.000278572	cellular macromolecule biosynthetic process
GO:0016667	4814	19	14	1	0.0729606	oxidoreductase activity, acting on sulfur group of donors	GO:0051252	4814	716	45	5	8.16327e-05	regulation of RNA metabolic process
GO:0009069	4814	18	14	1	0.0644376	serine family amino acid metabolic process	GO:0009252	4814	23	45	2	0.0876899	peptidoglycan biosynthetic process
GO:0023052	4814	260	14	2	0.0640481	signaling	GO:0034654	4814	72	45	1	0.0191908	nucleobase, nucleoside, nucleotide and nucleic acid biosynthetic process
GO:0005886	4814	278	14	2	0.0618335	plasma membrane	GO:0019219	4814	733	45	5	0.000107143	regulation of nucleobase, nucleoside, nucleotide and nucleic acid metabolic process
GO:0017111	4814	303	14	4	0.0605585	nucleoside-triphosphatase activity	GO:0009273	4814	38	45	2	0.0682654	peptidoglycan-based cell wall biogenesis
GO:0008239	4814	4	14	1	0.0602147	dipeptidyl-peptidase activity	GO:0016310	4814	123	45	1	0.00109694	phosphorylation
GO:0016462	4814	309	14	4	0.0542022	pyrophosphatase activity	GO:0060255	4814	741	45	5	0.000104082	regulation of macromolecule metabolic process
GO:0016817	4814	311	14	4	0.0535147	hydrolase activity, acting on acid anhydrides	GO:0080090	4814	736	45	5	0.000127551	regulation of primary metabolic process
GO:0004673	4814	93	14	1	0.0520647	protein histidine kinase activity	GO:0019222	4814	746	45	5	0.00015	regulation of metabolic process
GO:0000155	4814	93	14	1	0.0507459	two-component sensor activity	GO:0005996	4814	74	45	1	0.0880827	monosaccharide metabolic process
GO:0046983	4814	55	14	1	0.0470105	protein dimerization activity	GO:0018130	4814	96	45	2	0.00416837	heterocycle biosynthetic process
GO:0016775	4814	94	14	1	0.0459563	phosphotransferase activity, nitrogenous group as acceptor	GO:0010468	4814	739	45	5	0.000244898	regulation of gene expression
GO:0016818	4814	311	14	4	0.0453522	hydrolase activity, acting on acid anhydrides, in phosphorus-containing anhydrides	GO:0050896	4814	209	45	1	0.112817	response to stimulus
GO:0044272	4814	31	14	1	0.0308209	sulfur compound biosynthetic process	GO:0016042	4814	5	45	1	0.728827	lipid catabolic process
GO:0044085	4814	127	14	1	0.0234375	cellular component biogenesis	GO:0010467	4814	893	45	5	0.000230612	gene expression
GO:0006790	4814	42	14	1	0.022298	sulfur metabolic process	GO:0016043	4814	128	45	6	0.0830389	cellular component organization
GO:0016043	4814	128	14	1	0.0172875	cellular component organization	GO:0009987	4814	2235	45	13	1.7347e-05	cellular process
GO:0008238	4814	35	14	1	0.0097146	exopeptidase activity	GO:0051128	4814	24	45	2	0.0822338	regulation of cellular component organization
GO:0004672	4814	132	14	1	0.00780002	protein kinase activity	GO:0048856	4814	26	45	2	0.0751582	anatomical structure development
GO:0006629	4814	100	14	1	0.00151042	lipid metabolic process	GO:0044249	4814	1307	45	10	9.18368e-06	cellular biosynthetic process
GO:0005515	4814	128	14	1	0.0013875	protein binding	GO:0030203	4814	36	45	2	0.0956419	glycosaminoglycan metabolic process
GO:0008652	4814	99	14	1	0.000943752	cellular amino acid biosynthetic process	GO:0006629	4814	100	45	1	0.0260429	lipid metabolic process
GO:0016053	4814	128	14	1	0.000747918	organic acid biosynthetic process	GO:0044238	4814	1966	45	16	0.00458776	primary metabolic process
GO:0046394	4814	122	14	1	0.000727085	carboxylic acid biosynthetic process	GO:0043687	4814	99	45	1	0.00286837	post-translational protein modification
GO:0009309	4814	106	14	1	0.000512501	amine biosynthetic process	GO:0044237	4814	1877	45	12	6.12246e-05	cellular metabolic process
GO:0008233	4814	152	14	1	0.000495834	peptidase activity	GO:0009308	4814	226	45	2	0.000188776	amine metabolic process
GO:0016773	4814	187	14	1	0.000291667	phosphotransferase activity, alcohol group as acceptor	GO:0019318	4814	61	45	1	0.100722	hexose metabolic process
GO:0070011	4814	142	14	1	0.0002375	peptidase activity, acting on L-amino acid peptides	GO:0043412	4814	133	45	1	0.000884695	macromolecule modification
GO:0016301	4814	230	14	1	0.000172917	kinase activity	GO:0016070	4814	794	45	5	6.63266e-05	RNA metabolic process
GO:0016788	4814	172	14	1	5.20834e-05	hydrolase activity, acting on ester bonds	GO:0010382	4814	29	45	2	0.0852919	cellular cell wall macromolecule metabolic process
GO:0000000	4814	4814	14	14	0	root	GO:0018106	4814	44	45	1	0.047798	peptidyl-histidine phosphorylation
GO:0044424	4814	400	14	1	0	intracellular part	GO:0019752	4814	238	45	2	0.000315306	carboxylic acid metabolic process
GO:0003824	4814	2991	14	9	0	catalytic activity	GO:0044281	4814	526	45	4	1.63265e-05	small molecule metabolic process
GO:0031326	4814	735	14	2	0	regulation of cellular biosynthetic process	GO:0044283	4814	275	45	3	6.53062e-05	small molecule biosynthetic process
GO:0006807	4814	1368	14	3	0	nitrogen compound metabolic process	GO:0070271	4814	73	45	3	0.168598	protein complex biogenesis
GO:0005488	4814	2697	14	7	0	binding	GO:0006352	4814	68	45	3	0.198896	transcription initiation
GO:0016787	4814	1011	14	5	0	hydrolase activity	GO:0006355	4814	716	45	5	0.000260204	regulation of transcription, DNA-dependent
GO:0031323	4814	741	14	2	0	regulation of cellular metabolic process	GO:0043436	4814	238	45	2	0.000297959	oxoacid metabolic process
GO:0032774	4814	725	14	2	0	RNA biosynthetic process	GO:0006350	4814	739	45	5	0.000108163	transcription
GO:0009058	4814	1399	14	3	0	biosynthetic process	GO:0044271	4814	251	45	3	8.4694e-05	cellular nitrogen compound biosynthetic process
GO:0009059	4814	953	14	2	0	macromolecule biosynthetic process	GO:0006351	4814	722	45	5	0.000180612	transcription, DNA-dependent
GO:0009056	4814	153	14	1	0	catabolic process	GO:0043170	4814	1418	45	12	0.000776531	macromolecule metabolic process
GO:0008150	4814	3825	14	7	0	biological_process	GO:0007165	4814	89	45	1	0.0303776	signal transduction
GO:0008152	4814	3089	14	6	0	metabolic process	GO:0044267	4814	252	45	1	0.000226531	cellular protein metabolic process
GO:0016772	4814	307	14	1	0	transferase activity, transferring phosphorus-containing groups	GO:0044260	4814	1221	45	8	0.000234694	cellular macromolecule metabolic process
GO:0017076	4814	762	14	5	0	purine nucleotide binding	GO:0043933	4814	83	45	3	0.11564	macromolecular complex subunit organization
GO:0051171	4814	733	14	2	0	regulation of nitrogen compound metabolic process	GO:0022603	4814	22	45	2	0.0883868	regulation of anatomical structure morphogenesis
GO:0001883	4814	736	14	5	0	purine nucleoside binding	GO:0044262	4814	123	45	1	0.0882368	cellular carbohydrate metabolic process
GO:0032555	4814	686	14	5	0	purine ribonucleotide binding	GO:0048869	4814	26	45	2	0.0797419	cellular developmental process
GO:0001882	4814	737	14	5	0	nucleoside binding	GO:0019491	4814	3	45	2	0.446135	ectoine biosynthetic process
GO:0005737	4814	375	14	1	0	cytoplasm	GO:0022604	4814	22	45	2	0.0814052	regulation of cell morphogenesis
GO:0032553	4814	686	14	5	0	ribonucleotide binding	GO:0022607	4814	78	45	4	0.285198	cellular component assembly
GO:0034641	4814	1307	14	3	0	cellular nitrogen compound metabolic process	GO:0051301	4814	36	45	1	0.0618756	cell division
GO:0032559	4814	660	14	5	0	adenyl ribonucleotide binding	GO:0046034	4814	19	45	1	0.129578	ATP metabolic process
GO:0034645	4814	939	14	2	0	cellular macromolecule biosynthetic process	GO:0050789	4814	864	45	8	3.67347e-05	regulation of biological process
GO:0051252	4814	716	14	2	0	regulation of RNA metabolic process	GO:0009889	4814	735	45	5	0.00012347	regulation of biosynthetic process
GO:0019219	4814	733	14	2	0	regulation of nucleobase, nucleoside, nucleotide and nucleic acid metabolic process	GO:0042399	4814	3	45	2	0.462466	ectoine metabolic process
GO:0060255	4814	741	14	2	0	regulation of macromolecule metabolic process	GO:0043093	4814	3	45	1	0.138955	binary fission
GO:0080090	4814	736	14	2	0	regulation of primary metabolic process	GO:0009201	4814	20	45	1	0.131504	ribonucleoside triphosphate biosynthetic process
GO:0019222	4814	746	14	2	0	regulation of metabolic process	GO:0009206	4814	20	45	1	0.128156	purine ribonucleoside triphosphate biosynthetic process
GO:0010468	4814	739	14	2	0	regulation of gene expression	GO:0050794	4814	858	45	8	6.42858e-05	regulation of cellular process
GO:0044464	4814	1534	14	6	0	cell part	GO:0009205	4814	21	45	1	0.124644	purine ribonucleoside triphosphate metabolic process
GO:0010467	4814	893	14	2	0	gene expression	GO:0050793	4814	23	45	2	0.0812521	regulation of developmental process
GO:0009987	4814	2235	14	3	0	cellular process	GO:0006082	4814	247	45	2	4.69388e-05	organic acid metabolic process
GO:0044249	4814	1307	14	3	0	cellular biosynthetic process	GO:0009199	4814	21	45	1	0.126932	ribonucleoside triphosphate metabolic process
GO:0044238	4814	1966	14	4	0	primary metabolic process	GO:0044038	4814	29	45	2	0.0892532	cell wall macromolecule biosynthetic process
GO:0044237	4814	1877	14	3	0	cellular metabolic process	GO:0070882	4814	39	45	2	0.0678307	cellular cell wall organization or biogenesis
GO:0009308	4814	226	14	1	0	amine metabolic process	GO:0044036	4814	45	45	3	0.326299	cell wall macromolecule metabolic process
GO:0016070	4814	794	14	2	0	RNA metabolic process	GO:0055114	4814	548	45	1	6.02041e-05	oxidation reduction
GO:0019752	4814	238	14	1	0	carboxylic acid metabolic process	GO:0006461	4814	73	45	3	0.177592	protein complex assembly
GO:0044281	4814	526	14	1	0	small molecule metabolic process	GO:0006163	4814	44	45	1	0.0595797	purine nucleotide metabolic process
GO:0044283	4814	275	14	1	0	small molecule biosynthetic process	GO:0006950	4814	159	45	1	0.844808	response to stress
GO:0006355	4814	716	14	2	0	regulation of transcription, DNA-dependent	GO:0006164	4814	42	45	1	0.0619388	purine nucleotide biosynthetic process
GO:0043436	4814	238	14	1	0	oxoacid metabolic process	GO:0044085	4814	127	45	6	0.118326	cellular component biogenesis
GO:0044271	4814	251	14	1	0	cellular nitrogen compound biosynthetic process	GO:0009653	4814	26	45	2	0.0783399	anatomical structure morphogenesis
GO:0006350	4814	739	14	2	0	transcription	GO:0006139	4814	1082	45	6	0.000211225	nucleobase, nucleoside, nucleotide and nucleic acid metabolic process
GO:0006351	4814	722	14	2	0	transcription, DNA-dependent	GO:0046483	4814	178	45	3	0.00229184	heterocycle metabolic process
GO:0043170	4814	1418	14	2	0	macromolecule metabolic process	GO:0000160	4814	195	45	4	0.742712	two-component signal transduction system (phosphorelay)
GO:0044260	4814	1221	14	2	0	cellular macromolecule metabolic process	GO:0000917	4814	5	45	1	0.133005	barrier septum formation
GO:0005623	4814	1534	14	6	0	cell	GO:0070589	4814	29	45	2	0.0935991	cellular component macromolecule biosynthetic process
GO:0005622	4814	732	14	1	0	intracellular	GO:0000910	4814	5	45	1	0.128998	cytokinesis
GO:0050789	4814	864	14	2	0	regulation of biological process	GO:0019954	4814	3	45	1	0.135007	asexual reproduction
GO:0009889	4814	735	14	2	0	regulation of biosynthetic process	GO:0009165	4814	65	45	1	0.0251123	nucleotide biosynthetic process
GO:0050794	4814	858	14	2	0	regulation of cellular process	GO:0009152	4814	36	45	1	0.076894	purine ribonucleotide biosynthetic process
GO:0003700	4814	596	14	1	0	transcription factor activity	GO:0000902	4814	25	45	2	0.0814919	cell morphogenesis
GO:0006082	4814	247	14	1	0	organic acid metabolic process	GO:0009150	4814	37	45	1	0.076348	purine ribonucleotide metabolic process
GO:0055114	4814	548	14	1	0	oxidation reduction	GO:0016998	4814	10	45	1	0.319812	cell wall macromolecule catabolic process
GO:0003674	4814	4477	14	11	0	molecular_function	GO:0065003	4814	74	45	3	0.166214	macromolecular complex assembly
GO:0003677	4814	918	14	1	0	DNA binding	GO:0019438	4814	43	45	2	0.0698939	aromatic compound biosynthetic process
GO:0003676	4814	1046	14	1	0	nucleic acid binding	GO:0071555	4814	21	45	2	0.0932409	cell wall organization
GO:0006139	4814	1082	14	2	0	nucleobase, nucleoside, nucleotide and nucleic acid metabolic process	GO:0071554	4814	56	45	3	0.214555	cell wall organization or biogenesis
GO:0000166	4814	884	14	5	0	nucleotide binding	GO:0065007	4814	874	45	8	9.79593e-05	biological regulation
GO:0005575	4814	1577	14	6	0	cellular_component	GO:0009144	4814	21	45	1	0.119771	purine nucleoside triphosphate metabolic process
GO:0065007	4814	874	14	2	0	biological regulation	GO:0009145	4814	20	45	1	0.126472	purine nucleoside triphosphate biosynthetic process
GO:0030554	4814	736	14	5	0	adenyl nucleotide binding	GO:0009142	4814	22	45	1	0.122472	nucleoside triphosphate biosynthetic process
GO:0042180	4814	240	14	1	0	cellular ketone metabolic process	GO:0006508	4814	138	45	3	0.984242	proteolysis
GO:0006519	4814	192	14	1	0	cellular amino acid and derivative metabolic process	GO:0009141	4814	24	45	1	0.108892	nucleoside triphosphate metabolic process
GO:0044106	4814	181	14	1	0	cellular amine metabolic process	GO:0042180	4814	240	45	2	0.000565307	cellular ketone metabolic process
GO:0006520	4814	174	14	1	0	cellular amino acid metabolic process	GO:0045229	4814	20	45	2	0.0939654	external encapsulating structure organization
GO:0030528	4814	660	14	2	0	transcription regulator activity	GO:0006022	4814	43	45	2	0.0949542	aminoglycan metabolic process
GO:0005524	4814	660	14	5	0	ATP binding	GO:0006023	4814	23	45	2	0.0877746	aminoglycan biosynthetic process
GO:0016491	4814	675	14	2	0	oxidoreductase activity	GO:0006725	4814	81	45	2	0.0152245	cellular aromatic compound metabolic process
GO:0016740	4814	805	14	3	0	transferase activity	GO:0032989	4814	25	45	2	0.0841827	cellular component morphogenesis
GO:0045449	4814	731	14	2	0	regulation of transcription	GO:0065008	4814	58	45	2	0.0211153	regulation of biological quality
GO:0010556	4814	735	14	2	0	regulation of macromolecule biosynthetic process	GO:0006024	4814	23	45	2	0.0861664	glycosaminoglycan biosynthetic process
							GO:0018202	4814	44	45	1	0.0473031	peptidyl-histidine modification
							GO:0009117	4814	93	45	1	0.0166623	nucleotide metabolic process
							GO:0008360	4814	22	45	2	0.0852664	regulation of cell shape
							GO:0006468	4814	84	45	1	0.00687144	protein amino acid phosphorylation
							GO:0032502	4814	27	45	2	0.0745031	developmental process
							GO:0006464	4814	109	45	1	0.00290408	protein modification process
							GO:0006066	4814	106	45	1	0.070447	alcohol metabolic process
							GO:0018193	4814	46	45	1	0.0419184	peptidyl-amino acid modification
							GO:0032505	4814	3	45	1	0.134644	reproduction of a single-celled organism
							GO:0032506	4814	5	45	1	0.134675	cytokinetic process
							GO:0006754	4814	19	45	1	0.134732	ATP biosynthetic process
							GO:0006753	4814	93	45	1	0.0142204	nucleoside phosphate metabolic process
							GO:0045449	4814	731	45	5	0.000147959	regulation of transcription
							GO:0055086	4814	116	45	1	0.00692552	nucleobase, nucleoside and nucleotide metabolic process
							GO:0010556	4814	735	45	5	0.000104082	regulation of macromolecule biosynthetic process

## Sheet: Bac up at least 2 of 3 
ID	Pop.total	Pop.term	Study.total	Study.term	marg	name
GO:0019491	4814	3	133	3	0.502947	ectoine biosynthetic process
GO:0042399	4814	3	133	3	0.489888	ectoine metabolic process
GO:0006021	4814	3	133	2	0.293	inositol biosynthetic process
GO:0019954	4814	3	133	3	0.246847	asexual reproduction
GO:0000003	4814	3	133	3	0.245448	reproduction
GO:0032505	4814	3	133	3	0.23904	reproduction of a single-celled organism
GO:0043093	4814	3	133	3	0.231649	binary fission
GO:0030435	4814	1	133	1	0.15377	sporulation resulting in formation of a cellular spore
GO:0030154	4814	1	133	1	0.134763	cell differentiation
GO:0046493	4814	1	133	1	0.119652	lipid A metabolic process
GO:0009245	4814	1	133	1	0.118213	lipid A biosynthetic process
GO:0048646	4814	1	133	1	0.118075	anatomical structure formation involved in morphogenesis
GO:0046835	4814	1	133	1	0.11435	carbohydrate phosphorylation
GO:0006012	4814	4	133	2	0.0975062	galactose metabolic process
GO:0031412	4814	8	133	3	0.0880348	gas vesicle organization
GO:0006020	4814	4	133	2	0.0852083	inositol metabolic process
GO:0016050	4814	8	133	3	0.0844889	vesicle organization
GO:0046173	4814	4	133	2	0.0777991	polyol biosynthetic process
GO:0030261	4814	2	133	1	0.0538133	chromosome condensation
GO:0044257	4814	2	133	1	0.0514307	cellular protein catabolic process
GO:0006571	4814	2	133	1	0.0498521	tyrosine biosynthetic process
GO:0051603	4814	2	133	1	0.0494092	proteolysis involved in cellular protein catabolic process
GO:0006323	4814	2	133	1	0.0460949	DNA packaging
GO:0016998	4814	10	133	3	0.037946	cell wall macromolecule catabolic process
GO:0043934	4814	2	133	1	0.0327153	sporulation
GO:0006643	4814	2	133	1	0.0273857	membrane lipid metabolic process
GO:0006996	4814	14	133	4	0.0268664	organelle organization
GO:0000910	4814	5	133	3	0.0249204	cytokinesis
GO:0046467	4814	2	133	1	0.0249092	membrane lipid biosynthetic process
GO:0009247	4814	2	133	1	0.0226888	glycolipid biosynthetic process
GO:0006664	4814	2	133	1	0.022301	glycolipid metabolic process
GO:0006801	4814	3	133	1	0.0193459	superoxide metabolic process
GO:0000917	4814	5	133	3	0.0185347	barrier septum formation
GO:0009095	4814	3	133	1	0.0175072	aromatic amino acid family biosynthetic process, prephenate pathway
GO:0032506	4814	5	133	3	0.0163378	cytokinetic process
GO:0006879	4814	4	133	1	0.00891123	cellular iron ion homeostasis
GO:0006537	4814	4	133	1	0.0088847	glutamate biosynthetic process
GO:0006570	4814	4	133	1	0.00840511	tyrosine metabolic process
GO:0030005	4814	4	133	1	0.00691123	cellular di-, tri-valent inorganic cation homeostasis
GO:0030003	4814	4	133	1	0.00687348	cellular cation homeostasis
GO:0051276	4814	4	133	1	0.00678368	chromosome organization
GO:0042435	4814	9	133	2	0.00677348	indole derivative biosynthetic process
GO:0055082	4814	4	133	1	0.00670715	cellular chemical homeostasis
GO:0006873	4814	4	133	1	0.00669797	cellular ion homeostasis
GO:0055072	4814	4	133	1	0.0062898	iron ion homeostasis
GO:0046219	4814	9	133	2	0.0053245	indolalkylamine biosynthetic process
GO:0000162	4814	9	133	2	0.00405511	tryptophan biosynthetic process
GO:0030163	4814	5	133	1	0.00334796	protein catabolic process
GO:0016042	4814	5	133	1	0.00313776	lipid catabolic process
GO:0006800	4814	7	133	1	0.00244796	oxygen and reactive oxygen species metabolic process
GO:0042430	4814	11	133	2	0.00185408	indole and derivative metabolic process
GO:0055066	4814	6	133	1	0.00180102	di-, tri-valent inorganic cation homeostasis
GO:0006568	4814	11	133	2	0.00170919	tryptophan metabolic process
GO:0042434	4814	11	133	2	0.00133163	indole derivative metabolic process
GO:0006586	4814	11	133	2	0.00129796	indolalkylamine metabolic process
GO:0006536	4814	6	133	1	0.00129592	glutamate metabolic process
GO:0071103	4814	8	133	1	0.00103674	DNA conformation change
GO:0006595	4814	6	133	1	0.000944899	polyamine metabolic process
GO:0006644	4814	15	133	3	0.000878572	phospholipid metabolic process
GO:0044265	4814	8	133	1	0.000878572	cellular macromolecule catabolic process
GO:0048878	4814	9	133	1	0.000831634	chemical homeostasis
GO:0008654	4814	15	133	3	0.000802042	phospholipid biosynthetic process
GO:0017000	4814	25	133	4	0.000789797	antibiotic biosynthetic process
GO:0009103	4814	7	133	1	0.000778572	lipopolysaccharide biosynthetic process
GO:0008653	4814	7	133	1	0.000729593	lipopolysaccharide metabolic process
GO:0016999	4814	28	133	4	0.000618368	antibiotic metabolic process
GO:0050801	4814	9	133	1	0.000525511	ion homeostasis
GO:0009432	4814	10	133	1	0.000520409	SOS response
GO:0009253	4814	12	133	1	0.000490817	peptidoglycan catabolic process
GO:0009605	4814	10	133	1	0.000452041	response to external stimulus
GO:0042401	4814	16	133	3	0.000427551	cellular biogenic amine biosynthetic process
GO:0006596	4814	6	133	1	0.000378572	polyamine biosynthetic process
GO:0009072	4814	28	133	4	0.000375511	aromatic amino acid family metabolic process
GO:0006027	4814	12	133	1	0.000342857	glycosaminoglycan catabolic process
GO:0009073	4814	22	133	3	0.00032449	aromatic amino acid family biosynthetic process
GO:0045229	4814	20	133	2	0.000308164	external encapsulating structure organization
GO:0031668	4814	10	133	1	0.000261225	cellular response to extracellular stimulus
GO:0055080	4814	9	133	1	0.000257143	cation homeostasis
GO:0007154	4814	10	133	1	0.00024898	cell communication
GO:0071496	4814	10	133	1	0.000205102	cellular response to external stimulus
GO:0006915	4814	11	133	1	0.00019898	apoptosis
GO:0009991	4814	10	133	1	0.000193878	response to extracellular stimulus
GO:0006576	4814	18	133	3	0.000187755	cellular biogenic amine metabolic process
GO:0016265	4814	12	133	1	0.000177551	death
GO:0044036	4814	45	133	5	0.000111225	cell wall macromolecule metabolic process
GO:0017144	4814	28	133	4	9.48981e-05	drug metabolic process
GO:0006026	4814	19	133	1	9.18368e-05	aminoglycan catabolic process
GO:0046165	4814	13	133	2	7.95919e-05	alcohol biosynthetic process
GO:0019637	4814	21	133	3	6.53062e-05	organophosphate metabolic process
GO:0048856	4814	26	133	3	6.42858e-05	anatomical structure development
GO:0006633	4814	14	133	1	6.12246e-05	fatty acid biosynthetic process
GO:0008219	4814	12	133	1	5.71429e-05	cell death
GO:0006952	4814	16	133	1	5.71429e-05	defense response
GO:0048869	4814	26	133	3	5.00001e-05	cellular developmental process
GO:0042398	4814	25	133	3	3.16327e-05	cellular amino acid derivative biosynthetic process
GO:0009060	4814	18	133	1	2.44898e-05	aerobic respiration
GO:0044264	4814	21	133	1	2.44898e-05	cellular polysaccharide metabolic process
GO:0022604	4814	22	133	2	2.44898e-05	regulation of cell morphogenesis
GO:0050793	4814	23	133	2	2.04082e-05	regulation of developmental process
GO:0007047	4814	20	133	2	1.53061e-05	cellular cell wall organization
GO:0046417	4814	24	133	3	1.12245e-05	chorismate metabolic process
GO:0006631	4814	26	133	3	7.14286e-06	fatty acid metabolic process
GO:0065003	4814	74	133	7	5.10205e-06	macromolecular complex assembly
GO:0030203	4814	36	133	3	2.04082e-06	glycosaminoglycan metabolic process
GO:0005976	4814	95	133	4	0	polysaccharide metabolic process
GO:0006575	4814	29	133	3	0	cellular amino acid derivative metabolic process
GO:0007049	4814	35	133	3	0	cell cycle
GO:0019538	4814	394	133	12	0	protein metabolic process
GO:0005975	4814	326	133	12	0	carbohydrate metabolic process
GO:0051186	4814	135	133	1	0	cofactor metabolic process
GO:0051187	4814	18	133	1	0	cofactor catabolic process
GO:0008150	4814	3825	133	103	0	biological_process
GO:0051179	4814	604	133	4	0	localization
GO:0008152	4814	3089	133	81	0	metabolic process
GO:0051171	4814	733	133	17	0	regulation of nitrogen compound metabolic process
GO:0034641	4814	1307	133	30	0	cellular nitrogen compound metabolic process
GO:0009259	4814	40	133	1	0	ribonucleotide metabolic process
GO:0009260	4814	39	133	1	0	ribonucleotide biosynthetic process
GO:0034645	4814	939	133	20	0	cellular macromolecule biosynthetic process
GO:0006541	4814	19	133	1	0	glutamine metabolic process
GO:0009252	4814	23	133	2	0	peptidoglycan biosynthetic process
GO:0034654	4814	72	133	1	0	nucleobase, nucleoside, nucleotide and nucleic acid biosynthetic process
GO:0033554	4814	85	133	1	0	cellular response to stress
GO:0009273	4814	38	133	3	0	peptidoglycan-based cell wall biogenesis
GO:0016310	4814	123	133	4	0	phosphorylation
GO:0060255	4814	741	133	17	0	regulation of macromolecule metabolic process
GO:0005996	4814	74	133	2	0	monosaccharide metabolic process
GO:0018130	4814	96	133	5	0	heterocycle biosynthetic process
GO:0010468	4814	739	133	17	0	regulation of gene expression
GO:0010467	4814	893	133	17	0	gene expression
GO:0034637	4814	28	133	3	0	cellular carbohydrate biosynthetic process
GO:0051128	4814	24	133	2	0	regulation of cellular component organization
GO:0006629	4814	100	133	8	0	lipid metabolic process
GO:0009309	4814	106	133	5	0	amine biosynthetic process
GO:0009308	4814	226	133	12	0	amine metabolic process
GO:0043412	4814	133	133	3	0	macromolecule modification
GO:0010382	4814	29	133	2	0	cellular cell wall macromolecule metabolic process
GO:0018106	4814	44	133	3	0	peptidyl-histidine phosphorylation
GO:0043436	4814	238	133	14	0	oxoacid metabolic process
GO:0007165	4814	89	133	3	0	signal transduction
GO:0043933	4814	83	133	7	0	macromolecular complex subunit organization
GO:0006099	4814	16	133	1	0	tricarboxylic acid cycle
GO:0009889	4814	735	133	17	0	regulation of biosynthetic process
GO:0006082	4814	247	133	14	0	organic acid metabolic process
GO:0006084	4814	16	133	1	0	acetyl-CoA metabolic process
GO:0006091	4814	84	133	1	0	generation of precursor metabolites and energy
GO:0006461	4814	73	133	7	0	protein complex assembly
GO:0006950	4814	159	133	7	0	response to stress
GO:0033692	4814	12	133	1	0	cellular polysaccharide biosynthetic process
GO:0006139	4814	1082	133	19	0	nucleobase, nucleoside, nucleotide and nucleic acid metabolic process
GO:0000160	4814	195	133	15	0	two-component signal transduction system (phosphorelay)
GO:0070589	4814	29	133	2	0	cellular component macromolecule biosynthetic process
GO:0006974	4814	80	133	1	0	response to DNA damage stimulus
GO:0071555	4814	21	133	2	0	cell wall organization
GO:0071554	4814	56	133	6	0	cell wall organization or biogenesis
GO:0006508	4814	138	133	9	0	proteolysis
GO:0006022	4814	43	133	3	0	aminoglycan metabolic process
GO:0006023	4814	23	133	2	0	aminoglycan biosynthetic process
GO:0006519	4814	192	133	9	0	cellular amino acid and derivative metabolic process
GO:0006520	4814	174	133	8	0	cellular amino acid metabolic process
GO:0006024	4814	23	133	2	0	glycosaminoglycan biosynthetic process
GO:0008360	4814	22	133	2	0	regulation of cell shape
GO:0006468	4814	84	133	3	0	protein amino acid phosphorylation
GO:0006464	4814	109	133	3	0	protein modification process
GO:0006066	4814	106	133	4	0	alcohol metabolic process
GO:0000272	4814	38	133	1	0	polysaccharide catabolic process
GO:0023060	4814	255	133	15	0	signal transmission
GO:0034404	4814	72	133	1	0	nucleobase, nucleoside and nucleotide biosynthetic process
GO:0006810	4814	602	133	4	0	transport
GO:0031326	4814	735	133	17	0	regulation of cellular biosynthetic process
GO:0046394	4814	122	133	8	0	carboxylic acid biosynthetic process
GO:0006807	4814	1368	133	33	0	nitrogen compound metabolic process
GO:0031323	4814	741	133	17	0	regulation of cellular metabolic process
GO:0032774	4814	725	133	17	0	RNA biosynthetic process
GO:0009084	4814	23	133	1	0	glutamine family amino acid biosynthetic process
GO:0006796	4814	141	133	4	0	phosphate metabolic process
GO:0009058	4814	1399	133	37	0	biosynthetic process
GO:0009059	4814	953	133	20	0	macromolecule biosynthetic process
GO:0009056	4814	153	133	7	0	catabolic process
GO:0009057	4814	49	133	2	0	macromolecule catabolic process
GO:0006793	4814	141	133	4	0	phosphorus metabolic process
GO:0023046	4814	255	133	15	0	signaling process
GO:0042546	4814	38	133	3	0	cell wall biogenesis
GO:0032787	4814	56	133	6	0	monocarboxylic acid metabolic process
GO:0009064	4814	40	133	2	0	glutamine family amino acid metabolic process
GO:0006310	4814	48	133	1	0	DNA recombination
GO:0000270	4814	36	133	3	0	peptidoglycan metabolic process
GO:0023052	4814	260	133	15	0	signaling
GO:0000271	4814	51	133	3	0	polysaccharide biosynthetic process
GO:0016053	4814	128	133	8	0	organic acid biosynthetic process
GO:0016052	4814	77	133	1	0	carbohydrate catabolic process
GO:0046356	4814	16	133	1	0	acetyl-CoA catabolic process
GO:0016051	4814	69	133	5	0	carbohydrate biosynthetic process
GO:0051252	4814	716	133	17	0	regulation of RNA metabolic process
GO:0019219	4814	733	133	17	0	regulation of nucleobase, nucleoside, nucleotide and nucleic acid metabolic process
GO:0006281	4814	80	133	1	0	DNA repair
GO:0080090	4814	736	133	17	0	regulation of primary metabolic process
GO:0019222	4814	746	133	17	0	regulation of metabolic process
GO:0051716	4814	85	133	1	0	cellular response to stimulus
GO:0050896	4814	209	133	7	0	response to stimulus
GO:0051234	4814	602	133	4	0	establishment of localization
GO:0009987	4814	2235	133	57	0	cellular process
GO:0016043	4814	128	133	16	0	cellular component organization
GO:0042592	4814	34	133	1	0	homeostatic process
GO:0044255	4814	70	133	6	0	cellular lipid metabolic process
GO:0019725	4814	30	133	1	0	cellular homeostasis
GO:0044248	4814	63	133	2	0	cellular catabolic process
GO:0044249	4814	1307	133	32	0	cellular biosynthetic process
GO:0044238	4814	1966	133	58	0	primary metabolic process
GO:0043687	4814	99	133	3	0	post-translational protein modification
GO:0044237	4814	1877	133	46	0	cellular metabolic process
GO:0019318	4814	61	133	2	0	hexose metabolic process
GO:0016070	4814	794	133	17	0	RNA metabolic process
GO:0019752	4814	238	133	14	0	carboxylic acid metabolic process
GO:0044281	4814	526	133	19	0	small molecule metabolic process
GO:0044283	4814	275	133	11	0	small molecule biosynthetic process
GO:0019751	4814	26	133	2	0	polyol metabolic process
GO:0070271	4814	73	133	7	0	protein complex biogenesis
GO:0045333	4814	35	133	1	0	cellular respiration
GO:0006352	4814	68	133	7	0	transcription initiation
GO:0006355	4814	716	133	17	0	regulation of transcription, DNA-dependent
GO:0006350	4814	739	133	17	0	transcription
GO:0044271	4814	251	133	8	0	cellular nitrogen compound biosynthetic process
GO:0006351	4814	722	133	17	0	transcription, DNA-dependent
GO:0043170	4814	1418	133	36	0	macromolecule metabolic process
GO:0044267	4814	252	133	4	0	cellular protein metabolic process
GO:0043648	4814	35	133	3	0	dicarboxylic acid metabolic process
GO:0044260	4814	1221	133	25	0	cellular macromolecule metabolic process
GO:0022603	4814	22	133	2	0	regulation of anatomical structure morphogenesis
GO:0044262	4814	123	133	4	0	cellular carbohydrate metabolic process
GO:0022607	4814	78	133	10	0	cellular component assembly
GO:0051301	4814	36	133	3	0	cell division
GO:0046034	4814	19	133	1	0	ATP metabolic process
GO:0050789	4814	864	133	22	0	regulation of biological process
GO:0009201	4814	20	133	1	0	ribonucleoside triphosphate biosynthetic process
GO:0009206	4814	20	133	1	0	purine ribonucleoside triphosphate biosynthetic process
GO:0050794	4814	858	133	22	0	regulation of cellular process
GO:0009205	4814	21	133	1	0	purine ribonucleoside triphosphate metabolic process
GO:0008652	4814	99	133	4	0	cellular amino acid biosynthetic process
GO:0009199	4814	21	133	1	0	ribonucleoside triphosphate metabolic process
GO:0044038	4814	29	133	2	0	cell wall macromolecule biosynthetic process
GO:0070882	4814	39	133	3	0	cellular cell wall organization or biogenesis
GO:0055114	4814	548	133	10	0	oxidation reduction
GO:0006163	4814	44	133	1	0	purine nucleotide metabolic process
GO:0006164	4814	42	133	1	0	purine nucleotide biosynthetic process
GO:0044085	4814	127	133	13	0	cellular component biogenesis
GO:0009653	4814	26	133	3	0	anatomical structure morphogenesis
GO:0046483	4814	178	133	6	0	heterocycle metabolic process
GO:0009165	4814	65	133	1	0	nucleotide biosynthetic process
GO:0009152	4814	36	133	1	0	purine ribonucleotide biosynthetic process
GO:0000902	4814	25	133	2	0	cell morphogenesis
GO:0012501	4814	11	133	1	0	programmed cell death
GO:0009150	4814	37	133	1	0	purine ribonucleotide metabolic process
GO:0019438	4814	43	133	6	0	aromatic compound biosynthetic process
GO:0006259	4814	162	133	1	0	DNA metabolic process
GO:0065007	4814	874	133	23	0	biological regulation
GO:0009144	4814	21	133	1	0	purine nucleoside triphosphate metabolic process
GO:0009145	4814	20	133	1	0	purine nucleoside triphosphate biosynthetic process
GO:0009142	4814	22	133	1	0	nucleoside triphosphate biosynthetic process
GO:0009141	4814	24	133	1	0	nucleoside triphosphate metabolic process
GO:0042180	4814	240	133	14	0	cellular ketone metabolic process
GO:0006725	4814	81	133	7	0	cellular aromatic compound metabolic process
GO:0032989	4814	25	133	2	0	cellular component morphogenesis
GO:0065008	4814	58	133	3	0	regulation of biological quality
GO:0044106	4814	181	133	9	0	cellular amine metabolic process
GO:0006732	4814	77	133	1	0	coenzyme metabolic process
GO:0009117	4814	93	133	1	0	nucleotide metabolic process
GO:0018202	4814	44	133	3	0	peptidyl-histidine modification
GO:0032502	4814	27	133	3	0	developmental process
GO:0009109	4814	17	133	1	0	coenzyme catabolic process
GO:0018193	4814	46	133	3	0	peptidyl-amino acid modification
GO:0006754	4814	19	133	1	0	ATP biosynthetic process
GO:0006753	4814	93	133	1	0	nucleoside phosphate metabolic process
GO:0015980	4814	43	133	1	0	energy derivation by oxidation of organic compounds
GO:0045449	4814	731	133	17	0	regulation of transcription
GO:0008610	4814	58	133	4	0	lipid biosynthetic process
GO:0055085	4814	230	133	1	0	transmembrane transport
GO:0055086	4814	116	133	1	0	nucleobase, nucleoside and nucleotide metabolic process
GO:0010556	4814	735	133	17	0	regulation of macromolecule biosynthetic process

## Sheet: Bac t30 down
ID	Pop.total	Pop.term	Study.total	Study.term	marg	name
GO:0006412	4814	117	373	50	1	translation
GO:0006631	4814	26	373	8	0.897496	fatty acid metabolic process
GO:0046417	4814	24	373	8	0.815945	chorismate metabolic process
GO:0006730	4814	22	373	8	0.65821	one-carbon metabolic process
GO:0022900	4814	22	373	8	0.593358	electron transport chain
GO:0015833	4814	14	373	4	0.586992	peptide transport
GO:0016226	4814	4	373	3	0.503815	iron-sulfur cluster assembly
GO:0006644	4814	15	373	6	0.479682	phospholipid metabolic process
GO:0031163	4814	4	373	3	0.453162	metallo-sulfur cluster assembly
GO:0008654	4814	15	373	6	0.45229	phospholipid biosynthetic process
GO:0006457	4814	18	373	5	0.428538	protein folding
GO:0000105	4814	12	373	5	0.393506	histidine biosynthetic process
GO:0033036	4814	16	373	7	0.390822	macromolecule localization
GO:0034220	4814	17	373	12	0.358925	ion transmembrane transport
GO:0034404	4814	72	373	24	0.347244	nucleobase, nucleoside and nucleotide biosynthetic process
GO:0009076	4814	12	373	5	0.334339	histidine family amino acid biosynthetic process
GO:0034654	4814	72	373	24	0.33275	nucleobase, nucleoside, nucleotide and nucleic acid biosynthetic process
GO:0045333	4814	35	373	10	0.316304	cellular respiration
GO:0009252	4814	23	373	9	0.304534	peptidoglycan biosynthetic process
GO:0006024	4814	23	373	9	0.29785	glycosaminoglycan biosynthetic process
GO:0009225	4814	5	373	3	0.289852	nucleotide-sugar metabolic process
GO:0008104	4814	16	373	7	0.277425	protein localization
GO:0034755	4814	7	373	4	0.276513	iron ion transmembrane transport
GO:0006096	4814	22	373	5	0.275918	glycolysis
GO:0006023	4814	23	373	9	0.275454	aminoglycan biosynthetic process
GO:0009069	4814	18	373	7	0.263791	serine family amino acid metabolic process
GO:0006827	4814	7	373	4	0.260383	high-affinity iron ion transport
GO:0034621	4814	14	373	6	0.224507	cellular macromolecular complex subunit organization
GO:0009116	4814	36	373	9	0.214806	nucleoside metabolic process
GO:0006544	4814	7	373	4	0.213424	glycine metabolic process
GO:0006400	4814	9	373	4	0.202284	tRNA modification
GO:0006396	4814	36	373	10	0.187175	RNA processing
GO:0009073	4814	22	373	7	0.169204	aromatic amino acid family biosynthetic process
GO:0019464	4814	3	373	2	0.164935	glycine decarboxylation via glycine cleavage system
GO:0009083	4814	1	373	1	0.16022	branched chain family amino acid catabolic process
GO:0006560	4814	6	373	2	0.157147	proline metabolic process
GO:0034623	4814	9	373	5	0.143961	cellular macromolecular complex disassembly
GO:0009186	4814	2	373	1	0.141034	deoxyribonucleoside diphosphate metabolic process
GO:0043624	4814	9	373	5	0.13961	cellular protein complex disassembly
GO:0009075	4814	15	373	5	0.139129	histidine family amino acid metabolic process
GO:0022411	4814	9	373	5	0.13156	cellular component disassembly
GO:0032984	4814	9	373	5	0.131374	macromolecular complex disassembly
GO:0048034	4814	1	373	1	0.128946	heme O biosynthetic process
GO:0015031	4814	14	373	6	0.128696	protein transport
GO:0006562	4814	1	373	1	0.128025	proline catabolic process
GO:0043241	4814	9	373	5	0.125906	protein complex disassembly
GO:0009132	4814	2	373	1	0.125249	nucleoside diphosphate metabolic process
GO:0045184	4814	14	373	6	0.124738	establishment of protein localization
GO:0001932	4814	1	373	1	0.12458	regulation of protein amino acid phosphorylation
GO:0051246	4814	4	373	3	0.123727	regulation of protein metabolic process
GO:0006826	4814	9	373	4	0.123645	iron ion transport
GO:0006835	4814	2	373	1	0.122081	dicarboxylic acid transport
GO:0006353	4814	5	373	4	0.121815	transcription termination
GO:0019343	4814	1	373	1	0.120835	cysteine biosynthetic process via cystathionine
GO:0006633	4814	14	373	5	0.120399	fatty acid biosynthetic process
GO:0008535	4814	1	373	1	0.120093	respiratory chain complex IV assembly
GO:0048033	4814	1	373	1	0.11919	heme o metabolic process
GO:0006011	4814	1	373	1	0.117554	UDP-glucose metabolic process
GO:0006547	4814	15	373	5	0.117389	histidine metabolic process
GO:0009399	4814	2	373	1	0.117366	nitrogen fixation
GO:0031399	4814	1	373	1	0.116799	regulation of protein modification process
GO:0042274	4814	2	373	1	0.116446	ribosomal small subunit biogenesis
GO:0009071	4814	4	373	2	0.114038	serine family amino acid catabolic process
GO:0006546	4814	4	373	2	0.113244	glycine catabolic process
GO:0071451	4814	1	373	1	0.110039	cellular response to superoxide
GO:0032268	4814	4	373	3	0.110014	regulation of cellular protein metabolic process
GO:0001682	4814	1	373	1	0.108331	tRNA 5'-leader removal
GO:0000305	4814	1	373	1	0.103709	response to oxygen radical
GO:0019430	4814	1	373	1	0.0988399	removal of superoxide radicals
GO:0042375	4814	1	373	1	0.0979674	quinone cofactor metabolic process
GO:0000303	4814	1	373	1	0.0972093	response to superoxide
GO:0009233	4814	1	373	1	0.0959491	menaquinone metabolic process
GO:0006783	4814	2	373	1	0.094296	heme biosynthetic process
GO:0071450	4814	1	373	1	0.0939236	cellular response to oxygen radical
GO:0006091	4814	84	373	24	0.0935695	generation of precursor metabolites and energy
GO:0006534	4814	7	373	2	0.0924858	cysteine metabolic process
GO:0042254	4814	12	373	2	0.090146	ribosome biogenesis
GO:0009262	4814	6	373	3	0.0900583	deoxyribonucleotide metabolic process
GO:0042373	4814	1	373	1	0.0900205	vitamin K metabolic process
GO:0042371	4814	1	373	1	0.0899409	vitamin K biosynthetic process
GO:0045426	4814	1	373	1	0.0887746	quinone cofactor biosynthetic process
GO:0042362	4814	1	373	1	0.088744	fat-soluble vitamin biosynthetic process
GO:0006399	4814	41	373	21	0.0887327	tRNA metabolic process
GO:0008033	4814	17	373	6	0.0882868	tRNA processing
GO:0019277	4814	3	373	2	0.0823185	UDP-N-acetylgalactosamine biosynthetic process
GO:0043604	4814	3	373	1	0.081196	amide biosynthetic process
GO:0015992	4814	14	373	9	0.0807184	proton transport
GO:0006007	4814	33	373	6	0.080244	glucose catabolic process
GO:0046349	4814	3	373	2	0.0767378	amino sugar biosynthetic process
GO:0006775	4814	1	373	1	0.0757491	fat-soluble vitamin metabolic process
GO:0019276	4814	3	373	2	0.0749664	UDP-N-acetylgalactosamine metabolic process
GO:0009102	4814	3	373	1	0.074444	biotin biosynthetic process
GO:0009234	4814	1	373	1	0.0744225	menaquinone biosynthetic process
GO:0022613	4814	12	373	2	0.0726062	ribonucleoprotein complex biogenesis
GO:0019320	4814	33	373	6	0.0694001	hexose catabolic process
GO:0009113	4814	3	373	2	0.0689266	purine base biosynthetic process
GO:0006189	4814	7	373	3	0.068595	'de novo' IMP biosynthetic process
GO:0006768	4814	3	373	1	0.0673939	biotin metabolic process
GO:0006221	4814	13	373	4	0.0665541	pyrimidine nucleotide biosynthetic process
GO:0055086	4814	116	373	30	0.0642552	nucleobase, nucleoside and nucleotide metabolic process
GO:0051641	4814	13	373	5	0.0636827	cellular localization
GO:0046653	4814	1	373	1	0.0623174	tetrahydrofolate metabolic process
GO:0006535	4814	2	373	1	0.0615174	cysteine biosynthetic process from serine
GO:0006818	4814	14	373	9	0.061149	hydrogen transport
GO:0031119	4814	2	373	1	0.0596562	tRNA pseudouridine synthesis
GO:0046654	4814	1	373	1	0.0580511	tetrahydrofolate biosynthetic process
GO:0009060	4814	18	373	5	0.0568868	aerobic respiration
GO:0015669	4814	4	373	1	0.0551031	gas transport
GO:0006099	4814	16	373	4	0.0547776	tricarboxylic acid cycle
GO:0043623	4814	4	373	1	0.054149	cellular protein complex assembly
GO:0006220	4814	15	373	4	0.0525603	pyrimidine nucleotide metabolic process
GO:0034470	4814	26	373	7	0.0521235	ncRNA processing
GO:0009306	4814	7	373	4	0.0518164	protein secretion
GO:0006084	4814	16	373	4	0.0514164	acetyl-CoA metabolic process
GO:0032940	4814	7	373	4	0.0507919	secretion by cell
GO:0046112	4814	6	373	2	0.0504929	nucleobase biosynthetic process
GO:0009163	4814	5	373	2	0.0503317	nucleoside biosynthetic process
GO:0015671	4814	4	373	1	0.0500429	oxygen transport
GO:0046486	4814	2	373	2	0.0492674	glycerolipid metabolic process
GO:0046356	4814	16	373	4	0.0491347	acetyl-CoA catabolic process
GO:0009161	4814	17	373	5	0.0487541	ribonucleoside monophosphate metabolic process
GO:0034613	4814	10	373	4	0.0470154	cellular protein localization
GO:0016044	4814	2	373	1	0.0468205	cellular membrane organization
GO:0051301	4814	36	373	11	0.0466072	cell division
GO:0031554	4814	2	373	2	0.0463337	regulation of transcription termination
GO:0009124	4814	20	373	6	0.045649	nucleoside monophosphate biosynthetic process
GO:0070727	4814	10	373	4	0.0456	cellular macromolecule localization
GO:0061024	4814	2	373	1	0.045246	membrane organization
GO:0042168	4814	3	373	1	0.0452021	heme metabolic process
GO:0006188	4814	8	373	3	0.0451929	IMP biosynthetic process
GO:0034660	4814	50	373	22	0.0451725	ncRNA metabolic process
GO:0006801	4814	3	373	1	0.045099	superoxide metabolic process
GO:0034622	4814	5	373	1	0.0440194	cellular macromolecular complex assembly
GO:0022904	4814	17	373	5	0.0433949	respiratory electron transport chain
GO:0009156	4814	17	373	5	0.0429286	ribonucleoside monophosphate biosynthetic process
GO:0006537	4814	4	373	1	0.0428082	glutamate biosynthetic process
GO:0043244	4814	2	373	2	0.0426562	regulation of protein complex disassembly
GO:0019344	4814	4	373	1	0.0414949	cysteine biosynthetic process
GO:0015937	4814	5	373	1	0.0401439	coenzyme A biosynthetic process
GO:0046040	4814	8	373	3	0.0389521	IMP metabolic process
GO:0051668	4814	2	373	1	0.0387725	localization within membrane
GO:0046903	4814	7	373	4	0.0386398	secretion
GO:0006541	4814	19	373	5	0.0384613	glutamine metabolic process
GO:0051205	4814	2	373	1	0.0383511	protein insertion into membrane
GO:0009109	4814	17	373	4	0.0370898	coenzyme catabolic process
GO:0016042	4814	5	373	1	0.0369439	lipid catabolic process
GO:0030163	4814	5	373	1	0.0367868	protein catabolic process
GO:0006177	4814	2	373	1	0.0367541	GMP biosynthetic process
GO:0009065	4814	4	373	1	0.0366878	glutamine family amino acid catabolic process
GO:0009240	4814	1	373	1	0.036596	isopentenyl diphosphate biosynthetic process
GO:0009123	4814	20	373	6	0.0364	nucleoside monophosphate metabolic process
GO:0030488	4814	1	373	1	0.0360939	tRNA methylation
GO:0009221	4814	3	373	2	0.0359133	pyrimidine deoxyribonucleotide biosynthetic process
GO:0046339	4814	1	373	1	0.0357776	diacylglycerol metabolic process
GO:0006646	4814	1	373	1	0.0356623	phosphatidylethanolamine biosynthetic process
GO:0019637	4814	21	373	6	0.0352817	organophosphate metabolic process
GO:0046037	4814	2	373	1	0.0352286	GMP metabolic process
GO:0009094	4814	1	373	1	0.0349766	L-phenylalanine biosynthetic process
GO:0006561	4814	5	373	1	0.0348888	proline biosynthetic process
GO:0006427	4814	1	373	1	0.0346174	histidyl-tRNA aminoacylation
GO:0009168	4814	15	373	4	0.0346164	purine ribonucleoside monophosphate biosynthetic process
GO:0043174	4814	2	373	1	0.0344276	nucleoside salvage
GO:0009167	4814	15	373	4	0.0342439	purine ribonucleoside monophosphate metabolic process
GO:0009265	4814	3	373	2	0.0339602	2'-deoxyribonucleotide biosynthetic process
GO:0051649	4814	11	373	4	0.0336368	establishment of localization in cell
GO:0006119	4814	23	373	11	0.0336255	oxidative phosphorylation
GO:0006650	4814	2	373	2	0.0334072	glycerophospholipid metabolic process
GO:0019682	4814	1	373	1	0.0331562	glyceraldehyde-3-phosphate metabolic process
GO:0051187	4814	18	373	4	0.033147	cofactor catabolic process
GO:0015986	4814	10	373	8	0.0330562	ATP synthesis coupled proton transport
GO:0009165	4814	65	373	21	0.0329541	nucleotide biosynthetic process
GO:0031555	4814	1	373	1	0.0328388	transcriptional attenuation
GO:0009212	4814	2	373	1	0.0326327	pyrimidine deoxyribonucleoside triphosphate biosynthetic process
GO:0046474	4814	1	373	1	0.0324439	glycerophospholipid biosynthetic process
GO:0015936	4814	5	373	1	0.0324408	coenzyme A metabolic process
GO:0006542	4814	5	373	1	0.0321735	glutamine biosynthetic process
GO:0009126	4814	15	373	4	0.0319388	purine nucleoside monophosphate metabolic process
GO:0001510	4814	3	373	1	0.0317245	RNA methylation
GO:0006166	4814	2	373	1	0.031596	purine ribonucleoside salvage
GO:0046490	4814	1	373	1	0.0315306	isopentenyl diphosphate metabolic process
GO:0031564	4814	1	373	1	0.0315276	transcription antitermination
GO:0006419	4814	2	373	1	0.0312898	alanyl-tRNA aminoacylation
GO:0006413	4814	3	373	1	0.0312684	translational initiation
GO:0032786	4814	1	373	1	0.0309633	positive regulation of RNA elongation
GO:0006354	4814	1	373	1	0.0309337	RNA elongation
GO:0045017	4814	1	373	1	0.0309276	glycerolipid biosynthetic process
GO:0006563	4814	8	373	3	0.0307735	L-serine metabolic process
GO:0043094	4814	3	373	1	0.0304613	cellular metabolic compound salvage
GO:0019288	4814	1	373	1	0.0304368	isopentenyl diphosphate biosynthetic process, mevalonate-independent pathway
GO:0032968	4814	1	373	1	0.030397	positive regulation of RNA elongation from RNA polymerase II promoter
GO:0046073	4814	1	373	1	0.0303562	dTMP metabolic process
GO:0006357	4814	1	373	1	0.0302715	regulation of transcription from RNA polymerase II promoter
GO:0046907	4814	8	373	3	0.0302194	intracellular transport
GO:0009263	4814	3	373	2	0.029948	deoxyribonucleotide biosynthetic process
GO:0042455	4814	3	373	1	0.0299174	ribonucleoside biosynthetic process
GO:0009162	4814	1	373	1	0.0299072	deoxyribonucleoside monophosphate metabolic process
GO:0034243	4814	1	373	1	0.0297919	regulation of RNA elongation from RNA polymerase II promoter
GO:0009157	4814	1	373	1	0.0297011	deoxyribonucleoside monophosphate biosynthetic process
GO:0009127	4814	15	373	4	0.0296643	purine nucleoside monophosphate biosynthetic process
GO:0016260	4814	1	373	1	0.0295306	selenocysteine biosynthetic process
GO:0046341	4814	1	373	1	0.0294929	CDP-diacylglycerol metabolic process
GO:0042773	4814	13	373	3	0.029398	ATP synthesis coupled electron transport
GO:0042775	4814	1	373	1	0.0293939	mitochondrial ATP synthesis coupled electron transport
GO:0046080	4814	2	373	1	0.0293664	dUTP metabolic process
GO:0006164	4814	42	373	15	0.0291908	purine nucleotide biosynthetic process
GO:0006229	4814	1	373	1	0.0290398	dUTP biosynthetic process
GO:0006366	4814	1	373	1	0.0289704	transcription from RNA polymerase II promoter
GO:0046337	4814	1	373	1	0.0287	phosphatidylethanolamine metabolic process
GO:0006434	4814	1	373	1	0.0285653	seryl-tRNA aminoacylation
GO:0042439	4814	1	373	1	0.0284949	ethanolamine and derivative metabolic process
GO:0006580	4814	1	373	1	0.0284184	ethanolamine metabolic process
GO:0006639	4814	1	373	1	0.0284174	acylglycerol metabolic process
GO:0009218	4814	3	373	1	0.0283806	pyrimidine ribonucleotide metabolic process
GO:0001887	4814	1	373	1	0.0283715	selenium metabolic process
GO:0006123	4814	1	373	1	0.028349	mitochondrial electron transport, cytochrome c to oxygen
GO:0009095	4814	3	373	1	0.0282582	aromatic amino acid family biosynthetic process, prephenate pathway
GO:0009130	4814	2	373	1	0.0281929	pyrimidine nucleoside monophosphate biosynthetic process
GO:0046335	4814	1	373	1	0.028101	ethanolamine biosynthetic process
GO:0009177	4814	1	373	1	0.0278735	pyrimidine deoxyribonucleoside monophosphate biosynthetic process
GO:0042435	4814	9	373	1	0.0278092	indole derivative biosynthetic process
GO:0046129	4814	3	373	1	0.0277276	purine ribonucleoside biosynthetic process
GO:0042451	4814	3	373	1	0.0276633	purine nucleoside biosynthetic process
GO:0006418	4814	25	373	16	0.0274908	tRNA aminoacylation for protein translation
GO:0006436	4814	2	373	1	0.0274796	tryptophanyl-tRNA aminoacylation
GO:0006438	4814	1	373	1	0.0274725	valyl-tRNA aminoacylation
GO:0006886	4814	8	373	3	0.0274582	intracellular protein transport
GO:0006429	4814	1	373	1	0.0274235	leucyl-tRNA aminoacylation
GO:0006231	4814	1	373	1	0.0274051	dTMP biosynthetic process
GO:0009129	4814	2	373	1	0.0272572	pyrimidine nucleoside monophosphate metabolic process
GO:0043039	4814	25	373	16	0.0272429	tRNA aminoacylation
GO:0010608	4814	3	373	2	0.0272347	posttranscriptional regulation of gene expression
GO:0006417	4814	3	373	2	0.027149	regulation of translation
GO:0009148	4814	3	373	1	0.0271255	pyrimidine nucleoside triphosphate biosynthetic process
GO:0009219	4814	4	373	2	0.0271072	pyrimidine deoxyribonucleotide metabolic process
GO:0009202	4814	2	373	1	0.027098	deoxyribonucleoside triphosphate biosynthetic process
GO:0043101	4814	2	373	1	0.0270684	purine salvage
GO:0006430	4814	1	373	1	0.0269306	lysyl-tRNA aminoacylation
GO:0015628	4814	3	373	2	0.0269051	protein secretion by the type II secretion system
GO:0015985	4814	10	373	8	0.026899	energy coupled proton transport, down electrochemical gradient
GO:0006605	4814	5	373	1	0.0266551	protein targeting
GO:0006414	4814	7	373	2	0.0266439	translational elongation
GO:0007047	4814	20	373	7	0.0265561	cellular cell wall organization
GO:0043038	4814	25	373	16	0.0264347	amino acid activation
GO:0010604	4814	2	373	1	0.0264021	positive regulation of macromolecule metabolic process
GO:0042777	4814	3	373	2	0.0263949	plasma membrane ATP synthesis coupled proton transport
GO:0051254	4814	1	373	1	0.0263072	positive regulation of RNA metabolic process
GO:0070589	4814	29	373	9	0.0262	cellular component macromolecule biosynthetic process
GO:0006415	4814	4	373	1	0.0261021	translational termination
GO:0032784	4814	1	373	1	0.0258102	regulation of RNA elongation
GO:0046034	4814	19	373	8	0.0256959	ATP metabolic process
GO:0015980	4814	43	373	10	0.0256602	energy derivation by oxidation of organic compounds
GO:0009220	4814	3	373	1	0.0256133	pyrimidine ribonucleotide biosynthetic process
GO:0046219	4814	9	373	1	0.0255643	indolalkylamine biosynthetic process
GO:0009176	4814	1	373	1	0.0254572	pyrimidine deoxyribonucleoside monophosphate metabolic process
GO:0046365	4814	35	373	6	0.0254388	monosaccharide catabolic process
GO:0006450	4814	1	373	1	0.0253817	regulation of translational fidelity
GO:0006432	4814	2	373	2	0.025147	phenylalanyl-tRNA aminoacylation
GO:0006368	4814	1	373	1	0.025097	RNA elongation from RNA polymerase II promoter
GO:0006433	4814	1	373	1	0.0249919	prolyl-tRNA aminoacylation
GO:0006448	4814	1	373	1	0.0248582	regulation of translational elongation
GO:0006428	4814	1	373	1	0.0248572	isoleucyl-tRNA aminoacylation
GO:0006638	4814	1	373	1	0.0248521	neutral lipid metabolic process
GO:0016259	4814	1	373	1	0.0246317	selenocysteine metabolic process
GO:0046148	4814	11	373	3	0.0246225	pigment biosynthetic process
GO:0009120	4814	3	373	1	0.0245888	deoxyribonucleoside metabolic process
GO:0009201	4814	20	373	8	0.0243561	ribonucleoside triphosphate biosynthetic process
GO:0030258	4814	2	373	1	0.0242551	lipid modification
GO:0009211	4814	3	373	1	0.0242531	pyrimidine deoxyribonucleoside triphosphate metabolic process
GO:0006435	4814	2	373	1	0.024149	threonyl-tRNA aminoacylation
GO:0006426	4814	1	373	1	0.0241194	glycyl-tRNA aminoacylation
GO:0009260	4814	39	373	14	0.0240245	ribonucleotide biosynthetic process
GO:0009145	4814	20	373	8	0.0239449	purine nucleoside triphosphate biosynthetic process
GO:0009893	4814	2	373	1	0.0236041	positive regulation of metabolic process
GO:0006754	4814	19	373	8	0.0233827	ATP biosynthetic process
GO:0006424	4814	1	373	1	0.0233806	glutamyl-tRNA aminoacylation
GO:0006437	4814	1	373	1	0.0233194	tyrosyl-tRNA aminoacylation
GO:0046125	4814	3	373	1	0.0229786	pyrimidine deoxyribonucleoside metabolic process
GO:0045935	4814	2	373	1	0.0229215	positive regulation of nucleobase, nucleoside, nucleotide and nucleic acid metabolic process
GO:0006536	4814	6	373	1	0.022901	glutamate metabolic process
GO:0009394	4814	4	373	2	0.0228204	2'-deoxyribonucleotide metabolic process
GO:0006422	4814	1	373	1	0.0223429	aspartyl-tRNA aminoacylation
GO:0034599	4814	5	373	1	0.0222827	cellular response to oxidative stress
GO:0034614	4814	5	373	1	0.0222592	cellular response to reactive oxygen species
GO:0048518	4814	2	373	1	0.0221347	positive regulation of biological process
GO:0000162	4814	9	373	1	0.0221266	tryptophan biosynthetic process
GO:0009072	4814	28	373	7	0.0217633	aromatic amino acid family metabolic process
GO:0045229	4814	20	373	7	0.0217541	external encapsulating structure organization
GO:0009200	4814	3	373	1	0.0216868	deoxyribonucleoside triphosphate metabolic process
GO:0009152	4814	36	373	12	0.0215133	purine ribonucleotide biosynthetic process
GO:0048522	4814	2	373	1	0.021447	positive regulation of cellular process
GO:0009206	4814	20	373	8	0.0213653	purine ribonucleoside triphosphate biosynthetic process
GO:0019220	4814	6	373	1	0.0212745	regulation of phosphate metabolic process
GO:0042278	4814	11	373	2	0.0212408	purine nucleoside metabolic process
GO:0070887	4814	5	373	1	0.0212357	cellular response to chemical stimulus
GO:0051173	4814	2	373	1	0.0211255	positive regulation of nitrogen compound metabolic process
GO:0000302	4814	5	373	1	0.0211133	response to reactive oxygen species
GO:0009147	4814	4	373	1	0.0210653	pyrimidine nucleoside triphosphate metabolic process
GO:0009142	4814	22	373	9	0.0207786	nucleoside triphosphate biosynthetic process
GO:0031325	4814	2	373	1	0.0206766	positive regulation of cellular metabolic process
GO:0009199	4814	21	373	8	0.0206704	ribonucleoside triphosphate metabolic process
GO:0044038	4814	29	373	9	0.0206286	cell wall macromolecule biosynthetic process
GO:0009063	4814	21	373	4	0.0205102	cellular amino acid catabolic process
GO:0030259	4814	2	373	1	0.0203235	lipid glycosylation
GO:0006662	4814	3	373	1	0.0201847	glycerol ether metabolic process
GO:0032259	4814	16	373	2	0.0198898	methylation
GO:0006144	4814	6	373	2	0.0197725	purine base metabolic process
GO:0006568	4814	11	373	1	0.0195449	tryptophan metabolic process
GO:0008360	4814	22	373	7	0.0192725	regulation of cell shape
GO:0001522	4814	5	373	1	0.0192521	pseudouridine synthesis
GO:0006586	4814	11	373	1	0.0185674	indolalkylamine metabolic process
GO:0009259	4814	40	373	14	0.0180663	ribonucleotide metabolic process
GO:0042325	4814	6	373	1	0.0180255	regulation of phosphorylation
GO:0043648	4814	35	373	8	0.0175602	dicarboxylic acid metabolic process
GO:0042434	4814	11	373	1	0.0173786	indole derivative metabolic process
GO:0009070	4814	8	373	2	0.0173735	serine family amino acid biosynthetic process
GO:0051174	4814	6	373	1	0.0173194	regulation of phosphorus metabolic process
GO:0016072	4814	9	373	1	0.0171245	rRNA metabolic process
GO:0046364	4814	9	373	2	0.0169796	monosaccharide biosynthetic process
GO:0043414	4814	10	373	1	0.0169357	macromolecule methylation
GO:0046128	4814	11	373	2	0.0168735	purine ribonucleoside metabolic process
GO:0009088	4814	7	373	1	0.0163623	threonine biosynthetic process
GO:0010382	4814	29	373	9	0.0163337	cellular cell wall macromolecule metabolic process
GO:0009119	4814	14	373	2	0.0163153	ribonucleoside metabolic process
GO:0018904	4814	3	373	1	0.0160031	organic ether metabolic process
GO:0009205	4814	21	373	8	0.0159765	purine ribonucleoside triphosphate metabolic process
GO:0046165	4814	13	373	2	0.0157857	alcohol biosynthetic process
GO:0009310	4814	21	373	4	0.0157837	amine catabolic process
GO:0009144	4814	21	373	8	0.0156847	purine nucleoside triphosphate metabolic process
GO:0042430	4814	11	373	1	0.015649	indole and derivative metabolic process
GO:0006040	4814	7	373	2	0.0155398	amino sugar metabolic process
GO:0009150	4814	37	373	12	0.0154755	purine ribonucleotide metabolic process
GO:0033865	4814	8	373	1	0.01545	nucleoside bisphosphate metabolic process
GO:0042723	4814	8	373	1	0.0153357	thiamin and derivative metabolic process
GO:0051128	4814	24	373	9	0.0153143	regulation of cellular component organization
GO:0006081	4814	5	373	1	0.0135408	cellular aldehyde metabolic process
GO:0009112	4814	11	373	2	0.0133623	nucleobase metabolic process
GO:0006163	4814	44	373	15	0.0131265	purine nucleotide metabolic process
GO:0006558	4814	3	373	1	0.0130551	L-phenylalanine metabolic process
GO:0006566	4814	8	373	1	0.0130123	threonine metabolic process
GO:0071555	4814	21	373	7	0.0129827	cell wall organization
GO:0022603	4814	22	373	7	0.0127429	regulation of anatomical structure morphogenesis
GO:0042126	4814	8	373	1	0.0121827	nitrate metabolic process
GO:0006364	4814	9	373	1	0.0121459	rRNA processing
GO:0042440	4814	12	373	3	0.012001	pigment metabolic process
GO:0009228	4814	8	373	1	0.0116643	thiamin biosynthetic process
GO:0006213	4814	7	373	1	0.0115939	pyrimidine nucleoside metabolic process
GO:0009117	4814	93	373	24	0.0115857	nucleotide metabolic process
GO:0042724	4814	8	373	1	0.0113602	thiamin and derivative biosynthetic process
GO:0009141	4814	24	373	9	0.0113551	nucleoside triphosphate metabolic process
GO:0006817	4814	8	373	1	0.0111959	phosphate transport
GO:0006772	4814	8	373	1	0.0110572	thiamin metabolic process
GO:0022604	4814	22	373	7	0.0106908	regulation of cell morphogenesis
GO:0006979	4814	7	373	1	0.0106286	response to oxidative stress
GO:0009451	4814	18	373	4	0.0102776	RNA modification
GO:0046496	4814	18	373	1	0.0100194	nicotinamide nucleotide metabolic process
GO:0042726	4814	15	373	2	0.00994695	riboflavin and derivative metabolic process
GO:0006098	4814	12	373	1	0.00951123	pentose-phosphate shunt
GO:0046395	4814	24	373	4	0.00946838	carboxylic acid catabolic process
GO:0050793	4814	23	373	7	0.00937552	regulation of developmental process
GO:0006771	4814	15	373	2	0.00919287	riboflavin metabolic process
GO:0006090	4814	7	373	1	0.00889185	pyruvate metabolic process
GO:0042727	4814	15	373	2	0.00888776	riboflavin and derivative biosynthetic process
GO:0019362	4814	20	373	1	0.00876327	pyridine nucleotide metabolic process
GO:0010035	4814	7	373	1	0.00841225	response to inorganic substance
GO:0046700	4814	10	373	1	0.00815919	heterocycle catabolic process
GO:0044275	4814	40	373	6	0.00806225	cellular carbohydrate catabolic process
GO:0046164	4814	40	373	6	0.0077847	alcohol catabolic process
GO:0006733	4814	20	373	1	0.00770103	oxidoreduction coenzyme metabolic process
GO:0006800	4814	7	373	1	0.0073694	oxygen and reactive oxygen species metabolic process
GO:0006739	4814	12	373	1	0.00709695	NADP metabolic process
GO:0015674	4814	17	373	4	0.00669082	di-, tri-valent inorganic cation transport
GO:0006769	4814	18	373	1	0.00665715	nicotinamide metabolic process
GO:0016054	4814	24	373	4	0.00662144	organic acid catabolic process
GO:0006740	4814	12	373	1	0.00642246	NADPH regeneration
GO:0006753	4814	93	373	24	0.00637756	nucleoside phosphate metabolic process
GO:0009231	4814	15	373	2	0.0060449	riboflavin biosynthetic process
GO:0009084	4814	23	373	3	0.00570103	glutamine family amino acid biosynthetic process
GO:0009103	4814	7	373	1	0.00532041	lipopolysaccharide biosynthetic process
GO:0008653	4814	7	373	1	0.00527552	lipopolysaccharide metabolic process
GO:0032787	4814	56	373	13	0.00511429	monocarboxylic acid metabolic process
GO:0009396	4814	10	373	3	0.00486531	folic acid and derivative biosynthetic process
GO:0007059	4814	12	373	1	0.00461225	chromosome segregation
GO:0009653	4814	26	373	7	0.00435409	anatomical structure morphogenesis
GO:0000096	4814	17	373	4	0.00411123	sulfur amino acid metabolic process
GO:0048869	4814	26	373	7	0.00409898	cellular developmental process
GO:0006760	4814	10	373	3	0.00386531	folic acid and derivative metabolic process
GO:0009820	4814	19	373	1	0.00371531	alkaloid metabolic process
GO:0032989	4814	25	373	7	0.00334694	cellular component morphogenesis
GO:0032502	4814	27	373	7	0.00321225	developmental process
GO:0000902	4814	25	373	7	0.00265613	cell morphogenesis
GO:0000041	4814	18	373	4	0.00256735	transition metal ion transport
GO:0042401	4814	16	373	2	0.00253572	cellular biogenic amine biosynthetic process
GO:0000097	4814	14	373	3	0.00246531	sulfur amino acid biosynthetic process
GO:0006284	4814	12	373	1	0.00226633	base-excision repair
GO:0030203	4814	36	373	9	0.00212347	glycosaminoglycan metabolic process
GO:0006576	4814	18	373	2	0.00207041	cellular biogenic amine metabolic process
GO:0048856	4814	26	373	7	0.00199796	anatomical structure development
GO:0000270	4814	36	373	9	0.00190919	peptidoglycan metabolic process
GO:0042558	4814	10	373	1	0.00170612	pteridine and derivative metabolic process
GO:0006555	4814	9	373	1	0.00159388	methionine metabolic process
GO:0006006	4814	50	373	7	0.00146939	glucose metabolic process
GO:0009086	4814	9	373	1	0.00128163	methionine biosynthetic process
GO:0043603	4814	27	373	2	0.00126225	cellular amide metabolic process
GO:0044282	4814	69	373	10	0.00125204	small molecule catabolic process
GO:0006752	4814	20	373	4	0.00118878	group transfer coenzyme metabolic process
GO:0009273	4814	38	373	9	0.0011449	peptidoglycan-based cell wall biogenesis
GO:0042559	4814	10	373	1	0.00110204	pteridine and derivative biosynthetic process
GO:0009064	4814	40	373	7	0.00103572	glutamine family amino acid metabolic process
GO:0009235	4814	27	373	4	0.000960205	cobalamin metabolic process
GO:0007049	4814	35	373	9	0.000762246	cell cycle
GO:0042546	4814	38	373	9	0.000690817	cell wall biogenesis
GO:0042398	4814	25	373	2	0.000680613	cellular amino acid derivative biosynthetic process
GO:0070882	4814	39	373	9	0.000651021	cellular cell wall organization or biogenesis
GO:0033692	4814	12	373	1	0.000556123	cellular polysaccharide biosynthetic process
GO:0016114	4814	13	373	1	0.000538776	terpenoid biosynthetic process
GO:0019438	4814	43	373	9	0.000525511	aromatic compound biosynthetic process
GO:0015698	4814	16	373	1	0.000492858	inorganic anion transport
GO:0009081	4814	15	373	1	0.000371429	branched chain family amino acid metabolic process
GO:0044264	4814	21	373	1	0.000342857	cellular polysaccharide metabolic process
GO:0009066	4814	22	373	2	0.0002	aspartate family amino acid metabolic process
GO:0006575	4814	29	373	2	0.000151021	cellular amino acid derivative metabolic process
GO:0006260	4814	41	373	5	0.000133674	DNA replication
GO:0044272	4814	31	373	5	0.000119388	sulfur compound biosynthetic process
GO:0006721	4814	13	373	1	0.000118367	terpenoid metabolic process
GO:0006790	4814	42	373	6	8.9796e-05	sulfur metabolic process
GO:0033014	4814	43	373	6	6.32654e-05	tetrapyrrole biosynthetic process
GO:0009067	4814	21	373	2	5.91837e-05	aspartate family amino acid biosynthetic process
GO:0009890	4814	28	373	1	5.51021e-05	negative regulation of biosynthetic process
GO:0009110	4814	67	373	9	5.10205e-05	vitamin biosynthetic process
GO:0006779	4814	42	373	6	4.89796e-05	porphyrin biosynthetic process
GO:0006820	4814	18	373	1	4.69388e-05	anion transport
GO:0006778	4814	43	373	6	4.69388e-05	porphyrin metabolic process
GO:0016481	4814	27	373	1	2.44898e-05	negative regulation of transcription
GO:0015849	4814	27	373	2	1.83674e-05	organic acid transport
GO:0008610	4814	58	373	12	1.02041e-05	lipid biosynthetic process
GO:0019538	4814	394	373	64	0	protein metabolic process
GO:0016310	4814	123	373	15	0	phosphorylation
GO:0060255	4814	741	373	26	0	regulation of macromolecule metabolic process
GO:0006629	4814	100	373	17	0	lipid metabolic process
GO:0046677	4814	48	373	1	0	response to antibiotic
GO:0043933	4814	83	373	7	0	macromolecular complex subunit organization
GO:0009892	4814	28	373	1	0	negative regulation of metabolic process
GO:0009889	4814	735	373	26	0	regulation of biosynthetic process
GO:0006461	4814	73	373	2	0	protein complex assembly
GO:0000160	4814	195	373	5	0	two-component signal transduction system (phosphorelay)
GO:0071554	4814	56	373	9	0	cell wall organization or biogenesis
GO:0006508	4814	138	373	4	0	proteolysis
GO:0006519	4814	192	373	45	0	cellular amino acid and derivative metabolic process
GO:0006520	4814	174	373	44	0	cellular amino acid metabolic process
GO:0006468	4814	84	373	3	0	protein amino acid phosphorylation
GO:0006464	4814	109	373	4	0	protein modification process
GO:0031326	4814	735	373	26	0	regulation of cellular biosynthetic process
GO:0031327	4814	28	373	1	0	negative regulation of cellular biosynthetic process
GO:0031324	4814	28	373	1	0	negative regulation of cellular metabolic process
GO:0031323	4814	741	373	26	0	regulation of cellular metabolic process
GO:0032774	4814	725	373	24	0	RNA biosynthetic process
GO:0009058	4814	1399	373	162	0	biosynthetic process
GO:0009059	4814	953	373	89	0	macromolecule biosynthetic process
GO:0009056	4814	153	373	16	0	catabolic process
GO:0009057	4814	49	373	1	0	macromolecule catabolic process
GO:0006310	4814	48	373	1	0	DNA recombination
GO:0000271	4814	51	373	9	0	polysaccharide biosynthetic process
GO:0016053	4814	128	373	25	0	organic acid biosynthetic process
GO:0016052	4814	77	373	6	0	carbohydrate catabolic process
GO:0016051	4814	69	373	11	0	carbohydrate biosynthetic process
GO:0051252	4814	716	373	23	0	regulation of RNA metabolic process
GO:0006281	4814	80	373	3	0	DNA repair
GO:0080090	4814	736	373	26	0	regulation of primary metabolic process
GO:0045934	4814	27	373	1	0	negative regulation of nucleobase, nucleoside, nucleotide and nucleic acid metabolic process
GO:0051234	4814	602	373	64	0	establishment of localization
GO:0009987	4814	2235	373	231	0	cellular process
GO:0016043	4814	128	373	15	0	cellular component organization
GO:0042592	4814	34	373	1	0	homeostatic process
GO:0019725	4814	30	373	1	0	cellular homeostasis
GO:0046942	4814	27	373	2	0	carboxylic acid transport
GO:0043687	4814	99	373	3	0	post-translational protein modification
GO:0016070	4814	794	373	49	0	RNA metabolic process
GO:0019752	4814	238	373	57	0	carboxylic acid metabolic process
GO:0019748	4814	36	373	2	0	secondary metabolic process
GO:0070271	4814	73	373	2	0	protein complex biogenesis
GO:0006352	4814	68	373	1	0	transcription initiation
GO:0006355	4814	716	373	23	0	regulation of transcription, DNA-dependent
GO:0006350	4814	739	373	25	0	transcription
GO:0006351	4814	722	373	24	0	transcription, DNA-dependent
GO:0022607	4814	78	373	2	0	cellular component assembly
GO:0006259	4814	162	373	7	0	DNA metabolic process
GO:0009108	4814	47	373	5	0	coenzyme biosynthetic process
GO:0033013	4814	44	373	6	0	tetrapyrrole metabolic process
GO:0005976	4814	95	373	9	0	polysaccharide metabolic process
GO:0051188	4814	101	373	14	0	cofactor biosynthetic process
GO:0005975	4814	326	373	22	0	carbohydrate metabolic process
GO:0051186	4814	135	373	20	0	cofactor metabolic process
GO:0008150	4814	3825	373	318	0	biological_process
GO:0051179	4814	604	373	65	0	localization
GO:0051172	4814	27	373	1	0	negative regulation of nitrogen compound metabolic process
GO:0008152	4814	3089	373	258	0	metabolic process
GO:0051171	4814	733	373	24	0	regulation of nitrogen compound metabolic process
GO:0009236	4814	27	373	4	0	cobalamin biosynthetic process
GO:0034641	4814	1307	373	120	0	cellular nitrogen compound metabolic process
GO:0034645	4814	939	373	89	0	cellular macromolecule biosynthetic process
GO:0033554	4814	85	373	4	0	cellular response to stress
GO:0008299	4814	21	373	1	0	isoprenoid biosynthetic process
GO:0005996	4814	74	373	10	0	monosaccharide metabolic process
GO:0018130	4814	96	373	17	0	heterocycle biosynthetic process
GO:0010468	4814	739	373	26	0	regulation of gene expression
GO:0010467	4814	893	373	82	0	gene expression
GO:0034637	4814	28	373	3	0	cellular carbohydrate biosynthetic process
GO:0009309	4814	106	373	20	0	amine biosynthetic process
GO:0009308	4814	226	373	54	0	amine metabolic process
GO:0043412	4814	133	373	8	0	macromolecule modification
GO:0018106	4814	44	373	2	0	peptidyl-histidine phosphorylation
GO:0042364	4814	66	373	8	0	water-soluble vitamin biosynthetic process
GO:0043436	4814	238	373	57	0	oxoacid metabolic process
GO:0007165	4814	89	373	7	0	signal transduction
GO:0015837	4814	22	373	1	0	amine transport
GO:0030001	4814	62	373	5	0	metal ion transport
GO:0006082	4814	247	373	57	0	organic acid metabolic process
GO:0015672	4814	47	373	9	0	monovalent inorganic cation transport
GO:0006950	4814	159	373	7	0	response to stress
GO:0006139	4814	1082	373	88	0	nucleobase, nucleoside, nucleotide and nucleic acid metabolic process
GO:0006974	4814	80	373	3	0	response to DNA damage stimulus
GO:0006022	4814	43	373	9	0	aminoglycan metabolic process
GO:0006066	4814	106	373	11	0	alcohol metabolic process
GO:0006812	4814	91	373	14	0	cation transport
GO:0023060	4814	255	373	10	0	signal transmission
GO:0006811	4814	111	373	15	0	ion transport
GO:0006810	4814	602	373	64	0	transport
GO:0046394	4814	122	373	25	0	carboxylic acid biosynthetic process
GO:0006807	4814	1368	373	129	0	nitrogen compound metabolic process
GO:0006796	4814	141	373	16	0	phosphate metabolic process
GO:0006793	4814	141	373	16	0	phosphorus metabolic process
GO:0023046	4814	255	373	10	0	signaling process
GO:0023052	4814	260	373	10	0	signaling
GO:0048523	4814	28	373	1	0	negative regulation of cellular process
GO:0048519	4814	28	373	1	0	negative regulation of biological process
GO:0019219	4814	733	373	24	0	regulation of nucleobase, nucleoside, nucleotide and nucleic acid metabolic process
GO:0019222	4814	746	373	26	0	regulation of metabolic process
GO:0050896	4814	209	373	8	0	response to stimulus
GO:0051716	4814	85	373	4	0	cellular response to stimulus
GO:0044255	4814	70	373	16	0	cellular lipid metabolic process
GO:0044248	4814	63	373	8	0	cellular catabolic process
GO:0044249	4814	1307	373	154	0	cellular biosynthetic process
GO:0006865	4814	21	373	1	0	amino acid transport
GO:0010629	4814	27	373	1	0	negative regulation of gene expression
GO:0044238	4814	1966	373	187	0	primary metabolic process
GO:0044237	4814	1877	373	207	0	cellular metabolic process
GO:0019318	4814	61	373	7	0	hexose metabolic process
GO:0044281	4814	526	373	101	0	small molecule metabolic process
GO:0044283	4814	275	373	56	0	small molecule biosynthetic process
GO:0044271	4814	251	373	51	0	cellular nitrogen compound biosynthetic process
GO:0043170	4814	1418	373	111	0	macromolecule metabolic process
GO:0044267	4814	252	373	59	0	cellular protein metabolic process
GO:0044260	4814	1221	373	106	0	cellular macromolecule metabolic process
GO:0044262	4814	123	373	11	0	cellular carbohydrate metabolic process
GO:0050789	4814	864	373	39	0	regulation of biological process
GO:0050794	4814	858	373	39	0	regulation of cellular process
GO:0008652	4814	99	373	19	0	cellular amino acid biosynthetic process
GO:0044036	4814	45	373	9	0	cell wall macromolecule metabolic process
GO:0055114	4814	548	373	51	0	oxidation reduction
GO:0044085	4814	127	373	13	0	cellular component biogenesis
GO:0046483	4814	178	373	37	0	heterocycle metabolic process
GO:0010605	4814	28	373	1	0	negative regulation of macromolecule metabolic process
GO:0065003	4814	74	373	2	0	macromolecular complex assembly
GO:0065007	4814	874	373	39	0	biological regulation
GO:0042180	4814	240	373	58	0	cellular ketone metabolic process
GO:0006720	4814	21	373	1	0	isoprenoid metabolic process
GO:0006725	4814	81	373	13	0	cellular aromatic compound metabolic process
GO:0065008	4814	58	373	9	0	regulation of biological quality
GO:0044106	4814	181	373	45	0	cellular amine metabolic process
GO:0006732	4814	77	373	10	0	coenzyme metabolic process
GO:0042221	4814	59	373	2	0	response to chemical stimulus
GO:0018202	4814	44	373	2	0	peptidyl-histidine modification
GO:0018193	4814	46	373	2	0	peptidyl-amino acid modification
GO:0045449	4814	731	373	24	0	regulation of transcription
GO:0006767	4814	66	373	8	0	water-soluble vitamin metabolic process
GO:0055085	4814	230	373	22	0	transmembrane transport
GO:0010558	4814	28	373	1	0	negative regulation of macromolecule biosynthetic process
GO:0006766	4814	67	373	9	0	vitamin metabolic process
GO:0045454	4814	26	373	1	0	cell redox homeostasis
GO:0010556	4814	735	373	26	0	regulation of macromolecule biosynthetic process

## Sheet: Bac t60 down
ID	Pop.total	Pop.term	Study.total	Study.term	marg	name
GO:0034220	4814	17	235	8	0.661484	ion transmembrane transport
GO:0015833	4814	14	235	4	0.640159	peptide transport
GO:0022900	4814	22	235	5	0.494154	electron transport chain
GO:0006644	4814	15	235	4	0.32031	phospholipid metabolic process
GO:0006778	4814	43	235	11	0.292298	porphyrin metabolic process
GO:0006221	4814	13	235	4	0.262828	pyrimidine nucleotide biosynthetic process
GO:0019419	4814	2	235	2	0.255996	sulfate reduction
GO:0008654	4814	15	235	4	0.245632	phospholipid biosynthetic process
GO:0019344	4814	4	235	3	0.239625	cysteine biosynthetic process
GO:0009236	4814	27	235	8	0.203149	cobalamin biosynthetic process
GO:0033013	4814	44	235	11	0.19817	tetrapyrrole metabolic process
GO:0006418	4814	25	235	5	0.190661	tRNA aminoacylation for protein translation
GO:0009235	4814	27	235	8	0.190326	cobalamin metabolic process
GO:0006633	4814	14	235	3	0.1887	fatty acid biosynthetic process
GO:0006220	4814	15	235	4	0.173439	pyrimidine nucleotide metabolic process
GO:0042126	4814	8	235	2	0.164052	nitrate metabolic process
GO:0043038	4814	25	235	5	0.158555	amino acid activation
GO:0043039	4814	25	235	5	0.158048	tRNA aminoacylation
GO:0006563	4814	8	235	3	0.156927	L-serine metabolic process
GO:0009084	4814	23	235	5	0.156311	glutamine family amino acid biosynthetic process
GO:0045333	4814	35	235	6	0.153091	cellular respiration
GO:0008535	4814	1	235	1	0.150113	respiratory chain complex IV assembly
GO:0034755	4814	7	235	5	0.143715	iron ion transmembrane transport
GO:0046653	4814	1	235	1	0.142989	tetrahydrofolate metabolic process
GO:0042168	4814	3	235	2	0.135312	heme metabolic process
GO:0006560	4814	6	235	2	0.134263	proline metabolic process
GO:0046417	4814	24	235	4	0.130615	chorismate metabolic process
GO:0009186	4814	2	235	1	0.127254	deoxyribonucleoside diphosphate metabolic process
GO:0006835	4814	2	235	1	0.123984	dicarboxylic acid transport
GO:0042274	4814	2	235	1	0.117922	ribosomal small subunit biogenesis
GO:0006535	4814	2	235	2	0.117621	cysteine biosynthetic process from serine
GO:0006827	4814	7	235	5	0.113542	high-affinity iron ion transport
GO:0046654	4814	1	235	1	0.112618	tetrahydrofolate biosynthetic process
GO:0009132	4814	2	235	1	0.107737	nucleoside diphosphate metabolic process
GO:0016075	4814	1	235	1	0.107324	rRNA catabolic process
GO:0046037	4814	2	235	1	0.101804	GMP metabolic process
GO:0009262	4814	6	235	2	0.101759	deoxyribonucleotide metabolic process
GO:0006779	4814	42	235	10	0.101706	porphyrin biosynthetic process
GO:0009070	4814	8	235	3	0.101652	serine family amino acid biosynthetic process
GO:0034661	4814	1	235	1	0.100857	ncRNA catabolic process
GO:0006177	4814	2	235	1	0.0984246	GMP biosynthetic process
GO:0006562	4814	1	235	1	0.0981195	proline catabolic process
GO:0045426	4814	1	235	1	0.0962674	quinone cofactor biosynthetic process
GO:0008272	4814	3	235	1	0.0927766	sulfate transport
GO:0006437	4814	1	235	1	0.0920062	tyrosyl-tRNA aminoacylation
GO:0006534	4814	7	235	3	0.091343	cysteine metabolic process
GO:0009399	4814	2	235	1	0.0906225	nitrogen fixation
GO:0006433	4814	1	235	1	0.0903848	prolyl-tRNA aminoacylation
GO:0006426	4814	1	235	1	0.0903327	glycyl-tRNA aminoacylation
GO:0006397	4814	1	235	1	0.0895246	mRNA processing
GO:0009233	4814	1	235	1	0.0881225	menaquinone metabolic process
GO:0015671	4814	4	235	1	0.0862103	oxygen transport
GO:0042373	4814	1	235	1	0.0861348	vitamin K metabolic process
GO:0019277	4814	3	235	1	0.0857685	UDP-N-acetylgalactosamine biosynthetic process
GO:0042362	4814	1	235	1	0.0853572	fat-soluble vitamin biosynthetic process
GO:0006775	4814	1	235	1	0.0852521	fat-soluble vitamin metabolic process
GO:0042371	4814	1	235	1	0.0849225	vitamin K biosynthetic process
GO:0019276	4814	3	235	1	0.0828909	UDP-N-acetylgalactosamine metabolic process
GO:0009234	4814	1	235	1	0.0827807	menaquinone biosynthetic process
GO:0016071	4814	2	235	1	0.0807644	mRNA metabolic process
GO:0006419	4814	2	235	1	0.0792511	alanyl-tRNA aminoacylation
GO:0006826	4814	9	235	5	0.0784684	iron ion transport
GO:0033014	4814	43	235	10	0.0780062	tetrapyrrole biosynthetic process
GO:0042375	4814	1	235	1	0.0776297	quinone cofactor metabolic process
GO:0046349	4814	3	235	1	0.0767144	amino sugar biosynthetic process
GO:0016226	4814	4	235	1	0.0761409	iron-sulfur cluster assembly
GO:0031163	4814	4	235	1	0.075798	metallo-sulfur cluster assembly
GO:0015985	4814	10	235	3	0.0756215	energy coupled proton transport, down electrochemical gradient
GO:0015986	4814	10	235	3	0.0734919	ATP synthesis coupled proton transport
GO:0015669	4814	4	235	1	0.0730215	gas transport
GO:0006788	4814	1	235	1	0.0669062	heme oxidation
GO:0006787	4814	1	235	1	0.0659939	porphyrin catabolic process
GO:0033015	4814	1	235	1	0.065745	tetrapyrrole catabolic process
GO:0006436	4814	2	235	1	0.0649848	tryptophanyl-tRNA aminoacylation
GO:0019637	4814	21	235	4	0.0628786	organophosphate metabolic process
GO:0006119	4814	23	235	4	0.0627215	oxidative phosphorylation
GO:0043623	4814	4	235	1	0.0625827	cellular protein complex assembly
GO:0048033	4814	1	235	1	0.0620001	heme o metabolic process
GO:0030163	4814	5	235	1	0.0612705	protein catabolic process
GO:0016042	4814	5	235	1	0.0604674	lipid catabolic process
GO:0006631	4814	26	235	4	0.0602674	fatty acid metabolic process
GO:0006783	4814	2	235	1	0.0590592	heme biosynthetic process
GO:0046394	4814	122	235	18	0.0587113	carboxylic acid biosynthetic process
GO:0009098	4814	5	235	1	0.0583409	leucine biosynthetic process
GO:0022904	4814	17	235	3	0.0563429	respiratory electron transport chain
GO:0048034	4814	1	235	1	0.0562756	heme O biosynthetic process
GO:0046337	4814	1	235	1	0.0560868	phosphatidylethanolamine metabolic process
GO:0006551	4814	5	235	1	0.0546133	leucine metabolic process
GO:0034622	4814	5	235	1	0.0545511	cellular macromolecular complex assembly
GO:0006580	4814	1	235	1	0.0536643	ethanolamine metabolic process
GO:0009225	4814	5	235	1	0.0532725	nucleotide-sugar metabolic process
GO:0006542	4814	5	235	1	0.0532296	glutamine biosynthetic process
GO:0046335	4814	1	235	1	0.053046	ethanolamine biosynthetic process
GO:0046474	4814	1	235	1	0.052346	glycerophospholipid biosynthetic process
GO:0006605	4814	5	235	1	0.051246	protein targeting
GO:0009060	4814	18	235	3	0.0507715	aerobic respiration
GO:0009069	4814	18	235	4	0.0503398	serine family amino acid metabolic process
GO:0042439	4814	1	235	1	0.049546	ethanolamine and derivative metabolic process
GO:0019343	4814	1	235	1	0.0491827	cysteine biosynthetic process via cystathionine
GO:0006561	4814	5	235	1	0.0491786	proline biosynthetic process
GO:0006646	4814	1	235	1	0.0488143	phosphatidylethanolamine biosynthetic process
GO:0019379	4814	1	235	1	0.0475817	sulfate assimilation, phosphoadenylyl sulfate reduction by phosphoadenylyl-sulfate reductase (thioredoxin)
GO:0015674	4814	17	235	5	0.0475572	di-, tri-valent inorganic cation transport
GO:0009212	4814	2	235	1	0.047146	pyrimidine deoxyribonucleoside triphosphate biosynthetic process
GO:0042254	4814	12	235	2	0.0462572	ribosome biogenesis
GO:0006401	4814	4	235	1	0.0462276	RNA catabolic process
GO:0046486	4814	2	235	1	0.0462245	glycerolipid metabolic process
GO:0009202	4814	2	235	1	0.0458041	deoxyribonucleoside triphosphate biosynthetic process
GO:0006229	4814	1	235	1	0.0454725	dUTP biosynthetic process
GO:0046080	4814	2	235	1	0.0450388	dUTP metabolic process
GO:0022613	4814	12	235	2	0.0449684	ribonucleoprotein complex biogenesis
GO:0051187	4814	18	235	3	0.0445613	cofactor catabolic process
GO:0006537	4814	4	235	1	0.0441766	glutamate biosynthetic process
GO:0009211	4814	3	235	1	0.0435429	pyrimidine deoxyribonucleoside triphosphate metabolic process
GO:0045017	4814	1	235	1	0.0430439	glycerolipid biosynthetic process
GO:0006399	4814	41	235	6	0.0430429	tRNA metabolic process
GO:0015980	4814	43	235	6	0.0428286	energy derivation by oxidation of organic compounds
GO:0009265	4814	3	235	1	0.042796	2'-deoxyribonucleotide biosynthetic process
GO:0009221	4814	3	235	1	0.0422664	pyrimidine deoxyribonucleotide biosynthetic process
GO:0009088	4814	7	235	1	0.0421582	threonine biosynthetic process
GO:0009263	4814	3	235	1	0.0421429	deoxyribonucleotide biosynthetic process
GO:0006541	4814	19	235	4	0.0416939	glutamine metabolic process
GO:0009218	4814	3	235	1	0.041648	pyrimidine ribonucleotide metabolic process
GO:0009148	4814	3	235	1	0.0416062	pyrimidine nucleoside triphosphate biosynthetic process
GO:0046125	4814	3	235	1	0.0414766	pyrimidine deoxyribonucleoside metabolic process
GO:0008652	4814	99	235	15	0.0414766	cellular amino acid biosynthetic process
GO:0009120	4814	3	235	1	0.0414409	deoxyribonucleoside metabolic process
GO:0006650	4814	2	235	1	0.0413184	glycerophospholipid metabolic process
GO:0009082	4814	13	235	2	0.0412766	branched chain family amino acid biosynthetic process
GO:0009220	4814	3	235	1	0.0411888	pyrimidine ribonucleotide biosynthetic process
GO:0000103	4814	2	235	1	0.0406174	sulfate assimilation
GO:0006414	4814	7	235	1	0.0401164	translational elongation
GO:0009200	4814	3	235	1	0.0396051	deoxyribonucleoside triphosphate metabolic process
GO:0042777	4814	3	235	1	0.0371123	plasma membrane ATP synthesis coupled proton transport
GO:0009073	4814	22	235	3	0.0367429	aromatic amino acid family biosynthetic process
GO:0046903	4814	7	235	1	0.0367051	secretion
GO:0042723	4814	8	235	1	0.0363735	thiamin and derivative metabolic process
GO:0009228	4814	8	235	1	0.0362215	thiamin biosynthetic process
GO:0000041	4814	18	235	5	0.0360909	transition metal ion transport
GO:0006526	4814	10	235	2	0.0359225	arginine biosynthetic process
GO:0009065	4814	4	235	1	0.03555	glutamine family amino acid catabolic process
GO:0006544	4814	7	235	1	0.035349	glycine metabolic process
GO:0009147	4814	4	235	1	0.0346827	pyrimidine nucleoside triphosphate metabolic process
GO:0009306	4814	7	235	1	0.0345439	protein secretion
GO:0016053	4814	128	235	18	0.0345194	organic acid biosynthetic process
GO:0009394	4814	4	235	1	0.034296	2'-deoxyribonucleotide metabolic process
GO:0009219	4814	4	235	1	0.0338857	pyrimidine deoxyribonucleotide metabolic process
GO:0006099	4814	16	235	2	0.0338531	tricarboxylic acid cycle
GO:0042724	4814	8	235	1	0.0332898	thiamin and derivative biosynthetic process
GO:0006084	4814	16	235	2	0.0328266	acetyl-CoA metabolic process
GO:0032940	4814	7	235	1	0.0321398	secretion by cell
GO:0006772	4814	8	235	1	0.0317245	thiamin metabolic process
GO:0006818	4814	14	235	3	0.0316327	hydrogen transport
GO:0006817	4814	8	235	1	0.0315929	phosphate transport
GO:0009081	4814	15	235	2	0.0312174	branched chain family amino acid metabolic process
GO:0015698	4814	16	235	2	0.0307817	inorganic anion transport
GO:0009309	4814	106	235	16	0.0305817	amine biosynthetic process
GO:0006536	4814	6	235	1	0.0305623	glutamate metabolic process
GO:0015992	4814	14	235	3	0.0303235	proton transport
GO:0006566	4814	8	235	1	0.0289572	threonine metabolic process
GO:0009064	4814	40	235	7	0.0289225	glutamine family amino acid metabolic process
GO:0006040	4814	7	235	1	0.0287164	amino sugar metabolic process
GO:0046219	4814	9	235	1	0.0286562	indolalkylamine biosynthetic process
GO:0046907	4814	8	235	1	0.0283572	intracellular transport
GO:0000097	4814	14	235	3	0.0278174	sulfur amino acid biosynthetic process
GO:0006886	4814	8	235	1	0.0271388	intracellular protein transport
GO:0006400	4814	9	235	1	0.0271102	tRNA modification
GO:0034660	4814	50	235	7	0.0270174	ncRNA metabolic process
GO:0046356	4814	16	235	2	0.0269398	acetyl-CoA catabolic process
GO:0042773	4814	13	235	1	0.0263745	ATP synthesis coupled electron transport
GO:0009109	4814	17	235	2	0.0258092	coenzyme catabolic process
GO:0000162	4814	9	235	1	0.0255929	tryptophan biosynthetic process
GO:0046700	4814	10	235	2	0.0248888	heterocycle catabolic process
GO:0006790	4814	42	235	6	0.0245868	sulfur metabolic process
GO:0006525	4814	12	235	2	0.0245704	arginine metabolic process
GO:0042435	4814	9	235	1	0.0227592	indole derivative biosynthetic process
GO:0046364	4814	9	235	1	0.0221674	monosaccharide biosynthetic process
GO:0016998	4814	10	235	1	0.0216163	cell wall macromolecule catabolic process
GO:0006760	4814	10	235	1	0.021399	folic acid and derivative metabolic process
GO:0070727	4814	10	235	1	0.0211694	cellular macromolecule localization
GO:0006364	4814	9	235	1	0.0210072	rRNA processing
GO:0006213	4814	7	235	1	0.020748	pyrimidine nucleoside metabolic process
GO:0042434	4814	11	235	1	0.0199633	indole derivative metabolic process
GO:0006568	4814	11	235	1	0.0198725	tryptophan metabolic process
GO:0000096	4814	17	235	3	0.0198123	sulfur amino acid metabolic process
GO:0044270	4814	6	235	1	0.0197378	cellular nitrogen compound catabolic process
GO:0042430	4814	11	235	1	0.0196204	indole and derivative metabolic process
GO:0009396	4814	10	235	1	0.0193388	folic acid and derivative biosynthetic process
GO:0042440	4814	12	235	2	0.0192888	pigment metabolic process
GO:0043648	4814	35	235	4	0.0192786	dicarboxylic acid metabolic process
GO:0000105	4814	12	235	1	0.0191806	histidine biosynthetic process
GO:0044265	4814	8	235	1	0.018547	cellular macromolecule catabolic process
GO:0034613	4814	10	235	1	0.0183827	cellular protein localization
GO:0009142	4814	22	235	4	0.0181908	nucleoside triphosphate biosynthetic process
GO:0006586	4814	11	235	1	0.0179092	indolalkylamine metabolic process
GO:0009163	4814	5	235	1	0.017897	nucleoside biosynthetic process
GO:0016072	4814	9	235	1	0.0175765	rRNA metabolic process
GO:0046165	4814	13	235	1	0.0175235	alcohol biosynthetic process
GO:0042558	4814	10	235	1	0.0171408	pteridine and derivative metabolic process
GO:0006820	4814	18	235	2	0.0168908	anion transport
GO:0007047	4814	20	235	2	0.0167572	cellular cell wall organization
GO:0042559	4814	10	235	1	0.0166133	pteridine and derivative biosynthetic process
GO:0051301	4814	36	235	4	0.016499	cell division
GO:0009116	4814	36	235	5	0.0158398	nucleoside metabolic process
GO:0009076	4814	12	235	1	0.0154225	histidine family amino acid biosynthetic process
GO:0009145	4814	20	235	3	0.0148919	purine nucleoside triphosphate biosynthetic process
GO:0045229	4814	20	235	2	0.0144704	external encapsulating structure organization
GO:0051649	4814	11	235	1	0.0141572	establishment of localization in cell
GO:0046034	4814	19	235	3	0.0141347	ATP metabolic process
GO:0042180	4814	240	235	31	0.0140225	cellular ketone metabolic process
GO:0009201	4814	20	235	3	0.0138398	ribonucleoside triphosphate biosynthetic process
GO:0006754	4814	19	235	3	0.0136041	ATP biosynthetic process
GO:0046148	4814	11	235	1	0.0132143	pigment biosynthetic process
GO:0019438	4814	43	235	5	0.012899	aromatic compound biosynthetic process
GO:0009141	4814	24	235	4	0.0128429	nucleoside triphosphate metabolic process
GO:0018130	4814	96	235	15	0.0126398	heterocycle biosynthetic process
GO:0009072	4814	28	235	3	0.0121653	aromatic amino acid family metabolic process
GO:0022604	4814	22	235	2	0.0120112	regulation of cell morphogenesis
GO:0009205	4814	21	235	3	0.0119357	purine ribonucleoside triphosphate metabolic process
GO:0022603	4814	22	235	2	0.0118337	regulation of anatomical structure morphogenesis
GO:0050793	4814	23	235	2	0.0118102	regulation of developmental process
GO:0009199	4814	21	235	3	0.01175	ribonucleoside triphosphate metabolic process
GO:0009206	4814	20	235	3	0.0116357	purine ribonucleoside triphosphate biosynthetic process
GO:0051641	4814	13	235	1	0.0116204	cellular localization
GO:0009144	4814	21	235	3	0.0114531	purine nucleoside triphosphate metabolic process
GO:0042401	4814	16	235	2	0.011451	cellular biogenic amine biosynthetic process
GO:0009075	4814	15	235	1	0.0113184	histidine family amino acid metabolic process
GO:0071555	4814	21	235	2	0.0111245	cell wall organization
GO:0006284	4814	12	235	1	0.0109439	base-excision repair
GO:0008360	4814	22	235	2	0.0105714	regulation of cell shape
GO:0015031	4814	14	235	1	0.00997858	protein transport
GO:0006024	4814	23	235	2	0.00962144	glycosaminoglycan biosynthetic process
GO:0042727	4814	15	235	1	0.00948981	riboflavin and derivative biosynthetic process
GO:0034621	4814	14	235	1	0.00941532	cellular macromolecular complex subunit organization
GO:0006547	4814	15	235	1	0.00928674	histidine metabolic process
GO:0006576	4814	18	235	2	0.00923776	cellular biogenic amine metabolic process
GO:0019752	4814	238	235	30	0.00900205	carboxylic acid metabolic process
GO:0042726	4814	15	235	1	0.00884899	riboflavin and derivative metabolic process
GO:0009231	4814	15	235	1	0.00884695	riboflavin biosynthetic process
GO:0009067	4814	21	235	1	0.00873062	aspartate family amino acid biosynthetic process
GO:0006023	4814	23	235	2	0.0084898	aminoglycan biosynthetic process
GO:0045184	4814	14	235	1	0.0082194	establishment of protein localization
GO:0009126	4814	15	235	1	0.00814082	purine nucleoside monophosphate metabolic process
GO:0009066	4814	22	235	1	0.00812756	aspartate family amino acid metabolic process
GO:0006771	4814	15	235	1	0.00811021	riboflavin metabolic process
GO:0009252	4814	23	235	2	0.00810001	peptidoglycan biosynthetic process
GO:0009168	4814	15	235	1	0.00807552	purine ribonucleoside monophosphate biosynthetic process
GO:0009167	4814	15	235	1	0.00802858	purine ribonucleoside monophosphate metabolic process
GO:0051128	4814	24	235	2	0.00785307	regulation of cellular component organization
GO:0033036	4814	16	235	1	0.00780715	macromolecule localization
GO:0008033	4814	17	235	1	0.00764593	tRNA processing
GO:0044272	4814	31	235	4	0.00742144	sulfur compound biosynthetic process
GO:0043436	4814	238	235	30	0.00735715	oxoacid metabolic process
GO:0009161	4814	17	235	1	0.00715001	ribonucleoside monophosphate metabolic process
GO:0034470	4814	26	235	2	0.00695307	ncRNA processing
GO:0009127	4814	15	235	1	0.00688878	purine nucleoside monophosphate biosynthetic process
GO:0009156	4814	17	235	1	0.00688674	ribonucleoside monophosphate biosynthetic process
GO:0048856	4814	26	235	2	0.00682552	anatomical structure development
GO:0000902	4814	25	235	2	0.00652144	cell morphogenesis
GO:0006767	4814	66	235	10	0.00644082	water-soluble vitamin metabolic process
GO:0032989	4814	25	235	2	0.00624797	cellular component morphogenesis
GO:0048869	4814	26	235	2	0.00622654	cellular developmental process
GO:0006730	4814	22	235	2	0.00614286	one-carbon metabolic process
GO:0008104	4814	16	235	1	0.00607858	protein localization
GO:0009653	4814	26	235	2	0.00548674	anatomical structure morphogenesis
GO:0006766	4814	67	235	11	0.00546939	vitamin metabolic process
GO:0032502	4814	27	235	2	0.00546735	developmental process
GO:0046942	4814	27	235	2	0.00515001	carboxylic acid transport
GO:0009259	4814	40	235	5	0.0049847	ribonucleotide metabolic process
GO:0015849	4814	27	235	2	0.00494082	organic acid transport
GO:0009451	4814	18	235	1	0.00483878	RNA modification
GO:0008610	4814	58	235	7	0.00480817	lipid biosynthetic process
GO:0009260	4814	39	235	5	0.00478572	ribonucleotide biosynthetic process
GO:0009123	4814	20	235	1	0.00475307	nucleoside monophosphate metabolic process
GO:0009150	4814	37	235	4	0.00447654	purine ribonucleotide metabolic process
GO:0009152	4814	36	235	4	0.00435409	purine ribonucleotide biosynthetic process
GO:0009110	4814	67	235	11	0.00430409	vitamin biosynthetic process
GO:0009124	4814	20	235	1	0.00421327	nucleoside monophosphate biosynthetic process
GO:0044038	4814	29	235	2	0.00406327	cell wall macromolecule biosynthetic process
GO:0044283	4814	275	235	37	0.00401429	small molecule biosynthetic process
GO:0044255	4814	70	235	8	0.00393572	cellular lipid metabolic process
GO:0006520	4814	174	235	23	0.00381531	cellular amino acid metabolic process
GO:0032787	4814	56	235	5	0.00380919	monocarboxylic acid metabolic process
GO:0010382	4814	29	235	2	0.00377143	cellular cell wall macromolecule metabolic process
GO:0042398	4814	25	235	2	0.00364796	cellular amino acid derivative biosynthetic process
GO:0006752	4814	20	235	1	0.00360613	group transfer coenzyme metabolic process
GO:0070589	4814	29	235	2	0.00347041	cellular component macromolecule biosynthetic process
GO:0006519	4814	192	235	25	0.00331225	cellular amino acid and derivative metabolic process
GO:0042364	4814	66	235	10	0.00312857	water-soluble vitamin biosynthetic process
GO:0006865	4814	21	235	1	0.00295	amino acid transport
GO:0006082	4814	247	235	30	0.00290715	organic acid metabolic process
GO:0009063	4814	21	235	1	0.00279694	cellular amino acid catabolic process
GO:0016054	4814	24	235	1	0.0027347	organic acid catabolic process
GO:0051186	4814	135	235	16	0.00269184	cofactor metabolic process
GO:0044106	4814	181	235	24	0.00258368	cellular amine metabolic process
GO:0009310	4814	21	235	1	0.00245919	amine catabolic process
GO:0015837	4814	22	235	1	0.0020551	amine transport
GO:0006575	4814	29	235	2	0.00202143	cellular amino acid derivative metabolic process
GO:0006164	4814	42	235	4	0.00188674	purine nucleotide biosynthetic process
GO:0009165	4814	65	235	8	0.00185306	nucleotide biosynthetic process
GO:0006091	4814	84	235	10	0.00145612	generation of precursor metabolites and energy
GO:0042546	4814	38	235	2	0.00137959	cell wall biogenesis
GO:0034637	4814	28	235	1	0.00136735	cellular carbohydrate biosynthetic process
GO:0044271	4814	251	235	35	0.00130612	cellular nitrogen compound biosynthetic process
GO:0007049	4814	35	235	2	0.00126225	cell cycle
GO:0044036	4814	45	235	3	0.00124388	cell wall macromolecule metabolic process
GO:0046395	4814	24	235	1	0.00118674	carboxylic acid catabolic process
GO:0030203	4814	36	235	2	0.00116735	glycosaminoglycan metabolic process
GO:0006396	4814	36	235	2	0.00113367	RNA processing
GO:0000270	4814	36	235	2	0.00111429	peptidoglycan metabolic process
GO:0006163	4814	44	235	4	0.000944899	purine nucleotide metabolic process
GO:0009108	4814	47	235	2	0.000879593	coenzyme biosynthetic process
GO:0051188	4814	101	235	13	0.000768368	cofactor biosynthetic process
GO:0070882	4814	39	235	2	0.000753062	cellular cell wall organization or biogenesis
GO:0051234	4814	602	235	56	0.000707144	establishment of localization
GO:0045454	4814	26	235	1	0.000703062	cell redox homeostasis
GO:0009273	4814	38	235	2	0.00064898	peptidoglycan-based cell wall biogenesis
GO:0055086	4814	116	235	13	0.00064898	nucleobase, nucleoside and nucleotide metabolic process
GO:0007165	4814	89	235	7	0.000626531	signal transduction
GO:0006811	4814	111	235	12	0.000519388	ion transport
GO:0018106	4814	44	235	2	0.000502041	peptidyl-histidine phosphorylation
GO:0006260	4814	41	235	2	0.000488776	DNA replication
GO:0034654	4814	72	235	9	0.000453062	nucleobase, nucleoside, nucleotide and nucleic acid biosynthetic process
GO:0019725	4814	30	235	1	0.000434694	cellular homeostasis
GO:0044248	4814	63	235	5	0.00042449	cellular catabolic process
GO:0071554	4814	56	235	3	0.000366327	cell wall organization or biogenesis
GO:0006732	4814	77	235	4	0.00035	coenzyme metabolic process
GO:0016051	4814	69	235	4	0.000325511	carbohydrate biosynthetic process
GO:0018202	4814	44	235	2	0.00032449	peptidyl-histidine modification
GO:0006725	4814	81	235	5	0.000311225	cellular aromatic compound metabolic process
GO:0034404	4814	72	235	9	0.000292857	nucleobase, nucleoside and nucleotide biosynthetic process
GO:0006022	4814	43	235	2	0.000291837	aminoglycan metabolic process
GO:0030001	4814	62	235	6	0.00022449	metal ion transport
GO:0000271	4814	51	235	2	0.000221429	polysaccharide biosynthetic process
GO:0009117	4814	93	235	9	0.000210204	nucleotide metabolic process
GO:0015672	4814	47	235	3	0.000208163	monovalent inorganic cation transport
GO:0065008	4814	58	235	3	0.000197959	regulation of biological quality
GO:0006753	4814	93	235	9	0.000160204	nucleoside phosphate metabolic process
GO:0009308	4814	226	235	26	0.000154082	amine metabolic process
GO:0006812	4814	91	235	9	0.000145919	cation transport
GO:0009057	4814	49	235	2	0.000131633	macromolecule catabolic process
GO:0046483	4814	178	235	25	0.000122449	heterocycle metabolic process
GO:0006629	4814	100	235	9	0.000106123	lipid metabolic process
GO:0042592	4814	34	235	1	0.000102041	homeostatic process
GO:0055085	4814	230	235	16	9.89797e-05	transmembrane transport
GO:0009056	4814	153	235	8	8.16327e-05	catabolic process
GO:0006412	4814	117	235	9	4.59184e-05	translation
GO:0044085	4814	127	235	6	3.67347e-05	cellular component biogenesis
GO:0006508	4814	138	235	8	1.93878e-05	proteolysis
GO:0044282	4814	69	235	1	1.22449e-05	small molecule catabolic process
GO:0018193	4814	46	235	2	9.18368e-06	peptidyl-amino acid modification
GO:0019538	4814	394	235	20	0	protein metabolic process
GO:0016310	4814	123	235	8	0	phosphorylation
GO:0060255	4814	741	235	12	0	regulation of macromolecule metabolic process
GO:0043933	4814	83	235	2	0	macromolecular complex subunit organization
GO:0009889	4814	735	235	12	0	regulation of biosynthetic process
GO:0006461	4814	73	235	2	0	protein complex assembly
GO:0000160	4814	195	235	5	0	two-component signal transduction system (phosphorelay)
GO:0006468	4814	84	235	2	0	protein amino acid phosphorylation
GO:0006464	4814	109	235	2	0	protein modification process
GO:0031326	4814	735	235	12	0	regulation of cellular biosynthetic process
GO:0031323	4814	741	235	12	0	regulation of cellular metabolic process
GO:0032774	4814	725	235	11	0	RNA biosynthetic process
GO:0009058	4814	1399	235	73	0	biosynthetic process
GO:0009059	4814	953	235	25	0	macromolecule biosynthetic process
GO:0051252	4814	716	235	11	0	regulation of RNA metabolic process
GO:0006281	4814	80	235	1	0	DNA repair
GO:0080090	4814	736	235	12	0	regulation of primary metabolic process
GO:0009987	4814	2235	235	111	0	cellular process
GO:0016043	4814	128	235	4	0	cellular component organization
GO:0043687	4814	99	235	2	0	post-translational protein modification
GO:0016070	4814	794	235	18	0	RNA metabolic process
GO:0070271	4814	73	235	2	0	protein complex biogenesis
GO:0006352	4814	68	235	1	0	transcription initiation
GO:0006355	4814	716	235	11	0	regulation of transcription, DNA-dependent
GO:0006350	4814	739	235	12	0	transcription
GO:0006351	4814	722	235	11	0	transcription, DNA-dependent
GO:0022607	4814	78	235	2	0	cellular component assembly
GO:0006259	4814	162	235	3	0	DNA metabolic process
GO:0005976	4814	95	235	2	0	polysaccharide metabolic process
GO:0005975	4814	326	235	4	0	carbohydrate metabolic process
GO:0008150	4814	3825	235	194	0	biological_process
GO:0051179	4814	604	235	56	0	localization
GO:0008152	4814	3089	235	137	0	metabolic process
GO:0051171	4814	733	235	12	0	regulation of nitrogen compound metabolic process
GO:0034641	4814	1307	235	63	0	cellular nitrogen compound metabolic process
GO:0034645	4814	939	235	25	0	cellular macromolecule biosynthetic process
GO:0033554	4814	85	235	1	0	cellular response to stress
GO:0005996	4814	74	235	1	0	monosaccharide metabolic process
GO:0010468	4814	739	235	12	0	regulation of gene expression
GO:0010467	4814	893	235	22	0	gene expression
GO:0043412	4814	133	235	3	0	macromolecule modification
GO:0006950	4814	159	235	4	0	response to stress
GO:0006139	4814	1082	235	35	0	nucleobase, nucleoside, nucleotide and nucleic acid metabolic process
GO:0006974	4814	80	235	1	0	response to DNA damage stimulus
GO:0006066	4814	106	235	2	0	alcohol metabolic process
GO:0023060	4814	255	235	10	0	signal transmission
GO:0006810	4814	602	235	56	0	transport
GO:0006807	4814	1368	235	67	0	nitrogen compound metabolic process
GO:0006796	4814	141	235	8	0	phosphate metabolic process
GO:0006793	4814	141	235	8	0	phosphorus metabolic process
GO:0023046	4814	255	235	10	0	signaling process
GO:0023052	4814	260	235	10	0	signaling
GO:0019219	4814	733	235	12	0	regulation of nucleobase, nucleoside, nucleotide and nucleic acid metabolic process
GO:0019222	4814	746	235	12	0	regulation of metabolic process
GO:0051716	4814	85	235	1	0	cellular response to stimulus
GO:0050896	4814	209	235	4	0	response to stimulus
GO:0044249	4814	1307	235	69	0	cellular biosynthetic process
GO:0044238	4814	1966	235	76	0	primary metabolic process
GO:0044237	4814	1877	235	91	0	cellular metabolic process
GO:0044281	4814	526	235	51	0	small molecule metabolic process
GO:0043170	4814	1418	235	38	0	macromolecule metabolic process
GO:0044267	4814	252	235	11	0	cellular protein metabolic process
GO:0044260	4814	1221	235	29	0	cellular macromolecule metabolic process
GO:0044262	4814	123	235	1	0	cellular carbohydrate metabolic process
GO:0050789	4814	864	235	19	0	regulation of biological process
GO:0050794	4814	858	235	19	0	regulation of cellular process
GO:0055114	4814	548	235	39	0	oxidation reduction
GO:0065003	4814	74	235	2	0	macromolecular complex assembly
GO:0065007	4814	874	235	19	0	biological regulation
GO:0045449	4814	731	235	12	0	regulation of transcription
GO:0010556	4814	735	235	12	0	regulation of macromolecule biosynthetic process

## Sheet: Bac t90 down
ID	Pop.total	Pop.term	Study.total	Study.term	marg	name
GO:0009236	4814	27	235	6	0.262232	cobalamin biosynthetic process
GO:0009235	4814	27	235	6	0.249982	cobalamin metabolic process
GO:0015669	4814	4	235	2	0.248628	gas transport
GO:0006827	4814	7	235	3	0.240415	high-affinity iron ion transport
GO:0034755	4814	7	235	3	0.226346	iron ion transmembrane transport
GO:0015671	4814	4	235	2	0.216767	oxygen transport
GO:0006631	4814	26	235	5	0.20433	fatty acid metabolic process
GO:0006221	4814	13	235	4	0.188847	pyrimidine nucleotide biosynthetic process
GO:0009116	4814	36	235	6	0.188178	nucleoside metabolic process
GO:0006790	4814	42	235	8	0.175555	sulfur metabolic process
GO:0019419	4814	2	235	2	0.17176	sulfate reduction
GO:0006418	4814	25	235	9	0.170946	tRNA aminoacylation for protein translation
GO:0042126	4814	8	235	2	0.16693	nitrate metabolic process
GO:0043039	4814	25	235	9	0.166574	tRNA aminoacylation
GO:0043038	4814	25	235	9	0.165258	amino acid activation
GO:0006399	4814	41	235	11	0.159409	tRNA metabolic process
GO:0006826	4814	9	235	3	0.154536	iron ion transport
GO:0009161	4814	17	235	4	0.139115	ribonucleoside monophosphate metabolic process
GO:0019344	4814	4	235	3	0.133857	cysteine biosynthetic process
GO:0009156	4814	17	235	4	0.133842	ribonucleoside monophosphate biosynthetic process
GO:0006220	4814	15	235	4	0.12943	pyrimidine nucleotide metabolic process
GO:0042180	4814	240	235	37	0.126099	cellular ketone metabolic process
GO:0006644	4814	15	235	3	0.123907	phospholipid metabolic process
GO:0008535	4814	1	235	1	0.119556	respiratory chain complex IV assembly
GO:0051301	4814	36	235	5	0.118024	cell division
GO:0046417	4814	24	235	4	0.111228	chorismate metabolic process
GO:0006835	4814	2	235	1	0.110929	dicarboxylic acid transport
GO:0042274	4814	2	235	1	0.110115	ribosomal small subunit biogenesis
GO:0009081	4814	15	235	3	0.108837	branched chain family amino acid metabolic process
GO:0034660	4814	50	235	12	0.108784	ncRNA metabolic process
GO:0008654	4814	15	235	3	0.107951	phospholipid biosynthetic process
GO:0006633	4814	14	235	3	0.10635	fatty acid biosynthetic process
GO:0009132	4814	2	235	1	0.106168	nucleoside diphosphate metabolic process
GO:0031399	4814	1	235	1	0.105695	regulation of protein modification process
GO:0009186	4814	2	235	1	0.105392	deoxyribonucleoside diphosphate metabolic process
GO:0006563	4814	8	235	3	0.103777	L-serine metabolic process
GO:0009262	4814	6	235	2	0.103136	deoxyribonucleotide metabolic process
GO:0001932	4814	1	235	1	0.100318	regulation of protein amino acid phosphorylation
GO:0009083	4814	1	235	1	0.0997134	branched chain family amino acid catabolic process
GO:0006560	4814	6	235	2	0.0979828	proline metabolic process
GO:0006535	4814	2	235	2	0.0948042	cysteine biosynthetic process from serine
GO:0015674	4814	17	235	4	0.092294	di-, tri-valent inorganic cation transport
GO:0008272	4814	3	235	1	0.0921899	sulfate transport
GO:0019277	4814	3	235	1	0.0905154	UDP-N-acetylgalactosamine biosynthetic process
GO:0046654	4814	1	235	1	0.0885919	tetrahydrofolate biosynthetic process
GO:0046653	4814	1	235	1	0.0881001	tetrahydrofolate metabolic process
GO:0007242	4814	4	235	1	0.0877123	intracellular signaling cascade
GO:0055067	4814	3	235	1	0.0873225	monovalent inorganic cation homeostasis
GO:0034661	4814	1	235	1	0.0870032	ncRNA catabolic process
GO:0046394	4814	122	235	19	0.0860276	carboxylic acid biosynthetic process
GO:0009123	4814	20	235	4	0.0857511	nucleoside monophosphate metabolic process
GO:0009070	4814	8	235	4	0.085548	serine family amino acid biosynthetic process
GO:0046349	4814	3	235	1	0.0836123	amino sugar biosynthetic process
GO:0006541	4814	19	235	5	0.0833919	glutamine metabolic process
GO:0000041	4814	18	235	4	0.0828409	transition metal ion transport
GO:0006400	4814	9	235	2	0.0819082	tRNA modification
GO:0006397	4814	1	235	1	0.0801001	mRNA processing
GO:0031119	4814	2	235	1	0.0791052	tRNA pseudouridine synthesis
GO:0016075	4814	1	235	1	0.0789389	rRNA catabolic process
GO:0042375	4814	1	235	1	0.0777225	quinone cofactor metabolic process
GO:0019276	4814	3	235	1	0.0775623	UDP-N-acetylgalactosamine metabolic process
GO:0009124	4814	20	235	4	0.0771674	nucleoside monophosphate biosynthetic process
GO:0006779	4814	42	235	7	0.077095	porphyrin biosynthetic process
GO:0006189	4814	7	235	2	0.0766552	'de novo' IMP biosynthetic process
GO:0009234	4814	1	235	1	0.0756409	menaquinone biosynthetic process
GO:0045426	4814	1	235	1	0.0755562	quinone cofactor biosynthetic process
GO:0006885	4814	3	235	1	0.0753858	regulation of pH
GO:0046040	4814	8	235	2	0.074948	IMP metabolic process
GO:0009399	4814	2	235	1	0.0745868	nitrogen fixation
GO:0046339	4814	1	235	1	0.0741674	diacylglycerol metabolic process
GO:0006638	4814	1	235	1	0.0739501	neutral lipid metabolic process
GO:0006562	4814	1	235	1	0.0737613	proline catabolic process
GO:0042373	4814	1	235	1	0.0734042	vitamin K metabolic process
GO:0009233	4814	1	235	1	0.0716133	menaquinone metabolic process
GO:0030163	4814	5	235	1	0.0713695	protein catabolic process
GO:0043623	4814	4	235	1	0.069846	cellular protein complex assembly
GO:0016071	4814	2	235	1	0.0698388	mRNA metabolic process
GO:0006639	4814	1	235	1	0.0697399	acylglycerol metabolic process
GO:0046341	4814	1	235	1	0.0696603	CDP-diacylglycerol metabolic process
GO:0009113	4814	3	235	1	0.0695827	purine base biosynthetic process
GO:0006775	4814	1	235	1	0.0694388	fat-soluble vitamin metabolic process
GO:0043436	4814	238	235	36	0.0692439	oxoacid metabolic process
GO:0042362	4814	1	235	1	0.0692133	fat-soluble vitamin biosynthetic process
GO:0006778	4814	43	235	7	0.0676766	porphyrin metabolic process
GO:0042371	4814	1	235	1	0.0661868	vitamin K biosynthetic process
GO:0016042	4814	5	235	1	0.0658929	lipid catabolic process
GO:0006188	4814	8	235	2	0.0651388	IMP biosynthetic process
GO:0046486	4814	2	235	1	0.0644113	glycerolipid metabolic process
GO:0006650	4814	2	235	1	0.062997	glycerophospholipid metabolic process
GO:0019752	4814	238	235	36	0.0628143	carboxylic acid metabolic process
GO:0006534	4814	7	235	3	0.0622878	cysteine metabolic process
GO:0022613	4814	12	235	2	0.0619888	ribonucleoprotein complex biogenesis
GO:0009167	4814	15	235	3	0.0591348	purine ribonucleoside monophosphate metabolic process
GO:0008652	4814	99	235	16	0.0590552	cellular amino acid biosynthetic process
GO:0033013	4814	44	235	7	0.0588501	tetrapyrrole metabolic process
GO:0032268	4814	4	235	1	0.0583735	regulation of cellular protein metabolic process
GO:0009127	4814	15	235	3	0.0582572	purine nucleoside monophosphate biosynthetic process
GO:0034622	4814	5	235	1	0.0580225	cellular macromolecular complex assembly
GO:0033014	4814	43	235	7	0.0574878	tetrapyrrole biosynthetic process
GO:0009126	4814	15	235	3	0.0563113	purine nucleoside monophosphate metabolic process
GO:0051246	4814	4	235	1	0.055795	regulation of protein metabolic process
GO:0009076	4814	12	235	2	0.0536654	histidine family amino acid biosynthetic process
GO:0042254	4814	12	235	2	0.0531388	ribosome biogenesis
GO:0046356	4814	16	235	2	0.0517398	acetyl-CoA catabolic process
GO:0046112	4814	6	235	1	0.0515603	nucleobase biosynthetic process
GO:0009225	4814	5	235	1	0.0508654	nucleotide-sugar metabolic process
GO:0009168	4814	15	235	3	0.0502215	purine ribonucleoside monophosphate biosynthetic process
GO:0006414	4814	7	235	1	0.0501664	translational elongation
GO:0006084	4814	16	235	2	0.0500398	acetyl-CoA metabolic process
GO:0006099	4814	16	235	2	0.0496868	tricarboxylic acid cycle
GO:0000105	4814	12	235	2	0.0494552	histidine biosynthetic process
GO:0034220	4814	17	235	3	0.0488603	ion transmembrane transport
GO:0019637	4814	21	235	3	0.0487317	organophosphate metabolic process
GO:0009212	4814	2	235	1	0.048447	pyrimidine deoxyribonucleoside triphosphate biosynthetic process
GO:0018904	4814	3	235	1	0.048348	organic ether metabolic process
GO:0006605	4814	5	235	1	0.047997	protein targeting
GO:0009069	4814	18	235	5	0.0477327	serine family amino acid metabolic process
GO:0006229	4814	1	235	1	0.0476358	dUTP biosynthetic process
GO:0019379	4814	1	235	1	0.0475817	sulfate assimilation, phosphoadenylyl sulfate reduction by phosphoadenylyl-sulfate reductase (thioredoxin)
GO:0009202	4814	2	235	1	0.0467705	deoxyribonucleoside triphosphate biosynthetic process
GO:0009065	4814	4	235	1	0.0463715	glutamine family amino acid catabolic process
GO:0009084	4814	23	235	4	0.045598	glutamine family amino acid biosynthetic process
GO:0046080	4814	2	235	1	0.0454898	dUTP metabolic process
GO:0006401	4814	4	235	1	0.0454317	RNA catabolic process
GO:0006542	4814	5	235	1	0.0453705	glutamine biosynthetic process
GO:0009265	4814	3	235	1	0.0452041	2'-deoxyribonucleotide biosynthetic process
GO:0006561	4814	5	235	1	0.0448541	proline biosynthetic process
GO:0006662	4814	3	235	1	0.0447449	glycerol ether metabolic process
GO:0009098	4814	5	235	1	0.0446674	leucine biosynthetic process
GO:0009218	4814	3	235	1	0.0444051	pyrimidine ribonucleotide metabolic process
GO:0006551	4814	5	235	1	0.0442398	leucine metabolic process
GO:0009211	4814	3	235	1	0.0439633	pyrimidine deoxyribonucleoside triphosphate metabolic process
GO:0006537	4814	4	235	1	0.0431715	glutamate biosynthetic process
GO:0006177	4814	2	235	1	0.0431113	GMP biosynthetic process
GO:0009221	4814	3	235	1	0.0431072	pyrimidine deoxyribonucleotide biosynthetic process
GO:0009148	4814	3	235	1	0.0430684	pyrimidine nucleoside triphosphate biosynthetic process
GO:0006520	4814	174	235	29	0.0427766	cellular amino acid metabolic process
GO:0009263	4814	3	235	1	0.0425602	deoxyribonucleotide biosynthetic process
GO:0042325	4814	6	235	1	0.0425409	regulation of phosphorylation
GO:0006424	4814	1	235	1	0.0425398	glutamyl-tRNA aminoacylation
GO:0001522	4814	5	235	1	0.0424715	pseudouridine synthesis
GO:0046037	4814	2	235	1	0.0423725	GMP metabolic process
GO:0009082	4814	13	235	2	0.0418194	branched chain family amino acid biosynthetic process
GO:0009200	4814	3	235	1	0.0417266	deoxyribonucleoside triphosphate metabolic process
GO:0019343	4814	1	235	1	0.0416409	cysteine biosynthetic process via cystathionine
GO:0009220	4814	3	235	1	0.0405031	pyrimidine ribonucleotide biosynthetic process
GO:0006144	4814	6	235	1	0.0401939	purine base metabolic process
GO:0008033	4814	17	235	3	0.0396633	tRNA processing
GO:0051174	4814	6	235	1	0.0392715	regulation of phosphorus metabolic process
GO:0046903	4814	7	235	1	0.0392153	secretion
GO:0032940	4814	7	235	1	0.0390929	secretion by cell
GO:0009075	4814	15	235	2	0.0390021	histidine family amino acid metabolic process
GO:0016260	4814	1	235	1	0.0387174	selenocysteine biosynthetic process
GO:0000103	4814	2	235	1	0.0385551	sulfate assimilation
GO:0046125	4814	3	235	1	0.0385051	pyrimidine deoxyribonucleoside metabolic process
GO:0006436	4814	2	235	1	0.0384153	tryptophanyl-tRNA aminoacylation
GO:0016053	4814	128	235	19	0.0383755	organic acid biosynthetic process
GO:0006432	4814	2	235	1	0.0381949	phenylalanyl-tRNA aminoacylation
GO:0006434	4814	1	235	1	0.0378184	seryl-tRNA aminoacylation
GO:0019220	4814	6	235	1	0.0377725	regulation of phosphate metabolic process
GO:0009073	4814	22	235	3	0.037699	aromatic amino acid family biosynthetic process
GO:0009394	4814	4	235	1	0.0375347	2'-deoxyribonucleotide metabolic process
GO:0006730	4814	22	235	3	0.037498	one-carbon metabolic process
GO:0006040	4814	7	235	1	0.0372623	amino sugar metabolic process
GO:0009120	4814	3	235	1	0.0371725	deoxyribonucleoside metabolic process
GO:0009109	4814	17	235	2	0.0369796	coenzyme catabolic process
GO:0009147	4814	4	235	1	0.0368806	pyrimidine nucleoside triphosphate metabolic process
GO:0006433	4814	1	235	1	0.0368143	prolyl-tRNA aminoacylation
GO:0009306	4814	7	235	1	0.0365643	protein secretion
GO:0009060	4814	18	235	2	0.0365	aerobic respiration
GO:0009228	4814	8	235	1	0.035849	thiamin biosynthetic process
GO:0006772	4814	8	235	1	0.035799	thiamin metabolic process
GO:0018130	4814	96	235	12	0.0353623	heterocycle biosynthetic process
GO:0009219	4814	4	235	1	0.0352419	pyrimidine deoxyribonucleotide metabolic process
GO:0009110	4814	67	235	9	0.0351766	vitamin biosynthetic process
GO:0046364	4814	9	235	1	0.0350878	monosaccharide biosynthetic process
GO:0001887	4814	1	235	1	0.0349602	selenium metabolic process
GO:0006766	4814	67	235	9	0.0346827	vitamin metabolic process
GO:0016259	4814	1	235	1	0.0345847	selenocysteine metabolic process
GO:0042724	4814	8	235	1	0.0345296	thiamin and derivative biosynthetic process
GO:0006886	4814	8	235	1	0.0345072	intracellular protein transport
GO:0006427	4814	1	235	1	0.0344357	histidyl-tRNA aminoacylation
GO:0006544	4814	7	235	1	0.034197	glycine metabolic process
GO:0042723	4814	8	235	1	0.0340562	thiamin and derivative metabolic process
GO:0006419	4814	2	235	1	0.0339521	alanyl-tRNA aminoacylation
GO:0006430	4814	1	235	1	0.0337286	lysyl-tRNA aminoacylation
GO:0006547	4814	15	235	2	0.0335051	histidine metabolic process
GO:0051187	4814	18	235	2	0.0334327	cofactor catabolic process
GO:0050801	4814	9	235	1	0.0326072	ion homeostasis
GO:0055080	4814	9	235	1	0.0325235	cation homeostasis
GO:0009064	4814	40	235	7	0.0325204	glutamine family amino acid metabolic process
GO:0006428	4814	1	235	1	0.0322796	isoleucyl-tRNA aminoacylation
GO:0046907	4814	8	235	1	0.0318153	intracellular transport
GO:0006082	4814	247	235	36	0.0317164	organic acid metabolic process
GO:0000097	4814	14	235	4	0.0311541	sulfur amino acid biosynthetic process
GO:0009309	4814	106	235	16	0.0305521	amine biosynthetic process
GO:0048878	4814	9	235	1	0.0302164	chemical homeostasis
GO:0009451	4814	18	235	2	0.03015	RNA modification
GO:0006536	4814	6	235	1	0.0296072	glutamate metabolic process
GO:0034470	4814	26	235	4	0.0293235	ncRNA processing
GO:0043648	4814	35	235	4	0.0292276	dicarboxylic acid metabolic process
GO:0042364	4814	66	235	8	0.0277102	water-soluble vitamin biosynthetic process
GO:0006213	4814	7	235	1	0.0275847	pyrimidine nucleoside metabolic process
GO:0045229	4814	20	235	2	0.0275837	external encapsulating structure organization
GO:0007047	4814	20	235	2	0.0274133	cellular cell wall organization
GO:0006760	4814	10	235	1	0.027348	folic acid and derivative metabolic process
GO:0006396	4814	36	235	5	0.0269908	RNA processing
GO:0046165	4814	13	235	1	0.0269684	alcohol biosynthetic process
GO:0009396	4814	10	235	1	0.0268959	folic acid and derivative biosynthetic process
GO:0006526	4814	10	235	1	0.0267266	arginine biosynthetic process
GO:0044106	4814	181	235	29	0.0261664	cellular amine metabolic process
GO:0016072	4814	9	235	1	0.026151	rRNA metabolic process
GO:0034613	4814	10	235	1	0.0258633	cellular protein localization
GO:0015992	4814	14	235	1	0.0257898	proton transport
GO:0046148	4814	11	235	1	0.0253357	pigment biosynthetic process
GO:0006824	4814	7	235	1	0.0243786	cobalt ion transport
GO:0009112	4814	11	235	1	0.0241725	nucleobase metabolic process
GO:0051649	4814	11	235	1	0.0234041	establishment of localization in cell
GO:0006364	4814	9	235	1	0.0233194	rRNA processing
GO:0000096	4814	17	235	4	0.0230531	sulfur amino acid metabolic process
GO:0007059	4814	12	235	1	0.022949	chromosome segregation
GO:0070727	4814	10	235	1	0.0228153	cellular macromolecule localization
GO:0006818	4814	14	235	1	0.0222082	hydrogen transport
GO:0032787	4814	56	235	6	0.0218368	monocarboxylic acid metabolic process
GO:0009072	4814	28	235	3	0.021797	aromatic amino acid family metabolic process
GO:0006260	4814	41	235	4	0.0214582	DNA replication
GO:0006525	4814	12	235	1	0.0213786	arginine metabolic process
GO:0022900	4814	22	235	2	0.0213633	electron transport chain
GO:0071555	4814	21	235	2	0.0211072	cell wall organization
GO:0044265	4814	8	235	1	0.0207021	cellular macromolecule catabolic process
GO:0042773	4814	13	235	1	0.0205204	ATP synthesis coupled electron transport
GO:0019438	4814	43	235	5	0.0199449	aromatic compound biosynthetic process
GO:0042440	4814	12	235	1	0.0199123	pigment metabolic process
GO:0022603	4814	22	235	2	0.0194398	regulation of anatomical structure morphogenesis
GO:0042559	4814	10	235	1	0.0191674	pteridine and derivative biosynthetic process
GO:0009252	4814	23	235	2	0.0190908	peptidoglycan biosynthetic process
GO:0006024	4814	23	235	2	0.0189837	glycosaminoglycan biosynthetic process
GO:0042558	4814	10	235	1	0.0189184	pteridine and derivative metabolic process
GO:0022604	4814	22	235	2	0.0187878	regulation of cell morphogenesis
GO:0042727	4814	15	235	1	0.0187612	riboflavin and derivative biosynthetic process
GO:0008360	4814	22	235	2	0.0185153	regulation of cell shape
GO:0006767	4814	66	235	8	0.0183714	water-soluble vitamin metabolic process
GO:0046700	4814	10	235	1	0.0183102	heterocycle catabolic process
GO:0044272	4814	31	235	5	0.0182306	sulfur compound biosynthetic process
GO:0050793	4814	23	235	2	0.0176174	regulation of developmental process
GO:0034621	4814	14	235	1	0.0172633	cellular macromolecular complex subunit organization
GO:0042726	4814	15	235	1	0.0170531	riboflavin and derivative metabolic process
GO:0006023	4814	23	235	2	0.016851	aminoglycan biosynthetic process
GO:0009063	4814	21	235	2	0.0166755	cellular amino acid catabolic process
GO:0015031	4814	14	235	1	0.0166316	protein transport
GO:0044255	4814	70	235	8	0.0164572	cellular lipid metabolic process
GO:0006771	4814	15	235	1	0.0162868	riboflavin metabolic process
GO:0044283	4814	275	235	36	0.0162582	small molecule biosynthetic process
GO:0051641	4814	13	235	1	0.0162174	cellular localization
GO:0009260	4814	39	235	5	0.0157561	ribonucleotide biosynthetic process
GO:0016054	4814	24	235	2	0.0155143	organic acid catabolic process
GO:0009310	4814	21	235	2	0.0154449	amine catabolic process
GO:0009231	4814	15	235	1	0.0152827	riboflavin biosynthetic process
GO:0051128	4814	24	235	2	0.0152245	regulation of cellular component organization
GO:0046395	4814	24	235	2	0.0149	carboxylic acid catabolic process
GO:0045184	4814	14	235	1	0.0146796	establishment of protein localization
GO:0032259	4814	16	235	1	0.014451	methylation
GO:0032989	4814	25	235	2	0.0138888	cellular component morphogenesis
GO:0015833	4814	14	235	1	0.0136786	peptide transport
GO:0045333	4814	35	235	3	0.01345	cellular respiration
GO:0048869	4814	26	235	2	0.0132776	cellular developmental process
GO:0000902	4814	25	235	2	0.0131521	cell morphogenesis
GO:0033036	4814	16	235	1	0.013151	macromolecule localization
GO:0009259	4814	40	235	5	0.0128112	ribonucleotide metabolic process
GO:0009653	4814	26	235	2	0.0125306	anatomical structure morphogenesis
GO:0007049	4814	35	235	3	0.0121592	cell cycle
GO:0046942	4814	27	235	2	0.0117541	carboxylic acid transport
GO:0008104	4814	16	235	1	0.0117276	protein localization
GO:0015698	4814	16	235	1	0.011701	inorganic anion transport
GO:0048856	4814	26	235	2	0.010701	anatomical structure development
GO:0010382	4814	29	235	2	0.0102633	cellular cell wall macromolecule metabolic process
GO:0032502	4814	27	235	2	0.0102592	developmental process
GO:0006752	4814	20	235	1	0.0101633	group transfer coenzyme metabolic process
GO:0044038	4814	29	235	2	0.010001	cell wall macromolecule biosynthetic process
GO:0015849	4814	27	235	2	0.00997246	organic acid transport
GO:0022904	4814	17	235	1	0.00956328	respiratory electron transport chain
GO:0044271	4814	251	235	33	0.00904491	cellular nitrogen compound biosynthetic process
GO:0006820	4814	18	235	1	0.00867552	anion transport
GO:0070589	4814	29	235	2	0.00828776	cellular component macromolecule biosynthetic process
GO:0006457	4814	18	235	1	0.00822756	protein folding
GO:0015074	4814	18	235	1	0.00811531	DNA integration
GO:0006519	4814	192	235	29	0.00761225	cellular amino acid and derivative metabolic process
GO:0006096	4814	22	235	1	0.00743878	glycolysis
GO:0006119	4814	23	235	1	0.00735715	oxidative phosphorylation
GO:0034404	4814	72	235	9	0.00735001	nucleobase, nucleoside and nucleotide biosynthetic process
GO:0006814	4814	18	235	1	0.00729286	sodium ion transport
GO:0009150	4814	37	235	3	0.00696939	purine ribonucleotide metabolic process
GO:0006071	4814	21	235	1	0.00685715	glycerol metabolic process
GO:0009165	4814	65	235	8	0.00663368	nucleotide biosynthetic process
GO:0019400	4814	22	235	1	0.0066296	alditol metabolic process
GO:0009152	4814	36	235	3	0.0064949	purine ribonucleotide biosynthetic process
GO:0034654	4814	72	235	9	0.00613674	nucleobase, nucleoside, nucleotide and nucleic acid biosynthetic process
GO:0055086	4814	116	235	13	0.00612552	nucleobase, nucleoside and nucleotide metabolic process
GO:0009142	4814	22	235	1	0.00598674	nucleoside triphosphate biosynthetic process
GO:0006865	4814	21	235	1	0.00596531	amino acid transport
GO:0015980	4814	43	235	3	0.00561225	energy derivation by oxidation of organic compounds
GO:0008610	4814	58	235	6	0.00556531	lipid biosynthetic process
GO:0009141	4814	24	235	1	0.00525409	nucleoside triphosphate metabolic process
GO:0006164	4814	42	235	3	0.00523776	purine nucleotide biosynthetic process
GO:0019751	4814	26	235	1	0.00503062	polyol metabolic process
GO:0034637	4814	28	235	1	0.00471225	cellular carbohydrate biosynthetic process
GO:0006629	4814	100	235	10	0.00435307	lipid metabolic process
GO:0015837	4814	22	235	1	0.00434694	amine transport
GO:0044248	4814	63	235	5	0.00424898	cellular catabolic process
GO:0070882	4814	39	235	2	0.0038898	cellular cell wall organization or biogenesis
GO:0007165	4814	89	235	7	0.00350715	signal transduction
GO:0009273	4814	38	235	2	0.00342755	peptidoglycan-based cell wall biogenesis
GO:0042546	4814	38	235	2	0.0032949	cell wall biogenesis
GO:0030001	4814	62	235	6	0.00321633	metal ion transport
GO:0046483	4814	178	235	21	0.00295306	heterocycle metabolic process
GO:0030203	4814	36	235	2	0.00289796	glycosaminoglycan metabolic process
GO:0006163	4814	44	235	3	0.0028949	purine nucleotide metabolic process
GO:0000270	4814	36	235	2	0.00281225	peptidoglycan metabolic process
GO:0009108	4814	47	235	2	0.00257755	coenzyme biosynthetic process
GO:0009117	4814	93	235	9	0.00223878	nucleotide metabolic process
GO:0006725	4814	81	235	6	0.00182245	cellular aromatic compound metabolic process
GO:0006022	4814	43	235	2	0.0017949	aminoglycan metabolic process
GO:0006007	4814	33	235	1	0.00166939	glucose catabolic process
GO:0046365	4814	35	235	1	0.00163163	monosaccharide catabolic process
GO:0044275	4814	40	235	1	0.00156837	cellular carbohydrate catabolic process
GO:0042592	4814	34	235	1	0.00153776	homeostatic process
GO:0019320	4814	33	235	1	0.00146633	hexose catabolic process
GO:0044036	4814	45	235	2	0.00144796	cell wall macromolecule metabolic process
GO:0009308	4814	226	235	31	0.00139388	amine metabolic process
GO:0015672	4814	47	235	2	0.0013449	monovalent inorganic cation transport
GO:0006091	4814	84	235	5	0.00128776	generation of precursor metabolites and energy
GO:0051188	4814	101	235	9	0.00105204	cofactor biosynthetic process
GO:0046164	4814	40	235	1	0.00102551	alcohol catabolic process
GO:0006753	4814	93	235	9	0.000870409	nucleoside phosphate metabolic process
GO:0065008	4814	58	235	3	0.00084796	regulation of biological quality
GO:0009057	4814	49	235	2	0.000788776	macromolecule catabolic process
GO:0006310	4814	48	235	2	0.000744899	DNA recombination
GO:0006812	4814	91	235	7	0.000685715	cation transport
GO:0044282	4814	69	235	3	0.000639797	small molecule catabolic process
GO:0018202	4814	44	235	1	0.000634695	peptidyl-histidine modification
GO:0051186	4814	135	235	11	0.000578572	cofactor metabolic process
GO:0018106	4814	44	235	1	0.000536735	peptidyl-histidine phosphorylation
GO:0016051	4814	69	235	3	0.000428572	carbohydrate biosynthetic process
GO:0006732	4814	77	235	4	0.000420409	coenzyme metabolic process
GO:0000271	4814	51	235	2	0.000340817	polysaccharide biosynthetic process
GO:0006811	4814	111	235	8	0.00024898	ion transport
GO:0019318	4814	61	235	1	0.000202041	hexose metabolic process
GO:0018193	4814	46	235	1	0.000182653	peptidyl-amino acid modification
GO:0071554	4814	56	235	2	0.00017347	cell wall organization or biogenesis
GO:0006006	4814	50	235	1	0.000154082	glucose metabolic process
GO:0009056	4814	153	235	8	0.000130612	catabolic process
GO:0022607	4814	78	235	2	0.000126531	cellular component assembly
GO:0055085	4814	230	235	10	0.000116327	transmembrane transport
GO:0005996	4814	74	235	2	9.69389e-05	monosaccharide metabolic process
GO:0006352	4814	68	235	1	4.79592e-05	transcription initiation
GO:0006468	4814	84	235	3	4.59184e-05	protein amino acid phosphorylation
GO:0006461	4814	73	235	2	1.63265e-05	protein complex assembly
GO:0006508	4814	138	235	9	1.02041e-05	proteolysis
GO:0055114	4814	548	235	46	1.02041e-06	oxidation reduction
GO:0019538	4814	394	235	27	0	protein metabolic process
GO:0016310	4814	123	235	5	0	phosphorylation
GO:0060255	4814	741	235	16	0	regulation of macromolecule metabolic process
GO:0043933	4814	83	235	2	0	macromolecular complex subunit organization
GO:0009889	4814	735	235	16	0	regulation of biosynthetic process
GO:0000160	4814	195	235	6	0	two-component signal transduction system (phosphorelay)
GO:0006412	4814	117	235	12	0	translation
GO:0006464	4814	109	235	4	0	protein modification process
GO:0031326	4814	735	235	16	0	regulation of cellular biosynthetic process
GO:0031323	4814	741	235	16	0	regulation of cellular metabolic process
GO:0032774	4814	725	235	14	0	RNA biosynthetic process
GO:0009058	4814	1399	235	79	0	biosynthetic process
GO:0009059	4814	953	235	34	0	macromolecule biosynthetic process
GO:0016052	4814	77	235	1	0	carbohydrate catabolic process
GO:0051252	4814	716	235	14	0	regulation of RNA metabolic process
GO:0006281	4814	80	235	1	0	DNA repair
GO:0080090	4814	736	235	16	0	regulation of primary metabolic process
GO:0051234	4814	602	235	40	0	establishment of localization
GO:0009987	4814	2235	235	120	0	cellular process
GO:0016043	4814	128	235	4	0	cellular component organization
GO:0043687	4814	99	235	3	0	post-translational protein modification
GO:0016070	4814	794	235	27	0	RNA metabolic process
GO:0070271	4814	73	235	2	0	protein complex biogenesis
GO:0006355	4814	716	235	14	0	regulation of transcription, DNA-dependent
GO:0006350	4814	739	235	16	0	transcription
GO:0006351	4814	722	235	14	0	transcription, DNA-dependent
GO:0006259	4814	162	235	6	0	DNA metabolic process
GO:0005976	4814	95	235	2	0	polysaccharide metabolic process
GO:0005975	4814	326	235	6	0	carbohydrate metabolic process
GO:0008150	4814	3825	235	199	0	biological_process
GO:0051179	4814	604	235	40	0	localization
GO:0008152	4814	3089	235	154	0	metabolic process
GO:0051171	4814	733	235	16	0	regulation of nitrogen compound metabolic process
GO:0034641	4814	1307	235	73	0	cellular nitrogen compound metabolic process
GO:0034645	4814	939	235	34	0	cellular macromolecule biosynthetic process
GO:0033554	4814	85	235	1	0	cellular response to stress
GO:0010468	4814	739	235	16	0	regulation of gene expression
GO:0010467	4814	893	235	31	0	gene expression
GO:0043412	4814	133	235	6	0	macromolecule modification
GO:0006950	4814	159	235	5	0	response to stress
GO:0006139	4814	1082	235	48	0	nucleobase, nucleoside, nucleotide and nucleic acid metabolic process
GO:0006974	4814	80	235	1	0	response to DNA damage stimulus
GO:0006066	4814	106	235	3	0	alcohol metabolic process
GO:0023060	4814	255	235	11	0	signal transmission
GO:0006810	4814	602	235	40	0	transport
GO:0006807	4814	1368	235	77	0	nitrogen compound metabolic process
GO:0006796	4814	141	235	5	0	phosphate metabolic process
GO:0006793	4814	141	235	5	0	phosphorus metabolic process
GO:0023046	4814	255	235	11	0	signaling process
GO:0023052	4814	260	235	11	0	signaling
GO:0019219	4814	733	235	16	0	regulation of nucleobase, nucleoside, nucleotide and nucleic acid metabolic process
GO:0019222	4814	746	235	16	0	regulation of metabolic process
GO:0051716	4814	85	235	1	0	cellular response to stimulus
GO:0050896	4814	209	235	5	0	response to stimulus
GO:0044249	4814	1307	235	74	0	cellular biosynthetic process
GO:0044238	4814	1966	235	93	0	primary metabolic process
GO:0044237	4814	1877	235	102	0	cellular metabolic process
GO:0044281	4814	526	235	58	0	small molecule metabolic process
GO:0043170	4814	1418	235	53	0	macromolecule metabolic process
GO:0044267	4814	252	235	17	0	cellular protein metabolic process
GO:0044260	4814	1221	235	43	0	cellular macromolecule metabolic process
GO:0044262	4814	123	235	3	0	cellular carbohydrate metabolic process
GO:0050789	4814	864	235	23	0	regulation of biological process
GO:0050794	4814	858	235	23	0	regulation of cellular process
GO:0044085	4814	127	235	6	0	cellular component biogenesis
GO:0065003	4814	74	235	2	0	macromolecular complex assembly
GO:0065007	4814	874	235	24	0	biological regulation
GO:0045449	4814	731	235	16	0	regulation of transcription
GO:0010556	4814	735	235	16	0	regulation of macromolecule biosynthetic process

## Sheet: Bac t30 up
ID	Pop.total	Pop.term	Study.total	Study.term	marg	name
GO:0000160	4814	195	155	23	0.717036	two-component signal transduction system (phosphorelay)
GO:0016043	4814	128	155	20	0.372966	cellular component organization
GO:0022607	4814	78	155	14	0.210075	cellular component assembly
GO:0019491	4814	3	155	2	0.17575	ectoine biosynthetic process
GO:0042399	4814	3	155	2	0.162468	ectoine metabolic process
GO:0006537	4814	4	155	2	0.14467	glutamate biosynthetic process
GO:0016050	4814	8	155	3	0.139786	vesicle organization
GO:0031412	4814	8	155	3	0.138961	gas vesicle organization
GO:0006352	4814	68	155	12	0.137531	transcription initiation
GO:0006012	4814	4	155	2	0.129155	galactose metabolic process
GO:0006536	4814	6	155	2	0.119335	glutamate metabolic process
GO:0044085	4814	127	155	18	0.111479	cellular component biogenesis
GO:0070271	4814	73	155	12	0.0886348	protein complex biogenesis
GO:0006461	4814	73	155	12	0.0856409	protein complex assembly
GO:0006996	4814	14	155	3	0.0844797	organelle organization
GO:0065003	4814	74	155	12	0.0736358	macromolecular complex assembly
GO:0019746	4814	1	155	1	0.0639878	hopanoid biosynthetic process
GO:0006722	4814	1	155	1	0.0623348	triterpenoid metabolic process
GO:0019744	4814	1	155	1	0.0607674	hopanoid metabolic process
GO:0016104	4814	1	155	1	0.060749	triterpenoid biosynthetic process
GO:0019742	4814	1	155	1	0.0594327	pentacyclic triterpenoid metabolic process
GO:0005991	4814	3	155	1	0.0583368	trehalose metabolic process
GO:0000003	4814	3	155	2	0.0582184	reproduction
GO:0019745	4814	1	155	1	0.0578766	pentacyclic triterpenoid biosynthetic process
GO:0046835	4814	1	155	1	0.0562868	carbohydrate phosphorylation
GO:0019954	4814	3	155	2	0.0554031	asexual reproduction
GO:0005984	4814	3	155	1	0.0551337	disaccharide metabolic process
GO:0046493	4814	1	155	1	0.054946	lipid A metabolic process
GO:0032505	4814	3	155	2	0.0540174	reproduction of a single-celled organism
GO:0055082	4814	4	155	1	0.0535878	cellular chemical homeostasis
GO:0046467	4814	2	155	1	0.0533919	membrane lipid biosynthetic process
GO:0009245	4814	1	155	1	0.0533501	lipid A biosynthetic process
GO:0046351	4814	3	155	1	0.0532337	disaccharide biosynthetic process
GO:0043093	4814	3	155	2	0.0530164	binary fission
GO:0016138	4814	3	155	1	0.0525205	glycoside biosynthetic process
GO:0005992	4814	3	155	1	0.0524878	trehalose biosynthetic process
GO:0016042	4814	5	155	1	0.0521796	lipid catabolic process
GO:0006879	4814	4	155	1	0.0517684	cellular iron ion homeostasis
GO:0016137	4814	3	155	1	0.0512654	glycoside metabolic process
GO:0006873	4814	4	155	1	0.0511868	cellular ion homeostasis
GO:0008360	4814	22	155	3	0.0510286	regulation of cell shape
GO:0006664	4814	2	155	1	0.0505827	glycolipid metabolic process
GO:0009247	4814	2	155	1	0.0505225	glycolipid biosynthetic process
GO:0000917	4814	5	155	2	0.0503715	barrier septum formation
GO:0016114	4814	13	155	2	0.0497623	terpenoid biosynthetic process
GO:0009312	4814	4	155	1	0.0497082	oligosaccharide biosynthetic process
GO:0030003	4814	4	155	1	0.0481684	cellular cation homeostasis
GO:0000910	4814	5	155	2	0.0479684	cytokinesis
GO:0042546	4814	38	155	4	0.0475766	cell wall biogenesis
GO:0009311	4814	4	155	1	0.0475358	oligosaccharide metabolic process
GO:0009273	4814	38	155	4	0.0473409	peptidoglycan-based cell wall biogenesis
GO:0070882	4814	39	155	4	0.0472572	cellular cell wall organization or biogenesis
GO:0030005	4814	4	155	1	0.0467633	cellular di-, tri-valent inorganic cation homeostasis
GO:0055072	4814	4	155	1	0.0459	iron ion homeostasis
GO:0022604	4814	22	155	3	0.0458103	regulation of cell morphogenesis
GO:0050793	4814	23	155	3	0.0454807	regulation of developmental process
GO:0022603	4814	22	155	3	0.0451337	regulation of anatomical structure morphogenesis
GO:0051128	4814	24	155	3	0.0448337	regulation of cellular component organization
GO:0032506	4814	5	155	2	0.0447521	cytokinetic process
GO:0006643	4814	2	155	1	0.0445378	membrane lipid metabolic process
GO:0023046	4814	255	155	25	0.0440674	signaling process
GO:0006468	4814	84	155	9	0.043948	protein amino acid phosphorylation
GO:0006721	4814	13	155	2	0.0435123	terpenoid metabolic process
GO:0023060	4814	255	155	25	0.0428092	signal transmission
GO:0048856	4814	26	155	3	0.0390582	anatomical structure development
GO:0055066	4814	6	155	1	0.0389531	di-, tri-valent inorganic cation homeostasis
GO:0032989	4814	25	155	3	0.0388878	cellular component morphogenesis
GO:0043933	4814	83	155	12	0.0384276	macromolecular complex subunit organization
GO:0042723	4814	8	155	1	0.0379817	thiamin and derivative metabolic process
GO:0000902	4814	25	155	3	0.0379796	cell morphogenesis
GO:0016998	4814	10	155	1	0.0370011	cell wall macromolecule catabolic process
GO:0006772	4814	8	155	1	0.036846	thiamin metabolic process
GO:0042724	4814	8	155	1	0.0365806	thiamin and derivative biosynthetic process
GO:0009653	4814	26	155	3	0.036546	anatomical structure morphogenesis
GO:0032502	4814	27	155	3	0.0357031	developmental process
GO:0009228	4814	8	155	1	0.0355521	thiamin biosynthetic process
GO:0009103	4814	7	155	1	0.0355368	lipopolysaccharide biosynthetic process
GO:0006027	4814	12	155	1	0.032799	glycosaminoglycan catabolic process
GO:0008653	4814	7	155	1	0.032646	lipopolysaccharide metabolic process
GO:0048869	4814	26	155	3	0.0318449	cellular developmental process
GO:0048878	4814	9	155	1	0.0315643	chemical homeostasis
GO:0055080	4814	9	155	1	0.0305908	cation homeostasis
GO:0007047	4814	20	155	2	0.0297266	cellular cell wall organization
GO:0009253	4814	12	155	1	0.0293164	peptidoglycan catabolic process
GO:0071555	4814	21	155	2	0.0292643	cell wall organization
GO:0071554	4814	56	155	5	0.0289806	cell wall organization or biogenesis
GO:0045229	4814	20	155	2	0.0284225	external encapsulating structure organization
GO:0023052	4814	260	155	25	0.028198	signaling
GO:0018202	4814	44	155	5	0.0277684	peptidyl-histidine modification
GO:0018106	4814	44	155	5	0.0277347	peptidyl-histidine phosphorylation
GO:0050801	4814	9	155	1	0.0277286	ion homeostasis
GO:0006023	4814	23	155	2	0.0271	aminoglycan biosynthetic process
GO:0009252	4814	23	155	2	0.0264796	peptidoglycan biosynthetic process
GO:0006024	4814	23	155	2	0.0258378	glycosaminoglycan biosynthetic process
GO:0030203	4814	36	155	3	0.0256643	glycosaminoglycan metabolic process
GO:0000270	4814	36	155	3	0.0247102	peptidoglycan metabolic process
GO:0018193	4814	46	155	5	0.0239459	peptidyl-amino acid modification
GO:0006099	4814	16	155	1	0.0226439	tricarboxylic acid cycle
GO:0006813	4814	15	155	1	0.0223408	potassium ion transport
GO:0008299	4814	21	155	2	0.0221429	isoprenoid biosynthetic process
GO:0009084	4814	23	155	2	0.0218266	glutamine family amino acid biosynthetic process
GO:0006720	4814	21	155	2	0.0218204	isoprenoid metabolic process
GO:0010382	4814	29	155	2	0.0209796	cellular cell wall macromolecule metabolic process
GO:0044038	4814	29	155	2	0.0208745	cell wall macromolecule biosynthetic process
GO:0009109	4814	17	155	1	0.0207276	coenzyme catabolic process
GO:0046356	4814	16	155	1	0.0206204	acetyl-CoA catabolic process
GO:0006084	4814	16	155	1	0.0204582	acetyl-CoA metabolic process
GO:0033692	4814	12	155	1	0.0201276	cellular polysaccharide biosynthetic process
GO:0009201	4814	20	155	1	0.0190378	ribonucleoside triphosphate biosynthetic process
GO:0012501	4814	11	155	1	0.0188347	programmed cell death
GO:0051187	4814	18	155	1	0.0187398	cofactor catabolic process
GO:0009145	4814	20	155	1	0.0184306	purine nucleoside triphosphate biosynthetic process
GO:0070589	4814	29	155	2	0.0183837	cellular component macromolecule biosynthetic process
GO:0009144	4814	21	155	1	0.0183255	purine nucleoside triphosphate metabolic process
GO:0006754	4814	19	155	1	0.0182592	ATP biosynthetic process
GO:0046034	4814	19	155	1	0.018048	ATP metabolic process
GO:0006026	4814	19	155	1	0.0179684	aminoglycan catabolic process
GO:0009060	4814	18	155	1	0.0178419	aerobic respiration
GO:0006457	4814	18	155	1	0.0172265	protein folding
GO:0009199	4814	21	155	1	0.0172163	ribonucleoside triphosphate metabolic process
GO:0009206	4814	20	155	1	0.0161459	purine ribonucleoside triphosphate biosynthetic process
GO:0006915	4814	11	155	1	0.0160276	apoptosis
GO:0009142	4814	22	155	1	0.0160031	nucleoside triphosphate biosynthetic process
GO:0009205	4814	21	155	1	0.0159072	purine ribonucleoside triphosphate metabolic process
GO:0016265	4814	12	155	1	0.0154408	death
GO:0006022	4814	43	155	3	0.0154408	aminoglycan metabolic process
GO:0008219	4814	12	155	1	0.0151602	cell death
GO:0006644	4814	15	155	1	0.014599	phospholipid metabolic process
GO:0008654	4814	15	155	1	0.0144633	phospholipid biosynthetic process
GO:0044036	4814	45	155	3	0.012998	cell wall macromolecule metabolic process
GO:0043687	4814	99	155	9	0.0126745	post-translational protein modification
GO:0009141	4814	24	155	1	0.0118725	nucleoside triphosphate metabolic process
GO:0044264	4814	21	155	1	0.0117153	cellular polysaccharide metabolic process
GO:0006952	4814	16	155	1	0.0116755	defense response
GO:0034637	4814	28	155	2	0.0112398	cellular carbohydrate biosynthetic process
GO:0019438	4814	43	155	3	0.00905613	aromatic compound biosynthetic process
GO:0019637	4814	21	155	1	0.00807552	organophosphate metabolic process
GO:0006464	4814	109	155	9	0.00706429	protein modification process
GO:0019748	4814	36	155	2	0.00669388	secondary metabolic process
GO:0051301	4814	36	155	2	0.00666939	cell division
GO:0016310	4814	123	155	10	0.00638878	phosphorylation
GO:0009064	4814	40	155	2	0.00628572	glutamine family amino acid metabolic process
GO:0006629	4814	100	155	7	0.00566633	lipid metabolic process
GO:0007165	4814	89	155	5	0.00560511	signal transduction
GO:0007049	4814	35	155	2	0.00559082	cell cycle
GO:0019725	4814	30	155	1	0.00555001	cellular homeostasis
GO:0009150	4814	37	155	1	0.00551939	purine ribonucleotide metabolic process
GO:0045333	4814	35	155	1	0.00550409	cellular respiration
GO:0000271	4814	51	155	3	0.00535613	polysaccharide biosynthetic process
GO:0006950	4814	159	155	11	0.0049296	response to stress
GO:0000272	4814	38	155	1	0.00475511	polysaccharide catabolic process
GO:0044272	4814	31	155	1	0.00469898	sulfur compound biosynthetic process
GO:0009152	4814	36	155	1	0.00446123	purine ribonucleotide biosynthetic process
GO:0009259	4814	40	155	1	0.00436531	ribonucleotide metabolic process
GO:0065008	4814	58	155	4	0.00425817	regulation of biological quality
GO:0042592	4814	34	155	1	0.00404796	homeostatic process
GO:0009260	4814	39	155	1	0.00379082	ribonucleotide biosynthetic process
GO:0008610	4814	58	155	3	0.00346735	lipid biosynthetic process
GO:0006164	4814	42	155	1	0.0034449	purine nucleotide biosynthetic process
GO:0006163	4814	44	155	1	0.00342449	purine nucleotide metabolic process
GO:0006790	4814	42	155	1	0.00308878	sulfur metabolic process
GO:0016051	4814	69	155	4	0.00267857	carbohydrate biosynthetic process
GO:0015980	4814	43	155	1	0.00246633	energy derivation by oxidation of organic compounds
GO:0015672	4814	47	155	1	0.00244184	monovalent inorganic cation transport
GO:0032787	4814	56	155	2	0.00225102	monocarboxylic acid metabolic process
GO:0006793	4814	141	155	10	0.00196225	phosphorus metabolic process
GO:0006796	4814	141	155	10	0.00185612	phosphate metabolic process
GO:0009057	4814	49	155	1	0.00182653	macromolecule catabolic process
GO:0006508	4814	138	155	8	0.00176735	proteolysis
GO:0044255	4814	70	155	3	0.00175817	cellular lipid metabolic process
GO:0046677	4814	48	155	1	0.00161633	response to antibiotic
GO:0005976	4814	95	155	4	0.00157245	polysaccharide metabolic process
GO:0043412	4814	133	155	9	0.00150714	macromolecule modification
GO:0042221	4814	59	155	1	0.0014449	response to chemical stimulus
GO:0050896	4814	209	155	12	0.00115306	response to stimulus
GO:0034654	4814	72	155	1	0.00107245	nucleobase, nucleoside, nucleotide and nucleic acid biosynthetic process
GO:0005996	4814	74	155	2	0.00106531	monosaccharide metabolic process
GO:0006281	4814	80	155	1	0.000961225	DNA repair
GO:0019318	4814	61	155	2	0.000945919	hexose metabolic process
GO:0009165	4814	65	155	1	0.000911225	nucleotide biosynthetic process
GO:0006974	4814	80	155	1	0.000735715	response to DNA damage stimulus
GO:0044248	4814	63	155	1	0.000614286	cellular catabolic process
GO:0006725	4814	81	155	3	0.000593878	cellular aromatic compound metabolic process
GO:0030001	4814	62	155	1	0.000587756	metal ion transport
GO:0016052	4814	77	155	1	0.00057347	carbohydrate catabolic process
GO:0006767	4814	66	155	1	0.000545919	water-soluble vitamin metabolic process
GO:0006766	4814	67	155	1	0.000544899	vitamin metabolic process
GO:0051716	4814	85	155	1	0.000516327	cellular response to stimulus
GO:0006732	4814	77	155	1	0.000516327	coenzyme metabolic process
GO:0018130	4814	96	155	3	0.000502041	heterocycle biosynthetic process
GO:0033554	4814	85	155	1	0.000425511	cellular response to stress
GO:0046394	4814	122	155	4	0.000421429	carboxylic acid biosynthetic process
GO:0009110	4814	67	155	1	0.000385715	vitamin biosynthetic process
GO:0034404	4814	72	155	1	0.000383674	nucleobase, nucleoside and nucleotide biosynthetic process
GO:0042364	4814	66	155	1	0.00032347	water-soluble vitamin biosynthetic process
GO:0006091	4814	84	155	1	0.000264286	generation of precursor metabolites and energy
GO:0016053	4814	128	155	4	0.000221429	organic acid biosynthetic process
GO:0006812	4814	91	155	1	0.000214286	cation transport
GO:0006811	4814	111	155	1	0.000189796	ion transport
GO:0006066	4814	106	155	2	0.000172449	alcohol metabolic process
GO:0009056	4814	153	155	4	0.000167347	catabolic process
GO:0009117	4814	93	155	1	0.000129592	nucleotide metabolic process
GO:0009309	4814	106	155	2	0.000121429	amine biosynthetic process
GO:0044262	4814	123	155	3	9.69389e-05	cellular carbohydrate metabolic process
GO:0006753	4814	93	155	1	7.65307e-05	nucleoside phosphate metabolic process
GO:0055086	4814	116	155	1	6.7347e-05	nucleobase, nucleoside and nucleotide metabolic process
GO:0008652	4814	99	155	2	3.06123e-05	cellular amino acid biosynthetic process
GO:0006259	4814	162	155	1	1.53061e-05	DNA metabolic process
GO:0019538	4814	394	155	19	0	protein metabolic process
GO:0005975	4814	326	155	11	0	carbohydrate metabolic process
GO:0051186	4814	135	155	1	0	cofactor metabolic process
GO:0008150	4814	3825	155	117	0	biological_process
GO:0051179	4814	604	155	8	0	localization
GO:0008152	4814	3089	155	88	0	metabolic process
GO:0051171	4814	733	155	32	0	regulation of nitrogen compound metabolic process
GO:0034641	4814	1307	155	39	0	cellular nitrogen compound metabolic process
GO:0034645	4814	939	155	35	0	cellular macromolecule biosynthetic process
GO:0060255	4814	741	155	32	0	regulation of macromolecule metabolic process
GO:0010468	4814	739	155	32	0	regulation of gene expression
GO:0010467	4814	893	155	32	0	gene expression
GO:0009308	4814	226	155	5	0	amine metabolic process
GO:0043436	4814	238	155	4	0	oxoacid metabolic process
GO:0009889	4814	735	155	32	0	regulation of biosynthetic process
GO:0006082	4814	247	155	4	0	organic acid metabolic process
GO:0006139	4814	1082	155	34	0	nucleobase, nucleoside, nucleotide and nucleic acid metabolic process
GO:0006519	4814	192	155	2	0	cellular amino acid and derivative metabolic process
GO:0006520	4814	174	155	2	0	cellular amino acid metabolic process
GO:0006810	4814	602	155	8	0	transport
GO:0031326	4814	735	155	32	0	regulation of cellular biosynthetic process
GO:0006807	4814	1368	155	42	0	nitrogen compound metabolic process
GO:0031323	4814	741	155	32	0	regulation of cellular metabolic process
GO:0032774	4814	725	155	32	0	RNA biosynthetic process
GO:0009058	4814	1399	155	44	0	biosynthetic process
GO:0009059	4814	953	155	35	0	macromolecule biosynthetic process
GO:0051252	4814	716	155	32	0	regulation of RNA metabolic process
GO:0019219	4814	733	155	32	0	regulation of nucleobase, nucleoside, nucleotide and nucleic acid metabolic process
GO:0080090	4814	736	155	32	0	regulation of primary metabolic process
GO:0019222	4814	746	155	32	0	regulation of metabolic process
GO:0051234	4814	602	155	8	0	establishment of localization
GO:0009987	4814	2235	155	66	0	cellular process
GO:0044249	4814	1307	155	43	0	cellular biosynthetic process
GO:0044238	4814	1966	155	73	0	primary metabolic process
GO:0044237	4814	1877	155	56	0	cellular metabolic process
GO:0016070	4814	794	155	32	0	RNA metabolic process
GO:0019752	4814	238	155	4	0	carboxylic acid metabolic process
GO:0044281	4814	526	155	8	0	small molecule metabolic process
GO:0044283	4814	275	155	6	0	small molecule biosynthetic process
GO:0006355	4814	716	155	32	0	regulation of transcription, DNA-dependent
GO:0044271	4814	251	155	6	0	cellular nitrogen compound biosynthetic process
GO:0006350	4814	739	155	32	0	transcription
GO:0006351	4814	722	155	32	0	transcription, DNA-dependent
GO:0043170	4814	1418	155	57	0	macromolecule metabolic process
GO:0044267	4814	252	155	10	0	cellular protein metabolic process
GO:0044260	4814	1221	155	46	0	cellular macromolecule metabolic process
GO:0050789	4814	864	155	40	0	regulation of biological process
GO:0050794	4814	858	155	40	0	regulation of cellular process
GO:0055114	4814	548	155	5	0	oxidation reduction
GO:0046483	4814	178	155	4	0	heterocycle metabolic process
GO:0065007	4814	874	155	41	0	biological regulation
GO:0042180	4814	240	155	4	0	cellular ketone metabolic process
GO:0044106	4814	181	155	2	0	cellular amine metabolic process
GO:0045449	4814	731	155	32	0	regulation of transcription
GO:0055085	4814	230	155	1	0	transmembrane transport
GO:0010556	4814	735	155	32	0	regulation of macromolecule biosynthetic process

## Sheet: Bac t60 up
ID	Pop.total	Pop.term	Study.total	Study.term	marg	name
GO:0015689	4814	2	172	2	0.864185	molybdate ion transport
GO:0042399	4814	3	172	3	0.516102	ectoine metabolic process
GO:0019491	4814	3	172	3	0.493614	ectoine biosynthetic process
GO:0006021	4814	3	172	2	0.366437	inositol biosynthetic process
GO:0044257	4814	2	172	2	0.362774	cellular protein catabolic process
GO:0051603	4814	2	172	2	0.356024	proteolysis involved in cellular protein catabolic process
GO:0000003	4814	3	172	3	0.278322	reproduction
GO:0030163	4814	5	172	3	0.253907	protein catabolic process
GO:0019954	4814	3	172	3	0.246307	asexual reproduction
GO:0043093	4814	3	172	3	0.233792	binary fission
GO:0032505	4814	3	172	3	0.2219	reproduction of a single-celled organism
GO:0048646	4814	1	172	1	0.210562	anatomical structure formation involved in morphogenesis
GO:0030435	4814	1	172	1	0.189441	sporulation resulting in formation of a cellular spore
GO:0080135	4814	1	172	1	0.167787	regulation of cellular response to stress
GO:0030154	4814	1	172	1	0.167079	cell differentiation
GO:0046835	4814	1	172	1	0.165912	carbohydrate phosphorylation
GO:0048583	4814	1	172	1	0.159448	regulation of response to stimulus
GO:0080134	4814	1	172	1	0.159297	regulation of response to stress
GO:0046493	4814	1	172	1	0.15837	lipid A metabolic process
GO:0006282	4814	1	172	1	0.15006	regulation of DNA repair
GO:0009245	4814	1	172	1	0.144098	lipid A biosynthetic process
GO:0006012	4814	4	172	2	0.111064	galactose metabolic process
GO:0031412	4814	8	172	3	0.10625	gas vesicle organization
GO:0006020	4814	4	172	2	0.0851297	inositol metabolic process
GO:0046173	4814	4	172	2	0.0818174	polyol biosynthetic process
GO:0016050	4814	8	172	3	0.0764705	vesicle organization
GO:0006571	4814	2	172	1	0.0753613	tyrosine biosynthetic process
GO:0030261	4814	2	172	1	0.0651735	chromosome condensation
GO:0006323	4814	2	172	1	0.0584705	DNA packaging
GO:0016998	4814	10	172	3	0.0406735	cell wall macromolecule catabolic process
GO:0051052	4814	2	172	1	0.0370378	regulation of DNA metabolic process
GO:0006643	4814	2	172	1	0.0361062	membrane lipid metabolic process
GO:0043934	4814	2	172	1	0.0334429	sporulation
GO:0006801	4814	3	172	1	0.0323123	superoxide metabolic process
GO:0006664	4814	2	172	1	0.0294011	glycolipid metabolic process
GO:0046467	4814	2	172	1	0.028398	membrane lipid biosynthetic process
GO:0009247	4814	2	172	1	0.0281521	glycolipid biosynthetic process
GO:0009095	4814	3	172	1	0.0274062	aromatic amino acid family biosynthetic process, prephenate pathway
GO:0032506	4814	5	172	3	0.0261898	cytokinetic process
GO:0000910	4814	5	172	3	0.0183459	cytokinesis
GO:0000917	4814	5	172	3	0.0178939	barrier septum formation
GO:0006996	4814	14	172	4	0.0158021	organelle organization
GO:0042126	4814	8	172	2	0.0130082	nitrate metabolic process
GO:0055072	4814	4	172	1	0.0122153	iron ion homeostasis
GO:0006873	4814	4	172	1	0.0100602	cellular ion homeostasis
GO:0030005	4814	4	172	1	0.00940103	cellular di-, tri-valent inorganic cation homeostasis
GO:0055082	4814	4	172	1	0.00929899	cellular chemical homeostasis
GO:0006879	4814	4	172	1	0.0092796	cellular iron ion homeostasis
GO:0030003	4814	4	172	1	0.00925715	cellular cation homeostasis
GO:0006570	4814	4	172	1	0.00857246	tyrosine metabolic process
GO:0051276	4814	4	172	1	0.00806327	chromosome organization
GO:0000162	4814	9	172	2	0.00657654	tryptophan biosynthetic process
GO:0016042	4814	5	172	1	0.00552756	lipid catabolic process
GO:0042435	4814	9	172	2	0.00483164	indole derivative biosynthetic process
GO:0046219	4814	9	172	2	0.00370919	indolalkylamine biosynthetic process
GO:0055066	4814	6	172	1	0.00301327	di-, tri-valent inorganic cation homeostasis
GO:0006586	4814	11	172	2	0.00200919	indolalkylamine metabolic process
GO:0006568	4814	11	172	2	0.00195714	tryptophan metabolic process
GO:0042430	4814	11	172	2	0.00191327	indole and derivative metabolic process
GO:0012501	4814	11	172	1	0.000639797	programmed cell death
GO:0044265	4814	8	172	2	0.000566327	cellular macromolecule catabolic process
GO:0009103	4814	7	172	1	0.000451021	lipopolysaccharide biosynthetic process
GO:0017000	4814	25	172	4	0.000436735	antibiotic biosynthetic process
GO:0042434	4814	11	172	2	0.000380613	indole derivative metabolic process
GO:0006800	4814	7	172	1	0.000289796	oxygen and reactive oxygen species metabolic process
GO:0071103	4814	8	172	1	0.000236735	DNA conformation change
GO:0008654	4814	15	172	3	0.000229592	phospholipid biosynthetic process
GO:0046165	4814	13	172	2	0.000220408	alcohol biosynthetic process
GO:0016999	4814	28	172	4	0.000208163	antibiotic metabolic process
GO:0016265	4814	12	172	1	0.000179592	death
GO:0042401	4814	16	172	3	0.000170408	cellular biogenic amine biosynthetic process
GO:0050801	4814	9	172	1	0.000144898	ion homeostasis
GO:0071496	4814	10	172	1	0.000131633	cellular response to external stimulus
GO:0048878	4814	9	172	1	0.000129592	chemical homeostasis
GO:0009073	4814	22	172	3	0.000110204	aromatic amino acid family biosynthetic process
GO:0009432	4814	10	172	1	9.48981e-05	SOS response
GO:0007154	4814	10	172	1	9.18368e-05	cell communication
GO:0008653	4814	7	172	1	6.93878e-05	lipopolysaccharide metabolic process
GO:0006644	4814	15	172	3	6.12246e-05	phospholipid metabolic process
GO:0006633	4814	14	172	1	5.51021e-05	fatty acid biosynthetic process
GO:0009253	4814	12	172	1	5.20409e-05	peptidoglycan catabolic process
GO:0006595	4814	6	172	1	4.4898e-05	polyamine metabolic process
GO:0006915	4814	11	172	1	4.38776e-05	apoptosis
GO:0071555	4814	21	172	2	4.38776e-05	cell wall organization
GO:0006820	4814	18	172	2	3.26531e-05	anion transport
GO:0006596	4814	6	172	1	3.16327e-05	polyamine biosynthetic process
GO:0033692	4814	12	172	1	3.06123e-05	cellular polysaccharide biosynthetic process
GO:0031668	4814	10	172	1	2.85715e-05	cellular response to extracellular stimulus
GO:0008219	4814	12	172	1	1.63265e-05	cell death
GO:0017144	4814	28	172	4	1.53061e-05	drug metabolic process
GO:0006576	4814	18	172	3	1.22449e-05	cellular biogenic amine metabolic process
GO:0009072	4814	28	172	4	9.18368e-06	aromatic amino acid family metabolic process
GO:0055080	4814	9	172	1	1.02041e-06	cation homeostasis
GO:0005976	4814	95	172	4	0	polysaccharide metabolic process
GO:0006575	4814	29	172	3	0	cellular amino acid derivative metabolic process
GO:0007049	4814	35	172	4	0	cell cycle
GO:0051188	4814	101	172	1	0	cofactor biosynthetic process
GO:0007047	4814	20	172	2	0	cellular cell wall organization
GO:0019538	4814	394	172	20	0	protein metabolic process
GO:0005975	4814	326	172	15	0	carbohydrate metabolic process
GO:0051186	4814	135	172	2	0	cofactor metabolic process
GO:0051187	4814	18	172	1	0	cofactor catabolic process
GO:0008150	4814	3825	172	131	0	biological_process
GO:0051179	4814	604	172	7	0	localization
GO:0008152	4814	3089	172	107	0	metabolic process
GO:0007059	4814	12	172	1	0	chromosome segregation
GO:0051171	4814	733	172	18	0	regulation of nitrogen compound metabolic process
GO:0034641	4814	1307	172	33	0	cellular nitrogen compound metabolic process
GO:0009259	4814	40	172	1	0	ribonucleotide metabolic process
GO:0009260	4814	39	172	1	0	ribonucleotide biosynthetic process
GO:0034645	4814	939	172	20	0	cellular macromolecule biosynthetic process
GO:0006541	4814	19	172	1	0	glutamine metabolic process
GO:0009252	4814	23	172	2	0	peptidoglycan biosynthetic process
GO:0034654	4814	72	172	1	0	nucleobase, nucleoside, nucleotide and nucleic acid biosynthetic process
GO:0033554	4814	85	172	3	0	cellular response to stress
GO:0006006	4814	50	172	1	0	glucose metabolic process
GO:0008299	4814	21	172	1	0	isoprenoid biosynthetic process
GO:0009273	4814	38	172	3	0	peptidoglycan-based cell wall biogenesis
GO:0016310	4814	123	172	5	0	phosphorylation
GO:0060255	4814	741	172	18	0	regulation of macromolecule metabolic process
GO:0005996	4814	74	172	3	0	monosaccharide metabolic process
GO:0018130	4814	96	172	5	0	heterocycle biosynthetic process
GO:0010468	4814	739	172	17	0	regulation of gene expression
GO:0010467	4814	893	172	17	0	gene expression
GO:0034637	4814	28	172	3	0	cellular carbohydrate biosynthetic process
GO:0051128	4814	24	172	2	0	regulation of cellular component organization
GO:0048856	4814	26	172	3	0	anatomical structure development
GO:0030203	4814	36	172	3	0	glycosaminoglycan metabolic process
GO:0006629	4814	100	172	9	0	lipid metabolic process
GO:0006631	4814	26	172	3	0	fatty acid metabolic process
GO:0009309	4814	106	172	4	0	amine biosynthetic process
GO:0009308	4814	226	172	11	0	amine metabolic process
GO:0043412	4814	133	172	4	0	macromolecule modification
GO:0010382	4814	29	172	2	0	cellular cell wall macromolecule metabolic process
GO:0018106	4814	44	172	4	0	peptidyl-histidine phosphorylation
GO:0043436	4814	238	172	13	0	oxoacid metabolic process
GO:0007165	4814	89	172	4	0	signal transduction
GO:0043933	4814	83	172	8	0	macromolecular complex subunit organization
GO:0007155	4814	11	172	1	0	cell adhesion
GO:0048869	4814	26	172	3	0	cellular developmental process
GO:0006099	4814	16	172	1	0	tricarboxylic acid cycle
GO:0009889	4814	735	172	17	0	regulation of biosynthetic process
GO:0042398	4814	25	172	3	0	cellular amino acid derivative biosynthetic process
GO:0030001	4814	62	172	1	0	metal ion transport
GO:0006082	4814	247	172	13	0	organic acid metabolic process
GO:0006084	4814	16	172	1	0	acetyl-CoA metabolic process
GO:0006091	4814	84	172	1	0	generation of precursor metabolites and energy
GO:0006461	4814	73	172	8	0	protein complex assembly
GO:0006950	4814	159	172	9	0	response to stress
GO:0006139	4814	1082	172	23	0	nucleobase, nucleoside, nucleotide and nucleic acid metabolic process
GO:0000160	4814	195	172	14	0	two-component signal transduction system (phosphorelay)
GO:0006952	4814	16	172	1	0	defense response
GO:0070589	4814	29	172	2	0	cellular component macromolecule biosynthetic process
GO:0006974	4814	80	172	3	0	response to DNA damage stimulus
GO:0071554	4814	56	172	6	0	cell wall organization or biogenesis
GO:0006508	4814	138	172	15	0	proteolysis
GO:0045229	4814	20	172	2	0	external encapsulating structure organization
GO:0006022	4814	43	172	3	0	aminoglycan metabolic process
GO:0006023	4814	23	172	2	0	aminoglycan biosynthetic process
GO:0006519	4814	192	172	8	0	cellular amino acid and derivative metabolic process
GO:0006026	4814	19	172	1	0	aminoglycan catabolic process
GO:0006520	4814	174	172	7	0	cellular amino acid metabolic process
GO:0006027	4814	12	172	1	0	glycosaminoglycan catabolic process
GO:0006024	4814	23	172	2	0	glycosaminoglycan biosynthetic process
GO:0008360	4814	22	172	2	0	regulation of cell shape
GO:0006468	4814	84	172	4	0	protein amino acid phosphorylation
GO:0019637	4814	21	172	3	0	organophosphate metabolic process
GO:0006464	4814	109	172	4	0	protein modification process
GO:0006066	4814	106	172	5	0	alcohol metabolic process
GO:0015698	4814	16	172	2	0	inorganic anion transport
GO:0006812	4814	91	172	1	0	cation transport
GO:0000272	4814	38	172	1	0	polysaccharide catabolic process
GO:0023060	4814	255	172	15	0	signal transmission
GO:0034404	4814	72	172	1	0	nucleobase, nucleoside and nucleotide biosynthetic process
GO:0006811	4814	111	172	3	0	ion transport
GO:0006810	4814	602	172	7	0	transport
GO:0031326	4814	735	172	17	0	regulation of cellular biosynthetic process
GO:0046394	4814	122	172	7	0	carboxylic acid biosynthetic process
GO:0006807	4814	1368	172	38	0	nitrogen compound metabolic process
GO:0031323	4814	741	172	18	0	regulation of cellular metabolic process
GO:0032774	4814	725	172	17	0	RNA biosynthetic process
GO:0006796	4814	141	172	5	0	phosphate metabolic process
GO:0009058	4814	1399	172	38	0	biosynthetic process
GO:0009059	4814	953	172	20	0	macromolecule biosynthetic process
GO:0009056	4814	153	172	9	0	catabolic process
GO:0009057	4814	49	172	4	0	macromolecule catabolic process
GO:0006793	4814	141	172	5	0	phosphorus metabolic process
GO:0009060	4814	18	172	1	0	aerobic respiration
GO:0023046	4814	255	172	15	0	signaling process
GO:0042546	4814	38	172	3	0	cell wall biogenesis
GO:0009064	4814	40	172	1	0	glutamine family amino acid metabolic process
GO:0032787	4814	56	172	6	0	monocarboxylic acid metabolic process
GO:0006310	4814	48	172	1	0	DNA recombination
GO:0000270	4814	36	172	3	0	peptidoglycan metabolic process
GO:0023052	4814	260	172	15	0	signaling
GO:0000271	4814	51	172	3	0	polysaccharide biosynthetic process
GO:0016053	4814	128	172	7	0	organic acid biosynthetic process
GO:0016052	4814	77	172	1	0	carbohydrate catabolic process
GO:0046356	4814	16	172	1	0	acetyl-CoA catabolic process
GO:0016051	4814	69	172	5	0	carbohydrate biosynthetic process
GO:0051252	4814	716	172	17	0	regulation of RNA metabolic process
GO:0019219	4814	733	172	18	0	regulation of nucleobase, nucleoside, nucleotide and nucleic acid metabolic process
GO:0006281	4814	80	172	3	0	DNA repair
GO:0006284	4814	12	172	1	0	base-excision repair
GO:0080090	4814	736	172	18	0	regulation of primary metabolic process
GO:0019222	4814	746	172	18	0	regulation of metabolic process
GO:0009991	4814	10	172	1	0	response to extracellular stimulus
GO:0051716	4814	85	172	3	0	cellular response to stimulus
GO:0050896	4814	209	172	9	0	response to stimulus
GO:0051234	4814	602	172	7	0	establishment of localization
GO:0009987	4814	2235	172	68	0	cellular process
GO:0016043	4814	128	172	17	0	cellular component organization
GO:0042592	4814	34	172	1	0	homeostatic process
GO:0044255	4814	70	172	7	0	cellular lipid metabolic process
GO:0019725	4814	30	172	1	0	cellular homeostasis
GO:0044248	4814	63	172	3	0	cellular catabolic process
GO:0044249	4814	1307	172	33	0	cellular biosynthetic process
GO:0044238	4814	1966	172	73	0	primary metabolic process
GO:0043687	4814	99	172	4	0	post-translational protein modification
GO:0044237	4814	1877	172	54	0	cellular metabolic process
GO:0019318	4814	61	172	3	0	hexose metabolic process
GO:0016070	4814	794	172	17	0	RNA metabolic process
GO:0022610	4814	11	172	1	0	biological adhesion
GO:0019752	4814	238	172	13	0	carboxylic acid metabolic process
GO:0044281	4814	526	172	20	0	small molecule metabolic process
GO:0046417	4814	24	172	3	0	chorismate metabolic process
GO:0044283	4814	275	172	10	0	small molecule biosynthetic process
GO:0019751	4814	26	172	2	0	polyol metabolic process
GO:0070271	4814	73	172	8	0	protein complex biogenesis
GO:0045333	4814	35	172	1	0	cellular respiration
GO:0006352	4814	68	172	8	0	transcription initiation
GO:0006355	4814	716	172	17	0	regulation of transcription, DNA-dependent
GO:0006350	4814	739	172	17	0	transcription
GO:0044271	4814	251	172	7	0	cellular nitrogen compound biosynthetic process
GO:0006351	4814	722	172	17	0	transcription, DNA-dependent
GO:0043170	4814	1418	172	46	0	macromolecule metabolic process
GO:0044264	4814	21	172	1	0	cellular polysaccharide metabolic process
GO:0044267	4814	252	172	6	0	cellular protein metabolic process
GO:0043648	4814	35	172	3	0	dicarboxylic acid metabolic process
GO:0044260	4814	1221	172	29	0	cellular macromolecule metabolic process
GO:0022603	4814	22	172	2	0	regulation of anatomical structure morphogenesis
GO:0044262	4814	123	172	5	0	cellular carbohydrate metabolic process
GO:0022604	4814	22	172	2	0	regulation of cell morphogenesis
GO:0022607	4814	78	172	11	0	cellular component assembly
GO:0051301	4814	36	172	5	0	cell division
GO:0046034	4814	19	172	1	0	ATP metabolic process
GO:0050789	4814	864	172	24	0	regulation of biological process
GO:0009201	4814	20	172	1	0	ribonucleoside triphosphate biosynthetic process
GO:0009206	4814	20	172	1	0	purine ribonucleoside triphosphate biosynthetic process
GO:0050794	4814	858	172	24	0	regulation of cellular process
GO:0009205	4814	21	172	1	0	purine ribonucleoside triphosphate metabolic process
GO:0050793	4814	23	172	2	0	regulation of developmental process
GO:0008652	4814	99	172	3	0	cellular amino acid biosynthetic process
GO:0009199	4814	21	172	1	0	ribonucleoside triphosphate metabolic process
GO:0009605	4814	10	172	1	0	response to external stimulus
GO:0044038	4814	29	172	2	0	cell wall macromolecule biosynthetic process
GO:0070882	4814	39	172	3	0	cellular cell wall organization or biogenesis
GO:0044036	4814	45	172	5	0	cell wall macromolecule metabolic process
GO:0055114	4814	548	172	15	0	oxidation reduction
GO:0008643	4814	54	172	1	0	carbohydrate transport
GO:0006163	4814	44	172	1	0	purine nucleotide metabolic process
GO:0006164	4814	42	172	1	0	purine nucleotide biosynthetic process
GO:0044085	4814	127	172	14	0	cellular component biogenesis
GO:0009653	4814	26	172	3	0	anatomical structure morphogenesis
GO:0046483	4814	178	172	6	0	heterocycle metabolic process
GO:0009165	4814	65	172	1	0	nucleotide biosynthetic process
GO:0009152	4814	36	172	1	0	purine ribonucleotide biosynthetic process
GO:0000902	4814	25	172	2	0	cell morphogenesis
GO:0009150	4814	37	172	1	0	purine ribonucleotide metabolic process
GO:0065003	4814	74	172	8	0	macromolecular complex assembly
GO:0019438	4814	43	172	6	0	aromatic compound biosynthetic process
GO:0006259	4814	162	172	3	0	DNA metabolic process
GO:0065007	4814	874	172	25	0	biological regulation
GO:0009144	4814	21	172	1	0	purine nucleoside triphosphate metabolic process
GO:0009145	4814	20	172	1	0	purine nucleoside triphosphate biosynthetic process
GO:0009142	4814	22	172	1	0	nucleoside triphosphate biosynthetic process
GO:0009141	4814	24	172	1	0	nucleoside triphosphate metabolic process
GO:0042180	4814	240	172	13	0	cellular ketone metabolic process
GO:0006720	4814	21	172	1	0	isoprenoid metabolic process
GO:0006725	4814	81	172	7	0	cellular aromatic compound metabolic process
GO:0032989	4814	25	172	2	0	cellular component morphogenesis
GO:0065008	4814	58	172	3	0	regulation of biological quality
GO:0044106	4814	181	172	8	0	cellular amine metabolic process
GO:0006732	4814	77	172	2	0	coenzyme metabolic process
GO:0009116	4814	36	172	1	0	nucleoside metabolic process
GO:0009117	4814	93	172	1	0	nucleotide metabolic process
GO:0018202	4814	44	172	4	0	peptidyl-histidine modification
GO:0032502	4814	27	172	3	0	developmental process
GO:0009108	4814	47	172	1	0	coenzyme biosynthetic process
GO:0009109	4814	17	172	1	0	coenzyme catabolic process
GO:0018193	4814	46	172	4	0	peptidyl-amino acid modification
GO:0006754	4814	19	172	1	0	ATP biosynthetic process
GO:0006753	4814	93	172	1	0	nucleoside phosphate metabolic process
GO:0015980	4814	43	172	1	0	energy derivation by oxidation of organic compounds
GO:0045449	4814	731	172	17	0	regulation of transcription
GO:0008610	4814	58	172	5	0	lipid biosynthetic process
GO:0055085	4814	230	172	1	0	transmembrane transport
GO:0010556	4814	735	172	17	0	regulation of macromolecule biosynthetic process
GO:0055086	4814	116	172	2	0	nucleobase, nucleoside and nucleotide metabolic process

## Sheet: Bac t90 up
ID	Pop.total	Pop.term	Study.total	Study.term	marg	name
GO:0019491	4814	3	110	3	0.494809	ectoine biosynthetic process
GO:0042399	4814	3	110	3	0.489383	ectoine metabolic process
GO:0006021	4814	3	110	2	0.32469	inositol biosynthetic process
GO:0019954	4814	3	110	2	0.180127	asexual reproduction
GO:0000003	4814	3	110	2	0.179712	reproduction
GO:0043093	4814	3	110	2	0.173084	binary fission
GO:0032505	4814	3	110	2	0.169327	reproduction of a single-celled organism
GO:0030154	4814	1	110	1	0.140862	cell differentiation
GO:0048646	4814	1	110	1	0.140821	anatomical structure formation involved in morphogenesis
GO:0030435	4814	1	110	1	0.133977	sporulation resulting in formation of a cellular spore
GO:0006020	4814	4	110	2	0.123406	inositol metabolic process
GO:0046173	4814	4	110	2	0.122158	polyol biosynthetic process
GO:0016998	4814	10	110	3	0.103019	cell wall macromolecule catabolic process
GO:0044257	4814	2	110	1	0.0794919	cellular protein catabolic process
GO:0051603	4814	2	110	1	0.0717888	proteolysis involved in cellular protein catabolic process
GO:0006571	4814	2	110	1	0.0692684	tyrosine biosynthetic process
GO:0006323	4814	2	110	1	0.0650858	DNA packaging
GO:0030261	4814	2	110	1	0.0617021	chromosome condensation
GO:0043934	4814	2	110	1	0.0485317	sporulation
GO:0006801	4814	3	110	1	0.0364388	superoxide metabolic process
GO:0009095	4814	3	110	1	0.0336031	aromatic amino acid family biosynthetic process, prephenate pathway
GO:0000917	4814	5	110	2	0.0328766	barrier septum formation
GO:0032506	4814	5	110	2	0.0287174	cytokinetic process
GO:0000910	4814	5	110	2	0.0280847	cytokinesis
GO:0006012	4814	4	110	1	0.0191541	galactose metabolic process
GO:0006537	4814	4	110	1	0.0181602	glutamate biosynthetic process
GO:0051276	4814	4	110	1	0.0174041	chromosome organization
GO:0017000	4814	25	110	5	0.0171082	antibiotic biosynthetic process
GO:0000162	4814	9	110	2	0.0161051	tryptophan biosynthetic process
GO:0006570	4814	4	110	1	0.0149184	tyrosine metabolic process
GO:0042435	4814	9	110	2	0.0133837	indole derivative biosynthetic process
GO:0016042	4814	5	110	1	0.0125061	lipid catabolic process
GO:0046219	4814	9	110	2	0.0107674	indolalkylamine biosynthetic process
GO:0030163	4814	5	110	1	0.00935817	protein catabolic process
GO:0017144	4814	28	110	5	0.00866225	drug metabolic process
GO:0016999	4814	28	110	5	0.00858878	antibiotic metabolic process
GO:0006536	4814	6	110	1	0.00729695	glutamate metabolic process
GO:0042434	4814	11	110	2	0.00587858	indole derivative metabolic process
GO:0006586	4814	11	110	2	0.00563266	indolalkylamine metabolic process
GO:0006568	4814	11	110	2	0.00498062	tryptophan metabolic process
GO:0042430	4814	11	110	2	0.00492756	indole and derivative metabolic process
GO:0006800	4814	7	110	1	0.00386735	oxygen and reactive oxygen species metabolic process
GO:0048856	4814	26	110	4	0.00341429	anatomical structure development
GO:0048869	4814	26	110	4	0.00341327	cellular developmental process
GO:0071103	4814	8	110	1	0.00325715	DNA conformation change
GO:0009653	4814	26	110	4	0.00325511	anatomical structure morphogenesis
GO:0032502	4814	27	110	4	0.0029347	developmental process
GO:0044265	4814	8	110	1	0.00231735	cellular macromolecule catabolic process
GO:0046165	4814	13	110	2	0.0022051	alcohol biosynthetic process
GO:0009605	4814	10	110	1	0.00214592	response to external stimulus
GO:0071496	4814	10	110	1	0.00171531	cellular response to external stimulus
GO:0042401	4814	16	110	3	0.00169286	cellular biogenic amine biosynthetic process
GO:0009432	4814	10	110	1	0.00150408	SOS response
GO:0009991	4814	10	110	1	0.0014551	response to extracellular stimulus
GO:0007154	4814	10	110	1	0.00143572	cell communication
GO:0008654	4814	15	110	2	0.00135306	phospholipid biosynthetic process
GO:0000902	4814	25	110	3	0.00126327	cell morphogenesis
GO:0009072	4814	28	110	4	0.00107857	aromatic amino acid family metabolic process
GO:0031668	4814	10	110	1	0.00106633	cellular response to extracellular stimulus
GO:0006596	4814	6	110	1	0.00104286	polyamine biosynthetic process
GO:0007047	4814	20	110	2	0.00102041	cellular cell wall organization
GO:0032989	4814	25	110	3	0.000986736	cellular component morphogenesis
GO:0006631	4814	26	110	3	0.000857144	fatty acid metabolic process
GO:0006644	4814	15	110	2	0.000820409	phospholipid metabolic process
GO:0019438	4814	43	110	6	0.000787756	aromatic compound biosynthetic process
GO:0022604	4814	22	110	2	0.00074898	regulation of cell morphogenesis
GO:0046417	4814	24	110	3	0.000741837	chorismate metabolic process
GO:0050793	4814	23	110	2	0.000738776	regulation of developmental process
GO:0009073	4814	22	110	3	0.000727552	aromatic amino acid family biosynthetic process
GO:0051128	4814	24	110	2	0.000581633	regulation of cellular component organization
GO:0006595	4814	6	110	1	0.000576531	polyamine metabolic process
GO:0008360	4814	22	110	2	0.000558164	regulation of cell shape
GO:0009252	4814	23	110	2	0.000551021	peptidoglycan biosynthetic process
GO:0006023	4814	23	110	2	0.000545919	aminoglycan biosynthetic process
GO:0071555	4814	21	110	2	0.000519388	cell wall organization
GO:0015833	4814	14	110	1	0.000510205	peptide transport
GO:0006024	4814	23	110	2	0.000487756	glycosaminoglycan biosynthetic process
GO:0006633	4814	14	110	1	0.000441837	fatty acid biosynthetic process
GO:0045229	4814	20	110	2	0.000416327	external encapsulating structure organization
GO:0044036	4814	45	110	5	0.000405102	cell wall macromolecule metabolic process
GO:0006576	4814	18	110	3	0.000360204	cellular biogenic amine metabolic process
GO:0019637	4814	21	110	2	0.000351021	organophosphate metabolic process
GO:0022603	4814	22	110	2	0.000292857	regulation of anatomical structure morphogenesis
GO:0044038	4814	29	110	2	0.000276531	cell wall macromolecule biosynthetic process
GO:0009206	4814	20	110	1	0.000269388	purine ribonucleoside triphosphate biosynthetic process
GO:0042398	4814	25	110	3	0.000234694	cellular amino acid derivative biosynthetic process
GO:0009145	4814	20	110	1	0.000228572	purine nucleoside triphosphate biosynthetic process
GO:0006541	4814	19	110	1	0.00022347	glutamine metabolic process
GO:0015837	4814	22	110	1	0.000217347	amine transport
GO:0032787	4814	56	110	6	0.000216327	monocarboxylic acid metabolic process
GO:0009142	4814	22	110	1	0.00019898	nucleoside triphosphate biosynthetic process
GO:0009084	4814	23	110	1	0.000192857	glutamine family amino acid biosynthetic process
GO:0006754	4814	19	110	1	0.000186735	ATP biosynthetic process
GO:0006996	4814	14	110	1	0.000160204	organelle organization
GO:0019751	4814	26	110	2	0.000146939	polyol metabolic process
GO:0010382	4814	29	110	2	0.000137755	cellular cell wall macromolecule metabolic process
GO:0009141	4814	24	110	1	0.000137755	nucleoside triphosphate metabolic process
GO:0009260	4814	39	110	1	0.000134694	ribonucleotide biosynthetic process
GO:0009144	4814	21	110	1	0.000129592	purine nucleoside triphosphate metabolic process
GO:0046034	4814	19	110	1	0.000128572	ATP metabolic process
GO:0006575	4814	29	110	3	8.36736e-05	cellular amino acid derivative metabolic process
GO:0016043	4814	128	110	10	8.36736e-05	cellular component organization
GO:0044255	4814	70	110	5	7.75511e-05	cellular lipid metabolic process
GO:0009199	4814	21	110	1	7.04082e-05	ribonucleoside triphosphate metabolic process
GO:0070271	4814	73	110	4	6.7347e-05	protein complex biogenesis
GO:0009150	4814	37	110	1	6.63266e-05	purine ribonucleotide metabolic process
GO:0030203	4814	36	110	2	6.42858e-05	glycosaminoglycan metabolic process
GO:0009201	4814	20	110	1	6.12246e-05	ribonucleoside triphosphate biosynthetic process
GO:0051301	4814	36	110	2	5.91837e-05	cell division
GO:0022607	4814	78	110	6	5.00001e-05	cellular component assembly
GO:0071554	4814	56	110	5	4.79592e-05	cell wall organization or biogenesis
GO:0007049	4814	35	110	2	3.9796e-05	cell cycle
GO:0009205	4814	21	110	1	3.87755e-05	purine ribonucleoside triphosphate metabolic process
GO:0009259	4814	40	110	1	3.77551e-05	ribonucleotide metabolic process
GO:0043933	4814	83	110	4	3.26531e-05	macromolecular complex subunit organization
GO:0046942	4814	27	110	1	3.26531e-05	carboxylic acid transport
GO:0009165	4814	65	110	1	3.06123e-05	nucleotide biosynthetic process
GO:0006022	4814	43	110	2	2.95919e-05	aminoglycan metabolic process
GO:0006461	4814	73	110	4	2.7551e-05	protein complex assembly
GO:0018106	4814	44	110	1	2.55102e-05	peptidyl-histidine phosphorylation
GO:0043648	4814	35	110	3	2.34694e-05	dicarboxylic acid metabolic process
GO:0042546	4814	38	110	2	2.14286e-05	cell wall biogenesis
GO:0006865	4814	21	110	1	2.04082e-05	amino acid transport
GO:0009064	4814	40	110	2	1.63265e-05	glutamine family amino acid metabolic process
GO:0006352	4814	68	110	4	1.53061e-05	transcription initiation
GO:0009152	4814	36	110	1	1.53061e-05	purine ribonucleotide biosynthetic process
GO:0044267	4814	252	110	2	1.42857e-05	cellular protein metabolic process
GO:0009117	4814	93	110	1	1.22449e-05	nucleotide metabolic process
GO:0000271	4814	51	110	2	1.02041e-05	polysaccharide biosynthetic process
GO:0016053	4814	128	110	8	1.02041e-05	organic acid biosynthetic process
GO:0070882	4814	39	110	2	1.02041e-05	cellular cell wall organization or biogenesis
GO:0018193	4814	46	110	1	1.02041e-05	peptidyl-amino acid modification
GO:0006725	4814	81	110	7	9.18368e-06	cellular aromatic compound metabolic process
GO:0015849	4814	27	110	1	8.16327e-06	organic acid transport
GO:0065003	4814	74	110	4	8.16327e-06	macromolecular complex assembly
GO:0044249	4814	1307	110	25	7.14286e-06	cellular biosynthetic process
GO:0008152	4814	3089	110	64	6.12246e-06	metabolic process
GO:0080090	4814	736	110	10	6.12246e-06	regulation of primary metabolic process
GO:0000270	4814	36	110	2	5.10205e-06	peptidoglycan metabolic process
GO:0044262	4814	123	110	3	5.10205e-06	cellular carbohydrate metabolic process
GO:0006164	4814	42	110	1	5.10205e-06	purine nucleotide biosynthetic process
GO:0009273	4814	38	110	2	4.08164e-06	peptidoglycan-based cell wall biogenesis
GO:0010468	4814	739	110	10	4.08164e-06	regulation of gene expression
GO:0006629	4814	100	110	6	4.08164e-06	lipid metabolic process
GO:0006520	4814	174	110	8	4.08164e-06	cellular amino acid metabolic process
GO:0009059	4814	953	110	12	4.08164e-06	macromolecule biosynthetic process
GO:0046483	4814	178	110	6	4.08164e-06	heterocycle metabolic process
GO:0006259	4814	162	110	2	4.08164e-06	DNA metabolic process
GO:0016310	4814	123	110	1	3.06123e-06	phosphorylation
GO:0016051	4814	69	110	4	3.06123e-06	carbohydrate biosynthetic process
GO:0019752	4814	238	110	14	3.06123e-06	carboxylic acid metabolic process
GO:0031323	4814	741	110	10	1.02041e-06	regulation of cellular metabolic process
GO:0051716	4814	85	110	2	1.02041e-06	cellular response to stimulus
GO:0044260	4814	1221	110	16	1.02041e-06	cellular macromolecule metabolic process
GO:0005976	4814	95	110	2	0	polysaccharide metabolic process
GO:0019538	4814	394	110	6	0	protein metabolic process
GO:0005975	4814	326	110	7	0	carbohydrate metabolic process
GO:0008150	4814	3825	110	81	0	biological_process
GO:0051179	4814	604	110	8	0	localization
GO:0051171	4814	733	110	10	0	regulation of nitrogen compound metabolic process
GO:0034641	4814	1307	110	24	0	cellular nitrogen compound metabolic process
GO:0034645	4814	939	110	12	0	cellular macromolecule biosynthetic process
GO:0034654	4814	72	110	1	0	nucleobase, nucleoside, nucleotide and nucleic acid biosynthetic process
GO:0033554	4814	85	110	2	0	cellular response to stress
GO:0060255	4814	741	110	10	0	regulation of macromolecule metabolic process
GO:0005996	4814	74	110	1	0	monosaccharide metabolic process
GO:0018130	4814	96	110	5	0	heterocycle biosynthetic process
GO:0010467	4814	893	110	10	0	gene expression
GO:0034637	4814	28	110	2	0	cellular carbohydrate biosynthetic process
GO:0009309	4814	106	110	5	0	amine biosynthetic process
GO:0009308	4814	226	110	11	0	amine metabolic process
GO:0043412	4814	133	110	1	0	macromolecule modification
GO:0043436	4814	238	110	14	0	oxoacid metabolic process
GO:0007165	4814	89	110	1	0	signal transduction
GO:0009889	4814	735	110	10	0	regulation of biosynthetic process
GO:0006082	4814	247	110	14	0	organic acid metabolic process
GO:0006950	4814	159	110	3	0	response to stress
GO:0006139	4814	1082	110	13	0	nucleobase, nucleoside, nucleotide and nucleic acid metabolic process
GO:0000160	4814	195	110	8	0	two-component signal transduction system (phosphorelay)
GO:0070589	4814	29	110	2	0	cellular component macromolecule biosynthetic process
GO:0006974	4814	80	110	2	0	response to DNA damage stimulus
GO:0006508	4814	138	110	5	0	proteolysis
GO:0006519	4814	192	110	9	0	cellular amino acid and derivative metabolic process
GO:0006468	4814	84	110	1	0	protein amino acid phosphorylation
GO:0006066	4814	106	110	3	0	alcohol metabolic process
GO:0006464	4814	109	110	1	0	protein modification process
GO:0023060	4814	255	110	8	0	signal transmission
GO:0034404	4814	72	110	1	0	nucleobase, nucleoside and nucleotide biosynthetic process
GO:0006810	4814	602	110	8	0	transport
GO:0031326	4814	735	110	10	0	regulation of cellular biosynthetic process
GO:0046394	4814	122	110	8	0	carboxylic acid biosynthetic process
GO:0006807	4814	1368	110	26	0	nitrogen compound metabolic process
GO:0032774	4814	725	110	10	0	RNA biosynthetic process
GO:0009058	4814	1399	110	32	0	biosynthetic process
GO:0006796	4814	141	110	1	0	phosphate metabolic process
GO:0009056	4814	153	110	5	0	catabolic process
GO:0009057	4814	49	110	1	0	macromolecule catabolic process
GO:0006793	4814	141	110	1	0	phosphorus metabolic process
GO:0023046	4814	255	110	8	0	signaling process
GO:0006310	4814	48	110	1	0	DNA recombination
GO:0023052	4814	260	110	8	0	signaling
GO:0051252	4814	716	110	10	0	regulation of RNA metabolic process
GO:0019219	4814	733	110	10	0	regulation of nucleobase, nucleoside, nucleotide and nucleic acid metabolic process
GO:0006281	4814	80	110	2	0	DNA repair
GO:0019222	4814	746	110	10	0	regulation of metabolic process
GO:0050896	4814	209	110	3	0	response to stimulus
GO:0051234	4814	602	110	8	0	establishment of localization
GO:0009987	4814	2235	110	43	0	cellular process
GO:0044248	4814	63	110	1	0	cellular catabolic process
GO:0044238	4814	1966	110	39	0	primary metabolic process
GO:0044237	4814	1877	110	37	0	cellular metabolic process
GO:0043687	4814	99	110	1	0	post-translational protein modification
GO:0019318	4814	61	110	1	0	hexose metabolic process
GO:0016070	4814	794	110	10	0	RNA metabolic process
GO:0044281	4814	526	110	18	0	small molecule metabolic process
GO:0044283	4814	275	110	11	0	small molecule biosynthetic process
GO:0006355	4814	716	110	10	0	regulation of transcription, DNA-dependent
GO:0006350	4814	739	110	10	0	transcription
GO:0044271	4814	251	110	8	0	cellular nitrogen compound biosynthetic process
GO:0006351	4814	722	110	10	0	transcription, DNA-dependent
GO:0043170	4814	1418	110	22	0	macromolecule metabolic process
GO:0050789	4814	864	110	13	0	regulation of biological process
GO:0050794	4814	858	110	13	0	regulation of cellular process
GO:0008652	4814	99	110	4	0	cellular amino acid biosynthetic process
GO:0055114	4814	548	110	11	0	oxidation reduction
GO:0006163	4814	44	110	1	0	purine nucleotide metabolic process
GO:0044085	4814	127	110	8	0	cellular component biogenesis
GO:0065007	4814	874	110	13	0	biological regulation
GO:0042180	4814	240	110	14	0	cellular ketone metabolic process
GO:0065008	4814	58	110	2	0	regulation of biological quality
GO:0044106	4814	181	110	9	0	cellular amine metabolic process
GO:0018202	4814	44	110	1	0	peptidyl-histidine modification
GO:0006753	4814	93	110	1	0	nucleoside phosphate metabolic process
GO:0045449	4814	731	110	10	0	regulation of transcription
GO:0008610	4814	58	110	3	0	lipid biosynthetic process
GO:0055085	4814	230	110	1	0	transmembrane transport
GO:0055086	4814	116	110	1	0	nucleobase, nucleoside and nucleotide metabolic process
GO:0010556	4814	735	110	10	0	regulation of macromolecule biosynthetic process
