# Supplementary material for: Genome-wide dynamics of a bacterial response to antibiotics that target the cell envelope
Source: BMC Genomics. 2011 May 11;12:226. doi: 10.1186/1471-2164-12-226 (PMC3123327; doi:10.1186/1471-2164-12-226)
Supplement: Additional file 10 — MGSA GO analysis of the genes significantly differently expressed in response to moenomycin. [file 1471-2164-12-226-S10.XLSX]

## Sheet: Moe down t30,60,90
ID	Pop.total	Pop.term	Study.total	Study.term	marg	name
GO:0046417	4814	24	24	1	0.558477	chorismate metabolic process
GO:0008168	4814	112	24	2	0.54132	methyltransferase activity
GO:0005506	4814	70	24	2	0.523645	iron ion binding
GO:0008299	4814	21	24	1	0.457032	isoprenoid biosynthetic process
GO:0016741	4814	114	24	2	0.434704	transferase activity, transferring one-carbon groups
GO:0043648	4814	35	24	1	0.38139	dicarboxylic acid metabolic process
GO:0006720	4814	21	24	1	0.363116	isoprenoid metabolic process
GO:0003924	4814	16	24	1	0.284028	GTPase activity
GO:0018202	4814	44	24	1	0.265845	peptidyl-histidine modification
GO:0018193	4814	46	24	1	0.246051	peptidyl-amino acid modification
GO:0016684	4814	9	24	1	0.243465	oxidoreductase activity, acting on peroxide as acceptor
GO:0018106	4814	44	24	1	0.239915	peptidyl-histidine phosphorylation
GO:0016491	4814	675	24	7	0.221716	oxidoreductase activity
GO:0006422	4814	1	24	1	0.217954	aspartyl-tRNA aminoacylation
GO:0004815	4814	1	24	1	0.214025	aspartate-tRNA ligase activity
GO:0033177	4814	4	24	1	0.201303	proton-transporting two-sector ATPase complex, proton-transporting domain
GO:0015934	4814	8	24	1	0.200805	large ribosomal subunit
GO:0004620	4814	4	24	1	0.194658	phospholipase activity
GO:0034621	4814	14	24	2	0.187813	cellular macromolecular complex subunit organization
GO:0016298	4814	5	24	1	0.182932	lipase activity
GO:0009986	4814	5	24	1	0.179854	cell surface
GO:0045263	4814	4	24	1	0.177999	proton-transporting ATP synthase complex, coupling factor F(o)
GO:0044446	4814	20	24	2	0.177787	intracellular organelle part
GO:0004629	4814	4	24	1	0.176594	phospholipase C activity
GO:0045259	4814	9	24	1	0.167541	proton-transporting ATP synthase complex
GO:0019001	4814	32	24	1	0.164754	guanyl nucleotide binding
GO:0016042	4814	5	24	1	0.164359	lipid catabolic process
GO:0020037	4814	32	24	1	0.16055	heme binding
GO:0015992	4814	14	24	1	0.160281	proton transport
GO:0016469	4814	11	24	1	0.157751	proton-transporting two-sector ATPase complex
GO:0033279	4814	16	24	1	0.156355	ribosomal subunit
GO:0006818	4814	14	24	1	0.15559	hydrogen transport
GO:0016887	4814	235	24	1	0.152839	ATPase activity
GO:0044422	4814	24	24	2	0.149512	organelle part
GO:0008081	4814	10	24	1	0.148195	phosphoric diester hydrolase activity
GO:0005525	4814	32	24	1	0.145584	GTP binding
GO:0032561	4814	32	24	1	0.143976	guanyl ribonucleotide binding
GO:0006353	4814	5	24	1	0.141674	transcription termination
GO:0022411	4814	9	24	1	0.139362	cellular component disassembly
GO:0003715	4814	3	24	1	0.136135	transcription termination factor activity
GO:0042773	4814	13	24	1	0.135739	ATP synthesis coupled electron transport
GO:0043241	4814	9	24	1	0.134732	protein complex disassembly
GO:0006560	4814	6	24	2	0.126362	proline metabolic process
GO:0034623	4814	9	24	1	0.124174	cellular macromolecular complex disassembly
GO:0043624	4814	9	24	1	0.122803	cellular protein complex disassembly
GO:0019843	4814	36	24	2	0.114816	rRNA binding
GO:0006119	4814	23	24	1	0.114076	oxidative phosphorylation
GO:0022904	4814	17	24	1	0.113426	respiratory electron transport chain
GO:0032984	4814	9	24	1	0.113301	macromolecular complex disassembly
GO:0004657	4814	1	24	1	0.108218	proline dehydrogenase activity
GO:0043039	4814	25	24	1	0.107817	tRNA aminoacylation
GO:0006562	4814	1	24	1	0.106288	proline catabolic process
GO:0016645	4814	6	24	2	0.102734	oxidoreductase activity, acting on the CH-NH group of donors
GO:0042255	4814	1	24	1	0.100665	ribosome assembly
GO:0042257	4814	1	24	1	0.100664	ribosomal subunit assembly
GO:0008137	4814	19	24	1	0.1001	NADH dehydrogenase (ubiquinone) activity
GO:0000027	4814	1	24	1	0.0982807	ribosomal large subunit assembly
GO:0016876	4814	27	24	1	0.0961297	ligase activity, forming aminoacyl-tRNA and related compounds
GO:0046906	4814	42	24	1	0.0958552	tetrapyrrole binding
GO:0043038	4814	25	24	1	0.0951542	amino acid activation
GO:0009065	4814	4	24	1	0.0930052	glutamine family amino acid catabolic process
GO:0003954	4814	26	24	1	0.0920705	NADH dehydrogenase activity
GO:0022618	4814	1	24	1	0.0918715	ribonucleoprotein complex assembly
GO:0017111	4814	303	24	2	0.0913787	nucleoside-triphosphatase activity
GO:0006418	4814	25	24	1	0.091343	tRNA aminoacylation for protein translation
GO:0070925	4814	1	24	1	0.0898083	organelle assembly
GO:0016875	4814	27	24	1	0.0896532	ligase activity, forming carbon-oxygen bonds
GO:0003723	4814	78	24	3	0.088496	RNA binding
GO:0016655	4814	26	24	1	0.0882644	oxidoreductase activity, acting on NADH or NADPH, quinone or similar compound as acceptor
GO:0006537	4814	4	24	1	0.0871736	glutamate biosynthetic process
GO:0050136	4814	26	24	1	0.0867542	NADH dehydrogenase (quinone) activity
GO:0022900	4814	22	24	1	0.0861358	electron transport chain
GO:0042273	4814	1	24	1	0.0847991	ribosomal large subunit biogenesis
GO:0016817	4814	311	24	2	0.0842225	hydrolase activity, acting on acid anhydrides
GO:0016818	4814	311	24	2	0.0827685	hydrolase activity, acting on acid anhydrides, in phosphorus-containing anhydrides
GO:0006536	4814	6	24	1	0.0818807	glutamate metabolic process
GO:0008829	4814	1	24	1	0.0807633	dCTP deaminase activity
GO:0005759	4814	1	24	1	0.0801899	mitochondrial matrix
GO:0006229	4814	1	24	1	0.0796909	dUTP biosynthetic process
GO:0009219	4814	4	24	1	0.0790307	pyrimidine deoxyribonucleotide metabolic process
GO:0009265	4814	3	24	1	0.078794	2'-deoxyribonucleotide biosynthetic process
GO:0043233	4814	1	24	1	0.0786817	organelle lumen
GO:0034622	4814	5	24	1	0.0782491	cellular macromolecular complex assembly
GO:0070013	4814	1	24	1	0.077694	intracellular organelle lumen
GO:0016462	4814	309	24	2	0.0776766	pyrophosphatase activity
GO:0009120	4814	3	24	1	0.0774848	deoxyribonucleoside metabolic process
GO:0046700	4814	10	24	1	0.0771501	heterocycle catabolic process
GO:0004812	4814	27	24	1	0.0769756	aminoacyl-tRNA ligase activity
GO:0031980	4814	1	24	1	0.0767623	mitochondrial lumen
GO:0008610	4814	58	24	1	0.0765827	lipid biosynthetic process
GO:0005739	4814	4	24	1	0.0756368	mitochondrion
GO:0009221	4814	3	24	1	0.0752725	pyrimidine deoxyribonucleotide biosynthetic process
GO:0046125	4814	3	24	1	0.0745542	pyrimidine deoxyribonucleoside metabolic process
GO:0009263	4814	3	24	1	0.0740072	deoxyribonucleotide biosynthetic process
GO:0009202	4814	2	24	1	0.0730327	deoxyribonucleoside triphosphate biosynthetic process
GO:0003842	4814	1	24	1	0.0727317	1-pyrroline-5-carboxylate dehydrogenase activity
GO:0031974	4814	1	24	1	0.0726123	membrane-enclosed lumen
GO:0009148	4814	3	24	1	0.0724246	pyrimidine nucleoside triphosphate biosynthetic process
GO:0009211	4814	3	24	1	0.0721899	pyrimidine deoxyribonucleoside triphosphate metabolic process
GO:0009220	4814	3	24	1	0.0721684	pyrimidine ribonucleotide biosynthetic process
GO:0042254	4814	12	24	1	0.0719378	ribosome biogenesis
GO:0009394	4814	4	24	1	0.0717072	2'-deoxyribonucleotide metabolic process
GO:0022613	4814	12	24	1	0.071647	ribonucleoprotein complex biogenesis
GO:0009262	4814	6	24	1	0.0706633	deoxyribonucleotide metabolic process
GO:0009218	4814	3	24	1	0.0704674	pyrimidine ribonucleotide metabolic process
GO:0046080	4814	2	24	1	0.0704511	dUTP metabolic process
GO:0009147	4814	4	24	1	0.0700409	pyrimidine nucleoside triphosphate metabolic process
GO:0044429	4814	1	24	1	0.0699909	mitochondrial part
GO:0009200	4814	3	24	1	0.0681919	deoxyribonucleoside triphosphate metabolic process
GO:0006561	4814	5	24	1	0.066946	proline biosynthetic process
GO:0009212	4814	2	24	1	0.0665807	pyrimidine deoxyribonucleoside triphosphate biosynthetic process
GO:0006213	4814	7	24	1	0.0657899	pyrimidine nucleoside metabolic process
GO:0016646	4814	5	24	1	0.0654062	oxidoreductase activity, acting on the CH-NH group of donors, NAD or NADP as acceptor
GO:0009142	4814	22	24	1	0.0650144	nucleoside triphosphate biosynthetic process
GO:0009084	4814	23	24	2	0.0625123	glutamine family amino acid biosynthetic process
GO:0006996	4814	14	24	1	0.0571276	organelle organization
GO:0009310	4814	21	24	1	0.0561245	amine catabolic process
GO:0004372	4814	9	24	1	0.0559725	glycine hydroxymethyltransferase activity
GO:0006563	4814	8	24	1	0.0550399	L-serine metabolic process
GO:0044255	4814	70	24	1	0.0538194	cellular lipid metabolic process
GO:0045333	4814	35	24	1	0.0536796	cellular respiration
GO:0009141	4814	24	24	1	0.0532633	nucleoside triphosphate metabolic process
GO:0006221	4814	13	24	1	0.0531031	pyrimidine nucleotide biosynthetic process
GO:0006220	4814	15	24	1	0.0523103	pyrimidine nucleotide metabolic process
GO:0006399	4814	41	24	1	0.0516674	tRNA metabolic process
GO:0006544	4814	7	24	1	0.051549	glycine metabolic process
GO:0009063	4814	21	24	1	0.0507613	cellular amino acid catabolic process
GO:0046395	4814	24	24	1	0.0506766	carboxylic acid catabolic process
GO:0034660	4814	50	24	1	0.0497092	ncRNA metabolic process
GO:0016054	4814	24	24	1	0.048597	organic acid catabolic process
GO:0016651	4814	36	24	1	0.0478909	oxidoreductase activity, acting on NADH or NADPH
GO:0019239	4814	10	24	1	0.0469796	deaminase activity
GO:0043231	4814	13	24	1	0.0468276	intracellular membrane-bounded organelle
GO:0006730	4814	22	24	1	0.0451021	one-carbon metabolic process
GO:0003735	4814	63	24	2	0.0436735	structural constituent of ribosome
GO:0043227	4814	15	24	1	0.043346	membrane-bounded organelle
GO:0009069	4814	18	24	1	0.0423072	serine family amino acid metabolic process
GO:0006629	4814	100	24	2	0.0419868	lipid metabolic process
GO:0016814	4814	16	24	1	0.0416449	hydrolase activity, acting on carbon-nitrogen (but not peptide) bonds, in cyclic amidines
GO:0005840	4814	64	24	2	0.0415949	ribosome
GO:0004497	4814	59	24	1	0.0409307	monooxygenase activity
GO:0015980	4814	43	24	1	0.0392878	energy derivation by oxidation of organic compounds
GO:0006468	4814	84	24	1	0.0369929	protein amino acid phosphorylation
GO:0007165	4814	89	24	1	0.036499	signal transduction
GO:0016310	4814	123	24	2	0.0353419	phosphorylation
GO:0009064	4814	40	24	2	0.0352092	glutamine family amino acid metabolic process
GO:0006412	4814	117	24	3	0.0334827	translation
GO:0030529	4814	66	24	2	0.0333572	ribonucleoprotein complex
GO:0009260	4814	39	24	1	0.0326796	ribonucleotide biosynthetic process
GO:0009259	4814	40	24	1	0.0318908	ribonucleotide metabolic process
GO:0005198	4814	72	24	2	0.0305786	structural molecule activity
GO:0015672	4814	47	24	1	0.0302653	monovalent inorganic cation transport
GO:0016775	4814	94	24	1	0.0298878	phosphotransferase activity, nitrogenous group as acceptor
GO:0005215	4814	507	24	1	0.0286796	transporter activity
GO:0043687	4814	99	24	1	0.0254674	post-translational protein modification
GO:0000155	4814	93	24	1	0.024697	two-component sensor activity
GO:0004673	4814	93	24	1	0.0238051	protein histidine kinase activity
GO:0043228	4814	81	24	2	0.0190245	non-membrane-bounded organelle
GO:0043229	4814	89	24	3	0.0182378	intracellular organelle
GO:0043232	4814	81	24	2	0.0181245	intracellular non-membrane-bounded organelle
GO:0043234	4814	80	24	1	0.0176572	protein complex
GO:0006796	4814	141	24	2	0.017648	phosphate metabolic process
GO:0009055	4814	87	24	1	0.0172959	electron carrier activity
GO:0009116	4814	36	24	1	0.0167694	nucleoside metabolic process
GO:0016021	4814	561	24	4	0.0144082	integral to membrane
GO:0044425	4814	585	24	4	0.0138408	membrane part
GO:0043226	4814	91	24	3	0.0138133	organelle
GO:0006793	4814	141	24	2	0.0136367	phosphorus metabolic process
GO:0006464	4814	109	24	1	0.0129194	protein modification process
GO:0043436	4814	238	24	5	0.0124918	oxoacid metabolic process
GO:0009165	4814	65	24	1	0.0120429	nucleotide biosynthetic process
GO:0034404	4814	72	24	1	0.0114214	nucleobase, nucleoside and nucleotide biosynthetic process
GO:0044444	4814	98	24	3	0.0112612	cytoplasmic part
GO:0055114	4814	548	24	6	0.0112225	oxidation reduction
GO:0044248	4814	63	24	1	0.0110337	cellular catabolic process
GO:0006091	4814	84	24	1	0.0107388	generation of precursor metabolites and energy
GO:0008652	4814	99	24	2	0.0106235	cellular amino acid biosynthetic process
GO:0043412	4814	133	24	1	0.00980511	macromolecule modification
GO:0034654	4814	72	24	1	0.00978062	nucleobase, nucleoside, nucleotide and nucleic acid biosynthetic process
GO:0009309	4814	106	24	2	0.00884491	amine biosynthetic process
GO:0032991	4814	146	24	3	0.00854797	macromolecular complex
GO:0031224	4814	569	24	4	0.00852552	intrinsic to membrane
GO:0044282	4814	69	24	1	0.00844797	small molecule catabolic process
GO:0019752	4814	238	24	5	0.00797654	carboxylic acid metabolic process
GO:0043933	4814	83	24	2	0.00778776	macromolecular complex subunit organization
GO:0006812	4814	91	24	1	0.00774082	cation transport
GO:0006520	4814	174	24	4	0.00642858	cellular amino acid metabolic process
GO:0004252	4814	46	24	1	0.00619695	serine-type endopeptidase activity
GO:0004672	4814	132	24	1	0.0053296	protein kinase activity
GO:0006753	4814	93	24	1	0.0046296	nucleoside phosphate metabolic process
GO:0042180	4814	240	24	5	0.00435409	cellular ketone metabolic process
GO:0044267	4814	252	24	4	0.00395204	cellular protein metabolic process
GO:0017171	4814	63	24	1	0.00386633	serine hydrolase activity
GO:0006082	4814	247	24	5	0.00383776	organic acid metabolic process
GO:0016053	4814	128	24	2	0.00375	organic acid biosynthetic process
GO:0009117	4814	93	24	1	0.00354388	nucleotide metabolic process
GO:0044106	4814	181	24	4	0.00345409	cellular amine metabolic process
GO:0008236	4814	63	24	1	0.0033949	serine-type peptidase activity
GO:0046394	4814	122	24	2	0.00334286	carboxylic acid biosynthetic process
GO:0000166	4814	884	24	5	0.0028551	nucleotide binding
GO:0051179	4814	604	24	2	0.00274388	localization
GO:0006811	4814	111	24	1	0.00262959	ion transport
GO:0065003	4814	74	24	1	0.00242959	macromolecular complex assembly
GO:0018130	4814	96	24	1	0.00236123	heterocycle biosynthetic process
GO:0055086	4814	116	24	1	0.00222347	nucleobase, nucleoside and nucleotide metabolic process
GO:0016043	4814	128	24	2	0.00196837	cellular component organization
GO:0009056	4814	153	24	2	0.00193368	catabolic process
GO:0016810	4814	82	24	1	0.00176531	hydrolase activity, acting on carbon-nitrogen (but not peptide) bonds
GO:0030170	4814	78	24	1	0.00176429	pyridoxal phosphate binding
GO:0070279	4814	78	24	1	0.00172959	vitamin B6 binding
GO:0022607	4814	78	24	1	0.00155306	cellular component assembly
GO:0051234	4814	602	24	2	0.00144388	establishment of localization
GO:0006519	4814	192	24	4	0.00124898	cellular amino acid and derivative metabolic process
GO:0042578	4814	87	24	1	0.00124898	phosphoric ester hydrolase activity
GO:0016020	4814	774	24	4	0.00105204	membrane
GO:0004175	4814	83	24	1	0.00094796	endopeptidase activity
GO:0016773	4814	187	24	1	0.000927552	phosphotransferase activity, alcohol group as acceptor
GO:0005515	4814	128	24	1	0.000858164	protein binding
GO:0005886	4814	278	24	1	0.00072347	plasma membrane
GO:0000000	4814	4814	24	24	0.000680613	root
GO:0019842	4814	121	24	1	0.00059898	vitamin binding
GO:0044085	4814	127	24	1	0.000560205	cellular component biogenesis
GO:0030554	4814	736	24	3	0.000464286	adenyl nucleotide binding
GO:0044283	4814	275	24	3	0.000462245	small molecule biosynthetic process
GO:0016874	4814	131	24	1	0.000437756	ligase activity
GO:0046483	4814	178	24	3	0.000426531	heterocycle metabolic process
GO:0001883	4814	736	24	3	0.000376531	purine nucleoside binding
GO:0009308	4814	226	24	4	0.000307143	amine metabolic process
GO:0032553	4814	686	24	4	0.00012347	ribonucleotide binding
GO:0044271	4814	251	24	3	0.000112245	cellular nitrogen compound biosynthetic process
GO:0006810	4814	602	24	2	0.0001	transport
GO:0005524	4814	660	24	3	9.38776e-05	ATP binding
GO:0003824	4814	2991	24	16	9.18368e-05	catalytic activity
GO:0016788	4814	172	24	1	8.4694e-05	hydrolase activity, acting on ester bonds
GO:0008233	4814	152	24	1	8.36736e-05	peptidase activity
GO:0001882	4814	737	24	3	7.24491e-05	nucleoside binding
GO:0032559	4814	660	24	3	7.14286e-05	adenyl ribonucleotide binding
GO:0023046	4814	255	24	1	6.93878e-05	signaling process
GO:0005737	4814	375	24	4	5.91837e-05	cytoplasm
GO:0046914	4814	244	24	2	5.51021e-05	transition metal ion binding
GO:0032774	4814	725	24	1	5.30613e-05	RNA biosynthetic process
GO:0034645	4814	939	24	4	5.20409e-05	cellular macromolecule biosynthetic process
GO:0031326	4814	735	24	1	4.89796e-05	regulation of cellular biosynthetic process
GO:0009889	4814	735	24	1	4.79592e-05	regulation of biosynthetic process
GO:0016772	4814	307	24	1	4.59184e-05	transferase activity, transferring phosphorus-containing groups
GO:0030528	4814	660	24	1	4.28572e-05	transcription regulator activity
GO:0023052	4814	260	24	1	4.28572e-05	signaling
GO:0070011	4814	142	24	1	4.08164e-05	peptidase activity, acting on L-amino acid peptides
GO:0019219	4814	733	24	1	3.9796e-05	regulation of nucleobase, nucleoside, nucleotide and nucleic acid metabolic process
GO:0080090	4814	736	24	1	3.9796e-05	regulation of primary metabolic process
GO:0031323	4814	741	24	1	3.87755e-05	regulation of cellular metabolic process
GO:0009987	4814	2235	24	12	3.77551e-05	cellular process
GO:0050794	4814	858	24	2	3.77551e-05	regulation of cellular process
GO:0005488	4814	2697	24	12	3.26531e-05	binding
GO:0034641	4814	1307	24	6	3.26531e-05	cellular nitrogen compound metabolic process
GO:0006139	4814	1082	24	3	3.16327e-05	nucleobase, nucleoside, nucleotide and nucleic acid metabolic process
GO:0050789	4814	864	24	2	3.16327e-05	regulation of biological process
GO:0048037	4814	318	24	1	3.06123e-05	cofactor binding
GO:0044281	4814	526	24	6	3.06123e-05	small molecule metabolic process
GO:0043170	4814	1418	24	6	3.06123e-05	macromolecule metabolic process
GO:0019538	4814	394	24	5	2.95919e-05	protein metabolic process
GO:0017076	4814	762	24	4	2.95919e-05	purine nucleotide binding
GO:0016301	4814	230	24	1	2.95919e-05	kinase activity
GO:0006350	4814	739	24	1	2.85715e-05	transcription
GO:0045449	4814	731	24	1	2.85715e-05	regulation of transcription
GO:0060255	4814	741	24	1	2.7551e-05	regulation of macromolecule metabolic process
GO:0006807	4814	1368	24	6	2.65306e-05	nitrogen compound metabolic process
GO:0016787	4814	1011	24	5	2.65306e-05	hydrolase activity
GO:0005575	4814	1577	24	10	2.55102e-05	cellular_component
GO:0009059	4814	953	24	4	2.55102e-05	macromolecule biosynthetic process
GO:0032555	4814	686	24	4	2.44898e-05	purine ribonucleotide binding
GO:0044464	4814	1534	24	10	2.44898e-05	cell part
GO:0003674	4814	4477	24	21	2.44898e-05	molecular_function
GO:0060089	4814	252	24	1	2.44898e-05	molecular transducer activity
GO:0044238	4814	1966	24	11	2.2449e-05	primary metabolic process
GO:0044260	4814	1221	24	5	2.2449e-05	cellular macromolecule metabolic process
GO:0051252	4814	716	24	1	2.14286e-05	regulation of RNA metabolic process
GO:0006351	4814	722	24	1	2.14286e-05	transcription, DNA-dependent
GO:0010556	4814	735	24	1	2.14286e-05	regulation of macromolecule biosynthetic process
GO:0044249	4814	1307	24	8	2.04082e-05	cellular biosynthetic process
GO:0016070	4814	794	24	2	2.04082e-05	RNA metabolic process
GO:0065007	4814	874	24	2	1.93878e-05	biological regulation
GO:0010467	4814	893	24	4	1.83674e-05	gene expression
GO:0010468	4814	739	24	1	1.7347e-05	regulation of gene expression
GO:0005622	4814	732	24	6	1.7347e-05	intracellular
GO:0006508	4814	138	24	1	1.63265e-05	proteolysis
GO:0009058	4814	1399	24	8	1.63265e-05	biosynthetic process
GO:0008150	4814	3825	24	19	1.53061e-05	biological_process
GO:0005623	4814	1534	24	10	1.12245e-05	cell
GO:0051171	4814	733	24	1	1.02041e-05	regulation of nitrogen compound metabolic process
GO:0016740	4814	805	24	4	1.02041e-05	transferase activity
GO:0044424	4814	400	24	5	9.18368e-06	intracellular part
GO:0008152	4814	3089	24	17	8.16327e-06	metabolic process
GO:0019222	4814	746	24	1	7.14286e-06	regulation of metabolic process
GO:0043167	4814	492	24	2	7.14286e-06	ion binding
GO:0004871	4814	252	24	1	5.10205e-06	signal transducer activity
GO:0043169	4814	492	24	2	5.10205e-06	cation binding
GO:0003676	4814	1046	24	4	4.08164e-06	nucleic acid binding
GO:0023060	4814	255	24	1	4.08164e-06	signal transmission
GO:0046872	4814	433	24	2	2.04082e-06	metal ion binding
GO:0044237	4814	1877	24	12	0	cellular metabolic process
GO:0006355	4814	716	24	1	0	regulation of transcription, DNA-dependent

## Sheet: Moe down at least 2 of 3
ID	Pop.total	Pop.term	Study.total	Study.term	marg	name
GO:0004748	4814	3	85	3	0.755465	ribonucleoside-diphosphate reductase activity
GO:0015197	4814	10	85	4	0.413811	peptide transporter activity
GO:0008097	4814	1	85	1	0.210825	5S rRNA binding
GO:0004316	4814	1	85	1	0.21012	3-oxoacyl-[acyl-carrier-protein] reductase activity
GO:0000286	4814	1	85	1	0.204481	alanine dehydrogenase activity
GO:0004070	4814	1	85	1	0.191003	aspartate carbamoyltransferase activity
GO:0003922	4814	1	85	1	0.187753	GMP synthase (glutamine-hydrolyzing) activity
GO:0009041	4814	1	85	1	0.179195	uridylate kinase activity
GO:0004815	4814	1	85	1	0.172691	aspartate-tRNA ligase activity
GO:0006422	4814	1	85	1	0.172112	aspartyl-tRNA aminoacylation
GO:0016631	4814	1	85	1	0.170284	enoyl-[acyl-carrier-protein] reductase activity
GO:0033862	4814	1	85	1	0.165872	UMP kinase activity
GO:0004318	4814	1	85	1	0.157447	enoyl-[acyl-carrier-protein] reductase (NADH) activity
GO:0016642	4814	1	85	1	0.156801	oxidoreductase activity, acting on the CH-NH2 group of donors, disulfide as acceptor
GO:0004657	4814	1	85	1	0.155145	proline dehydrogenase activity
GO:0006562	4814	1	85	1	0.148509	proline catabolic process
GO:0006229	4814	1	85	1	0.141346	dUTP biosynthetic process
GO:0004375	4814	1	85	1	0.137206	glycine dehydrogenase (decarboxylating) activity
GO:0019430	4814	1	85	1	0.117488	removal of superoxide radicals
GO:0009986	4814	5	85	2	0.114336	cell surface
GO:0008829	4814	1	85	1	0.112624	dCTP deaminase activity
GO:0000027	4814	1	85	1	0.112427	ribosomal large subunit assembly
GO:0004791	4814	1	85	1	0.111674	thioredoxin-disulfide reductase activity
GO:0006353	4814	5	85	2	0.109924	transcription termination
GO:0042273	4814	1	85	1	0.109434	ribosomal large subunit biogenesis
GO:0016728	4814	5	85	3	0.109295	oxidoreductase activity, acting on CH or CH2 groups, disulfide as acceptor
GO:0022618	4814	1	85	1	0.108885	ribonucleoprotein complex assembly
GO:0071451	4814	1	85	1	0.10708	cellular response to superoxide
GO:0070013	4814	1	85	1	0.106014	intracellular organelle lumen
GO:0071450	4814	1	85	1	0.10515	cellular response to oxygen radical
GO:0042257	4814	1	85	1	0.103762	ribosomal subunit assembly
GO:0070925	4814	1	85	1	0.102846	organelle assembly
GO:0005759	4814	1	85	1	0.099746	mitochondrial matrix
GO:0042255	4814	1	85	1	0.0989338	ribosome assembly
GO:0004312	4814	9	85	3	0.0977123	fatty-acid synthase activity
GO:0005971	4814	2	85	2	0.0957358	ribonucleoside-diphosphate reductase complex
GO:0000305	4814	1	85	1	0.0915389	response to oxygen radical
GO:0031980	4814	1	85	1	0.0901358	mitochondrial lumen
GO:0000303	4814	1	85	1	0.0862276	response to superoxide
GO:0043233	4814	1	85	1	0.0852889	organelle lumen
GO:0003842	4814	1	85	1	0.0850583	1-pyrroline-5-carboxylate dehydrogenase activity
GO:0031974	4814	1	85	1	0.0818725	membrane-enclosed lumen
GO:0044429	4814	1	85	1	0.0791297	mitochondrial part
GO:0042803	4814	1	85	1	0.0790582	protein homodimerization activity
GO:0060590	4814	1	85	1	0.0768276	ATPase regulator activity
GO:0000774	4814	1	85	1	0.0765001	adenyl-nucleotide exchange factor activity
GO:0004830	4814	2	85	1	0.0756307	tryptophan-tRNA ligase activity
GO:0006839	4814	1	85	1	0.0731031	mitochondrial transport
GO:0051087	4814	1	85	1	0.0714358	chaperone binding
GO:0060589	4814	1	85	1	0.0710888	nucleoside-triphosphatase regulator activity
GO:0070585	4814	1	85	1	0.0688337	protein localization in mitochondrion
GO:0030150	4814	1	85	1	0.066247	protein import into mitochondrial matrix
GO:0006436	4814	2	85	1	0.065296	tryptophanyl-tRNA aminoacylation
GO:0007005	4814	1	85	1	0.0647939	mitochondrion organization
GO:0005310	4814	2	85	1	0.0632358	dicarboxylic acid transmembrane transporter activity
GO:0043244	4814	2	85	1	0.0597082	regulation of protein complex disassembly
GO:0015296	4814	2	85	1	0.057699	anion:cation symporter activity
GO:0031554	4814	2	85	1	0.0572368	regulation of transcription termination
GO:0006626	4814	1	85	1	0.057196	protein targeting to mitochondrion
GO:0046037	4814	2	85	1	0.0564531	GMP metabolic process
GO:0017153	4814	2	85	1	0.0558582	sodium:dicarboxylate symporter activity
GO:0006835	4814	2	85	1	0.0556674	dicarboxylic acid transport
GO:0016743	4814	2	85	1	0.0555501	carboxyl- or carbamoyltransferase activity
GO:0006177	4814	2	85	1	0.0545031	GMP biosynthetic process
GO:0005739	4814	4	85	2	0.0501562	mitochondrion
GO:0006827	4814	7	85	2	0.0445745	high-affinity iron ion transport
GO:0034755	4814	7	85	2	0.0412245	iron ion transmembrane transport
GO:0015833	4814	14	85	4	0.0372051	peptide transport
GO:0009212	4814	2	85	1	0.0366225	pyrimidine deoxyribonucleoside triphosphate biosynthetic process
GO:0046080	4814	2	85	1	0.0359858	dUTP metabolic process
GO:0006544	4814	7	85	2	0.0352164	glycine metabolic process
GO:0009202	4814	2	85	1	0.0345602	deoxyribonucleoside triphosphate biosynthetic process
GO:0003715	4814	3	85	1	0.0268755	transcription termination factor activity
GO:0006560	4814	6	85	2	0.0259837	proline metabolic process
GO:0016960	4814	1	85	1	0.0256164	class II ribonucleotide reductase activity
GO:0065002	4814	2	85	1	0.0255021	intracellular protein transmembrane transport
GO:0016645	4814	6	85	2	0.0254276	oxidoreductase activity, acting on the CH-NH group of donors
GO:0050897	4814	1	85	1	0.0251041	cobalt ion binding
GO:0019464	4814	3	85	1	0.024601	glycine decarboxylation via glycine cleavage system
GO:0019856	4814	3	85	1	0.0231898	pyrimidine base biosynthetic process
GO:0017038	4814	2	85	1	0.0221827	protein import
GO:0009200	4814	3	85	1	0.0216572	deoxyribonucleoside triphosphate metabolic process
GO:0042802	4814	2	85	1	0.0214868	identical protein binding
GO:0006207	4814	3	85	1	0.021401	'de novo' pyrimidine base biosynthetic process
GO:0046125	4814	3	85	1	0.0198939	pyrimidine deoxyribonucleoside metabolic process
GO:0009148	4814	3	85	1	0.0196888	pyrimidine nucleoside triphosphate biosynthetic process
GO:0009265	4814	3	85	1	0.0192643	2'-deoxyribonucleotide biosynthetic process
GO:0009221	4814	3	85	1	0.0192521	pyrimidine deoxyribonucleotide biosynthetic process
GO:0033177	4814	4	85	1	0.0190368	proton-transporting two-sector ATPase complex, proton-transporting domain
GO:0009218	4814	3	85	1	0.018949	pyrimidine ribonucleotide metabolic process
GO:0045263	4814	4	85	1	0.0187439	proton-transporting ATP synthase complex, coupling factor F(o)
GO:0009132	4814	2	85	1	0.0186388	nucleoside diphosphate metabolic process
GO:0009186	4814	2	85	1	0.0185694	deoxyribonucleoside diphosphate metabolic process
GO:0009211	4814	3	85	1	0.0183317	pyrimidine deoxyribonucleoside triphosphate metabolic process
GO:0033818	4814	4	85	1	0.0180735	beta-ketoacyl-acyl-carrier-protein synthase III activity
GO:0045259	4814	9	85	2	0.0176102	proton-transporting ATP synthase complex
GO:0009263	4814	3	85	1	0.0171082	deoxyribonucleotide biosynthetic process
GO:0006801	4814	3	85	1	0.0169449	superoxide metabolic process
GO:0004629	4814	4	85	1	0.0167959	phospholipase C activity
GO:0016725	4814	8	85	3	0.0161796	oxidoreductase activity, acting on CH or CH2 groups
GO:0009120	4814	3	85	1	0.0156163	deoxyribonucleoside metabolic process
GO:0009220	4814	3	85	1	0.0148102	pyrimidine ribonucleotide biosynthetic process
GO:0004620	4814	4	85	1	0.0144531	phospholipase activity
GO:0009071	4814	4	85	1	0.0143531	serine family amino acid catabolic process
GO:0006546	4814	4	85	1	0.014251	glycine catabolic process
GO:0006537	4814	4	85	1	0.014047	glutamate biosynthetic process
GO:0022411	4814	9	85	2	0.0139419	cellular component disassembly
GO:0043624	4814	9	85	2	0.0138531	cellular protein complex disassembly
GO:0009065	4814	4	85	1	0.01335	glutamine family amino acid catabolic process
GO:0034623	4814	9	85	2	0.0129194	cellular macromolecular complex disassembly
GO:0008289	4814	5	85	1	0.0125755	lipid binding
GO:0033365	4814	3	85	1	0.0123429	protein localization in organelle
GO:0032984	4814	9	85	2	0.0119623	macromolecular complex disassembly
GO:0034220	4814	17	85	3	0.0119592	ion transmembrane transport
GO:0009219	4814	4	85	1	0.0113072	pyrimidine deoxyribonucleotide metabolic process
GO:0006221	4814	13	85	3	0.011248	pyrimidine nucleotide biosynthetic process
GO:0016469	4814	11	85	2	0.0109276	proton-transporting two-sector ATPase complex
GO:0009262	4814	6	85	2	0.0106031	deoxyribonucleotide metabolic process
GO:0045261	4814	5	85	1	0.0100663	proton-transporting ATP synthase complex, catalytic core F(1)
GO:0006826	4814	9	85	2	0.00981225	iron ion transport
GO:0009394	4814	4	85	1	0.00959185	2'-deoxyribonucleotide metabolic process
GO:0019201	4814	5	85	1	0.00952858	nucleotide kinase activity
GO:0016042	4814	5	85	1	0.00930715	lipid catabolic process
GO:0043241	4814	9	85	2	0.0091643	protein complex disassembly
GO:0006633	4814	14	85	3	0.00909389	fatty acid biosynthetic process
GO:0034621	4814	14	85	3	0.00852042	cellular macromolecular complex subunit organization
GO:0009147	4814	4	85	1	0.00836736	pyrimidine nucleoside triphosphate metabolic process
GO:0006206	4814	5	85	1	0.00798878	pyrimidine base metabolic process
GO:0004315	4814	6	85	1	0.00749286	3-oxoacyl-[acyl-carrier-protein] synthase activity
GO:0070887	4814	5	85	1	0.00706021	cellular response to chemical stimulus
GO:0034622	4814	5	85	1	0.00685817	cellular macromolecular complex assembly
GO:0030288	4814	17	85	3	0.00649286	outer membrane-bounded periplasmic space
GO:0016298	4814	5	85	1	0.00646327	lipase activity
GO:0016668	4814	5	85	1	0.00635613	oxidoreductase activity, acting on sulfur group of donors, NAD or NADP as acceptor
GO:0033178	4814	7	85	1	0.00566429	proton-transporting two-sector ATPase complex, catalytic domain
GO:0030313	4814	18	85	3	0.00552245	cell envelope
GO:0034599	4814	5	85	1	0.00526021	cellular response to oxidative stress
GO:0044462	4814	18	85	3	0.00524592	external encapsulating structure part
GO:0016646	4814	5	85	1	0.00490613	oxidoreductase activity, acting on the CH-NH group of donors, NAD or NADP as acceptor
GO:0034614	4814	5	85	1	0.0048	cellular response to reactive oxygen species
GO:0005381	4814	12	85	2	0.00468878	iron ion transmembrane transporter activity
GO:0006818	4814	14	85	2	0.00464592	hydrogen transport
GO:0046112	4814	6	85	1	0.00456837	nucleobase biosynthetic process
GO:0016628	4814	5	85	1	0.00445409	oxidoreductase activity, acting on the CH-CH group of donors, NAD or NADP as acceptor
GO:0006220	4814	15	85	3	0.00423674	pyrimidine nucleotide metabolic process
GO:0006561	4814	5	85	1	0.00422653	proline biosynthetic process
GO:0042597	4814	19	85	3	0.00399796	periplasmic space
GO:0006605	4814	5	85	1	0.00393878	protein targeting
GO:0046933	4814	7	85	1	0.0039296	hydrogen ion transporting ATP synthase activity, rotational mechanism
GO:0030234	4814	5	85	1	0.00382041	enzyme regulator activity
GO:0006536	4814	6	85	1	0.00381531	glutamate metabolic process
GO:0000302	4814	5	85	1	0.00379592	response to reactive oxygen species
GO:0016638	4814	12	85	2	0.00373368	oxidoreductase activity, acting on the CH-NH2 group of donors
GO:0019205	4814	7	85	1	0.00311633	nucleobase, nucleoside, nucleotide kinase activity
GO:0031975	4814	18	85	3	0.00306837	envelope
GO:0006800	4814	7	85	1	0.0027898	oxygen and reactive oxygen species metabolic process
GO:0015992	4814	14	85	2	0.00269082	proton transport
GO:0016776	4814	8	85	1	0.00234388	phosphotransferase activity, phosphate group as acceptor
GO:0015934	4814	8	85	1	0.00224286	large ribosomal subunit
GO:0015985	4814	10	85	1	0.00220408	energy coupled proton transport, down electrochemical gradient
GO:0010035	4814	7	85	1	0.00212449	response to inorganic substance
GO:0015986	4814	10	85	1	0.00211531	ATP synthesis coupled proton transport
GO:0015370	4814	8	85	1	0.00206021	solute:sodium symporter activity
GO:0005343	4814	8	85	1	0.00200204	organic acid:sodium symporter activity
GO:0006563	4814	8	85	1	0.00172041	L-serine metabolic process
GO:0006979	4814	7	85	1	0.00165714	response to oxidative stress
GO:0004372	4814	9	85	1	0.00164388	glycine hydroxymethyltransferase activity
GO:0006213	4814	7	85	1	0.00148265	pyrimidine nucleoside metabolic process
GO:0009069	4814	18	85	2	0.00142959	serine family amino acid metabolic process
GO:0008081	4814	10	85	1	0.0013898	phosphoric diester hydrolase activity
GO:0016684	4814	9	85	1	0.00136633	oxidoreductase activity, acting on peroxide as acceptor
GO:0015674	4814	17	85	2	0.00119694	di-, tri-valent inorganic cation transport
GO:0016209	4814	17	85	2	0.00114898	antioxidant activity
GO:0006886	4814	8	85	1	0.00110408	intracellular protein transport
GO:0043231	4814	13	85	2	0.00072245	intracellular membrane-bounded organelle
GO:0046700	4814	10	85	1	0.000580613	heterocycle catabolic process
GO:0046907	4814	8	85	1	0.000557143	intracellular transport
GO:0070727	4814	10	85	1	0.000556123	cellular macromolecule localization
GO:0042254	4814	12	85	1	0.000540817	ribosome biogenesis
GO:0033279	4814	16	85	1	0.000512245	ribosomal subunit
GO:0009126	4814	15	85	1	0.000466327	purine nucleoside monophosphate metabolic process
GO:0009167	4814	15	85	1	0.000444898	purine ribonucleoside monophosphate metabolic process
GO:0006119	4814	23	85	2	0.000408164	oxidative phosphorylation
GO:0009206	4814	20	85	1	0.000384694	purine ribonucleoside triphosphate biosynthetic process
GO:0031419	4814	10	85	1	0.000367347	cobalamin binding
GO:0015293	4814	17	85	1	0.00034796	symporter activity
GO:0015031	4814	14	85	1	0.000344898	protein transport
GO:0043227	4814	15	85	2	0.000337755	membrane-bounded organelle
GO:0009127	4814	15	85	1	0.000329592	purine nucleoside monophosphate biosynthetic process
GO:0051641	4814	13	85	1	0.000326531	cellular localization
GO:0019843	4814	36	85	4	0.000308164	rRNA binding
GO:0009112	4814	11	85	1	0.000290817	nucleobase metabolic process
GO:0046034	4814	19	85	1	0.000284694	ATP metabolic process
GO:0034613	4814	10	85	1	0.000256123	cellular protein localization
GO:0046915	4814	21	85	2	0.000253061	transition metal ion transmembrane transporter activity
GO:0006996	4814	14	85	2	0.000237755	organelle organization
GO:0009142	4814	22	85	2	0.000232653	nucleoside triphosphate biosynthetic process
GO:0006720	4814	21	85	1	0.000208163	isoprenoid metabolic process
GO:0009145	4814	20	85	1	0.000204082	purine nucleoside triphosphate biosynthetic process
GO:0030312	4814	29	85	3	0.000203061	external encapsulating structure
GO:0051649	4814	11	85	1	0.000190817	establishment of localization in cell
GO:0016884	4814	15	85	1	0.000180612	carbon-nitrogen ligase activity, with glutamine as amido-N-donor
GO:0016876	4814	27	85	2	0.00017347	ligase activity, forming aminoacyl-tRNA and related compounds
GO:0009310	4814	21	85	2	0.00017347	amine catabolic process
GO:0033036	4814	16	85	1	0.000172449	macromolecule localization
GO:0009168	4814	15	85	1	0.000171429	purine ribonucleoside monophosphate biosynthetic process
GO:0019239	4814	10	85	1	0.000164286	deaminase activity
GO:0009124	4814	20	85	1	0.000154082	nucleoside monophosphate biosynthetic process
GO:0009144	4814	21	85	1	0.000146939	purine nucleoside triphosphate metabolic process
GO:0043039	4814	25	85	2	0.000145919	tRNA aminoacylation
GO:0000041	4814	18	85	2	0.000142857	transition metal ion transport
GO:0006631	4814	26	85	3	0.000142857	fatty acid metabolic process
GO:0009161	4814	17	85	1	0.000142857	ribonucleoside monophosphate metabolic process
GO:0016667	4814	19	85	1	0.000137755	oxidoreductase activity, acting on sulfur group of donors
GO:0016054	4814	24	85	2	0.000126531	organic acid catabolic process
GO:0046942	4814	27	85	2	0.00012551	carboxylic acid transport
GO:0044422	4814	24	85	2	0.000121429	organelle part
GO:0008299	4814	21	85	1	0.000121429	isoprenoid biosynthetic process
GO:0006457	4814	18	85	1	0.000119388	protein folding
GO:0043038	4814	25	85	2	0.000110204	amino acid activation
GO:0022613	4814	12	85	1	0.000106123	ribonucleoprotein complex biogenesis
GO:0008137	4814	19	85	1	9.59185e-05	NADH dehydrogenase (ubiquinone) activity
GO:0006418	4814	25	85	2	9.48981e-05	tRNA aminoacylation for protein translation
GO:0015078	4814	18	85	1	9.08164e-05	hydrogen ion transmembrane transporter activity
GO:0006865	4814	21	85	1	9.08164e-05	amino acid transport
GO:0003924	4814	16	85	1	8.26531e-05	GTPase activity
GO:0006754	4814	19	85	1	8.16327e-05	ATP biosynthetic process
GO:0044446	4814	20	85	2	7.75511e-05	intracellular organelle part
GO:0051128	4814	24	85	1	7.75511e-05	regulation of cellular component organization
GO:0042773	4814	13	85	1	7.55103e-05	ATP synthesis coupled electron transport
GO:0009063	4814	21	85	2	7.24491e-05	cellular amino acid catabolic process
GO:0015672	4814	47	85	3	7.14286e-05	monovalent inorganic cation transport
GO:0009205	4814	21	85	1	7.04082e-05	purine ribonucleoside triphosphate metabolic process
GO:0015837	4814	22	85	1	7.04082e-05	amine transport
GO:0009056	4814	153	85	3	6.63266e-05	catabolic process
GO:0009199	4814	21	85	1	6.32654e-05	ribonucleoside triphosphate metabolic process
GO:0005525	4814	32	85	1	5.91837e-05	GTP binding
GO:0008104	4814	16	85	1	5.81633e-05	protein localization
GO:0016875	4814	27	85	2	5.40817e-05	ligase activity, forming carbon-oxygen bonds
GO:0008509	4814	18	85	1	5.10205e-05	anion transmembrane transporter activity
GO:0006730	4814	22	85	1	4.89796e-05	one-carbon metabolic process
GO:0051287	4814	30	85	1	4.38776e-05	NAD or NADH binding
GO:0015171	4814	20	85	1	3.9796e-05	amino acid transmembrane transporter activity
GO:0046417	4814	24	85	1	3.87755e-05	chorismate metabolic process
GO:0016831	4814	19	85	1	3.46939e-05	carboxy-lyase activity
GO:0015077	4814	24	85	1	3.36735e-05	monovalent inorganic cation transmembrane transporter activity
GO:0015294	4814	17	85	1	2.85715e-05	solute:cation symporter activity
GO:0006541	4814	19	85	1	2.2449e-05	glutamine metabolic process
GO:0003954	4814	26	85	1	2.2449e-05	NADH dehydrogenase activity
GO:0022904	4814	17	85	1	2.14286e-05	respiratory electron transport chain
GO:0005524	4814	660	85	18	2.14286e-05	ATP binding
GO:0044255	4814	70	85	4	1.93878e-05	cellular lipid metabolic process
GO:0016655	4814	26	85	1	1.83674e-05	oxidoreductase activity, acting on NADH or NADPH, quinone or similar compound as acceptor
GO:0032561	4814	32	85	1	1.7347e-05	guanyl ribonucleotide binding
GO:0006813	4814	15	85	1	1.7347e-05	potassium ion transport
GO:0045184	4814	14	85	1	1.63265e-05	establishment of protein localization
GO:0009084	4814	23	85	2	1.53061e-05	glutamine family amino acid biosynthetic process
GO:0030001	4814	62	85	3	1.53061e-05	metal ion transport
GO:0009123	4814	20	85	1	1.12245e-05	nucleoside monophosphate metabolic process
GO:0050794	4814	858	85	8	1.12245e-05	regulation of cellular process
GO:0005275	4814	21	85	1	1.02041e-05	amine transmembrane transporter activity
GO:0003700	4814	596	85	2	1.02041e-05	transcription factor activity
GO:0044271	4814	251	85	7	8.16327e-06	cellular nitrogen compound biosynthetic process
GO:0046872	4814	433	85	5	7.14286e-06	metal ion binding
GO:0050136	4814	26	85	1	7.14286e-06	NADH dehydrogenase (quinone) activity
GO:0005840	4814	64	85	4	7.14286e-06	ribosome
GO:0018106	4814	44	85	1	5.10205e-06	peptidyl-histidine phosphorylation
GO:0023052	4814	260	85	3	5.10205e-06	signaling
GO:0015291	4814	67	85	1	2.04082e-06	secondary active transmembrane transporter activity
GO:0006519	4814	192	85	10	2.04082e-06	cellular amino acid and derivative metabolic process
GO:0070279	4814	78	85	3	1.02041e-06	vitamin B6 binding
GO:0046395	4814	24	85	2	1.02041e-06	carboxylic acid catabolic process
GO:0000000	4814	4814	85	85	0	root
GO:0019538	4814	394	85	9	0	protein metabolic process
GO:0005488	4814	2697	85	44	0	binding
GO:0032555	4814	686	85	19	0	purine ribonucleotide binding
GO:0032553	4814	686	85	19	0	ribonucleotide binding
GO:0032559	4814	660	85	18	0	adenyl ribonucleotide binding
GO:0016301	4814	230	85	3	0	kinase activity
GO:0016310	4814	123	85	3	0	phosphorylation
GO:0060255	4814	741	85	5	0	regulation of macromolecule metabolic process
GO:0022804	4814	162	85	2	0	active transmembrane transporter activity
GO:0016564	4814	24	85	1	0	transcription repressor activity
GO:0050660	4814	75	85	1	0	FAD binding
GO:0050662	4814	201	85	2	0	coenzyme binding
GO:0006629	4814	100	85	5	0	lipid metabolic process
GO:0022891	4814	179	85	6	0	substrate-specific transmembrane transporter activity
GO:0022890	4814	48	85	3	0	inorganic cation transmembrane transporter activity
GO:0022892	4814	218	85	10	0	substrate-specific transporter activity
GO:0022900	4814	22	85	1	0	electron transport chain
GO:0016597	4814	29	85	1	0	amino acid binding
GO:0016616	4814	59	85	1	0	oxidoreductase activity, acting on the CH-OH group of donors, NAD or NADP as acceptor
GO:0022857	4814	235	85	6	0	transmembrane transporter activity
GO:0016614	4814	69	85	1	0	oxidoreductase activity, acting on CH-OH group of donors
GO:0043933	4814	83	85	4	0	macromolecular complex subunit organization
GO:0016627	4814	39	85	1	0	oxidoreductase activity, acting on the CH-CH group of donors
GO:0005623	4814	1534	85	39	0	cell
GO:0005622	4814	732	85	16	0	intracellular
GO:0009889	4814	735	85	5	0	regulation of biosynthetic process
GO:0000155	4814	93	85	1	0	two-component sensor activity
GO:0000156	4814	131	85	1	0	two-component response regulator activity
GO:0006461	4814	73	85	1	0	protein complex assembly
GO:0004497	4814	59	85	1	0	monooxygenase activity
GO:0000160	4814	195	85	1	0	two-component signal transduction system (phosphorelay)
GO:0000166	4814	884	85	24	0	nucleotide binding
GO:0006412	4814	117	85	6	0	translation
GO:0005575	4814	1577	85	39	0	cellular_component
GO:0030554	4814	736	85	20	0	adenyl nucleotide binding
GO:0006508	4814	138	85	1	0	proteolysis
GO:0016462	4814	309	85	10	0	pyrophosphatase activity
GO:0006520	4814	174	85	9	0	cellular amino acid metabolic process
GO:0030529	4814	66	85	4	0	ribonucleoprotein complex
GO:0030528	4814	660	85	5	0	transcription regulator activity
GO:0006468	4814	84	85	1	0	protein amino acid phosphorylation
GO:0006464	4814	109	85	1	0	protein modification process
GO:0016491	4814	675	85	17	0	oxidoreductase activity
GO:0005506	4814	70	85	2	0	iron ion binding
GO:0005515	4814	128	85	4	0	protein binding
GO:0016021	4814	561	85	16	0	integral to membrane
GO:0016020	4814	774	85	20	0	membrane
GO:0031326	4814	735	85	5	0	regulation of cellular biosynthetic process
GO:0016788	4814	172	85	1	0	hydrolase activity, acting on ester bonds
GO:0046873	4814	35	85	2	0	metal ion transmembrane transporter activity
GO:0031323	4814	741	85	5	0	regulation of cellular metabolic process
GO:0016787	4814	1011	85	13	0	hydrolase activity
GO:0032774	4814	725	85	4	0	RNA biosynthetic process
GO:0009058	4814	1399	85	24	0	biosynthetic process
GO:0009059	4814	953	85	13	0	macromolecule biosynthetic process
GO:0016775	4814	94	85	1	0	phosphotransferase activity, nitrogenous group as acceptor
GO:0009064	4814	40	85	3	0	glutamine family amino acid metabolic process
GO:0032787	4814	56	85	3	0	monocarboxylic acid metabolic process
GO:0016773	4814	187	85	1	0	phosphotransferase activity, alcohol group as acceptor
GO:0016772	4814	307	85	3	0	transferase activity, transferring phosphorus-containing groups
GO:0016053	4814	128	85	6	0	organic acid biosynthetic process
GO:0016829	4814	131	85	1	0	lyase activity
GO:0016830	4814	36	85	1	0	carbon-carbon lyase activity
GO:0005198	4814	72	85	4	0	structural molecule activity
GO:0051252	4814	716	85	4	0	regulation of RNA metabolic process
GO:0046906	4814	42	85	2	0	tetrapyrrole binding
GO:0016817	4814	311	85	10	0	hydrolase activity, acting on acid anhydrides
GO:0016818	4814	311	85	10	0	hydrolase activity, acting on acid anhydrides, in phosphorus-containing anhydrides
GO:0009055	4814	87	85	1	0	electron carrier activity
GO:0015082	4814	22	85	2	0	di-, tri-valent inorganic cation transmembrane transporter activity
GO:0016814	4814	16	85	1	0	hydrolase activity, acting on carbon-nitrogen (but not peptide) bonds, in cyclic amidines
GO:0005215	4814	507	85	25	0	transporter activity
GO:0080090	4814	736	85	5	0	regulation of primary metabolic process
GO:0016810	4814	82	85	1	0	hydrolase activity, acting on carbon-nitrogen (but not peptide) bonds
GO:0015075	4814	141	85	5	0	ion transmembrane transporter activity
GO:0051234	4814	602	85	29	0	establishment of localization
GO:0016043	4814	128	85	5	0	cellular component organization
GO:0009987	4814	2235	85	40	0	cellular process
GO:0006399	4814	41	85	2	0	tRNA metabolic process
GO:0042592	4814	34	85	1	0	homeostatic process
GO:0019725	4814	30	85	1	0	cellular homeostasis
GO:0046943	4814	31	85	2	0	carboxylic acid transmembrane transporter activity
GO:0043687	4814	99	85	1	0	post-translational protein modification
GO:0046914	4814	244	85	4	0	transition metal ion binding
GO:0016070	4814	794	85	6	0	RNA metabolic process
GO:0048037	4814	318	85	5	0	cofactor binding
GO:0019752	4814	238	85	14	0	carboxylic acid metabolic process
GO:0004175	4814	83	85	1	0	endopeptidase activity
GO:0070271	4814	73	85	1	0	protein complex biogenesis
GO:0006352	4814	68	85	1	0	transcription initiation
GO:0006355	4814	716	85	4	0	regulation of transcription, DNA-dependent
GO:0016887	4814	235	85	9	0	ATPase activity
GO:0042578	4814	87	85	1	0	phosphoric ester hydrolase activity
GO:0006350	4814	739	85	5	0	transcription
GO:0016874	4814	131	85	4	0	ligase activity
GO:0006351	4814	722	85	4	0	transcription, DNA-dependent
GO:0016879	4814	47	85	2	0	ligase activity, forming carbon-nitrogen bonds
GO:0043648	4814	35	85	1	0	dicarboxylic acid metabolic process
GO:0022607	4814	78	85	2	0	cellular component assembly
GO:0009201	4814	20	85	1	0	ribonucleoside triphosphate biosynthetic process
GO:0046983	4814	55	85	1	0	protein dimerization activity
GO:0016651	4814	36	85	2	0	oxidoreductase activity, acting on NADH or NADPH
GO:0006163	4814	44	85	2	0	purine nucleotide metabolic process
GO:0006164	4814	42	85	2	0	purine nucleotide biosynthetic process
GO:0009165	4814	65	85	5	0	nucleotide biosynthetic process
GO:0004252	4814	46	85	1	0	serine-type endopeptidase activity
GO:0009152	4814	36	85	2	0	purine ribonucleotide biosynthetic process
GO:0005342	4814	31	85	2	0	organic acid transmembrane transporter activity
GO:0009156	4814	17	85	1	0	ribonucleoside monophosphate biosynthetic process
GO:0009150	4814	37	85	2	0	purine ribonucleotide metabolic process
GO:0006260	4814	41	85	2	0	DNA replication
GO:0006259	4814	162	85	2	0	DNA metabolic process
GO:0019842	4814	121	85	4	0	vitamin binding
GO:0060089	4814	252	85	3	0	molecular transducer activity
GO:0009141	4814	24	85	2	0	nucleoside triphosphate metabolic process
GO:0032991	4814	146	85	8	0	macromolecular complex
GO:0009116	4814	36	85	1	0	nucleoside metabolic process
GO:0009117	4814	93	85	6	0	nucleotide metabolic process
GO:0016740	4814	805	85	12	0	transferase activity
GO:0015980	4814	43	85	1	0	energy derivation by oxidation of organic compounds
GO:0016741	4814	114	85	3	0	transferase activity, transferring one-carbon groups
GO:0031406	4814	56	85	1	0	carboxylic acid binding
GO:0016746	4814	153	85	3	0	transferase activity, transferring acyl groups
GO:0016747	4814	140	85	3	0	transferase activity, transferring acyl groups other than amino-acyl groups
GO:0044425	4814	585	85	17	0	membrane part
GO:0044424	4814	400	85	15	0	intracellular part
GO:0003824	4814	2991	85	45	0	catalytic activity
GO:0019001	4814	32	85	1	0	guanyl nucleotide binding
GO:0004871	4814	252	85	3	0	signal transducer activity
GO:0044444	4814	98	85	8	0	cytoplasmic part
GO:0034660	4814	50	85	2	0	ncRNA metabolic process
GO:0008150	4814	3825	85	69	0	biological_process
GO:0051179	4814	604	85	29	0	localization
GO:0008152	4814	3089	85	41	0	metabolic process
GO:0051171	4814	733	85	5	0	regulation of nitrogen compound metabolic process
GO:0017076	4814	762	85	21	0	purine nucleotide binding
GO:0034641	4814	1307	85	19	0	cellular nitrogen compound metabolic process
GO:0009259	4814	40	85	3	0	ribonucleotide metabolic process
GO:0009260	4814	39	85	3	0	ribonucleotide biosynthetic process
GO:0034645	4814	939	85	13	0	cellular macromolecule biosynthetic process
GO:0008168	4814	112	85	2	0	methyltransferase activity
GO:0034654	4814	72	85	5	0	nucleobase, nucleoside, nucleotide and nucleic acid biosynthetic process
GO:0033554	4814	85	85	1	0	cellular response to stress
GO:0018130	4814	96	85	1	0	heterocycle biosynthetic process
GO:0010468	4814	739	85	5	0	regulation of gene expression
GO:0020037	4814	32	85	1	0	heme binding
GO:0044464	4814	1534	85	39	0	cell part
GO:0010467	4814	893	85	11	0	gene expression
GO:0015849	4814	27	85	2	0	organic acid transport
GO:0009309	4814	106	85	3	0	amine biosynthetic process
GO:0009308	4814	226	85	9	0	amine metabolic process
GO:0043412	4814	133	85	1	0	macromolecule modification
GO:0070011	4814	142	85	1	0	peptidase activity, acting on L-amino acid peptides
GO:0003735	4814	63	85	4	0	structural constituent of ribosome
GO:0008233	4814	152	85	1	0	peptidase activity
GO:0030170	4814	78	85	3	0	pyridoxal phosphate binding
GO:0008236	4814	63	85	1	0	serine-type peptidase activity
GO:0043436	4814	238	85	14	0	oxoacid metabolic process
GO:0007165	4814	89	85	2	0	signal transduction
GO:0017111	4814	303	85	10	0	nucleoside-triphosphatase activity
GO:0003723	4814	78	85	6	0	RNA binding
GO:0006082	4814	247	85	14	0	organic acid metabolic process
GO:0008415	4814	126	85	3	0	acyltransferase activity
GO:0031224	4814	569	85	16	0	intrinsic to membrane
GO:0006091	4814	84	85	2	0	generation of precursor metabolites and energy
GO:0003674	4814	4477	85	78	0	molecular_function
GO:0006950	4814	159	85	2	0	response to stress
GO:0003677	4814	918	85	4	0	DNA binding
GO:0003676	4814	1046	85	10	0	nucleic acid binding
GO:0006139	4814	1082	85	15	0	nucleobase, nucleoside, nucleotide and nucleic acid metabolic process
GO:0008324	4814	121	85	5	0	cation transmembrane transporter activity
GO:0016987	4814	68	85	1	0	sigma factor activity
GO:0016986	4814	68	85	1	0	transcription initiation factor activity
GO:0006812	4814	91	85	5	0	cation transport
GO:0023060	4814	255	85	3	0	signal transmission
GO:0006811	4814	111	85	5	0	ion transport
GO:0034404	4814	72	85	5	0	nucleobase, nucleoside and nucleotide biosynthetic process
GO:0006810	4814	602	85	29	0	transport
GO:0046394	4814	122	85	6	0	carboxylic acid biosynthetic process
GO:0006807	4814	1368	85	19	0	nitrogen compound metabolic process
GO:0043228	4814	81	85	4	0	non-membrane-bounded organelle
GO:0043229	4814	89	85	6	0	intracellular organelle
GO:0043226	4814	91	85	6	0	organelle
GO:0006796	4814	141	85	3	0	phosphate metabolic process
GO:0006793	4814	141	85	3	0	phosphorus metabolic process
GO:0023046	4814	255	85	3	0	signaling process
GO:0001883	4814	736	85	20	0	purine nucleoside binding
GO:0001882	4814	737	85	20	0	nucleoside binding
GO:0005737	4814	375	85	13	0	cytoplasm
GO:0019219	4814	733	85	5	0	regulation of nucleobase, nucleoside, nucleotide and nucleic acid metabolic process
GO:0019222	4814	746	85	5	0	regulation of metabolic process
GO:0043232	4814	81	85	4	0	intracellular non-membrane-bounded organelle
GO:0043234	4814	80	85	4	0	protein complex
GO:0051716	4814	85	85	1	0	cellular response to stimulus
GO:0050896	4814	209	85	2	0	response to stimulus
GO:0004673	4814	93	85	1	0	protein histidine kinase activity
GO:0004672	4814	132	85	1	0	protein kinase activity
GO:0044248	4814	63	85	2	0	cellular catabolic process
GO:0044249	4814	1307	85	24	0	cellular biosynthetic process
GO:0043167	4814	492	85	5	0	ion binding
GO:0044238	4814	1966	85	31	0	primary metabolic process
GO:0044237	4814	1877	85	33	0	cellular metabolic process
GO:0044281	4814	526	85	17	0	small molecule metabolic process
GO:0044282	4814	69	85	2	0	small molecule catabolic process
GO:0044283	4814	275	85	10	0	small molecule biosynthetic process
GO:0045333	4814	35	85	1	0	cellular respiration
GO:0043169	4814	492	85	5	0	cation binding
GO:0043170	4814	1418	85	16	0	macromolecule metabolic process
GO:0044267	4814	252	85	8	0	cellular protein metabolic process
GO:0043176	4814	29	85	1	0	amine binding
GO:0044260	4814	1221	85	15	0	cellular macromolecule metabolic process
GO:0050789	4814	864	85	8	0	regulation of biological process
GO:0008652	4814	99	85	3	0	cellular amino acid biosynthetic process
GO:0055114	4814	548	85	15	0	oxidation reduction
GO:0017171	4814	63	85	1	0	serine hydrolase activity
GO:0044085	4814	127	85	2	0	cellular component biogenesis
GO:0046483	4814	178	85	7	0	heterocycle metabolic process
GO:0005886	4814	278	85	12	0	plasma membrane
GO:0065003	4814	74	85	2	0	macromolecular complex assembly
GO:0004812	4814	27	85	2	0	aminoacyl-tRNA ligase activity
GO:0065007	4814	874	85	8	0	biological regulation
GO:0042180	4814	240	85	14	0	cellular ketone metabolic process
GO:0006725	4814	81	85	1	0	cellular aromatic compound metabolic process
GO:0065008	4814	58	85	1	0	regulation of biological quality
GO:0044106	4814	181	85	9	0	cellular amine metabolic process
GO:0042221	4814	59	85	1	0	response to chemical stimulus
GO:0018202	4814	44	85	1	0	peptidyl-histidine modification
GO:0018193	4814	46	85	1	0	peptidyl-amino acid modification
GO:0006753	4814	93	85	6	0	nucleoside phosphate metabolic process
GO:0008610	4814	58	85	4	0	lipid biosynthetic process
GO:0045449	4814	731	85	5	0	regulation of transcription
GO:0055085	4814	230	85	7	0	transmembrane transport
GO:0045454	4814	26	85	1	0	cell redox homeostasis
GO:0010556	4814	735	85	5	0	regulation of macromolecule biosynthetic process
GO:0055086	4814	116	85	6	0	nucleobase, nucleoside and nucleotide metabolic process

## Sheet: Moe up t30,60,90
ID	Pop.total	Pop.term	Study.total	Study.term	marg	name
GO:0042399	4814	3	72	3	0.543783	ectoine metabolic process
GO:0019491	4814	3	72	3	0.441567	ectoine biosynthetic process
GO:0016639	4814	4	72	2	0.281963	oxidoreductase activity, acting on the CH-NH2 group of donors, NAD or NADP as acceptor
GO:0009274	4814	4	72	2	0.273656	peptidoglycan-based cell wall
GO:0032505	4814	3	72	3	0.259892	reproduction of a single-celled organism
GO:0000003	4814	3	72	3	0.233327	reproduction
GO:0019954	4814	3	72	3	0.227028	asexual reproduction
GO:0043093	4814	3	72	3	0.20929	binary fission
GO:0016863	4814	1	72	1	0.208348	intramolecular oxidoreductase activity, transposing C=C bonds
GO:0051603	4814	2	72	2	0.198503	proteolysis involved in cellular protein catabolic process
GO:0004160	4814	1	72	1	0.195762	dihydroxy-acid dehydratase activity
GO:0004411	4814	1	72	1	0.190944	homogentisate 1,2-dioxygenase activity
GO:0031988	4814	6	72	3	0.182048	membrane-bounded vesicle
GO:0004298	4814	2	72	2	0.175774	threonine-type endopeptidase activity
GO:0003862	4814	1	72	1	0.173438	3-isopropylmalate dehydrogenase activity
GO:0012505	4814	6	72	3	0.172356	endomembrane system
GO:0004452	4814	1	72	1	0.170591	isopentenyl-diphosphate delta-isomerase activity
GO:0044257	4814	2	72	2	0.161978	cellular protein catabolic process
GO:0000502	4814	2	72	2	0.161257	proteasome complex
GO:0005839	4814	2	72	2	0.15302	proteasome core complex
GO:0012506	4814	6	72	3	0.149846	vesicle membrane
GO:0070003	4814	2	72	2	0.147614	threonine-type peptidase activity
GO:0031090	4814	6	72	3	0.144903	organelle membrane
GO:0030435	4814	1	72	1	0.135892	sporulation resulting in formation of a cellular spore
GO:0031160	4814	1	72	1	0.129367	spore wall
GO:0031982	4814	10	72	4	0.126771	vesicle
GO:0048646	4814	1	72	1	0.12468	anatomical structure formation involved in morphogenesis
GO:0030154	4814	1	72	1	0.122108	cell differentiation
GO:0009098	4814	5	72	2	0.104551	leucine biosynthetic process
GO:0003978	4814	2	72	1	0.100065	UDP-glucose 4-epimerase activity
GO:0006551	4814	5	72	2	0.0970674	leucine metabolic process
GO:0006323	4814	2	72	1	0.0906174	DNA packaging
GO:0003871	4814	2	72	1	0.0905674	5-methyltetrahydropteroyltriglutamate-homocysteine S-methyltransferase activity
GO:0004795	4814	2	72	1	0.0869909	threonine synthase activity
GO:0003951	4814	2	72	1	0.0858093	NAD+ kinase activity
GO:0042085	4814	2	72	1	0.080796	5-methyltetrahydropteroyltri-L-glutamate-dependent methyltransferase activity
GO:0030261	4814	2	72	1	0.075694	chromosome condensation
GO:0003861	4814	2	72	1	0.0739919	3-isopropylmalate dehydratase activity
GO:0043545	4814	6	72	2	0.068247	molybdopterin cofactor metabolic process
GO:0019720	4814	6	72	2	0.0646144	Mo-molybdopterin cofactor metabolic process
GO:0006559	4814	2	72	1	0.0644439	L-phenylalanine catabolic process
GO:0006572	4814	2	72	1	0.0603307	tyrosine catabolic process
GO:0051189	4814	6	72	2	0.0595633	prosthetic group metabolic process
GO:0032324	4814	6	72	2	0.0591735	molybdopterin cofactor biosynthetic process
GO:0006777	4814	6	72	2	0.059045	Mo-molybdopterin cofactor biosynthetic process
GO:0018904	4814	3	72	1	0.0514337	organic ether metabolic process
GO:0043934	4814	2	72	1	0.0512082	sporulation
GO:0008963	4814	3	72	1	0.0454878	phospho-N-acetylmuramoyl-pentapeptide-transferase activity
GO:0006662	4814	3	72	1	0.0407164	glycerol ether metabolic process
GO:0000910	4814	5	72	3	0.0405623	cytokinesis
GO:0031410	4814	8	72	3	0.0393633	cytoplasmic vesicle
GO:0032506	4814	5	72	3	0.0372358	cytokinetic process
GO:0044433	4814	2	72	1	0.035197	cytoplasmic vesicle part
GO:0031411	4814	8	72	3	0.034098	gas vesicle
GO:0009099	4814	3	72	1	0.0334898	valine biosynthetic process
GO:0000917	4814	5	72	3	0.0327623	barrier septum formation
GO:0033816	4814	1	72	1	0.0306531	diaminobutyrate acetyltransferase activity
GO:0033990	4814	1	72	1	0.0304776	ectoine synthase activity
GO:0006558	4814	3	72	1	0.0299194	L-phenylalanine metabolic process
GO:0033172	4814	2	72	1	0.0276929	gas vesicle shell
GO:0047307	4814	1	72	1	0.0274694	diaminobutyrate-pyruvate transaminase activity
GO:0005618	4814	11	72	3	0.0273745	cell wall
GO:0016638	4814	12	72	3	0.0264735	oxidoreductase activity, acting on the CH-NH2 group of donors
GO:0006749	4814	4	72	1	0.0242235	glutathione metabolic process
GO:0031412	4814	8	72	2	0.0238286	gas vesicle organization
GO:0016050	4814	8	72	2	0.0237153	vesicle organization
GO:0055072	4814	4	72	1	0.0235092	iron ion homeostasis
GO:0045303	4814	1	72	1	0.0234419	diaminobutyrate-2-oxoglutarate transaminase activity
GO:0004357	4814	4	72	1	0.023101	glutamate-cysteine ligase activity
GO:0030005	4814	4	72	1	0.0224888	cellular di-, tri-valent inorganic cation homeostasis
GO:0030003	4814	4	72	1	0.0221408	cellular cation homeostasis
GO:0005773	4814	5	72	2	0.0215633	vacuole
GO:0006873	4814	4	72	1	0.0215051	cellular ion homeostasis
GO:0006879	4814	4	72	1	0.0212163	cellular iron ion homeostasis
GO:0019627	4814	4	72	1	0.020848	urea metabolic process
GO:0006750	4814	4	72	1	0.0192	glutathione biosynthetic process
GO:0006012	4814	4	72	1	0.0179439	galactose metabolic process
GO:0051276	4814	4	72	1	0.0175204	chromosome organization
GO:0055082	4814	4	72	1	0.0172612	cellular chemical homeostasis
GO:0006573	4814	4	72	1	0.016148	valine metabolic process
GO:0006537	4814	4	72	1	0.0153837	glutamate biosynthetic process
GO:0016641	4814	5	72	1	0.0153296	oxidoreductase activity, acting on the CH-NH2 group of donors, oxygen as acceptor
GO:0006570	4814	4	72	1	0.0122133	tyrosine metabolic process
GO:0009074	4814	4	72	1	0.011901	aromatic amino acid family catabolic process
GO:0009082	4814	13	72	3	0.0115796	branched chain family amino acid biosynthetic process
GO:0009039	4814	5	72	1	0.0112531	urease activity
GO:0009097	4814	5	72	1	0.0106735	isoleucine biosynthetic process
GO:0030163	4814	5	72	2	0.0099694	protein catabolic process
GO:0006549	4814	5	72	1	0.00951736	isoleucine metabolic process
GO:0042559	4814	10	72	2	0.00799797	pteridine and derivative biosynthetic process
GO:0016998	4814	10	72	2	0.0073847	cell wall macromolecule catabolic process
GO:0009081	4814	15	72	3	0.00721123	branched chain family amino acid metabolic process
GO:0006996	4814	14	72	3	0.00717654	organelle organization
GO:0019439	4814	5	72	1	0.00656225	aromatic compound catabolic process
GO:0042558	4814	10	72	2	0.00476633	pteridine and derivative metabolic process
GO:0016857	4814	6	72	1	0.00459184	racemase and epimerase activity, acting on carbohydrates and derivatives
GO:0055066	4814	6	72	1	0.00422551	di-, tri-valent inorganic cation homeostasis
GO:0044265	4814	8	72	2	0.00369694	cellular macromolecule catabolic process
GO:0009088	4814	7	72	1	0.00356939	threonine biosynthetic process
GO:0008658	4814	17	72	3	0.00305	penicillin binding
GO:0006536	4814	6	72	1	0.00299796	glutamate metabolic process
GO:0008172	4814	7	72	1	0.00295817	S-methyltransferase activity
GO:0016725	4814	8	72	1	0.00205817	oxidoreductase activity, acting on CH or CH2 groups
GO:0006566	4814	8	72	1	0.00192653	threonine metabolic process
GO:0008144	4814	17	72	3	0.00191735	drug binding
GO:0009086	4814	9	72	1	0.00188163	methionine biosynthetic process
GO:0008199	4814	7	72	1	0.00181429	ferric iron binding
GO:0055080	4814	9	72	1	0.00179796	cation homeostasis
GO:0016868	4814	8	72	1	0.00171225	intramolecular transferase activity, phosphotransferases
GO:0006518	4814	9	72	1	0.00169388	peptide metabolic process
GO:0016838	4814	8	72	1	0.00165919	carbon-oxygen lyase activity, acting on phosphates
GO:0043227	4814	15	72	3	0.00162551	membrane-bounded organelle
GO:0006555	4814	9	72	1	0.0013949	methionine metabolic process
GO:0048878	4814	9	72	1	0.00136837	chemical homeostasis
GO:0071103	4814	8	72	1	0.0013051	DNA conformation change
GO:0031419	4814	10	72	1	0.00102041	cobalamin binding
GO:0050801	4814	9	72	1	0.00097245	ion homeostasis
GO:0016854	4814	10	72	1	0.00089694	racemase and epimerase activity
GO:0032502	4814	27	72	4	0.000843878	developmental process
GO:0009653	4814	26	72	4	0.000824491	anatomical structure morphogenesis
GO:0048856	4814	26	72	4	0.000810205	anatomical structure development
GO:0048869	4814	26	72	4	0.000568368	cellular developmental process
GO:0008745	4814	9	72	1	0.000556123	N-acetylmuramoyl-L-alanine amidase activity
GO:0006596	4814	6	72	1	0.000520409	polyamine biosynthetic process
GO:0016151	4814	9	72	1	0.000485715	nickel ion binding
GO:0022603	4814	22	72	3	0.000471429	regulation of anatomical structure morphogenesis
GO:0043043	4814	9	72	1	0.000445919	peptide biosynthetic process
GO:0022604	4814	22	72	3	0.000338776	regulation of cell morphogenesis
GO:0009253	4814	12	72	1	0.000325511	peptidoglycan catabolic process
GO:0015036	4814	11	72	1	0.000313266	disulfide oxidoreductase activity
GO:0007047	4814	20	72	2	0.000306123	cellular cell wall organization
GO:0006595	4814	6	72	1	0.000292857	polyamine metabolic process
GO:0006027	4814	12	72	1	0.000291837	glycosaminoglycan catabolic process
GO:0045229	4814	20	72	2	0.000282653	external encapsulating structure organization
GO:0051128	4814	24	72	3	0.000271429	regulation of cellular component organization
GO:0016860	4814	13	72	1	0.000265306	intramolecular oxidoreductase activity
GO:0000097	4814	14	72	1	0.00025	sulfur amino acid biosynthetic process
GO:0005507	4814	16	72	1	0.000210204	copper ion binding
GO:0032989	4814	25	72	3	0.000209184	cellular component morphogenesis
GO:0008360	4814	22	72	3	0.000208163	regulation of cell shape
GO:0030976	4814	14	72	1	0.000206123	thiamin pyrophosphate binding
GO:0015035	4814	11	72	1	0.000201021	protein disulfide oxidoreductase activity
GO:0009067	4814	21	72	2	0.000177551	aspartate family amino acid biosynthetic process
GO:0009252	4814	23	72	2	0.000161225	peptidoglycan biosynthetic process
GO:0050793	4814	23	72	3	0.000122449	regulation of developmental process
GO:0006024	4814	23	72	2	0.000118367	glycosaminoglycan biosynthetic process
GO:0016881	4814	15	72	1	7.95919e-05	acid-amino acid ligase activity
GO:0043231	4814	13	72	2	7.75511e-05	intracellular membrane-bounded organelle
GO:0000902	4814	25	72	3	5.71429e-05	cell morphogenesis
GO:0009066	4814	22	72	2	5.00001e-05	aspartate family amino acid metabolic process
GO:0030312	4814	29	72	3	4.69388e-05	external encapsulating structure
GO:0000096	4814	17	72	1	3.46939e-05	sulfur amino acid metabolic process
GO:0006023	4814	23	72	2	2.34694e-05	aminoglycan biosynthetic process
GO:0071555	4814	21	72	2	1.93878e-05	cell wall organization
GO:0004177	4814	15	72	1	2.04082e-06	aminopeptidase activity
GO:0000000	4814	4814	72	72	0	root
GO:0006575	4814	29	72	2	0	cellular amino acid derivative metabolic process
GO:0019538	4814	394	72	8	0	protein metabolic process
GO:0005488	4814	2697	72	37	0	binding
GO:0006576	4814	18	72	1	0	cellular biogenic amine metabolic process
GO:0032555	4814	686	72	4	0	purine ribonucleotide binding
GO:0032553	4814	686	72	4	0	ribonucleotide binding
GO:0032559	4814	660	72	4	0	adenyl ribonucleotide binding
GO:0016301	4814	230	72	2	0	kinase activity
GO:0060255	4814	741	72	3	0	regulation of macromolecule metabolic process
GO:0050662	4814	201	72	5	0	coenzyme binding
GO:0006629	4814	100	72	1	0	lipid metabolic process
GO:0051539	4814	33	72	3	0	4 iron, 4 sulfur cluster binding
GO:0051537	4814	24	72	1	0	2 iron, 2 sulfur cluster binding
GO:0051536	4814	78	72	5	0	iron-sulfur cluster binding
GO:0051540	4814	78	72	5	0	metal cluster binding
GO:0016616	4814	59	72	2	0	oxidoreductase activity, acting on the CH-OH group of donors, NAD or NADP as acceptor
GO:0016614	4814	69	72	2	0	oxidoreductase activity, acting on CH-OH group of donors
GO:0043933	4814	83	72	2	0	macromolecular complex subunit organization
GO:0005623	4814	1534	72	24	0	cell
GO:0005622	4814	732	72	15	0	intracellular
GO:0009889	4814	735	72	3	0	regulation of biosynthetic process
GO:0016407	4814	86	72	1	0	acetyltransferase activity
GO:0000156	4814	131	72	1	0	two-component response regulator activity
GO:0006461	4814	73	72	2	0	protein complex assembly
GO:0004518	4814	58	72	1	0	nuclease activity
GO:0004519	4814	31	72	1	0	endonuclease activity
GO:0016410	4814	86	72	1	0	N-acyltransferase activity
GO:0000160	4814	195	72	1	0	two-component signal transduction system (phosphorelay)
GO:0000166	4814	884	72	7	0	nucleotide binding
GO:0005575	4814	1577	72	26	0	cellular_component
GO:0070589	4814	29	72	2	0	cellular component macromolecule biosynthetic process
GO:0005576	4814	36	72	2	0	extracellular region
GO:0071554	4814	56	72	5	0	cell wall organization or biogenesis
GO:0030554	4814	736	72	4	0	adenyl nucleotide binding
GO:0006508	4814	138	72	6	0	proteolysis
GO:0016462	4814	309	72	3	0	pyrophosphatase activity
GO:0006519	4814	192	72	10	0	cellular amino acid and derivative metabolic process
GO:0006520	4814	174	72	8	0	cellular amino acid metabolic process
GO:0030528	4814	660	72	3	0	transcription regulator activity
GO:0005524	4814	660	72	4	0	ATP binding
GO:0016491	4814	675	72	10	0	oxidoreductase activity
GO:0005506	4814	70	72	3	0	iron ion binding
GO:0005515	4814	128	72	3	0	protein binding
GO:0016798	4814	130	72	1	0	hydrolase activity, acting on glycosyl bonds
GO:0016021	4814	561	72	4	0	integral to membrane
GO:0000272	4814	38	72	1	0	polysaccharide catabolic process
GO:0009072	4814	28	72	1	0	aromatic amino acid family metabolic process
GO:0016020	4814	774	72	8	0	membrane
GO:0031326	4814	735	72	3	0	regulation of cellular biosynthetic process
GO:0016788	4814	172	72	1	0	hydrolase activity, acting on ester bonds
GO:0046872	4814	433	72	18	0	metal ion binding
GO:0000287	4814	48	72	2	0	magnesium ion binding
GO:0031323	4814	741	72	3	0	regulation of cellular metabolic process
GO:0016787	4814	1011	72	17	0	hydrolase activity
GO:0032774	4814	725	72	3	0	RNA biosynthetic process
GO:0009084	4814	23	72	1	0	glutamine family amino acid biosynthetic process
GO:0009058	4814	1399	72	20	0	biosynthetic process
GO:0009059	4814	953	72	5	0	macromolecule biosynthetic process
GO:0051213	4814	16	72	1	0	dioxygenase activity
GO:0009056	4814	153	72	6	0	catabolic process
GO:0009057	4814	49	72	3	0	macromolecule catabolic process
GO:0016780	4814	22	72	1	0	phosphotransferase activity, for other substituted phosphate groups
GO:0016779	4814	51	72	1	0	nucleotidyltransferase activity
GO:0009063	4814	21	72	1	0	cellular amino acid catabolic process
GO:0042546	4814	38	72	3	0	cell wall biogenesis
GO:0032787	4814	56	72	3	0	monocarboxylic acid metabolic process
GO:0009064	4814	40	72	1	0	glutamine family amino acid metabolic process
GO:0016773	4814	187	72	1	0	phosphotransferase activity, alcohol group as acceptor
GO:0016772	4814	307	72	4	0	transferase activity, transferring phosphorus-containing groups
GO:0000270	4814	36	72	3	0	peptidoglycan metabolic process
GO:0000271	4814	51	72	2	0	polysaccharide biosynthetic process
GO:0016769	4814	50	72	1	0	transferase activity, transferring nitrogenous groups
GO:0016053	4814	128	72	9	0	organic acid biosynthetic process
GO:0016829	4814	131	72	5	0	lyase activity
GO:0016052	4814	77	72	1	0	carbohydrate catabolic process
GO:0016054	4814	24	72	1	0	organic acid catabolic process
GO:0005198	4814	72	72	3	0	structural molecule activity
GO:0016051	4814	69	72	2	0	carbohydrate biosynthetic process
GO:0051252	4814	716	72	3	0	regulation of RNA metabolic process
GO:0046906	4814	42	72	1	0	tetrapyrrole binding
GO:0016817	4814	311	72	3	0	hydrolase activity, acting on acid anhydrides
GO:0016818	4814	311	72	3	0	hydrolase activity, acting on acid anhydrides, in phosphorus-containing anhydrides
GO:0009055	4814	87	72	3	0	electron carrier activity
GO:0080090	4814	736	72	3	0	regulation of primary metabolic process
GO:0016811	4814	29	72	2	0	hydrolase activity, acting on carbon-nitrogen (but not peptide) bonds, in linear amides
GO:0016810	4814	82	72	3	0	hydrolase activity, acting on carbon-nitrogen (but not peptide) bonds
GO:0016043	4814	128	72	11	0	cellular component organization
GO:0009987	4814	2235	72	36	0	cellular process
GO:0042592	4814	34	72	2	0	homeostatic process
GO:0019725	4814	30	72	2	0	cellular homeostasis
GO:0051287	4814	30	72	2	0	NAD or NADH binding
GO:0016853	4814	81	72	4	0	isomerase activity
GO:0046914	4814	244	72	8	0	transition metal ion binding
GO:0016070	4814	794	72	3	0	RNA metabolic process
GO:0004222	4814	33	72	2	0	metalloendopeptidase activity
GO:0016835	4814	48	72	4	0	carbon-oxygen lyase activity
GO:0016836	4814	31	72	3	0	hydro-lyase activity
GO:0048037	4814	318	72	7	0	cofactor binding
GO:0019752	4814	238	72	11	0	carboxylic acid metabolic process
GO:0004175	4814	83	72	4	0	endopeptidase activity
GO:0070271	4814	73	72	2	0	protein complex biogenesis
GO:0006352	4814	68	72	2	0	transcription initiation
GO:0006355	4814	716	72	3	0	regulation of transcription, DNA-dependent
GO:0016887	4814	235	72	1	0	ATPase activity
GO:0006350	4814	739	72	3	0	transcription
GO:0016875	4814	27	72	1	0	ligase activity, forming carbon-oxygen bonds
GO:0006351	4814	722	72	3	0	transcription, DNA-dependent
GO:0016874	4814	131	72	2	0	ligase activity
GO:0016876	4814	27	72	1	0	ligase activity, forming aminoacyl-tRNA and related compounds
GO:0016879	4814	47	72	1	0	ligase activity, forming carbon-nitrogen bonds
GO:0016866	4814	20	72	1	0	intramolecular transferase activity
GO:0022607	4814	78	72	5	0	cellular component assembly
GO:0051301	4814	36	72	3	0	cell division
GO:0016667	4814	19	72	1	0	oxidoreductase activity, acting on sulfur group of donors
GO:0070279	4814	78	72	2	0	vitamin B6 binding
GO:0016701	4814	17	72	1	0	oxidoreductase activity, acting on single donors with incorporation of molecular oxygen
GO:0043603	4814	27	72	1	0	cellular amide metabolic process
GO:0016702	4814	16	72	1	0	oxidoreductase activity, acting on single donors with incorporation of molecular oxygen, incorporation of two atoms of oxygen
GO:0019842	4814	121	72	4	0	vitamin binding
GO:0060089	4814	252	72	1	0	molecular transducer activity
GO:0043565	4814	191	72	1	0	sequence-specific DNA binding
GO:0032991	4814	146	72	2	0	macromolecular complex
GO:0009108	4814	47	72	4	0	coenzyme biosynthetic process
GO:0016765	4814	32	72	1	0	transferase activity, transferring alkyl or aryl (other than methyl) groups
GO:0016740	4814	805	72	10	0	transferase activity
GO:0010181	4814	36	72	1	0	FMN binding
GO:0016741	4814	114	72	1	0	transferase activity, transferring one-carbon groups
GO:0031406	4814	56	72	3	0	carboxylic acid binding
GO:0016746	4814	153	72	2	0	transferase activity, transferring acyl groups
GO:0016747	4814	140	72	2	0	transferase activity, transferring acyl groups other than amino-acyl groups
GO:0044425	4814	585	72	4	0	membrane part
GO:0044424	4814	400	72	14	0	intracellular part
GO:0003824	4814	2991	72	48	0	catalytic activity
GO:0005976	4814	95	72	3	0	polysaccharide metabolic process
GO:0007049	4814	35	72	4	0	cell cycle
GO:0008270	4814	123	72	3	0	zinc ion binding
GO:0051188	4814	101	72	4	0	cofactor biosynthetic process
GO:0005975	4814	326	72	6	0	carbohydrate metabolic process
GO:0051186	4814	135	72	4	0	cofactor metabolic process
GO:0044422	4814	24	72	3	0	organelle part
GO:0004871	4814	252	72	1	0	signal transducer activity
GO:0044444	4814	98	72	3	0	cytoplasmic part
GO:0008150	4814	3825	72	53	0	biological_process
GO:0044446	4814	20	72	1	0	intracellular organelle part
GO:0008152	4814	3089	72	43	0	metabolic process
GO:0017076	4814	762	72	4	0	purine nucleotide binding
GO:0051171	4814	733	72	3	0	regulation of nitrogen compound metabolic process
GO:0034641	4814	1307	72	17	0	cellular nitrogen compound metabolic process
GO:0034645	4814	939	72	5	0	cellular macromolecule biosynthetic process
GO:0008168	4814	112	72	1	0	methyltransferase activity
GO:0008299	4814	21	72	1	0	isoprenoid biosynthetic process
GO:0009273	4814	38	72	3	0	peptidoglycan-based cell wall biogenesis
GO:0005996	4814	74	72	1	0	monosaccharide metabolic process
GO:0018130	4814	96	72	5	0	heterocycle biosynthetic process
GO:0010468	4814	739	72	3	0	regulation of gene expression
GO:0044464	4814	1534	72	24	0	cell part
GO:0010467	4814	893	72	3	0	gene expression
GO:0030203	4814	36	72	3	0	glycosaminoglycan metabolic process
GO:0009310	4814	21	72	1	0	amine catabolic process
GO:0009309	4814	106	72	7	0	amine biosynthetic process
GO:0009308	4814	226	72	12	0	amine metabolic process
GO:0010382	4814	29	72	2	0	cellular cell wall macromolecule metabolic process
GO:0008080	4814	84	72	1	0	N-acetyltransferase activity
GO:0070011	4814	142	72	6	0	peptidase activity, acting on L-amino acid peptides
GO:0008233	4814	152	72	7	0	peptidase activity
GO:0030170	4814	78	72	2	0	pyridoxal phosphate binding
GO:0008237	4814	64	72	3	0	metallopeptidase activity
GO:0008238	4814	35	72	1	0	exopeptidase activity
GO:0043436	4814	238	72	11	0	oxoacid metabolic process
GO:0017111	4814	303	72	3	0	nucleoside-triphosphatase activity
GO:0042398	4814	25	72	2	0	cellular amino acid derivative biosynthetic process
GO:0003700	4814	596	72	3	0	transcription factor activity
GO:0006082	4814	247	72	11	0	organic acid metabolic process
GO:0008415	4814	126	72	2	0	acyltransferase activity
GO:0031224	4814	569	72	4	0	intrinsic to membrane
GO:0003674	4814	4477	72	61	0	molecular_function
GO:0006950	4814	159	72	2	0	response to stress
GO:0003677	4814	918	72	6	0	DNA binding
GO:0003676	4814	1046	72	6	0	nucleic acid binding
GO:0006139	4814	1082	72	3	0	nucleobase, nucleoside, nucleotide and nucleic acid metabolic process
GO:0042401	4814	16	72	1	0	cellular biogenic amine biosynthetic process
GO:0006022	4814	43	72	3	0	aminoglycan metabolic process
GO:0006026	4814	19	72	1	0	aminoglycan catabolic process
GO:0006066	4814	106	72	1	0	alcohol metabolic process
GO:0016987	4814	68	72	2	0	sigma factor activity
GO:0016986	4814	68	72	2	0	transcription initiation factor activity
GO:0023060	4814	255	72	1	0	signal transmission
GO:0046394	4814	122	72	9	0	carboxylic acid biosynthetic process
GO:0046395	4814	24	72	1	0	carboxylic acid catabolic process
GO:0006807	4814	1368	72	20	0	nitrogen compound metabolic process
GO:0043228	4814	81	72	3	0	non-membrane-bounded organelle
GO:0043229	4814	89	72	3	0	intracellular organelle
GO:0043226	4814	91	72	4	0	organelle
GO:0023046	4814	255	72	1	0	signaling process
GO:0006790	4814	42	72	2	0	sulfur metabolic process
GO:0023052	4814	260	72	1	0	signaling
GO:0001883	4814	736	72	4	0	purine nucleoside binding
GO:0001882	4814	737	72	4	0	nucleoside binding
GO:0005737	4814	375	72	14	0	cytoplasm
GO:0019219	4814	733	72	3	0	regulation of nucleobase, nucleoside, nucleotide and nucleic acid metabolic process
GO:0019222	4814	746	72	3	0	regulation of metabolic process
GO:0043232	4814	81	72	3	0	intracellular non-membrane-bounded organelle
GO:0043234	4814	80	72	2	0	protein complex
GO:0050896	4814	209	72	2	0	response to stimulus
GO:0044255	4814	70	72	1	0	cellular lipid metabolic process
GO:0044248	4814	63	72	3	0	cellular catabolic process
GO:0044249	4814	1307	72	19	0	cellular biosynthetic process
GO:0043167	4814	492	72	18	0	ion binding
GO:0044238	4814	1966	72	28	0	primary metabolic process
GO:0044237	4814	1877	72	25	0	cellular metabolic process
GO:0019318	4814	61	72	1	0	hexose metabolic process
GO:0044281	4814	526	72	15	0	small molecule metabolic process
GO:0044282	4814	69	72	1	0	small molecule catabolic process
GO:0044283	4814	275	72	10	0	small molecule biosynthetic process
GO:0044272	4814	31	72	2	0	sulfur compound biosynthetic process
GO:0043169	4814	492	72	18	0	cation binding
GO:0008483	4814	39	72	1	0	transaminase activity
GO:0044271	4814	251	72	11	0	cellular nitrogen compound biosynthetic process
GO:0043170	4814	1418	72	16	0	macromolecule metabolic process
GO:0044267	4814	252	72	4	0	cellular protein metabolic process
GO:0044260	4814	1221	72	9	0	cellular macromolecule metabolic process
GO:0044262	4814	123	72	1	0	cellular carbohydrate metabolic process
GO:0050789	4814	864	72	7	0	regulation of biological process
GO:0050794	4814	858	72	7	0	regulation of cellular process
GO:0008652	4814	99	72	6	0	cellular amino acid biosynthetic process
GO:0044038	4814	29	72	2	0	cell wall macromolecule biosynthetic process
GO:0070882	4814	39	72	3	0	cellular cell wall organization or biogenesis
GO:0044036	4814	45	72	4	0	cell wall macromolecule metabolic process
GO:0055114	4814	548	72	9	0	oxidation reduction
GO:0044085	4814	127	72	8	0	cellular component biogenesis
GO:0046483	4814	178	72	5	0	heterocycle metabolic process
GO:0005886	4814	278	72	2	0	plasma membrane
GO:0065003	4814	74	72	2	0	macromolecular complex assembly
GO:0019438	4814	43	72	5	0	aromatic compound biosynthetic process
GO:0004812	4814	27	72	1	0	aminoacyl-tRNA ligase activity
GO:0065007	4814	874	72	8	0	biological regulation
GO:0042180	4814	240	72	11	0	cellular ketone metabolic process
GO:0006720	4814	21	72	1	0	isoprenoid metabolic process
GO:0006725	4814	81	72	6	0	cellular aromatic compound metabolic process
GO:0065008	4814	58	72	5	0	regulation of biological quality
GO:0044106	4814	181	72	9	0	cellular amine metabolic process
GO:0006732	4814	77	72	4	0	coenzyme metabolic process
GO:0045449	4814	731	72	3	0	regulation of transcription
GO:0008610	4814	58	72	1	0	lipid biosynthetic process
GO:0045454	4814	26	72	1	0	cell redox homeostasis
GO:0010556	4814	735	72	3	0	regulation of macromolecule biosynthetic process

## Sheet: Moe up at least 2 of 3
ID	Pop.total	Pop.term	Study.total	Study.term	marg	name
GO:0031982	4814	10	197	5	0.53483	vesicle
GO:0019491	4814	3	197	3	0.532359	ectoine biosynthetic process
GO:0005618	4814	11	197	4	0.465111	cell wall
GO:0042399	4814	3	197	3	0.42055	ectoine metabolic process
GO:0016638	4814	12	197	4	0.377203	oxidoreductase activity, acting on the CH-NH2 group of donors
GO:0009082	4814	13	197	4	0.360799	branched chain family amino acid biosynthetic process
GO:0009002	4814	4	197	2	0.324095	serine-type D-Ala-D-Ala carboxypeptidase activity
GO:0009088	4814	7	197	3	0.295401	threonine biosynthetic process
GO:0019202	4814	4	197	2	0.260951	amino acid kinase activity
GO:0000003	4814	3	197	3	0.253586	reproduction
GO:0032505	4814	3	197	3	0.216392	reproduction of a single-celled organism
GO:0016639	4814	4	197	2	0.213467	oxidoreductase activity, acting on the CH-NH2 group of donors, NAD or NADP as acceptor
GO:0009274	4814	4	197	2	0.210105	peptidoglycan-based cell wall
GO:0043093	4814	3	197	3	0.2011	binary fission
GO:0004073	4814	2	197	2	0.200447	aspartate-semialdehyde dehydrogenase activity
GO:0019954	4814	3	197	3	0.19957	asexual reproduction
GO:0004134	4814	1	197	1	0.19351	4-alpha-glucanotransferase activity
GO:0047727	4814	1	197	1	0.189144	isobutyryl-CoA mutase activity
GO:0006566	4814	8	197	3	0.184391	threonine metabolic process
GO:0050364	4814	1	197	1	0.181406	tryptophan dimethylallyltransferase activity
GO:0044257	4814	2	197	2	0.176523	cellular protein catabolic process
GO:0004108	4814	1	197	1	0.175589	citrate (Si)-synthase activity
GO:0006537	4814	4	197	2	0.170445	glutamate biosynthetic process
GO:0004350	4814	1	197	1	0.165326	glutamate-5-semialdehyde dehydrogenase activity
GO:0000502	4814	2	197	2	0.165124	proteasome complex
GO:0005783	4814	1	197	1	0.158584	endoplasmic reticulum
GO:0009081	4814	15	197	4	0.157575	branched chain family amino acid metabolic process
GO:0004298	4814	2	197	2	0.15523	threonine-type endopeptidase activity
GO:0005839	4814	2	197	2	0.154796	proteasome core complex
GO:0004452	4814	1	197	1	0.14939	isopentenyl-diphosphate delta-isomerase activity
GO:0016863	4814	1	197	1	0.148016	intramolecular oxidoreductase activity, transposing C=C bonds
GO:0070003	4814	2	197	2	0.146122	threonine-type peptidase activity
GO:0004411	4814	1	197	1	0.14469	homogentisate 1,2-dioxygenase activity
GO:0051603	4814	2	197	2	0.143455	proteolysis involved in cellular protein catabolic process
GO:0004122	4814	1	197	1	0.141011	cystathionine beta-synthase activity
GO:0006873	4814	4	197	2	0.138363	cellular ion homeostasis
GO:0055072	4814	4	197	2	0.132401	iron ion homeostasis
GO:0006879	4814	4	197	2	0.129686	cellular iron ion homeostasis
GO:0030005	4814	4	197	2	0.128974	cellular di-, tri-valent inorganic cation homeostasis
GO:0055082	4814	4	197	2	0.128684	cellular chemical homeostasis
GO:0031410	4814	8	197	4	0.128594	cytoplasmic vesicle
GO:0004072	4814	1	197	1	0.128452	aspartate kinase activity
GO:0006777	4814	6	197	2	0.12686	Mo-molybdopterin cofactor biosynthetic process
GO:0030003	4814	4	197	2	0.12563	cellular cation homeostasis
GO:0006561	4814	5	197	2	0.124295	proline biosynthetic process
GO:0031411	4814	8	197	4	0.12347	gas vesicle
GO:0043545	4814	6	197	2	0.120813	molybdopterin cofactor metabolic process
GO:0019343	4814	1	197	1	0.118607	cysteine biosynthetic process via cystathionine
GO:0016774	4814	5	197	2	0.113144	phosphotransferase activity, carboxyl group as acceptor
GO:0003866	4814	2	197	1	0.111132	3-phosphoshikimate 1-carboxyvinyltransferase activity
GO:0016050	4814	8	197	3	0.109998	vesicle organization
GO:0003951	4814	2	197	1	0.108852	NAD+ kinase activity
GO:0006323	4814	2	197	1	0.107825	DNA packaging
GO:0009098	4814	5	197	2	0.106039	leucine biosynthetic process
GO:0033758	4814	2	197	1	0.10599	clavaminate synthase activity
GO:0042823	4814	2	197	1	0.105607	pyridoxal phosphate biosynthetic process
GO:0042822	4814	2	197	1	0.104397	pyridoxal phosphate metabolic process
GO:0003978	4814	2	197	1	0.103912	UDP-glucose 4-epimerase activity
GO:0031412	4814	8	197	3	0.102207	gas vesicle organization
GO:0004185	4814	6	197	2	0.101474	serine-type carboxypeptidase activity
GO:0032324	4814	6	197	2	0.101372	molybdopterin cofactor biosynthetic process
GO:0003871	4814	2	197	1	0.100249	5-methyltetrahydropteroyltriglutamate-homocysteine S-methyltransferase activity
GO:0051189	4814	6	197	2	0.0999062	prosthetic group metabolic process
GO:0016706	4814	2	197	1	0.0994868	oxidoreductase activity, acting on paired donors, with incorporation or reduction of molecular oxygen, 2-oxoglutarate as one donor, and incorporation of one atom each of oxygen into both donors
GO:0030261	4814	2	197	1	0.0987664	chromosome condensation
GO:0015930	4814	1	197	1	0.0978919	glutamate synthase activity
GO:0009086	4814	9	197	3	0.0959746	methionine biosynthetic process
GO:0070008	4814	6	197	2	0.095696	serine-type exopeptidase activity
GO:0006551	4814	5	197	2	0.0941981	leucine metabolic process
GO:0004160	4814	1	197	1	0.0917838	dihydroxy-acid dehydratase activity
GO:0006560	4814	6	197	2	0.091293	proline metabolic process
GO:0006572	4814	2	197	1	0.090196	tyrosine catabolic process
GO:0019720	4814	6	197	2	0.0899185	Mo-molybdopterin cofactor metabolic process
GO:0031090	4814	6	197	3	0.089844	organelle membrane
GO:0012506	4814	6	197	3	0.089247	vesicle membrane
GO:0006555	4814	9	197	3	0.0885991	methionine metabolic process
GO:0003991	4814	1	197	1	0.0876552	acetylglutamate kinase activity
GO:0030154	4814	1	197	1	0.0872419	cell differentiation
GO:0006800	4814	7	197	2	0.0869674	oxygen and reactive oxygen species metabolic process
GO:0031988	4814	6	197	3	0.0867909	membrane-bounded vesicle
GO:0012505	4814	6	197	3	0.0816501	endomembrane system
GO:0008963	4814	3	197	1	0.0744521	phospho-N-acetylmuramoyl-pentapeptide-transferase activity
GO:0006559	4814	2	197	1	0.0729552	L-phenylalanine catabolic process
GO:0003862	4814	1	197	1	0.0717184	3-isopropylmalate dehydrogenase activity
GO:0000097	4814	14	197	4	0.0716113	sulfur amino acid biosynthetic process
GO:0042085	4814	2	197	1	0.0706409	5-methyltetrahydropteroyltri-L-glutamate-dependent methyltransferase activity
GO:0048646	4814	1	197	1	0.0703929	anatomical structure formation involved in morphogenesis
GO:0031160	4814	1	197	1	0.0701521	spore wall
GO:0042126	4814	8	197	2	0.0694654	nitrate metabolic process
GO:0006535	4814	2	197	1	0.0690797	cysteine biosynthetic process from serine
GO:0006801	4814	3	197	1	0.0673786	superoxide metabolic process
GO:0008716	4814	2	197	1	0.0665439	D-alanine-D-alanine ligase activity
GO:0030435	4814	1	197	1	0.066047	sporulation resulting in formation of a cellular spore
GO:0003984	4814	2	197	1	0.0645633	acetolactate synthase activity
GO:0004795	4814	2	197	1	0.0635501	threonine synthase activity
GO:0000917	4814	5	197	3	0.0634399	barrier septum formation
GO:0004784	4814	3	197	1	0.0627062	superoxide dismutase activity
GO:0016138	4814	3	197	1	0.0625021	glycoside biosynthetic process
GO:0018904	4814	3	197	1	0.0613756	organic ether metabolic process
GO:0006662	4814	3	197	1	0.0601521	glycerol ether metabolic process
GO:0042816	4814	4	197	1	0.0595817	vitamin B6 metabolic process
GO:0005984	4814	3	197	1	0.0571807	disaccharide metabolic process
GO:0042819	4814	4	197	1	0.0554276	vitamin B6 biosynthetic process
GO:0006536	4814	6	197	2	0.055395	glutamate metabolic process
GO:0003861	4814	2	197	1	0.0552399	3-isopropylmalate dehydratase activity
GO:0016721	4814	3	197	1	0.0550266	oxidoreductase activity, acting on superoxide radicals as acceptor
GO:0000910	4814	5	197	3	0.0544358	cytokinesis
GO:0046351	4814	3	197	1	0.0538613	disaccharide biosynthetic process
GO:0005992	4814	3	197	1	0.0533939	trehalose biosynthetic process
GO:0016137	4814	3	197	1	0.0530399	glycoside metabolic process
GO:0032506	4814	5	197	3	0.0516643	cytokinetic process
GO:0006996	4814	14	197	4	0.0512337	organelle organization
GO:0004349	4814	2	197	1	0.0504439	glutamate 5-kinase activity
GO:0005991	4814	3	197	1	0.0496664	trehalose metabolic process
GO:0055066	4814	6	197	2	0.0461276	di-, tri-valent inorganic cation homeostasis
GO:0019627	4814	4	197	1	0.0448715	urea metabolic process
GO:0006558	4814	3	197	1	0.0428664	L-phenylalanine metabolic process
GO:0004357	4814	4	197	1	0.0396602	glutamate-cysteine ligase activity
GO:0009099	4814	3	197	1	0.0388327	valine biosynthetic process
GO:0006750	4814	4	197	1	0.0388266	glutathione biosynthetic process
GO:0043934	4814	2	197	1	0.0387143	sporulation
GO:0047307	4814	1	197	1	0.0378572	diaminobutyrate-pyruvate transaminase activity
GO:0006749	4814	4	197	1	0.0366766	glutathione metabolic process
GO:0042743	4814	4	197	1	0.0352204	hydrogen peroxide metabolic process
GO:0033816	4814	1	197	1	0.0352041	diaminobutyrate acetyltransferase activity
GO:0004494	4814	4	197	1	0.0348939	methylmalonyl-CoA mutase activity
GO:0006012	4814	4	197	1	0.0340164	galactose metabolic process
GO:0009311	4814	4	197	1	0.0325613	oligosaccharide metabolic process
GO:0042744	4814	4	197	1	0.0323368	hydrogen peroxide catabolic process
GO:0009097	4814	5	197	1	0.0322062	isoleucine biosynthetic process
GO:0004096	4814	4	197	1	0.0318694	catalase activity
GO:0070301	4814	4	197	1	0.0315255	cellular response to hydrogen peroxide
GO:0045303	4814	1	197	1	0.0308939	diaminobutyrate-2-oxoglutarate transaminase activity
GO:0042542	4814	4	197	1	0.0299041	response to hydrogen peroxide
GO:0009312	4814	4	197	1	0.0294327	oligosaccharide biosynthetic process
GO:0004339	4814	5	197	1	0.0291082	glucan 1,4-alpha-glucosidase activity
GO:0030163	4814	5	197	2	0.0291011	protein catabolic process
GO:0033172	4814	2	197	1	0.0287306	gas vesicle shell
GO:0051276	4814	4	197	1	0.0282562	chromosome organization
GO:0033990	4814	1	197	1	0.0275919	ectoine synthase activity
GO:0016998	4814	10	197	2	0.0273929	cell wall macromolecule catabolic process
GO:0044433	4814	2	197	1	0.0271929	cytoplasmic vesicle part
GO:0044093	4814	5	197	1	0.0270959	positive regulation of molecular function
GO:0009074	4814	4	197	1	0.0269959	aromatic amino acid family catabolic process
GO:0031419	4814	10	197	2	0.026847	cobalamin binding
GO:0004177	4814	15	197	3	0.0265653	aminopeptidase activity
GO:0016641	4814	5	197	1	0.0265541	oxidoreductase activity, acting on the CH-NH2 group of donors, oxygen as acceptor
GO:0006570	4814	4	197	1	0.0262949	tyrosine metabolic process
GO:0051347	4814	5	197	1	0.0262715	positive regulation of transferase activity
GO:0007166	4814	5	197	1	0.0258694	cell surface receptor linked signaling pathway
GO:0007205	4814	5	197	1	0.0257153	activation of protein kinase C activity by G-protein coupled receptor protein signaling pathway
GO:0006549	4814	5	197	1	0.0252113	isoleucine metabolic process
GO:0008199	4814	7	197	2	0.0251194	ferric iron binding
GO:0023033	4814	5	197	1	0.0249215	signaling pathway
GO:0045859	4814	5	197	1	0.0246755	regulation of protein kinase activity
GO:0007186	4814	5	197	1	0.024347	G-protein coupled receptor protein signaling pathway
GO:0019344	4814	4	197	1	0.0240286	cysteine biosynthetic process
GO:0043085	4814	5	197	1	0.0238184	positive regulation of catalytic activity
GO:0034599	4814	5	197	1	0.0236204	cellular response to oxidative stress
GO:0004143	4814	5	197	1	0.0233959	diacylglycerol kinase activity
GO:0034614	4814	5	197	1	0.0233235	cellular response to reactive oxygen species
GO:0008940	4814	10	197	2	0.0232582	nitrate reductase activity
GO:0045860	4814	5	197	1	0.0228602	positive regulation of protein kinase activity
GO:0008235	4814	10	197	2	0.0227847	metalloexopeptidase activity
GO:0051338	4814	5	197	1	0.0226561	regulation of transferase activity
GO:0004499	4814	5	197	1	0.0224398	flavin-containing monooxygenase activity
GO:0030145	4814	5	197	1	0.0224276	manganese ion binding
GO:0004133	4814	5	197	1	0.0223092	glycogen debranching enzyme activity
GO:0043549	4814	5	197	1	0.0219949	regulation of kinase activity
GO:0009039	4814	5	197	1	0.0217827	urease activity
GO:0070887	4814	5	197	1	0.0212102	cellular response to chemical stimulus
GO:0000302	4814	5	197	1	0.021201	response to reactive oxygen species
GO:0005773	4814	5	197	2	0.0207633	vacuole
GO:0016709	4814	5	197	1	0.0206817	oxidoreductase activity, acting on paired donors, with incorporation or reduction of molecular oxygen, NADH or NADPH as one donor, and incorporation of one atom of oxygen
GO:0033674	4814	5	197	1	0.0206021	positive regulation of kinase activity
GO:0006573	4814	4	197	1	0.0199612	valine metabolic process
GO:0032147	4814	5	197	1	0.0195327	activation of protein kinase activity
GO:0016857	4814	6	197	1	0.0169378	racemase and epimerase activity, acting on carbohydrates and derivatives
GO:0019439	4814	5	197	1	0.0161041	aromatic compound catabolic process
GO:0000096	4814	17	197	4	0.0155837	sulfur amino acid metabolic process
GO:0019220	4814	6	197	1	0.015498	regulation of phosphate metabolic process
GO:0046374	4814	6	197	1	0.01515	teichoic acid metabolic process
GO:0019350	4814	6	197	1	0.0150429	teichoic acid biosynthetic process
GO:0047355	4814	6	197	1	0.0148112	CDP-glycerol glycerophosphotransferase activity
GO:0030312	4814	29	197	6	0.0139286	external encapsulating structure
GO:0051174	4814	6	197	1	0.0138765	regulation of phosphorus metabolic process
GO:0042558	4814	10	197	2	0.0137674	pteridine and derivative metabolic process
GO:0042325	4814	6	197	1	0.0137255	regulation of phosphorylation
GO:0043227	4814	15	197	4	0.0134561	membrane-bounded organelle
GO:0065009	4814	6	197	1	0.0131092	regulation of molecular function
GO:0050790	4814	6	197	1	0.012848	regulation of catalytic activity
GO:0016705	4814	12	197	2	0.0117061	oxidoreductase activity, acting on paired donors, with incorporation or reduction of molecular oxygen
GO:0042559	4814	10	197	2	0.0116878	pteridine and derivative biosynthetic process
GO:0050661	4814	19	197	4	0.0116296	NADP or NADPH binding
GO:0004180	4814	11	197	2	0.0102735	carboxypeptidase activity
GO:0003755	4814	7	197	1	0.0101143	peptidyl-prolyl cis-trans isomerase activity
GO:0006534	4814	7	197	1	0.0100051	cysteine metabolic process
GO:0016859	4814	7	197	1	0.0099847	cis-trans isomerase activity
GO:0055080	4814	9	197	2	0.00974593	cation homeostasis
GO:0008889	4814	7	197	1	0.00866327	glycerophosphodiester phosphodiesterase activity
GO:0048878	4814	9	197	2	0.00862858	chemical homeostasis
GO:0004601	4814	7	197	1	0.00847858	peroxidase activity
GO:0010035	4814	7	197	1	0.00816633	response to inorganic substance
GO:0044265	4814	8	197	2	0.00790409	cellular macromolecule catabolic process
GO:0016661	4814	13	197	2	0.00751838	oxidoreductase activity, acting on other nitrogenous compounds as donors
GO:0016868	4814	8	197	1	0.00747654	intramolecular transferase activity, phosphotransferases
GO:0006979	4814	7	197	1	0.00730817	response to oxidative stress
GO:0009325	4814	13	197	2	0.0070347	nitrate reductase complex
GO:0008172	4814	7	197	1	0.00671735	S-methyltransferase activity
GO:0046912	4814	10	197	1	0.00621225	transferase activity, transferring acyl groups, acyl groups converted into alkyl on transfer
GO:0008360	4814	22	197	4	0.00621021	regulation of cell shape
GO:0048856	4814	26	197	5	0.0060296	anatomical structure development
GO:0016758	4814	9	197	1	0.00582245	transferase activity, transferring hexosyl groups
GO:0050801	4814	9	197	2	0.00581531	ion homeostasis
GO:0016725	4814	8	197	1	0.00558776	oxidoreductase activity, acting on CH or CH2 groups
GO:0048869	4814	26	197	5	0.00554796	cellular developmental process
GO:0022604	4814	22	197	4	0.00549592	regulation of cell morphogenesis
GO:0043231	4814	13	197	3	0.00533368	intracellular membrane-bounded organelle
GO:0009653	4814	26	197	5	0.00480817	anatomical structure morphogenesis
GO:0043043	4814	9	197	1	0.00476735	peptide biosynthetic process
GO:0016744	4814	8	197	1	0.00444796	transferase activity, transferring aldehyde or ketonic groups
GO:0008745	4814	9	197	1	0.00426531	N-acetylmuramoyl-L-alanine amidase activity
GO:0022603	4814	22	197	4	0.00424286	regulation of anatomical structure morphogenesis
GO:0016838	4814	8	197	1	0.00393164	carbon-oxygen lyase activity, acting on phosphates
GO:0006563	4814	8	197	1	0.00382041	L-serine metabolic process
GO:0016684	4814	9	197	1	0.00365817	oxidoreductase activity, acting on peroxide as acceptor
GO:0016151	4814	9	197	1	0.00363368	nickel ion binding
GO:0008658	4814	17	197	3	0.00352858	penicillin binding
GO:0009070	4814	8	197	1	0.00342857	serine family amino acid biosynthetic process
GO:0071103	4814	8	197	1	0.00332143	DNA conformation change
GO:0032502	4814	27	197	5	0.0030347	developmental process
GO:0006595	4814	6	197	1	0.00283062	polyamine metabolic process
GO:0006518	4814	9	197	1	0.0027551	peptide metabolic process
GO:0015926	4814	11	197	1	0.00272551	glucosidase activity
GO:0016854	4814	10	197	1	0.0026449	racemase and epimerase activity
GO:0051128	4814	24	197	4	0.0026398	regulation of cellular component organization
GO:0009066	4814	22	197	4	0.00262959	aspartate family amino acid metabolic process
GO:0000902	4814	25	197	4	0.00241429	cell morphogenesis
GO:0015036	4814	11	197	1	0.00223061	disulfide oxidoreductase activity
GO:0050793	4814	23	197	4	0.00222857	regulation of developmental process
GO:0016620	4814	15	197	3	0.00218368	oxidoreductase activity, acting on the aldehyde or oxo group of donors, NAD or NADP as acceptor
GO:0007047	4814	20	197	3	0.00213163	cellular cell wall organization
GO:0015035	4814	11	197	1	0.00197551	protein disulfide oxidoreductase activity
GO:0045229	4814	20	197	3	0.00194694	external encapsulating structure organization
GO:0006596	4814	6	197	1	0.00186225	polyamine biosynthetic process
GO:0008144	4814	17	197	3	0.00186021	drug binding
GO:0032989	4814	25	197	4	0.00184286	cellular component morphogenesis
GO:0016881	4814	15	197	2	0.00183878	acid-amino acid ligase activity
GO:0008081	4814	10	197	1	0.00181735	phosphoric diester hydrolase activity
GO:0012501	4814	11	197	1	0.00150816	programmed cell death
GO:0008219	4814	12	197	1	0.00149082	cell death
GO:0007155	4814	11	197	1	0.00146225	cell adhesion
GO:0008238	4814	35	197	5	0.0014347	exopeptidase activity
GO:0006027	4814	12	197	1	0.00142653	glycosaminoglycan catabolic process
GO:0009067	4814	21	197	4	0.00138878	aspartate family amino acid biosynthetic process
GO:0016043	4814	128	197	19	0.00136021	cellular component organization
GO:0031975	4814	18	197	2	0.00135306	envelope
GO:0030288	4814	17	197	2	0.00127755	outer membrane-bounded periplasmic space
GO:0009084	4814	23	197	4	0.00122857	glutamine family amino acid biosynthetic process
GO:0030976	4814	14	197	2	0.00115306	thiamin pyrophosphate binding
GO:0071555	4814	21	197	3	0.00110816	cell wall organization
GO:0008652	4814	99	197	15	0.00110816	cellular amino acid biosynthetic process
GO:0006915	4814	11	197	1	0.00107653	apoptosis
GO:0070589	4814	29	197	4	0.00106939	cellular component macromolecule biosynthetic process
GO:0042597	4814	19	197	2	0.000955103	periplasmic space
GO:0030313	4814	18	197	2	0.000928572	cell envelope
GO:0016860	4814	13	197	1	0.000893878	intramolecular oxidoreductase activity
GO:0044462	4814	18	197	2	0.000864287	external encapsulating structure part
GO:0045152	4814	11	197	1	0.000855103	antisigma factor binding
GO:0009253	4814	12	197	1	0.000853062	peptidoglycan catabolic process
GO:0006023	4814	23	197	3	0.000793878	aminoglycan biosynthetic process
GO:0022610	4814	11	197	1	0.000735715	biological adhesion
GO:0070882	4814	39	197	5	0.000735715	cellular cell wall organization or biogenesis
GO:0016209	4814	17	197	2	0.000733674	antioxidant activity
GO:0006525	4814	12	197	1	0.000729593	arginine metabolic process
GO:0009252	4814	23	197	3	0.000620409	peptidoglycan biosynthetic process
GO:0006024	4814	23	197	3	0.000603062	glycosaminoglycan biosynthetic process
GO:0006826	4814	9	197	1	0.00059898	iron ion transport
GO:0006526	4814	10	197	1	0.000577552	arginine biosynthetic process
GO:0044038	4814	29	197	4	0.000569388	cell wall macromolecule biosynthetic process
GO:0009273	4814	38	197	5	0.000527552	peptidoglycan-based cell wall biogenesis
GO:0006461	4814	73	197	8	0.000484694	protein complex assembly
GO:0009109	4814	17	197	1	0.000481633	coenzyme catabolic process
GO:0016265	4814	12	197	1	0.000477552	death
GO:0044272	4814	31	197	5	0.000462245	sulfur compound biosynthetic process
GO:0006084	4814	16	197	1	0.000429592	acetyl-CoA metabolic process
GO:0019438	4814	43	197	6	0.000404082	aromatic compound biosynthetic process
GO:0010382	4814	29	197	4	0.000364286	cellular cell wall macromolecule metabolic process
GO:0043648	4814	35	197	1	0.000293878	dicarboxylic acid metabolic process
GO:0044036	4814	45	197	6	0.000268368	cell wall macromolecule metabolic process
GO:0016765	4814	32	197	3	0.000251021	transferase activity, transferring alkyl or aryl (other than methyl) groups
GO:0009073	4814	22	197	1	0.00025	aromatic amino acid family biosynthetic process
GO:0016702	4814	16	197	1	0.000245919	oxidoreductase activity, acting on single donors with incorporation of molecular oxygen, incorporation of two atoms of oxygen
GO:0042546	4814	38	197	5	0.000234694	cell wall biogenesis
GO:0008299	4814	21	197	1	0.000212245	isoprenoid biosynthetic process
GO:0000270	4814	36	197	4	0.000210204	peptidoglycan metabolic process
GO:0046356	4814	16	197	1	0.000193878	acetyl-CoA catabolic process
GO:0009072	4814	28	197	2	0.000176531	aromatic amino acid family metabolic process
GO:0016780	4814	22	197	2	0.00017449	phosphotransferase activity, for other substituted phosphate groups
GO:0006952	4814	16	197	1	0.000169388	defense response
GO:0006099	4814	16	197	1	0.000164286	tricarboxylic acid cycle
GO:0051213	4814	16	197	1	0.000151021	dioxygenase activity
GO:0016866	4814	20	197	2	0.000144898	intramolecular transferase activity
GO:0005507	4814	16	197	1	0.000135714	copper ion binding
GO:0000036	4814	23	197	1	0.000134694	acyl carrier activity
GO:0006352	4814	68	197	8	0.000130612	transcription initiation
GO:0050660	4814	75	197	8	0.000128572	FAD binding
GO:0016986	4814	68	197	8	0.000122449	transcription initiation factor activity
GO:0071554	4814	56	197	7	0.000105102	cell wall organization or biogenesis
GO:0009060	4814	18	197	1	5.71429e-05	aerobic respiration
GO:0016987	4814	68	197	8	5.61225e-05	sigma factor activity
GO:0065003	4814	74	197	8	5.40817e-05	macromolecular complex assembly
GO:0009069	4814	18	197	1	5.00001e-05	serine family amino acid metabolic process
GO:0070271	4814	73	197	8	4.38776e-05	protein complex biogenesis
GO:0022607	4814	78	197	11	3.77551e-05	cellular component assembly
GO:0009108	4814	47	197	5	3.46939e-05	coenzyme biosynthetic process
GO:0051539	4814	33	197	3	3.26531e-05	4 iron, 4 sulfur cluster binding
GO:0043933	4814	83	197	8	3.26531e-05	macromolecular complex subunit organization
GO:0006720	4814	21	197	1	2.04082e-05	isoprenoid metabolic process
GO:0030151	4814	18	197	1	1.63265e-05	molybdenum ion binding
GO:0016701	4814	17	197	1	5.10205e-06	oxidoreductase activity, acting on single donors with incorporation of molecular oxygen
GO:0009063	4814	21	197	1	4.08164e-06	cellular amino acid catabolic process
GO:0016627	4814	39	197	2	3.06123e-06	oxidoreductase activity, acting on the CH-CH group of donors
GO:0006026	4814	19	197	1	3.06123e-06	aminoglycan catabolic process
GO:0016054	4814	24	197	1	1.02041e-06	organic acid catabolic process
GO:0000000	4814	4814	197	197	0	root
GO:0006575	4814	29	197	2	0	cellular amino acid derivative metabolic process
GO:0019538	4814	394	197	20	0	protein metabolic process
GO:0005488	4814	2697	197	111	0	binding
GO:0006576	4814	18	197	1	0	cellular biogenic amine metabolic process
GO:0032555	4814	686	197	20	0	purine ribonucleotide binding
GO:0032553	4814	686	197	20	0	ribonucleotide binding
GO:0032559	4814	660	197	20	0	adenyl ribonucleotide binding
GO:0016301	4814	230	197	9	0	kinase activity
GO:0000041	4814	18	197	1	0	transition metal ion transport
GO:0016310	4814	123	197	5	0	phosphorylation
GO:0022804	4814	162	197	1	0	active transmembrane transporter activity
GO:0060255	4814	741	197	20	0	regulation of macromolecule metabolic process
GO:0050662	4814	201	197	18	0	coenzyme binding
GO:0006629	4814	100	197	4	0	lipid metabolic process
GO:0022891	4814	179	197	1	0	substrate-specific transmembrane transporter activity
GO:0006631	4814	26	197	1	0	fatty acid metabolic process
GO:0022892	4814	218	197	2	0	substrate-specific transporter activity
GO:0051537	4814	24	197	1	0	2 iron, 2 sulfur cluster binding
GO:0051536	4814	78	197	6	0	iron-sulfur cluster binding
GO:0016597	4814	29	197	1	0	amino acid binding
GO:0051540	4814	78	197	6	0	metal cluster binding
GO:0016616	4814	59	197	2	0	oxidoreductase activity, acting on the CH-OH group of donors, NAD or NADP as acceptor
GO:0022857	4814	235	197	2	0	transmembrane transporter activity
GO:0016614	4814	69	197	3	0	oxidoreductase activity, acting on CH-OH group of donors
GO:0009820	4814	19	197	1	0	alkaloid metabolic process
GO:0005623	4814	1534	197	60	0	cell
GO:0005622	4814	732	197	31	0	intracellular
GO:0009889	4814	735	197	20	0	regulation of biosynthetic process
GO:0016407	4814	86	197	2	0	acetyltransferase activity
GO:0000155	4814	93	197	2	0	two-component sensor activity
GO:0000156	4814	131	197	3	0	two-component response regulator activity
GO:0006457	4814	18	197	1	0	protein folding
GO:0004518	4814	58	197	1	0	nuclease activity
GO:0016410	4814	86	197	2	0	N-acyltransferase activity
GO:0004519	4814	31	197	1	0	endonuclease activity
GO:0004497	4814	59	197	1	0	monooxygenase activity
GO:0000160	4814	195	197	4	0	two-component signal transduction system (phosphorelay)
GO:0000166	4814	884	197	36	0	nucleotide binding
GO:0005575	4814	1577	197	62	0	cellular_component
GO:0005576	4814	36	197	2	0	extracellular region
GO:0030554	4814	736	197	28	0	adenyl nucleotide binding
GO:0006508	4814	138	197	13	0	proteolysis
GO:0016462	4814	309	197	8	0	pyrophosphatase activity
GO:0006519	4814	192	197	19	0	cellular amino acid and derivative metabolic process
GO:0006520	4814	174	197	17	0	cellular amino acid metabolic process
GO:0030528	4814	660	197	18	0	transcription regulator activity
GO:0006468	4814	84	197	4	0	protein amino acid phosphorylation
GO:0005524	4814	660	197	20	0	ATP binding
GO:0006464	4814	109	197	4	0	protein modification process
GO:0016491	4814	675	197	37	0	oxidoreductase activity
GO:0005506	4814	70	197	6	0	iron ion binding
GO:0004553	4814	116	197	2	0	hydrolase activity, hydrolyzing O-glycosyl compounds
GO:0005515	4814	128	197	8	0	protein binding
GO:0016798	4814	130	197	3	0	hydrolase activity, acting on glycosyl bonds
GO:0016021	4814	561	197	12	0	integral to membrane
GO:0000272	4814	38	197	1	0	polysaccharide catabolic process
GO:0016020	4814	774	197	24	0	membrane
GO:0031326	4814	735	197	20	0	regulation of cellular biosynthetic process
GO:0016791	4814	76	197	1	0	phosphatase activity
GO:0016788	4814	172	197	4	0	hydrolase activity, acting on ester bonds
GO:0000287	4814	48	197	3	0	magnesium ion binding
GO:0046872	4814	433	197	27	0	metal ion binding
GO:0031323	4814	741	197	21	0	regulation of cellular metabolic process
GO:0016787	4814	1011	197	38	0	hydrolase activity
GO:0032774	4814	725	197	20	0	RNA biosynthetic process
GO:0009058	4814	1399	197	53	0	biosynthetic process
GO:0009059	4814	953	197	24	0	macromolecule biosynthetic process
GO:0009056	4814	153	197	8	0	catabolic process
GO:0009057	4814	49	197	3	0	macromolecule catabolic process
GO:0016779	4814	51	197	1	0	nucleotidyltransferase activity
GO:0016775	4814	94	197	2	0	phosphotransferase activity, nitrogenous group as acceptor
GO:0032787	4814	56	197	4	0	monocarboxylic acid metabolic process
GO:0009064	4814	40	197	4	0	glutamine family amino acid metabolic process
GO:0016773	4814	187	197	6	0	phosphotransferase activity, alcohol group as acceptor
GO:0016772	4814	307	197	12	0	transferase activity, transferring phosphorus-containing groups
GO:0000271	4814	51	197	4	0	polysaccharide biosynthetic process
GO:0016769	4814	50	197	2	0	transferase activity, transferring nitrogenous groups
GO:0016053	4814	128	197	19	0	organic acid biosynthetic process
GO:0016052	4814	77	197	1	0	carbohydrate catabolic process
GO:0016829	4814	131	197	8	0	lyase activity
GO:0005198	4814	72	197	3	0	structural molecule activity
GO:0016051	4814	69	197	5	0	carbohydrate biosynthetic process
GO:0016820	4814	78	197	1	0	hydrolase activity, acting on acid anhydrides, catalyzing transmembrane movement of substances
GO:0051252	4814	716	197	20	0	regulation of RNA metabolic process
GO:0046906	4814	42	197	3	0	tetrapyrrole binding
GO:0016817	4814	311	197	8	0	hydrolase activity, acting on acid anhydrides
GO:0016818	4814	311	197	8	0	hydrolase activity, acting on acid anhydrides, in phosphorus-containing anhydrides
GO:0009055	4814	87	197	4	0	electron carrier activity
GO:0005215	4814	507	197	11	0	transporter activity
GO:0080090	4814	736	197	20	0	regulation of primary metabolic process
GO:0016811	4814	29	197	2	0	hydrolase activity, acting on carbon-nitrogen (but not peptide) bonds, in linear amides
GO:0016810	4814	82	197	3	0	hydrolase activity, acting on carbon-nitrogen (but not peptide) bonds
GO:0015075	4814	141	197	1	0	ion transmembrane transporter activity
GO:0051234	4814	602	197	12	0	establishment of localization
GO:0009987	4814	2235	197	88	0	cellular process
GO:0042592	4814	34	197	3	0	homeostatic process
GO:0019725	4814	30	197	3	0	cellular homeostasis
GO:0051287	4814	30	197	4	0	NAD or NADH binding
GO:0016853	4814	81	197	8	0	isomerase activity
GO:0043687	4814	99	197	4	0	post-translational protein modification
GO:0046914	4814	244	197	13	0	transition metal ion binding
GO:0016070	4814	794	197	20	0	RNA metabolic process
GO:0004222	4814	33	197	2	0	metalloendopeptidase activity
GO:0016835	4814	48	197	5	0	carbon-oxygen lyase activity
GO:0042623	4814	102	197	1	0	ATPase activity, coupled
GO:0016836	4814	31	197	4	0	hydro-lyase activity
GO:0048037	4814	318	197	24	0	cofactor binding
GO:0019752	4814	238	197	21	0	carboxylic acid metabolic process
GO:0019748	4814	36	197	1	0	secondary metabolic process
GO:0004175	4814	83	197	6	0	endopeptidase activity
GO:0019751	4814	26	197	1	0	polyol metabolic process
GO:0006355	4814	716	197	20	0	regulation of transcription, DNA-dependent
GO:0016887	4814	235	197	4	0	ATPase activity
GO:0042578	4814	87	197	2	0	phosphoric ester hydrolase activity
GO:0016875	4814	27	197	1	0	ligase activity, forming carbon-oxygen bonds
GO:0006350	4814	739	197	20	0	transcription
GO:0006351	4814	722	197	20	0	transcription, DNA-dependent
GO:0016874	4814	131	197	5	0	ligase activity
GO:0016876	4814	27	197	1	0	ligase activity, forming aminoacyl-tRNA and related compounds
GO:0016879	4814	47	197	2	0	ligase activity, forming carbon-nitrogen bonds
GO:0051301	4814	36	197	3	0	cell division
GO:0016667	4814	19	197	1	0	oxidoreductase activity, acting on sulfur group of donors
GO:0070279	4814	78	197	5	0	vitamin B6 binding
GO:0046983	4814	55	197	2	0	protein dimerization activity
GO:0043603	4814	27	197	1	0	cellular amide metabolic process
GO:0042626	4814	71	197	1	0	ATPase activity, coupled to transmembrane movement of substances
GO:0030246	4814	57	197	1	0	carbohydrate binding
GO:0004252	4814	46	197	2	0	serine-type endopeptidase activity
GO:0019842	4814	121	197	9	0	vitamin binding
GO:0060089	4814	252	197	5	0	molecular transducer activity
GO:0043565	4814	191	197	6	0	sequence-specific DNA binding
GO:0032991	4814	146	197	4	0	macromolecular complex
GO:0009116	4814	36	197	1	0	nucleoside metabolic process
GO:0016757	4814	33	197	1	0	transferase activity, transferring glycosyl groups
GO:0009110	4814	67	197	2	0	vitamin biosynthetic process
GO:0033014	4814	43	197	1	0	tetrapyrrole biosynthetic process
GO:0033013	4814	44	197	1	0	tetrapyrrole metabolic process
GO:0010181	4814	36	197	2	0	FMN binding
GO:0016740	4814	805	197	29	0	transferase activity
GO:0016741	4814	114	197	2	0	transferase activity, transferring one-carbon groups
GO:0015980	4814	43	197	1	0	energy derivation by oxidation of organic compounds
GO:0031406	4814	56	197	4	0	carboxylic acid binding
GO:0016746	4814	153	197	5	0	transferase activity, transferring acyl groups
GO:0016747	4814	140	197	4	0	transferase activity, transferring acyl groups other than amino-acyl groups
GO:0044425	4814	585	197	12	0	membrane part
GO:0044424	4814	400	197	26	0	intracellular part
GO:0005976	4814	95	197	6	0	polysaccharide metabolic process
GO:0003824	4814	2991	197	129	0	catalytic activity
GO:0007049	4814	35	197	4	0	cell cycle
GO:0008270	4814	123	197	3	0	zinc ion binding
GO:0051188	4814	101	197	6	0	cofactor biosynthetic process
GO:0005975	4814	326	197	15	0	carbohydrate metabolic process
GO:0051186	4814	135	197	7	0	cofactor metabolic process
GO:0044422	4814	24	197	3	0	organelle part
GO:0051187	4814	18	197	1	0	cofactor catabolic process
GO:0004871	4814	252	197	5	0	signal transducer activity
GO:0044444	4814	98	197	5	0	cytoplasmic part
GO:0008150	4814	3825	197	147	0	biological_process
GO:0044446	4814	20	197	1	0	intracellular organelle part
GO:0051179	4814	604	197	12	0	localization
GO:0009235	4814	27	197	1	0	cobalamin metabolic process
GO:0008152	4814	3089	197	125	0	metabolic process
GO:0051171	4814	733	197	20	0	regulation of nitrogen compound metabolic process
GO:0017076	4814	762	197	28	0	purine nucleotide binding
GO:0009236	4814	27	197	1	0	cobalamin biosynthetic process
GO:0034641	4814	1307	197	45	0	cellular nitrogen compound metabolic process
GO:0043492	4814	71	197	1	0	ATPase activity, coupled to movement of substances
GO:0034645	4814	939	197	24	0	cellular macromolecule biosynthetic process
GO:0008168	4814	112	197	2	0	methyltransferase activity
GO:0033554	4814	85	197	1	0	cellular response to stress
GO:0005996	4814	74	197	1	0	monosaccharide metabolic process
GO:0018130	4814	96	197	8	0	heterocycle biosynthetic process
GO:0020037	4814	32	197	1	0	heme binding
GO:0010468	4814	739	197	20	0	regulation of gene expression
GO:0044464	4814	1534	197	60	0	cell part
GO:0010467	4814	893	197	20	0	gene expression
GO:0034637	4814	28	197	1	0	cellular carbohydrate biosynthetic process
GO:0030203	4814	36	197	4	0	glycosaminoglycan metabolic process
GO:0009310	4814	21	197	1	0	amine catabolic process
GO:0009309	4814	106	197	16	0	amine biosynthetic process
GO:0009308	4814	226	197	22	0	amine metabolic process
GO:0043412	4814	133	197	4	0	macromolecule modification
GO:0017144	4814	28	197	1	0	drug metabolic process
GO:0008080	4814	84	197	2	0	N-acetyltransferase activity
GO:0018106	4814	44	197	2	0	peptidyl-histidine phosphorylation
GO:0070011	4814	142	197	13	0	peptidase activity, acting on L-amino acid peptides
GO:0008233	4814	152	197	14	0	peptidase activity
GO:0042364	4814	66	197	2	0	water-soluble vitamin biosynthetic process
GO:0030170	4814	78	197	5	0	pyridoxal phosphate binding
GO:0008236	4814	63	197	5	0	serine-type peptidase activity
GO:0008237	4814	64	197	5	0	metallopeptidase activity
GO:0043436	4814	238	197	21	0	oxoacid metabolic process
GO:0007165	4814	89	197	2	0	signal transduction
GO:0017111	4814	303	197	8	0	nucleoside-triphosphatase activity
GO:0042398	4814	25	197	2	0	cellular amino acid derivative biosynthetic process
GO:0003700	4814	596	197	17	0	transcription factor activity
GO:0030001	4814	62	197	1	0	metal ion transport
GO:0006082	4814	247	197	22	0	organic acid metabolic process
GO:0015674	4814	17	197	1	0	di-, tri-valent inorganic cation transport
GO:0008415	4814	126	197	4	0	acyltransferase activity
GO:0031224	4814	569	197	12	0	intrinsic to membrane
GO:0006091	4814	84	197	1	0	generation of precursor metabolites and energy
GO:0003674	4814	4477	197	179	0	molecular_function
GO:0006950	4814	159	197	4	0	response to stress
GO:0003677	4814	918	197	26	0	DNA binding
GO:0003676	4814	1046	197	26	0	nucleic acid binding
GO:0016903	4814	23	197	3	0	oxidoreductase activity, acting on the aldehyde or oxo group of donors
GO:0006139	4814	1082	197	21	0	nucleobase, nucleoside, nucleotide and nucleic acid metabolic process
GO:0042401	4814	16	197	1	0	cellular biogenic amine biosynthetic process
GO:0016999	4814	28	197	1	0	antibiotic metabolic process
GO:0017000	4814	25	197	1	0	antibiotic biosynthetic process
GO:0008324	4814	121	197	1	0	cation transmembrane transporter activity
GO:0006022	4814	43	197	4	0	aminoglycan metabolic process
GO:0006071	4814	21	197	1	0	glycerol metabolic process
GO:0006066	4814	106	197	3	0	alcohol metabolic process
GO:0006812	4814	91	197	2	0	cation transport
GO:0023060	4814	255	197	5	0	signal transmission
GO:0006811	4814	111	197	2	0	ion transport
GO:0006810	4814	602	197	12	0	transport
GO:0046394	4814	122	197	18	0	carboxylic acid biosynthetic process
GO:0046395	4814	24	197	1	0	carboxylic acid catabolic process
GO:0043228	4814	81	197	4	0	non-membrane-bounded organelle
GO:0006807	4814	1368	197	52	0	nitrogen compound metabolic process
GO:0043229	4814	89	197	5	0	intracellular organelle
GO:0043226	4814	91	197	6	0	organelle
GO:0006796	4814	141	197	5	0	phosphate metabolic process
GO:0006793	4814	141	197	5	0	phosphorus metabolic process
GO:0023046	4814	255	197	5	0	signaling process
GO:0006790	4814	42	197	5	0	sulfur metabolic process
GO:0023052	4814	260	197	6	0	signaling
GO:0001883	4814	736	197	28	0	purine nucleoside binding
GO:0001882	4814	737	197	28	0	nucleoside binding
GO:0005737	4814	375	197	26	0	cytoplasm
GO:0019219	4814	733	197	20	0	regulation of nucleobase, nucleoside, nucleotide and nucleic acid metabolic process
GO:0043232	4814	81	197	4	0	intracellular non-membrane-bounded organelle
GO:0019222	4814	746	197	21	0	regulation of metabolic process
GO:0043234	4814	80	197	4	0	protein complex
GO:0051716	4814	85	197	1	0	cellular response to stimulus
GO:0050896	4814	209	197	4	0	response to stimulus
GO:0004673	4814	93	197	2	0	protein histidine kinase activity
GO:0044255	4814	70	197	2	0	cellular lipid metabolic process
GO:0004672	4814	132	197	4	0	protein kinase activity
GO:0004674	4814	35	197	1	0	protein serine/threonine kinase activity
GO:0044248	4814	63	197	5	0	cellular catabolic process
GO:0044249	4814	1307	197	51	0	cellular biosynthetic process
GO:0043167	4814	492	197	28	0	ion binding
GO:0044238	4814	1966	197	79	0	primary metabolic process
GO:0044237	4814	1877	197	69	0	cellular metabolic process
GO:0019318	4814	61	197	1	0	hexose metabolic process
GO:0046417	4814	24	197	1	0	chorismate metabolic process
GO:0044281	4814	526	197	31	0	small molecule metabolic process
GO:0044282	4814	69	197	1	0	small molecule catabolic process
GO:0044283	4814	275	197	22	0	small molecule biosynthetic process
GO:0045333	4814	35	197	1	0	cellular respiration
GO:0043169	4814	492	197	28	0	cation binding
GO:0008483	4814	39	197	2	0	transaminase activity
GO:0044271	4814	251	197	21	0	cellular nitrogen compound biosynthetic process
GO:0043170	4814	1418	197	48	0	macromolecule metabolic process
GO:0004721	4814	54	197	1	0	phosphoprotein phosphatase activity
GO:0044264	4814	21	197	1	0	cellular polysaccharide metabolic process
GO:0044267	4814	252	197	9	0	cellular protein metabolic process
GO:0043176	4814	29	197	1	0	amine binding
GO:0044260	4814	1221	197	33	0	cellular macromolecule metabolic process
GO:0044262	4814	123	197	5	0	cellular carbohydrate metabolic process
GO:0003995	4814	25	197	2	0	acyl-CoA dehydrogenase activity
GO:0050789	4814	864	197	28	0	regulation of biological process
GO:0050794	4814	858	197	28	0	regulation of cellular process
GO:0015405	4814	78	197	1	0	P-P-bond-hydrolysis-driven transmembrane transporter activity
GO:0055114	4814	548	197	31	0	oxidation reduction
GO:0015399	4814	78	197	1	0	primary active transmembrane transporter activity
GO:0017171	4814	63	197	5	0	serine hydrolase activity
GO:0044085	4814	127	197	16	0	cellular component biogenesis
GO:0046483	4814	178	197	9	0	heterocycle metabolic process
GO:0005886	4814	278	197	8	0	plasma membrane
GO:0004812	4814	27	197	1	0	aminoacyl-tRNA ligase activity
GO:0065007	4814	874	197	30	0	biological regulation
GO:0042180	4814	240	197	21	0	cellular ketone metabolic process
GO:0006725	4814	81	197	7	0	cellular aromatic compound metabolic process
GO:0065008	4814	58	197	7	0	regulation of biological quality
GO:0044106	4814	181	197	18	0	cellular amine metabolic process
GO:0006732	4814	77	197	6	0	coenzyme metabolic process
GO:0042221	4814	59	197	1	0	response to chemical stimulus
GO:0018202	4814	44	197	2	0	peptidyl-histidine modification
GO:0019400	4814	22	197	1	0	alditol metabolic process
GO:0006778	4814	43	197	1	0	porphyrin metabolic process
GO:0006779	4814	42	197	1	0	porphyrin biosynthetic process
GO:0018193	4814	46	197	2	0	peptidyl-amino acid modification
GO:0008610	4814	58	197	1	0	lipid biosynthetic process
GO:0045449	4814	731	197	20	0	regulation of transcription
GO:0006767	4814	66	197	2	0	water-soluble vitamin metabolic process
GO:0055085	4814	230	197	4	0	transmembrane transport
GO:0006766	4814	67	197	2	0	vitamin metabolic process
GO:0045454	4814	26	197	1	0	cell redox homeostasis
GO:0010556	4814	735	197	20	0	regulation of macromolecule biosynthetic process
GO:0055086	4814	116	197	1	0	nucleobase, nucleoside and nucleotide metabolic process

## Sheet: Moe down t30
ID	Pop.total	Pop.term	Study.total	Study.term	marg	name
GO:0015197	4814	10	89	4	0.622988	peptide transporter activity
GO:0004312	4814	9	89	3	0.234758	fatty-acid synthase activity
GO:0008289	4814	5	89	2	0.229958	lipid binding
GO:0009986	4814	5	89	2	0.179675	cell surface
GO:0006353	4814	5	89	2	0.159164	transcription termination
GO:0004636	4814	1	89	1	0.154272	phosphoribosyl-ATP diphosphatase activity
GO:0003922	4814	1	89	1	0.153227	GMP synthase (glutamine-hydrolyzing) activity
GO:0008097	4814	1	89	1	0.153223	5S rRNA binding
GO:0003883	4814	1	89	1	0.146322	CTP synthase activity
GO:0006422	4814	1	89	1	0.145362	aspartyl-tRNA aminoacylation
GO:0006562	4814	1	89	1	0.136287	proline catabolic process
GO:0033862	4814	1	89	1	0.133769	UMP kinase activity
GO:0016642	4814	1	89	1	0.129062	oxidoreductase activity, acting on the CH-NH2 group of donors, disulfide as acceptor
GO:0004316	4814	1	89	1	0.126141	3-oxoacyl-[acyl-carrier-protein] reductase activity
GO:0004815	4814	1	89	1	0.12504	aspartate-tRNA ligase activity
GO:0009041	4814	1	89	1	0.124496	uridylate kinase activity
GO:0030488	4814	1	89	1	0.120655	tRNA methylation
GO:0004657	4814	1	89	1	0.11832	proline dehydrogenase activity
GO:0004375	4814	1	89	1	0.117849	glycine dehydrogenase (decarboxylating) activity
GO:0015833	4814	14	89	4	0.116157	peptide transport
GO:0016426	4814	1	89	1	0.108833	tRNA (adenine)-methyltransferase activity
GO:0004318	4814	1	89	1	0.107939	enoyl-[acyl-carrier-protein] reductase (NADH) activity
GO:0016675	4814	5	89	2	0.103572	oxidoreductase activity, acting on heme group of donors
GO:0004311	4814	1	89	1	0.103018	farnesyltranstransferase activity
GO:0016429	4814	1	89	1	0.102259	tRNA (adenine-N1-)-methyltransferase activity
GO:0042255	4814	1	89	1	0.101505	ribosome assembly
GO:0016676	4814	5	89	2	0.0997889	oxidoreductase activity, acting on heme group of donors, oxygen as acceptor
GO:0048033	4814	1	89	1	0.0997113	heme o metabolic process
GO:0048034	4814	1	89	1	0.0979991	heme O biosynthetic process
GO:0016631	4814	1	89	1	0.0977613	enoyl-[acyl-carrier-protein] reductase activity
GO:0015002	4814	5	89	2	0.0963501	heme-copper terminal oxidase activity
GO:0019430	4814	1	89	1	0.0960654	removal of superoxide radicals
GO:0008495	4814	1	89	1	0.0952185	protoheme IX farnesyltransferase activity
GO:0042274	4814	2	89	1	0.0929868	ribosomal small subunit biogenesis
GO:0042775	4814	1	89	1	0.090996	mitochondrial ATP synthesis coupled electron transport
GO:0006229	4814	1	89	1	0.0899327	dUTP biosynthetic process
GO:0070925	4814	1	89	1	0.0886154	organelle assembly
GO:0071451	4814	1	89	1	0.0885623	cellular response to superoxide
GO:0004129	4814	5	89	2	0.0885276	cytochrome-c oxidase activity
GO:0000305	4814	1	89	1	0.0883389	response to oxygen radical
GO:0042257	4814	1	89	1	0.0876613	ribosomal subunit assembly
GO:0022618	4814	1	89	1	0.0861236	ribonucleoprotein complex assembly
GO:0008829	4814	1	89	1	0.0844521	dCTP deaminase activity
GO:0000027	4814	1	89	1	0.083894	ribosomal large subunit assembly
GO:0042273	4814	1	89	1	0.0830562	ribosomal large subunit biogenesis
GO:0000303	4814	1	89	1	0.0819838	response to superoxide
GO:0044429	4814	1	89	1	0.0811021	mitochondrial part
GO:0071450	4814	1	89	1	0.0807695	cellular response to oxygen radical
GO:0043233	4814	1	89	1	0.0789766	organelle lumen
GO:0005759	4814	1	89	1	0.0763684	mitochondrial matrix
GO:0003842	4814	1	89	1	0.076048	1-pyrroline-5-carboxylate dehydrogenase activity
GO:0031980	4814	1	89	1	0.0759623	mitochondrial lumen
GO:0008961	4814	2	89	1	0.0752031	phosphatidylglycerol-prolipoprotein diacylglyceryl transferase activity
GO:0070013	4814	1	89	1	0.0751144	intracellular organelle lumen
GO:0004791	4814	1	89	1	0.0746001	thioredoxin-disulfide reductase activity
GO:0046037	4814	2	89	1	0.0745021	GMP metabolic process
GO:0006544	4814	7	89	2	0.0725786	glycine metabolic process
GO:0006123	4814	1	89	1	0.0718848	mitochondrial electron transport, cytochrome c to oxygen
GO:0031974	4814	1	89	1	0.0690072	membrane-enclosed lumen
GO:0006177	4814	2	89	1	0.0679429	GMP biosynthetic process
GO:0009249	4814	2	89	1	0.0662735	protein lipoylation
GO:0018065	4814	2	89	1	0.0661348	protein-cofactor linkage
GO:0022904	4814	17	89	4	0.0642327	respiratory electron transport chain
GO:0031554	4814	2	89	1	0.0630817	regulation of transcription termination
GO:0006783	4814	2	89	1	0.0612052	heme biosynthetic process
GO:0016645	4814	6	89	2	0.0603082	oxidoreductase activity, acting on the CH-NH group of donors
GO:0043244	4814	2	89	1	0.056795	regulation of protein complex disassembly
GO:0006560	4814	6	89	2	0.0541103	proline metabolic process
GO:0009202	4814	2	89	1	0.0532072	deoxyribonucleoside triphosphate biosynthetic process
GO:0045259	4814	9	89	2	0.0492225	proton-transporting ATP synthase complex
GO:0009212	4814	2	89	1	0.0478296	pyrimidine deoxyribonucleoside triphosphate biosynthetic process
GO:0016117	4814	3	89	1	0.0470164	carotenoid biosynthetic process
GO:0016116	4814	3	89	1	0.0459847	carotenoid metabolic process
GO:0019464	4814	3	89	1	0.042647	glycine decarboxylation via glycine cleavage system
GO:0033177	4814	4	89	1	0.0422439	proton-transporting two-sector ATPase complex, proton-transporting domain
GO:0016109	4814	3	89	1	0.0420398	tetraterpenoid biosynthetic process
GO:0015995	4814	3	89	1	0.0412051	chlorophyll biosynthetic process
GO:0045263	4814	4	89	1	0.0410113	proton-transporting ATP synthase complex, coupling factor F(o)
GO:0046080	4814	2	89	1	0.0404602	dUTP metabolic process
GO:0003715	4814	3	89	1	0.040399	transcription termination factor activity
GO:0015994	4814	3	89	1	0.0401909	chlorophyll metabolic process
GO:0008175	4814	3	89	1	0.0377653	tRNA methyltransferase activity
GO:0001510	4814	3	89	1	0.0365694	RNA methylation
GO:0016108	4814	3	89	1	0.0363888	tetraterpenoid metabolic process
GO:0042168	4814	3	89	1	0.0363306	heme metabolic process
GO:0043241	4814	9	89	2	0.036098	protein complex disassembly
GO:0006633	4814	14	89	3	0.0356327	fatty acid biosynthetic process
GO:0032984	4814	9	89	2	0.0349613	macromolecular complex disassembly
GO:0009200	4814	3	89	1	0.0347674	deoxyribonucleoside triphosphate metabolic process
GO:0042773	4814	13	89	3	0.0346602	ATP synthesis coupled electron transport
GO:0070469	4814	3	89	1	0.0329215	respiratory chain
GO:0006221	4814	13	89	3	0.03265	pyrimidine nucleotide biosynthetic process
GO:0009221	4814	3	89	1	0.0321306	pyrimidine deoxyribonucleotide biosynthetic process
GO:0043624	4814	9	89	2	0.0319786	cellular protein complex disassembly
GO:0033818	4814	4	89	1	0.0316011	beta-ketoacyl-acyl-carrier-protein synthase III activity
GO:0022411	4814	9	89	2	0.0308725	cellular component disassembly
GO:0009263	4814	3	89	1	0.0295857	deoxyribonucleotide biosynthetic process
GO:0016469	4814	11	89	2	0.0288	proton-transporting two-sector ATPase complex
GO:0046125	4814	3	89	1	0.0286184	pyrimidine deoxyribonucleoside metabolic process
GO:0034621	4814	14	89	3	0.0281551	cellular macromolecular complex subunit organization
GO:0009071	4814	4	89	1	0.0279602	serine family amino acid catabolic process
GO:0004620	4814	4	89	1	0.0275847	phospholipase activity
GO:0042157	4814	4	89	1	0.0267419	lipoprotein metabolic process
GO:0004629	4814	4	89	1	0.0264806	phospholipase C activity
GO:0009265	4814	3	89	1	0.0261582	2'-deoxyribonucleotide biosynthetic process
GO:0006546	4814	4	89	1	0.0259449	glycine catabolic process
GO:0006537	4814	4	89	1	0.0256643	glutamate biosynthetic process
GO:0009220	4814	3	89	1	0.0256215	pyrimidine ribonucleotide biosynthetic process
GO:0009218	4814	3	89	1	0.0255286	pyrimidine ribonucleotide metabolic process
GO:0034623	4814	9	89	2	0.0247276	cellular macromolecular complex disassembly
GO:0009211	4814	3	89	1	0.0245592	pyrimidine deoxyribonucleoside triphosphate metabolic process
GO:0042158	4814	4	89	1	0.0245572	lipoprotein biosynthetic process
GO:0009120	4814	3	89	1	0.0242102	deoxyribonucleoside metabolic process
GO:0006801	4814	3	89	1	0.0232439	superoxide metabolic process
GO:0009148	4814	3	89	1	0.0232235	pyrimidine nucleoside triphosphate biosynthetic process
GO:0030288	4814	17	89	3	0.0225306	outer membrane-bounded periplasmic space
GO:0009065	4814	4	89	1	0.0219572	glutamine family amino acid catabolic process
GO:0045261	4814	5	89	1	0.0215623	proton-transporting ATP synthase complex, catalytic core F(1)
GO:0030313	4814	18	89	3	0.0215357	cell envelope
GO:0031975	4814	18	89	3	0.0211878	envelope
GO:0044462	4814	18	89	3	0.0207429	external encapsulating structure part
GO:0006119	4814	23	89	4	0.0207153	oxidative phosphorylation
GO:0016042	4814	5	89	1	0.0202959	lipid catabolic process
GO:0005739	4814	4	89	1	0.0195796	mitochondrion
GO:0019201	4814	5	89	1	0.0195459	nucleotide kinase activity
GO:0009147	4814	4	89	1	0.0189459	pyrimidine nucleoside triphosphate metabolic process
GO:0016298	4814	5	89	1	0.0189317	lipase activity
GO:0033178	4814	7	89	1	0.0181888	proton-transporting two-sector ATPase complex, catalytic domain
GO:0009394	4814	4	89	1	0.017897	2'-deoxyribonucleotide metabolic process
GO:0006220	4814	15	89	3	0.017797	pyrimidine nucleotide metabolic process
GO:0070887	4814	5	89	1	0.0172521	cellular response to chemical stimulus
GO:0009219	4814	4	89	1	0.016398	pyrimidine deoxyribonucleotide metabolic process
GO:0022900	4814	22	89	4	0.0159429	electron transport chain
GO:0000302	4814	5	89	1	0.0143857	response to reactive oxygen species
GO:0034599	4814	5	89	1	0.0143459	cellular response to oxidative stress
GO:0006818	4814	14	89	2	0.0141908	hydrogen transport
GO:0034614	4814	5	89	1	0.0141041	cellular response to reactive oxygen species
GO:0015992	4814	14	89	2	0.0138714	proton transport
GO:0016646	4814	5	89	1	0.0136174	oxidoreductase activity, acting on the CH-NH group of donors, NAD or NADP as acceptor
GO:0016628	4814	5	89	1	0.0134337	oxidoreductase activity, acting on the CH-CH group of donors, NAD or NADP as acceptor
GO:0016668	4814	5	89	1	0.0129072	oxidoreductase activity, acting on sulfur group of donors, NAD or NADP as acceptor
GO:0046933	4814	7	89	1	0.0127602	hydrogen ion transporting ATP synthase activity, rotational mechanism
GO:0008137	4814	19	89	3	0.0126755	NADH dehydrogenase (ubiquinone) activity
GO:0046148	4814	11	89	2	0.0123674	pigment biosynthetic process
GO:0022613	4814	12	89	2	0.0123061	ribonucleoprotein complex biogenesis
GO:0034622	4814	5	89	1	0.0122327	cellular macromolecular complex assembly
GO:0004315	4814	6	89	1	0.0120949	3-oxoacyl-[acyl-carrier-protein] synthase activity
GO:0042597	4814	19	89	3	0.0112714	periplasmic space
GO:0006536	4814	6	89	1	0.0112592	glutamate metabolic process
GO:0006561	4814	5	89	1	0.0111255	proline biosynthetic process
GO:0019205	4814	7	89	1	0.010899	nucleobase, nucleoside, nucleotide kinase activity
GO:0015078	4814	18	89	3	0.0103959	hydrogen ion transmembrane transporter activity
GO:0009262	4814	6	89	1	0.00989389	deoxyribonucleotide metabolic process
GO:0042440	4814	12	89	2	0.00979083	pigment metabolic process
GO:0042254	4814	12	89	2	0.00975511	ribosome biogenesis
GO:0015934	4814	8	89	1	0.00953266	large ribosomal subunit
GO:0016776	4814	8	89	1	0.00951736	phosphotransferase activity, phosphate group as acceptor
GO:0006563	4814	8	89	1	0.00885715	L-serine metabolic process
GO:0015986	4814	10	89	1	0.00870205	ATP synthesis coupled proton transport
GO:0016684	4814	9	89	1	0.00864593	oxidoreductase activity, acting on peroxide as acceptor
GO:0015985	4814	10	89	1	0.00845103	energy coupled proton transport, down electrochemical gradient
GO:0010035	4814	7	89	1	0.00826327	response to inorganic substance
GO:0006800	4814	7	89	1	0.00717756	oxygen and reactive oxygen species metabolic process
GO:0006979	4814	7	89	1	0.00705001	response to oxidative stress
GO:0006213	4814	7	89	1	0.00651939	pyrimidine nucleoside metabolic process
GO:0004372	4814	9	89	1	0.00634592	glycine hydroxymethyltransferase activity
GO:0000000	4814	4814	89	89	0.00459898	root
GO:0006400	4814	9	89	1	0.00436429	tRNA modification
GO:0008081	4814	10	89	1	0.00395613	phosphoric diester hydrolase activity
GO:0043414	4814	10	89	1	0.00384082	macromolecule methylation
GO:0004659	4814	9	89	1	0.00355102	prenyltransferase activity
GO:0008173	4814	13	89	1	0.00301633	RNA methyltransferase activity
GO:0015077	4814	24	89	3	0.00286123	monovalent inorganic cation transmembrane transporter activity
GO:0016655	4814	26	89	3	0.00277041	oxidoreductase activity, acting on NADH or NADPH, quinone or similar compound as acceptor
GO:0009069	4814	18	89	2	0.0026847	serine family amino acid metabolic process
GO:0009076	4814	12	89	1	0.00265204	histidine family amino acid biosynthetic process
GO:0000105	4814	12	89	1	0.00241531	histidine biosynthetic process
GO:0019843	4814	36	89	4	0.00229694	rRNA binding
GO:0030312	4814	29	89	3	0.00228572	external encapsulating structure
GO:0016638	4814	12	89	1	0.00227347	oxidoreductase activity, acting on the CH-NH2 group of donors
GO:0046700	4814	10	89	1	0.00226123	heterocycle catabolic process
GO:0015979	4814	12	89	1	0.0022551	photosynthesis
GO:0003924	4814	16	89	1	0.0021449	GTPase activity
GO:0009127	4814	15	89	1	0.00213674	purine nucleoside monophosphate biosynthetic process
GO:0050136	4814	26	89	3	0.00212959	NADH dehydrogenase (quinone) activity
GO:0003954	4814	26	89	3	0.00206837	NADH dehydrogenase activity
GO:0008299	4814	21	89	2	0.0020347	isoprenoid biosynthetic process
GO:0006720	4814	21	89	2	0.00199388	isoprenoid metabolic process
GO:0006721	4814	13	89	1	0.00194898	terpenoid metabolic process
GO:0016114	4814	13	89	1	0.00181327	terpenoid biosynthetic process
GO:0006730	4814	22	89	2	0.00173572	one-carbon metabolic process
GO:0006541	4814	19	89	2	0.00172755	glutamine metabolic process
GO:0006644	4814	15	89	1	0.00170306	phospholipid metabolic process
GO:0019239	4814	10	89	1	0.00161429	deaminase activity
GO:0009142	4814	22	89	2	0.00154388	nucleoside triphosphate biosynthetic process
GO:0046034	4814	19	89	1	0.00151225	ATP metabolic process
GO:0009168	4814	15	89	1	0.00150204	purine ribonucleoside monophosphate biosynthetic process
GO:0009167	4814	15	89	1	0.00149592	purine ribonucleoside monophosphate metabolic process
GO:0008654	4814	15	89	1	0.0014898	phospholipid biosynthetic process
GO:0043231	4814	13	89	1	0.00145816	intracellular membrane-bounded organelle
GO:0009126	4814	15	89	1	0.00139082	purine nucleoside monophosphate metabolic process
GO:0016884	4814	15	89	1	0.00137041	carbon-nitrogen ligase activity, with glutamine as amido-N-donor
GO:0006631	4814	26	89	3	0.00136633	fatty acid metabolic process
GO:0034220	4814	17	89	1	0.00136123	ion transmembrane transport
GO:0016651	4814	36	89	4	0.00130306	oxidoreductase activity, acting on NADH or NADPH
GO:0009084	4814	23	89	2	0.00121123	glutamine family amino acid biosynthetic process
GO:0009141	4814	24	89	2	0.0012	nucleoside triphosphate metabolic process
GO:0006754	4814	19	89	1	0.00118061	ATP biosynthetic process
GO:0006547	4814	15	89	1	0.00116429	histidine metabolic process
GO:0009075	4814	15	89	1	0.00113878	histidine family amino acid metabolic process
GO:0004177	4814	15	89	1	0.00110204	aminopeptidase activity
GO:0009156	4814	17	89	1	0.00108572	ribonucleoside monophosphate biosynthetic process
GO:0008033	4814	17	89	1	0.00105714	tRNA processing
GO:0009063	4814	21	89	2	0.00103878	cellular amino acid catabolic process
GO:0016667	4814	19	89	1	0.00101939	oxidoreductase activity, acting on sulfur group of donors
GO:0033279	4814	16	89	1	0.000988777	ribosomal subunit
GO:0009451	4814	18	89	1	0.000977552	RNA modification
GO:0009310	4814	21	89	2	0.00097347	amine catabolic process
GO:0043227	4814	15	89	1	0.000961225	membrane-bounded organelle
GO:0006996	4814	14	89	1	0.000929593	organelle organization
GO:0045333	4814	35	89	4	0.000916327	cellular respiration
GO:0009144	4814	21	89	1	0.000911225	purine nucleoside triphosphate metabolic process
GO:0009201	4814	20	89	1	0.000884695	ribonucleoside triphosphate biosynthetic process
GO:0008610	4814	58	89	6	0.00087347	lipid biosynthetic process
GO:0009145	4814	20	89	1	0.000861225	purine nucleoside triphosphate biosynthetic process
GO:0005275	4814	21	89	1	0.000836736	amine transmembrane transporter activity
GO:0009205	4814	21	89	1	0.000832654	purine ribonucleoside triphosphate metabolic process
GO:0016209	4814	17	89	1	0.000807144	antioxidant activity
GO:0044446	4814	20	89	2	0.00079898	intracellular organelle part
GO:0016814	4814	16	89	1	0.000754082	hydrolase activity, acting on carbon-nitrogen (but not peptide) bonds, in cyclic amidines
GO:0020037	4814	32	89	2	0.00072245	heme binding
GO:0009199	4814	21	89	1	0.000714286	ribonucleoside triphosphate metabolic process
GO:0009161	4814	17	89	1	0.000714286	ribonucleoside monophosphate metabolic process
GO:0015171	4814	20	89	1	0.000706123	amino acid transmembrane transporter activity
GO:0044422	4814	24	89	2	0.000701021	organelle part
GO:0016757	4814	33	89	2	0.000686735	transferase activity, transferring glycosyl groups
GO:0009260	4814	39	89	3	0.00067347	ribonucleotide biosynthetic process
GO:0009064	4814	40	89	4	0.000669388	glutamine family amino acid metabolic process
GO:0032259	4814	16	89	1	0.000656123	methylation
GO:0005507	4814	16	89	1	0.000645919	copper ion binding
GO:0016780	4814	22	89	1	0.000636735	phosphotransferase activity, for other substituted phosphate groups
GO:0016054	4814	24	89	2	0.000611225	organic acid catabolic process
GO:0006865	4814	21	89	1	0.000602041	amino acid transport
GO:0008757	4814	23	89	1	0.00057449	S-adenosylmethionine-dependent methyltransferase activity
GO:0016020	4814	774	89	25	0.000570409	membrane
GO:0015837	4814	22	89	1	0.000545919	amine transport
GO:0009124	4814	20	89	1	0.000543878	nucleoside monophosphate biosynthetic process
GO:0009123	4814	20	89	1	0.000534694	nucleoside monophosphate metabolic process
GO:0006163	4814	44	89	2	0.000501021	purine nucleotide metabolic process
GO:0016765	4814	32	89	1	0.00049796	transferase activity, transferring alkyl or aryl (other than methyl) groups
GO:0009116	4814	36	89	1	0.000489796	nucleoside metabolic process
GO:0009152	4814	36	89	2	0.000478572	purine ribonucleotide biosynthetic process
GO:0019748	4814	36	89	1	0.000475511	secondary metabolic process
GO:0032561	4814	32	89	1	0.000472449	guanyl ribonucleotide binding
GO:0009206	4814	20	89	1	0.000470409	purine ribonucleoside triphosphate biosynthetic process
GO:0046417	4814	24	89	1	0.000470409	chorismate metabolic process
GO:0043038	4814	25	89	1	0.000467347	amino acid activation
GO:0006461	4814	73	89	1	0.000466327	protein complex assembly
GO:0004812	4814	27	89	1	0.000465307	aminoacyl-tRNA ligase activity
GO:0016491	4814	675	89	17	0.000457143	oxidoreductase activity
GO:0019637	4814	21	89	1	0.000456123	organophosphate metabolic process
GO:0006418	4814	25	89	1	0.000446939	tRNA aminoacylation for protein translation
GO:0003735	4814	63	89	4	0.000437756	structural constituent of ribosome
GO:0015980	4814	43	89	4	0.000426531	energy derivation by oxidation of organic compounds
GO:0003723	4814	78	89	6	0.000425511	RNA binding
GO:0019001	4814	32	89	1	0.000419388	guanyl nucleotide binding
GO:0008238	4814	35	89	1	0.000418368	exopeptidase activity
GO:0022892	4814	218	89	8	0.000417347	substrate-specific transporter activity
GO:0015849	4814	27	89	1	0.000416327	organic acid transport
GO:0044444	4814	98	89	5	0.000411225	cytoplasmic part
GO:0017076	4814	762	89	20	0.000408164	purine nucleotide binding
GO:0044248	4814	63	89	2	0.00039898	cellular catabolic process
GO:0016775	4814	94	89	2	0.000396939	phosphotransferase activity, nitrogenous group as acceptor
GO:0046395	4814	24	89	2	0.000396939	carboxylic acid catabolic process
GO:0009259	4814	40	89	3	0.000395919	ribonucleotide metabolic process
GO:0060255	4814	741	89	6	0.000394898	regulation of macromolecule metabolic process
GO:0043167	4814	492	89	3	0.000394898	ion binding
GO:0034404	4814	72	89	5	0.000392858	nucleobase, nucleoside and nucleotide biosynthetic process
GO:0016627	4814	39	89	1	0.000380613	oxidoreductase activity, acting on the CH-CH group of donors
GO:0080090	4814	736	89	6	0.000380613	regulation of primary metabolic process
GO:0005840	4814	64	89	4	0.000380613	ribosome
GO:0043039	4814	25	89	1	0.00037449	tRNA aminoacylation
GO:0005525	4814	32	89	1	0.00037347	GTP binding
GO:0016310	4814	123	89	6	0.000371429	phosphorylation
GO:0043436	4814	238	89	13	0.000365306	oxoacid metabolic process
GO:0044237	4814	1877	89	38	0.000365306	cellular metabolic process
GO:0042221	4814	59	89	1	0.000364286	response to chemical stimulus
GO:0044281	4814	526	89	16	0.000357143	small molecule metabolic process
GO:0006352	4814	68	89	1	0.000354082	transcription initiation
GO:0022607	4814	78	89	2	0.000352041	cellular component assembly
GO:0015075	4814	141	89	3	0.000342857	ion transmembrane transporter activity
GO:0005515	4814	128	89	2	0.000341837	protein binding
GO:0004175	4814	83	89	1	0.000335715	endopeptidase activity
GO:0009150	4814	37	89	2	0.000334694	purine ribonucleotide metabolic process
GO:0005342	4814	31	89	1	0.000329592	organic acid transmembrane transporter activity
GO:0051128	4814	24	89	1	0.000329592	regulation of cellular component organization
GO:0046872	4814	433	89	3	0.000327551	metal ion binding
GO:0016772	4814	307	89	4	0.00032449	transferase activity, transferring phosphorus-containing groups
GO:0033013	4814	44	89	2	0.00032347	tetrapyrrole metabolic process
GO:0004673	4814	93	89	2	0.000321429	protein histidine kinase activity
GO:0016043	4814	128	89	4	0.000320408	cellular component organization
GO:0008324	4814	121	89	3	0.000319388	cation transmembrane transporter activity
GO:0023046	4814	255	89	5	0.000319388	signaling process
GO:0009987	4814	2235	89	43	0.000315306	cellular process
GO:0016876	4814	27	89	1	0.000315306	ligase activity, forming aminoacyl-tRNA and related compounds
GO:0006793	4814	141	89	6	0.000315306	phosphorus metabolic process
GO:0006351	4814	722	89	6	0.000312245	transcription, DNA-dependent
GO:0016810	4814	82	89	1	0.000310204	hydrolase activity, acting on carbon-nitrogen (but not peptide) bonds
GO:0006399	4814	41	89	2	0.000310204	tRNA metabolic process
GO:0016987	4814	68	89	1	0.000310204	sigma factor activity
GO:0016616	4814	59	89	1	0.000307143	oxidoreductase activity, acting on the CH-OH group of donors, NAD or NADP as acceptor
GO:0008415	4814	126	89	3	0.000304082	acyltransferase activity
GO:0001883	4814	736	89	19	0.000302041	purine nucleoside binding
GO:0046942	4814	27	89	1	0.0003	carboxylic acid transport
GO:0032553	4814	686	89	18	0.000297959	ribonucleotide binding
GO:0000156	4814	131	89	1	0.000296939	two-component response regulator activity
GO:0006779	4814	42	89	2	0.000296939	porphyrin biosynthetic process
GO:0043228	4814	81	89	4	0.000295919	non-membrane-bounded organelle
GO:0055085	4814	230	89	3	0.000293878	transmembrane transport
GO:0044255	4814	70	89	6	0.000291837	cellular lipid metabolic process
GO:0006778	4814	43	89	2	0.000290817	porphyrin metabolic process
GO:0051252	4814	716	89	6	0.000289796	regulation of RNA metabolic process
GO:0016746	4814	153	89	3	0.000289796	transferase activity, transferring acyl groups
GO:0043687	4814	99	89	3	0.000287755	post-translational protein modification
GO:0004497	4814	59	89	1	0.000285715	monooxygenase activity
GO:0031224	4814	569	89	22	0.000284694	intrinsic to membrane
GO:0006396	4814	36	89	1	0.000282653	RNA processing
GO:0042578	4814	87	89	1	0.000282653	phosphoric ester hydrolase activity
GO:0055114	4814	548	89	16	0.000279592	oxidation reduction
GO:0030529	4814	66	89	4	0.000276531	ribonucleoprotein complex
GO:0034654	4814	72	89	5	0.000276531	nucleobase, nucleoside, nucleotide and nucleic acid biosynthetic process
GO:0050896	4814	209	89	1	0.00027551	response to stimulus
GO:0044464	4814	1534	89	44	0.00027347	cell part
GO:0007165	4814	89	89	4	0.000272449	signal transduction
GO:0016301	4814	230	89	3	0.000269388	kinase activity
GO:0022890	4814	48	89	3	0.000269388	inorganic cation transmembrane transporter activity
GO:0016070	4814	794	89	8	0.000269388	RNA metabolic process
GO:0046906	4814	42	89	2	0.000266327	tetrapyrrole binding
GO:0031323	4814	741	89	6	0.000264286	regulation of cellular metabolic process
GO:0034660	4814	50	89	2	0.000264286	ncRNA metabolic process
GO:0006412	4814	117	89	5	0.000263266	translation
GO:0004871	4814	252	89	5	0.000262245	signal transducer activity
GO:0033014	4814	43	89	2	0.000260204	tetrapyrrole biosynthetic process
GO:0017111	4814	303	89	9	0.000260204	nucleoside-triphosphatase activity
GO:0009058	4814	1399	89	28	0.000259184	biosynthetic process
GO:0016021	4814	561	89	22	0.000252041	integral to membrane
GO:0046943	4814	31	89	1	0.000252041	carboxylic acid transmembrane transporter activity
GO:0006468	4814	84	89	2	0.000251021	protein amino acid phosphorylation
GO:0006355	4814	716	89	6	0.00025	regulation of transcription, DNA-dependent
GO:0015672	4814	47	89	2	0.00025	monovalent inorganic cation transport
GO:0016053	4814	128	89	7	0.00024898	organic acid biosynthetic process
GO:0060089	4814	252	89	5	0.000247959	molecular transducer activity
GO:0042180	4814	240	89	13	0.000245919	cellular ketone metabolic process
GO:0043169	4814	492	89	3	0.000244898	cation binding
GO:0000155	4814	93	89	2	0.000243878	two-component sensor activity
GO:0006464	4814	109	89	3	0.000243878	protein modification process
GO:0051234	4814	602	89	25	0.000243878	establishment of localization
GO:0048037	4814	318	89	5	0.000243878	cofactor binding
GO:0009117	4814	93	89	5	0.000243878	nucleotide metabolic process
GO:0043412	4814	133	89	4	0.000243878	macromolecule modification
GO:0003700	4814	596	89	3	0.000242857	transcription factor activity
GO:0006753	4814	93	89	5	0.000242857	nucleoside phosphate metabolic process
GO:0016874	4814	131	89	4	0.000241837	ligase activity
GO:0004252	4814	46	89	1	0.000240817	serine-type endopeptidase activity
GO:0010467	4814	893	89	12	0.000240817	gene expression
GO:0001882	4814	737	89	19	0.000239796	nucleoside binding
GO:0006810	4814	602	89	25	0.000238776	transport
GO:0022804	4814	162	89	1	0.000236735	active transmembrane transporter activity
GO:0009309	4814	106	89	4	0.000236735	amine biosynthetic process
GO:0065003	4814	74	89	2	0.000236735	macromolecular complex assembly
GO:0008150	4814	3825	89	73	0.000235715	biological_process
GO:0050662	4814	201	89	3	0.000233674	coenzyme binding
GO:0000166	4814	884	89	22	0.000232653	nucleotide binding
GO:0043226	4814	91	89	5	0.000232653	organelle
GO:0044238	4814	1966	89	32	0.000232653	primary metabolic process
GO:0018202	4814	44	89	2	0.000232653	peptidyl-histidine modification
GO:0031326	4814	735	89	6	0.000231633	regulation of cellular biosynthetic process
GO:0051171	4814	733	89	6	0.000230612	regulation of nitrogen compound metabolic process
GO:0044271	4814	251	89	10	0.000230612	cellular nitrogen compound biosynthetic process
GO:0010468	4814	739	89	6	0.000229592	regulation of gene expression
GO:0016741	4814	114	89	3	0.000228572	transferase activity, transferring one-carbon groups
GO:0017171	4814	63	89	1	0.000227551	serine hydrolase activity
GO:0005623	4814	1534	89	44	0.000226531	cell
GO:0018130	4814	96	89	4	0.000226531	heterocycle biosynthetic process
GO:0016875	4814	27	89	1	0.00022551	ligase activity, forming carbon-oxygen bonds
GO:0009165	4814	65	89	5	0.00022449	nucleotide biosynthetic process
GO:0051179	4814	604	89	25	0.000222449	localization
GO:0030554	4814	736	89	19	0.000220408	adenyl nucleotide binding
GO:0016879	4814	47	89	3	0.000219388	ligase activity, forming carbon-nitrogen bonds
GO:0006811	4814	111	89	2	0.000218368	ion transport
GO:0043234	4814	80	89	2	0.000218368	protein complex
GO:0022891	4814	179	89	4	0.000214286	substrate-specific transmembrane transporter activity
GO:0009059	4814	953	89	12	0.000214286	macromolecule biosynthetic process
GO:0044424	4814	400	89	13	0.000214286	intracellular part
GO:0051188	4814	101	89	2	0.000214286	cofactor biosynthetic process
GO:0050789	4814	864	89	9	0.000214286	regulation of biological process
GO:0008236	4814	63	89	1	0.000213266	serine-type peptidase activity
GO:0004672	4814	132	89	2	0.000209184	protein kinase activity
GO:0006950	4814	159	89	1	0.000208163	response to stress
GO:0032787	4814	56	89	3	0.000203061	monocarboxylic acid metabolic process
GO:0016986	4814	68	89	1	0.000203061	transcription initiation factor activity
GO:0018193	4814	46	89	2	0.000203061	peptidyl-amino acid modification
GO:0045449	4814	731	89	6	0.000203061	regulation of transcription
GO:0046914	4814	244	89	3	0.000202041	transition metal ion binding
GO:0055086	4814	116	89	5	0.000202041	nucleobase, nucleoside and nucleotide metabolic process
GO:0016817	4814	311	89	10	0.0002	hydrolase activity, acting on acid anhydrides
GO:0043232	4814	81	89	4	0.0002	intracellular non-membrane-bounded organelle
GO:0008652	4814	99	89	4	0.0002	cellular amino acid biosynthetic process
GO:0006350	4814	739	89	6	0.00019898	transcription
GO:0005886	4814	278	89	16	0.00019898	plasma membrane
GO:0034470	4814	26	89	1	0.000196939	ncRNA processing
GO:0023060	4814	255	89	5	0.000195919	signal transmission
GO:0043648	4814	35	89	1	0.000194898	dicarboxylic acid metabolic process
GO:0070011	4814	142	89	2	0.000193878	peptidase activity, acting on L-amino acid peptides
GO:0006520	4814	174	89	9	0.000192857	cellular amino acid metabolic process
GO:0034641	4814	1307	89	20	0.000191837	cellular nitrogen compound metabolic process
GO:0006796	4814	141	89	6	0.000191837	phosphate metabolic process
GO:0006519	4814	192	89	9	0.000190817	cellular amino acid and derivative metabolic process
GO:0016773	4814	187	89	2	0.000190817	phosphotransferase activity, alcohol group as acceptor
GO:0046394	4814	122	89	7	0.000190817	carboxylic acid biosynthetic process
GO:0006629	4814	100	89	7	0.000188776	lipid metabolic process
GO:0005488	4814	2697	89	42	0.000184694	binding
GO:0034645	4814	939	89	12	0.000184694	cellular macromolecule biosynthetic process
GO:0005215	4814	507	89	22	0.000181633	transporter activity
GO:0016788	4814	172	89	1	0.000180612	hydrolase activity, acting on ester bonds
GO:0009056	4814	153	89	3	0.000180612	catabolic process
GO:0019842	4814	121	89	2	0.000180612	vitamin binding
GO:0023052	4814	260	89	5	0.000180612	signaling
GO:0032559	4814	660	89	17	0.000178572	adenyl ribonucleotide binding
GO:0044283	4814	275	89	11	0.000178572	small molecule biosynthetic process
GO:0006508	4814	138	89	1	0.000177551	proteolysis
GO:0016740	4814	805	89	16	0.000176531	transferase activity
GO:0051287	4814	30	89	1	0.00017449	NAD or NADH binding
GO:0016614	4814	69	89	1	0.00017347	oxidoreductase activity, acting on CH-OH group of donors
GO:0000160	4814	195	89	1	0.00017347	two-component signal transduction system (phosphorelay)
GO:0010556	4814	735	89	6	0.00017347	regulation of macromolecule biosynthetic process
GO:0005575	4814	1577	89	44	0.000170408	cellular_component
GO:0019222	4814	746	89	6	0.000170408	regulation of metabolic process
GO:0044267	4814	252	89	8	0.000170408	cellular protein metabolic process
GO:0003677	4814	918	89	4	0.000169388	DNA binding
GO:0050794	4814	858	89	9	0.000166327	regulation of cellular process
GO:0044106	4814	181	89	9	0.000166327	cellular amine metabolic process
GO:0051301	4814	36	89	1	0.000165306	cell division
GO:0033554	4814	85	89	1	0.000165306	cellular response to stress
GO:0043229	4814	89	89	5	0.000159184	intracellular organelle
GO:0044282	4814	69	89	2	0.000159184	small molecule catabolic process
GO:0016787	4814	1011	89	14	0.000157143	hydrolase activity
GO:0044425	4814	585	89	23	0.000156123	membrane part
GO:0003676	4814	1046	89	10	0.000156123	nucleic acid binding
GO:0046483	4814	178	89	10	0.000156123	heterocycle metabolic process
GO:0032555	4814	686	89	18	0.000153061	purine ribonucleotide binding
GO:0043170	4814	1418	89	16	0.000153061	macromolecule metabolic process
GO:0044085	4814	127	89	3	0.000153061	cellular component biogenesis
GO:0016887	4814	235	89	8	0.000152041	ATPase activity
GO:0003824	4814	2991	89	48	0.00014898	catalytic activity
GO:0006139	4814	1082	89	13	0.000145919	nucleobase, nucleoside, nucleotide and nucleic acid metabolic process
GO:0065007	4814	874	89	9	0.000145919	biological regulation
GO:0005198	4814	72	89	4	0.000142857	structural molecule activity
GO:0032991	4814	146	89	6	0.000141837	macromolecular complex
GO:0005524	4814	660	89	17	0.000138776	ATP binding
GO:0009889	4814	735	89	6	0.000137755	regulation of biosynthetic process
GO:0070279	4814	78	89	2	0.000137755	vitamin B6 binding
GO:0032774	4814	725	89	6	0.000135714	RNA biosynthetic process
GO:0050660	4814	75	89	2	0.000132653	FAD binding
GO:0019538	4814	394	89	9	0.000130612	protein metabolic process
GO:0003674	4814	4477	89	80	0.000130612	molecular_function
GO:0009308	4814	226	89	9	0.00012449	amine metabolic process
GO:0030528	4814	660	89	5	0.00012347	transcription regulator activity
GO:0018106	4814	44	89	2	0.000122449	peptidyl-histidine phosphorylation
GO:0051716	4814	85	89	1	0.000118367	cellular response to stimulus
GO:0006091	4814	84	89	5	0.000116327	generation of precursor metabolites and energy
GO:0051186	4814	135	89	2	0.000114286	cofactor metabolic process
GO:0070271	4814	73	89	1	0.000113265	protein complex biogenesis
GO:0008233	4814	152	89	2	0.000113265	peptidase activity
GO:0006082	4814	247	89	13	0.000113265	organic acid metabolic process
GO:0008152	4814	3089	89	47	0.000109184	metabolic process
GO:0022857	4814	235	89	4	0.000108163	transmembrane transporter activity
GO:0044260	4814	1221	89	15	0.000104082	cellular macromolecule metabolic process
GO:0019752	4814	238	89	13	9.89797e-05	carboxylic acid metabolic process
GO:0019219	4814	733	89	6	9.48981e-05	regulation of nucleobase, nucleoside, nucleotide and nucleic acid metabolic process
GO:0005737	4814	375	89	11	9.18368e-05	cytoplasm
GO:0006164	4814	42	89	2	9.08164e-05	purine nucleotide biosynthetic process
GO:0044249	4814	1307	89	27	8.67348e-05	cellular biosynthetic process
GO:0043933	4814	83	89	4	8.57144e-05	macromolecular complex subunit organization
GO:0005506	4814	70	89	3	8.16327e-05	iron ion binding
GO:0016462	4814	309	89	10	7.85715e-05	pyrophosphatase activity
GO:0009055	4814	87	89	1	7.65307e-05	electron carrier activity
GO:0008168	4814	112	89	3	7.44899e-05	methyltransferase activity
GO:0006807	4814	1368	89	20	7.24491e-05	nitrogen compound metabolic process
GO:0005622	4814	732	89	16	6.93878e-05	intracellular
GO:0030170	4814	78	89	2	6.53062e-05	pyridoxal phosphate binding
GO:0006812	4814	91	89	2	5.30613e-05	cation transport
GO:0016747	4814	140	89	3	4.08164e-05	transferase activity, transferring acyl groups other than amino-acyl groups
GO:0016818	4814	311	89	10	2.7551e-05	hydrolase activity, acting on acid anhydrides, in phosphorus-containing anhydrides

## Sheet: Moe down t60
ID	Pop.total	Pop.term	Study.total	Study.term	marg	name	ID	Pop.total	Pop.term	Study.total	Study.term	marg	name
GO:0015197	4814	10	68	4	0.427122	peptide transporter activity	GO:0000000	4814	4814	88	88	0	root
GO:0004748	4814	3	68	2	0.220721	ribonucleoside-diphosphate reductase activity	GO:0042803	4814	1	88	1	0.0625562	protein homodimerization activity
GO:0009986	4814	5	68	2	0.111781	cell surface	GO:0042802	4814	2	88	1	0.0218266	identical protein binding
GO:0000286	4814	1	68	1	0.111592	alanine dehydrogenase activity	GO:0031554	4814	2	88	1	0.0499398	regulation of transcription termination
GO:0004316	4814	1	68	1	0.102881	3-oxoacyl-[acyl-carrier-protein] reductase activity	GO:0006560	4814	6	88	2	0.0266653	proline metabolic process
GO:0016631	4814	1	68	1	0.0977627	enoyl-[acyl-carrier-protein] reductase activity	GO:0015296	4814	2	88	1	0.052147	anion:cation symporter activity
GO:0006562	4814	1	68	1	0.0922835	proline catabolic process	GO:0015297	4814	42	88	1	0	antiporter activity
GO:0008380	4814	1	68	1	0.0895356	RNA splicing	GO:0006561	4814	5	88	1	0.00482552	proline biosynthetic process
GO:0004070	4814	1	68	1	0.088396	aspartate carbamoyltransferase activity	GO:0006562	4814	1	88	1	0.140709	proline catabolic process
GO:0000394	4814	1	68	1	0.0840023	RNA splicing, via endonucleolytic cleavage and ligation	GO:0019538	4814	394	88	10	0	protein metabolic process
GO:0006388	4814	1	68	1	0.0807189	tRNA splicing, via endonucleolytic cleavage and ligation	GO:0006563	4814	8	88	1	0.00204898	L-serine metabolic process
GO:0004657	4814	1	68	1	0.0806898	proline dehydrogenase activity	GO:0005488	4814	2697	88	44	0	binding
GO:0004318	4814	1	68	1	0.0798439	enoyl-[acyl-carrier-protein] reductase (NADH) activity	GO:0033036	4814	16	88	1	3.16327e-05	macromolecule localization
GO:0042255	4814	1	68	1	0.0747814	ribosome assembly	GO:0000027	4814	1	88	1	0.0975685	ribosomal large subunit assembly
GO:0022618	4814	1	68	1	0.0736564	ribonucleoprotein complex assembly	GO:0008829	4814	1	88	1	0.117298	dCTP deaminase activity
GO:0000027	4814	1	68	1	0.0705439	ribosomal large subunit assembly	GO:0032555	4814	686	88	19	0	purine ribonucleotide binding
GO:0016728	4814	5	68	2	0.0699397	oxidoreductase activity, acting on CH or CH2 groups, disulfide as acceptor	GO:0042773	4814	13	88	1	0.000327551	ATP synthesis coupled electron transport
GO:0042257	4814	1	68	1	0.0623772	ribosomal subunit assembly	GO:0006536	4814	6	88	1	0.00461939	glutamate metabolic process
GO:0031974	4814	1	68	1	0.0587626	membrane-enclosed lumen	GO:0032553	4814	686	88	19	0	ribonucleotide binding
GO:0043233	4814	1	68	1	0.0583314	organelle lumen	GO:0006537	4814	4	88	1	0.0117092	glutamate biosynthetic process
GO:0042273	4814	1	68	1	0.0573001	ribosomal large subunit biogenesis	GO:0032559	4814	660	88	18	0	adenyl ribonucleotide binding
GO:0003842	4814	1	68	1	0.0570918	1-pyrroline-5-carboxylate dehydrogenase activity	GO:0004372	4814	9	88	1	0.00143061	glycine hydroxymethyltransferase activity
GO:0005759	4814	1	68	1	0.0569272	mitochondrial matrix	GO:0000041	4814	18	88	2	0.000560205	transition metal ion transport
GO:0031980	4814	1	68	1	0.0564564	mitochondrial lumen	GO:0016301	4814	230	88	2	0	kinase activity
GO:0070925	4814	1	68	1	0.0563855	organelle assembly	GO:0016298	4814	5	88	1	0.00835817	lipase activity
GO:0070013	4814	1	68	1	0.0557022	intracellular organelle lumen	GO:0016310	4814	123	88	3	0	phosphorylation
GO:0044429	4814	1	68	1	0.051348	mitochondrial part	GO:0060255	4814	741	88	5	0	regulation of macromolecule metabolic process
GO:0060589	4814	1	68	1	0.0508626	nucleoside-triphosphatase regulator activity	GO:0022804	4814	162	88	3	0	active transmembrane transporter activity
GO:0000774	4814	1	68	1	0.0505334	adenyl-nucleotide exchange factor activity	GO:0016564	4814	24	88	1	0	transcription repressor activity
GO:0005739	4814	4	68	2	0.0503626	mitochondrion	GO:0032561	4814	32	88	1	0	guanyl ribonucleotide binding
GO:0006626	4814	1	68	1	0.0497522	protein targeting to mitochondrion	GO:0006544	4814	7	88	1	0.00380715	glycine metabolic process
GO:0015833	4814	14	68	4	0.0494939	peptide transport	GO:0050660	4814	75	88	1	0	FAD binding
GO:0030150	4814	1	68	1	0.0483522	protein import into mitochondrial matrix	GO:0050662	4814	201	88	2	0	coenzyme binding
GO:0051087	4814	1	68	1	0.0461272	chaperone binding	GO:0006633	4814	14	88	3	0.0104102	fatty acid biosynthetic process
GO:0007005	4814	1	68	1	0.0458459	mitochondrion organization	GO:0006629	4814	100	88	5	0	lipid metabolic process
GO:0070585	4814	1	68	1	0.045773	protein localization in mitochondrion	GO:0022891	4814	179	88	7	2.04082e-06	substrate-specific transmembrane transporter activity
GO:0004830	4814	2	68	1	0.0454876	tryptophan-tRNA ligase activity	GO:0006631	4814	26	88	3	0.000383674	fatty acid metabolic process
GO:0006839	4814	1	68	1	0.0441043	mitochondrial transport	GO:0022890	4814	48	88	4	0	inorganic cation transmembrane transporter activity
GO:0005310	4814	2	68	1	0.0437188	dicarboxylic acid transmembrane transporter activity	GO:0022892	4814	218	88	11	0	substrate-specific transporter activity
GO:0042803	4814	1	68	1	0.0433147	protein homodimerization activity	GO:0006626	4814	1	88	1	0.0685878	protein targeting to mitochondrion
GO:0060590	4814	1	68	1	0.0419313	ATPase regulator activity	GO:0022900	4814	22	88	2	0.000306123	electron transport chain
GO:0006436	4814	2	68	1	0.0402543	tryptophanyl-tRNA aminoacylation	GO:0022904	4814	17	88	1	0.000142857	respiratory electron transport chain
GO:0016743	4814	2	68	1	0.0393001	carboxyl- or carbamoyltransferase activity	GO:0016597	4814	29	88	1	0	amino acid binding
GO:0017153	4814	2	68	1	0.0373626	sodium:dicarboxylate symporter activity	GO:0006605	4814	5	88	1	0.00325613	protein targeting
GO:0005971	4814	2	68	1	0.0342584	ribonucleoside-diphosphate reductase complex	GO:0016616	4814	59	88	1	0	oxidoreductase activity, acting on the CH-OH group of donors, NAD or NADP as acceptor
GO:0015296	4814	2	68	1	0.0325688	anion:cation symporter activity	GO:0022857	4814	235	88	7	0	transmembrane transporter activity
GO:0006835	4814	2	68	1	0.0321459	dicarboxylic acid transport	GO:0046700	4814	10	88	1	0.000725511	heterocycle catabolic process
GO:0016645	4814	6	68	2	0.0318271	oxidoreductase activity, acting on the CH-NH group of donors	GO:0016614	4814	69	88	1	0	oxidoreductase activity, acting on CH-OH group of donors
GO:0009132	4814	2	68	1	0.0296313	nucleoside diphosphate metabolic process	GO:0015294	4814	17	88	1	2.95919e-05	solute:cation symporter activity
GO:0009186	4814	2	68	1	0.0266313	deoxyribonucleoside diphosphate metabolic process	GO:0015293	4814	17	88	1	0.00017347	symporter activity
GO:0055067	4814	3	68	1	0.0254126	monovalent inorganic cation homeostasis	GO:0015291	4814	67	88	2	0	secondary active transmembrane transporter activity
GO:0006560	4814	6	68	2	0.0245751	proline metabolic process	GO:0016638	4814	12	88	1	0.00035	oxidoreductase activity, acting on the CH-NH2 group of donors
GO:0019856	4814	3	68	1	0.0238063	pyrimidine base biosynthetic process	GO:0048878	4814	9	88	1	0.00154082	chemical homeostasis
GO:0065002	4814	2	68	1	0.0219917	intracellular protein transmembrane transport	GO:0016627	4814	39	88	2	0	oxidoreductase activity, acting on the CH-CH group of donors
GO:0015081	4814	3	68	1	0.0219146	sodium ion transmembrane transporter activity	GO:0043933	4814	83	88	3	0	macromolecular complex subunit organization
GO:0006885	4814	3	68	1	0.0218105	regulation of pH	GO:0016631	4814	1	88	1	0.129915	enoyl-[acyl-carrier-protein] reductase activity
GO:0006207	4814	3	68	1	0.0212938	'de novo' pyrimidine base biosynthetic process	GO:0005381	4814	12	88	2	0.00281735	iron ion transmembrane transporter activity
GO:0017038	4814	2	68	1	0.021198	protein import	GO:0016628	4814	5	88	1	0.00582348	oxidoreductase activity, acting on the CH-CH group of donors, NAD or NADP as acceptor
GO:0003715	4814	3	68	1	0.0197459	transcription termination factor activity	GO:0015171	4814	20	88	1	0.000145919	amino acid transmembrane transporter activity
GO:0042802	4814	2	68	1	0.018075	identical protein binding	GO:0005623	4814	1534	88	43	0	cell
GO:0016725	4814	8	68	2	0.0171	oxidoreductase activity, acting on CH or CH2 groups	GO:0005622	4814	732	88	16	0	intracellular
GO:0004312	4814	9	68	2	0.0147292	fatty-acid synthase activity	GO:0009889	4814	735	88	5	0	regulation of biosynthetic process
GO:0033365	4814	3	68	1	0.0141292	protein localization in organelle	GO:0006436	4814	2	88	1	0.061398	tryptophanyl-tRNA aminoacylation
GO:0006537	4814	4	68	1	0.0129938	glutamate biosynthetic process	GO:0008940	4814	10	88	1	0.00142449	nitrate reductase activity
GO:0004620	4814	4	68	1	0.0125604	phospholipase activity	GO:0033178	4814	7	88	1	0.00441225	proton-transporting two-sector ATPase complex, catalytic domain
GO:0008289	4814	5	68	1	0.0114146	lipid binding	GO:0033177	4814	4	88	1	0.0170021	proton-transporting two-sector ATPase complex, proton-transporting domain
GO:0006353	4814	5	68	1	0.00986877	transcription termination	GO:0000155	4814	93	88	1	0	two-component sensor activity
GO:0004629	4814	4	68	1	0.00969377	phospholipase C activity	GO:0000156	4814	131	88	1	0	two-component response regulator activity
GO:0009065	4814	4	68	1	0.00891877	glutamine family amino acid catabolic process	GO:0006457	4814	18	88	2	0.000631633	protein folding
GO:0031975	4814	18	68	3	0.00844168	envelope	GO:0015197	4814	10	88	4	0.433008	peptide transporter activity
GO:0016298	4814	5	68	1	0.00811668	lipase activity	GO:0004497	4814	59	88	1	0	monooxygenase activity
GO:0044462	4814	18	68	3	0.00793752	external encapsulating structure part	GO:0000160	4814	195	88	1	0	two-component signal transduction system (phosphorelay)
GO:0016042	4814	5	68	1	0.0076271	lipid catabolic process	GO:0000166	4814	884	88	24	0	nucleotide binding
GO:0016628	4814	5	68	1	0.00739377	oxidoreductase activity, acting on the CH-CH group of donors, NAD or NADP as acceptor	GO:0006412	4814	117	88	6	0	translation
GO:0006206	4814	5	68	1	0.00695626	pyrimidine base metabolic process	GO:0006418	4814	25	88	2	5.20409e-05	tRNA aminoacylation for protein translation
GO:0030288	4814	17	68	3	0.00637085	outer membrane-bounded periplasmic space	GO:0005575	4814	1577	88	43	0	cellular_component
GO:0006536	4814	6	68	1	0.00635835	glutamate metabolic process	GO:0006422	4814	1	88	1	0.143281	aspartyl-tRNA aminoacylation
GO:0042597	4814	19	68	3	0.00623335	periplasmic space	GO:0070585	4814	1	88	1	0.0660307	protein localization in mitochondrion
GO:0030313	4814	18	68	3	0.00622501	cell envelope	GO:0051641	4814	13	88	1	0.00017449	cellular localization
GO:0006544	4814	7	68	1	0.00598335	glycine metabolic process	GO:0051649	4814	11	88	1	0.000717348	establishment of localization in cell
GO:0034622	4814	5	68	1	0.00588126	cellular macromolecular complex assembly	GO:0030554	4814	736	88	20	0	adenyl nucleotide binding
GO:0006605	4814	5	68	1	0.00551668	protein targeting	GO:0006508	4814	138	88	1	0	proteolysis
GO:0006561	4814	5	68	1	0.00520626	proline biosynthetic process	GO:0016462	4814	309	88	10	0	pyrophosphatase activity
GO:0034755	4814	7	68	1	0.00519584	iron ion transmembrane transport	GO:0006519	4814	192	88	8	0	cellular amino acid and derivative metabolic process
GO:0016646	4814	5	68	1	0.00456251	oxidoreductase activity, acting on the CH-NH group of donors, NAD or NADP as acceptor	GO:0016469	4814	11	88	2	0.0119653	proton-transporting two-sector ATPase complex
GO:0046112	4814	6	68	1	0.00434584	nucleobase biosynthetic process	GO:0006525	4814	12	88	1	0.000319388	arginine metabolic process
GO:0006827	4814	7	68	1	0.00430834	high-affinity iron ion transport	GO:0016209	4814	17	88	1	7.34695e-05	antioxidant activity
GO:0030234	4814	5	68	1	0.00369792	enzyme regulator activity	GO:0006526	4814	10	88	1	0.000689797	arginine biosynthetic process
GO:0043241	4814	9	68	1	0.00366459	protein complex disassembly	GO:0006520	4814	174	88	7	0	cellular amino acid metabolic process
GO:0000000	4814	4814	68	68	0.00357709	root	GO:0030529	4814	66	88	4	1.7347e-05	ribonucleoprotein complex
GO:0006563	4814	8	68	1	0.00338126	L-serine metabolic process	GO:0030528	4814	660	88	5	0	transcription regulator activity
GO:0015370	4814	8	68	1	0.00336876	solute:sodium symporter activity	GO:0006468	4814	84	88	1	0	protein amino acid phosphorylation
GO:0006633	4814	14	68	2	0.00326667	fatty acid biosynthetic process	GO:0005525	4814	32	88	1	0	GTP binding
GO:0009262	4814	6	68	1	0.00315001	deoxyribonucleotide metabolic process	GO:0005524	4814	660	88	18	0	ATP binding
GO:0015934	4814	8	68	1	0.00283542	large ribosomal subunit	GO:0006464	4814	109	88	1	0	protein modification process
GO:0006826	4814	9	68	1	0.00271251	iron ion transport	GO:0016491	4814	675	88	17	0	oxidoreductase activity
GO:0034621	4814	14	68	2	0.00265834	cellular macromolecular complex subunit organization	GO:0033279	4814	16	88	1	0.000284694	ribosomal subunit
GO:0034623	4814	9	68	1	0.00259792	cellular macromolecular complex disassembly	GO:0005506	4814	70	88	2	0	iron ion binding
GO:0022411	4814	9	68	1	0.00256667	cellular component disassembly	GO:0034220	4814	17	88	3	0.00797756	ion transmembrane transport
GO:0046907	4814	8	68	1	0.00252709	intracellular transport	GO:0005515	4814	128	88	5	0	protein binding
GO:0016684	4814	9	68	1	0.00250417	oxidoreductase activity, acting on peroxide as acceptor	GO:0016021	4814	561	88	18	0	integral to membrane
GO:0055080	4814	9	68	1	0.00245626	cation homeostasis	GO:0016020	4814	774	88	23	0	membrane
GO:0043231	4814	13	68	2	0.00242292	intracellular membrane-bounded organelle	GO:0031326	4814	735	88	5	0	regulation of cellular biosynthetic process
GO:0050801	4814	9	68	1	0.00234792	ion homeostasis	GO:0016788	4814	172	88	1	0	hydrolase activity, acting on ester bonds
GO:0005343	4814	8	68	1	0.00226667	organic acid:sodium symporter activity	GO:0046872	4814	433	88	8	0	metal ion binding
GO:0048878	4814	9	68	1	0.00224375	chemical homeostasis	GO:0046873	4814	35	88	3	0.00017449	metal ion transmembrane transporter activity
GO:0008081	4814	10	68	1	0.00222292	phosphoric diester hydrolase activity	GO:0016787	4814	1011	88	13	0	hydrolase activity
GO:0032984	4814	9	68	1	0.00213125	macromolecular complex disassembly	GO:0031323	4814	741	88	5	0	regulation of cellular metabolic process
GO:0006886	4814	8	68	1	0.0019625	intracellular protein transport	GO:0000286	4814	1	88	1	0.195876	alanine dehydrogenase activity
GO:0043624	4814	9	68	1	0.0019125	cellular protein complex disassembly	GO:0032774	4814	725	88	4	0	RNA biosynthetic process
GO:0051082	4814	8	68	1	0.00180625	unfolded protein binding	GO:0009084	4814	23	88	3	0.000456123	glutamine family amino acid biosynthetic process
GO:0043227	4814	15	68	2	0.00175209	membrane-bounded organelle	GO:0009058	4814	1399	88	24	0	biosynthetic process
GO:0034613	4814	10	68	1	0.00174584	cellular protein localization	GO:0009059	4814	953	88	14	0	macromolecule biosynthetic process
GO:0042254	4814	12	68	1	0.00157709	ribosome biogenesis	GO:0009056	4814	153	88	3	0	catabolic process
GO:0022613	4814	12	68	1	0.00155834	ribonucleoprotein complex biogenesis	GO:0009063	4814	21	88	1	5.30613e-05	cellular amino acid catabolic process
GO:0051641	4814	13	68	1	0.00146875	cellular localization	GO:0009060	4814	18	88	1	0.000162245	aerobic respiration
GO:0006996	4814	14	68	2	0.0014625	organelle organization	GO:0016775	4814	94	88	1	0	phosphotransferase activity, nitrogenous group as acceptor
GO:0042773	4814	13	68	1	0.00141042	ATP synthesis coupled electron transport	GO:0009064	4814	40	88	3	3.06123e-05	glutamine family amino acid metabolic process
GO:0046700	4814	10	68	1	0.00138125	heterocycle catabolic process	GO:0032787	4814	56	88	3	0	monocarboxylic acid metabolic process
GO:0030312	4814	29	68	3	0.00126042	external encapsulating structure	GO:0016773	4814	187	88	1	0	phosphotransferase activity, alcohol group as acceptor
GO:0022904	4814	17	68	1	0.00116875	respiratory electron transport chain	GO:0009065	4814	4	88	1	0.0124531	glutamine family amino acid catabolic process
GO:0009112	4814	11	68	1	0.0011	nucleobase metabolic process	GO:0016772	4814	307	88	3	0	transferase activity, transferring phosphorus-containing groups
GO:0006457	4814	18	68	2	0.00109584	protein folding	GO:0009069	4814	18	88	1	5.51021e-05	serine family amino acid metabolic process
GO:0005381	4814	12	68	1	0.00107292	iron ion transmembrane transporter activity	GO:0016053	4814	128	88	6	0	organic acid biosynthetic process
GO:0016638	4814	12	68	1	0.00105625	oxidoreductase activity, acting on the CH-NH2 group of donors	GO:0016829	4814	131	88	1	0	lyase activity
GO:0051649	4814	11	68	1	0.00103125	establishment of localization in cell	GO:0016830	4814	36	88	1	0	carbon-carbon lyase activity
GO:0044446	4814	20	68	2	0.000985419	intracellular organelle part	GO:0016831	4814	19	88	1	5.10205e-05	carboxy-lyase activity
GO:0008137	4814	19	68	1	0.000964585	NADH dehydrogenase (ubiquinone) activity	GO:0016054	4814	24	88	1	1.22449e-05	organic acid catabolic process
GO:0070727	4814	10	68	1	0.000962502	cellular macromolecule localization	GO:0005198	4814	72	88	4	0	structural molecule activity
GO:0006725	4814	81	68	1	0.000937502	cellular aromatic compound metabolic process	GO:0051252	4814	716	88	4	0	regulation of RNA metabolic process
GO:0015293	4814	17	68	1	0.000927085	symporter activity	GO:0046906	4814	42	88	2	0	tetrapyrrole binding
GO:0046943	4814	31	68	2	0.000918752	carboxylic acid transmembrane transporter activity	GO:0046907	4814	8	88	1	0.00136429	intracellular transport
GO:0043648	4814	35	68	1	0.000904169	dicarboxylic acid metabolic process	GO:0016817	4814	311	88	10	0	hydrolase activity, acting on acid anhydrides
GO:0005342	4814	31	68	2	0.000864585	organic acid transmembrane transporter activity	GO:0009055	4814	87	88	3	0	electron carrier activity
GO:0006865	4814	21	68	1	0.000858335	amino acid transport	GO:0016818	4814	311	88	10	0	hydrolase activity, acting on acid anhydrides, in phosphorus-containing anhydrides
GO:0008299	4814	21	68	1	0.000847918	isoprenoid biosynthetic process	GO:0015081	4814	3	88	1	0.0295378	sodium ion transmembrane transporter activity
GO:0045184	4814	14	68	1	0.000837502	establishment of protein localization	GO:0015082	4814	22	88	2	0.000112245	di-, tri-valent inorganic cation transmembrane transporter activity
GO:0016491	4814	675	68	13	0.000808335	oxidoreductase activity	GO:0016814	4814	16	88	1	0.000113265	hydrolase activity, acting on carbon-nitrogen (but not peptide) bonds, in cyclic amidines
GO:0015082	4814	22	68	1	0.000797918	di-, tri-valent inorganic cation transmembrane transporter activity	GO:0005215	4814	507	88	26	0	transporter activity
GO:0006221	4814	13	68	1	0.000797918	pyrimidine nucleotide biosynthetic process	GO:0080090	4814	736	88	5	0	regulation of primary metabolic process
GO:0008104	4814	16	68	1	0.000789585	protein localization	GO:0016810	4814	82	88	1	0	hydrolase activity, acting on carbon-nitrogen (but not peptide) bonds
GO:0004372	4814	9	68	1	0.000785418	glycine hydroxymethyltransferase activity	GO:0015075	4814	141	88	6	0	ion transmembrane transporter activity
GO:0065007	4814	874	68	5	0.000768752	biological regulation	GO:0051234	4814	602	88	30	0	establishment of localization
GO:0034220	4814	17	68	1	0.000766668	ion transmembrane transport	GO:0015077	4814	24	88	2	0.000462245	monovalent inorganic cation transmembrane transporter activity
GO:0019752	4814	238	68	8	0.000760418	carboxylic acid metabolic process	GO:0015078	4814	18	88	1	0.000120408	hydrogen ion transmembrane transporter activity
GO:0006520	4814	174	68	5	0.000750002	cellular amino acid metabolic process	GO:0009986	4814	5	88	2	0.110322	cell surface
GO:0022607	4814	78	68	1	0.000750002	cellular component assembly	GO:0016042	4814	5	88	1	0.00562552	lipid catabolic process
GO:0046395	4814	24	68	1	0.000747918	carboxylic acid catabolic process	GO:0009987	4814	2235	88	40	0	cellular process
GO:0008152	4814	3089	68	28	0.000743752	metabolic process	GO:0016043	4814	128	88	4	0	cellular component organization
GO:0006220	4814	15	68	1	0.000741668	pyrimidine nucleotide metabolic process	GO:0006399	4814	41	88	3	0	tRNA metabolic process
GO:0005623	4814	1534	68	30	0.000731252	cell	GO:0042592	4814	34	88	2	0.000242857	homeostatic process
GO:0046942	4814	27	68	2	0.000729168	carboxylic acid transport	GO:0006396	4814	36	88	1	0	RNA processing
GO:0019219	4814	733	68	2	0.000725002	regulation of nucleobase, nucleoside, nucleotide and nucleic acid metabolic process	GO:0019725	4814	30	88	1	4.59184e-05	cellular homeostasis
GO:0006810	4814	602	68	27	0.000720835	transport	GO:0042597	4814	19	88	3	0.0032898	periplasmic space
GO:0016817	4814	311	68	9	0.000718751	hydrolase activity, acting on acid anhydrides	GO:0046933	4814	7	88	1	0.00340409	hydrogen ion transporting ATP synthase activity, rotational mechanism
GO:0046417	4814	24	68	1	0.000718751	chorismate metabolic process	GO:0006388	4814	1	88	1	0.126702	tRNA splicing, via endonucleolytic cleavage and ligation
GO:0008509	4814	18	68	1	0.000712501	anion transmembrane transporter activity	GO:0051287	4814	30	88	1	0	NAD or NADH binding
GO:0022804	4814	162	68	3	0.000710418	active transmembrane transporter activity	GO:0046942	4814	27	88	2	1.32653e-05	carboxylic acid transport
GO:0030529	4814	66	68	2	0.000697918	ribonucleoprotein complex	GO:0046943	4814	31	88	2	5.30613e-05	carboxylic acid transmembrane transporter activity
GO:0015294	4814	17	68	1	0.000695835	solute:cation symporter activity	GO:0046915	4814	21	88	2	8.16327e-05	transition metal ion transmembrane transporter activity
GO:0017076	4814	762	68	15	0.000687501	purine nucleotide binding	GO:0043687	4814	99	88	1	0	post-translational protein modification
GO:0033036	4814	16	68	1	0.000683335	macromolecule localization	GO:0046914	4814	244	88	5	0	transition metal ion binding
GO:0015031	4814	14	68	1	0.000679168	protein transport	GO:0016070	4814	794	88	7	0	RNA metabolic process
GO:0016020	4814	774	68	19	0.000677085	membrane	GO:0033818	4814	4	88	1	0.0143021	beta-ketoacyl-acyl-carrier-protein synthase III activity
GO:0030001	4814	62	68	3	0.000668751	metal ion transport	GO:0048037	4814	318	88	4	0	cofactor binding
GO:0008233	4814	152	68	1	0.000666668	peptidase activity	GO:0019752	4814	238	88	12	0	carboxylic acid metabolic process
GO:0044255	4814	70	68	3	0.000664585	cellular lipid metabolic process	GO:0022613	4814	12	88	1	0.00027551	ribonucleoprotein complex biogenesis
GO:0044464	4814	1534	68	30	0.000658335	cell part	GO:0015031	4814	14	88	1	0.000176531	protein transport
GO:0031406	4814	56	68	1	0.000656251	carboxylic acid binding	GO:0004175	4814	83	88	1	5.10205e-06	endopeptidase activity
GO:0044424	4814	400	68	6	0.000652085	intracellular part	GO:0022618	4814	1	88	1	0.101678	ribonucleoprotein complex assembly
GO:0010467	4814	893	68	6	0.000652085	gene expression	GO:0016884	4814	15	88	1	0.000130612	carbon-nitrogen ligase activity, with glutamine as amido-N-donor
GO:0031224	4814	569	68	16	0.000647918	intrinsic to membrane	GO:0006353	4814	5	88	2	0.0921756	transcription termination
GO:0016746	4814	153	68	2	0.000645835	transferase activity, transferring acyl groups	GO:0006355	4814	716	88	4	0	regulation of transcription, DNA-dependent
GO:0031326	4814	735	68	2	0.000639585	regulation of cellular biosynthetic process	GO:0016887	4814	235	88	9	0	ATPase activity
GO:0050789	4814	864	68	4	0.000639585	regulation of biological process	GO:0042578	4814	87	88	1	0	phosphoric ester hydrolase activity
GO:0018130	4814	96	68	1	0.000637501	heterocycle biosynthetic process	GO:0016875	4814	27	88	2	0.000204082	ligase activity, forming carbon-oxygen bonds
GO:0019538	4814	394	68	7	0.000631251	protein metabolic process	GO:0006350	4814	739	88	5	0	transcription
GO:0008033	4814	17	68	1	0.000629168	tRNA processing	GO:0016874	4814	131	88	3	0	ligase activity
GO:0043229	4814	89	68	4	0.000627085	intracellular organelle	GO:0006351	4814	722	88	4	0	transcription, DNA-dependent
GO:0022892	4814	218	68	9	0.000625001	substrate-specific transporter activity	GO:0016876	4814	27	88	2	0.000114286	ligase activity, forming aminoacyl-tRNA and related compounds
GO:0005515	4814	128	68	3	0.000625001	protein binding	GO:0016879	4814	47	88	1	0	ligase activity, forming carbon-nitrogen bonds
GO:0046906	4814	42	68	1	0.000618751	tetrapyrrole binding	GO:0043648	4814	35	88	1	0	dicarboxylic acid metabolic process
GO:0004871	4814	252	68	3	0.000618751	signal transducer activity	GO:0022607	4814	78	88	1	0	cellular component assembly
GO:0044422	4814	24	68	2	0.000612501	organelle part	GO:0009211	4814	3	88	1	0.0199276	pyrimidine deoxyribonucleoside triphosphate metabolic process
GO:0006814	4814	18	68	1	0.000612501	sodium ion transport	GO:0016661	4814	13	88	1	0.000469388	oxidoreductase activity, acting on other nitrogenous compounds as donors
GO:0070279	4814	78	68	1	0.000608335	vitamin B6 binding	GO:0046034	4814	19	88	1	2.65306e-05	ATP metabolic process
GO:0006082	4814	247	68	8	0.000606251	organic acid metabolic process	GO:0009212	4814	2	88	1	0.0386337	pyrimidine deoxyribonucleoside triphosphate biosynthetic process
GO:0065003	4814	74	68	1	0.000602085	macromolecular complex assembly	GO:0009202	4814	2	88	1	0.0335633	deoxyribonucleoside triphosphate biosynthetic process
GO:0015837	4814	22	68	1	0.000595835	amine transport	GO:0009200	4814	3	88	1	0.0172959	deoxyribonucleoside triphosphate metabolic process
GO:0016021	4814	561	68	16	0.000593751	integral to membrane	GO:0009201	4814	20	88	1	4.18368e-05	ribonucleoside triphosphate biosynthetic process
GO:0009084	4814	23	68	2	0.000593751	glutamine family amino acid biosynthetic process	GO:0006206	4814	5	88	1	0.00795307	pyrimidine base metabolic process
GO:0009063	4814	21	68	1	0.000591668	cellular amino acid catabolic process	GO:0009206	4814	20	88	1	0.00012347	purine ribonucleoside triphosphate biosynthetic process
GO:0046873	4814	35	68	2	0.000589585	metal ion transmembrane transporter activity	GO:0006207	4814	3	88	1	0.0207898	'de novo' pyrimidine base biosynthetic process
GO:0006631	4814	26	68	2	0.000587501	fatty acid metabolic process	GO:0009205	4814	21	88	1	2.7551e-05	purine ribonucleoside triphosphate metabolic process
GO:0008270	4814	123	68	1	0.000587501	zinc ion binding	GO:0043624	4814	9	88	2	0.010949	cellular protein complex disassembly
GO:0043228	4814	81	68	2	0.000587501	non-membrane-bounded organelle	GO:0030234	4814	5	88	1	0.00485511	enzyme regulator activity
GO:0030170	4814	78	68	1	0.000583335	pyridoxal phosphate binding	GO:0016646	4814	5	88	1	0.0054347	oxidoreductase activity, acting on the CH-NH group of donors, NAD or NADP as acceptor
GO:0019222	4814	746	68	2	0.000581251	regulation of metabolic process	GO:0000394	4814	1	88	1	0.128626	RNA splicing, via endonucleolytic cleavage and ligation
GO:0043038	4814	25	68	1	0.000579168	amino acid activation	GO:0016645	4814	6	88	2	0.0255102	oxidoreductase activity, acting on the CH-NH group of donors
GO:0006259	4814	162	68	1	0.000575001	DNA metabolic process	GO:0009199	4814	21	88	1	3.16327e-05	ribonucleoside triphosphate metabolic process
GO:0044283	4814	275	68	5	0.000575001	small molecule biosynthetic process	GO:0009186	4814	2	88	1	0.0144602	deoxyribonucleoside diphosphate metabolic process
GO:0015297	4814	42	68	1	0.000568751	antiporter activity	GO:0016655	4814	26	88	1	0	oxidoreductase activity, acting on NADH or NADPH, quinone or similar compound as acceptor
GO:0008324	4814	121	68	4	0.000568751	cation transmembrane transporter activity	GO:0070279	4814	78	88	2	0	vitamin B6 binding
GO:0006811	4814	111	68	3	0.000568751	ion transport	GO:0046983	4814	55	88	1	0	protein dimerization activity
GO:0044248	4814	63	68	1	0.000560418	cellular catabolic process	GO:0016651	4814	36	88	1	0	oxidoreductase activity, acting on NADH or NADPH
GO:0009165	4814	65	68	1	0.000556251	nucleotide biosynthetic process	GO:0015934	4814	8	88	1	0.00237551	large ribosomal subunit
GO:0046983	4814	55	68	1	0.000552084	protein dimerization activity	GO:0006163	4814	44	88	1	0	purine nucleotide metabolic process
GO:0006629	4814	100	68	4	0.000547918	lipid metabolic process	GO:0006164	4814	42	88	1	0	purine nucleotide biosynthetic process
GO:0042180	4814	240	68	8	0.000547918	cellular ketone metabolic process	GO:0009165	4814	65	88	4	0	nucleotide biosynthetic process
GO:0050662	4814	201	68	1	0.000543751	coenzyme binding	GO:0004252	4814	46	88	1	0	serine-type endopeptidase activity
GO:0018193	4814	46	68	1	0.000543751	peptidyl-amino acid modification	GO:0016684	4814	9	88	1	0.00130204	oxidoreductase activity, acting on peroxide as acceptor
GO:0003954	4814	26	68	1	0.000535418	NADH dehydrogenase activity	GO:0009152	4814	36	88	1	0	purine ribonucleotide biosynthetic process
GO:0016614	4814	69	68	1	0.000533334	oxidoreductase activity, acting on CH-OH group of donors	GO:0005343	4814	8	88	1	0.00178368	organic acid:sodium symporter activity
GO:0060089	4814	252	68	3	0.000533334	molecular transducer activity	GO:0005342	4814	31	88	2	8.67348e-05	organic acid transmembrane transporter activity
GO:0016462	4814	309	68	9	0.000529168	pyrophosphatase activity	GO:0009150	4814	37	88	1	0	purine ribonucleotide metabolic process
GO:0016053	4814	128	68	4	0.000529168	organic acid biosynthetic process	GO:0009148	4814	3	88	1	0.0155184	pyrimidine nucleoside triphosphate biosynthetic process
GO:0042578	4814	87	68	1	0.000529168	phosphoric ester hydrolase activity	GO:0006260	4814	41	88	3	0	DNA replication
GO:0003824	4814	2991	68	33	0.000529168	catalytic activity	GO:0019843	4814	36	88	4	0.000226531	rRNA binding
GO:0044267	4814	252	68	6	0.000529168	cellular protein metabolic process	GO:0009147	4814	4	88	1	0.00896327	pyrimidine nucleoside triphosphate metabolic process
GO:0006260	4814	41	68	1	0.000525001	DNA replication	GO:0006259	4814	162	88	3	0	DNA metabolic process
GO:0032991	4814	146	68	3	0.000525001	macromolecular complex	GO:0019842	4814	121	88	3	0	vitamin binding
GO:0006720	4814	21	68	1	0.000522918	isoprenoid metabolic process	GO:0016725	4814	8	88	3	0.0225408	oxidoreductase activity, acting on CH or CH2 groups
GO:0006508	4814	138	68	1	0.000520834	proteolysis	GO:0009144	4814	21	88	1	0.000109184	purine nucleoside triphosphate metabolic process
GO:0009987	4814	2235	68	25	0.000518751	cellular process	GO:0009145	4814	20	88	1	0.000130612	purine nucleoside triphosphate biosynthetic process
GO:0016747	4814	140	68	2	0.000514584	transferase activity, transferring acyl groups other than amino-acyl groups	GO:0009142	4814	22	88	2	0.000270408	nucleoside triphosphate biosynthetic process
GO:0006119	4814	23	68	1	0.000512501	oxidative phosphorylation	GO:0060089	4814	252	88	3	0	molecular transducer activity
GO:0023046	4814	255	68	3	0.000510418	signaling process	GO:0016728	4814	5	88	3	0.108152	oxidoreductase activity, acting on CH or CH2 groups, disulfide as acceptor
GO:0016741	4814	114	68	3	0.000508334	transferase activity, transferring one-carbon groups	GO:0009141	4814	24	88	2	1.42857e-05	nucleoside triphosphate metabolic process
GO:0022900	4814	22	68	1	0.000504168	electron transport chain	GO:0009132	4814	2	88	1	0.0216	nucleoside diphosphate metabolic process
GO:0016775	4814	94	68	1	0.000502084	phosphotransferase activity, nitrogenous group as acceptor	GO:0019856	4814	3	88	1	0.0234582	pyrimidine base biosynthetic process
GO:0016070	4814	794	68	4	0.000502084	RNA metabolic process	GO:0032991	4814	146	88	9	0	macromolecular complex
GO:0006807	4814	1368	68	10	0.000502084	nitrogen compound metabolic process	GO:0032984	4814	9	88	2	0.012448	macromolecular complex disassembly
GO:0043234	4814	80	68	1	0.000502084	protein complex	GO:0005310	4814	2	88	1	0.0496133	dicarboxylic acid transmembrane transporter activity
GO:0032553	4814	686	68	14	0.000500001	ribonucleotide binding	GO:0030288	4814	17	88	3	0.00586429	outer membrane-bounded periplasmic space
GO:0005275	4814	21	68	1	0.000500001	amine transmembrane transporter activity	GO:0009120	4814	3	88	1	0.0199429	deoxyribonucleoside metabolic process
GO:0015849	4814	27	68	2	0.000500001	organic acid transport	GO:0009116	4814	36	88	1	9.38776e-05	nucleoside metabolic process
GO:0015171	4814	20	68	1	0.000497918	amino acid transmembrane transporter activity	GO:0015992	4814	14	88	2	0.00271735	proton transport
GO:0006813	4814	15	68	1	0.000497918	potassium ion transport	GO:0006229	4814	1	88	1	0.107635	dUTP biosynthetic process
GO:0016597	4814	29	68	1	0.000491668	amino acid binding	GO:0009117	4814	93	88	5	0	nucleotide metabolic process
GO:0006796	4814	141	68	2	0.000491668	phosphate metabolic process	GO:0031419	4814	10	88	1	0.000430613	cobalamin binding
GO:0050896	4814	209	68	2	0.000491668	response to stimulus	GO:0009112	4814	11	88	1	0.000626531	nucleobase metabolic process
GO:0005524	4814	660	68	14	0.000487501	ATP binding	GO:0030313	4814	18	88	3	0.00625511	cell envelope
GO:0006753	4814	93	68	2	0.000487501	nucleoside phosphate metabolic process	GO:0030312	4814	29	88	3	0.000213266	external encapsulating structure
GO:0043412	4814	133	68	1	0.000485418	macromolecule modification	GO:0009109	4814	17	88	1	0.000115306	coenzyme catabolic process
GO:0043039	4814	25	68	1	0.000485418	tRNA aminoacylation	GO:0015985	4814	10	88	1	0.00241735	energy coupled proton transport, down electrochemical gradient
GO:0051234	4814	602	68	27	0.000483334	establishment of localization	GO:0015986	4814	10	88	1	0.00259898	ATP synthesis coupled proton transport
GO:0010468	4814	739	68	2	0.000483334	regulation of gene expression	GO:0006213	4814	7	88	1	0.000740817	pyrimidine nucleoside metabolic process
GO:0022857	4814	235	68	5	0.000481251	transmembrane transporter activity	GO:0004316	4814	1	88	1	0.158032	3-oxoacyl-[acyl-carrier-protein] reductase activity
GO:0016655	4814	26	68	1	0.000481251	oxidoreductase activity, acting on NADH or NADPH, quinone or similar compound as acceptor	GO:0004318	4814	1	88	1	0.147175	enoyl-[acyl-carrier-protein] reductase (NADH) activity
GO:0008415	4814	126	68	2	0.000481251	acyltransferase activity	GO:0016740	4814	805	88	11	0	transferase activity
GO:0045449	4814	731	68	2	0.000481251	regulation of transcription	GO:0016741	4814	114	88	3	0	transferase activity, transferring one-carbon groups
GO:0004252	4814	46	68	1	0.000479168	serine-type endopeptidase activity	GO:0004312	4814	9	88	3	0.0943072	fatty-acid synthase activity
GO:0000041	4814	18	68	1	0.000477084	transition metal ion transport	GO:0015980	4814	43	88	2	0	energy derivation by oxidation of organic compounds
GO:0008652	4814	99	68	2	0.000477084	cellular amino acid biosynthetic process	GO:0031406	4814	56	88	1	0	carboxylic acid binding
GO:0009064	4814	40	68	2	0.000472918	glutamine family amino acid metabolic process	GO:0004315	4814	6	88	1	0.00704695	3-oxoacyl-[acyl-carrier-protein] synthase activity
GO:0016876	4814	27	68	1	0.000472918	ligase activity, forming aminoacyl-tRNA and related compounds	GO:0016743	4814	2	88	1	0.0450307	carboxyl- or carbamoyltransferase activity
GO:0043436	4814	238	68	8	0.000468751	oxoacid metabolic process	GO:0006221	4814	13	88	3	0.0167419	pyrimidine nucleotide biosynthetic process
GO:0006950	4814	159	68	2	0.000468751	response to stress	GO:0006220	4814	15	88	3	0.0065745	pyrimidine nucleotide metabolic process
GO:0046394	4814	122	68	4	0.000468751	carboxylic acid biosynthetic process	GO:0005275	4814	21	88	1	3.06123e-06	amine transmembrane transporter activity
GO:0048037	4814	318	68	2	0.000466668	cofactor binding	GO:0016746	4814	153	88	3	0	transferase activity, transferring acyl groups
GO:0006464	4814	109	68	1	0.000464584	protein modification process	GO:0016747	4814	140	88	3	0	transferase activity, transferring acyl groups other than amino-acyl groups
GO:0033279	4814	16	68	1	0.000464584	ribosomal subunit	GO:0044425	4814	585	88	19	0	membrane part
GO:0006350	4814	739	68	2	0.000464584	transcription	GO:0042257	4814	1	88	1	0.0911725	ribosomal subunit assembly
GO:0016616	4814	59	68	1	0.000462501	oxidoreductase activity, acting on the CH-OH group of donors, NAD or NADP as acceptor	GO:0046112	4814	6	88	1	0.0036398	nucleobase biosynthetic process
GO:0046915	4814	21	68	1	0.000462501	transition metal ion transmembrane transporter activity	GO:0044424	4814	400	88	14	0	intracellular part
GO:0009889	4814	735	68	2	0.000460418	regulation of biosynthetic process	GO:0003824	4814	2991	88	44	0	catalytic activity
GO:0070011	4814	142	68	1	0.000454168	peptidase activity, acting on L-amino acid peptides	GO:0031072	4814	3	88	1	0.0252827	heat shock protein binding
GO:0004497	4814	59	68	1	0.000452084	monooxygenase activity	GO:0044429	4814	1	88	1	0.0718072	mitochondrial part
GO:0043176	4814	29	68	1	0.000450001	amine binding	GO:0009218	4814	3	88	1	0.0168949	pyrimidine ribonucleotide metabolic process
GO:0005886	4814	278	68	11	0.000450001	plasma membrane	GO:0009219	4814	4	88	1	0.00787246	pyrimidine deoxyribonucleotide metabolic process
GO:0019843	4814	36	68	2	0.000447918	rRNA binding	GO:0005971	4814	2	88	2	0.0986144	ribonucleoside-diphosphate reductase complex
GO:0051287	4814	30	68	1	0.000445834	NAD or NADH binding	GO:0019001	4814	32	88	1	1.63265e-05	guanyl nucleotide binding
GO:0005488	4814	2697	68	32	0.000441668	binding	GO:0008137	4814	19	88	1	0.000147959	NADH dehydrogenase (ubiquinone) activity
GO:0009069	4814	18	68	1	0.000441668	serine family amino acid metabolic process	GO:0046125	4814	3	88	1	0.0155929	pyrimidine deoxyribonucleoside metabolic process
GO:0003735	4814	63	68	2	0.000439584	structural constituent of ribosome	GO:0009220	4814	3	88	1	0.0155694	pyrimidine ribonucleotide biosynthetic process
GO:0050136	4814	26	68	1	0.000439584	NADH dehydrogenase (quinone) activity	GO:0051186	4814	135	88	1	0	cofactor metabolic process
GO:0001882	4814	737	68	15	0.000439584	nucleoside binding	GO:0009221	4814	3	88	1	0.0130867	pyrimidine deoxyribonucleotide biosynthetic process
GO:0022890	4814	48	68	2	0.000437501	inorganic cation transmembrane transporter activity	GO:0044422	4814	24	88	2	2.04082e-05	organelle part
GO:0005840	4814	64	68	2	0.000437501	ribosome	GO:0051187	4814	18	88	1	0.000115306	cofactor catabolic process
GO:0032555	4814	686	68	14	0.000435418	purine ribonucleotide binding	GO:0004871	4814	252	88	3	0	signal transducer activity
GO:0031323	4814	741	68	2	0.000435418	regulation of cellular metabolic process	GO:0044444	4814	98	88	8	0	cytoplasmic part
GO:0016043	4814	128	68	3	0.000435418	cellular component organization	GO:0034660	4814	50	88	3	0	ncRNA metabolic process
GO:0004672	4814	132	68	1	0.000431251	protein kinase activity	GO:0008150	4814	3825	88	72	0	biological_process
GO:0016772	4814	307	68	2	0.000429168	transferase activity, transferring phosphorus-containing groups	GO:0051179	4814	604	88	30	0	localization
GO:0006730	4814	22	68	1	0.000429168	one-carbon metabolic process	GO:0044446	4814	20	88	2	0.000575511	intracellular organelle part
GO:0016627	4814	39	68	1	0.000425001	oxidoreductase activity, acting on the CH-CH group of donors	GO:0008152	4814	3089	88	42	0	metabolic process
GO:0006351	4814	722	68	2	0.000422918	transcription, DNA-dependent	GO:0017076	4814	762	88	21	0	purine nucleotide binding
GO:0034404	4814	72	68	1	0.000422918	nucleobase, nucleoside and nucleotide biosynthetic process	GO:0051171	4814	733	88	5	0	regulation of nitrogen compound metabolic process
GO:0016054	4814	24	68	1	0.000416668	organic acid catabolic process	GO:0042254	4814	12	88	1	0.00077245	ribosome biogenesis
GO:0006399	4814	41	68	2	0.000416668	tRNA metabolic process	GO:0042255	4814	1	88	1	0.0875205	ribosome assembly
GO:0044085	4814	127	68	1	0.000414584	cellular component biogenesis	GO:0034641	4814	1307	88	19	0	cellular nitrogen compound metabolic process
GO:0005622	4814	732	68	6	0.000412501	intracellular	GO:0046080	4814	2	88	1	0.0307888	dUTP metabolic process
GO:0050794	4814	858	68	4	0.000410418	regulation of cellular process	GO:0009259	4814	40	88	2	0	ribonucleotide metabolic process
GO:0006418	4814	25	68	1	0.000406251	tRNA aminoacylation for protein translation	GO:0009260	4814	39	88	2	0	ribonucleotide biosynthetic process
GO:0044444	4814	98	68	5	0.000406251	cytoplasmic part	GO:0044462	4814	18	88	3	0.00582858	external encapsulating structure part
GO:0009058	4814	1399	68	12	0.000404168	biosynthetic process	GO:0008289	4814	5	88	1	0.00971123	lipid binding
GO:0055085	4814	230	68	5	0.000404168	transmembrane transport	GO:0009262	4814	6	88	2	0.0103867	deoxyribonucleotide metabolic process
GO:0016788	4814	172	68	1	0.000402084	hydrolase activity, acting on ester bonds	GO:0034645	4814	939	88	14	0	cellular macromolecule biosynthetic process
GO:0044281	4814	526	68	9	0.000395834	small molecule metabolic process	GO:0017038	4814	2	88	1	0.0228225	protein import
GO:0005575	4814	1577	68	30	0.000393751	cellular_component	GO:0009263	4814	3	88	1	0.0214796	deoxyribonucleotide biosynthetic process
GO:0017111	4814	303	68	9	0.000387501	nucleoside-triphosphatase activity	GO:0008168	4814	112	88	2	0	methyltransferase activity
GO:0018106	4814	44	68	1	0.000385417	peptidyl-histidine phosphorylation	GO:0034654	4814	72	88	4	0	nucleobase, nucleoside, nucleotide and nucleic acid biosynthetic process
GO:0065008	4814	58	68	1	0.000385417	regulation of biological quality	GO:0008299	4814	21	88	1	0.000252041	isoprenoid biosynthetic process
GO:0046872	4814	433	68	4	0.000381251	metal ion binding	GO:0042273	4814	1	88	1	0.0830052	ribosomal large subunit biogenesis
GO:0055114	4814	548	68	12	0.000377084	oxidation reduction	GO:0018130	4814	96	88	1	0	heterocycle biosynthetic process
GO:0005215	4814	507	68	24	0.000375001	transporter activity	GO:0009265	4814	3	88	1	0.014347	2'-deoxyribonucleotide biosynthetic process
GO:0045333	4814	35	68	1	0.000375001	cellular respiration	GO:0010468	4814	739	88	5	0	regulation of gene expression
GO:0043933	4814	83	68	2	0.000372917	macromolecular complex subunit organization	GO:0020037	4814	32	88	1	8.16327e-06	heme binding
GO:0043226	4814	91	68	4	0.000372917	organelle	GO:0044464	4814	1534	88	43	0	cell part
GO:0009056	4814	153	68	2	0.000366667	catabolic process	GO:0009266	4814	2	88	1	0.0565103	response to temperature stimulus
GO:0006812	4814	91	68	3	0.000364584	cation transport	GO:0010467	4814	893	88	12	0	gene expression
GO:0044238	4814	1966	68	19	0.000364584	primary metabolic process	GO:0051128	4814	24	88	1	5.91837e-05	regulation of cellular component organization
GO:0015291	4814	67	68	2	0.000360417	secondary active transmembrane transporter activity	GO:0034613	4814	10	88	1	0.000535715	cellular protein localization
GO:0015674	4814	17	68	1	0.000360417	di-, tri-valent inorganic cation transport	GO:0034621	4814	14	88	3	0.00810511	cellular macromolecular complex subunit organization
GO:0044282	4814	69	68	1	0.000360417	small molecule catabolic process	GO:0034623	4814	9	88	2	0.0115367	cellular macromolecular complex disassembly
GO:0015075	4814	141	68	4	0.000358334	ion transmembrane transporter activity	GO:0034622	4814	5	88	1	0.00537143	cellular macromolecular complex assembly
GO:0044425	4814	585	68	16	0.000352084	membrane part	GO:0015849	4814	27	88	2	2.2449e-05	organic acid transport
GO:0008168	4814	112	68	2	0.000350001	methyltransferase activity	GO:0009310	4814	21	88	1	0.000229592	amine catabolic process
GO:0032559	4814	660	68	14	0.000347917	adenyl ribonucleotide binding	GO:0009309	4814	106	88	3	0	amine biosynthetic process
GO:0032787	4814	56	68	2	0.000347917	monocarboxylic acid metabolic process	GO:0009308	4814	226	88	7	0	amine metabolic process
GO:0006355	4814	716	68	2	0.000345834	regulation of transcription, DNA-dependent	GO:0043412	4814	133	88	1	0	macromolecule modification
GO:0043687	4814	99	68	1	0.000343751	post-translational protein modification	GO:0008081	4814	10	88	1	0.00141531	phosphoric diester hydrolase activity
GO:0004673	4814	93	68	1	0.000343751	protein histidine kinase activity	GO:0070013	4814	1	88	1	0.0846031	intracellular organelle lumen
GO:0008610	4814	58	68	3	0.000343751	lipid biosynthetic process	GO:0018106	4814	44	88	1	0	peptidyl-histidine phosphorylation
GO:0016301	4814	230	68	1	0.000341667	kinase activity	GO:0022411	4814	9	88	2	0.0106031	cellular component disassembly
GO:0020037	4814	32	68	1	0.000341667	heme binding	GO:0070011	4814	142	88	1	0	peptidase activity, acting on L-amino acid peptides
GO:0003723	4814	78	68	3	0.000341667	RNA binding	GO:0009325	4814	13	88	1	0.000180612	nitrate reductase complex
GO:0017171	4814	63	68	1	0.000341667	serine hydrolase activity	GO:0003735	4814	63	88	4	2.14286e-05	structural constituent of ribosome
GO:0051171	4814	733	68	2	0.000339584	regulation of nitrogen compound metabolic process	GO:0008097	4814	1	88	1	0.187867	5S rRNA binding
GO:0016874	4814	131	68	1	0.000337501	ligase activity	GO:0070925	4814	1	88	1	0.0952328	organelle assembly
GO:0022891	4814	179	68	5	0.000335417	substrate-specific transmembrane transporter activity	GO:0008233	4814	152	88	1	0	peptidase activity
GO:0006139	4814	1082	68	7	0.000335417	nucleobase, nucleoside, nucleotide and nucleic acid metabolic process	GO:0030170	4814	78	88	2	0	pyridoxal phosphate binding
GO:0001883	4814	736	68	15	0.000335417	purine nucleoside binding	GO:0008104	4814	16	88	1	0.000121429	protein localization
GO:0080090	4814	736	68	2	0.000333334	regulation of primary metabolic process	GO:0008236	4814	63	88	1	0	serine-type peptidase activity
GO:0015672	4814	47	68	2	0.000333334	monovalent inorganic cation transport	GO:0050136	4814	26	88	1	1.02041e-06	NADH dehydrogenase (quinone) activity
GO:0006396	4814	36	68	1	0.000331251	RNA processing	GO:0043436	4814	238	88	12	0	oxoacid metabolic process
GO:0009308	4814	226	68	5	0.000331251	amine metabolic process	GO:0051082	4814	8	88	1	0.00240817	unfolded protein binding
GO:0043167	4814	492	68	4	0.000331251	ion binding	GO:0051087	4814	1	88	1	0.0653327	chaperone binding
GO:0018202	4814	44	68	1	0.000331251	peptidyl-histidine modification	GO:0007165	4814	89	88	2	0	signal transduction
GO:0016651	4814	36	68	1	0.000329167	oxidoreductase activity, acting on NADH or NADPH	GO:0003715	4814	3	88	1	0.0279959	transcription termination factor activity
GO:0023052	4814	260	68	3	0.000329167	signaling	GO:0030150	4814	1	88	1	0.0608123	protein import into mitochondrial matrix
GO:0044106	4814	181	68	5	0.000322917	cellular amine metabolic process	GO:0030151	4814	18	88	1	8.16327e-05	molybdenum ion binding
GO:0019842	4814	121	68	1	0.000320834	vitamin binding	GO:0015837	4814	22	88	1	7.04082e-05	amine transport
GO:0044237	4814	1877	68	20	0.000320834	cellular metabolic process	GO:0017111	4814	303	88	10	0	nucleoside-triphosphatase activity
GO:0042592	4814	34	68	1	0.000316667	homeostatic process	GO:0015833	4814	14	88	4	0.0446235	peptide transport
GO:0004812	4814	27	68	1	0.000316667	aminoacyl-tRNA ligase activity	GO:0003723	4814	78	88	6	0	RNA binding
GO:0060255	4814	741	68	2	0.000314584	regulation of macromolecule metabolic process	GO:0006099	4814	16	88	1	2.85715e-05	tricarboxylic acid cycle
GO:0034654	4814	72	68	1	0.000314584	nucleobase, nucleoside, nucleotide and nucleic acid biosynthetic process	GO:0003700	4814	596	88	2	0	transcription factor activity
GO:0009310	4814	21	68	1	0.000314584	amine catabolic process	GO:0030001	4814	62	88	4	0	metal ion transport
GO:0006793	4814	141	68	2	0.000312501	phosphorus metabolic process	GO:0015674	4814	17	88	2	0.000741837	di-, tri-valent inorganic cation transport
GO:0006519	4814	192	68	5	0.000304167	cellular amino acid and derivative metabolic process	GO:0006082	4814	247	88	12	0	organic acid metabolic process
GO:0000166	4814	884	68	17	0.000302084	nucleotide binding	GO:0008415	4814	126	88	3	0	acyltransferase activity
GO:0006412	4814	117	68	3	0.000302084	translation	GO:0015672	4814	47	88	4	0	monovalent inorganic cation transport
GO:0005506	4814	70	68	2	0.000302084	iron ion binding	GO:0031224	4814	569	88	18	0	intrinsic to membrane
GO:0004175	4814	83	68	1	0.000302084	endopeptidase activity	GO:0006084	4814	16	88	1	0.000246939	acetyl-CoA metabolic process
GO:0051179	4814	604	68	27	0.000302084	localization	GO:0006091	4814	84	88	3	0	generation of precursor metabolites and energy
GO:0023060	4814	255	68	3	0.000302084	signal transmission	GO:0003674	4814	4477	88	79	0	molecular_function
GO:0016787	4814	1011	68	12	0.000300001	hydrolase activity	GO:0006950	4814	159	88	3	0	response to stress
GO:0000155	4814	93	68	1	0.000297917	two-component sensor activity	GO:0003677	4814	918	88	4	0	DNA binding
GO:0006468	4814	84	68	1	0.000297917	protein amino acid phosphorylation	GO:0003676	4814	1046	88	10	0	nucleic acid binding
GO:0005198	4814	72	68	2	0.000295834	structural molecule activity	GO:0008033	4814	17	88	1	0.000205102	tRNA processing
GO:0055086	4814	116	68	2	0.000287501	nucleobase, nucleoside and nucleotide metabolic process	GO:0045263	4814	4	88	1	0.017901	proton-transporting ATP synthase complex, coupling factor F(o)
GO:0016818	4814	311	68	9	0.000283334	hydrolase activity, acting on acid anhydrides, in phosphorus-containing anhydrides	GO:0006139	4814	1082	88	16	0	nucleobase, nucleoside, nucleotide and nucleic acid metabolic process
GO:0030528	4814	660	68	2	0.000281251	transcription regulator activity	GO:0045261	4814	5	88	1	0.0108306	proton-transporting ATP synthase complex, catalytic core F(1)
GO:0016740	4814	805	68	9	0.000279167	transferase activity	GO:0045259	4814	9	88	2	0.0160786	proton-transporting ATP synthase complex
GO:0016887	4814	235	68	9	0.000275001	ATPase activity	GO:0009394	4814	4	88	1	0.0086847	2'-deoxyribonucleotide metabolic process
GO:0044249	4814	1307	68	12	0.000275001	cellular biosynthetic process	GO:0006119	4814	23	88	2	0.000628572	oxidative phosphorylation
GO:0016310	4814	123	68	2	0.000272917	phosphorylation	GO:0034755	4814	7	88	2	0.0398133	iron ion transmembrane transport
GO:0003677	4814	918	68	2	0.000272917	DNA binding	GO:0009408	4814	2	88	1	0.0486378	response to heat
GO:0044271	4814	251	68	3	0.000272917	cellular nitrogen compound biosynthetic process	GO:0008324	4814	121	88	6	0	cation transmembrane transporter activity
GO:0003676	4814	1046	68	5	0.000270834	nucleic acid binding	GO:0006996	4814	14	88	2	0.0004	organelle organization
GO:0032774	4814	725	68	2	0.000266667	RNA biosynthetic process	GO:0007005	4814	1	88	1	0.0680531	mitochondrion organization
GO:0046483	4814	178	68	3	0.000262501	heterocycle metabolic process	GO:0045184	4814	14	88	1	7.04082e-05	establishment of protein localization
GO:0009059	4814	953	68	6	0.000260417	macromolecule biosynthetic process	GO:0016960	4814	1	88	1	0.019501	class II ribonucleotide reductase activity
GO:0009117	4814	93	68	2	0.000260417	nucleotide metabolic process	GO:0008380	4814	1	88	1	0.14267	RNA splicing
GO:0043170	4814	1418	68	11	0.000252084	macromolecule metabolic process	GO:0006813	4814	15	88	1	0.000221429	potassium ion transport
GO:0007165	4814	89	68	2	0.000250001	signal transduction	GO:0006812	4814	91	88	6	0	cation transport
GO:0000160	4814	195	68	1	0.000247917	two-component signal transduction system (phosphorelay)	GO:0006814	4814	18	88	1	0.000276531	sodium ion transport
GO:0008150	4814	3825	68	54	0.000247917	biological_process	GO:0023060	4814	255	88	3	0	signal transmission
GO:0009309	4814	106	68	2	0.000245834	amine biosynthetic process	GO:0006811	4814	111	88	6	0	ion transport
GO:0016773	4814	187	68	1	0.000243751	phosphotransferase activity, alcohol group as acceptor	GO:0034404	4814	72	88	4	0	nucleobase, nucleoside and nucleotide biosynthetic process
GO:0010556	4814	735	68	2	0.000241667	regulation of macromolecule biosynthetic process	GO:0004070	4814	1	88	1	0.148348	aspartate carbamoyltransferase activity
GO:0009055	4814	87	68	1	0.000239584	electron carrier activity	GO:0019239	4814	10	88	1	0.000421429	deaminase activity
GO:0015980	4814	43	68	1	0.000239584	energy derivation by oxidation of organic compounds	GO:0006810	4814	602	88	30	0	transport
GO:0034645	4814	939	68	6	0.0002375	cellular macromolecule biosynthetic process	GO:0046394	4814	122	88	6	0	carboxylic acid biosynthetic process
GO:0030554	4814	736	68	15	0.000220834	adenyl nucleotide binding	GO:0046395	4814	24	88	1	1.42857e-05	carboxylic acid catabolic process
GO:0008236	4814	63	68	1	0.000220834	serine-type peptidase activity	GO:0043231	4814	13	88	2	0.000911225	intracellular membrane-bounded organelle
GO:0044260	4814	1221	68	10	0.000214584	cellular macromolecule metabolic process	GO:0004620	4814	4	88	1	0.0149102	phospholipase activity
GO:0034641	4814	1307	68	10	0.0002125	cellular nitrogen compound metabolic process	GO:0006807	4814	1368	88	20	0	nitrogen compound metabolic process
GO:0003674	4814	4477	68	62	0.000208334	molecular_function	GO:0043228	4814	81	88	4	0	non-membrane-bounded organelle
GO:0051252	4814	716	68	2	0.000202084	regulation of RNA metabolic process	GO:0043229	4814	89	88	6	0	intracellular organelle
GO:0043169	4814	492	68	4	0.000195834	cation binding	GO:0043226	4814	91	88	6	0	organelle
GO:0046914	4814	244	68	4	0.000191667	transition metal ion binding	GO:0043227	4814	15	88	2	0.000729593	membrane-bounded organelle
GO:0005737	4814	375	68	6	0.000191667	cytoplasm	GO:0006796	4814	141	88	3	0	phosphate metabolic process
GO:0034470	4814	26	68	1	0.000191667	ncRNA processing	GO:0004629	4814	4	88	1	0.011849	phospholipase C activity
GO:0015077	4814	24	68	1	0.000185417	monovalent inorganic cation transmembrane transporter activity	GO:0006793	4814	141	88	3	0	phosphorus metabolic process
GO:0016875	4814	27	68	1	0.000166667	ligase activity, forming carbon-oxygen bonds	GO:0004086	4814	2	88	1	0.0554021	carbamoyl-phosphate synthase activity
GO:0000156	4814	131	68	1	0.000164584	two-component response regulator activity	GO:0023046	4814	255	88	3	0	signaling process
GO:0034660	4814	50	68	2	0.0001625	ncRNA metabolic process	GO:0004088	4814	2	88	1	0.0556878	carbamoyl-phosphate synthase (glutamine-hydrolyzing) activity
GO:0006091	4814	84	68	1	0.00015625	generation of precursor metabolites and energy	GO:0023052	4814	260	88	3	0	signaling
GO:0043232	4814	81	68	2	0.000133334	intracellular non-membrane-bounded organelle	GO:0001883	4814	736	88	20	0	purine nucleoside binding
							GO:0005739	4814	4	88	2	0.0458613	mitochondrion
							GO:0001882	4814	737	88	20	0	nucleoside binding
							GO:0005737	4814	375	88	12	0	cytoplasm
							GO:0046356	4814	16	88	1	7.14286e-05	acetyl-CoA catabolic process
							GO:0006839	4814	1	88	1	0.0636164	mitochondrial transport
							GO:0006835	4814	2	88	1	0.0525521	dicarboxylic acid transport
							GO:0000774	4814	1	88	1	0.0653307	adenyl-nucleotide exchange factor activity
							GO:0019219	4814	733	88	5	0	regulation of nucleobase, nucleoside, nucleotide and nucleic acid metabolic process
							GO:0006826	4814	9	88	2	0.0131225	iron ion transport
							GO:0043233	4814	1	88	1	0.0833195	organelle lumen
							GO:0006827	4814	7	88	2	0.042797	high-affinity iron ion transport
							GO:0019222	4814	746	88	5	0	regulation of metabolic process
							GO:0005759	4814	1	88	1	0.0894664	mitochondrial matrix
							GO:0043232	4814	81	88	4	1.02041e-05	intracellular non-membrane-bounded organelle
							GO:0004657	4814	1	88	1	0.144485	proline dehydrogenase activity
							GO:0043234	4814	80	88	5	0	protein complex
							GO:0043244	4814	2	88	1	0.0618746	regulation of protein complex disassembly
							GO:0070727	4814	10	88	1	0.000315306	cellular macromolecule localization
							GO:0043241	4814	9	88	2	0.0112418	protein complex disassembly
							GO:0050896	4814	209	88	3	0	response to stimulus
							GO:0006818	4814	14	88	2	0.00292755	hydrogen transport
							GO:0050897	4814	1	88	1	0.0228857	cobalt ion binding
							GO:0004673	4814	93	88	1	0	protein histidine kinase activity
							GO:0044255	4814	70	88	4	4.18368e-05	cellular lipid metabolic process
							GO:0004672	4814	132	88	1	0	protein kinase activity
							GO:0044248	4814	63	88	2	0	cellular catabolic process
							GO:0044249	4814	1307	88	24	0	cellular biosynthetic process
							GO:0006865	4814	21	88	1	0	amino acid transport
							GO:0043167	4814	492	88	8	0	ion binding
							GO:0044238	4814	1966	88	31	0	primary metabolic process
							GO:0044237	4814	1877	88	33	0	cellular metabolic process
							GO:0044281	4814	526	88	15	0	small molecule metabolic process
							GO:0046417	4814	24	88	1	0	chorismate metabolic process
							GO:0044282	4814	69	88	1	0	small molecule catabolic process
							GO:0044283	4814	275	88	9	0	small molecule biosynthetic process
							GO:0045333	4814	35	88	2	1.32653e-05	cellular respiration
							GO:0008509	4814	18	88	1	6.63266e-05	anion transmembrane transporter activity
							GO:0043169	4814	492	88	8	0	cation binding
							GO:0044271	4814	251	88	6	0	cellular nitrogen compound biosynthetic process
							GO:0043170	4814	1418	88	18	0	macromolecule metabolic process
							GO:0044267	4814	252	88	9	0	cellular protein metabolic process
							GO:0043176	4814	29	88	1	4.69388e-05	amine binding
							GO:0044260	4814	1221	88	17	0	cellular macromolecule metabolic process
							GO:0033365	4814	3	88	1	0.0133327	protein localization in organelle
							GO:0006886	4814	8	88	1	0.000738776	intracellular protein transport
							GO:0006885	4814	3	88	1	0.026999	regulation of pH
							GO:0004748	4814	3	88	3	0.732436	ribonucleoside-diphosphate reductase activity
							GO:0050789	4814	864	88	8	0	regulation of biological process
							GO:0042126	4814	8	88	1	0.00185	nitrate metabolic process
							GO:0050794	4814	858	88	8	0	regulation of cellular process
							GO:0009628	4814	2	88	1	0.0592041	response to abiotic stimulus
							GO:0008652	4814	99	88	3	0	cellular amino acid biosynthetic process
							GO:0005840	4814	64	88	4	0	ribosome
							GO:0050801	4814	9	88	1	0.00196327	ion homeostasis
							GO:0003954	4814	26	88	1	8.16327e-06	NADH dehydrogenase activity
							GO:0055114	4814	548	88	15	0	oxidation reduction
							GO:0017171	4814	63	88	1	0	serine hydrolase activity
							GO:0044085	4814	127	88	1	0	cellular component biogenesis
							GO:0046483	4814	178	88	6	0	heterocycle metabolic process
							GO:0060589	4814	1	88	1	0.0620113	nucleoside-triphosphatase regulator activity
							GO:0015370	4814	8	88	1	0.00235715	solute:sodium symporter activity
							GO:0060590	4814	1	88	1	0.0608919	ATPase regulator activity
							GO:0017153	4814	2	88	1	0.064597	sodium:dicarboxylate symporter activity
							GO:0005886	4814	278	88	13	0	plasma membrane
							GO:0003924	4814	16	88	1	0.00012449	GTPase activity
							GO:0065002	4814	2	88	1	0.0216837	intracellular protein transmembrane transport
							GO:0065003	4814	74	88	1	0	macromolecular complex assembly
							GO:0043039	4814	25	88	2	0	tRNA aminoacylation
							GO:0004812	4814	27	88	2	4.69388e-05	aminoacyl-tRNA ligase activity
							GO:0043038	4814	25	88	2	0.000153061	amino acid activation
							GO:0065007	4814	874	88	9	0	biological regulation
							GO:0004815	4814	1	88	1	0.157064	aspartate-tRNA ligase activity
							GO:0034470	4814	26	88	1	1.32653e-05	ncRNA processing
							GO:0055067	4814	3	88	1	0.0302286	monovalent inorganic cation homeostasis
							GO:0042180	4814	240	88	12	0	cellular ketone metabolic process
							GO:0006720	4814	21	88	1	0.000112245	isoprenoid metabolic process
							GO:0006725	4814	81	88	1	0	cellular aromatic compound metabolic process
							GO:0031974	4814	1	88	1	0.0843154	membrane-enclosed lumen
							GO:0004830	4814	2	88	1	0.0532439	tryptophan-tRNA ligase activity
							GO:0031975	4814	18	88	3	0.00405204	envelope
							GO:0065008	4814	58	88	2	0	regulation of biological quality
							GO:0006730	4814	22	88	1	5.10205e-06	one-carbon metabolic process
							GO:0044106	4814	181	88	7	0	cellular amine metabolic process
							GO:0031980	4814	1	88	1	0.0677797	mitochondrial lumen
							GO:0006732	4814	77	88	1	0	coenzyme metabolic process
							GO:0018202	4814	44	88	1	0	peptidyl-histidine modification
							GO:0018193	4814	46	88	1	0	peptidyl-amino acid modification
							GO:0003842	4814	1	88	1	0.0748531	1-pyrroline-5-carboxylate dehydrogenase activity
							GO:0006754	4814	19	88	1	8.87756e-05	ATP biosynthetic process
							GO:0006753	4814	93	88	5	0	nucleoside phosphate metabolic process
							GO:0045449	4814	731	88	5	0	regulation of transcription
							GO:0008610	4814	58	88	4	0	lipid biosynthetic process
							GO:0055080	4814	9	88	1	0.00167551	cation homeostasis
							GO:0055085	4814	230	88	7	0	transmembrane transport
							GO:0045454	4814	26	88	1	2.2449e-05	cell redox homeostasis
							GO:0010556	4814	735	88	5	0	regulation of macromolecule biosynthetic process
							GO:0055086	4814	116	88	5	0	nucleobase, nucleoside and nucleotide metabolic process

## Sheet: Moe down t90
ID	Pop.total	Pop.term	Study.total	Study.term	marg	name
GO:0004748	4814	3	66	3	0.857907	ribonucleoside-diphosphate reductase activity
GO:0000286	4814	1	66	1	0.195932	alanine dehydrogenase activity
GO:0004151	4814	1	66	1	0.186367	dihydroorotase activity
GO:0003922	4814	1	66	1	0.174971	GMP synthase (glutamine-hydrolyzing) activity
GO:0004070	4814	1	66	1	0.171425	aspartate carbamoyltransferase activity
GO:0009041	4814	1	66	1	0.164093	uridylate kinase activity
GO:0004375	4814	1	66	1	0.162193	glycine dehydrogenase (decarboxylating) activity
GO:0004815	4814	1	66	1	0.15891	aspartate-tRNA ligase activity
GO:0004657	4814	1	66	1	0.158269	proline dehydrogenase activity
GO:0006562	4814	1	66	1	0.150823	proline catabolic process
GO:0033862	4814	1	66	1	0.149008	UMP kinase activity
GO:0006422	4814	1	66	1	0.146824	aspartyl-tRNA aminoacylation
GO:0006229	4814	1	66	1	0.140297	dUTP biosynthetic process
GO:0016642	4814	1	66	1	0.138904	oxidoreductase activity, acting on the CH-NH2 group of donors, disulfide as acceptor
GO:0008829	4814	1	66	1	0.126686	dCTP deaminase activity
GO:0070925	4814	1	66	1	0.111838	organelle assembly
GO:0042273	4814	1	66	1	0.108335	ribosomal large subunit biogenesis
GO:0019430	4814	1	66	1	0.107028	removal of superoxide radicals
GO:0044429	4814	1	66	1	0.106659	mitochondrial part
GO:0042255	4814	1	66	1	0.103855	ribosome assembly
GO:0071450	4814	1	66	1	0.102277	cellular response to oxygen radical
GO:0000305	4814	1	66	1	0.100062	response to oxygen radical
GO:0000303	4814	1	66	1	0.0950623	response to superoxide
GO:0000027	4814	1	66	1	0.093296	ribosomal large subunit assembly
GO:0031974	4814	1	66	1	0.0920532	membrane-enclosed lumen
GO:0042257	4814	1	66	1	0.0911623	ribosomal subunit assembly
GO:0071451	4814	1	66	1	0.0900409	cellular response to superoxide
GO:0070013	4814	1	66	1	0.0896838	intracellular organelle lumen
GO:0022618	4814	1	66	1	0.0880756	ribonucleoprotein complex assembly
GO:0004791	4814	1	66	1	0.0867929	thioredoxin-disulfide reductase activity
GO:0043233	4814	1	66	1	0.0853899	organelle lumen
GO:0005759	4814	1	66	1	0.0835368	mitochondrial matrix
GO:0031980	4814	1	66	1	0.0806654	mitochondrial lumen
GO:0003842	4814	1	66	1	0.0791736	1-pyrroline-5-carboxylate dehydrogenase activity
GO:0060589	4814	1	66	1	0.0770225	nucleoside-triphosphatase regulator activity
GO:0042803	4814	1	66	1	0.0752317	protein homodimerization activity
GO:0000774	4814	1	66	1	0.0742429	adenyl-nucleotide exchange factor activity
GO:0030150	4814	1	66	1	0.0676552	protein import into mitochondrial matrix
GO:0006626	4814	1	66	1	0.0676307	protein targeting to mitochondrion
GO:0070585	4814	1	66	1	0.0666919	protein localization in mitochondrion
GO:0006839	4814	1	66	1	0.0665041	mitochondrial transport
GO:0007005	4814	1	66	1	0.065545	mitochondrion organization
GO:0051087	4814	1	66	1	0.0618205	chaperone binding
GO:0060590	4814	1	66	1	0.0609378	ATPase regulator activity
GO:0005971	4814	2	66	2	0.0600899	ribonucleoside-diphosphate reductase complex
GO:0016728	4814	5	66	3	0.0572899	oxidoreductase activity, acting on CH or CH2 groups, disulfide as acceptor
GO:0004356	4814	5	66	2	0.0428878	glutamate-ammonia ligase activity
GO:0004642	4814	2	66	1	0.040897	phosphoribosylformylglycinamidine synthase activity
GO:0006436	4814	2	66	1	0.0406429	tryptophanyl-tRNA aminoacylation
GO:0004802	4814	2	66	1	0.0391327	transketolase activity
GO:0006542	4814	5	66	2	0.0363868	glutamine biosynthetic process
GO:0004830	4814	2	66	1	0.0361398	tryptophan-tRNA ligase activity
GO:0046037	4814	2	66	1	0.0344684	GMP metabolic process
GO:0015296	4814	2	66	1	0.0342082	anion:cation symporter activity
GO:0005310	4814	2	66	1	0.0326755	dicarboxylic acid transmembrane transporter activity
GO:0017153	4814	2	66	1	0.0321388	sodium:dicarboxylate symporter activity
GO:0016743	4814	2	66	1	0.0285204	carboxyl- or carbamoyltransferase activity
GO:0006835	4814	2	66	1	0.0267929	dicarboxylic acid transport
GO:0006177	4814	2	66	1	0.0262572	GMP biosynthetic process
GO:0009399	4814	2	66	1	0.0254143	nitrogen fixation
GO:0046080	4814	2	66	1	0.024398	dUTP metabolic process
GO:0005739	4814	4	66	2	0.0240531	mitochondrion
GO:0009212	4814	2	66	1	0.0210572	pyrimidine deoxyribonucleoside triphosphate biosynthetic process
GO:0009202	4814	2	66	1	0.0206419	deoxyribonucleoside triphosphate biosynthetic process
GO:0006221	4814	13	66	4	0.0197776	pyrimidine nucleotide biosynthetic process
GO:0050897	4814	1	66	1	0.0188021	cobalt ion binding
GO:0016960	4814	1	66	1	0.0155388	class II ribonucleotide reductase activity
GO:0016211	4814	6	66	2	0.0149041	ammonia ligase activity
GO:0017038	4814	2	66	1	0.0140255	protein import
GO:0034755	4814	7	66	2	0.0127582	iron ion transmembrane transport
GO:0006827	4814	7	66	2	0.0117204	high-affinity iron ion transport
GO:0042802	4814	2	66	1	0.0111296	identical protein binding
GO:0019464	4814	3	66	1	0.0105092	glycine decarboxylation via glycine cleavage system
GO:0065002	4814	2	66	1	0.0104898	intracellular protein transmembrane transport
GO:0016812	4814	3	66	1	0.00990511	hydrolase activity, acting on carbon-nitrogen (but not peptide) bonds, in cyclic amides
GO:0003715	4814	3	66	1	0.00975307	transcription termination factor activity
GO:0006560	4814	6	66	2	0.00914899	proline metabolic process
GO:0009263	4814	3	66	1	0.00907552	deoxyribonucleotide biosynthetic process
GO:0009186	4814	2	66	1	0.00901429	deoxyribonucleoside diphosphate metabolic process
GO:0009148	4814	3	66	1	0.00839082	pyrimidine nucleoside triphosphate biosynthetic process
GO:0009211	4814	3	66	1	0.00810001	pyrimidine deoxyribonucleoside triphosphate metabolic process
GO:0019856	4814	3	66	1	0.00809695	pyrimidine base biosynthetic process
GO:0006544	4814	7	66	2	0.00801633	glycine metabolic process
GO:0046125	4814	3	66	1	0.00797246	pyrimidine deoxyribonucleoside metabolic process
GO:0009218	4814	3	66	1	0.00796633	pyrimidine ribonucleotide metabolic process
GO:0016880	4814	7	66	2	0.00783572	acid-ammonia (or amide) ligase activity
GO:0006207	4814	3	66	1	0.00763266	'de novo' pyrimidine base biosynthetic process
GO:0004629	4814	4	66	1	0.00759899	phospholipase C activity
GO:0006220	4814	15	66	4	0.0075296	pyrimidine nucleotide metabolic process
GO:0009220	4814	3	66	1	0.00734082	pyrimidine ribonucleotide biosynthetic process
GO:0009120	4814	3	66	1	0.00725307	deoxyribonucleoside metabolic process
GO:0009132	4814	2	66	1	0.0071796	nucleoside diphosphate metabolic process
GO:0033177	4814	4	66	1	0.00642654	proton-transporting two-sector ATPase complex, proton-transporting domain
GO:0006801	4814	3	66	1	0.00632552	superoxide metabolic process
GO:0016725	4814	8	66	3	0.00632348	oxidoreductase activity, acting on CH or CH2 groups
GO:0009200	4814	3	66	1	0.00615715	deoxyribonucleoside triphosphate metabolic process
GO:0016645	4814	6	66	2	0.0059296	oxidoreductase activity, acting on the CH-NH group of donors
GO:0009071	4814	4	66	1	0.00554286	serine family amino acid catabolic process
GO:0045263	4814	4	66	1	0.00544796	proton-transporting ATP synthase complex, coupling factor F(o)
GO:0004620	4814	4	66	1	0.00541327	phospholipase activity
GO:0009265	4814	3	66	1	0.00535511	2'-deoxyribonucleotide biosynthetic process
GO:0009221	4814	3	66	1	0.00493062	pyrimidine deoxyribonucleotide biosynthetic process
GO:0006546	4814	4	66	1	0.0040949	glycine catabolic process
GO:0006537	4814	4	66	1	0.00408878	glutamate biosynthetic process
GO:0033365	4814	3	66	1	0.00394082	protein localization in organelle
GO:0016646	4814	5	66	1	0.00339286	oxidoreductase activity, acting on the CH-NH group of donors, NAD or NADP as acceptor
GO:0006541	4814	19	66	4	0.00336531	glutamine metabolic process
GO:0016042	4814	5	66	1	0.00333266	lipid catabolic process
GO:0009394	4814	4	66	1	0.00329796	2'-deoxyribonucleotide metabolic process
GO:0009147	4814	4	66	1	0.00324592	pyrimidine nucleoside triphosphate metabolic process
GO:0009262	4814	6	66	2	0.00319388	deoxyribonucleotide metabolic process
GO:0016298	4814	5	66	1	0.00313266	lipase activity
GO:0009065	4814	4	66	1	0.00303572	glutamine family amino acid catabolic process
GO:0019201	4814	5	66	1	0.00294694	nucleotide kinase activity
GO:0034599	4814	5	66	1	0.00245	cellular response to oxidative stress
GO:0009219	4814	4	66	1	0.00242959	pyrimidine deoxyribonucleotide metabolic process
GO:0006206	4814	5	66	1	0.00225	pyrimidine base metabolic process
GO:0006353	4814	5	66	1	0.00224694	transcription termination
GO:0006826	4814	9	66	2	0.00214694	iron ion transport
GO:0034622	4814	5	66	1	0.00184082	cellular macromolecular complex assembly
GO:0070887	4814	5	66	1	0.00173674	cellular response to chemical stimulus
GO:0009986	4814	5	66	1	0.00151735	cell surface
GO:0006561	4814	5	66	1	0.00147755	proline biosynthetic process
GO:0030234	4814	5	66	1	0.00136021	enzyme regulator activity
GO:0016668	4814	5	66	1	0.00127449	oxidoreductase activity, acting on sulfur group of donors, NAD or NADP as acceptor
GO:0046112	4814	6	66	1	0.00122959	nucleobase biosynthetic process
GO:0000302	4814	5	66	1	0.00117959	response to reactive oxygen species
GO:0006605	4814	5	66	1	0.00113265	protein targeting
GO:0006189	4814	7	66	1	0.00106939	'de novo' IMP biosynthetic process
GO:0016744	4814	8	66	1	0.00100204	transferase activity, transferring aldehyde or ketonic groups
GO:0016638	4814	12	66	2	0.000939797	oxidoreductase activity, acting on the CH-NH2 group of donors
GO:0006536	4814	6	66	1	0.000926532	glutamate metabolic process
GO:0019205	4814	7	66	1	0.000913266	nucleobase, nucleoside, nucleotide kinase activity
GO:0045259	4814	9	66	1	0.000909185	proton-transporting ATP synthase complex
GO:0006800	4814	7	66	1	0.000820409	oxygen and reactive oxygen species metabolic process
GO:0010035	4814	7	66	1	0.000811225	response to inorganic substance
GO:0015934	4814	8	66	1	0.000754082	large ribosomal subunit
GO:0034614	4814	5	66	1	0.000742858	cellular response to reactive oxygen species
GO:0016776	4814	8	66	1	0.000709184	phosphotransferase activity, phosphate group as acceptor
GO:0009084	4814	23	66	4	0.000702042	glutamine family amino acid biosynthetic process
GO:0003924	4814	16	66	2	0.000675511	GTPase activity
GO:0005343	4814	8	66	1	0.000665307	organic acid:sodium symporter activity
GO:0051082	4814	8	66	1	0.000566327	unfolded protein binding
GO:0008081	4814	10	66	1	0.000558164	phosphoric diester hydrolase activity
GO:0046040	4814	8	66	1	0.000550001	IMP metabolic process
GO:0005381	4814	12	66	2	0.00054898	iron ion transmembrane transporter activity
GO:0006979	4814	7	66	1	0.000509184	response to oxidative stress
GO:0009168	4814	15	66	2	0.000506123	purine ribonucleoside monophosphate biosynthetic process
GO:0006213	4814	7	66	1	0.000502041	pyrimidine nucleoside metabolic process
GO:0046907	4814	8	66	1	0.000476531	intracellular transport
GO:0034621	4814	14	66	2	0.000446939	cellular macromolecular complex subunit organization
GO:0000041	4814	18	66	2	0.000428572	transition metal ion transport
GO:0043241	4814	9	66	1	0.00037449	protein complex disassembly
GO:0006563	4814	8	66	1	0.000311225	L-serine metabolic process
GO:0034613	4814	10	66	1	0.000309184	cellular protein localization
GO:0015370	4814	8	66	1	0.000301021	solute:sodium symporter activity
GO:0032984	4814	9	66	1	0.000290817	macromolecular complex disassembly
GO:0043624	4814	9	66	1	0.000284694	cellular protein complex disassembly
GO:0042254	4814	12	66	1	0.00027449	ribosome biogenesis
GO:0016684	4814	9	66	1	0.000266327	oxidoreductase activity, acting on peroxide as acceptor
GO:0034623	4814	9	66	1	0.000263266	cellular macromolecular complex disassembly
GO:0009126	4814	15	66	2	0.000246939	purine nucleoside monophosphate metabolic process
GO:0006188	4814	8	66	1	0.000239796	IMP biosynthetic process
GO:0009156	4814	17	66	2	0.000217347	ribonucleoside monophosphate biosynthetic process
GO:0016209	4814	17	66	2	0.000212245	antioxidant activity
GO:0009161	4814	17	66	2	0.000191837	ribonucleoside monophosphate metabolic process
GO:0004372	4814	9	66	1	0.000190817	glycine hydroxymethyltransferase activity
GO:0034220	4814	17	66	2	0.000180612	ion transmembrane transport
GO:0009127	4814	15	66	2	0.000179592	purine nucleoside monophosphate biosynthetic process
GO:0016469	4814	11	66	1	0.000167347	proton-transporting two-sector ATPase complex
GO:0009064	4814	40	66	6	0.000160204	glutamine family amino acid metabolic process
GO:0006996	4814	14	66	2	0.000137755	organelle organization
GO:0006818	4814	14	66	1	0.000126531	hydrogen transport
GO:0042773	4814	13	66	1	0.00012551	ATP synthesis coupled electron transport
GO:0043231	4814	13	66	2	0.000119388	intracellular membrane-bounded organelle
GO:0022411	4814	9	66	1	0.000117347	cellular component disassembly
GO:0009123	4814	20	66	2	0.000115306	nucleoside monophosphate metabolic process
GO:0006813	4814	15	66	1	0.000115306	potassium ion transport
GO:0009063	4814	21	66	2	0.000109184	cellular amino acid catabolic process
GO:0070727	4814	10	66	1	0.000101021	cellular macromolecule localization
GO:0006457	4814	18	66	2	9.38776e-05	protein folding
GO:0009124	4814	20	66	2	8.06123e-05	nucleoside monophosphate biosynthetic process
GO:0008509	4814	18	66	1	7.65307e-05	anion transmembrane transporter activity
GO:0008299	4814	21	66	1	7.34695e-05	isoprenoid biosynthetic process
GO:0009069	4814	18	66	2	7.14286e-05	serine family amino acid metabolic process
GO:0016879	4814	47	66	5	7.04082e-05	ligase activity, forming carbon-nitrogen bonds
GO:0046700	4814	10	66	1	6.93878e-05	heterocycle catabolic process
GO:0043227	4814	15	66	2	6.32654e-05	membrane-bounded organelle
GO:0009152	4814	36	66	2	6.2245e-05	purine ribonucleotide biosynthetic process
GO:0006812	4814	91	66	4	6.2245e-05	cation transport
GO:0046915	4814	21	66	2	5.91837e-05	transition metal ion transmembrane transporter activity
GO:0006886	4814	8	66	1	5.91837e-05	intracellular protein transport
GO:0032561	4814	32	66	2	5.71429e-05	guanyl ribonucleotide binding
GO:0051649	4814	11	66	1	4.89796e-05	establishment of localization in cell
GO:0015674	4814	17	66	2	4.79592e-05	di-, tri-valent inorganic cation transport
GO:0009167	4814	15	66	2	4.38776e-05	purine ribonucleoside monophosphate metabolic process
GO:0015992	4814	14	66	1	4.18368e-05	proton transport
GO:0009112	4814	11	66	1	3.87755e-05	nucleobase metabolic process
GO:0006418	4814	25	66	2	3.67347e-05	tRNA aminoacylation for protein translation
GO:0008137	4814	19	66	1	3.46939e-05	NADH dehydrogenase (ubiquinone) activity
GO:0006119	4814	23	66	1	3.46939e-05	oxidative phosphorylation
GO:0019239	4814	10	66	1	3.26531e-05	deaminase activity
GO:0022613	4814	12	66	1	3.06123e-05	ribonucleoprotein complex biogenesis
GO:0019001	4814	32	66	2	2.34694e-05	guanyl nucleotide binding
GO:0016667	4814	19	66	1	2.2449e-05	oxidoreductase activity, acting on sulfur group of donors
GO:0022900	4814	22	66	1	2.14286e-05	electron transport chain
GO:0016651	4814	36	66	2	2.14286e-05	oxidoreductase activity, acting on NADH or NADPH
GO:0003954	4814	26	66	1	2.14286e-05	NADH dehydrogenase activity
GO:0016831	4814	19	66	1	1.93878e-05	carboxy-lyase activity
GO:0016876	4814	27	66	2	1.93878e-05	ligase activity, forming aminoacyl-tRNA and related compounds
GO:0008104	4814	16	66	1	1.93878e-05	protein localization
GO:0051641	4814	13	66	1	1.7347e-05	cellular localization
GO:0015082	4814	22	66	2	1.7347e-05	di-, tri-valent inorganic cation transmembrane transporter activity
GO:0046395	4814	24	66	2	1.7347e-05	carboxylic acid catabolic process
GO:0046942	4814	27	66	1	1.42857e-05	carboxylic acid transport
GO:0009142	4814	22	66	1	1.42857e-05	nucleoside triphosphate biosynthetic process
GO:0031419	4814	10	66	1	1.12245e-05	cobalamin binding
GO:0001883	4814	736	66	18	1.02041e-05	purine nucleoside binding
GO:0004497	4814	59	66	1	7.14286e-06	monooxygenase activity
GO:0006164	4814	42	66	2	7.14286e-06	purine nucleotide biosynthetic process
GO:0009141	4814	24	66	1	7.14286e-06	nucleoside triphosphate metabolic process
GO:0015293	4814	17	66	1	6.12246e-06	symporter activity
GO:0016884	4814	15	66	2	6.12246e-06	carbon-nitrogen ligase activity, with glutamine as amido-N-donor
GO:0016655	4814	26	66	1	6.12246e-06	oxidoreductase activity, acting on NADH or NADPH, quinone or similar compound as acceptor
GO:0022904	4814	17	66	1	5.10205e-06	respiratory electron transport chain
GO:0006519	4814	192	66	13	5.10205e-06	cellular amino acid and derivative metabolic process
GO:0015031	4814	14	66	1	5.10205e-06	protein transport
GO:0009165	4814	65	66	6	5.10205e-06	nucleotide biosynthetic process
GO:0005515	4814	128	66	4	4.08164e-06	protein binding
GO:0046914	4814	244	66	4	4.08164e-06	transition metal ion binding
GO:0015849	4814	27	66	1	4.08164e-06	organic acid transport
GO:0016310	4814	123	66	2	3.06123e-06	phosphorylation
GO:0009058	4814	1399	66	23	3.06123e-06	biosynthetic process
GO:0017171	4814	63	66	1	3.06123e-06	serine hydrolase activity
GO:0006720	4814	21	66	1	3.06123e-06	isoprenoid metabolic process
GO:0022804	4814	162	66	2	2.04082e-06	active transmembrane transporter activity
GO:0033279	4814	16	66	1	2.04082e-06	ribosomal subunit
GO:0019842	4814	121	66	5	1.02041e-06	vitamin binding
GO:0044425	4814	585	66	6	1.02041e-06	membrane part
GO:0009309	4814	106	66	5	1.02041e-06	amine biosynthetic process
GO:0031177	4814	15	66	1	1.02041e-06	phosphopantetheine binding
GO:0006793	4814	141	66	2	1.02041e-06	phosphorus metabolic process
GO:0043039	4814	25	66	2	1.02041e-06	tRNA aminoacylation
GO:0045454	4814	26	66	1	1.02041e-06	cell redox homeostasis
GO:0000000	4814	4814	66	66	0	root
GO:0019538	4814	394	66	8	0	protein metabolic process
GO:0005488	4814	2697	66	40	0	binding
GO:0033036	4814	16	66	1	0	macromolecule localization
GO:0032555	4814	686	66	17	0	purine ribonucleotide binding
GO:0032553	4814	686	66	17	0	ribonucleotide binding
GO:0032559	4814	660	66	16	0	adenyl ribonucleotide binding
GO:0000036	4814	23	66	1	0	acyl carrier activity
GO:0016301	4814	230	66	3	0	kinase activity
GO:0060255	4814	741	66	5	0	regulation of macromolecule metabolic process
GO:0016564	4814	24	66	1	0	transcription repressor activity
GO:0050660	4814	75	66	1	0	FAD binding
GO:0050662	4814	201	66	1	0	coenzyme binding
GO:0006629	4814	100	66	2	0	lipid metabolic process
GO:0022891	4814	179	66	4	0	substrate-specific transmembrane transporter activity
GO:0022890	4814	48	66	2	0	inorganic cation transmembrane transporter activity
GO:0022892	4814	218	66	5	0	substrate-specific transporter activity
GO:0051536	4814	78	66	1	0	iron-sulfur cluster binding
GO:0016597	4814	29	66	2	0	amino acid binding
GO:0051540	4814	78	66	1	0	metal cluster binding
GO:0022857	4814	235	66	5	0	transmembrane transporter activity
GO:0015294	4814	17	66	1	0	solute:cation symporter activity
GO:0015291	4814	67	66	1	0	secondary active transmembrane transporter activity
GO:0043933	4814	83	66	3	0	macromolecular complex subunit organization
GO:0005623	4814	1534	66	23	0	cell
GO:0005622	4814	732	66	15	0	intracellular
GO:0009889	4814	735	66	5	0	regulation of biosynthetic process
GO:0000155	4814	93	66	1	0	two-component sensor activity
GO:0006461	4814	73	66	1	0	protein complex assembly
GO:0000166	4814	884	66	22	0	nucleotide binding
GO:0006412	4814	117	66	4	0	translation
GO:0005575	4814	1577	66	23	0	cellular_component
GO:0030554	4814	736	66	18	0	adenyl nucleotide binding
GO:0006508	4814	138	66	1	0	proteolysis
GO:0016462	4814	309	66	6	0	pyrophosphatase activity
GO:0006520	4814	174	66	12	0	cellular amino acid metabolic process
GO:0030529	4814	66	66	2	0	ribonucleoprotein complex
GO:0030528	4814	660	66	5	0	transcription regulator activity
GO:0006468	4814	84	66	1	0	protein amino acid phosphorylation
GO:0005525	4814	32	66	2	0	GTP binding
GO:0005524	4814	660	66	16	0	ATP binding
GO:0006464	4814	109	66	1	0	protein modification process
GO:0016491	4814	675	66	15	0	oxidoreductase activity
GO:0005506	4814	70	66	2	0	iron ion binding
GO:0016021	4814	561	66	6	0	integral to membrane
GO:0016020	4814	774	66	8	0	membrane
GO:0031326	4814	735	66	5	0	regulation of cellular biosynthetic process
GO:0016788	4814	172	66	1	0	hydrolase activity, acting on ester bonds
GO:0046872	4814	433	66	6	0	metal ion binding
GO:0046873	4814	35	66	2	0	metal ion transmembrane transporter activity
GO:0031323	4814	741	66	5	0	regulation of cellular metabolic process
GO:0016787	4814	1011	66	10	0	hydrolase activity
GO:0032774	4814	725	66	4	0	RNA biosynthetic process
GO:0009059	4814	953	66	11	0	macromolecule biosynthetic process
GO:0009056	4814	153	66	3	0	catabolic process
GO:0016775	4814	94	66	1	0	phosphotransferase activity, nitrogenous group as acceptor
GO:0016773	4814	187	66	1	0	phosphotransferase activity, alcohol group as acceptor
GO:0016772	4814	307	66	3	0	transferase activity, transferring phosphorus-containing groups
GO:0016053	4814	128	66	5	0	organic acid biosynthetic process
GO:0016829	4814	131	66	1	0	lyase activity
GO:0016830	4814	36	66	1	0	carbon-carbon lyase activity
GO:0016054	4814	24	66	2	0	organic acid catabolic process
GO:0005198	4814	72	66	2	0	structural molecule activity
GO:0016820	4814	78	66	1	0	hydrolase activity, acting on acid anhydrides, catalyzing transmembrane movement of substances
GO:0051252	4814	716	66	4	0	regulation of RNA metabolic process
GO:0046906	4814	42	66	2	0	tetrapyrrole binding
GO:0016817	4814	311	66	6	0	hydrolase activity, acting on acid anhydrides
GO:0009055	4814	87	66	2	0	electron carrier activity
GO:0016818	4814	311	66	6	0	hydrolase activity, acting on acid anhydrides, in phosphorus-containing anhydrides
GO:0005215	4814	507	66	8	0	transporter activity
GO:0016814	4814	16	66	1	0	hydrolase activity, acting on carbon-nitrogen (but not peptide) bonds, in cyclic amidines
GO:0080090	4814	736	66	5	0	regulation of primary metabolic process
GO:0016810	4814	82	66	2	0	hydrolase activity, acting on carbon-nitrogen (but not peptide) bonds
GO:0015075	4814	141	66	4	0	ion transmembrane transporter activity
GO:0051234	4814	602	66	11	0	establishment of localization
GO:0016043	4814	128	66	4	0	cellular component organization
GO:0009987	4814	2235	66	39	0	cellular process
GO:0006399	4814	41	66	2	0	tRNA metabolic process
GO:0042592	4814	34	66	1	0	homeostatic process
GO:0019725	4814	30	66	1	0	cellular homeostasis
GO:0046943	4814	31	66	1	0	carboxylic acid transmembrane transporter activity
GO:0043687	4814	99	66	1	0	post-translational protein modification
GO:0016070	4814	794	66	6	0	RNA metabolic process
GO:0042623	4814	102	66	1	0	ATPase activity, coupled
GO:0048037	4814	318	66	5	0	cofactor binding
GO:0019752	4814	238	66	14	0	carboxylic acid metabolic process
GO:0004175	4814	83	66	1	0	endopeptidase activity
GO:0070271	4814	73	66	1	0	protein complex biogenesis
GO:0006352	4814	68	66	1	0	transcription initiation
GO:0006355	4814	716	66	4	0	regulation of transcription, DNA-dependent
GO:0016887	4814	235	66	4	0	ATPase activity
GO:0042578	4814	87	66	1	0	phosphoric ester hydrolase activity
GO:0006350	4814	739	66	5	0	transcription
GO:0016875	4814	27	66	2	0	ligase activity, forming carbon-oxygen bonds
GO:0006351	4814	722	66	4	0	transcription, DNA-dependent
GO:0016874	4814	131	66	8	0	ligase activity
GO:0043648	4814	35	66	1	0	dicarboxylic acid metabolic process
GO:0022607	4814	78	66	2	0	cellular component assembly
GO:0070279	4814	78	66	3	0	vitamin B6 binding
GO:0046983	4814	55	66	1	0	protein dimerization activity
GO:0006163	4814	44	66	2	0	purine nucleotide metabolic process
GO:0042626	4814	71	66	1	0	ATPase activity, coupled to transmembrane movement of substances
GO:0004252	4814	46	66	1	0	serine-type endopeptidase activity
GO:0005342	4814	31	66	1	0	organic acid transmembrane transporter activity
GO:0009150	4814	37	66	2	0	purine ribonucleotide metabolic process
GO:0006260	4814	41	66	2	0	DNA replication
GO:0019843	4814	36	66	2	0	rRNA binding
GO:0006259	4814	162	66	2	0	DNA metabolic process
GO:0060089	4814	252	66	1	0	molecular transducer activity
GO:0032991	4814	146	66	5	0	macromolecular complex
GO:0009116	4814	36	66	1	0	nucleoside metabolic process
GO:0009117	4814	93	66	7	0	nucleotide metabolic process
GO:0016740	4814	805	66	10	0	transferase activity
GO:0016741	4814	114	66	3	0	transferase activity, transferring one-carbon groups
GO:0015980	4814	43	66	1	0	energy derivation by oxidation of organic compounds
GO:0031406	4814	56	66	2	0	carboxylic acid binding
GO:0044424	4814	400	66	13	0	intracellular part
GO:0003824	4814	2991	66	45	0	catalytic activity
GO:0044422	4814	24	66	2	0	organelle part
GO:0004871	4814	252	66	1	0	signal transducer activity
GO:0034660	4814	50	66	2	0	ncRNA metabolic process
GO:0044444	4814	98	66	6	0	cytoplasmic part
GO:0008150	4814	3825	66	53	0	biological_process
GO:0044446	4814	20	66	2	0	intracellular organelle part
GO:0051179	4814	604	66	11	0	localization
GO:0008152	4814	3089	66	43	0	metabolic process
GO:0051171	4814	733	66	5	0	regulation of nitrogen compound metabolic process
GO:0017076	4814	762	66	19	0	purine nucleotide binding
GO:0034641	4814	1307	66	23	0	cellular nitrogen compound metabolic process
GO:0009259	4814	40	66	3	0	ribonucleotide metabolic process
GO:0043492	4814	71	66	1	0	ATPase activity, coupled to movement of substances
GO:0009260	4814	39	66	3	0	ribonucleotide biosynthetic process
GO:0034645	4814	939	66	11	0	cellular macromolecule biosynthetic process
GO:0008168	4814	112	66	2	0	methyltransferase activity
GO:0034654	4814	72	66	6	0	nucleobase, nucleoside, nucleotide and nucleic acid biosynthetic process
GO:0033554	4814	85	66	1	0	cellular response to stress
GO:0018130	4814	96	66	1	0	heterocycle biosynthetic process
GO:0020037	4814	32	66	1	0	heme binding
GO:0010468	4814	739	66	5	0	regulation of gene expression
GO:0044464	4814	1534	66	23	0	cell part
GO:0010467	4814	893	66	9	0	gene expression
GO:0009310	4814	21	66	2	0	amine catabolic process
GO:0009308	4814	226	66	12	0	amine metabolic process
GO:0043412	4814	133	66	1	0	macromolecule modification
GO:0018106	4814	44	66	1	0	peptidyl-histidine phosphorylation
GO:0070011	4814	142	66	1	0	peptidase activity, acting on L-amino acid peptides
GO:0003735	4814	63	66	2	0	structural constituent of ribosome
GO:0008233	4814	152	66	1	0	peptidase activity
GO:0030170	4814	78	66	3	0	pyridoxal phosphate binding
GO:0008236	4814	63	66	1	0	serine-type peptidase activity
GO:0050136	4814	26	66	1	0	NADH dehydrogenase (quinone) activity
GO:0043436	4814	238	66	14	0	oxoacid metabolic process
GO:0007165	4814	89	66	1	0	signal transduction
GO:0017111	4814	303	66	6	0	nucleoside-triphosphatase activity
GO:0003723	4814	78	66	3	0	RNA binding
GO:0030001	4814	62	66	3	0	metal ion transport
GO:0003700	4814	596	66	3	0	transcription factor activity
GO:0006082	4814	247	66	14	0	organic acid metabolic process
GO:0015672	4814	47	66	2	0	monovalent inorganic cation transport
GO:0031224	4814	569	66	6	0	intrinsic to membrane
GO:0006091	4814	84	66	1	0	generation of precursor metabolites and energy
GO:0003674	4814	4477	66	61	0	molecular_function
GO:0006950	4814	159	66	3	0	response to stress
GO:0003677	4814	918	66	4	0	DNA binding
GO:0003676	4814	1046	66	8	0	nucleic acid binding
GO:0006139	4814	1082	66	16	0	nucleobase, nucleoside, nucleotide and nucleic acid metabolic process
GO:0008324	4814	121	66	4	0	cation transmembrane transporter activity
GO:0045184	4814	14	66	1	0	establishment of protein localization
GO:0016987	4814	68	66	1	0	sigma factor activity
GO:0016986	4814	68	66	1	0	transcription initiation factor activity
GO:0023060	4814	255	66	1	0	signal transmission
GO:0006811	4814	111	66	4	0	ion transport
GO:0034404	4814	72	66	6	0	nucleobase, nucleoside and nucleotide biosynthetic process
GO:0006810	4814	602	66	11	0	transport
GO:0046394	4814	122	66	5	0	carboxylic acid biosynthetic process
GO:0006807	4814	1368	66	23	0	nitrogen compound metabolic process
GO:0043228	4814	81	66	2	0	non-membrane-bounded organelle
GO:0043229	4814	89	66	4	0	intracellular organelle
GO:0043226	4814	91	66	4	0	organelle
GO:0006796	4814	141	66	2	0	phosphate metabolic process
GO:0023046	4814	255	66	1	0	signaling process
GO:0023052	4814	260	66	1	0	signaling
GO:0001882	4814	737	66	18	0	nucleoside binding
GO:0005737	4814	375	66	12	0	cytoplasm
GO:0019219	4814	733	66	5	0	regulation of nucleobase, nucleoside, nucleotide and nucleic acid metabolic process
GO:0019222	4814	746	66	5	0	regulation of metabolic process
GO:0043232	4814	81	66	2	0	intracellular non-membrane-bounded organelle
GO:0043234	4814	80	66	3	0	protein complex
GO:0051716	4814	85	66	1	0	cellular response to stimulus
GO:0050896	4814	209	66	3	0	response to stimulus
GO:0004673	4814	93	66	1	0	protein histidine kinase activity
GO:0044255	4814	70	66	1	0	cellular lipid metabolic process
GO:0004672	4814	132	66	1	0	protein kinase activity
GO:0044248	4814	63	66	2	0	cellular catabolic process
GO:0044249	4814	1307	66	22	0	cellular biosynthetic process
GO:0043167	4814	492	66	6	0	ion binding
GO:0044238	4814	1966	66	31	0	primary metabolic process
GO:0044237	4814	1877	66	33	0	cellular metabolic process
GO:0044281	4814	526	66	18	0	small molecule metabolic process
GO:0046417	4814	24	66	1	0	chorismate metabolic process
GO:0044282	4814	69	66	2	0	small molecule catabolic process
GO:0044283	4814	275	66	10	0	small molecule biosynthetic process
GO:0045333	4814	35	66	1	0	cellular respiration
GO:0043169	4814	492	66	6	0	cation binding
GO:0044271	4814	251	66	10	0	cellular nitrogen compound biosynthetic process
GO:0043170	4814	1418	66	15	0	macromolecule metabolic process
GO:0044267	4814	252	66	7	0	cellular protein metabolic process
GO:0043176	4814	29	66	2	0	amine binding
GO:0044260	4814	1221	66	14	0	cellular macromolecule metabolic process
GO:0050789	4814	864	66	7	0	regulation of biological process
GO:0050794	4814	858	66	7	0	regulation of cellular process
GO:0008652	4814	99	66	5	0	cellular amino acid biosynthetic process
GO:0005840	4814	64	66	2	0	ribosome
GO:0015405	4814	78	66	1	0	P-P-bond-hydrolysis-driven transmembrane transporter activity
GO:0055114	4814	548	66	13	0	oxidation reduction
GO:0015399	4814	78	66	1	0	primary active transmembrane transporter activity
GO:0044085	4814	127	66	2	0	cellular component biogenesis
GO:0046483	4814	178	66	8	0	heterocycle metabolic process
GO:0005886	4814	278	66	2	0	plasma membrane
GO:0065003	4814	74	66	2	0	macromolecular complex assembly
GO:0004812	4814	27	66	2	0	aminoacyl-tRNA ligase activity
GO:0065007	4814	874	66	7	0	biological regulation
GO:0043038	4814	25	66	2	0	amino acid activation
GO:0042180	4814	240	66	14	0	cellular ketone metabolic process
GO:0006725	4814	81	66	1	0	cellular aromatic compound metabolic process
GO:0006730	4814	22	66	1	0	one-carbon metabolic process
GO:0065008	4814	58	66	1	0	regulation of biological quality
GO:0044106	4814	181	66	12	0	cellular amine metabolic process
GO:0042221	4814	59	66	1	0	response to chemical stimulus
GO:0018202	4814	44	66	1	0	peptidyl-histidine modification
GO:0018193	4814	46	66	1	0	peptidyl-amino acid modification
GO:0006753	4814	93	66	7	0	nucleoside phosphate metabolic process
GO:0008610	4814	58	66	1	0	lipid biosynthetic process
GO:0045449	4814	731	66	5	0	regulation of transcription
GO:0055085	4814	230	66	6	0	transmembrane transport
GO:0010556	4814	735	66	5	0	regulation of macromolecule biosynthetic process
GO:0055086	4814	116	66	7	0	nucleobase, nucleoside and nucleotide metabolic process

## Sheet: Moe up t30
ID	Pop.total	Pop.term	Study.total	Study.term	marg	name
GO:0016638	4814	12	204	5	0.817936	oxidoreductase activity, acting on the CH-NH2 group of donors
GO:0003978	4814	2	204	2	0.60455	UDP-glucose 4-epimerase activity
GO:0019491	4814	3	204	3	0.55288	ectoine biosynthetic process
GO:0031982	4814	10	204	5	0.486064	vesicle
GO:0019419	4814	2	204	2	0.482023	sulfate reduction
GO:0042399	4814	3	204	3	0.403689	ectoine metabolic process
GO:0009002	4814	4	204	2	0.35802	serine-type D-Ala-D-Ala carboxypeptidase activity
GO:0009274	4814	4	204	2	0.35445	peptidoglycan-based cell wall
GO:0030163	4814	5	204	3	0.327646	protein catabolic process
GO:0004073	4814	2	204	2	0.3239	aspartate-semialdehyde dehydrogenase activity
GO:0009082	4814	13	204	4	0.307406	branched chain family amino acid biosynthetic process
GO:0009088	4814	7	204	3	0.265246	threonine biosynthetic process
GO:0004357	4814	4	204	2	0.236756	glutamate-cysteine ligase activity
GO:0005783	4814	1	204	1	0.233535	endoplasmic reticulum
GO:0004108	4814	1	204	1	0.232218	citrate (Si)-synthase activity
GO:0017001	4814	1	204	1	0.226501	antibiotic catabolic process
GO:0000003	4814	3	204	3	0.22639	reproduction
GO:0006749	4814	4	204	2	0.221765	glutathione metabolic process
GO:0032505	4814	3	204	3	0.218063	reproduction of a single-celled organism
GO:0004072	4814	1	204	1	0.212927	aspartate kinase activity
GO:0043093	4814	3	204	3	0.210588	binary fission
GO:0004134	4814	1	204	1	0.206017	4-alpha-glucanotransferase activity
GO:0019954	4814	3	204	3	0.203928	asexual reproduction
GO:0006750	4814	4	204	2	0.19552	glutathione biosynthetic process
GO:0009403	4814	1	204	1	0.190283	toxin biosynthetic process
GO:0006566	4814	8	204	3	0.188468	threonine metabolic process
GO:0016863	4814	1	204	1	0.187186	intramolecular oxidoreductase activity, transposing C=C bonds
GO:0004411	4814	1	204	1	0.184024	homogentisate 1,2-dioxygenase activity
GO:0009404	4814	1	204	1	0.178044	toxin metabolic process
GO:0004452	4814	1	204	1	0.176372	isopentenyl-diphosphate delta-isomerase activity
GO:0031410	4814	8	204	4	0.163876	cytoplasmic vesicle
GO:0031411	4814	8	204	4	0.15691	gas vesicle
GO:0009081	4814	15	204	4	0.149302	branched chain family amino acid metabolic process
GO:0006012	4814	4	204	2	0.14199	galactose metabolic process
GO:0070003	4814	2	204	2	0.139521	threonine-type peptidase activity
GO:0031160	4814	1	204	1	0.137057	spore wall
GO:0044257	4814	2	204	2	0.134438	cellular protein catabolic process
GO:0048646	4814	1	204	1	0.133613	anatomical structure formation involved in morphogenesis
GO:0030154	4814	1	204	1	0.12976	cell differentiation
GO:0051603	4814	2	204	2	0.129699	proteolysis involved in cellular protein catabolic process
GO:0004160	4814	1	204	1	0.128509	dihydroxy-acid dehydratase activity
GO:0003951	4814	2	204	1	0.122218	NAD+ kinase activity
GO:0004333	4814	2	204	1	0.121145	fumarate hydratase activity
GO:0030261	4814	2	204	1	0.119634	chromosome condensation
GO:0030435	4814	1	204	1	0.118893	sporulation resulting in formation of a cellular spore
GO:0005839	4814	2	204	2	0.11873	proteasome core complex
GO:0006551	4814	5	204	2	0.113	leucine metabolic process
GO:0004779	4814	1	204	1	0.111752	sulfate adenylyltransferase activity
GO:0031090	4814	6	204	3	0.111397	organelle membrane
GO:0006323	4814	2	204	1	0.110425	DNA packaging
GO:0000502	4814	2	204	2	0.10969	proteasome complex
GO:0070008	4814	6	204	2	0.106767	serine-type exopeptidase activity
GO:0006777	4814	6	204	2	0.106239	Mo-molybdopterin cofactor biosynthetic process
GO:0004298	4814	2	204	2	0.10275	threonine-type endopeptidase activity
GO:0009408	4814	2	204	1	0.101289	response to heat
GO:0019720	4814	6	204	2	0.100289	Mo-molybdopterin cofactor metabolic process
GO:0003862	4814	1	204	1	0.0991532	3-isopropylmalate dehydrogenase activity
GO:0043545	4814	6	204	2	0.0989358	molybdopterin cofactor metabolic process
GO:0042085	4814	2	204	1	0.0976225	5-methyltetrahydropteroyltri-L-glutamate-dependent methyltransferase activity
GO:0009266	4814	2	204	1	0.0965797	response to temperature stimulus
GO:0006559	4814	2	204	1	0.0947348	L-phenylalanine catabolic process
GO:0032324	4814	6	204	2	0.0946991	molybdopterin cofactor biosynthetic process
GO:0004781	4814	1	204	1	0.0945858	sulfate adenylyltransferase (ATP) activity
GO:0031988	4814	6	204	3	0.094247	membrane-bounded vesicle
GO:0009628	4814	2	204	1	0.0938338	response to abiotic stimulus
GO:0009098	4814	5	204	2	0.092994	leucine biosynthetic process
GO:0019379	4814	1	204	1	0.091696	sulfate assimilation, phosphoadenylyl sulfate reduction by phosphoadenylyl-sulfate reductase (thioredoxin)
GO:0031412	4814	8	204	3	0.0912327	gas vesicle organization
GO:0003871	4814	2	204	1	0.0906909	5-methyltetrahydropteroyltriglutamate-homocysteine S-methyltransferase activity
GO:0051189	4814	6	204	2	0.0904623	prosthetic group metabolic process
GO:0012506	4814	6	204	3	0.0878644	vesicle membrane
GO:0003755	4814	7	204	2	0.0871307	peptidyl-prolyl cis-trans isomerase activity
GO:0016050	4814	8	204	3	0.0863848	vesicle organization
GO:0004604	4814	1	204	1	0.0855225	phosphoadenylyl-sulfate reductase (thioredoxin) activity
GO:0012505	4814	6	204	3	0.0846021	endomembrane system
GO:0016859	4814	7	204	2	0.084594	cis-trans isomerase activity
GO:0004156	4814	3	204	1	0.0826725	dihydropteroate synthase activity
GO:0006572	4814	2	204	1	0.0817715	tyrosine catabolic process
GO:0003984	4814	2	204	1	0.0799062	acetolactate synthase activity
GO:0016639	4814	4	204	2	0.0780052	oxidoreductase activity, acting on the CH-NH2 group of donors, NAD or NADP as acceptor
GO:0004185	4814	6	204	2	0.077646	serine-type carboxypeptidase activity
GO:0004795	4814	2	204	1	0.0732419	threonine synthase activity
GO:0006662	4814	3	204	1	0.0717042	glycerol ether metabolic process
GO:0009086	4814	9	204	3	0.0713001	methionine biosynthetic process
GO:0000917	4814	5	204	3	0.0711042	barrier septum formation
GO:0006555	4814	9	204	3	0.0697888	methionine metabolic process
GO:0043934	4814	2	204	1	0.0667103	sporulation
GO:0000910	4814	5	204	3	0.0646695	cytokinesis
GO:0008963	4814	3	204	1	0.0619031	phospho-N-acetylmuramoyl-pentapeptide-transferase activity
GO:0046351	4814	3	204	1	0.0610348	disaccharide biosynthetic process
GO:0005991	4814	3	204	1	0.0580388	trehalose metabolic process
GO:0003861	4814	2	204	1	0.0566603	3-isopropylmalate dehydratase activity
GO:0005984	4814	3	204	1	0.0564888	disaccharide metabolic process
GO:0000103	4814	2	204	1	0.0550164	sulfate assimilation
GO:0016641	4814	5	204	2	0.0547603	oxidoreductase activity, acting on the CH-NH2 group of donors, oxygen as acceptor
GO:0008144	4814	17	204	4	0.0530215	drug binding
GO:0006537	4814	4	204	2	0.0528337	glutamate biosynthetic process
GO:0032506	4814	5	204	3	0.051498	cytokinetic process
GO:0018904	4814	3	204	1	0.0510715	organic ether metabolic process
GO:0016137	4814	3	204	1	0.0497154	glycoside metabolic process
GO:0005992	4814	3	204	1	0.0489552	trehalose biosynthetic process
GO:0015930	4814	1	204	1	0.0481796	glutamate synthase activity
GO:0015922	4814	1	204	1	0.0475858	aspartate oxidase activity
GO:0016857	4814	6	204	2	0.0448766	racemase and epimerase activity, acting on carbohydrates and derivatives
GO:0016138	4814	3	204	1	0.0429429	glycoside biosynthetic process
GO:0006558	4814	3	204	1	0.0421705	L-phenylalanine metabolic process
GO:0047307	4814	1	204	1	0.040499	diaminobutyrate-pyruvate transaminase activity
GO:0033990	4814	1	204	1	0.0402582	ectoine synthase activity
GO:0008734	4814	1	204	1	0.0397786	L-aspartate oxidase activity
GO:0033816	4814	1	204	1	0.0395745	diaminobutyrate acetyltransferase activity
GO:0005618	4814	11	204	3	0.0382562	cell wall
GO:0006996	4814	14	204	4	0.0380204	organelle organization
GO:0031072	4814	3	204	1	0.0376133	heat shock protein binding
GO:0019202	4814	4	204	1	0.0369909	amino acid kinase activity
GO:0008658	4814	17	204	4	0.0366266	penicillin binding
GO:0045303	4814	1	204	1	0.0361429	diaminobutyrate-2-oxoglutarate transaminase activity
GO:0055072	4814	4	204	1	0.035948	iron ion homeostasis
GO:0019627	4814	4	204	1	0.0356898	urea metabolic process
GO:0055082	4814	4	204	1	0.0352858	cellular chemical homeostasis
GO:0030005	4814	4	204	1	0.034397	cellular di-, tri-valent inorganic cation homeostasis
GO:0006879	4814	4	204	1	0.0340143	cellular iron ion homeostasis
GO:0051082	4814	8	204	2	0.0332296	unfolded protein binding
GO:0030003	4814	4	204	1	0.0327623	cellular cation homeostasis
GO:0006457	4814	18	204	4	0.0323347	protein folding
GO:0009312	4814	4	204	1	0.032248	oligosaccharide biosynthetic process
GO:0033172	4814	2	204	1	0.0305857	gas vesicle shell
GO:0009311	4814	4	204	1	0.0304051	oligosaccharide metabolic process
GO:0006873	4814	4	204	1	0.0300755	cellular ion homeostasis
GO:0009099	4814	3	204	1	0.0297684	valine biosynthetic process
GO:0006549	4814	5	204	1	0.0279449	isoleucine metabolic process
GO:0023033	4814	5	204	1	0.0274388	signaling pathway
GO:0000097	4814	14	204	4	0.0273776	sulfur amino acid biosynthetic process
GO:0009097	4814	5	204	1	0.0270684	isoleucine biosynthetic process
GO:0016671	4814	3	204	1	0.0258357	oxidoreductase activity, acting on sulfur group of donors, disulfide as acceptor
GO:0006573	4814	4	204	1	0.0250908	valine metabolic process
GO:0051276	4814	4	204	1	0.0244143	chromosome organization
GO:0004499	4814	5	204	1	0.0241204	flavin-containing monooxygenase activity
GO:0051347	4814	5	204	1	0.0225266	positive regulation of transferase activity
GO:0044433	4814	2	204	1	0.022498	cytoplasmic vesicle part
GO:0045859	4814	5	204	1	0.0215735	regulation of protein kinase activity
GO:0007166	4814	5	204	1	0.0214296	cell surface receptor linked signaling pathway
GO:0007186	4814	5	204	1	0.0213021	G-protein coupled receptor protein signaling pathway
GO:0006570	4814	4	204	1	0.0208255	tyrosine metabolic process
GO:0044093	4814	5	204	1	0.0207368	positive regulation of molecular function
GO:0016709	4814	5	204	1	0.0206459	oxidoreductase activity, acting on paired donors, with incorporation or reduction of molecular oxygen, NADH or NADPH as one donor, and incorporation of one atom of oxygen
GO:0004143	4814	5	204	1	0.0201408	diacylglycerol kinase activity
GO:0005773	4814	5	204	2	0.0198704	vacuole
GO:0016774	4814	5	204	1	0.0195653	phosphotransferase activity, carboxyl group as acceptor
GO:0006536	4814	6	204	2	0.0191674	glutamate metabolic process
GO:0007205	4814	5	204	1	0.0191388	activation of protein kinase C activity by G-protein coupled receptor protein signaling pathway
GO:0009074	4814	4	204	1	0.0190888	aromatic amino acid family catabolic process
GO:0032147	4814	5	204	1	0.018848	activation of protein kinase activity
GO:0045860	4814	5	204	1	0.0187898	positive regulation of protein kinase activity
GO:0043085	4814	5	204	1	0.0185908	positive regulation of catalytic activity
GO:0009039	4814	5	204	1	0.0184174	urease activity
GO:0051338	4814	5	204	1	0.0180572	regulation of transferase activity
GO:0033674	4814	5	204	1	0.0178582	positive regulation of kinase activity
GO:0043549	4814	5	204	1	0.0171847	regulation of kinase activity
GO:0019344	4814	4	204	1	0.0166123	cysteine biosynthetic process
GO:0016998	4814	10	204	2	0.0165051	cell wall macromolecule catabolic process
GO:0004339	4814	5	204	1	0.0159868	glucan 1,4-alpha-glucosidase activity
GO:0004133	4814	5	204	1	0.0143112	glycogen debranching enzyme activity
GO:0019220	4814	6	204	1	0.0138235	regulation of phosphate metabolic process
GO:0042325	4814	6	204	1	0.0127265	regulation of phosphorylation
GO:0031405	4814	6	204	1	0.0125337	lipoic acid binding
GO:0006518	4814	9	204	2	0.0123888	peptide metabolic process
GO:0051174	4814	6	204	1	0.0123214	regulation of phosphorus metabolic process
GO:0050790	4814	6	204	1	0.0122592	regulation of catalytic activity
GO:0019439	4814	5	204	1	0.0110959	aromatic compound catabolic process
GO:0007155	4814	11	204	2	0.0106918	cell adhesion
GO:0055066	4814	6	204	1	0.0106133	di-, tri-valent inorganic cation homeostasis
GO:0043043	4814	9	204	2	0.0105745	peptide biosynthetic process
GO:0065009	4814	6	204	1	0.0103388	regulation of molecular function
GO:0022610	4814	11	204	2	0.00990919	biological adhesion
GO:0042559	4814	10	204	2	0.00895001	pteridine and derivative biosynthetic process
GO:0042558	4814	10	204	2	0.00821838	pteridine and derivative metabolic process
GO:0043227	4814	15	204	4	0.00758266	membrane-bounded organelle
GO:0008199	4814	7	204	1	0.00757858	ferric iron binding
GO:0070566	4814	6	204	1	0.00741837	adenylyltransferase activity
GO:0004180	4814	11	204	2	0.00706633	carboxypeptidase activity
GO:0000096	4814	17	204	4	0.00515919	sulfur amino acid metabolic process
GO:0019674	4814	6	204	1	0.00456123	NAD metabolic process
GO:0016868	4814	8	204	1	0.0035347	intramolecular transferase activity, phosphotransferases
GO:0016854	4814	10	204	2	0.00340306	racemase and epimerase activity
GO:0008172	4814	7	204	1	0.00339592	S-methyltransferase activity
GO:0016725	4814	8	204	1	0.0029898	oxidoreductase activity, acting on CH or CH2 groups
GO:0043231	4814	13	204	3	0.00282857	intracellular membrane-bounded organelle
GO:0006596	4814	6	204	1	0.00269898	polyamine biosynthetic process
GO:0006595	4814	6	204	1	0.00268776	polyamine metabolic process
GO:0055080	4814	9	204	1	0.00248266	cation homeostasis
GO:0009396	4814	10	204	1	0.00244388	folic acid and derivative biosynthetic process
GO:0008745	4814	9	204	1	0.00232551	N-acetylmuramoyl-L-alanine amidase activity
GO:0044265	4814	8	204	2	0.00220408	cellular macromolecule catabolic process
GO:0048878	4814	9	204	1	0.0021	chemical homeostasis
GO:0031419	4814	10	204	1	0.00207551	cobalamin binding
GO:0046912	4814	10	204	1	0.00175	transferase activity, transferring acyl groups, acyl groups converted into alkyl on transfer
GO:0006534	4814	7	204	1	0.00172653	cysteine metabolic process
GO:0009067	4814	21	204	4	0.00164796	aspartate family amino acid biosynthetic process
GO:0006790	4814	42	204	8	0.00162347	sulfur metabolic process
GO:0030312	4814	29	204	5	0.00157653	external encapsulating structure
GO:0015926	4814	11	204	1	0.00153878	glucosidase activity
GO:0012501	4814	11	204	1	0.00152449	programmed cell death
GO:0009435	4814	6	204	1	0.00151735	NAD biosynthetic process
GO:0030288	4814	17	204	2	0.00146633	outer membrane-bounded periplasmic space
GO:0071103	4814	8	204	1	0.00142041	DNA conformation change
GO:0016758	4814	9	204	1	0.00141837	transferase activity, transferring hexosyl groups
GO:0016838	4814	8	204	1	0.00137653	carbon-oxygen lyase activity, acting on phosphates
GO:0016744	4814	8	204	1	0.00136429	transferase activity, transferring aldehyde or ketonic groups
GO:0006084	4814	16	204	2	0.00128061	acetyl-CoA metabolic process
GO:0006760	4814	10	204	1	0.00124184	folic acid and derivative metabolic process
GO:0009060	4814	18	204	2	0.00121021	aerobic respiration
GO:0015036	4814	11	204	1	0.00118878	disulfide oxidoreductase activity
GO:0016151	4814	9	204	1	0.00118776	nickel ion binding
GO:0009070	4814	8	204	1	0.00116939	serine family amino acid biosynthetic process
GO:0046356	4814	16	204	2	0.00114286	acetyl-CoA catabolic process
GO:0019359	4814	6	204	1	0.00113776	nicotinamide nucleotide biosynthetic process
GO:0006915	4814	11	204	1	0.00110918	apoptosis
GO:0050801	4814	9	204	1	0.00110816	ion homeostasis
GO:0030313	4814	18	204	2	0.0011051	cell envelope
GO:0048856	4814	26	204	4	0.000932654	anatomical structure development
GO:0016860	4814	13	204	1	0.000800001	intramolecular oxidoreductase activity
GO:0032502	4814	27	204	4	0.00079694	developmental process
GO:0045152	4814	11	204	1	0.000780613	antisigma factor binding
GO:0031975	4814	18	204	2	0.000743878	envelope
GO:0022604	4814	22	204	3	0.000738776	regulation of cell morphogenesis
GO:0009253	4814	12	204	1	0.000700001	peptidoglycan catabolic process
GO:0006027	4814	12	204	1	0.000554082	glycosaminoglycan catabolic process
GO:0015035	4814	11	204	1	0.000541837	protein disulfide oxidoreductase activity
GO:0009109	4814	17	204	2	0.000517347	coenzyme catabolic process
GO:0016265	4814	12	204	1	0.000476531	death
GO:0009066	4814	22	204	4	0.000461225	aspartate family amino acid metabolic process
GO:0006099	4814	16	204	2	0.000457143	tricarboxylic acid cycle
GO:0009653	4814	26	204	4	0.000457143	anatomical structure morphogenesis
GO:0022603	4814	22	204	3	0.000412245	regulation of anatomical structure morphogenesis
GO:0044272	4814	31	204	6	0.000409184	sulfur compound biosynthetic process
GO:0019363	4814	8	204	1	0.000395919	pyridine nucleotide biosynthetic process
GO:0008219	4814	12	204	1	0.00037347	cell death
GO:0048869	4814	26	204	4	0.000336735	cellular developmental process
GO:0071555	4814	21	204	2	0.000333674	cell wall organization
GO:0016881	4814	15	204	2	0.000319388	acid-amino acid ligase activity
GO:0030976	4814	14	204	2	0.000289796	thiamin pyrophosphate binding
GO:0005275	4814	21	204	2	0.000279592	amine transmembrane transporter activity
GO:0008360	4814	22	204	3	0.000278572	regulation of cell shape
GO:0042597	4814	19	204	2	0.00027449	periplasmic space
GO:0031177	4814	15	204	1	0.000252041	phosphopantetheine binding
GO:0051128	4814	24	204	3	0.000242857	regulation of cellular component organization
GO:0003924	4814	16	204	1	0.000219388	GTPase activity
GO:0004177	4814	15	204	1	0.000216327	aminopeptidase activity
GO:0016667	4814	19	204	2	0.00019898	oxidoreductase activity, acting on sulfur group of donors
GO:0016705	4814	12	204	1	0.000190817	oxidoreductase activity, acting on paired donors, with incorporation or reduction of molecular oxygen
GO:0051187	4814	18	204	2	0.000185714	cofactor catabolic process
GO:0042546	4814	38	204	4	0.000164286	cell wall biogenesis
GO:0044462	4814	18	204	2	0.000151021	external encapsulating structure part
GO:0042398	4814	25	204	3	0.000135714	cellular amino acid derivative biosynthetic process
GO:0006865	4814	21	204	2	9.18368e-05	amino acid transport
GO:0044422	4814	24	204	3	8.87756e-05	organelle part
GO:0050793	4814	23	204	3	6.32654e-05	regulation of developmental process
GO:0007049	4814	35	204	5	6.12246e-05	cell cycle
GO:0050661	4814	19	204	3	5.51021e-05	NADP or NADPH binding
GO:0006023	4814	23	204	2	5.51021e-05	aminoglycan biosynthetic process
GO:0016701	4814	17	204	1	4.79592e-05	oxidoreductase activity, acting on single donors with incorporation of molecular oxygen
GO:0071554	4814	56	204	6	4.38776e-05	cell wall organization or biogenesis
GO:0009108	4814	47	204	7	3.67347e-05	coenzyme biosynthetic process
GO:0016620	4814	15	204	2	3.06123e-05	oxidoreductase activity, acting on the aldehyde or oxo group of donors, NAD or NADP as acceptor
GO:0009252	4814	23	204	2	2.65306e-05	peptidoglycan biosynthetic process
GO:0006813	4814	15	204	1	1.53061e-05	potassium ion transport
GO:0046942	4814	27	204	2	1.02041e-05	carboxylic acid transport
GO:0032989	4814	25	204	3	1.02041e-05	cellular component morphogenesis
GO:0031406	4814	56	204	7	6.12246e-06	carboxylic acid binding
GO:0000000	4814	4814	204	204	0	root
GO:0006575	4814	29	204	3	0	cellular amino acid derivative metabolic process
GO:0019538	4814	394	204	25	0	protein metabolic process
GO:0005488	4814	2697	204	111	0	binding
GO:0006576	4814	18	204	1	0	cellular biogenic amine metabolic process
GO:0032555	4814	686	204	31	0	purine ribonucleotide binding
GO:0032553	4814	686	204	31	0	ribonucleotide binding
GO:0032559	4814	660	204	30	0	adenyl ribonucleotide binding
GO:0000036	4814	23	204	1	0	acyl carrier activity
GO:0016301	4814	230	204	10	0	kinase activity
GO:0016310	4814	123	204	7	0	phosphorylation
GO:0022804	4814	162	204	4	0	active transmembrane transporter activity
GO:0060255	4814	741	204	19	0	regulation of macromolecule metabolic process
GO:0032561	4814	32	204	2	0	guanyl ribonucleotide binding
GO:0050660	4814	75	204	5	0	FAD binding
GO:0050662	4814	201	204	16	0	coenzyme binding
GO:0006629	4814	100	204	3	0	lipid metabolic process
GO:0022891	4814	179	204	3	0	substrate-specific transmembrane transporter activity
GO:0006631	4814	26	204	1	0	fatty acid metabolic process
GO:0022892	4814	218	204	4	0	substrate-specific transporter activity
GO:0046677	4814	48	204	1	0	response to antibiotic
GO:0051539	4814	33	204	3	0	4 iron, 4 sulfur cluster binding
GO:0051537	4814	24	204	1	0	2 iron, 2 sulfur cluster binding
GO:0051536	4814	78	204	6	0	iron-sulfur cluster binding
GO:0016597	4814	29	204	2	0	amino acid binding
GO:0051540	4814	78	204	6	0	metal cluster binding
GO:0016616	4814	59	204	2	0	oxidoreductase activity, acting on the CH-OH group of donors, NAD or NADP as acceptor
GO:0022857	4814	235	204	5	0	transmembrane transporter activity
GO:0016614	4814	69	204	3	0	oxidoreductase activity, acting on CH-OH group of donors
GO:0009820	4814	19	204	1	0	alkaloid metabolic process
GO:0043933	4814	83	204	8	0	macromolecular complex subunit organization
GO:0015171	4814	20	204	2	0	amino acid transmembrane transporter activity
GO:0005623	4814	1534	204	70	0	cell
GO:0005622	4814	732	204	30	0	intracellular
GO:0009889	4814	735	204	19	0	regulation of biosynthetic process
GO:0016407	4814	86	204	1	0	acetyltransferase activity
GO:0000155	4814	93	204	3	0	two-component sensor activity
GO:0000156	4814	131	204	5	0	two-component response regulator activity
GO:0006461	4814	73	204	8	0	protein complex assembly
GO:0004518	4814	58	204	1	0	nuclease activity
GO:0016410	4814	86	204	1	0	N-acyltransferase activity
GO:0004519	4814	31	204	1	0	endonuclease activity
GO:0004497	4814	59	204	1	0	monooxygenase activity
GO:0000160	4814	195	204	7	0	two-component signal transduction system (phosphorelay)
GO:0000166	4814	884	204	42	0	nucleotide binding
GO:0005575	4814	1577	204	72	0	cellular_component
GO:0070589	4814	29	204	2	0	cellular component macromolecule biosynthetic process
GO:0005576	4814	36	204	2	0	extracellular region
GO:0030554	4814	736	204	35	0	adenyl nucleotide binding
GO:0006508	4814	138	204	13	0	proteolysis
GO:0016462	4814	309	204	16	0	pyrophosphatase activity
GO:0006519	4814	192	204	17	0	cellular amino acid and derivative metabolic process
GO:0006520	4814	174	204	14	0	cellular amino acid metabolic process
GO:0030528	4814	660	204	17	0	transcription regulator activity
GO:0006468	4814	84	204	6	0	protein amino acid phosphorylation
GO:0005525	4814	32	204	2	0	GTP binding
GO:0005524	4814	660	204	30	0	ATP binding
GO:0006464	4814	109	204	6	0	protein modification process
GO:0016491	4814	675	204	22	0	oxidoreductase activity
GO:0005506	4814	70	204	3	0	iron ion binding
GO:0005507	4814	16	204	1	0	copper ion binding
GO:0004553	4814	116	204	2	0	hydrolase activity, hydrolyzing O-glycosyl compounds
GO:0005515	4814	128	204	11	0	protein binding
GO:0016798	4814	130	204	3	0	hydrolase activity, acting on glycosyl bonds
GO:0016021	4814	561	204	18	0	integral to membrane
GO:0000272	4814	38	204	1	0	polysaccharide catabolic process
GO:0009072	4814	28	204	1	0	aromatic amino acid family metabolic process
GO:0016020	4814	774	204	37	0	membrane
GO:0031326	4814	735	204	19	0	regulation of cellular biosynthetic process
GO:0016791	4814	76	204	1	0	phosphatase activity
GO:0016788	4814	172	204	3	0	hydrolase activity, acting on ester bonds
GO:0046872	4814	433	204	23	0	metal ion binding
GO:0000287	4814	48	204	4	0	magnesium ion binding
GO:0031323	4814	741	204	20	0	regulation of cellular metabolic process
GO:0016787	4814	1011	204	44	0	hydrolase activity
GO:0032774	4814	725	204	19	0	RNA biosynthetic process
GO:0009084	4814	23	204	2	0	glutamine family amino acid biosynthetic process
GO:0009058	4814	1399	204	50	0	biosynthetic process
GO:0009059	4814	953	204	23	0	macromolecule biosynthetic process
GO:0051213	4814	16	204	1	0	dioxygenase activity
GO:0009056	4814	153	204	10	0	catabolic process
GO:0016780	4814	22	204	1	0	phosphotransferase activity, for other substituted phosphate groups
GO:0009057	4814	49	204	4	0	macromolecule catabolic process
GO:0016779	4814	51	204	3	0	nucleotidyltransferase activity
GO:0009063	4814	21	204	1	0	cellular amino acid catabolic process
GO:0016775	4814	94	204	3	0	phosphotransferase activity, nitrogenous group as acceptor
GO:0032259	4814	16	204	1	0	methylation
GO:0009064	4814	40	204	2	0	glutamine family amino acid metabolic process
GO:0032787	4814	56	204	5	0	monocarboxylic acid metabolic process
GO:0016773	4814	187	204	8	0	phosphotransferase activity, alcohol group as acceptor
GO:0016772	4814	307	204	14	0	transferase activity, transferring phosphorus-containing groups
GO:0000270	4814	36	204	3	0	peptidoglycan metabolic process
GO:0000271	4814	51	204	3	0	polysaccharide biosynthetic process
GO:0016769	4814	50	204	2	0	transferase activity, transferring nitrogenous groups
GO:0009069	4814	18	204	1	0	serine family amino acid metabolic process
GO:0016053	4814	128	204	15	0	organic acid biosynthetic process
GO:0016052	4814	77	204	1	0	carbohydrate catabolic process
GO:0016829	4814	131	204	8	0	lyase activity
GO:0005198	4814	72	204	3	0	structural molecule activity
GO:0016054	4814	24	204	1	0	organic acid catabolic process
GO:0016051	4814	69	204	4	0	carbohydrate biosynthetic process
GO:0016820	4814	78	204	2	0	hydrolase activity, acting on acid anhydrides, catalyzing transmembrane movement of substances
GO:0051252	4814	716	204	19	0	regulation of RNA metabolic process
GO:0046906	4814	42	204	1	0	tetrapyrrole binding
GO:0016817	4814	311	204	16	0	hydrolase activity, acting on acid anhydrides
GO:0016818	4814	311	204	16	0	hydrolase activity, acting on acid anhydrides, in phosphorus-containing anhydrides
GO:0009055	4814	87	204	4	0	electron carrier activity
GO:0005215	4814	507	204	14	0	transporter activity
GO:0080090	4814	736	204	19	0	regulation of primary metabolic process
GO:0016811	4814	29	204	2	0	hydrolase activity, acting on carbon-nitrogen (but not peptide) bonds, in linear amides
GO:0016810	4814	82	204	4	0	hydrolase activity, acting on carbon-nitrogen (but not peptide) bonds
GO:0015075	4814	141	204	1	0	ion transmembrane transporter activity
GO:0051234	4814	602	204	17	0	establishment of localization
GO:0009987	4814	2235	204	94	0	cellular process
GO:0016043	4814	128	204	18	0	cellular component organization
GO:0042592	4814	34	204	2	0	homeostatic process
GO:0019725	4814	30	204	2	0	cellular homeostasis
GO:0051287	4814	30	204	4	0	NAD or NADH binding
GO:0046943	4814	31	204	2	0	carboxylic acid transmembrane transporter activity
GO:0016853	4814	81	204	7	0	isomerase activity
GO:0043687	4814	99	204	6	0	post-translational protein modification
GO:0046914	4814	244	204	9	0	transition metal ion binding
GO:0016070	4814	794	204	19	0	RNA metabolic process
GO:0004222	4814	33	204	3	0	metalloendopeptidase activity
GO:0016835	4814	48	204	6	0	carbon-oxygen lyase activity
GO:0042623	4814	102	204	2	0	ATPase activity, coupled
GO:0016836	4814	31	204	4	0	hydro-lyase activity
GO:0048037	4814	318	204	21	0	cofactor binding
GO:0019752	4814	238	204	19	0	carboxylic acid metabolic process
GO:0019748	4814	36	204	2	0	secondary metabolic process
GO:0004175	4814	83	204	9	0	endopeptidase activity
GO:0070271	4814	73	204	8	0	protein complex biogenesis
GO:0006352	4814	68	204	8	0	transcription initiation
GO:0006355	4814	716	204	19	0	regulation of transcription, DNA-dependent
GO:0016887	4814	235	204	10	0	ATPase activity
GO:0042578	4814	87	204	1	0	phosphoric ester hydrolase activity
GO:0016875	4814	27	204	1	0	ligase activity, forming carbon-oxygen bonds
GO:0006350	4814	739	204	19	0	transcription
GO:0006351	4814	722	204	19	0	transcription, DNA-dependent
GO:0016874	4814	131	204	4	0	ligase activity
GO:0016876	4814	27	204	1	0	ligase activity, forming aminoacyl-tRNA and related compounds
GO:0016879	4814	47	204	2	0	ligase activity, forming carbon-nitrogen bonds
GO:0016866	4814	20	204	1	0	intramolecular transferase activity
GO:0022607	4814	78	204	11	0	cellular component assembly
GO:0051301	4814	36	204	4	0	cell division
GO:0070279	4814	78	204	4	0	vitamin B6 binding
GO:0046983	4814	55	204	2	0	protein dimerization activity
GO:0043603	4814	27	204	2	0	cellular amide metabolic process
GO:0016702	4814	16	204	1	0	oxidoreductase activity, acting on single donors with incorporation of molecular oxygen, incorporation of two atoms of oxygen
GO:0042626	4814	71	204	2	0	ATPase activity, coupled to transmembrane movement of substances
GO:0009165	4814	65	204	1	0	nucleotide biosynthetic process
GO:0004252	4814	46	204	4	0	serine-type endopeptidase activity
GO:0005342	4814	31	204	2	0	organic acid transmembrane transporter activity
GO:0006260	4814	41	204	1	0	DNA replication
GO:0006259	4814	162	204	1	0	DNA metabolic process
GO:0019842	4814	121	204	8	0	vitamin binding
GO:0060089	4814	252	204	8	0	molecular transducer activity
GO:0043565	4814	191	204	4	0	sequence-specific DNA binding
GO:0032991	4814	146	204	2	0	macromolecular complex
GO:0009116	4814	36	204	1	0	nucleoside metabolic process
GO:0009117	4814	93	204	1	0	nucleotide metabolic process
GO:0016757	4814	33	204	1	0	transferase activity, transferring glycosyl groups
GO:0009110	4814	67	204	1	0	vitamin biosynthetic process
GO:0016765	4814	32	204	2	0	transferase activity, transferring alkyl or aryl (other than methyl) groups
GO:0010181	4814	36	204	2	0	FMN binding
GO:0016740	4814	805	204	36	0	transferase activity
GO:0016741	4814	114	204	4	0	transferase activity, transferring one-carbon groups
GO:0015980	4814	43	204	2	0	energy derivation by oxidation of organic compounds
GO:0016746	4814	153	204	6	0	transferase activity, transferring acyl groups
GO:0016747	4814	140	204	5	0	transferase activity, transferring acyl groups other than amino-acyl groups
GO:0044425	4814	585	204	18	0	membrane part
GO:0044424	4814	400	204	24	0	intracellular part
GO:0005976	4814	95	204	5	0	polysaccharide metabolic process
GO:0003824	4814	2991	204	126	0	catalytic activity
GO:0008270	4814	123	204	4	0	zinc ion binding
GO:0051188	4814	101	204	7	0	cofactor biosynthetic process
GO:0007047	4814	20	204	2	0	cellular cell wall organization
GO:0019001	4814	32	204	2	0	guanyl nucleotide binding
GO:0005975	4814	326	204	14	0	carbohydrate metabolic process
GO:0051186	4814	135	204	9	0	cofactor metabolic process
GO:0004871	4814	252	204	8	0	signal transducer activity
GO:0044444	4814	98	204	5	0	cytoplasmic part
GO:0008150	4814	3825	204	146	0	biological_process
GO:0044446	4814	20	204	1	0	intracellular organelle part
GO:0051179	4814	604	204	17	0	localization
GO:0008152	4814	3089	204	115	0	metabolic process
GO:0051171	4814	733	204	19	0	regulation of nitrogen compound metabolic process
GO:0017076	4814	762	204	36	0	purine nucleotide binding
GO:0034641	4814	1307	204	42	0	cellular nitrogen compound metabolic process
GO:0043492	4814	71	204	2	0	ATPase activity, coupled to movement of substances
GO:0034645	4814	939	204	22	0	cellular macromolecule biosynthetic process
GO:0008168	4814	112	204	4	0	methyltransferase activity
GO:0034654	4814	72	204	1	0	nucleobase, nucleoside, nucleotide and nucleic acid biosynthetic process
GO:0008299	4814	21	204	1	0	isoprenoid biosynthetic process
GO:0009273	4814	38	204	4	0	peptidoglycan-based cell wall biogenesis
GO:0005996	4814	74	204	2	0	monosaccharide metabolic process
GO:0018130	4814	96	204	5	0	heterocycle biosynthetic process
GO:0010468	4814	739	204	19	0	regulation of gene expression
GO:0044464	4814	1534	204	70	0	cell part
GO:0010467	4814	893	204	19	0	gene expression
GO:0034637	4814	28	204	1	0	cellular carbohydrate biosynthetic process
GO:0030203	4814	36	204	3	0	glycosaminoglycan metabolic process
GO:0015849	4814	27	204	2	0	organic acid transport
GO:0009310	4814	21	204	1	0	amine catabolic process
GO:0009309	4814	106	204	13	0	amine biosynthetic process
GO:0009308	4814	226	204	18	0	amine metabolic process
GO:0043412	4814	133	204	6	0	macromolecule modification
GO:0010382	4814	29	204	2	0	cellular cell wall macromolecule metabolic process
GO:0017144	4814	28	204	1	0	drug metabolic process
GO:0008080	4814	84	204	1	0	N-acetyltransferase activity
GO:0018106	4814	44	204	3	0	peptidyl-histidine phosphorylation
GO:0070011	4814	142	204	13	0	peptidase activity, acting on L-amino acid peptides
GO:0008233	4814	152	204	14	0	peptidase activity
GO:0042364	4814	66	204	1	0	water-soluble vitamin biosynthetic process
GO:0030170	4814	78	204	4	0	pyridoxal phosphate binding
GO:0008236	4814	63	204	6	0	serine-type peptidase activity
GO:0008237	4814	64	204	4	0	metallopeptidase activity
GO:0008238	4814	35	204	3	0	exopeptidase activity
GO:0043436	4814	238	204	19	0	oxoacid metabolic process
GO:0007165	4814	89	204	3	0	signal transduction
GO:0015837	4814	22	204	2	0	amine transport
GO:0017111	4814	303	204	16	0	nucleoside-triphosphatase activity
GO:0003700	4814	596	204	13	0	transcription factor activity
GO:0030001	4814	62	204	2	0	metal ion transport
GO:0006082	4814	247	204	19	0	organic acid metabolic process
GO:0008415	4814	126	204	4	0	acyltransferase activity
GO:0015672	4814	47	204	1	0	monovalent inorganic cation transport
GO:0031224	4814	569	204	18	0	intrinsic to membrane
GO:0006091	4814	84	204	2	0	generation of precursor metabolites and energy
GO:0003674	4814	4477	204	180	0	molecular_function
GO:0006950	4814	159	204	8	0	response to stress
GO:0003677	4814	918	204	25	0	DNA binding
GO:0003676	4814	1046	204	26	0	nucleic acid binding
GO:0016903	4814	23	204	2	0	oxidoreductase activity, acting on the aldehyde or oxo group of donors
GO:0006139	4814	1082	204	22	0	nucleobase, nucleoside, nucleotide and nucleic acid metabolic process
GO:0006952	4814	16	204	1	0	defense response
GO:0042401	4814	16	204	1	0	cellular biogenic amine biosynthetic process
GO:0016999	4814	28	204	1	0	antibiotic metabolic process
GO:0045229	4814	20	204	2	0	external encapsulating structure organization
GO:0008324	4814	121	204	1	0	cation transmembrane transporter activity
GO:0006022	4814	43	204	3	0	aminoglycan metabolic process
GO:0006026	4814	19	204	1	0	aminoglycan catabolic process
GO:0006024	4814	23	204	2	0	glycosaminoglycan biosynthetic process
GO:0006066	4814	106	204	3	0	alcohol metabolic process
GO:0016987	4814	68	204	8	0	sigma factor activity
GO:0016986	4814	68	204	8	0	transcription initiation factor activity
GO:0006812	4814	91	204	3	0	cation transport
GO:0023060	4814	255	204	8	0	signal transmission
GO:0034404	4814	72	204	1	0	nucleobase, nucleoside and nucleotide biosynthetic process
GO:0006811	4814	111	204	3	0	ion transport
GO:0006810	4814	602	204	17	0	transport
GO:0046394	4814	122	204	15	0	carboxylic acid biosynthetic process
GO:0046395	4814	24	204	1	0	carboxylic acid catabolic process
GO:0043228	4814	81	204	4	0	non-membrane-bounded organelle
GO:0006807	4814	1368	204	45	0	nitrogen compound metabolic process
GO:0043229	4814	89	204	5	0	intracellular organelle
GO:0043226	4814	91	204	6	0	organelle
GO:0006796	4814	141	204	7	0	phosphate metabolic process
GO:0006793	4814	141	204	7	0	phosphorus metabolic process
GO:0023046	4814	255	204	8	0	signaling process
GO:0023052	4814	260	204	9	0	signaling
GO:0001883	4814	736	204	35	0	purine nucleoside binding
GO:0001882	4814	737	204	35	0	nucleoside binding
GO:0005737	4814	375	204	24	0	cytoplasm
GO:0019219	4814	733	204	19	0	regulation of nucleobase, nucleoside, nucleotide and nucleic acid metabolic process
GO:0043232	4814	81	204	4	0	intracellular non-membrane-bounded organelle
GO:0019222	4814	746	204	20	0	regulation of metabolic process
GO:0043234	4814	80	204	2	0	protein complex
GO:0050896	4814	209	204	9	0	response to stimulus
GO:0004673	4814	93	204	3	0	protein histidine kinase activity
GO:0044255	4814	70	204	2	0	cellular lipid metabolic process
GO:0004672	4814	132	204	6	0	protein kinase activity
GO:0004674	4814	35	204	2	0	protein serine/threonine kinase activity
GO:0044248	4814	63	204	6	0	cellular catabolic process
GO:0044249	4814	1307	204	47	0	cellular biosynthetic process
GO:0043167	4814	492	204	24	0	ion binding
GO:0044238	4814	1966	204	81	0	primary metabolic process
GO:0044237	4814	1877	204	72	0	cellular metabolic process
GO:0019318	4814	61	204	2	0	hexose metabolic process
GO:0044281	4814	526	204	29	0	small molecule metabolic process
GO:0044282	4814	69	204	1	0	small molecule catabolic process
GO:0044283	4814	275	204	18	0	small molecule biosynthetic process
GO:0045333	4814	35	204	2	0	cellular respiration
GO:0043169	4814	492	204	24	0	cation binding
GO:0008483	4814	39	204	2	0	transaminase activity
GO:0044271	4814	251	204	18	0	cellular nitrogen compound biosynthetic process
GO:0043170	4814	1418	204	51	0	macromolecule metabolic process
GO:0004721	4814	54	204	1	0	phosphoprotein phosphatase activity
GO:0044267	4814	252	204	14	0	cellular protein metabolic process
GO:0044260	4814	1221	204	35	0	cellular macromolecule metabolic process
GO:0043176	4814	29	204	2	0	amine binding
GO:0044262	4814	123	204	4	0	cellular carbohydrate metabolic process
GO:0050789	4814	864	204	27	0	regulation of biological process
GO:0019362	4814	20	204	1	0	pyridine nucleotide metabolic process
GO:0050794	4814	858	204	27	0	regulation of cellular process
GO:0008652	4814	99	204	12	0	cellular amino acid biosynthetic process
GO:0015405	4814	78	204	2	0	P-P-bond-hydrolysis-driven transmembrane transporter activity
GO:0044038	4814	29	204	2	0	cell wall macromolecule biosynthetic process
GO:0070882	4814	39	204	4	0	cellular cell wall organization or biogenesis
GO:0044036	4814	45	204	4	0	cell wall macromolecule metabolic process
GO:0046496	4814	18	204	1	0	nicotinamide nucleotide metabolic process
GO:0055114	4814	548	204	18	0	oxidation reduction
GO:0015399	4814	78	204	2	0	primary active transmembrane transporter activity
GO:0017171	4814	63	204	6	0	serine hydrolase activity
GO:0044085	4814	127	204	15	0	cellular component biogenesis
GO:0046483	4814	178	204	6	0	heterocycle metabolic process
GO:0000902	4814	25	204	3	0	cell morphogenesis
GO:0005886	4814	278	204	12	0	plasma membrane
GO:0065003	4814	74	204	8	0	macromolecular complex assembly
GO:0019438	4814	43	204	5	0	aromatic compound biosynthetic process
GO:0004812	4814	27	204	1	0	aminoacyl-tRNA ligase activity
GO:0065007	4814	874	204	28	0	biological regulation
GO:0042180	4814	240	204	19	0	cellular ketone metabolic process
GO:0006720	4814	21	204	1	0	isoprenoid metabolic process
GO:0006725	4814	81	204	7	0	cellular aromatic compound metabolic process
GO:0006730	4814	22	204	1	0	one-carbon metabolic process
GO:0065008	4814	58	204	5	0	regulation of biological quality
GO:0006733	4814	20	204	1	0	oxidoreduction coenzyme metabolic process
GO:0044106	4814	181	204	15	0	cellular amine metabolic process
GO:0006732	4814	77	204	9	0	coenzyme metabolic process
GO:0042221	4814	59	204	1	0	response to chemical stimulus
GO:0018202	4814	44	204	3	0	peptidyl-histidine modification
GO:0006769	4814	18	204	1	0	nicotinamide metabolic process
GO:0018193	4814	46	204	3	0	peptidyl-amino acid modification
GO:0006753	4814	93	204	1	0	nucleoside phosphate metabolic process
GO:0006752	4814	20	204	1	0	group transfer coenzyme metabolic process
GO:0008610	4814	58	204	1	0	lipid biosynthetic process
GO:0045449	4814	731	204	19	0	regulation of transcription
GO:0006767	4814	66	204	1	0	water-soluble vitamin metabolic process
GO:0055085	4814	230	204	6	0	transmembrane transport
GO:0006766	4814	67	204	1	0	vitamin metabolic process
GO:0045454	4814	26	204	1	0	cell redox homeostasis
GO:0055086	4814	116	204	2	0	nucleobase, nucleoside and nucleotide metabolic process
GO:0010556	4814	735	204	19	0	regulation of macromolecule biosynthetic process

## Sheet: Moe up t60
ID	Pop.total	Pop.term	Study.total	Study.term	marg	name
GO:0016774	4814	5	225	3	0.6159	phosphotransferase activity, carboxyl group as acceptor
GO:0019491	4814	3	225	3	0.496077	ectoine biosynthetic process
GO:0042399	4814	3	225	3	0.4698	ectoine metabolic process
GO:0005618	4814	11	225	4	0.456891	cell wall
GO:0031982	4814	10	225	5	0.456576	vesicle
GO:0016638	4814	12	225	4	0.404847	oxidoreductase activity, acting on the CH-NH2 group of donors
GO:0009002	4814	4	225	2	0.352652	serine-type D-Ala-D-Ala carboxypeptidase activity
GO:0009082	4814	13	225	4	0.34967	branched chain family amino acid biosynthetic process
GO:0019627	4814	4	225	2	0.340817	urea metabolic process
GO:0030163	4814	5	225	3	0.317718	protein catabolic process
GO:0009088	4814	7	225	3	0.297869	threonine biosynthetic process
GO:0004073	4814	2	225	2	0.272638	aspartate-semialdehyde dehydrogenase activity
GO:0043093	4814	3	225	3	0.228551	binary fission
GO:0050364	4814	1	225	1	0.221876	tryptophan dimethylallyltransferase activity
GO:0019954	4814	3	225	3	0.219818	asexual reproduction
GO:0009274	4814	4	225	2	0.215337	peptidoglycan-based cell wall
GO:0004645	4814	1	225	1	0.212674	phosphorylase activity
GO:0004108	4814	1	225	1	0.210896	citrate (Si)-synthase activity
GO:0047727	4814	1	225	1	0.20577	isobutyryl-CoA mutase activity
GO:0016639	4814	4	225	2	0.198204	oxidoreductase activity, acting on the CH-NH2 group of donors, NAD or NADP as acceptor
GO:0005783	4814	1	225	1	0.196952	endoplasmic reticulum
GO:0004452	4814	1	225	1	0.196061	isopentenyl-diphosphate delta-isomerase activity
GO:0004476	4814	1	225	1	0.19566	mannose-6-phosphate isomerase activity
GO:0004134	4814	1	225	1	0.193736	4-alpha-glucanotransferase activity
GO:0000003	4814	3	225	3	0.192953	reproduction
GO:0032505	4814	3	225	3	0.192139	reproduction of a single-celled organism
GO:0004350	4814	1	225	1	0.183996	glutamate-5-semialdehyde dehydrogenase activity
GO:0004358	4814	1	225	1	0.170665	glutamate N-acetyltransferase activity
GO:0009039	4814	5	225	2	0.169527	urease activity
GO:0004042	4814	1	225	1	0.166532	acetyl-CoA:L-glutamate N-acetyltransferase activity
GO:0016863	4814	1	225	1	0.16491	intramolecular oxidoreductase activity, transposing C=C bonds
GO:0006566	4814	8	225	3	0.163427	threonine metabolic process
GO:0009081	4814	15	225	4	0.162021	branched chain family amino acid metabolic process
GO:0019343	4814	1	225	1	0.161831	cysteine biosynthetic process via cystathionine
GO:0030003	4814	4	225	2	0.157568	cellular cation homeostasis
GO:0009348	4814	1	225	1	0.156192	ornithine carbamoyltransferase complex
GO:0004411	4814	1	225	1	0.152808	homogentisate 1,2-dioxygenase activity
GO:0044257	4814	2	225	2	0.149952	cellular protein catabolic process
GO:0004585	4814	1	225	1	0.148599	ornithine carbamoyltransferase activity
GO:0006537	4814	4	225	2	0.148521	glutamate biosynthetic process
GO:0031411	4814	8	225	4	0.148285	gas vesicle
GO:0055082	4814	4	225	2	0.144856	cellular chemical homeostasis
GO:0003951	4814	2	225	1	0.143696	NAD+ kinase activity
GO:0006879	4814	4	225	2	0.143216	cellular iron ion homeostasis
GO:0000502	4814	2	225	2	0.139908	proteasome complex
GO:0006873	4814	4	225	2	0.138649	cellular ion homeostasis
GO:0031410	4814	8	225	4	0.135419	cytoplasmic vesicle
GO:0004122	4814	1	225	1	0.131689	cystathionine beta-synthase activity
GO:0070003	4814	2	225	2	0.130052	threonine-type peptidase activity
GO:0055072	4814	4	225	2	0.123092	iron ion homeostasis
GO:0003978	4814	2	225	1	0.121891	UDP-glucose 4-epimerase activity
GO:0031090	4814	6	225	3	0.121596	organelle membrane
GO:0032324	4814	6	225	2	0.12144	molybdopterin cofactor biosynthetic process
GO:0004298	4814	2	225	2	0.121121	threonine-type endopeptidase activity
GO:0030005	4814	4	225	2	0.120525	cellular di-, tri-valent inorganic cation homeostasis
GO:0016050	4814	8	225	3	0.119997	vesicle organization
GO:0003866	4814	2	225	1	0.119841	3-phosphoshikimate 1-carboxyvinyltransferase activity
GO:0033758	4814	2	225	1	0.117644	clavaminate synthase activity
GO:0051189	4814	6	225	2	0.116342	prosthetic group metabolic process
GO:0006323	4814	2	225	1	0.111148	DNA packaging
GO:0016706	4814	2	225	1	0.110896	oxidoreductase activity, acting on paired donors, with incorporation or reduction of molecular oxygen, 2-oxoglutarate as one donor, and incorporation of one atom each of oxygen into both donors
GO:0042822	4814	2	225	1	0.110398	pyridoxal phosphate metabolic process
GO:0043545	4814	6	225	2	0.110323	molybdopterin cofactor metabolic process
GO:0009240	4814	1	225	1	0.110266	isopentenyl diphosphate biosynthetic process
GO:0019202	4814	4	225	2	0.110134	amino acid kinase activity
GO:0019720	4814	6	225	2	0.109706	Mo-molybdopterin cofactor metabolic process
GO:0070008	4814	6	225	2	0.109416	serine-type exopeptidase activity
GO:0004160	4814	1	225	1	0.10904	dihydroxy-acid dehydratase activity
GO:0031412	4814	8	225	3	0.106564	gas vesicle organization
GO:0046490	4814	1	225	1	0.104651	isopentenyl diphosphate metabolic process
GO:0030261	4814	2	225	1	0.104198	chromosome condensation
GO:0042823	4814	2	225	1	0.103891	pyridoxal phosphate biosynthetic process
GO:0005839	4814	2	225	2	0.10225	proteasome core complex
GO:0051745	4814	1	225	1	0.102219	4-hydroxy-3-methylbut-2-en-1-yl diphosphate reductase activity
GO:0003862	4814	1	225	1	0.101659	3-isopropylmalate dehydrogenase activity
GO:0051603	4814	2	225	2	0.100495	proteolysis involved in cellular protein catabolic process
GO:0008776	4814	1	225	1	0.099847	acetate kinase activity
GO:0009098	4814	5	225	2	0.098947	leucine biosynthetic process
GO:0012506	4814	6	225	3	0.0988756	vesicle membrane
GO:0006800	4814	7	225	2	0.0985072	oxygen and reactive oxygen species metabolic process
GO:0006777	4814	6	225	2	0.0983777	Mo-molybdopterin cofactor biosynthetic process
GO:0019288	4814	1	225	1	0.0978379	isopentenyl diphosphate biosynthetic process, mevalonate-independent pathway
GO:0031988	4814	6	225	3	0.0974001	membrane-bounded vesicle
GO:0051538	4814	1	225	1	0.0964736	3 iron, 4 sulfur cluster binding
GO:0019682	4814	1	225	1	0.0959358	glyceraldehyde-3-phosphate metabolic process
GO:0006551	4814	5	225	2	0.095795	leucine metabolic process
GO:0004185	4814	6	225	2	0.0943307	serine-type carboxypeptidase activity
GO:0015930	4814	1	225	1	0.092746	glutamate synthase activity
GO:0042085	4814	2	225	1	0.0913593	5-methyltetrahydropteroyltri-L-glutamate-dependent methyltransferase activity
GO:0008889	4814	7	225	2	0.0905266	glycerophosphodiester phosphodiesterase activity
GO:0030435	4814	1	225	1	0.0905103	sporulation resulting in formation of a cellular spore
GO:0006561	4814	5	225	2	0.0901021	proline biosynthetic process
GO:0012505	4814	6	225	3	0.0898123	endomembrane system
GO:0004795	4814	2	225	1	0.0881195	threonine synthase activity
GO:0003871	4814	2	225	1	0.0869705	5-methyltetrahydropteroyltriglutamate-homocysteine S-methyltransferase activity
GO:0008172	4814	7	225	2	0.0864746	S-methyltransferase activity
GO:0031160	4814	1	225	1	0.0862103	spore wall
GO:0006535	4814	2	225	1	0.0853205	cysteine biosynthetic process from serine
GO:0006559	4814	2	225	1	0.0829419	L-phenylalanine catabolic process
GO:0000917	4814	5	225	3	0.0816225	barrier septum formation
GO:0003984	4814	2	225	1	0.0803327	acetolactate synthase activity
GO:0004072	4814	1	225	1	0.0800531	aspartate kinase activity
GO:0009086	4814	9	225	3	0.0799736	methionine biosynthetic process
GO:0016743	4814	2	225	1	0.0794164	carboxyl- or carbamoyltransferase activity
GO:0008963	4814	3	225	1	0.0793858	phospho-N-acetylmuramoyl-pentapeptide-transferase activity
GO:0006572	4814	2	225	1	0.0788082	tyrosine catabolic process
GO:0032506	4814	5	225	3	0.0787123	cytokinetic process
GO:0008716	4814	2	225	1	0.078345	D-alanine-D-alanine ligase activity
GO:0006555	4814	9	225	3	0.077645	methionine metabolic process
GO:0003991	4814	1	225	1	0.0734021	acetylglutamate kinase activity
GO:0048646	4814	1	225	1	0.0730337	anatomical structure formation involved in morphogenesis
GO:0006996	4814	14	225	4	0.0715929	organelle organization
GO:0018904	4814	3	225	1	0.0712491	organic ether metabolic process
GO:0042126	4814	8	225	2	0.0697868	nitrate metabolic process
GO:0016721	4814	3	225	1	0.0684531	oxidoreductase activity, acting on superoxide radicals as acceptor
GO:0003908	4814	3	225	1	0.068348	methylated-DNA-[protein]-cysteine S-methyltransferase activity
GO:0030154	4814	1	225	1	0.0669766	cell differentiation
GO:0016137	4814	3	225	1	0.0666123	glycoside metabolic process
GO:0005992	4814	3	225	1	0.064446	trehalose biosynthetic process
GO:0006801	4814	3	225	1	0.064197	superoxide metabolic process
GO:0004784	4814	3	225	1	0.063596	superoxide dismutase activity
GO:0006560	4814	6	225	2	0.0626868	proline metabolic process
GO:0003861	4814	2	225	1	0.0624225	3-isopropylmalate dehydratase activity
GO:0005984	4814	3	225	1	0.0622133	disaccharide metabolic process
GO:0006558	4814	3	225	1	0.0620756	L-phenylalanine metabolic process
GO:0042819	4814	4	225	1	0.061645	vitamin B6 biosynthetic process
GO:0016138	4814	3	225	1	0.0594756	glycoside biosynthetic process
GO:0006662	4814	3	225	1	0.0588225	glycerol ether metabolic process
GO:0000097	4814	14	225	4	0.0579348	sulfur amino acid biosynthetic process
GO:0046351	4814	3	225	1	0.0554052	disaccharide biosynthetic process
GO:0000910	4814	5	225	3	0.054847	cytokinesis
GO:0006536	4814	6	225	2	0.0534215	glutamate metabolic process
GO:0042816	4814	4	225	1	0.052647	vitamin B6 metabolic process
GO:0016726	4814	2	225	1	0.0508562	oxidoreductase activity, acting on CH or CH2 groups, NAD or NADP as acceptor
GO:0005991	4814	3	225	1	0.0476409	trehalose metabolic process
GO:0004357	4814	4	225	1	0.0468021	glutamate-cysteine ligase activity
GO:0006526	4814	10	225	3	0.0426582	arginine biosynthetic process
GO:0004437	4814	4	225	1	0.0426286	inositol or phosphatidylinositol phosphatase activity
GO:0009099	4814	3	225	1	0.0422286	valine biosynthetic process
GO:0006750	4814	4	225	1	0.0420225	glutathione biosynthetic process
GO:0043934	4814	2	225	1	0.0417623	sporulation
GO:0004620	4814	4	225	1	0.0416082	phospholipase activity
GO:0042542	4814	4	225	1	0.0412674	response to hydrogen peroxide
GO:0004349	4814	2	225	1	0.040398	glutamate 5-kinase activity
GO:0070301	4814	4	225	1	0.0396694	cellular response to hydrogen peroxide
GO:0033816	4814	1	225	1	0.0392909	diaminobutyrate acetyltransferase activity
GO:0004494	4814	4	225	1	0.0387398	methylmalonyl-CoA mutase activity
GO:0055066	4814	6	225	2	0.0386307	di-, tri-valent inorganic cation homeostasis
GO:0045303	4814	1	225	1	0.0377327	diaminobutyrate-2-oxoglutarate transaminase activity
GO:0009097	4814	5	225	1	0.0373296	isoleucine biosynthetic process
GO:0006012	4814	4	225	1	0.0373164	galactose metabolic process
GO:0042743	4814	4	225	1	0.0369888	hydrogen peroxide metabolic process
GO:0033990	4814	1	225	1	0.0357296	ectoine synthase activity
GO:0004177	4814	15	225	3	0.0354898	aminopeptidase activity
GO:0016758	4814	9	225	2	0.0352888	transferase activity, transferring hexosyl groups
GO:0007242	4814	4	225	1	0.0350317	intracellular signaling cascade
GO:0009312	4814	4	225	1	0.034698	oligosaccharide biosynthetic process
GO:0051276	4814	4	225	1	0.0341255	chromosome organization
GO:0006749	4814	4	225	1	0.0340806	glutathione metabolic process
GO:0004096	4814	4	225	1	0.0337245	catalase activity
GO:0004629	4814	4	225	1	0.0336194	phospholipase C activity
GO:0016641	4814	5	225	1	0.0325	oxidoreductase activity, acting on the CH-NH2 group of donors, oxygen as acceptor
GO:0047307	4814	1	225	1	0.0324082	diaminobutyrate-pyruvate transaminase activity
GO:0042744	4814	4	225	1	0.0322541	hydrogen peroxide catabolic process
GO:0006549	4814	5	225	1	0.031846	isoleucine metabolic process
GO:0009311	4814	4	225	1	0.0316235	oligosaccharide metabolic process
GO:0016725	4814	8	225	2	0.0314847	oxidoreductase activity, acting on CH or CH2 groups
GO:0023033	4814	5	225	1	0.0305684	signaling pathway
GO:0033674	4814	5	225	1	0.0295235	positive regulation of kinase activity
GO:0043549	4814	5	225	1	0.0293133	regulation of kinase activity
GO:0016847	4814	5	225	1	0.0288062	1-aminocyclopropane-1-carboxylate synthase activity
GO:0016151	4814	9	225	2	0.0287398	nickel ion binding
GO:0044433	4814	2	225	1	0.0285194	cytoplasmic vesicle part
GO:0006573	4814	4	225	1	0.0283388	valine metabolic process
GO:0009074	4814	4	225	1	0.0277419	aromatic amino acid family catabolic process
GO:0007186	4814	5	225	1	0.0277164	G-protein coupled receptor protein signaling pathway
GO:0006570	4814	4	225	1	0.0275684	tyrosine metabolic process
GO:0016998	4814	10	225	2	0.0275327	cell wall macromolecule catabolic process
GO:0009084	4814	23	225	6	0.0273123	glutamine family amino acid biosynthetic process
GO:0034614	4814	5	225	1	0.0268551	cellular response to reactive oxygen species
GO:0019344	4814	4	225	1	0.0265664	cysteine biosynthetic process
GO:0051338	4814	5	225	1	0.0265541	regulation of transferase activity
GO:0005773	4814	5	225	2	0.0264613	vacuole
GO:0032147	4814	5	225	1	0.0264337	activation of protein kinase activity
GO:0030145	4814	5	225	1	0.02625	manganese ion binding
GO:0016709	4814	5	225	1	0.0259337	oxidoreductase activity, acting on paired donors, with incorporation or reduction of molecular oxygen, NADH or NADPH as one donor, and incorporation of one atom of oxygen
GO:0051347	4814	5	225	1	0.0257878	positive regulation of transferase activity
GO:0033172	4814	2	225	1	0.0257796	gas vesicle shell
GO:0008235	4814	10	225	2	0.0255674	metalloexopeptidase activity
GO:0031419	4814	10	225	2	0.0255378	cobalamin binding
GO:0004499	4814	5	225	1	0.0244174	flavin-containing monooxygenase activity
GO:0004339	4814	5	225	1	0.0243092	glucan 1,4-alpha-glucosidase activity
GO:0045859	4814	5	225	1	0.0242704	regulation of protein kinase activity
GO:0034599	4814	5	225	1	0.0241684	cellular response to oxidative stress
GO:0004143	4814	5	225	1	0.0237521	diacylglycerol kinase activity
GO:0008081	4814	10	225	2	0.0235225	phosphoric diester hydrolase activity
GO:0045860	4814	5	225	1	0.0231857	positive regulation of protein kinase activity
GO:0007205	4814	5	225	1	0.0231745	activation of protein kinase C activity by G-protein coupled receptor protein signaling pathway
GO:0016298	4814	5	225	1	0.022801	lipase activity
GO:0043227	4814	15	225	4	0.0225541	membrane-bounded organelle
GO:0007166	4814	5	225	1	0.0225092	cell surface receptor linked signaling pathway
GO:0043085	4814	5	225	1	0.0218398	positive regulation of catalytic activity
GO:0004133	4814	5	225	1	0.0215817	glycogen debranching enzyme activity
GO:0044093	4814	5	225	1	0.0214612	positive regulation of molecular function
GO:0000302	4814	5	225	1	0.0208572	response to reactive oxygen species
GO:0008199	4814	7	225	2	0.020197	ferric iron binding
GO:0008940	4814	10	225	2	0.0200184	nitrate reductase activity
GO:0000096	4814	17	225	4	0.0199755	sulfur amino acid metabolic process
GO:0070887	4814	5	225	1	0.0191	cellular response to chemical stimulus
GO:0047355	4814	6	225	1	0.0174521	CDP-glycerol glycerophosphotransferase activity
GO:0046374	4814	6	225	1	0.0161072	teichoic acid metabolic process
GO:0042559	4814	10	225	2	0.0158521	pteridine and derivative biosynthetic process
GO:0050790	4814	6	225	1	0.0156674	regulation of catalytic activity
GO:0019350	4814	6	225	1	0.0149592	teichoic acid biosynthetic process
GO:0019439	4814	5	225	1	0.0144776	aromatic compound catabolic process
GO:0006525	4814	12	225	3	0.0137459	arginine metabolic process
GO:0042325	4814	6	225	1	0.0136265	regulation of phosphorylation
GO:0016846	4814	7	225	1	0.0129878	carbon-sulfur lyase activity
GO:0006081	4814	5	225	1	0.0127745	cellular aldehyde metabolic process
GO:0019220	4814	6	225	1	0.0127184	regulation of phosphate metabolic process
GO:0051174	4814	6	225	1	0.0126867	regulation of phosphorus metabolic process
GO:0042558	4814	10	225	2	0.0126857	pteridine and derivative metabolic process
GO:0016857	4814	6	225	1	0.0126643	racemase and epimerase activity, acting on carbohydrates and derivatives
GO:0065009	4814	6	225	1	0.0114082	regulation of molecular function
GO:0030312	4814	29	225	6	0.01045	external encapsulating structure
GO:0006979	4814	7	225	1	0.0101	response to oxidative stress
GO:0050801	4814	9	225	2	0.0100194	ion homeostasis
GO:0048878	4814	9	225	2	0.00975307	chemical homeostasis
GO:0055080	4814	9	225	2	0.00837552	cation homeostasis
GO:0048856	4814	26	225	5	0.00824695	anatomical structure development
GO:0009325	4814	13	225	2	0.00794899	nitrate reductase complex
GO:0004601	4814	7	225	1	0.00764491	peroxidase activity
GO:0010035	4814	7	225	1	0.00755613	response to inorganic substance
GO:0016868	4814	8	225	1	0.00699797	intramolecular transferase activity, phosphotransferases
GO:0016705	4814	12	225	2	0.00686939	oxidoreductase activity, acting on paired donors, with incorporation or reduction of molecular oxygen
GO:0071103	4814	8	225	1	0.00630511	DNA conformation change
GO:0004180	4814	11	225	2	0.00595613	carboxypeptidase activity
GO:0050661	4814	19	225	4	0.00572654	NADP or NADPH binding
GO:0016661	4814	13	225	2	0.00517756	oxidoreductase activity, acting on other nitrogenous compounds as donors
GO:0009653	4814	26	225	5	0.00515001	anatomical structure morphogenesis
GO:0043231	4814	13	225	3	0.00501225	intracellular membrane-bounded organelle
GO:0016860	4814	13	225	2	0.00474388	intramolecular oxidoreductase activity
GO:0006534	4814	7	225	1	0.00466429	cysteine metabolic process
GO:0006090	4814	7	225	1	0.00458266	pyruvate metabolic process
GO:0009070	4814	8	225	1	0.00445205	serine family amino acid biosynthetic process
GO:0043043	4814	9	225	1	0.00444286	peptide biosynthetic process
GO:0008360	4814	22	225	4	0.00421225	regulation of cell shape
GO:0008144	4814	17	225	3	0.00397449	drug binding
GO:0044265	4814	8	225	2	0.00390307	cellular macromolecule catabolic process
GO:0022603	4814	22	225	4	0.00373878	regulation of anatomical structure morphogenesis
GO:0008745	4814	9	225	1	0.00371633	N-acetylmuramoyl-L-alanine amidase activity
GO:0022604	4814	22	225	4	0.00371531	regulation of cell morphogenesis
GO:0046912	4814	10	225	1	0.0036898	transferase activity, transferring acyl groups, acyl groups converted into alkyl on transfer
GO:0048869	4814	26	225	5	0.00349286	cellular developmental process
GO:0016838	4814	8	225	1	0.00348572	carbon-oxygen lyase activity, acting on phosphates
GO:0016744	4814	8	225	1	0.00346123	transferase activity, transferring aldehyde or ketonic groups
GO:0032502	4814	27	225	5	0.00336327	developmental process
GO:0016854	4814	10	225	1	0.00297551	racemase and epimerase activity
GO:0006563	4814	8	225	1	0.00286327	L-serine metabolic process
GO:0016684	4814	9	225	1	0.00278674	oxidoreductase activity, acting on peroxide as acceptor
GO:0008658	4814	17	225	3	0.0027847	penicillin binding
GO:0015035	4814	11	225	1	0.00256531	protein disulfide oxidoreductase activity
GO:0015036	4814	11	225	1	0.00239388	disulfide oxidoreductase activity
GO:0006518	4814	9	225	1	0.00237755	peptide metabolic process
GO:0022610	4814	11	225	1	0.00232653	biological adhesion
GO:0015926	4814	11	225	1	0.00227041	glucosidase activity
GO:0016620	4814	15	225	3	0.00223878	oxidoreductase activity, acting on the aldehyde or oxo group of donors, NAD or NADP as acceptor
GO:0016861	4814	12	225	1	0.00221327	intramolecular oxidoreductase activity, interconverting aldoses and ketoses
GO:0006596	4814	6	225	1	0.00219796	polyamine biosynthetic process
GO:0006915	4814	11	225	1	0.00216021	apoptosis
GO:0050793	4814	23	225	4	0.00214898	regulation of developmental process
GO:0006595	4814	6	225	1	0.00212143	polyamine metabolic process
GO:0009067	4814	21	225	4	0.00200102	aspartate family amino acid biosynthetic process
GO:0032989	4814	25	225	4	0.00193572	cellular component morphogenesis
GO:0012501	4814	11	225	1	0.00189082	programmed cell death
GO:0008238	4814	35	225	5	0.00164184	exopeptidase activity
GO:0030313	4814	18	225	2	0.00162347	cell envelope
GO:0007047	4814	20	225	3	0.00156327	cellular cell wall organization
GO:0007155	4814	11	225	1	0.00155102	cell adhesion
GO:0009066	4814	22	225	4	0.00145612	aspartate family amino acid metabolic process
GO:0051128	4814	24	225	4	0.0014449	regulation of cellular component organization
GO:0044462	4814	18	225	2	0.00130102	external encapsulating structure part
GO:0071555	4814	21	225	3	0.00121429	cell wall organization
GO:0030288	4814	17	225	2	0.00116837	outer membrane-bounded periplasmic space
GO:0016265	4814	12	225	1	0.00112143	death
GO:0016881	4814	15	225	2	0.00103061	acid-amino acid ligase activity
GO:0045152	4814	11	225	1	0.001	antisigma factor binding
GO:0000902	4814	25	225	4	0.000945919	cell morphogenesis
GO:0045229	4814	20	225	3	0.000812246	external encapsulating structure organization
GO:0009253	4814	12	225	1	0.000803062	peptidoglycan catabolic process
GO:0008219	4814	12	225	1	0.000764286	cell death
GO:0016866	4814	20	225	2	0.00069796	intramolecular transferase activity
GO:0006826	4814	9	225	1	0.000690817	iron ion transport
GO:0042597	4814	19	225	2	0.000680613	periplasmic space
GO:0031975	4814	18	225	2	0.000671429	envelope
GO:0006023	4814	23	225	3	0.000667348	aminoglycan biosynthetic process
GO:0030151	4814	18	225	1	0.000665307	molybdenum ion binding
GO:0010382	4814	29	225	4	0.000615307	cellular cell wall macromolecule metabolic process
GO:0044272	4814	31	225	5	0.000558164	sulfur compound biosynthetic process
GO:0006352	4814	68	225	9	0.000557143	transcription initiation
GO:0006721	4814	13	225	1	0.00054796	terpenoid metabolic process
GO:0044036	4814	45	225	6	0.00044796	cell wall macromolecule metabolic process
GO:0016209	4814	17	225	2	0.000434694	antioxidant activity
GO:0019400	4814	22	225	2	0.000433674	alditol metabolic process
GO:0030976	4814	14	225	2	0.000402041	thiamin pyrophosphate binding
GO:0016702	4814	16	225	1	0.000366327	oxidoreductase activity, acting on single donors with incorporation of molecular oxygen, incorporation of two atoms of oxygen
GO:0009252	4814	23	225	3	0.000329592	peptidoglycan biosynthetic process
GO:0006071	4814	21	225	2	0.000315306	glycerol metabolic process
GO:0051213	4814	16	225	1	0.000306123	dioxygenase activity
GO:0016114	4814	13	225	1	0.00029898	terpenoid biosynthetic process
GO:0006084	4814	16	225	1	0.000284694	acetyl-CoA metabolic process
GO:0008299	4814	21	225	2	0.000282653	isoprenoid biosynthetic process
GO:0006720	4814	21	225	2	0.000282653	isoprenoid metabolic process
GO:0006644	4814	15	225	1	0.000252041	phospholipid metabolic process
GO:0003995	4814	25	225	2	0.000251021	acyl-CoA dehydrogenase activity
GO:0006024	4814	23	225	3	0.000219388	glycosaminoglycan biosynthetic process
GO:0006027	4814	12	225	1	0.000212245	glycosaminoglycan catabolic process
GO:0070589	4814	29	225	4	0.000193878	cellular component macromolecule biosynthetic process
GO:0044038	4814	29	225	4	0.000151021	cell wall macromolecule biosynthetic process
GO:0016667	4814	19	225	1	0.000145919	oxidoreductase activity, acting on sulfur group of donors
GO:0006099	4814	16	225	1	0.000144898	tricarboxylic acid cycle
GO:0008654	4814	15	225	1	0.000104082	phospholipid biosynthetic process
GO:0016986	4814	68	225	9	8.4694e-05	transcription initiation factor activity
GO:0016811	4814	29	225	3	8.16327e-05	hydrolase activity, acting on carbon-nitrogen (but not peptide) bonds, in linear amides
GO:0000270	4814	36	225	4	8.06123e-05	peptidoglycan metabolic process
GO:0000041	4814	18	225	1	7.95919e-05	transition metal ion transport
GO:0016780	4814	22	225	2	7.44899e-05	phosphotransferase activity, for other substituted phosphate groups
GO:0006026	4814	19	225	1	7.44899e-05	aminoglycan catabolic process
GO:0051287	4814	30	225	5	6.7347e-05	NAD or NADH binding
GO:0046395	4814	24	225	1	6.2245e-05	carboxylic acid catabolic process
GO:0005507	4814	16	225	1	4.18368e-05	copper ion binding
GO:0009820	4814	19	225	1	3.87755e-05	alkaloid metabolic process
GO:0006461	4814	73	225	9	3.77551e-05	protein complex assembly
GO:0070882	4814	39	225	5	3.77551e-05	cellular cell wall organization or biogenesis
GO:0022607	4814	78	225	12	3.67347e-05	cellular component assembly
GO:0004222	4814	33	225	3	3.46939e-05	metalloendopeptidase activity
GO:0009273	4814	38	225	5	3.06123e-05	peptidoglycan-based cell wall biogenesis
GO:0009069	4814	18	225	1	2.7551e-05	serine family amino acid metabolic process
GO:0009060	4814	18	225	1	2.55102e-05	aerobic respiration
GO:0000000	4814	4814	225	225	0	root
GO:0006575	4814	29	225	2	0	cellular amino acid derivative metabolic process
GO:0019538	4814	394	225	21	0	protein metabolic process
GO:0005488	4814	2697	225	128	0	binding
GO:0006576	4814	18	225	1	0	cellular biogenic amine metabolic process
GO:0032555	4814	686	225	22	0	purine ribonucleotide binding
GO:0032553	4814	686	225	22	0	ribonucleotide binding
GO:0032559	4814	660	225	22	0	adenyl ribonucleotide binding
GO:0000036	4814	23	225	1	0	acyl carrier activity
GO:0016301	4814	230	225	11	0	kinase activity
GO:0016310	4814	123	225	7	0	phosphorylation
GO:0022804	4814	162	225	1	0	active transmembrane transporter activity
GO:0060255	4814	741	225	22	0	regulation of macromolecule metabolic process
GO:0050660	4814	75	225	8	0	FAD binding
GO:0050662	4814	201	225	20	0	coenzyme binding
GO:0006629	4814	100	225	6	0	lipid metabolic process
GO:0022891	4814	179	225	1	0	substrate-specific transmembrane transporter activity
GO:0006631	4814	26	225	1	0	fatty acid metabolic process
GO:0022892	4814	218	225	2	0	substrate-specific transporter activity
GO:0051539	4814	33	225	3	0	4 iron, 4 sulfur cluster binding
GO:0051537	4814	24	225	1	0	2 iron, 2 sulfur cluster binding
GO:0051536	4814	78	225	7	0	iron-sulfur cluster binding
GO:0016597	4814	29	225	2	0	amino acid binding
GO:0051540	4814	78	225	7	0	metal cluster binding
GO:0016616	4814	59	225	3	0	oxidoreductase activity, acting on the CH-OH group of donors, NAD or NADP as acceptor
GO:0022857	4814	235	225	2	0	transmembrane transporter activity
GO:0016614	4814	69	225	4	0	oxidoreductase activity, acting on CH-OH group of donors
GO:0016627	4814	39	225	2	0	oxidoreductase activity, acting on the CH-CH group of donors
GO:0043933	4814	83	225	9	0	macromolecular complex subunit organization
GO:0005623	4814	1534	225	69	0	cell
GO:0005622	4814	732	225	35	0	intracellular
GO:0009889	4814	735	225	22	0	regulation of biosynthetic process
GO:0016407	4814	86	225	3	0	acetyltransferase activity
GO:0000155	4814	93	225	3	0	two-component sensor activity
GO:0000156	4814	131	225	4	0	two-component response regulator activity
GO:0004518	4814	58	225	1	0	nuclease activity
GO:0016410	4814	86	225	3	0	N-acyltransferase activity
GO:0004519	4814	31	225	1	0	endonuclease activity
GO:0004497	4814	59	225	1	0	monooxygenase activity
GO:0000160	4814	195	225	5	0	two-component signal transduction system (phosphorelay)
GO:0000166	4814	884	225	40	0	nucleotide binding
GO:0005575	4814	1577	225	72	0	cellular_component
GO:0005576	4814	36	225	3	0	extracellular region
GO:0071554	4814	56	225	7	0	cell wall organization or biogenesis
GO:0030554	4814	736	225	30	0	adenyl nucleotide binding
GO:0006508	4814	138	225	14	0	proteolysis
GO:0016462	4814	309	225	8	0	pyrophosphatase activity
GO:0006519	4814	192	225	21	0	cellular amino acid and derivative metabolic process
GO:0006520	4814	174	225	19	0	cellular amino acid metabolic process
GO:0030528	4814	660	225	20	0	transcription regulator activity
GO:0019637	4814	21	225	1	0	organophosphate metabolic process
GO:0006468	4814	84	225	5	0	protein amino acid phosphorylation
GO:0005524	4814	660	225	22	0	ATP binding
GO:0006464	4814	109	225	5	0	protein modification process
GO:0016491	4814	675	225	41	0	oxidoreductase activity
GO:0005506	4814	70	225	7	0	iron ion binding
GO:0004553	4814	116	225	2	0	hydrolase activity, hydrolyzing O-glycosyl compounds
GO:0005515	4814	128	225	9	0	protein binding
GO:0016798	4814	130	225	3	0	hydrolase activity, acting on glycosyl bonds
GO:0009073	4814	22	225	1	0	aromatic amino acid family biosynthetic process
GO:0016021	4814	561	225	16	0	integral to membrane
GO:0000272	4814	38	225	1	0	polysaccharide catabolic process
GO:0016020	4814	774	225	29	0	membrane
GO:0009072	4814	28	225	2	0	aromatic amino acid family metabolic process
GO:0031326	4814	735	225	22	0	regulation of cellular biosynthetic process
GO:0016791	4814	76	225	2	0	phosphatase activity
GO:0016788	4814	172	225	7	0	hydrolase activity, acting on ester bonds
GO:0046872	4814	433	225	33	0	metal ion binding
GO:0000287	4814	48	225	3	0	magnesium ion binding
GO:0031323	4814	741	225	23	0	regulation of cellular metabolic process
GO:0016787	4814	1011	225	43	0	hydrolase activity
GO:0032774	4814	725	225	22	0	RNA biosynthetic process
GO:0009058	4814	1399	225	59	0	biosynthetic process
GO:0009059	4814	953	225	26	0	macromolecule biosynthetic process
GO:0009056	4814	153	225	9	0	catabolic process
GO:0009057	4814	49	225	4	0	macromolecule catabolic process
GO:0016779	4814	51	225	1	0	nucleotidyltransferase activity
GO:0009063	4814	21	225	1	0	cellular amino acid catabolic process
GO:0042546	4814	38	225	5	0	cell wall biogenesis
GO:0016775	4814	94	225	3	0	phosphotransferase activity, nitrogenous group as acceptor
GO:0032787	4814	56	225	5	0	monocarboxylic acid metabolic process
GO:0009064	4814	40	225	6	0	glutamine family amino acid metabolic process
GO:0016773	4814	187	225	7	0	phosphotransferase activity, alcohol group as acceptor
GO:0016772	4814	307	225	14	0	transferase activity, transferring phosphorus-containing groups
GO:0000271	4814	51	225	4	0	polysaccharide biosynthetic process
GO:0016769	4814	50	225	3	0	transferase activity, transferring nitrogenous groups
GO:0016053	4814	128	225	21	0	organic acid biosynthetic process
GO:0016052	4814	77	225	1	0	carbohydrate catabolic process
GO:0016829	4814	131	225	9	0	lyase activity
GO:0005198	4814	72	225	3	0	structural molecule activity
GO:0016054	4814	24	225	1	0	organic acid catabolic process
GO:0016051	4814	69	225	5	0	carbohydrate biosynthetic process
GO:0016820	4814	78	225	1	0	hydrolase activity, acting on acid anhydrides, catalyzing transmembrane movement of substances
GO:0051252	4814	716	225	22	0	regulation of RNA metabolic process
GO:0046906	4814	42	225	3	0	tetrapyrrole binding
GO:0016817	4814	311	225	8	0	hydrolase activity, acting on acid anhydrides
GO:0016818	4814	311	225	8	0	hydrolase activity, acting on acid anhydrides, in phosphorus-containing anhydrides
GO:0009055	4814	87	225	6	0	electron carrier activity
GO:0006281	4814	80	225	1	0	DNA repair
GO:0005215	4814	507	225	13	0	transporter activity
GO:0080090	4814	736	225	22	0	regulation of primary metabolic process
GO:0016810	4814	82	225	4	0	hydrolase activity, acting on carbon-nitrogen (but not peptide) bonds
GO:0015075	4814	141	225	1	0	ion transmembrane transporter activity
GO:0051234	4814	602	225	15	0	establishment of localization
GO:0016043	4814	128	225	20	0	cellular component organization
GO:0009987	4814	2235	225	98	0	cellular process
GO:0042592	4814	34	225	3	0	homeostatic process
GO:0019725	4814	30	225	3	0	cellular homeostasis
GO:0016853	4814	81	225	8	0	isomerase activity
GO:0043687	4814	99	225	5	0	post-translational protein modification
GO:0046914	4814	244	225	16	0	transition metal ion binding
GO:0016070	4814	794	225	22	0	RNA metabolic process
GO:0016835	4814	48	225	5	0	carbon-oxygen lyase activity
GO:0042623	4814	102	225	1	0	ATPase activity, coupled
GO:0016836	4814	31	225	4	0	hydro-lyase activity
GO:0048037	4814	318	225	28	0	cofactor binding
GO:0019752	4814	238	225	24	0	carboxylic acid metabolic process
GO:0019748	4814	36	225	2	0	secondary metabolic process
GO:0004175	4814	83	225	6	0	endopeptidase activity
GO:0019751	4814	26	225	2	0	polyol metabolic process
GO:0070271	4814	73	225	9	0	protein complex biogenesis
GO:0006355	4814	716	225	22	0	regulation of transcription, DNA-dependent
GO:0016887	4814	235	225	4	0	ATPase activity
GO:0042578	4814	87	225	4	0	phosphoric ester hydrolase activity
GO:0016875	4814	27	225	1	0	ligase activity, forming carbon-oxygen bonds
GO:0006350	4814	739	225	22	0	transcription
GO:0006351	4814	722	225	22	0	transcription, DNA-dependent
GO:0016874	4814	131	225	5	0	ligase activity
GO:0016876	4814	27	225	1	0	ligase activity, forming aminoacyl-tRNA and related compounds
GO:0016879	4814	47	225	2	0	ligase activity, forming carbon-nitrogen bonds
GO:0043648	4814	35	225	1	0	dicarboxylic acid metabolic process
GO:0051301	4814	36	225	3	0	cell division
GO:0070279	4814	78	225	7	0	vitamin B6 binding
GO:0046983	4814	55	225	2	0	protein dimerization activity
GO:0043603	4814	27	225	2	0	cellular amide metabolic process
GO:0016701	4814	17	225	1	0	oxidoreductase activity, acting on single donors with incorporation of molecular oxygen
GO:0042626	4814	71	225	1	0	ATPase activity, coupled to transmembrane movement of substances
GO:0030246	4814	57	225	1	0	carbohydrate binding
GO:0004252	4814	46	225	1	0	serine-type endopeptidase activity
GO:0006259	4814	162	225	1	0	DNA metabolic process
GO:0019842	4814	121	225	11	0	vitamin binding
GO:0060089	4814	252	225	6	0	molecular transducer activity
GO:0043565	4814	191	225	6	0	sequence-specific DNA binding
GO:0032991	4814	146	225	5	0	macromolecular complex
GO:0009116	4814	36	225	1	0	nucleoside metabolic process
GO:0016757	4814	33	225	2	0	transferase activity, transferring glycosyl groups
GO:0009108	4814	47	225	5	0	coenzyme biosynthetic process
GO:0009109	4814	17	225	1	0	coenzyme catabolic process
GO:0009110	4814	67	225	2	0	vitamin biosynthetic process
GO:0016765	4814	32	225	3	0	transferase activity, transferring alkyl or aryl (other than methyl) groups
GO:0033014	4814	43	225	1	0	tetrapyrrole biosynthetic process
GO:0033013	4814	44	225	1	0	tetrapyrrole metabolic process
GO:0010181	4814	36	225	3	0	FMN binding
GO:0016740	4814	805	225	36	0	transferase activity
GO:0016741	4814	114	225	4	0	transferase activity, transferring one-carbon groups
GO:0015980	4814	43	225	1	0	energy derivation by oxidation of organic compounds
GO:0031406	4814	56	225	5	0	carboxylic acid binding
GO:0016746	4814	153	225	6	0	transferase activity, transferring acyl groups
GO:0016747	4814	140	225	5	0	transferase activity, transferring acyl groups other than amino-acyl groups
GO:0044425	4814	585	225	16	0	membrane part
GO:0044424	4814	400	225	30	0	intracellular part
GO:0005976	4814	95	225	6	0	polysaccharide metabolic process
GO:0003824	4814	2991	225	147	0	catalytic activity
GO:0007049	4814	35	225	4	0	cell cycle
GO:0008270	4814	123	225	4	0	zinc ion binding
GO:0051188	4814	101	225	6	0	cofactor biosynthetic process
GO:0005975	4814	326	225	19	0	carbohydrate metabolic process
GO:0051186	4814	135	225	7	0	cofactor metabolic process
GO:0044422	4814	24	225	3	0	organelle part
GO:0051187	4814	18	225	1	0	cofactor catabolic process
GO:0004871	4814	252	225	6	0	signal transducer activity
GO:0044444	4814	98	225	6	0	cytoplasmic part
GO:0008150	4814	3825	225	167	0	biological_process
GO:0044446	4814	20	225	1	0	intracellular organelle part
GO:0051179	4814	604	225	15	0	localization
GO:0009235	4814	27	225	1	0	cobalamin metabolic process
GO:0008152	4814	3089	225	142	0	metabolic process
GO:0051171	4814	733	225	22	0	regulation of nitrogen compound metabolic process
GO:0017076	4814	762	225	30	0	purine nucleotide binding
GO:0009236	4814	27	225	1	0	cobalamin biosynthetic process
GO:0034641	4814	1307	225	52	0	cellular nitrogen compound metabolic process
GO:0043492	4814	71	225	1	0	ATPase activity, coupled to movement of substances
GO:0034645	4814	939	225	26	0	cellular macromolecule biosynthetic process
GO:0008168	4814	112	225	3	0	methyltransferase activity
GO:0033554	4814	85	225	2	0	cellular response to stress
GO:0005996	4814	74	225	2	0	monosaccharide metabolic process
GO:0018130	4814	96	225	8	0	heterocycle biosynthetic process
GO:0020037	4814	32	225	1	0	heme binding
GO:0010468	4814	739	225	22	0	regulation of gene expression
GO:0044464	4814	1534	225	69	0	cell part
GO:0010467	4814	893	225	22	0	gene expression
GO:0034637	4814	28	225	1	0	cellular carbohydrate biosynthetic process
GO:0030203	4814	36	225	4	0	glycosaminoglycan metabolic process
GO:0009310	4814	21	225	1	0	amine catabolic process
GO:0009309	4814	106	225	18	0	amine biosynthetic process
GO:0009308	4814	226	225	24	0	amine metabolic process
GO:0043412	4814	133	225	5	0	macromolecule modification
GO:0017144	4814	28	225	1	0	drug metabolic process
GO:0008080	4814	84	225	3	0	N-acetyltransferase activity
GO:0018106	4814	44	225	3	0	peptidyl-histidine phosphorylation
GO:0070011	4814	142	225	13	0	peptidase activity, acting on L-amino acid peptides
GO:0008233	4814	152	225	14	0	peptidase activity
GO:0042364	4814	66	225	2	0	water-soluble vitamin biosynthetic process
GO:0030170	4814	78	225	7	0	pyridoxal phosphate binding
GO:0008236	4814	63	225	4	0	serine-type peptidase activity
GO:0008237	4814	64	225	6	0	metallopeptidase activity
GO:0043436	4814	238	225	24	0	oxoacid metabolic process
GO:0007165	4814	89	225	4	0	signal transduction
GO:0017111	4814	303	225	8	0	nucleoside-triphosphatase activity
GO:0003723	4814	78	225	1	0	RNA binding
GO:0042398	4814	25	225	2	0	cellular amino acid derivative biosynthetic process
GO:0003700	4814	596	225	18	0	transcription factor activity
GO:0030001	4814	62	225	1	0	metal ion transport
GO:0006082	4814	247	225	26	0	organic acid metabolic process
GO:0015674	4814	17	225	1	0	di-, tri-valent inorganic cation transport
GO:0008415	4814	126	225	5	0	acyltransferase activity
GO:0031224	4814	569	225	16	0	intrinsic to membrane
GO:0006091	4814	84	225	1	0	generation of precursor metabolites and energy
GO:0003674	4814	4477	225	204	0	molecular_function
GO:0006950	4814	159	225	5	0	response to stress
GO:0003677	4814	918	225	28	0	DNA binding
GO:0003676	4814	1046	225	29	0	nucleic acid binding
GO:0016903	4814	23	225	3	0	oxidoreductase activity, acting on the aldehyde or oxo group of donors
GO:0006139	4814	1082	225	25	0	nucleobase, nucleoside, nucleotide and nucleic acid metabolic process
GO:0006952	4814	16	225	1	0	defense response
GO:0006974	4814	80	225	1	0	response to DNA damage stimulus
GO:0042401	4814	16	225	1	0	cellular biogenic amine biosynthetic process
GO:0016999	4814	28	225	1	0	antibiotic metabolic process
GO:0017000	4814	25	225	1	0	antibiotic biosynthetic process
GO:0008324	4814	121	225	1	0	cation transmembrane transporter activity
GO:0006022	4814	43	225	4	0	aminoglycan metabolic process
GO:0006066	4814	106	225	5	0	alcohol metabolic process
GO:0016987	4814	68	225	9	0	sigma factor activity
GO:0006812	4814	91	225	2	0	cation transport
GO:0023060	4814	255	225	7	0	signal transmission
GO:0006811	4814	111	225	2	0	ion transport
GO:0006810	4814	602	225	15	0	transport
GO:0046394	4814	122	225	20	0	carboxylic acid biosynthetic process
GO:0043228	4814	81	225	4	0	non-membrane-bounded organelle
GO:0006807	4814	1368	225	59	0	nitrogen compound metabolic process
GO:0043229	4814	89	225	5	0	intracellular organelle
GO:0043226	4814	91	225	6	0	organelle
GO:0006796	4814	141	225	7	0	phosphate metabolic process
GO:0006793	4814	141	225	7	0	phosphorus metabolic process
GO:0023046	4814	255	225	7	0	signaling process
GO:0006790	4814	42	225	5	0	sulfur metabolic process
GO:0023052	4814	260	225	8	0	signaling
GO:0001883	4814	736	225	30	0	purine nucleoside binding
GO:0001882	4814	737	225	30	0	nucleoside binding
GO:0005737	4814	375	225	30	0	cytoplasm
GO:0046356	4814	16	225	1	0	acetyl-CoA catabolic process
GO:0019219	4814	733	225	22	0	regulation of nucleobase, nucleoside, nucleotide and nucleic acid metabolic process
GO:0043232	4814	81	225	4	0	intracellular non-membrane-bounded organelle
GO:0019222	4814	746	225	23	0	regulation of metabolic process
GO:0043234	4814	80	225	5	0	protein complex
GO:0051716	4814	85	225	2	0	cellular response to stimulus
GO:0050896	4814	209	225	5	0	response to stimulus
GO:0004673	4814	93	225	3	0	protein histidine kinase activity
GO:0044255	4814	70	225	3	0	cellular lipid metabolic process
GO:0004672	4814	132	225	5	0	protein kinase activity
GO:0004674	4814	35	225	1	0	protein serine/threonine kinase activity
GO:0044248	4814	63	225	5	0	cellular catabolic process
GO:0044249	4814	1307	225	56	0	cellular biosynthetic process
GO:0043167	4814	492	225	34	0	ion binding
GO:0044238	4814	1966	225	89	0	primary metabolic process
GO:0044237	4814	1877	225	78	0	cellular metabolic process
GO:0019318	4814	61	225	1	0	hexose metabolic process
GO:0046417	4814	24	225	1	0	chorismate metabolic process
GO:0044281	4814	526	225	37	0	small molecule metabolic process
GO:0044282	4814	69	225	1	0	small molecule catabolic process
GO:0044283	4814	275	225	24	0	small molecule biosynthetic process
GO:0045333	4814	35	225	1	0	cellular respiration
GO:0043169	4814	492	225	34	0	cation binding
GO:0008483	4814	39	225	3	0	transaminase activity
GO:0044271	4814	251	225	23	0	cellular nitrogen compound biosynthetic process
GO:0043170	4814	1418	225	51	0	macromolecule metabolic process
GO:0004721	4814	54	225	1	0	phosphoprotein phosphatase activity
GO:0044264	4814	21	225	1	0	cellular polysaccharide metabolic process
GO:0044267	4814	252	225	9	0	cellular protein metabolic process
GO:0043176	4814	29	225	2	0	amine binding
GO:0044260	4814	1221	225	35	0	cellular macromolecule metabolic process
GO:0044262	4814	123	225	7	0	cellular carbohydrate metabolic process
GO:0050789	4814	864	225	31	0	regulation of biological process
GO:0050794	4814	858	225	31	0	regulation of cellular process
GO:0008652	4814	99	225	17	0	cellular amino acid biosynthetic process
GO:0015405	4814	78	225	1	0	P-P-bond-hydrolysis-driven transmembrane transporter activity
GO:0055114	4814	548	225	35	0	oxidation reduction
GO:0015399	4814	78	225	1	0	primary active transmembrane transporter activity
GO:0017171	4814	63	225	4	0	serine hydrolase activity
GO:0044085	4814	127	225	17	0	cellular component biogenesis
GO:0046483	4814	178	225	9	0	heterocycle metabolic process
GO:0005886	4814	278	225	10	0	plasma membrane
GO:0065003	4814	74	225	9	0	macromolecular complex assembly
GO:0019438	4814	43	225	6	0	aromatic compound biosynthetic process
GO:0004812	4814	27	225	1	0	aminoacyl-tRNA ligase activity
GO:0065007	4814	874	225	33	0	biological regulation
GO:0042180	4814	240	225	24	0	cellular ketone metabolic process
GO:0006725	4814	81	225	7	0	cellular aromatic compound metabolic process
GO:0065008	4814	58	225	7	0	regulation of biological quality
GO:0044106	4814	181	225	20	0	cellular amine metabolic process
GO:0006732	4814	77	225	6	0	coenzyme metabolic process
GO:0042221	4814	59	225	1	0	response to chemical stimulus
GO:0018202	4814	44	225	3	0	peptidyl-histidine modification
GO:0006778	4814	43	225	1	0	porphyrin metabolic process
GO:0006779	4814	42	225	1	0	porphyrin biosynthetic process
GO:0018193	4814	46	225	3	0	peptidyl-amino acid modification
GO:0008610	4814	58	225	2	0	lipid biosynthetic process
GO:0045449	4814	731	225	22	0	regulation of transcription
GO:0006767	4814	66	225	2	0	water-soluble vitamin metabolic process
GO:0055085	4814	230	225	5	0	transmembrane transport
GO:0006766	4814	67	225	2	0	vitamin metabolic process
GO:0045454	4814	26	225	1	0	cell redox homeostasis
GO:0010556	4814	735	225	22	0	regulation of macromolecule biosynthetic process
GO:0055086	4814	116	225	1	0	nucleobase, nucleoside and nucleotide metabolic process

## Sheet: Moe up t90
ID	Pop.total	Pop.term	Study.total	Study.term	marg	name
GO:0016998	4814	10	196	4	0.741908	cell wall macromolecule catabolic process
GO:0042399	4814	3	196	3	0.496585	ectoine metabolic process
GO:0019491	4814	3	196	3	0.477261	ectoine biosynthetic process
GO:0016639	4814	4	196	2	0.390067	oxidoreductase activity, acting on the CH-NH2 group of donors, NAD or NADP as acceptor
GO:0009102	4814	3	196	3	0.352182	biotin biosynthetic process
GO:0043604	4814	3	196	3	0.351785	amide biosynthetic process
GO:0000255	4814	2	196	2	0.310072	allantoin metabolic process
GO:0043605	4814	2	196	2	0.306743	cellular amide catabolic process
GO:0006768	4814	3	196	3	0.299748	biotin metabolic process
GO:0009274	4814	4	196	2	0.297379	peptidoglycan-based cell wall
GO:0047727	4814	1	196	1	0.26664	isobutyryl-CoA mutase activity
GO:0005618	4814	11	196	4	0.266296	cell wall
GO:0004639	4814	1	196	1	0.25637	phosphoribosylaminoimidazolesuccinocarboxamide synthase activity
GO:0043093	4814	3	196	3	0.240873	binary fission
GO:0000256	4814	2	196	2	0.240778	allantoin catabolic process
GO:0050364	4814	1	196	1	0.226678	tryptophan dimethylallyltransferase activity
GO:0004160	4814	1	196	1	0.225483	dihydroxy-acid dehydratase activity
GO:0000003	4814	3	196	3	0.224585	reproduction
GO:0004736	4814	1	196	1	0.222208	pyruvate carboxylase activity
GO:0032505	4814	3	196	3	0.222099	reproduction of a single-celled organism
GO:0016863	4814	1	196	1	0.214439	intramolecular oxidoreductase activity, transposing C=C bonds
GO:0019343	4814	1	196	1	0.203757	cysteine biosynthetic process via cystathionine
GO:0019954	4814	3	196	3	0.199937	asexual reproduction
GO:0016920	4814	1	196	1	0.196881	pyroglutamyl-peptidase activity
GO:0004411	4814	1	196	1	0.196032	homogentisate 1,2-dioxygenase activity
GO:0031090	4814	6	196	3	0.194704	organelle membrane
GO:0005997	4814	1	196	1	0.190427	xylulose metabolic process
GO:0044257	4814	2	196	2	0.189976	cellular protein catabolic process
GO:0008242	4814	1	196	1	0.187055	omega peptidase activity
GO:0012505	4814	6	196	3	0.186549	endomembrane system
GO:0004452	4814	1	196	1	0.184926	isopentenyl-diphosphate delta-isomerase activity
GO:0003862	4814	1	196	1	0.183672	3-isopropylmalate dehydrogenase activity
GO:0004350	4814	1	196	1	0.183445	glutamate-5-semialdehyde dehydrogenase activity
GO:0003991	4814	1	196	1	0.182419	acetylglutamate kinase activity
GO:0004856	4814	1	196	1	0.180291	xylulokinase activity
GO:0051603	4814	2	196	2	0.178798	proteolysis involved in cellular protein catabolic process
GO:0004122	4814	1	196	1	0.178196	cystathionine beta-synthase activity
GO:0031982	4814	10	196	4	0.175546	vesicle
GO:0031988	4814	6	196	3	0.169859	membrane-bounded vesicle
GO:0012506	4814	6	196	3	0.16726	vesicle membrane
GO:0006561	4814	5	196	2	0.164857	proline biosynthetic process
GO:0005839	4814	2	196	2	0.163684	proteasome core complex
GO:0009098	4814	5	196	2	0.161741	leucine biosynthetic process
GO:0004298	4814	2	196	2	0.160387	threonine-type endopeptidase activity
GO:0070003	4814	2	196	2	0.156205	threonine-type peptidase activity
GO:0006879	4814	4	196	2	0.142353	cellular iron ion homeostasis
GO:0000502	4814	2	196	2	0.142242	proteasome complex
GO:0055082	4814	4	196	2	0.139828	cellular chemical homeostasis
GO:0004177	4814	15	196	4	0.137524	aminopeptidase activity
GO:0006873	4814	4	196	2	0.137101	cellular ion homeostasis
GO:0003951	4814	2	196	1	0.136649	NAD+ kinase activity
GO:0055072	4814	4	196	2	0.133029	iron ion homeostasis
GO:0006551	4814	5	196	2	0.131936	leucine metabolic process
GO:0030005	4814	4	196	2	0.128818	cellular di-, tri-valent inorganic cation homeostasis
GO:0003866	4814	2	196	1	0.127465	3-phosphoshikimate 1-carboxyvinyltransferase activity
GO:0030003	4814	4	196	2	0.126197	cellular cation homeostasis
GO:0008939	4814	2	196	1	0.124374	nicotinate-nucleotide-dimethylbenzimidazole phosphoribosyltransferase activity
GO:0030435	4814	1	196	1	0.120999	sporulation resulting in formation of a cellular spore
GO:0030154	4814	1	196	1	0.120749	cell differentiation
GO:0030261	4814	2	196	1	0.119656	chromosome condensation
GO:0016706	4814	2	196	1	0.118959	oxidoreductase activity, acting on paired donors, with incorporation or reduction of molecular oxygen, 2-oxoglutarate as one donor, and incorporation of one atom each of oxygen into both donors
GO:0003978	4814	2	196	1	0.114227	UDP-glucose 4-epimerase activity
GO:0042823	4814	2	196	1	0.112392	pyridoxal phosphate biosynthetic process
GO:0004795	4814	2	196	1	0.112204	threonine synthase activity
GO:0042822	4814	2	196	1	0.112158	pyridoxal phosphate metabolic process
GO:0031160	4814	1	196	1	0.108667	spore wall
GO:0042085	4814	2	196	1	0.108065	5-methyltetrahydropteroyltri-L-glutamate-dependent methyltransferase activity
GO:0006323	4814	2	196	1	0.103125	DNA packaging
GO:0033758	4814	2	196	1	0.102915	clavaminate synthase activity
GO:0003871	4814	2	196	1	0.101522	5-methyltetrahydropteroyltriglutamate-homocysteine S-methyltransferase activity
GO:0008716	4814	2	196	1	0.100814	D-alanine-D-alanine ligase activity
GO:0006777	4814	6	196	2	0.0967174	Mo-molybdopterin cofactor biosynthetic process
GO:0048646	4814	1	196	1	0.0944379	anatomical structure formation involved in morphogenesis
GO:0019720	4814	6	196	2	0.094143	Mo-molybdopterin cofactor metabolic process
GO:0003861	4814	2	196	1	0.0893103	3-isopropylmalate dehydratase activity
GO:0051189	4814	6	196	2	0.0855776	prosthetic group metabolic process
GO:0006572	4814	2	196	1	0.0835358	tyrosine catabolic process
GO:0006559	4814	2	196	1	0.0820623	L-phenylalanine catabolic process
GO:0004349	4814	2	196	1	0.0789389	glutamate 5-kinase activity
GO:0043545	4814	6	196	2	0.0747235	molybdopterin cofactor metabolic process
GO:0008234	4814	2	196	1	0.0746348	cysteine-type peptidase activity
GO:0032324	4814	6	196	2	0.0745889	molybdopterin cofactor biosynthetic process
GO:0042732	4814	2	196	1	0.0733797	D-xylose metabolic process
GO:0006535	4814	2	196	1	0.0690542	cysteine biosynthetic process from serine
GO:0018904	4814	3	196	1	0.0659388	organic ether metabolic process
GO:0008963	4814	3	196	1	0.0621307	phospho-N-acetylmuramoyl-pentapeptide-transferase activity
GO:0016721	4814	3	196	1	0.0612256	oxidoreductase activity, acting on superoxide radicals as acceptor
GO:0006800	4814	7	196	2	0.0611368	oxygen and reactive oxygen species metabolic process
GO:0051883	4814	1	196	1	0.0585266	killing of cells in other organism during symbiotic interaction
GO:0043934	4814	2	196	1	0.0581817	sporulation
GO:0052185	4814	1	196	1	0.0581011	modification of structure of other organism during symbiotic interaction
GO:0006662	4814	3	196	1	0.0574092	glycerol ether metabolic process
GO:0006560	4814	6	196	2	0.0566756	proline metabolic process
GO:0052188	4814	1	196	1	0.056645	modification of cellular component in other organism during symbiotic interaction
GO:0004037	4814	1	196	1	0.0565511	allantoicase activity
GO:0000910	4814	5	196	3	0.0564715	cytokinesis
GO:0052111	4814	1	196	1	0.0552429	modification by symbiont of host structure
GO:0052331	4814	1	196	1	0.0552092	hemolysis of cells in other organism during symbiotic interaction
GO:0032506	4814	5	196	3	0.0546041	cytokinetic process
GO:0004038	4814	1	196	1	0.054397	allantoinase activity
GO:0006801	4814	3	196	1	0.0543296	superoxide metabolic process
GO:0031411	4814	8	196	3	0.054297	gas vesicle
GO:0000917	4814	5	196	3	0.0541643	barrier septum formation
GO:0044003	4814	1	196	1	0.0539725	modification by symbiont of host morphology or physiology
GO:0052332	4814	1	196	1	0.0534399	modification by organism of cell membrane in other organism during symbiotic interaction
GO:0031410	4814	8	196	3	0.0532807	cytoplasmic vesicle
GO:0001907	4814	1	196	1	0.0519705	killing by symbiont of host cells
GO:0044403	4814	1	196	1	0.0518358	symbiosis, encompassing mutualism through parasitism
GO:0051715	4814	1	196	1	0.0514898	cytolysis of cells of another organism
GO:0051701	4814	1	196	1	0.0512113	interaction with host
GO:0044004	4814	1	196	1	0.0511664	disruption by symbiont of host cells
GO:0019836	4814	1	196	1	0.0509103	hemolysis by symbiont of host erythrocytes
GO:0004784	4814	3	196	1	0.0506103	superoxide dismutase activity
GO:0052025	4814	1	196	1	0.0495837	modification by symbiont of host cell membrane
GO:0044179	4814	1	196	1	0.0489949	hemolysis of cells in other organism
GO:0016885	4814	3	196	1	0.04875	ligase activity, forming carbon-carbon bonds
GO:0001906	4814	1	196	1	0.0486735	cell killing
GO:0051851	4814	1	196	1	0.0469562	modification by host of symbiont morphology or physiology
GO:0044419	4814	1	196	1	0.0463725	interspecies interaction between organisms
GO:0001897	4814	1	196	1	0.0463031	cytolysis by symbiont of host cells
GO:0051818	4814	1	196	1	0.046248	disruption of cells of other organism during symbiotic interaction
GO:0051817	4814	1	196	1	0.0459694	modification of morphology or physiology of other organism during symbiotic interaction
GO:0016638	4814	12	196	3	0.045898	oxidoreductase activity, acting on the CH-NH2 group of donors
GO:0051702	4814	1	196	1	0.0451837	interaction with symbiont
GO:0052043	4814	1	196	1	0.0444245	modification by symbiont of host cellular component
GO:0031640	4814	1	196	1	0.0441817	killing of cells of another organism
GO:0033172	4814	2	196	1	0.0439531	gas vesicle shell
GO:0033816	4814	1	196	1	0.0432602	diaminobutyrate acetyltransferase activity
GO:0006558	4814	3	196	1	0.0419296	L-phenylalanine metabolic process
GO:0055066	4814	6	196	2	0.0413521	di-, tri-valent inorganic cation homeostasis
GO:0042126	4814	8	196	2	0.0394296	nitrate metabolic process
GO:0051801	4814	1	196	1	0.0390837	cytolysis of cells in other organism during symbiotic interaction
GO:0004141	4814	1	196	1	0.0387388	dethiobiotin synthase activity
GO:0031412	4814	8	196	2	0.0386602	gas vesicle organization
GO:0004015	4814	1	196	1	0.0359888	adenosylmethionine-8-amino-7-oxononanoate transaminase activity
GO:0009099	4814	3	196	1	0.0358245	valine biosynthetic process
GO:0033990	4814	1	196	1	0.0357011	ectoine synthase activity
GO:0009002	4814	4	196	1	0.0356633	serine-type D-Ala-D-Ala carboxypeptidase activity
GO:0016050	4814	8	196	2	0.03495	vesicle organization
GO:0004076	4814	1	196	1	0.0343021	biotin synthase activity
GO:0044433	4814	2	196	1	0.0341817	cytoplasmic vesicle part
GO:0009325	4814	13	196	3	0.0334072	nitrate reductase complex
GO:0019627	4814	4	196	1	0.0329694	urea metabolic process
GO:0006750	4814	4	196	1	0.0324531	glutathione biosynthetic process
GO:0004437	4814	4	196	1	0.0323378	inositol or phosphatidylinositol phosphatase activity
GO:0047307	4814	1	196	1	0.0322592	diaminobutyrate-pyruvate transaminase activity
GO:0004357	4814	4	196	1	0.0316837	glutamate-cysteine ligase activity
GO:0045303	4814	1	196	1	0.0315633	diaminobutyrate-2-oxoglutarate transaminase activity
GO:0042819	4814	4	196	1	0.0304949	vitamin B6 biosynthetic process
GO:0070301	4814	4	196	1	0.0303806	cellular response to hydrogen peroxide
GO:0042744	4814	4	196	1	0.0301031	hydrogen peroxide catabolic process
GO:0005773	4814	5	196	2	0.0298286	vacuole
GO:0042743	4814	4	196	1	0.0296592	hydrogen peroxide metabolic process
GO:0042542	4814	4	196	1	0.0291388	response to hydrogen peroxide
GO:0051276	4814	4	196	1	0.0280113	chromosome organization
GO:0006749	4814	4	196	1	0.0279694	glutathione metabolic process
GO:0006573	4814	4	196	1	0.0278113	valine metabolic process
GO:0004096	4814	4	196	1	0.0256439	catalase activity
GO:0030163	4814	5	196	2	0.0251378	protein catabolic process
GO:0009374	4814	4	196	1	0.0249561	biotin binding
GO:0042816	4814	4	196	1	0.0246123	vitamin B6 metabolic process
GO:0004494	4814	4	196	1	0.0244694	methylmalonyl-CoA mutase activity
GO:0006012	4814	4	196	1	0.0224694	galactose metabolic process
GO:0033293	4814	4	196	1	0.0217541	monocarboxylic acid binding
GO:0006537	4814	4	196	1	0.0216837	glutamate biosynthetic process
GO:0009074	4814	4	196	1	0.0208827	aromatic amino acid family catabolic process
GO:0019202	4814	4	196	1	0.0193674	amino acid kinase activity
GO:0006570	4814	4	196	1	0.0192184	tyrosine metabolic process
GO:0034599	4814	5	196	1	0.0191459	cellular response to oxidative stress
GO:0015235	4814	5	196	1	0.0186684	cobalamin transporter activity
GO:0016641	4814	5	196	1	0.0181684	oxidoreductase activity, acting on the CH-NH2 group of donors, oxygen as acceptor
GO:0009039	4814	5	196	1	0.0172163	urease activity
GO:0016847	4814	5	196	1	0.0168776	1-aminocyclopropane-1-carboxylate synthase activity
GO:0000302	4814	5	196	1	0.0167888	response to reactive oxygen species
GO:0019344	4814	4	196	1	0.0166408	cysteine biosynthetic process
GO:0008199	4814	7	196	2	0.0164939	ferric iron binding
GO:0009163	4814	5	196	1	0.0162541	nucleoside biosynthetic process
GO:0034614	4814	5	196	1	0.0159163	cellular response to reactive oxygen species
GO:0070283	4814	2	196	1	0.0157582	radical SAM enzyme activity
GO:0044270	4814	6	196	2	0.0152939	cellular nitrogen compound catabolic process
GO:0051183	4814	5	196	1	0.0150898	vitamin transporter activity
GO:0009082	4814	13	196	3	0.0150612	branched chain family amino acid biosynthetic process
GO:0008940	4814	10	196	2	0.0147276	nitrate reductase activity
GO:0006996	4814	14	196	3	0.0141449	organelle organization
GO:0015420	4814	5	196	1	0.0132174	cobalamin-transporting ATPase activity
GO:0070887	4814	5	196	1	0.0131143	cellular response to chemical stimulus
GO:0031419	4814	10	196	2	0.0124908	cobalamin binding
GO:0030145	4814	5	196	1	0.0124847	manganese ion binding
GO:0009097	4814	5	196	1	0.0123918	isoleucine biosynthetic process
GO:0016812	4814	3	196	1	0.0117153	hydrolase activity, acting on carbon-nitrogen (but not peptide) bonds, in cyclic amides
GO:0006549	4814	5	196	1	0.0116561	isoleucine metabolic process
GO:0006144	4814	6	196	2	0.0111265	purine base metabolic process
GO:0070008	4814	6	196	1	0.0106776	serine-type exopeptidase activity
GO:0017000	4814	25	196	5	0.0104204	antibiotic biosynthetic process
GO:0008235	4814	10	196	2	0.00944593	metalloexopeptidase activity
GO:0019439	4814	5	196	1	0.00943981	aromatic compound catabolic process
GO:0055080	4814	9	196	2	0.00898572	cation homeostasis
GO:0004185	4814	6	196	1	0.00896429	serine-type carboxypeptidase activity
GO:0047355	4814	6	196	1	0.00806736	CDP-glycerol glycerophosphotransferase activity
GO:0019350	4814	6	196	1	0.00799899	teichoic acid biosynthetic process
GO:0016774	4814	5	196	1	0.00764082	phosphotransferase activity, carboxyl group as acceptor
GO:0016881	4814	15	196	3	0.00741429	acid-amino acid ligase activity
GO:0004601	4814	7	196	1	0.00714286	peroxidase activity
GO:0009081	4814	15	196	3	0.00704184	branched chain family amino acid metabolic process
GO:0042558	4814	10	196	2	0.00684797	pteridine and derivative metabolic process
GO:0016882	4814	3	196	1	0.00677246	cyclo-ligase activity
GO:0019319	4814	6	196	1	0.00675103	hexose biosynthetic process
GO:0046374	4814	6	196	1	0.00647246	teichoic acid metabolic process
GO:0042559	4814	10	196	2	0.00622756	pteridine and derivative biosynthetic process
GO:0050801	4814	9	196	2	0.0061796	ion homeostasis
GO:0048878	4814	9	196	2	0.00585103	chemical homeostasis
GO:0006979	4814	7	196	1	0.00572041	response to oxidative stress
GO:0010035	4814	7	196	1	0.00562041	response to inorganic substance
GO:0019321	4814	6	196	1	0.00548878	pentose metabolic process
GO:0016857	4814	6	196	1	0.00543266	racemase and epimerase activity, acting on carbohydrates and derivatives
GO:0006094	4814	6	196	1	0.00485919	gluconeogenesis
GO:0006536	4814	6	196	1	0.00474796	glutamate metabolic process
GO:0006534	4814	7	196	1	0.00464694	cysteine metabolic process
GO:0006090	4814	7	196	1	0.00450511	pyruvate metabolic process
GO:0016859	4814	7	196	1	0.0045	cis-trans isomerase activity
GO:0009088	4814	7	196	1	0.00430613	threonine biosynthetic process
GO:0044265	4814	8	196	2	0.00397858	cellular macromolecule catabolic process
GO:0003755	4814	7	196	1	0.0039296	peptidyl-prolyl cis-trans isomerase activity
GO:0016846	4814	7	196	1	0.00368368	carbon-sulfur lyase activity
GO:0008889	4814	7	196	1	0.00363266	glycerophosphodiester phosphodiesterase activity
GO:0051704	4814	4	196	1	0.00358368	multi-organism process
GO:0008172	4814	7	196	1	0.0032296	S-methyltransferase activity
GO:0009653	4814	26	196	5	0.00318368	anatomical structure morphogenesis
GO:0017144	4814	28	196	5	0.00317041	drug metabolic process
GO:0006566	4814	8	196	1	0.00286531	threonine metabolic process
GO:0016999	4814	28	196	5	0.00262857	antibiotic metabolic process
GO:0016725	4814	8	196	1	0.00226123	oxidoreductase activity, acting on CH or CH2 groups
GO:0016661	4814	13	196	2	0.0022551	oxidoreductase activity, acting on other nitrogenous compounds as donors
GO:0009112	4814	11	196	2	0.00222347	nucleobase metabolic process
GO:0008238	4814	35	196	6	0.00210612	exopeptidase activity
GO:0016151	4814	9	196	1	0.00209286	nickel ion binding
GO:0008360	4814	22	196	4	0.00206735	regulation of cell shape
GO:0006596	4814	6	196	1	0.00194388	polyamine biosynthetic process
GO:0016838	4814	8	196	1	0.00179184	carbon-oxygen lyase activity, acting on phosphates
GO:0016813	4814	8	196	1	0.0017347	hydrolase activity, acting on carbon-nitrogen (but not peptide) bonds, in linear amidines
GO:0000097	4814	14	196	2	0.00163776	sulfur amino acid biosynthetic process
GO:0009253	4814	12	196	1	0.00160102	peptidoglycan catabolic process
GO:0022604	4814	22	196	4	0.00157857	regulation of cell morphogenesis
GO:0046364	4814	9	196	1	0.00157347	monosaccharide biosynthetic process
GO:0006595	4814	6	196	1	0.00149694	polyamine metabolic process
GO:0008658	4814	17	196	3	0.0014949	penicillin binding
GO:0016868	4814	8	196	1	0.00147755	intramolecular transferase activity, phosphotransferases
GO:0043227	4814	15	196	3	0.00147551	membrane-bounded organelle
GO:0008144	4814	17	196	3	0.00137041	drug binding
GO:0016854	4814	10	196	1	0.00134184	racemase and epimerase activity
GO:0009086	4814	9	196	1	0.00130408	methionine biosynthetic process
GO:0006518	4814	9	196	1	0.00107041	peptide metabolic process
GO:0048869	4814	26	196	5	0.00104184	cellular developmental process
GO:0043043	4814	9	196	1	0.000962246	peptide biosynthetic process
GO:0071103	4814	8	196	1	0.000948981	DNA conformation change
GO:0009070	4814	8	196	1	0.000905103	serine family amino acid biosynthetic process
GO:0048856	4814	26	196	5	0.000886736	anatomical structure development
GO:0019200	4814	9	196	1	0.000879593	carbohydrate kinase activity
GO:0016684	4814	9	196	1	0.000866327	oxidoreductase activity, acting on peroxide as acceptor
GO:0016783	4814	7	196	1	0.000864287	sulfurtransferase activity
GO:0006563	4814	8	196	1	0.000819389	L-serine metabolic process
GO:0032502	4814	27	196	5	0.000775511	developmental process
GO:0004180	4814	11	196	1	0.000707144	carboxypeptidase activity
GO:0043231	4814	13	196	2	0.000692858	intracellular membrane-bounded organelle
GO:0046700	4814	10	196	2	0.000684695	heterocycle catabolic process
GO:0006027	4814	12	196	1	0.000677552	glycosaminoglycan catabolic process
GO:0043603	4814	27	196	6	0.000667348	cellular amide metabolic process
GO:0006555	4814	9	196	1	0.000644899	methionine metabolic process
GO:0050793	4814	23	196	4	0.000627552	regulation of developmental process
GO:0006525	4814	12	196	1	0.000583674	arginine metabolic process
GO:0015035	4814	11	196	1	0.000533674	protein disulfide oxidoreductase activity
GO:0008745	4814	9	196	1	0.000532654	N-acetylmuramoyl-L-alanine amidase activity
GO:0000902	4814	25	196	4	0.000500001	cell morphogenesis
GO:0006826	4814	9	196	1	0.000415307	iron ion transport
GO:0015036	4814	11	196	1	0.000388776	disulfide oxidoreductase activity
GO:0022603	4814	22	196	4	0.000388776	regulation of anatomical structure morphogenesis
GO:0006526	4814	10	196	1	0.000381633	arginine biosynthetic process
GO:0016782	4814	10	196	1	0.00037449	transferase activity, transferring sulfur-containing groups
GO:0071555	4814	21	196	3	0.000366327	cell wall organization
GO:0008081	4814	10	196	1	0.00034796	phosphoric diester hydrolase activity
GO:0051213	4814	16	196	1	0.000338776	dioxygenase activity
GO:0006024	4814	23	196	3	0.000321429	glycosaminoglycan biosynthetic process
GO:0000096	4814	17	196	2	0.000287755	sulfur amino acid metabolic process
GO:0032259	4814	16	196	1	0.00027449	methylation
GO:0045229	4814	20	196	3	0.000266327	external encapsulating structure organization
GO:0046165	4814	13	196	1	0.000256123	alcohol biosynthetic process
GO:0007047	4814	20	196	3	0.000251021	cellular cell wall organization
GO:0070882	4814	39	196	5	0.000237755	cellular cell wall organization or biogenesis
GO:0044038	4814	29	196	4	0.000211225	cell wall macromolecule biosynthetic process
GO:0019438	4814	43	196	6	0.0002	aromatic compound biosynthetic process
GO:0042546	4814	38	196	5	0.000163265	cell wall biogenesis
GO:0006023	4814	23	196	3	0.000161225	aminoglycan biosynthetic process
GO:0009236	4814	27	196	3	0.000137755	cobalamin biosynthetic process
GO:0009235	4814	27	196	3	0.000133674	cobalamin metabolic process
GO:0032989	4814	25	196	4	0.000128572	cellular component morphogenesis
GO:0009252	4814	23	196	3	0.000117347	peptidoglycan biosynthetic process
GO:0016705	4814	12	196	1	0.000111225	oxidoreductase activity, acting on paired donors, with incorporation or reduction of molecular oxygen
GO:0019725	4814	30	196	4	0.000108163	cellular homeostasis
GO:0000036	4814	23	196	2	0.000106123	acyl carrier activity
GO:0016860	4814	13	196	1	0.000104082	intramolecular oxidoreductase activity
GO:0051128	4814	24	196	4	9.38776e-05	regulation of cellular component organization
GO:0016702	4814	16	196	1	8.57144e-05	oxidoreductase activity, acting on single donors with incorporation of molecular oxygen, incorporation of two atoms of oxygen
GO:0051539	4814	33	196	5	7.95919e-05	4 iron, 4 sulfur cluster binding
GO:0031177	4814	15	196	1	6.42858e-05	phosphopantetheine binding
GO:0016836	4814	31	196	4	4.4898e-05	hydro-lyase activity
GO:0010382	4814	29	196	4	4.4898e-05	cellular cell wall macromolecule metabolic process
GO:0003995	4814	25	196	3	4.18368e-05	acyl-CoA dehydrogenase activity
GO:0016209	4814	17	196	2	3.46939e-05	antioxidant activity
GO:0044036	4814	45	196	8	2.95919e-05	cell wall macromolecule metabolic process
GO:0070589	4814	29	196	4	2.7551e-05	cellular component macromolecule biosynthetic process
GO:0005507	4814	16	196	1	2.2449e-05	copper ion binding
GO:0016811	4814	29	196	2	1.7347e-05	hydrolase activity, acting on carbon-nitrogen (but not peptide) bonds, in linear amides
GO:0030976	4814	14	196	1	1.22449e-05	thiamin pyrophosphate binding
GO:0004812	4814	27	196	2	1.22449e-05	aminoacyl-tRNA ligase activity
GO:0000000	4814	4814	196	196	0	root
GO:0006575	4814	29	196	2	0	cellular amino acid derivative metabolic process
GO:0019538	4814	394	196	21	0	protein metabolic process
GO:0005488	4814	2697	196	106	0	binding
GO:0006576	4814	18	196	1	0	cellular biogenic amine metabolic process
GO:0032555	4814	686	196	17	0	purine ribonucleotide binding
GO:0032553	4814	686	196	17	0	ribonucleotide binding
GO:0032559	4814	660	196	17	0	adenyl ribonucleotide binding
GO:0016301	4814	230	196	7	0	kinase activity
GO:0000041	4814	18	196	1	0	transition metal ion transport
GO:0016310	4814	123	196	1	0	phosphorylation
GO:0022804	4814	162	196	2	0	active transmembrane transporter activity
GO:0060255	4814	741	196	20	0	regulation of macromolecule metabolic process
GO:0050661	4814	19	196	1	0	NADP or NADPH binding
GO:0050660	4814	75	196	6	0	FAD binding
GO:0050662	4814	201	196	14	0	coenzyme binding
GO:0006629	4814	100	196	2	0	lipid metabolic process
GO:0022892	4814	218	196	2	0	substrate-specific transporter activity
GO:0051537	4814	24	196	2	0	2 iron, 2 sulfur cluster binding
GO:0051536	4814	78	196	7	0	iron-sulfur cluster binding
GO:0016597	4814	29	196	1	0	amino acid binding
GO:0051540	4814	78	196	7	0	metal cluster binding
GO:0016616	4814	59	196	2	0	oxidoreductase activity, acting on the CH-OH group of donors, NAD or NADP as acceptor
GO:0016620	4814	15	196	1	0	oxidoreductase activity, acting on the aldehyde or oxo group of donors, NAD or NADP as acceptor
GO:0022857	4814	235	196	2	0	transmembrane transporter activity
GO:0016614	4814	69	196	2	0	oxidoreductase activity, acting on CH-OH group of donors
GO:0009820	4814	19	196	1	0	alkaloid metabolic process
GO:0043933	4814	83	196	4	0	macromolecular complex subunit organization
GO:0016627	4814	39	196	3	0	oxidoreductase activity, acting on the CH-CH group of donors
GO:0005623	4814	1534	196	60	0	cell
GO:0005622	4814	732	196	34	0	intracellular
GO:0009889	4814	735	196	20	0	regulation of biosynthetic process
GO:0016407	4814	86	196	3	0	acetyltransferase activity
GO:0000155	4814	93	196	1	0	two-component sensor activity
GO:0000156	4814	131	196	4	0	two-component response regulator activity
GO:0006457	4814	18	196	1	0	protein folding
GO:0006461	4814	73	196	4	0	protein complex assembly
GO:0004518	4814	58	196	1	0	nuclease activity
GO:0016410	4814	86	196	3	0	N-acyltransferase activity
GO:0004519	4814	31	196	1	0	endonuclease activity
GO:0004497	4814	59	196	1	0	monooxygenase activity
GO:0000160	4814	195	196	5	0	two-component signal transduction system (phosphorelay)
GO:0000166	4814	884	196	30	0	nucleotide binding
GO:0006412	4814	117	196	1	0	translation
GO:0006418	4814	25	196	1	0	tRNA aminoacylation for protein translation
GO:0005575	4814	1577	196	63	0	cellular_component
GO:0005576	4814	36	196	3	0	extracellular region
GO:0071554	4814	56	196	9	0	cell wall organization or biogenesis
GO:0030554	4814	736	196	23	0	adenyl nucleotide binding
GO:0006508	4814	138	196	17	0	proteolysis
GO:0016462	4814	309	196	5	0	pyrophosphatase activity
GO:0006519	4814	192	196	16	0	cellular amino acid and derivative metabolic process
GO:0006520	4814	174	196	14	0	cellular amino acid metabolic process
GO:0030528	4814	660	196	19	0	transcription regulator activity
GO:0005524	4814	660	196	17	0	ATP binding
GO:0016491	4814	675	196	37	0	oxidoreductase activity
GO:0005506	4814	70	196	8	0	iron ion binding
GO:0005515	4814	128	196	5	0	protein binding
GO:0016798	4814	130	196	1	0	hydrolase activity, acting on glycosyl bonds
GO:0009073	4814	22	196	1	0	aromatic amino acid family biosynthetic process
GO:0016021	4814	561	196	15	0	integral to membrane
GO:0000272	4814	38	196	1	0	polysaccharide catabolic process
GO:0009072	4814	28	196	2	0	aromatic amino acid family metabolic process
GO:0016020	4814	774	196	22	0	membrane
GO:0031326	4814	735	196	20	0	regulation of cellular biosynthetic process
GO:0016791	4814	76	196	1	0	phosphatase activity
GO:0016788	4814	172	196	3	0	hydrolase activity, acting on ester bonds
GO:0000287	4814	48	196	3	0	magnesium ion binding
GO:0046872	4814	433	196	32	0	metal ion binding
GO:0016787	4814	1011	196	36	0	hydrolase activity
GO:0031323	4814	741	196	20	0	regulation of cellular metabolic process
GO:0032774	4814	725	196	20	0	RNA biosynthetic process
GO:0009084	4814	23	196	3	0	glutamine family amino acid biosynthetic process
GO:0009058	4814	1399	196	59	0	biosynthetic process
GO:0009059	4814	953	196	25	0	macromolecule biosynthetic process
GO:0009056	4814	153	196	11	0	catabolic process
GO:0016780	4814	22	196	2	0	phosphotransferase activity, for other substituted phosphate groups
GO:0009057	4814	49	196	3	0	macromolecule catabolic process
GO:0016779	4814	51	196	1	0	nucleotidyltransferase activity
GO:0009063	4814	21	196	1	0	cellular amino acid catabolic process
GO:0016775	4814	94	196	1	0	phosphotransferase activity, nitrogenous group as acceptor
GO:0009066	4814	22	196	2	0	aspartate family amino acid metabolic process
GO:0009067	4814	21	196	2	0	aspartate family amino acid biosynthetic process
GO:0032787	4814	56	196	7	0	monocarboxylic acid metabolic process
GO:0009064	4814	40	196	3	0	glutamine family amino acid metabolic process
GO:0016773	4814	187	196	3	0	phosphotransferase activity, alcohol group as acceptor
GO:0016772	4814	307	196	10	0	transferase activity, transferring phosphorus-containing groups
GO:0000270	4814	36	196	4	0	peptidoglycan metabolic process
GO:0000271	4814	51	196	4	0	polysaccharide biosynthetic process
GO:0016769	4814	50	196	3	0	transferase activity, transferring nitrogenous groups
GO:0009069	4814	18	196	1	0	serine family amino acid metabolic process
GO:0016053	4814	128	196	17	0	organic acid biosynthetic process
GO:0016052	4814	77	196	1	0	carbohydrate catabolic process
GO:0016829	4814	131	196	8	0	lyase activity
GO:0005198	4814	72	196	3	0	structural molecule activity
GO:0016054	4814	24	196	1	0	organic acid catabolic process
GO:0016051	4814	69	196	5	0	carbohydrate biosynthetic process
GO:0016820	4814	78	196	2	0	hydrolase activity, acting on acid anhydrides, catalyzing transmembrane movement of substances
GO:0051252	4814	716	196	20	0	regulation of RNA metabolic process
GO:0046906	4814	42	196	4	0	tetrapyrrole binding
GO:0016817	4814	311	196	5	0	hydrolase activity, acting on acid anhydrides
GO:0016818	4814	311	196	5	0	hydrolase activity, acting on acid anhydrides, in phosphorus-containing anhydrides
GO:0009055	4814	87	196	5	0	electron carrier activity
GO:0006281	4814	80	196	1	0	DNA repair
GO:0005215	4814	507	196	12	0	transporter activity
GO:0080090	4814	736	196	20	0	regulation of primary metabolic process
GO:0016810	4814	82	196	5	0	hydrolase activity, acting on carbon-nitrogen (but not peptide) bonds
GO:0051234	4814	602	196	12	0	establishment of localization
GO:0009987	4814	2235	196	90	0	cellular process
GO:0016043	4814	128	196	14	0	cellular component organization
GO:0006399	4814	41	196	1	0	tRNA metabolic process
GO:0042592	4814	34	196	4	0	homeostatic process
GO:0051287	4814	30	196	2	0	NAD or NADH binding
GO:0016853	4814	81	196	8	0	isomerase activity
GO:0046914	4814	244	196	18	0	transition metal ion binding
GO:0016070	4814	794	196	21	0	RNA metabolic process
GO:0004222	4814	33	196	4	0	metalloendopeptidase activity
GO:0016835	4814	48	196	5	0	carbon-oxygen lyase activity
GO:0042623	4814	102	196	2	0	ATPase activity, coupled
GO:0048037	4814	318	196	23	0	cofactor binding
GO:0019752	4814	238	196	21	0	carboxylic acid metabolic process
GO:0019748	4814	36	196	1	0	secondary metabolic process
GO:0004175	4814	83	196	8	0	endopeptidase activity
GO:0019751	4814	26	196	1	0	polyol metabolic process
GO:0070271	4814	73	196	4	0	protein complex biogenesis
GO:0006352	4814	68	196	4	0	transcription initiation
GO:0006355	4814	716	196	20	0	regulation of transcription, DNA-dependent
GO:0016887	4814	235	196	3	0	ATPase activity
GO:0042578	4814	87	196	2	0	phosphoric ester hydrolase activity
GO:0006350	4814	739	196	20	0	transcription
GO:0016875	4814	27	196	2	0	ligase activity, forming carbon-oxygen bonds
GO:0006351	4814	722	196	20	0	transcription, DNA-dependent
GO:0016874	4814	131	196	10	0	ligase activity
GO:0016876	4814	27	196	2	0	ligase activity, forming aminoacyl-tRNA and related compounds
GO:0016879	4814	47	196	4	0	ligase activity, forming carbon-nitrogen bonds
GO:0043648	4814	35	196	1	0	dicarboxylic acid metabolic process
GO:0016866	4814	20	196	2	0	intramolecular transferase activity
GO:0022607	4814	78	196	7	0	cellular component assembly
GO:0051301	4814	36	196	3	0	cell division
GO:0016667	4814	19	196	1	0	oxidoreductase activity, acting on sulfur group of donors
GO:0070279	4814	78	196	7	0	vitamin B6 binding
GO:0046983	4814	55	196	1	0	protein dimerization activity
GO:0006163	4814	44	196	1	0	purine nucleotide metabolic process
GO:0006164	4814	42	196	1	0	purine nucleotide biosynthetic process
GO:0016701	4814	17	196	1	0	oxidoreductase activity, acting on single donors with incorporation of molecular oxygen
GO:0042626	4814	71	196	2	0	ATPase activity, coupled to transmembrane movement of substances
GO:0030246	4814	57	196	1	0	carbohydrate binding
GO:0009165	4814	65	196	1	0	nucleotide biosynthetic process
GO:0004252	4814	46	196	2	0	serine-type endopeptidase activity
GO:0006259	4814	162	196	1	0	DNA metabolic process
GO:0019842	4814	121	196	12	0	vitamin binding
GO:0060089	4814	252	196	5	0	molecular transducer activity
GO:0043565	4814	191	196	6	0	sequence-specific DNA binding
GO:0032991	4814	146	196	5	0	macromolecular complex
GO:0009116	4814	36	196	1	0	nucleoside metabolic process
GO:0009117	4814	93	196	1	0	nucleotide metabolic process
GO:0016757	4814	33	196	1	0	transferase activity, transferring glycosyl groups
GO:0030312	4814	29	196	4	0	external encapsulating structure
GO:0009108	4814	47	196	5	0	coenzyme biosynthetic process
GO:0016763	4814	20	196	1	0	transferase activity, transferring pentosyl groups
GO:0009110	4814	67	196	7	0	vitamin biosynthetic process
GO:0016765	4814	32	196	4	0	transferase activity, transferring alkyl or aryl (other than methyl) groups
GO:0033014	4814	43	196	3	0	tetrapyrrole biosynthetic process
GO:0033013	4814	44	196	3	0	tetrapyrrole metabolic process
GO:0016740	4814	805	196	29	0	transferase activity
GO:0010181	4814	36	196	3	0	FMN binding
GO:0016741	4814	114	196	4	0	transferase activity, transferring one-carbon groups
GO:0031406	4814	56	196	5	0	carboxylic acid binding
GO:0016746	4814	153	196	4	0	transferase activity, transferring acyl groups
GO:0016747	4814	140	196	4	0	transferase activity, transferring acyl groups other than amino-acyl groups
GO:0044425	4814	585	196	15	0	membrane part
GO:0044424	4814	400	196	26	0	intracellular part
GO:0005976	4814	95	196	5	0	polysaccharide metabolic process
GO:0003824	4814	2991	196	131	0	catalytic activity
GO:0007049	4814	35	196	4	0	cell cycle
GO:0008270	4814	123	196	6	0	zinc ion binding
GO:0051188	4814	101	196	9	0	cofactor biosynthetic process
GO:0005975	4814	326	196	12	0	carbohydrate metabolic process
GO:0051186	4814	135	196	12	0	cofactor metabolic process
GO:0044422	4814	24	196	3	0	organelle part
GO:0004871	4814	252	196	5	0	signal transducer activity
GO:0044444	4814	98	196	3	0	cytoplasmic part
GO:0034660	4814	50	196	1	0	ncRNA metabolic process
GO:0008150	4814	3825	196	157	0	biological_process
GO:0044446	4814	20	196	1	0	intracellular organelle part
GO:0051179	4814	604	196	12	0	localization
GO:0008152	4814	3089	196	135	0	metabolic process
GO:0051171	4814	733	196	20	0	regulation of nitrogen compound metabolic process
GO:0017076	4814	762	196	23	0	purine nucleotide binding
GO:0034641	4814	1307	196	49	0	cellular nitrogen compound metabolic process
GO:0043492	4814	71	196	2	0	ATPase activity, coupled to movement of substances
GO:0034645	4814	939	196	25	0	cellular macromolecule biosynthetic process
GO:0008168	4814	112	196	4	0	methyltransferase activity
GO:0033554	4814	85	196	2	0	cellular response to stress
GO:0034654	4814	72	196	2	0	nucleobase, nucleoside, nucleotide and nucleic acid biosynthetic process
GO:0006006	4814	50	196	1	0	glucose metabolic process
GO:0008299	4814	21	196	1	0	isoprenoid biosynthetic process
GO:0009273	4814	38	196	5	0	peptidoglycan-based cell wall biogenesis
GO:0005996	4814	74	196	3	0	monosaccharide metabolic process
GO:0018130	4814	96	196	13	0	heterocycle biosynthetic process
GO:0010468	4814	739	196	20	0	regulation of gene expression
GO:0020037	4814	32	196	2	0	heme binding
GO:0044464	4814	1534	196	60	0	cell part
GO:0010467	4814	893	196	21	0	gene expression
GO:0034637	4814	28	196	1	0	cellular carbohydrate biosynthetic process
GO:0030203	4814	36	196	4	0	glycosaminoglycan metabolic process
GO:0009310	4814	21	196	1	0	amine catabolic process
GO:0009309	4814	106	196	11	0	amine biosynthetic process
GO:0009308	4814	226	196	21	0	amine metabolic process
GO:0008080	4814	84	196	3	0	N-acetyltransferase activity
GO:0070011	4814	142	196	17	0	peptidase activity, acting on L-amino acid peptides
GO:0008233	4814	152	196	19	0	peptidase activity
GO:0030170	4814	78	196	7	0	pyridoxal phosphate binding
GO:0042364	4814	66	196	7	0	water-soluble vitamin biosynthetic process
GO:0008236	4814	63	196	4	0	serine-type peptidase activity
GO:0008237	4814	64	196	8	0	metallopeptidase activity
GO:0043436	4814	238	196	21	0	oxoacid metabolic process
GO:0007165	4814	89	196	1	0	signal transduction
GO:0030151	4814	18	196	1	0	molybdenum ion binding
GO:0017111	4814	303	196	5	0	nucleoside-triphosphatase activity
GO:0003723	4814	78	196	1	0	RNA binding
GO:0042398	4814	25	196	2	0	cellular amino acid derivative biosynthetic process
GO:0003700	4814	596	196	17	0	transcription factor activity
GO:0030001	4814	62	196	1	0	metal ion transport
GO:0006082	4814	247	196	22	0	organic acid metabolic process
GO:0015674	4814	17	196	1	0	di-, tri-valent inorganic cation transport
GO:0008415	4814	126	196	4	0	acyltransferase activity
GO:0031224	4814	569	196	15	0	intrinsic to membrane
GO:0006950	4814	159	196	5	0	response to stress
GO:0003674	4814	4477	196	174	0	molecular_function
GO:0003677	4814	918	196	25	0	DNA binding
GO:0003676	4814	1046	196	26	0	nucleic acid binding
GO:0016903	4814	23	196	1	0	oxidoreductase activity, acting on the aldehyde or oxo group of donors
GO:0006139	4814	1082	196	25	0	nucleobase, nucleoside, nucleotide and nucleic acid metabolic process
GO:0006974	4814	80	196	1	0	response to DNA damage stimulus
GO:0042401	4814	16	196	1	0	cellular biogenic amine biosynthetic process
GO:0006022	4814	43	196	4	0	aminoglycan metabolic process
GO:0006026	4814	19	196	1	0	aminoglycan catabolic process
GO:0006071	4814	21	196	1	0	glycerol metabolic process
GO:0006066	4814	106	196	4	0	alcohol metabolic process
GO:0016987	4814	68	196	4	0	sigma factor activity
GO:0016986	4814	68	196	4	0	transcription initiation factor activity
GO:0006812	4814	91	196	1	0	cation transport
GO:0023060	4814	255	196	5	0	signal transmission
GO:0034404	4814	72	196	2	0	nucleobase, nucleoside and nucleotide biosynthetic process
GO:0006811	4814	111	196	1	0	ion transport
GO:0006810	4814	602	196	12	0	transport
GO:0046394	4814	122	196	16	0	carboxylic acid biosynthetic process
GO:0046395	4814	24	196	1	0	carboxylic acid catabolic process
GO:0043228	4814	81	196	3	0	non-membrane-bounded organelle
GO:0006807	4814	1368	196	56	0	nitrogen compound metabolic process
GO:0043229	4814	89	196	3	0	intracellular organelle
GO:0043226	4814	91	196	4	0	organelle
GO:0006796	4814	141	196	1	0	phosphate metabolic process
GO:0006793	4814	141	196	1	0	phosphorus metabolic process
GO:0023046	4814	255	196	5	0	signaling process
GO:0006790	4814	42	196	6	0	sulfur metabolic process
GO:0023052	4814	260	196	5	0	signaling
GO:0001883	4814	736	196	23	0	purine nucleoside binding
GO:0001882	4814	737	196	23	0	nucleoside binding
GO:0005737	4814	375	196	26	0	cytoplasm
GO:0019219	4814	733	196	20	0	regulation of nucleobase, nucleoside, nucleotide and nucleic acid metabolic process
GO:0043232	4814	81	196	3	0	intracellular non-membrane-bounded organelle
GO:0019222	4814	746	196	20	0	regulation of metabolic process
GO:0043234	4814	80	196	5	0	protein complex
GO:0051716	4814	85	196	2	0	cellular response to stimulus
GO:0050896	4814	209	196	5	0	response to stimulus
GO:0004673	4814	93	196	1	0	protein histidine kinase activity
GO:0044255	4814	70	196	1	0	cellular lipid metabolic process
GO:0004672	4814	132	196	1	0	protein kinase activity
GO:0044248	4814	63	196	6	0	cellular catabolic process
GO:0044249	4814	1307	196	56	0	cellular biosynthetic process
GO:0043167	4814	492	196	32	0	ion binding
GO:0044238	4814	1966	196	73	0	primary metabolic process
GO:0044237	4814	1877	196	72	0	cellular metabolic process
GO:0019318	4814	61	196	2	0	hexose metabolic process
GO:0046417	4814	24	196	1	0	chorismate metabolic process
GO:0044281	4814	526	196	36	0	small molecule metabolic process
GO:0044282	4814	69	196	1	0	small molecule catabolic process
GO:0044283	4814	275	196	24	0	small molecule biosynthetic process
GO:0044272	4814	31	196	6	0	sulfur compound biosynthetic process
GO:0043169	4814	492	196	32	0	cation binding
GO:0008483	4814	39	196	3	0	transaminase activity
GO:0044271	4814	251	196	22	0	cellular nitrogen compound biosynthetic process
GO:0043170	4814	1418	196	48	0	macromolecule metabolic process
GO:0044264	4814	21	196	1	0	cellular polysaccharide metabolic process
GO:0044267	4814	252	196	6	0	cellular protein metabolic process
GO:0044260	4814	1221	196	30	0	cellular macromolecule metabolic process
GO:0043176	4814	29	196	1	0	amine binding
GO:0044262	4814	123	196	5	0	cellular carbohydrate metabolic process
GO:0050789	4814	864	196	27	0	regulation of biological process
GO:0050794	4814	858	196	27	0	regulation of cellular process
GO:0008652	4814	99	196	10	0	cellular amino acid biosynthetic process
GO:0015405	4814	78	196	2	0	P-P-bond-hydrolysis-driven transmembrane transporter activity
GO:0055114	4814	548	196	32	0	oxidation reduction
GO:0015399	4814	78	196	2	0	primary active transmembrane transporter activity
GO:0017171	4814	63	196	4	0	serine hydrolase activity
GO:0044085	4814	127	196	12	0	cellular component biogenesis
GO:0046483	4814	178	196	17	0	heterocycle metabolic process
GO:0005886	4814	278	196	8	0	plasma membrane
GO:0065003	4814	74	196	4	0	macromolecular complex assembly
GO:0043039	4814	25	196	1	0	tRNA aminoacylation
GO:0065007	4814	874	196	30	0	biological regulation
GO:0043038	4814	25	196	1	0	amino acid activation
GO:0042180	4814	240	196	21	0	cellular ketone metabolic process
GO:0006720	4814	21	196	1	0	isoprenoid metabolic process
GO:0006725	4814	81	196	9	0	cellular aromatic compound metabolic process
GO:0006730	4814	22	196	1	0	one-carbon metabolic process
GO:0065008	4814	58	196	9	0	regulation of biological quality
GO:0044106	4814	181	196	15	0	cellular amine metabolic process
GO:0006732	4814	77	196	5	0	coenzyme metabolic process
GO:0042221	4814	59	196	1	0	response to chemical stimulus
GO:0019400	4814	22	196	1	0	alditol metabolic process
GO:0006778	4814	43	196	3	0	porphyrin metabolic process
GO:0006779	4814	42	196	3	0	porphyrin biosynthetic process
GO:0006753	4814	93	196	1	0	nucleoside phosphate metabolic process
GO:0008610	4814	58	196	1	0	lipid biosynthetic process
GO:0045449	4814	731	196	20	0	regulation of transcription
GO:0006767	4814	66	196	7	0	water-soluble vitamin metabolic process
GO:0055085	4814	230	196	2	0	transmembrane transport
GO:0006766	4814	67	196	7	0	vitamin metabolic process
GO:0045454	4814	26	196	2	0	cell redox homeostasis
GO:0055086	4814	116	196	4	0	nucleobase, nucleoside and nucleotide metabolic process
GO:0010556	4814	735	196	20	0	regulation of macromolecule biosynthetic process
