# Supplementary material for: Genome-wide dynamics of a bacterial response to antibiotics that target the cell envelope
Source: BMC Genomics. 2011 May 11;12:226. doi: 10.1186/1471-2164-12-226 (PMC3123327; doi:10.1186/1471-2164-12-226)
Supplement: Additional file 11 — Term for term GO analysis of the differentially expressed gene groups illustrated in the venn diagram of Figure 1B. [file 1471-2164-12-226-S11.XLSX]

## Sheet: common down
ID	Pop.total	Pop.term	Study.total	Study.term	p.adjusted	name
GO:0043436	4814	238	84	15	0.00166574	oxoacid metabolic process
GO:0004748	4814	3	84	3	0.00166574	ribonucleoside-diphosphate reductase activity
GO:0019752	4814	238	84	15	0.00166574	carboxylic acid metabolic process
GO:0042180	4814	240	84	15	0.00166574	cellular ketone metabolic process
GO:0006082	4814	247	84	15	0.001884	organic acid metabolic process
GO:0022900	4814	22	84	5	0.00260857	electron transport chain
GO:0009064	4814	40	84	6	0.00327154	glutamine family amino acid metabolic process
GO:0016728	4814	5	84	3	0.00327154	oxidoreductase activity, acting on CH or CH2 groups, disulfide as acceptor
GO:0006221	4814	13	84	4	0.00327154	pyrimidine nucleotide biosynthetic process
GO:0006220	4814	15	84	4	0.0053204	pyrimidine nucleotide metabolic process
GO:0009165	4814	65	84	7	0.00559333	nucleotide biosynthetic process
GO:0009117	4814	93	84	8	0.00598376	nucleotide metabolic process
GO:0016879	4814	47	84	6	0.00598376	ligase activity, forming carbon-nitrogen bonds
GO:0044283	4814	275	84	14	0.00598376	small molecule biosynthetic process
GO:0006520	4814	174	84	11	0.00598376	cellular amino acid metabolic process
GO:0006753	4814	93	84	8	0.00598376	nucleoside phosphate metabolic process
GO:0022904	4814	17	84	4	0.00598376	respiratory electron transport chain
GO:0034654	4814	72	84	7	0.00598376	nucleobase, nucleoside, nucleotide and nucleic acid biosynthetic process
GO:0034404	4814	72	84	7	0.00598376	nucleobase, nucleoside and nucleotide biosynthetic process
GO:0046394	4814	122	84	9	0.00598376	carboxylic acid biosynthetic process
GO:0046483	4814	178	84	11	0.00598376	heterocycle metabolic process
GO:0016725	4814	8	84	3	0.00612815	oxidoreductase activity, acting on CH or CH2 groups
GO:0044106	4814	181	84	11	0.00612815	cellular amine metabolic process
GO:0005971	4814	2	84	2	0.00645786	ribonucleoside-diphosphate reductase complex
GO:0045333	4814	35	84	5	0.00645786	cellular respiration
GO:0016053	4814	128	84	9	0.00688324	organic acid biosynthetic process
GO:0004312	4814	9	84	3	0.00759648	fatty-acid synthase activity
GO:0016874	4814	131	84	9	0.00759648	ligase activity
GO:0044424	4814	400	84	17	0.0076905	intracellular part
GO:0006519	4814	192	84	11	0.00770191	cellular amino acid and derivative metabolic process
GO:0044281	4814	526	84	20	0.00897887	small molecule metabolic process
GO:0009084	4814	23	84	4	0.00940203	glutamine family amino acid biosynthetic process
GO:0006119	4814	23	84	4	0.00940203	oxidative phosphorylation
GO:0015980	4814	43	84	5	0.0126213	energy derivation by oxidation of organic compounds
GO:0055086	4814	116	84	8	0.0126263	nucleobase, nucleoside and nucleotide metabolic process
GO:0055114	4814	548	84	20	0.0131169	oxidation reduction
GO:0044271	4814	251	84	12	0.0172395	cellular nitrogen compound biosynthetic process
GO:0042773	4814	13	84	3	0.0177825	ATP synthesis coupled electron transport
GO:0022890	4814	48	84	5	0.0182819	inorganic cation transmembrane transporter activity
GO:0005623	4814	1534	84	40	0.0208314	cell
GO:0044464	4814	1534	84	40	0.0208314	cell part
GO:0009308	4814	226	84	11	0.0208314	amine metabolic process
GO:0006633	4814	14	84	3	0.0208314	fatty acid biosynthetic process
GO:0005737	4814	375	84	15	0.0215176	cytoplasm
GO:0016884	4814	15	84	3	0.0232945	carbon-nitrogen ligase activity, with glutamine as amido-N-donor
GO:0016491	4814	675	84	22	0.0244893	oxidoreductase activity
GO:0004129	4814	5	84	2	0.0288235	cytochrome-c oxidase activity
GO:0009986	4814	5	84	2	0.0288235	cell surface
GO:0016676	4814	5	84	2	0.0288235	oxidoreductase activity, acting on heme group of donors, oxygen as acceptor
GO:0016675	4814	5	84	2	0.0288235	oxidoreductase activity, acting on heme group of donors
GO:0015002	4814	5	84	2	0.0288235	heme-copper terminal oxidase activity
GO:0006353	4814	5	84	2	0.0288235	transcription termination
GO:0034220	4814	17	84	3	0.0288235	ion transmembrane transport
GO:0005575	4814	1577	84	40	0.029397	cellular_component
GO:0006091	4814	84	84	6	0.0307662	generation of precursor metabolites and energy
GO:0016651	4814	36	84	4	0.0310224	oxidoreductase activity, acting on NADH or NADPH
GO:0000166	4814	884	84	26	0.0312113	nucleotide binding
GO:0015078	4814	18	84	3	0.0312113	hydrogen ion transmembrane transporter activity
GO:0032991	4814	146	84	8	0.0325283	macromolecular complex
GO:0016645	4814	6	84	2	0.0346981	oxidoreductase activity, acting on the CH-NH group of donors
GO:0009262	4814	6	84	2	0.0346981	deoxyribonucleotide metabolic process
GO:0006560	4814	6	84	2	0.0346981	proline metabolic process
GO:0006541	4814	19	84	3	0.0346981	glutamine metabolic process
GO:0022892	4814	218	84	10	0.0346981	substrate-specific transporter activity
GO:0008137	4814	19	84	3	0.0346981	NADH dehydrogenase (ubiquinone) activity
GO:0009260	4814	39	84	4	0.0353266	ribonucleotide biosynthetic process
GO:0017076	4814	762	84	23	0.0355609	purine nucleotide binding
GO:0009259	4814	40	84	4	0.037598	ribonucleotide metabolic process
GO:0006827	4814	7	84	2	0.0445977	high-affinity iron ion transport
GO:0034755	4814	7	84	2	0.0445977	iron ion transmembrane transport
GO:0030554	4814	736	84	22	0.0458515	adenyl nucleotide binding
GO:0051234	4814	602	84	19	0.0458515	establishment of localization
GO:0001883	4814	736	84	22	0.0458515	purine nucleoside binding
GO:0001882	4814	737	84	22	0.0458515	nucleoside binding
GO:0006810	4814	602	84	19	0.0458515	transport
GO:0051179	4814	604	84	19	0.0468931	localization
GO:0044444	4814	98	84	6	0.0469005	cytoplasmic part
GO:0008652	4814	99	84	6	0.0486112	cellular amino acid biosynthetic process
GO:0015077	4814	24	84	3	0.0527152	monovalent inorganic cation transmembrane transporter activity
GO:0043624	4814	9	84	2	0.0576007	cellular protein complex disassembly
GO:0022411	4814	9	84	2	0.0576007	cellular component disassembly
GO:0043241	4814	9	84	2	0.0576007	protein complex disassembly
GO:0016655	4814	26	84	3	0.0576007	oxidoreductase activity, acting on NADH or NADPH, quinone or similar compound as acceptor
GO:0009309	4814	106	84	6	0.0576007	amine biosynthetic process
GO:0006631	4814	26	84	3	0.0576007	fatty acid metabolic process
GO:0032984	4814	9	84	2	0.0576007	macromolecular complex disassembly
GO:0045259	4814	9	84	2	0.0576007	proton-transporting ATP synthase complex
GO:0006826	4814	9	84	2	0.0576007	iron ion transport
GO:0034623	4814	9	84	2	0.0576007	cellular macromolecular complex disassembly
GO:0050136	4814	26	84	3	0.0576007	NADH dehydrogenase (quinone) activity
GO:0003954	4814	26	84	3	0.0576007	NADH dehydrogenase activity
GO:0044425	4814	585	84	18	0.0606874	membrane part
GO:0003723	4814	78	84	5	0.062902	RNA binding
GO:0008829	4814	1	84	1	0.0633742	dCTP deaminase activity
GO:0030488	4814	1	84	1	0.0633742	tRNA methylation
GO:0000286	4814	1	84	1	0.0633742	alanine dehydrogenase activity
GO:0000305	4814	1	84	1	0.0633742	response to oxygen radical
GO:0009041	4814	1	84	1	0.0633742	uridylate kinase activity
GO:0000303	4814	1	84	1	0.0633742	response to superoxide
GO:0048034	4814	1	84	1	0.0633742	heme O biosynthetic process
GO:0048033	4814	1	84	1	0.0633742	heme o metabolic process
GO:0004316	4814	1	84	1	0.0633742	3-oxoacyl-[acyl-carrier-protein] reductase activity
GO:0004318	4814	1	84	1	0.0633742	enoyl-[acyl-carrier-protein] reductase (NADH) activity
GO:0004311	4814	1	84	1	0.0633742	farnesyltranstransferase activity
GO:0070013	4814	1	84	1	0.0633742	intracellular organelle lumen
GO:0004636	4814	1	84	1	0.0633742	phosphoribosyl-ATP diphosphatase activity
GO:0043233	4814	1	84	1	0.0633742	organelle lumen
GO:0043234	4814	80	84	5	0.0633742	protein complex
GO:0004657	4814	1	84	1	0.0633742	proline dehydrogenase activity
GO:0008495	4814	1	84	1	0.0633742	protoheme IX farnesyltransferase activity
GO:0004791	4814	1	84	1	0.0633742	thioredoxin-disulfide reductase activity
GO:0004815	4814	1	84	1	0.0633742	aspartate-tRNA ligase activity
GO:0071451	4814	1	84	1	0.0633742	cellular response to superoxide
GO:0071450	4814	1	84	1	0.0633742	cellular response to oxygen radical
GO:0016631	4814	1	84	1	0.0633742	enoyl-[acyl-carrier-protein] reductase activity
GO:0016429	4814	1	84	1	0.0633742	tRNA (adenine-N1-)-methyltransferase activity
GO:0016426	4814	1	84	1	0.0633742	tRNA (adenine)-methyltransferase activity
GO:0016469	4814	11	84	2	0.0633742	proton-transporting two-sector ATPase complex
GO:0005524	4814	660	84	19	0.0633742	ATP binding
GO:0005215	4814	507	84	16	0.0633742	transporter activity
GO:0044429	4814	1	84	1	0.0633742	mitochondrial part
GO:0006123	4814	1	84	1	0.0633742	mitochondrial electron transport, cytochrome c to oxygen
GO:0016960	4814	1	84	1	0.0633742	class II ribonucleotide reductase activity
GO:0005759	4814	1	84	1	0.0633742	mitochondrial matrix
GO:0006562	4814	1	84	1	0.0633742	proline catabolic process
GO:0032555	4814	686	84	20	0.0633742	purine ribonucleotide binding
GO:0032553	4814	686	84	20	0.0633742	ribonucleotide binding
GO:0032559	4814	660	84	19	0.0633742	adenyl ribonucleotide binding
GO:0015197	4814	10	84	2	0.0633742	peptide transporter activity
GO:0006422	4814	1	84	1	0.0633742	aspartyl-tRNA aminoacylation
GO:0006229	4814	1	84	1	0.0633742	dUTP biosynthetic process
GO:0050897	4814	1	84	1	0.0633742	cobalt ion binding
GO:0031974	4814	1	84	1	0.0633742	membrane-enclosed lumen
GO:0031980	4814	1	84	1	0.0633742	mitochondrial lumen
GO:0042775	4814	1	84	1	0.0633742	mitochondrial ATP synthesis coupled electron transport
GO:0033862	4814	1	84	1	0.0633742	UMP kinase activity
GO:0016021	4814	561	84	17	0.0633742	integral to membrane
GO:0008150	4814	3825	84	75	0.0633742	biological_process
GO:0008097	4814	1	84	1	0.0633742	5S rRNA binding
GO:0031224	4814	569	84	17	0.0633742	intrinsic to membrane
GO:0003922	4814	1	84	1	0.0633742	GMP synthase (glutamine-hydrolyzing) activity
GO:0003883	4814	1	84	1	0.0633742	CTP synthase activity
GO:0019430	4814	1	84	1	0.0633742	removal of superoxide radicals
GO:0003842	4814	1	84	1	0.0633742	1-pyrroline-5-carboxylate dehydrogenase activity
GO:0005381	4814	12	84	2	0.0639415	iron ion transmembrane transporter activity
GO:0008610	4814	58	84	4	0.0641798	lipid biosynthetic process
GO:0009987	4814	2235	84	49	0.0643087	cellular process
GO:0008324	4814	121	84	6	0.0649266	cation transmembrane transporter activity
GO:0016310	4814	123	84	6	0.0693755	phosphorylation
GO:0005886	4814	278	84	10	0.0761681	plasma membrane
GO:0009152	4814	36	84	3	0.081093	purine ribonucleotide biosynthetic process
GO:0019843	4814	36	84	3	0.081093	rRNA binding
GO:0006818	4814	14	84	2	0.081093	hydrogen transport
GO:0015992	4814	14	84	2	0.081093	proton transport
GO:0034621	4814	14	84	2	0.081093	cellular macromolecular complex subunit organization
GO:0015833	4814	14	84	2	0.081093	peptide transport
GO:0009150	4814	37	84	3	0.0866059	purine ribonucleotide metabolic process
GO:0009168	4814	15	84	2	0.0885725	purine ribonucleoside monophosphate biosynthetic process
GO:0009167	4814	15	84	2	0.0885725	purine ribonucleoside monophosphate metabolic process
GO:0009127	4814	15	84	2	0.0885725	purine nucleoside monophosphate biosynthetic process
GO:0009126	4814	15	84	2	0.0885725	purine nucleoside monophosphate metabolic process
GO:0009212	4814	2	84	1	0.0952336	pyrimidine deoxyribonucleoside triphosphate biosynthetic process
GO:0009202	4814	2	84	1	0.0952336	deoxyribonucleoside triphosphate biosynthetic process
GO:0009186	4814	2	84	1	0.0952336	deoxyribonucleoside diphosphate metabolic process
GO:0009161	4814	17	84	2	0.0952336	ribonucleoside monophosphate metabolic process
GO:0009156	4814	17	84	2	0.0952336	ribonucleoside monophosphate biosynthetic process
GO:0009132	4814	2	84	1	0.0952336	nucleoside diphosphate metabolic process
GO:0004642	4814	2	84	1	0.0952336	phosphoribosylformylglycinamidine synthase activity
GO:0043244	4814	2	84	1	0.0952336	regulation of protein complex disassembly
GO:0004802	4814	2	84	1	0.0952336	transketolase activity
GO:0004830	4814	2	84	1	0.0952336	tryptophan-tRNA ligase activity
GO:0005310	4814	2	84	1	0.0952336	dicarboxylic acid transmembrane transporter activity
GO:0009399	4814	2	84	1	0.0952336	nitrogen fixation
GO:0044255	4814	70	84	4	0.0952336	cellular lipid metabolic process
GO:0017153	4814	2	84	1	0.0952336	sodium:dicarboxylate symporter activity
GO:0015296	4814	2	84	1	0.0952336	anion:cation symporter activity
GO:0006629	4814	100	84	5	0.0952336	lipid metabolic process
GO:0006436	4814	2	84	1	0.0952336	tryptophanyl-tRNA aminoacylation
GO:0006399	4814	41	84	3	0.0952336	tRNA metabolic process
GO:0046037	4814	2	84	1	0.0952336	GMP metabolic process
GO:0006177	4814	2	84	1	0.0952336	GMP biosynthetic process
GO:0006835	4814	2	84	1	0.0952336	dicarboxylic acid transport
GO:0006783	4814	2	84	1	0.0952336	heme biosynthetic process
GO:0031554	4814	2	84	1	0.0952336	regulation of transcription termination
GO:0016209	4814	17	84	2	0.0952336	antioxidant activity
GO:0046080	4814	2	84	1	0.0952336	dUTP metabolic process
GO:0042274	4814	2	84	1	0.0952336	ribosomal small subunit biogenesis
GO:0015674	4814	17	84	2	0.0952336	di-, tri-valent inorganic cation transport
GO:0004086	4814	2	84	1	0.0952336	carbamoyl-phosphate synthase activity
GO:0004088	4814	2	84	1	0.0952336	carbamoyl-phosphate synthase (glutamine-hydrolyzing) activity
GO:0015075	4814	141	84	6	0.0961784	ion transmembrane transporter activity
GO:0006796	4814	141	84	6	0.0961784	phosphate metabolic process
GO:0006793	4814	141	84	6	0.0961784	phosphorus metabolic process
GO:0022891	4814	179	84	7	0.0961784	substrate-specific transmembrane transporter activity
GO:0006164	4814	42	84	3	0.0963515	purine nucleotide biosynthetic process
GO:0046906	4814	42	84	3	0.0963515	tetrapyrrole binding

## Sheet: common up
ID	Pop.total	Pop.term	Study.total	Study.term	p.adjusted	name
GO:0016043	4814	128	124	17	7.63101e-06	cellular component organization
GO:0044085	4814	127	124	14	0.000406472	cellular component biogenesis
GO:0031982	4814	10	124	5	0.000406472	vesicle
GO:0022607	4814	78	124	11	0.000406472	cellular component assembly
GO:0000003	4814	3	124	3	0.000709297	reproduction
GO:0043093	4814	3	124	3	0.000709297	binary fission
GO:0019491	4814	3	124	3	0.000709297	ectoine biosynthetic process
GO:0019954	4814	3	124	3	0.000709297	asexual reproduction
GO:0032505	4814	3	124	3	0.000709297	reproduction of a single-celled organism
GO:0042399	4814	3	124	3	0.000709297	ectoine metabolic process
GO:0031411	4814	8	124	4	0.000960083	gas vesicle
GO:0031410	4814	8	124	4	0.000960083	cytoplasmic vesicle
GO:0030163	4814	5	124	3	0.00426753	protein catabolic process
GO:0000917	4814	5	124	3	0.00426753	barrier septum formation
GO:0000910	4814	5	124	3	0.00426753	cytokinesis
GO:0032506	4814	5	124	3	0.00426753	cytokinetic process
GO:0012506	4814	6	124	3	0.00582569	vesicle membrane
GO:0012505	4814	6	124	3	0.00582569	endomembrane system
GO:0016987	4814	68	124	8	0.00582569	sigma factor activity
GO:0016986	4814	68	124	8	0.00582569	transcription initiation factor activity
GO:0006352	4814	68	124	8	0.00582569	transcription initiation
GO:0031988	4814	6	124	3	0.00582569	membrane-bounded vesicle
GO:0031090	4814	6	124	3	0.00582569	organelle membrane
GO:0006996	4814	14	124	4	0.00608583	organelle organization
GO:0070271	4814	73	124	8	0.00834919	protein complex biogenesis
GO:0006461	4814	73	124	8	0.00834919	protein complex assembly
GO:0004298	4814	2	124	2	0.00847774	threonine-type endopeptidase activity
GO:0000502	4814	2	124	2	0.00847774	proteasome complex
GO:0070003	4814	2	124	2	0.00847774	threonine-type peptidase activity
GO:0065003	4814	74	124	8	0.00847774	macromolecular complex assembly
GO:0051603	4814	2	124	2	0.00847774	proteolysis involved in cellular protein catabolic process
GO:0044257	4814	2	124	2	0.00847774	cellular protein catabolic process
GO:0005839	4814	2	124	2	0.00847774	proteasome core complex
GO:0030312	4814	29	124	5	0.0094522	external encapsulating structure
GO:0016050	4814	8	124	3	0.0100336	vesicle organization
GO:0031412	4814	8	124	3	0.0100336	gas vesicle organization
GO:0043933	4814	83	124	8	0.0138869	macromolecular complex subunit organization
GO:0005618	4814	11	124	3	0.0264624	cell wall
GO:0006508	4814	138	124	10	0.0296845	proteolysis
GO:0070011	4814	142	124	10	0.035658	peptidase activity, acting on L-amino acid peptides
GO:0017000	4814	25	124	4	0.0361516	antibiotic biosynthetic process
GO:0009002	4814	4	124	2	0.0377298	serine-type D-Ala-D-Ala carboxypeptidase activity
GO:0009274	4814	4	124	2	0.0377298	peptidoglycan-based cell wall
GO:0004175	4814	83	124	7	0.0491408	endopeptidase activity
GO:0017144	4814	28	124	4	0.0491408	drug metabolic process
GO:0016999	4814	28	124	4	0.0491408	antibiotic metabolic process
GO:0008233	4814	152	124	10	0.0493278	peptidase activity
GO:0043227	4814	15	124	3	0.0535773	membrane-bounded organelle
GO:0005773	4814	5	124	2	0.0542541	vacuole
GO:0008658	4814	17	124	3	0.0725855	penicillin binding
GO:0008144	4814	17	124	3	0.0725855	drug binding
GO:0004185	4814	6	124	2	0.0739751	serine-type carboxypeptidase activity
GO:0070008	4814	6	124	2	0.0739751	serine-type exopeptidase activity

## Sheet: only Bac down
ID	Pop.total	Pop.term	Study.total	Study.term	p.adjusted	name

## Sheet: only Bac up
ID	Pop.total	Pop.term	Study.total	Study.term	p.adjusted	name
GO:0000160	4814	195	28	10	1.24071e-05	two-component signal transduction system (phosphorelay)
GO:0004871	4814	252	28	10	2.21738e-05	signal transducer activity
GO:0005515	4814	128	28	8	2.21738e-05	protein binding
GO:0060089	4814	252	28	10	2.21738e-05	molecular transducer activity
GO:0046983	4814	55	28	6	2.21738e-05	protein dimerization activity
GO:0023060	4814	255	28	10	2.21738e-05	signal transmission
GO:0023046	4814	255	28	10	2.21738e-05	signaling process
GO:0023052	4814	260	28	10	2.32262e-05	signaling
GO:0000155	4814	93	28	6	0.00021611	two-component sensor activity
GO:0004673	4814	93	28	6	0.00021611	protein histidine kinase activity
GO:0016775	4814	94	28	6	0.00021611	phosphotransferase activity, nitrogenous group as acceptor
GO:0004672	4814	132	28	6	0.0013699	protein kinase activity
GO:0016773	4814	187	28	6	0.00849552	phosphotransferase activity, alcohol group as acceptor
GO:0005623	4814	1534	28	17	0.0190864	cell
GO:0044464	4814	1534	28	17	0.0190864	cell part
GO:0016301	4814	230	28	6	0.0204277	kinase activity
GO:0005575	4814	1577	28	17	0.0230053	cellular_component
GO:0005524	4814	660	28	10	0.0230053	ATP binding
GO:0032559	4814	660	28	10	0.0230053	adenyl ribonucleotide binding
GO:0006629	4814	100	28	4	0.0230053	lipid metabolic process
GO:0006721	4814	13	28	2	0.0230053	terpenoid metabolic process
GO:0016020	4814	774	28	11	0.0230053	membrane
GO:0016114	4814	13	28	2	0.0230053	terpenoid biosynthetic process
GO:0032555	4814	686	28	10	0.0282941	purine ribonucleotide binding
GO:0032553	4814	686	28	10	0.0282941	ribonucleotide binding
GO:0000156	4814	131	28	4	0.0329965	two-component response regulator activity
GO:0030554	4814	736	28	10	0.0329965	adenyl nucleotide binding
GO:0008299	4814	21	28	2	0.0329965	isoprenoid biosynthetic process
GO:0001883	4814	736	28	10	0.0329965	purine nucleoside binding
GO:0001882	4814	737	28	10	0.0329965	nucleoside binding
GO:0019742	4814	1	28	1	0.0329965	pentacyclic triterpenoid metabolic process
GO:0019744	4814	1	28	1	0.0329965	hopanoid metabolic process
GO:0019745	4814	1	28	1	0.0329965	pentacyclic triterpenoid biosynthetic process
GO:0019746	4814	1	28	1	0.0329965	hopanoid biosynthetic process
GO:0006720	4814	21	28	2	0.0329965	isoprenoid metabolic process
GO:0006722	4814	1	28	1	0.0329965	triterpenoid metabolic process
GO:0016104	4814	1	28	1	0.0329965	triterpenoid biosynthetic process
GO:0016772	4814	307	28	6	0.0362892	transferase activity, transferring phosphorus-containing groups
GO:0017076	4814	762	28	10	0.0390388	purine nucleotide binding
GO:0008661	4814	2	28	1	0.0522005	1-deoxy-D-xylulose-5-phosphate synthase activity
GO:0015689	4814	2	28	1	0.0522005	molybdate ion transport
GO:0003847	4814	2	28	1	0.0522005	1-alkyl-2-acetylglycerophosphocholine esterase activity
GO:0044425	4814	585	28	8	0.0674361	membrane part
GO:0019748	4814	36	28	2	0.0781504	secondary metabolic process
GO:0000166	4814	884	28	10	0.0937488	nucleotide binding
GO:0043565	4814	191	28	4	0.0937488	sequence-specific DNA binding
GO:0015098	4814	4	28	1	0.0937488	molybdate ion transmembrane transporter activity

## Sheet: only Moe down
ID	Pop.total	Pop.term	Study.total	Study.term	p.adjusted	name
GO:0006457	4814	18	22	3	0.0147479	protein folding
GO:0051082	4814	8	22	2	0.0625974	unfolded protein binding
GO:0070585	4814	1	22	1	0.0651226	protein localization in mitochondrion
GO:0000394	4814	1	22	1	0.0651226	RNA splicing, via endonucleolytic cleavage and ligation
GO:0030150	4814	1	22	1	0.0651226	protein import into mitochondrial matrix
GO:0008380	4814	1	22	1	0.0651226	RNA splicing
GO:0000774	4814	1	22	1	0.0651226	adenyl-nucleotide exchange factor activity
GO:0060589	4814	1	22	1	0.0651226	nucleoside-triphosphatase regulator activity
GO:0060590	4814	1	22	1	0.0651226	ATPase regulator activity
GO:0006626	4814	1	22	1	0.0651226	protein targeting to mitochondrion
GO:0006388	4814	1	22	1	0.0651226	tRNA splicing, via endonucleolytic cleavage and ligation
GO:0051087	4814	1	22	1	0.0651226	chaperone binding
GO:0007005	4814	1	22	1	0.0651226	mitochondrion organization
GO:0006839	4814	1	22	1	0.0651226	mitochondrial transport
GO:0042803	4814	1	22	1	0.0651226	protein homodimerization activity
GO:0004070	4814	1	22	1	0.0651226	aspartate carbamoyltransferase activity
GO:0008961	4814	2	22	1	0.079976	phosphatidylglycerol-prolipoprotein diacylglyceryl transferase activity
GO:0018065	4814	2	22	1	0.079976	protein-cofactor linkage
GO:0065002	4814	2	22	1	0.079976	intracellular protein transmembrane transport
GO:0016743	4814	2	22	1	0.079976	carboxyl- or carbamoyltransferase activity
GO:0017038	4814	2	22	1	0.079976	protein import
GO:0009249	4814	2	22	1	0.079976	protein lipoylation
GO:0009266	4814	2	22	1	0.079976	response to temperature stimulus
GO:0009408	4814	2	22	1	0.079976	response to heat
GO:0009628	4814	2	22	1	0.079976	response to abiotic stimulus
GO:0042802	4814	2	22	1	0.079976	identical protein binding

## Sheet: only Moe up
ID	Pop.total	Pop.term	Study.total	Study.term	p.adjusted	name
GO:0044281	4814	526	162	43	2.99577e-06	small molecule metabolic process
GO:0016053	4814	128	162	20	2.99577e-06	organic acid biosynthetic process
GO:0046394	4814	122	162	19	2.99577e-06	carboxylic acid biosynthetic process
GO:0044283	4814	275	162	28	9.90331e-06	small molecule biosynthetic process
GO:0006790	4814	42	162	11	9.90331e-06	sulfur metabolic process
GO:0008652	4814	99	162	16	1.30709e-05	cellular amino acid biosynthetic process
GO:0044271	4814	251	162	26	1.55646e-05	cellular nitrogen compound biosynthetic process
GO:0009309	4814	106	162	16	2.6055e-05	amine biosynthetic process
GO:0006082	4814	247	162	25	3.03016e-05	organic acid metabolic process
GO:0044272	4814	31	162	9	3.03016e-05	sulfur compound biosynthetic process
GO:0043603	4814	27	162	8	9.79615e-05	cellular amide metabolic process
GO:0043436	4814	238	162	23	0.000157834	oxoacid metabolic process
GO:0019752	4814	238	162	23	0.000157834	carboxylic acid metabolic process
GO:0042180	4814	240	162	23	0.000169235	cellular ketone metabolic process
GO:0009308	4814	226	162	21	0.000657257	amine metabolic process
GO:0006520	4814	174	162	18	0.000657257	cellular amino acid metabolic process
GO:0006519	4814	192	162	19	0.000661302	cellular amino acid and derivative metabolic process
GO:0044106	4814	181	162	18	0.000984602	cellular amine metabolic process
GO:0043604	4814	3	162	3	0.00107832	amide biosynthetic process
GO:0009102	4814	3	162	3	0.00107832	biotin biosynthetic process
GO:0006768	4814	3	162	3	0.00107832	biotin metabolic process
GO:0000097	4814	14	162	5	0.00174642	sulfur amino acid biosynthetic process
GO:0000096	4814	17	162	5	0.00475585	sulfur amino acid metabolic process
GO:0016774	4814	5	162	3	0.00897374	phosphotransferase activity, carboxyl group as acceptor
GO:0051186	4814	135	162	13	0.0131144	cofactor metabolic process
GO:0009082	4814	13	162	4	0.0162101	branched chain family amino acid biosynthetic process
GO:0000255	4814	2	162	2	0.0212826	allantoin metabolic process
GO:0000256	4814	2	162	2	0.0212826	allantoin catabolic process
GO:0043605	4814	2	162	2	0.0212826	cellular amide catabolic process
GO:0008238	4814	35	162	6	0.0212826	exopeptidase activity
GO:0004073	4814	2	162	2	0.0212826	aspartate-semialdehyde dehydrogenase activity
GO:0019419	4814	2	162	2	0.0212826	sulfate reduction
GO:0009088	4814	7	162	3	0.0217281	threonine biosynthetic process
GO:0009081	4814	15	162	4	0.0218075	branched chain family amino acid metabolic process
GO:0004177	4814	15	162	4	0.0218075	aminopeptidase activity
GO:0018130	4814	96	162	10	0.022041	heterocycle biosynthetic process
GO:0006767	4814	66	162	8	0.0240035	water-soluble vitamin metabolic process
GO:0042364	4814	66	162	8	0.0240035	water-soluble vitamin biosynthetic process
GO:0009110	4814	67	162	8	0.0251682	vitamin biosynthetic process
GO:0006766	4814	67	162	8	0.0251682	vitamin metabolic process
GO:0006566	4814	8	162	3	0.0272923	threonine metabolic process
GO:0048037	4814	318	162	21	0.029248	cofactor binding
GO:0046483	4814	178	162	14	0.0344024	heterocycle metabolic process
GO:0009086	4814	9	162	3	0.0363821	methionine biosynthetic process
GO:0006555	4814	9	162	3	0.0363821	methionine metabolic process
GO:0005737	4814	375	162	23	0.0417398	cytoplasm
GO:0050661	4814	19	162	4	0.0417398	NADP or NADPH binding
GO:0006526	4814	10	162	3	0.0475296	arginine biosynthetic process
GO:0003824	4814	2991	162	117	0.0486084	catalytic activity
GO:0009067	4814	21	162	4	0.0568111	aspartate family amino acid biosynthetic process
GO:0046872	4814	433	162	25	0.0568111	metal ion binding
GO:0009066	4814	22	162	4	0.0654554	aspartate family amino acid metabolic process
GO:0004437	4814	4	162	2	0.0668993	inositol or phosphatidylinositol phosphatase activity
GO:0009084	4814	23	162	4	0.0668993	glutamine family amino acid biosynthetic process
GO:0006508	4814	138	162	11	0.0668993	proteolysis
GO:0006525	4814	12	162	3	0.0668993	arginine metabolic process
GO:0019627	4814	4	162	2	0.0668993	urea metabolic process
GO:0051188	4814	101	162	9	0.0668993	cofactor biosynthetic process
GO:0019202	4814	4	162	2	0.0668993	amino acid kinase activity
GO:0019344	4814	4	162	2	0.0668993	cysteine biosynthetic process
GO:0044424	4814	400	162	23	0.0699502	intracellular part
GO:0019842	4814	121	162	10	0.0699502	vitamin binding
GO:0016740	4814	805	162	39	0.0895317	transferase activity
GO:0009039	4814	5	162	2	0.0936567	urease activity
GO:0009098	4814	5	162	2	0.0936567	leucine biosynthetic process
GO:0016847	4814	5	162	2	0.0936567	1-aminocyclopropane-1-carboxylate synthase activity
GO:0006561	4814	5	162	2	0.0936567	proline biosynthetic process
GO:0006551	4814	5	162	2	0.0936567	leucine metabolic process
GO:0008152	4814	3089	162	118	0.0952448	metabolic process

## Sheet: only Van down
ID	Pop.total	Pop.term	Study.total	Study.term	p.adjusted	name
GO:0044424	4814	400	304	77	1.14244e-17	intracellular part
GO:0005737	4814	375	304	71	7.18867e-16	cytoplasm
GO:0044237	4814	1877	304	175	3.31317e-09	cellular metabolic process
GO:0005622	4814	732	304	90	6.97199e-09	intracellular
GO:0043229	4814	89	304	24	7.91469e-08	intracellular organelle
GO:0009987	4814	2235	304	193	7.91469e-08	cellular process
GO:0051186	4814	135	304	30	7.91469e-08	cofactor metabolic process
GO:0043226	4814	91	304	24	8.85896e-08	organelle
GO:0044444	4814	98	304	25	8.85896e-08	cytoplasmic part
GO:0006412	4814	117	304	27	1.74202e-07	translation
GO:0044249	4814	1307	304	129	1.77288e-07	cellular biosynthetic process
GO:0009058	4814	1399	304	134	5.03406e-07	biosynthetic process
GO:0044271	4814	251	304	41	5.71924e-07	cellular nitrogen compound biosynthetic process
GO:0043228	4814	81	304	21	8.83348e-07	non-membrane-bounded organelle
GO:0043232	4814	81	304	21	8.83348e-07	intracellular non-membrane-bounded organelle
GO:0019538	4814	394	304	54	1.03655e-06	protein metabolic process
GO:0044238	4814	1966	304	169	3.37375e-06	primary metabolic process
GO:0030529	4814	66	304	18	3.52765e-06	ribonucleoprotein complex
GO:0044281	4814	526	304	64	3.8335e-06	small molecule metabolic process
GO:0046483	4814	178	304	31	6.63188e-06	heterocycle metabolic process
GO:0051188	4814	101	304	22	8.50311e-06	cofactor biosynthetic process
GO:0005840	4814	64	304	17	1.03072e-05	ribosome
GO:0044267	4814	252	304	38	1.07761e-05	cellular protein metabolic process
GO:0005198	4814	72	304	18	1.12904e-05	structural molecule activity
GO:0044283	4814	275	304	40	1.25389e-05	small molecule biosynthetic process
GO:0032991	4814	146	304	26	3.54846e-05	macromolecular complex
GO:0003735	4814	63	304	16	3.72501e-05	structural constituent of ribosome
GO:0046394	4814	122	304	23	5.13928e-05	carboxylic acid biosynthetic process
GO:0016053	4814	128	304	23	0.000117913	organic acid biosynthetic process
GO:0006732	4814	77	304	17	0.000126325	coenzyme metabolic process
GO:0003723	4814	78	304	16	0.000638278	RNA binding
GO:0008652	4814	99	304	18	0.00103776	cellular amino acid biosynthetic process
GO:0008152	4814	3089	304	227	0.00103776	metabolic process
GO:0016740	4814	805	304	77	0.00147027	transferase activity
GO:0016829	4814	131	304	21	0.00157818	lyase activity
GO:0009082	4814	13	304	6	0.00189256	branched chain family amino acid biosynthetic process
GO:0018130	4814	96	304	17	0.00216152	heterocycle biosynthetic process
GO:0009309	4814	106	304	18	0.00230452	amine biosynthetic process
GO:0009108	4814	47	304	11	0.00285329	coenzyme biosynthetic process
GO:0008135	4814	14	304	6	0.00285329	translation factor activity, nucleic acid binding
GO:0051539	4814	33	304	9	0.00316477	4 iron, 4 sulfur cluster binding
GO:0006007	4814	33	304	9	0.00316477	glucose catabolic process
GO:0019320	4814	33	304	9	0.00316477	hexose catabolic process
GO:0006807	4814	1368	304	115	0.00338513	nitrogen compound metabolic process
GO:0043436	4814	238	304	30	0.00359404	oxoacid metabolic process
GO:0019752	4814	238	304	30	0.00359404	carboxylic acid metabolic process
GO:0043603	4814	27	304	8	0.00362738	cellular amide metabolic process
GO:0009081	4814	15	304	6	0.0036786	branched chain family amino acid metabolic process
GO:0009117	4814	93	304	16	0.0036786	nucleotide metabolic process
GO:0006753	4814	93	304	16	0.0036786	nucleoside phosphate metabolic process
GO:0009067	4814	21	304	7	0.00371387	aspartate family amino acid biosynthetic process
GO:0042180	4814	240	304	30	0.00371387	cellular ketone metabolic process
GO:0006006	4814	50	304	11	0.00389365	glucose metabolic process
GO:0046365	4814	35	304	9	0.00412354	monosaccharide catabolic process
GO:0009066	4814	22	304	7	0.00450494	aspartate family amino acid metabolic process
GO:0005623	4814	1534	304	125	0.00450494	cell
GO:0005575	4814	1577	304	128	0.00450494	cellular_component
GO:0044464	4814	1534	304	125	0.00450494	cell part
GO:0006096	4814	22	304	7	0.00450494	glycolysis
GO:0033279	4814	16	304	6	0.00450494	ribosomal subunit
GO:0051536	4814	78	304	14	0.00472562	iron-sulfur cluster binding
GO:0051540	4814	78	304	14	0.00472562	metal cluster binding
GO:0006082	4814	247	304	30	0.00508468	organic acid metabolic process
GO:0034641	4814	1307	304	109	0.00548698	cellular nitrogen compound metabolic process
GO:0009308	4814	226	304	28	0.00563251	amine metabolic process
GO:0043170	4814	1418	304	116	0.00688647	macromolecule metabolic process
GO:0016836	4814	31	304	8	0.00710609	hydro-lyase activity
GO:0044272	4814	31	304	8	0.00710609	sulfur compound biosynthetic process
GO:0006520	4814	174	304	23	0.00710609	cellular amino acid metabolic process
GO:0044275	4814	40	304	9	0.00917739	cellular carbohydrate catabolic process
GO:0046164	4814	40	304	9	0.00917739	alcohol catabolic process
GO:0055086	4814	116	304	17	0.0114522	nucleobase, nucleoside and nucleotide metabolic process
GO:0006519	4814	192	304	24	0.0115765	cellular amino acid and derivative metabolic process
GO:0044106	4814	181	304	23	0.0116152	cellular amine metabolic process
GO:0006790	4814	42	304	9	0.0126681	sulfur metabolic process
GO:0016779	4814	51	304	10	0.0136952	nucleotidyltransferase activity
GO:0044446	4814	20	304	6	0.0136952	intracellular organelle part
GO:0015031	4814	14	304	5	0.0147149	protein transport
GO:0045184	4814	14	304	5	0.0147149	establishment of protein localization
GO:0019318	4814	61	304	11	0.0154691	hexose metabolic process
GO:0009086	4814	9	304	4	0.0170166	methionine biosynthetic process
GO:0008408	4814	9	304	4	0.0170166	3'-5' exonuclease activity
GO:0005694	4814	9	304	4	0.0170166	chromosome
GO:0006555	4814	9	304	4	0.0170166	methionine metabolic process
GO:0034062	4814	9	304	4	0.0170166	RNA polymerase activity
GO:0003899	4814	9	304	4	0.0170166	DNA-directed RNA polymerase activity
GO:0004177	4814	15	304	5	0.0190179	aminopeptidase activity
GO:0006091	4814	84	304	13	0.0228149	generation of precursor metabolites and energy
GO:0009097	4814	5	304	3	0.0236527	isoleucine biosynthetic process
GO:0006549	4814	5	304	3	0.0236527	isoleucine metabolic process
GO:0006265	4814	5	304	3	0.0236527	DNA topological change
GO:0003916	4814	5	304	3	0.0236527	DNA topoisomerase activity
GO:0033036	4814	16	304	5	0.0242954	macromolecule localization
GO:0008104	4814	16	304	5	0.0242954	protein localization
GO:0016835	4814	48	304	9	0.0269181	carbon-oxygen lyase activity
GO:0044422	4814	24	304	6	0.0307785	organelle part
GO:0009056	4814	153	304	19	0.0319703	catabolic process
GO:0051649	4814	11	304	4	0.0349898	establishment of localization in cell
GO:0044282	4814	69	304	11	0.0349898	small molecule catabolic process
GO:0000175	4814	2	304	2	0.0356682	3'-5'-exoribonuclease activity
GO:0045047	4814	2	304	2	0.0356682	protein targeting to ER
GO:0070972	4814	2	304	2	0.0356682	protein localization in endoplasmic reticulum
GO:0006614	4814	2	304	2	0.0356682	SRP-dependent cotranslational protein targeting to membrane
GO:0006613	4814	2	304	2	0.0356682	cotranslational protein targeting to membrane
GO:0006612	4814	2	304	2	0.0356682	protein targeting to membrane
GO:0042822	4814	2	304	2	0.0356682	pyridoxal phosphate metabolic process
GO:0042823	4814	2	304	2	0.0356682	pyridoxal phosphate biosynthetic process
GO:0006779	4814	42	304	8	0.0365935	porphyrin biosynthetic process
GO:0033014	4814	43	304	8	0.0417791	tetrapyrrole biosynthetic process
GO:0006778	4814	43	304	8	0.0417791	porphyrin metabolic process
GO:0022613	4814	12	304	4	0.0441119	ribonucleoprotein complex biogenesis
GO:0042254	4814	12	304	4	0.0441119	ribosome biogenesis
GO:0008238	4814	35	304	7	0.0452138	exopeptidase activity
GO:0016831	4814	19	304	5	0.0452138	carboxy-lyase activity
GO:0050661	4814	19	304	5	0.0452138	NADP or NADPH binding
GO:0006163	4814	44	304	8	0.0454424	purine nucleotide metabolic process
GO:0033013	4814	44	304	8	0.0454424	tetrapyrrole metabolic process
GO:0044085	4814	127	304	16	0.0471731	cellular component biogenesis
GO:0016830	4814	36	304	7	0.0497088	carbon-carbon lyase activity
GO:0005996	4814	74	304	11	0.0497088	monosaccharide metabolic process
GO:0006066	4814	106	304	14	0.0497088	alcohol metabolic process
GO:0006396	4814	36	304	7	0.0497088	RNA processing
GO:0019843	4814	36	304	7	0.0497088	rRNA binding
GO:0006733	4814	20	304	5	0.0526324	oxidoreduction coenzyme metabolic process
GO:0019362	4814	20	304	5	0.0526324	pyridine nucleotide metabolic process
GO:0009088	4814	7	304	3	0.0536709	threonine biosynthetic process
GO:0051641	4814	13	304	4	0.0536709	cellular localization
GO:0006414	4814	7	304	3	0.0536709	translational elongation
GO:0003746	4814	7	304	3	0.0536709	translation elongation factor activity
GO:0071554	4814	56	304	9	0.0564978	cell wall organization or biogenesis
GO:0006767	4814	66	304	10	0.0564978	water-soluble vitamin metabolic process
GO:0042364	4814	66	304	10	0.0564978	water-soluble vitamin biosynthetic process
GO:0009110	4814	67	304	10	0.0618706	vitamin biosynthetic process
GO:0006766	4814	67	304	10	0.0618706	vitamin metabolic process
GO:0000097	4814	14	304	4	0.0669316	sulfur amino acid biosynthetic process
GO:0016772	4814	307	304	30	0.0700514	transferase activity, transferring phosphorus-containing groups
GO:0044262	4814	123	304	15	0.0700514	cellular carbohydrate metabolic process
GO:0004532	4814	3	304	2	0.0712368	exoribonuclease activity
GO:0043604	4814	3	304	2	0.0712368	amide biosynthetic process
GO:0004345	4814	3	304	2	0.0712368	glucose-6-phosphate dehydrogenase activity
GO:0009102	4814	3	304	2	0.0712368	biotin biosynthetic process
GO:0009099	4814	3	304	2	0.0712368	valine biosynthetic process
GO:0016616	4814	59	304	9	0.0712368	oxidoreductase activity, acting on the CH-OH group of donors, NAD or NADP as acceptor
GO:0016614	4814	69	304	10	0.0712368	oxidoreductase activity, acting on CH-OH group of donors
GO:0016744	4814	8	304	3	0.0712368	transferase activity, transferring aldehyde or ketonic groups
GO:0016896	4814	3	304	2	0.0712368	exoribonuclease activity, producing 5'-phosphomonoesters
GO:0071103	4814	8	304	3	0.0712368	DNA conformation change
GO:0006566	4814	8	304	3	0.0712368	threonine metabolic process
GO:0006413	4814	3	304	2	0.0712368	translational initiation
GO:0019877	4814	3	304	2	0.0712368	diaminopimelate biosynthetic process
GO:0033365	4814	3	304	2	0.0712368	protein localization in organelle
GO:0006768	4814	3	304	2	0.0712368	biotin metabolic process
GO:0015934	4814	8	304	3	0.0712368	large ribosomal subunit
GO:0015935	4814	8	304	3	0.0712368	small ribosomal subunit
GO:0009168	4814	15	304	4	0.0727941	purine ribonucleoside monophosphate biosynthetic process
GO:0009167	4814	15	304	4	0.0727941	purine ribonucleoside monophosphate metabolic process
GO:0009127	4814	15	304	4	0.0727941	purine nucleoside monophosphate biosynthetic process
GO:0009126	4814	15	304	4	0.0727941	purine nucleoside monophosphate metabolic process
GO:0016620	4814	15	304	4	0.0727941	oxidoreductase activity, acting on the aldehyde or oxo group of donors, NAD or NADP as acceptor
GO:0016881	4814	15	304	4	0.0727941	acid-amino acid ligase activity
GO:0034660	4814	50	304	8	0.0727941	ncRNA metabolic process
GO:0016903	4814	23	304	5	0.0749766	oxidoreductase activity, acting on the aldehyde or oxo group of donors
GO:0006508	4814	138	304	16	0.0749766	proteolysis
GO:0016765	4814	32	304	6	0.0792413	transferase activity, transferring alkyl or aryl (other than methyl) groups
GO:0044260	4814	1221	304	94	0.0812663	cellular macromolecule metabolic process
GO:0034654	4814	72	304	10	0.0812704	nucleobase, nucleoside, nucleotide and nucleic acid biosynthetic process
GO:0034404	4814	72	304	10	0.0812704	nucleobase, nucleoside and nucleotide biosynthetic process
GO:0006164	4814	42	304	7	0.0850617	purine nucleotide biosynthetic process
GO:0003824	4814	2991	304	207	0.0850617	catalytic activity
GO:0008565	4814	9	304	3	0.0878779	protein transporter activity
GO:0006364	4814	9	304	3	0.0878779	rRNA processing
GO:0016072	4814	9	304	3	0.0878779	rRNA metabolic process
GO:0070011	4814	142	304	16	0.0906741	peptidase activity, acting on L-amino acid peptides
GO:0008237	4814	64	304	9	0.0995777	metallopeptidase activity

## Sheet: only Van up
ID	Pop.total	Pop.term	Study.total	Study.term	p.adjusted	name
GO:0031406	4814	56	139	9	0.0125237	carboxylic acid binding

## Sheet: only Moe Bac down
ID	Pop.total	Pop.term	Study.total	Study.term	p.adjusted	name
GO:0005215	4814	507	20	11	0.000142252	transporter activity
GO:0051234	4814	602	20	11	0.000206432	establishment of localization
GO:0051179	4814	604	20	11	0.000206432	localization
GO:0006810	4814	602	20	11	0.000206432	transport
GO:0005886	4814	278	20	6	0.015554	plasma membrane
GO:0015197	4814	10	20	2	0.015554	peptide transporter activity
GO:0030288	4814	17	20	2	0.0259198	outer membrane-bounded periplasmic space
GO:0030313	4814	18	20	2	0.0259198	cell envelope
GO:0016887	4814	235	20	5	0.0259198	ATPase activity
GO:0044462	4814	18	20	2	0.0259198	external encapsulating structure part
GO:0031975	4814	18	20	2	0.0259198	envelope
GO:0015833	4814	14	20	2	0.0259198	peptide transport
GO:0042597	4814	19	20	2	0.0266743	periplasmic space
GO:0004375	4814	1	20	1	0.0334961	glycine dehydrogenase (decarboxylating) activity
GO:0004151	4814	1	20	1	0.0334961	dihydroorotase activity
GO:0016642	4814	1	20	1	0.0334961	oxidoreductase activity, acting on the CH-NH2 group of donors, disulfide as acceptor
GO:0030312	4814	29	20	2	0.0463319	external encapsulating structure
GO:0016462	4814	309	20	5	0.0463319	pyrophosphatase activity
GO:0016817	4814	311	20	5	0.0463319	hydrolase activity, acting on acid anhydrides
GO:0016818	4814	311	20	5	0.0463319	hydrolase activity, acting on acid anhydrides, in phosphorus-containing anhydrides
GO:0017111	4814	303	20	5	0.0463319	nucleoside-triphosphatase activity
GO:0016812	4814	3	20	1	0.0615951	hydrolase activity, acting on carbon-nitrogen (but not peptide) bonds, in cyclic amides
GO:0019464	4814	3	20	1	0.0615951	glycine decarboxylation via glycine cleavage system
GO:0015081	4814	3	20	1	0.0615951	sodium ion transmembrane transporter activity
GO:0006885	4814	3	20	1	0.0615951	regulation of pH
GO:0055067	4814	3	20	1	0.0615951	monovalent inorganic cation homeostasis
GO:0009071	4814	4	20	1	0.0761102	serine family amino acid catabolic process
GO:0006546	4814	4	20	1	0.0761102	glycine catabolic process
GO:0008289	4814	5	20	1	0.0916761	lipid binding
GO:0016021	4814	561	20	6	0.0970162	integral to membrane

## Sheet: only Moe Bac up
ID	Pop.total	Pop.term	Study.total	Study.term	p.adjusted	name
GO:0016638	4814	12	19	2	0.0813542	oxidoreductase activity, acting on the CH-NH2 group of donors
GO:0016998	4814	10	19	2	0.0813542	cell wall macromolecule catabolic process

[truncated: 4 more sheets: only Moe Van down, only Moe Van up, only Van Bac down, only Van Bac up]
