# Supplementary material for: Genome-wide dynamics of a bacterial response to antibiotics that target the cell envelope
Source: BMC Genomics. 2011 May 11;12:226. doi: 10.1186/1471-2164-12-226 (PMC3123327; doi:10.1186/1471-2164-12-226)
Supplement: Additional file 12 — Analysis of the differentially expressed gene groups illustrated in the venn diagram of Figure 1B, looking for significant similarity with in-house curated lists of functionally related genes. [file 1471-2164-12-226-S12.XLSX]

## Sheet: down unique to moe
Entitylist	Matched with Technology	Matched with EntityList	pValue
sigB regulon	87	3	0.00461587
heat shock regulon	119	3	0.0109621
cvn6	4	1	0.0155912
Carotenoid	7	1	0.0271301
ppGpp repressed genes	189	3	0.0369155

## Sheet: down unique to van
Entitylist	Matched with Technology	Matched with EntityList	pValue
ppGpp repressed genes	189	38	0
Ribosomal protein genes	53	16	3.49364e-08
Amino acid biosynthesis (Sanger)	122	19	9.24639e-05
Cell wall hydrolases	57	10	0.00169824
sigB regulon	87	13	0.00172053
Lysine biosynthesis	16	5	0.00181749
Met	9	3	0.0133143
Val leu ile biosynthesis	25	5	0.0142207
gly ser thr	35	6	0.0157576
cvn1	4	2	0.0194485
Cell wall endopeptidases	11	3	0.0239356
Arg pro metab	30	5	0.0299405
hopanoids	13	3	0.0379931
Peptidoglycan biosynthesis external	22	4	0.0381624

## Sheet: down unique to bac
Entitylist	Matched with Technology	Matched with EntityList	pValue
Resuscitation-promoting factor	7	1	0.0262361
Met	9	1	0.0336092

## Sheet: down common to all 3
Entitylist	Matched with Technology	Matched with EntityList	pValue
ppGpp repressed genes	189	25	0
Conservons	51	10	3.87313e-09
cvn5	4	4	5.37325e-08
cvn13	4	3	1.41363e-05
LAXTG sortase substrate	14	4	4.77169e-05
cvn6	4	2	0.0013861
ABC transport	227	10	0.00256255
glutamate	27	3	0.00798112
tRNA synthetases	28	3	0.00883973
Coelichelin	12	2	0.0140644
Ribosomal protein genes	53	3	0.0479611

## Sheet: down common to moe van
Entitylist	Matched with Technology	Matched with EntityList	pValue
Carotenoid	7	1	0.0109289
ppGpp repressed genes	189	2	0.0340294

## Sheet: down common to van bac
Entitylist	Matched with Technology	Matched with EntityList	pValue
Ribosomal protein genes	53	24	0
ppGpp repressed genes	189	82	0
Amino acid metabolism (KEGG)	184	39	5.39457e-13
tRNA synthetases	28	15	2.01991e-11
Coelichelin	12	10	6.89441e-11
Peptidoglycan biosynthesis cytoplasmic	14	8	6.15181e-07
VitB12 biosynthesis	11	7	1.19375e-06
ATP synthesis	8	6	1.78035e-06
Conservons	51	14	2.61206e-06
cvn10	4	4	1.73045e-05
sigR regulon	26	8	0.000159906
Phe Tyr Trp	33	9	0.000175073
gly ser thr	35	9	0.000285369
cvn12	4	3	0.00102434
Amino acid biosynthesis (Sanger)	122	17	0.00208665
ABC transport	227	25	0.00604327
cvn2	3	2	0.0119889
Val leu ile biosynthesis	25	5	0.0200408
cvn4	4	2	0.0229534
cvn1	4	2	0.0229534
Desferrioxamines	4	2	0.0229534
His	26	5	0.0235324

## Sheet: down common to bac moe
Entitylist	Matched with Technology	Matched with EntityList	pValue
ABC transport	227	11	1.37351e-11
All transport genes	511	12	8.92896e-09
Amino acid transport	34	3	0.000152158
ppGpp repressed genes	189	5	0.000252704
Desferrioxamines	4	1	0.0124877
sigB_roe	87	2	0.0299865

## Sheet: up unique to van
Entitylist	Matched with Technology	Matched with EntityList	pValue
zur regulon	22	18	2.02157e-24
Red	23	14	2.88613e-16
Van genes	7	7	2.3587e-11
Coelibactin	13	7	3.45424e-08
Alternative C-ribosomal proteins	8	5	1.35922e-06
heat shock regulon	119	9	0.0107627
Ribosomal protien genes	53	5	0.0226771
Type III PKS	1	1	0.0307069
Type II PKS	1	1	0.0307069
NRPS type II FAS	10	2	0.0359137

## Sheet: up unique to moe
Entitylist	Matched with Technology	Matched with EntityList	pValue
Amino acid biosynthesis (Sanger)	122	17	4.26309e-07
gly ser thr	35	9	1.31608e-06
Amino acid metabolism (KEGG)	184	19	9.01978e-06
hopanoids	13	4	0.000648987
Resuscitation-promoting factors	7	3	0.00111925
Lysine biosynthesis	16	4	0.00152799
Cell wall hydrolases	57	7	0.00250202
NRPS type II FAS	10	3	0.00356531
cvn9	4	2	0.00620176
Val leu ile biosynthesis	25	4	0.00841734
ppGpp repressed genes	189	13	0.00942986
Deoxysugar glycosyltransferase	21	3	0.0302711
Met	9	2	0.0333706
ABC transport	227	13	0.0367027

## Sheet: up unique to bac
Entitylist	Matched with Technology	Matched with EntityList	pValue
Sensor kinase	48	5	3.84673e-06
hopanoids	13	3	3.37867e-05
Response regulators	63	2	0.0406636

[truncated: 5 more sheets: up common to all 3, up common to van moe, up common to moe bac, up common to bac van, Sheet1]
