# Supplementary material for: Genome-wide dynamics of a bacterial response to antibiotics that target the cell envelope
Source: BMC Genomics. 2011 May 11;12:226. doi: 10.1186/1471-2164-12-226 (PMC3123327; doi:10.1186/1471-2164-12-226)
Supplement: Additional file 13 — Genes whose expression following treatment with all three antibiotics is closely correlated (Pearson correlation > 0. 9) with transcription of the cell wall stress sigma factor σE (SCO3356). [file 1471-2164-12-226-S13.XLSX]

## Sheet: README
			Supplementary data 13: Genes exhibiting similar expression (Pearson correlation >0.9) to σE (SCO3356).

## Sheet: similar sigE 0.9
LOCUS_ID	Probesets	Similarity	[Bac, 0](normalized)	[Bac, 30](normalized)	[Bac, 60](normalized)	[Bac, 90](normalized)	[Moe, 0](normalized)	[Moe, 30](normalized)	[Moe, 60](normalized)	[Moe, 90](normalized)	[Van, 0](normalized)	[Van, 30](normalized)	[Van, 60](normalized)	[Van, 90](normalized)	[none, 0](normalized)	[none, 30](normalized)	[none, 60](normalized)	[none, 90](normalized)	GeneBank_Annotation	LOCUS_ID	UNIPROT_ID
SCO3356	SCE94.07_SCE94.07_r_at	1	-0.545806	1.43163	0.484096	0.313706	-0.962116	0.436889	0.0751734	0.0022014	-0.593429	2.0943	2.27316	2.2626	-0.511351	-0.690726	-0.610088	-0.603284	SCE94.07, sigE, ECF sigma factor, len: 177 aa; previously sequenced therefore identical to TR:E1358525 (EMBL:AJ131213) SigE, ECF sigma factor from Streptomyces coelicolor (177 aa) fasta scores; opt: 1140, z-score: 1336.4, E(): 0, (100.0% identity in 177 aa overlap). Member of ECF sigma factors. Contains Prosite match to PS01063 Sigma-70 factors ECF subfamily signature. Also contains a possible he…	SCO3356	P38133
SCO3357	SCE94.08_SCE94.08_at	0.988762	-0.504027	1.48648	0.272917	0.0690398	-0.570224	0.644834	0.0766745	0.000167529	-0.722113	2.31947	2.64274	2.2545	-0.612976	-0.632118	-0.643408	-0.57939	SCE94.08, unknown, len: 202aa; previously sequenced therefore identical to TR:e1358526 (EMBL:AJ131213) hypothetical protein from Streptomyces coelicolor (202 aa) fasta scores; opt: 1347, z-score: 1386.9, E(): 0, (99.5% identity in 202 aa overlap). Note conflict in first codon, GTG rather than ATG.	SCO3357	Q9ZEP5
SCO3607	SC66T3.18c_SC66T3.18_at	0.986143	-0.679825	2.19996	0.215039	-0.114269	-1.19103	0.448216	0.141679	0.235512	-0.691141	3.90799	3.75983	3.69916	-0.891066	-1.04327	-1.13888	-1.0106	SC66T3.18c, possible secreted protein, len: 489 aa; unknown function, similar to SW:YUAG_BACSU (EMBL:Z99119) Bacillus subtilis hypothetical protein (509 aa), fasta scores; opt: 618 z-score: 592.7 E(): 1.1e-25, 36.8% identity in 503 aa overlap. Also similar to many eukaryotic flotillins (epidermal surface antigens) e.g. TR:O75955 (EMBL:AF089750) Homo sapiens flotillin-1 (427 aa) (34.8% identity in…	SCO3607
SCO0797	SCF43.08_SCF43.08_at	0.983955	-1.06953	1.81686	0.605878	-0.135399	-1.36841	0.990484	0.0886647	0.226542	-1.14149	2.2842	2.75712	2.63623	-1.13171	-0.957902	-1.0146	-0.751053	SCF43.08, possible integral membrane protein, len: 350 aa. Contains possible membrane spanning hydrophobic domains and a TTA /leucine codon, possible target for bldA regulation.	SCO0797
SCO3793	SCAC2.01_SCAC2.01_f_at	0.983433	-0.402433	3.10995	0.938851	0.32947	-0.556581	0.747521	0.0719624	0.00060908	-0.415403	3.75862	3.89692	3.73353	-0.294799	-0.374342	-0.599833	-0.514899	SCAC2.01, conserved hypothetical protein, len: 121 aa; similar to TR:O34593 (EMBL:Z99110) Bacillus subtilis YjqA protein, 125 aa; fasta scores: opt: 459 z-score: 636.3 E(): 6.2e-28; 60.5% identity in 114 aa overlap	SCO3793
SCO3342	SCE7.09c_SCE7.09c_at	0.983303	-0.73517	3.86416	1.43202	0.833565	-0.706181	1.3294	0.0535679	0.0156007	-0.890546	4.71036	4.39175	4.03295	-0.726174	-0.76721	-0.717598	-0.756713	SCE7.09c, possible glycine-rich secreted protein, len: 224aa; Contains a possible N-terminal signal sequence. Also contains Prosite match to PS00013 Prokaryotic membrane lipoprotein lipid attachment site.	SCO3342
SCO0798	SCF43.09_SCF43.09_at	0.98169	-0.459035	1.11366	0.219194	-0.0660889	-0.544712	0.755497	0.146353	0.0886555	-0.418228	1.92813	2.09009	1.86252	-0.459064	-0.447034	-0.257025	-0.361662	SCF43.09, putative secreted protein, len: 411 aa. Weakly similar to several proteins of undefined function e.g. Lactococcus lactis TR:O86271(EMBL:AJ001008) OrfB (341 aa), fasta scores opt: 579 z-score: 550.5 E(): 2.8e-23 31.1% identity in 347 aa overlap.	SCO0798
SCO5105	SCBAC31E11.01_SCBAC3_at	0.97898	-0.689727	2.29717	0.683598	0.0832028	-0.71418	1.33935	0.129445	0.00373777	-0.61763	2.66622	2.73696	2.60697	-0.674819	-0.522124	-0.689803	-0.50047	SCBAC31E11.01, possible membrane protein, len: 410 aa. Contains possible hydrophobic membrane spanning region	SCO5105	Q93IV0
SCO4289	SCD95A.22_SCD95A.22_at	0.978144	-0.785461	4.6492	2.39881	1.50437	-1.01386	1.849	0.138544	-0.0241089	-0.809399	5.00375	4.85246	4.77017	-0.952319	-0.828418	-0.869179	-0.836351	SCD95A.22, possible secreted protein, len: 160 aa. Contains correctly situated match to Prosite entry PS00013 Prokaryotic membrane lipoprotein lipid attachment site and possible N-terminal region signal peptide sequence	SCO4289
SCO3202	hrdD_SCE22.19c_r_at	0.977073	-0.113118	1.79077	0.849869	0.57722	-0.375912	0.752808	0.0749629	-0.216587	-0.0941696	1.96605	2.35751	1.90521	-0.101108	-0.241953	-0.218683	-0.168549	SCE22.19c, hrdD, RNA polymerase principal sigma factor, len: 332 aa; identical to previously sequenced SW:HRDD_STRCO (EMBL:X52982) Streptomyces coelicolor RNA polymerase principal sigma factor HrdD, 332 aa. Contains Pfam match to entry PF00140 sigma70, Sigma-70 factor and matches to Prosite entries PS00715 Sigma-70 factors family signature 1 and PS00716 Sigma-70 factors family signature 2. Contai…	SCO3202	P18249
SCO2668	SC6D10.11_SC6D10.11_at	0.976985	-0.248728	0.787771	0.363073	-0.0122838	-0.228956	0.403207	0.138568	0.0332664	-0.394122	1.66933	1.4027	1.33408	-0.277673	-0.295648	-0.293395	-0.310121	SC6D10.11, hypothetical protein, len: 452 aa; similar to TR:Y103_SYNY3 (EMBL:D64004) Synechocystis sp. hypothetical 45.8 kD protein SLL0103, 420 aa; fasta scores: opt: 265 z-score: 295.0 E(): 5.1e-09; 26.6% identity in 354 aa overlap	SCO2668
SCO3359	SCE94.10_SCE94.10_at	0.97664	-0.555602	1.55047	0.224255	-0.0845113	-0.422358	0.677404	0.204787	0.00734584	-0.698952	2.10165	2.17039	1.83135	-0.686607	-0.742808	-0.456815	-0.421472	SCE94.10, cseC, sensory histidine kinase, len: 507 aa; previously sequenced therefore identical to TR:E1358528 (EMBL:AJ131213) CseC, sensory histidine kinase from Streptomyces coelicolor (507 aa) fasta scores; opt: 3298, z-score: 3217.4, E(): 0, (100.0% identity in 507 aa overlap). Also similar to many others eg. SW:AFQ2_STRCO sensor protein, part of a putative two-component regulatory system inv…	SCO3359	Q9ZEP3
SCO1548	SCL11.04c_SCL11.04c_r_at	0.976517	-0.296807	0.493475	0.341882	0.200822	-0.392605	0.0885805	0.0379076	0.0618792	-0.18259	0.639772	1.0286	1.02497	-0.276641	-0.33351	-0.230556	-0.431443	SCL11.04c, unknown, len: 86 aa	SCO1548
SCO3761	SCH63.08c_SCH63.08c_r_at	0.97621	-0.333275	0.908305	0.0440021	0.100677	-0.26706	0.464294	0.102982	-0.00866572	-0.160988	1.19506	1.13679	1.02685	-0.151407	-0.296661	-0.217052	-0.266085	SCH63.08c, unknown, len: 170 aa	SCO3761
SCO2582	SCC123.20_SCC123.20_at	0.975013	-0.686229	1.79715	0.775593	0.0855103	-0.544967	1.30874	0.130104	0.00696087	-0.667882	2.20799	2.73769	2.31217	-0.543065	-0.62839	-0.857717	-0.70315	SCC123.20, unknown, len: 402 aa. Similar to Mycobacterium tuberculosis TR:O53978(EMBL:AL022073) hypothetical 38.3 KD protein (348 aa), fasta scores opt: 1044 z-score: 981.9 E():0 49.5% identity in 319 aa overlap and Synechocystis sp. (strain PCC 6803) TR:P73529(EMBL:D90907) hypothetical 34.0 KD protein (303 aa), fasta scores opt: 568 z-score: 540.3 E(): 1.1e-22 37.5% identity in 269 aa overlap.	SCO2582	Q9RDK4
SCO4908	2SCK8.34_2SCK8.34_r_at	0.972576	-0.969739	1.72534	0.0585012	-0.0752673	-0.960047	0.558424	0.166001	0.149151	-0.769266	2.35667	2.09188	1.69559	-0.867872	-0.582866	-0.779481	-0.631558	2SCK8.34, probable RNA polymerase sigma factor (fragment), len: 196 aa; similar to SW:RPOE_STRCO (EMBL:L29636) Streptomyces coelicolor RNA polymerase sigma factor SigE, 176 aa; fasta scores: opt: 377 z-score: 396.4 E(): 1.7e-14; 44.6% identity in 148 aa overlap. Contains Pfam match to entry PF00776 Sigma70_ECF, Sigma-70 factor (ECF subfamily) and possible helix-turn-helix motif at residues 148..1…	SCO4908	Q8R5N3
SCO2639	SC8E4A.09c_SC8E4A.09_at	0.971509	-0.096432	0.770236	0.176762	0.107263	-0.190322	0.401694	0.0100559	-0.0378575	-0.046447	0.699967	0.914384	0.878886	-0.0989909	-0.0676457	-0.131518	-0.176901	SC8E4A.09c, possible RNA polymerase sigma factor, len: 208 aa; similar to TR:O53798 (EMBL:AL021958) Mycobacterium tuberculosis RNA polymerase sigma factor SigJ, 177 aa; fasta scores: opt: 221 z-score: 269.6 E(): 1.3e-07; 34.9% identity in 146 aa overlap and to SW:SIGV_BACSU (EMBL:U93874) Bacillus subtilis RNA polymerase sigma factor SigV, 166 aa; fasta scores: opt: 177 z-score: 218.8 E(): 8.9e-05…	SCO2639	Q9L1Z6
SCO3194	SCE22.11_SCE22.11_at	0.971431	-1.6275	2.45948	0.321299	0.0418878	-1.69702	1.02008	0.144624	0.00878239	-1.63793	2.80302	2.65893	2.74989	-1.72057	-1.87104	-1.95829	-1.93924	SCE22.11, possible lipoprotein, len: 407 aa; similar to TR:CAB76012 (EMBL:AL157916) Streptomyces coelicolor putative lipoprotein SC3D11.15, 400 aa; fasta scores: opt: 1416 z-score: 1518.4 E(): 0; 52.4% identity in 403 aa overlap. Contains correctly situated match to Prosite entry PS00013 Prokaryotic membrane lipoprotein lipid attachment site and possible N-terminal domain signal peptide sequence	SCO3194
SCO3358	SCE94.09_SCE94.09_r_at	0.971116	-0.216997	1.30332	0.323297	0.114225	-0.165813	0.486957	0.109604	-0.0126867	-0.221864	1.73415	1.72333	1.33349	-0.311312	-0.137913	-0.108506	-0.210201	SCE94.09, cseB, two-component system response regulator, len: 234 aa; previously sequenced therefore identical to TR:E1358527 (EMBL:AJ131213) CseB, response regulator, positive regulator of sigE transcription from Streptomyces coelicolor (234 aa) fasta scores; opt: 1529, z-score: 1731.2, E(): 0, (100.0% identity in 234 aa overlap). Also similar to many others eg. SW:PHOP_BACSU PhoP, response regu…	SCO3358	Q9ZEP4
SCO4471	SCD65.14_SCD65.14_at	0.970235	-1.17952	2.28993	-0.241244	0.0489631	-1.14489	1.00052	0.269361	0.245442	-1.12062	2.98802	2.78853	2.8098	-0.990843	-1.77158	-1.6534	-1.38118	SCD65.14, possible secreted protein, len: 432 aa; similar to TR:Q9X926 (EMBL:AL035636) Streptomyces coelicolor putative secreted protein SCH5.24c, 431 aa; fasta scores: opt: 1505 z-score: 1459.2 E(): 0; 50.0% identity in 438 aa overlap. Contains correctly situated match to Prosite entry PS00013 Prokaryotic membrane lipoprotein lipid attachment site and possible N-terminal region signal peptide se…	SCO4471	Q9F2R8
SCO2188	SC5F7.13_SC5F7.13_at	0.970131	-0.0474494	1.14479	0.474184	0.0273361	-0.275175	0.536262	0.0569638	-0.00918817	-0.249991	1.19711	1.9192	1.72527	-0.0944486	-0.126159	-0.27185	-0.105823	SC5F7.13, possible peptidase (putative secreted protein), len: 282 aa; similar to TR:CAB38504 (EMBL:AL035636) putative serine protease from Streptomyces coelicolor (385 aa) fasta scores; opt: 873, z-score: 979.4, E(): 0, (49.5% identity in 281 aa overlap). Contains a weak Pfam match to entry PF00089 trypsin, Trypsin. Contains possible N-terminal region signal peptide sequence	SCO2188	Q9S2P8
SCO5741	SC9A10.05c_SC9A10.05_r_at	0.96811	-0.324823	1.26513	0.71395	0.141577	-0.237511	0.750382	0.303419	-0.0802361	-0.327298	2.05662	1.93617	1.50044	-0.338632	-0.123416	-0.229637	-0.495114	SC9A10.05c, probable membrane protein, len: 184 aa	SCO5741
SCO3608	SC66T3.19c_SC66T3.19_r_at	0.967478	-0.126818	1.38156	0.246414	0.0888038	-0.647962	0.109221	0.0276906	0.125985	-0.220256	2.93983	2.709	2.27683	-0.22107	-0.468361	-0.494276	-0.449935	SC66T3.19c, hypothetical protein, len: 169 aa; unknown function, weakly similar to TR:O32077 (EMBL:Z99119), YuaF, Bacillus subtilis hypothetical protein (174 aa), fasta scores; opt: 142 z-score: 164.3 E(): 0.08, 28.0% identity in 161 aa overlap. Contains 5x (V/L)(F/L)(D/E)G repeats near the N-terminus	SCO3608
SCO5742	SC9A10.06c_SC9A10.06_i_at	0.967398	-0.239464	1.43708	1.01928	0.641451	-0.818021	1.0676	0.330345	-0.060318	-0.402767	2.04831	1.87442	1.95611	-0.352822	-0.677825	-0.833611	-0.707563	SC9A10.06c, putative membrane protein, len: 79 aa. Contains possible hydrophobic membrane spanning region	SCO5742
SCO1965	SCC54.25c_SCC54.25c_r_at	0.965904	-0.212606	1.26311	0.0756092	0.0562043	-0.174266	0.169484	0.10815	0.246639	-0.198364	1.59857	1.86559	1.52031	-0.11595	-0.163231	-0.230562	-0.411813	SCC54.25c, possible export associated protein, len: 192aa; similar to many associated with plasmid borne resistance export systems egs. TR:Q52353 (EMBL:L38824) from the IncHI2 plasmid R478 of Serratia marcescens (193 aa) fasta scores; opt: 497, z-score: 593.2, E(): 9.8e-26, (42.2% identity in 192 aa overlap) and SW:TERD_ALCSP terD, tellurium resistance protein from the pMER610 plasmid of Alcalige…	SCO1965	Q9Z501
SCO4613	SCD39.13_SCD39.13_at	0.964835	-1.02063	2.28295	0.204602	0.492457	-1.33695	1.16714	0.240646	-0.056928	-1.20636	2.32995	2.2495	2.27248	-1.28142	-1.31344	-1.34548	-0.825028	SCD39.13, possible integral membrane protein, len: 88 aa; similar to SW:YEAQ_ECOLI (EMBL:AE000274) Escherichia coli hypothetical 8.7 kDa protein in GapA-Rnd intergenic region YeaQ, 82 aa; fasta scores: opt: 233 z-score: 300.6 E(): 2.8e-09; 42.5% identity in 80 aa overlap. Contains possible hydrophobic membrane spanning regions	SCO4613	Q9F2U8
SCO0694	SCF42.04_SCF42.04_at	0.96374	-0.0813131	1.36685	1.06851	0.158317	-0.38562	0.769876	0.0719871	-0.0038112	-0.247978	1.52714	2.61772	1.96604	-0.211759	-0.297046	-0.33884	-0.267302	SCF42.04, unknown, len: 62 aa.	SCO0694
SCO3086	SCE25.27_SCE25.27_at	0.963539	-0.302805	5.02121	1.85413	1.18237	-0.289937	0.551261	-0.02905	0.102434	-0.182181	5.55093	5.33474	4.96665	-0.24573	-0.241291	-0.341597	-0.302691	SCE25.27, possible lipoprotein, len: 259 aa. Contains matches to Prosite entries PS00013 Prokaryotic membrane lipoprotein lipid attachment site (correctly situated) and PS00017 ATP/GTP-binding site motif A (P-loop), possible N-terminal region signal peptide sequence and high content in alanine and glycine amino acid residues	SCO3086
SCO2897	SCE6.34_SCE6.34_at	0.963127	-0.977984	1.57617	0.350734	0.123893	-0.972863	0.831309	0.316285	-0.0639076	-1.24974	1.82254	1.82898	1.79731	-0.907398	-1.20379	-1.36538	-1.18119	SCE6.34, probable secreted penicillin-binding protein, len: 756 aa. Similar to many including: Bacillus subtilis SW:PBPD_BACSU(EMBL:U11882) penicillin-binding protein 4 precursor (624 aa), fasta scores opt: 550 z-score: 456.8 E(): 5.5e-18 28.1% identity in 572 aa overlap and Helicobacter pylori TR:O25319(EMBL:AE000573) penicillin-binding protein 1A (659 aa), fasta scores opt: 750 z-score: 619.0 E…	SCO2897	Q9KZQ6
SCO2970	SCE59.29_SCE59.29_at	0.96257	-0.120373	1.15009	1.02352	0.043149	-0.23161	0.806515	0.0780748	-0.0715288	-0.252858	2.06947	2.35234	1.80756	-0.0601689	-0.338972	-0.305878	-0.0406278	SCE59.29, putative membrane protein, len: 64 aa. Contains possible hydrophobic membrane spanning region	SCO2970
SCO5881	redZ_SC3F7.01c_at	0.96241	-0.00386477	1.54946	0.418474	0.324246	-0.259297	-0.0669899	0.153978	0.0378958	-0.289543	2.55454	2.96744	2.38849	-0.230901	-0.327099	-0.319036	-0.117631	SC2E9.22c, redZ, response regulator, partial CDS, len: >67 aa; identical to TR:P72402 (EMBL:Y07902) RedZ gene (217 aa). Contains probable helix-turn-helix motif at aa 12 to 33 (Score 1209, +3.30 SD) SC3F7.01c, redZ, response regulator, partial CDS, len >184 aa; identical to TR:P72402 (EMBL:Y07902) redZ gene (217 aa), and similar to many two-component regulators e.g. UVRY_ECOLI P07027 UvrY protein…	SCO5881	P72402
SCO3286	SCE15.03c_SCE15.03_at	0.962126	0.00249672	2.23565	0.941885	0.501935	-0.323539	0.454309	-0.0254606	-0.0755323	-0.0745541	4.51008	4.49033	4.48416	-0.0144548	-0.150917	-0.344752	-0.329933	SCE15.03, putative secreted protein, len: 677 aa; weak similarity to SW:YQIK_ECOLI hypothetical protein from Escherichia coli (553 aa) fasta scores; opt: 542, z-score: 501.2, E(): 1.3e-20, (27.0% identity in 504 aa overlap). Contains possible N-terminal region signal peptide sequence also contains a highly hidrophilic central part of the protein	SCO3286
SCO1403	SC1A8A.23_SC1A8A.23_at	0.961602	-0.155547	1.15188	1.27602	0.229814	-0.725799	0.804137	0.186891	-0.429775	-0.311846	2.0526	2.73703	2.23759	-0.317962	-0.428714	-0.479837	-0.0846351	SC1A8A.23, possible membrane protein, len: 180aa; contains possible membrane-spanning hydrophobic regions.	SCO1403
SCO3048	SCBAC19G2.03c_SCBAC1_at	0.961164	-0.626145	3.05849	0.504473	-0.178769	-0.133955	0.802766	0.568294	0.977743	-0.408789	3.822	3.88382	3.4762	-0.386707	-0.374444	-0.381472	-0.49632	SCBAC19G2.03c, possible membrane protein, len: 397aa: similar to TR:O69850 (EMBL:AL023702) putative transcriptional regulator from Streptomyces coelicolor (366 aa) fasta scores; opt: 615, Z-score: 578.6, 34.694% identity (37.072% ungapped) in 343 aa overlap. Contains possible membrane-spanning hydrophobic region. Also has region of similarity with adjacent CDS SCBAC19F3.02.	SCO3048
SCO4369	2SCD52.01_SCD10.01_at	0.961062	-0.214329	0.879668	0.0904059	-0.035861	-0.347168	0.340686	0.0630876	0.0385688	-0.148945	1.46841	1.03208	0.964566	-0.21443	-0.193538	-0.187847	-0.162161	2SCD52.01, hypothetical protein (fragment), len: >312 aa; similar to N-terminal region of TR:CAB95880 (EMBL:AL359988) Streptomyces coelicolor hypothetical 26.1 kDa protein (fragment) SCD10.01, 261 aa; fasta scores: opt: 232 z-score: 233.3 E(): 1.7e-05; 32.0% identity in 225 aa overlap SCD10.01, unknown (fragment), len: >261 aa. High content in glycine and aspartate amino acid residues. Contains 2…	SCO4369
SCO5935	SC7H1.05_SC7H1.05_at	0.960553	-0.0738177	0.219097	0.0868802	-0.00585818	-0.0193834	0.137228	0.00125774	-0.0177992	-0.0507174	0.522044	0.567206	0.497395	-0.0177565	-0.114021	-0.0858113	-0.0896522	SC7H1.05, putative membrane protein, len: 297 aa. Contains possible hydrophobic membrane spanning region	SCO5935
SCO5147	SCP8.10_SCP8.10_r_at	0.960114	-0.166705	1.52072	0.772479	-0.112852	-0.372399	1.40137	0.53081	0.0507927	-0.153724	2.14265	2.32879	2.22953	-0.11305	-0.418652	-0.587301	-0.447479	SCP8.10, probable ECF-subfamily sigma factor, len: 223 aa; similar to TR:O05735 (EMBL:U87308) Mycobacterium avium extracytoplasmic function alternative sigma factor SigE, 251 aa; fasta scores: opt: 852 z-score: 1013.1 E(): 0; 62.5% identity in 216 aa overlap and to SW:CARQ_MYXXA (EMBL:X71062) Myxococcus xanthus RNA polymerase sigma factor CarQ, 174 aa; fasta scores: opt: 285 z-score: 347.6 E(): 6…	SCO5147	Q9FBL1
SCO1793	SCI5.01_SCI51.33_at	0.959004	-0.965438	1.2805	1.03255	-0.33737	-1.12204	1.03868	0.226794	0.176507	-1.06574	2.02486	2.14985	2.11722	-1.0144	-1.11836	-1.25323	-1.19549	SCI5.01, partial CDS, unknown, len: >195aa; similar to TR:O87735 (EMBL:D89936) sporulation control protein Spo0M from Bacillus subtilis (258 aa) fasta scores; opt: 283, z-score: 342.4, E(): 9.7e-12, (32.7% identity in 153 aa overlap). SCI51.33, hypothetical protein, partial CDS, len: >98 aa; unknown function, similar to TR:O87735 (EMBL:D89936), Spo0M, Bacillus subtilis sporulation-control protein…	SCO1793
SCO1384	SC1A8A.04c_SC1A8A.04_at	0.957885	-0.362723	0.73349	0.27988	-4.76837e-07	-0.214181	0.459943	0.13109	0.0758432	-0.409495	0.727161	1.29436	0.965785	-0.379815	-0.381071	-0.356805	-0.148301	SC1A8A.04c, hypothetical protein, len: 267aa; similar to but longer than SW:Q50606 (Y0DG_MYCTU) hypothetical protein from Mycobacterium tuberculosis (162 aa) fasta scores; opt: 503, z-score: 488.2, E(): 9.2e-20, 56.0% identity in 141 aa overlap. Contains Pfam match to entry PF00498 FHA, FHA domain	SCO1384	Q9KZP8
SCO3977	SCBAC25E3.14_SCBAC25_at	0.957657	-0.207067	1.3681	0.59297	-0.00496721	-0.343345	1.24155	0.258749	0.0636419	-0.402423	1.89817	1.75192	1.69235	-0.267177	-0.184008	-0.384738	-0.44375	SCBAC25E3.14, possible protease (putative secreted protein), len: 519aa: similar to many eg. TR:Q9FBK9 (EMBL:AL390975) putative protease SCP8.12 from Streptomyces coelicolor (542 aa) fasta scores; opt: 1265, Z-score: 796.4, 43.636% identity (47.431% ungapped) in 550 aa overlap and TR:O06291 (EMBL:Z98260) HtrA from Mycobacterium tuberculosis (549 aa) fasta scores; opt: 614, Z-score: 396.6, 34.870%…	SCO3977	Q93J30
SCO3712	SCH35.12c_SCH35.12c_at	0.95764	-0.505608	3.31501	0.637147	0.187884	-0.593696	1.02033	0.150191	0.0316846	-0.470707	2.87391	2.94954	2.50219	-0.564391	-0.488842	-0.377759	-0.433927	SCH35.12c, possible hydrolase, len: 278aa; similar to many polysaccharide deacetylases from Rhizobia spp. eg. SW:NODB_RHIME chito-oligosaccharide deacetylase from Rhizobium meliloti (217 aa) fasta scores; opt: 399, z-score: 428.0, E(): 1.6e-16, (36.9% identity in 187 aa overlap).	SCO3712	Q9X8Z4
SCO3341	SCE7.08c_SCE7.08c_at	0.957524	0	3.20713	0.968697	0.184747	-0.336517	0.742031	-0.218153	-0.280827	0.00251389	3.8144	3.52989	3.30777	-0.0188084	-0.383188	-0.470676	-0.51926	SCE7.08c, possible integral membrane protein, len: 167aa; Contains possible membrane spanning hydrophobic regions.	SCO3341
SCO2255	SCC75A.01c_SC1G2.17c_at	0.957036	-0.51172	2.34284	0.221279	-0.0696411	-0.199925	0.693481	0.190179	0.272854	-0.511465	2.77571	2.84988	2.28175	-0.479055	-0.214861	-0.156394	-0.200428	SCC75A.01c, possible membrane protein, partial CDS, len: > 268 aa. Highly similar to another putative membrane protein from Streptomyces coelicolor TR:CAB45459(EMBL:AL079348) SC66T3.03 (330 aa), fasta scores opt: 695 z-score: 823.4 E():0 54.8% identity in 241 aa overlap. Contains possible membrane spanning hydrophobic domains. SC1G2.17c, unknown, partial CDS, len: > 116 aa. Highly similar to the …	SCO2255
SCO1794	SCI5.02_SCI5.02_at	0.955184	-0.590398	0.870403	0.672891	-0.0670395	-0.776578	0.519961	0.101929	0.156351	-0.772372	1.20636	1.42445	1.20272	-0.708403	-0.909493	-0.964335	-0.897734	SCI5.02, conserved hypothetical protein, len: 179 aa; similar to many eg. TR:O06235 (EMBL:Z95388) hypothetical protein from Mycobacterium tuberculosis (176 aa) fasta scores; opt: 581, z-score: 658.0, E(): 2.6e-29, (52.9% identity in 172 aa overlap)	SCO1794
SCO3999	2SC10A7.03_2SC10A7.0_at	0.95428	-0.488428	1.79147	-0.155991	0.114035	-0.434169	0.633226	0.343101	0.750921	-0.564419	2.1355	2.28237	1.82739	-0.346397	-0.493028	-0.535316	-0.337084	2SC10A7.03, possible lipoprotein, len: 376 aa. Contains match to Prosite entry PS00017 ATP/GTP-binding site motif A (P-loop) and correctly situated match to Prosite entry PS00013 Prokaryotic membrane lipoprotein lipid attachment site. Also contains possible N-terminal region signal peptide sequence	SCO3999
SCO0226	SCJ9A.05c_SCJ9A.05c_at	0.952678	-0.932877	1.35162	-0.16781	0.0851521	-1.0396	0.732049	0.222581	0.0570319	-1.20162	1.68516	1.33884	1.54601	-1.01317	-1.16487	-1.18144	-1.13814	SCJ9A.05c, possible membrane protein, len: 234aa; contains possible peripheral membrane hydrophobic region.	SCO0226
SCO7233	SC2H12.32_SC2H12.32_s_at	0.952003	-0.740633	0.527252	-0.168172	0.149866	-0.990316	0.305401	0.207892	0.249758	-0.871781	1.06054	0.991114	1.23459	-0.747184	-0.80451	-0.652283	-0.608046	SC2H12.32, possible secreted protein, len: 934 aa. Note the product of this CDS is rich in the amino acid proline. Contains a possible N-terminal signal sequence. Contains a TTA /leucine codon, possible target for bldA regulation.	SCO7233
SCO4134	SCD84.01c_SCD72A.20_at	0.951948	-0.30025	1.34372	-0.0891275	0.0317953	-0.165511	1.02365	0.370689	0.272136	-0.344794	1.72252	1.82649	2.13819	-0.227821	-0.343404	-0.291396	-0.145382	SCD84.01c, possible lipoprotein, len: >160 aa; similar to N-terminal region of TR:Q9X5Q4 (EMBL:AF127374) Streptomyces lavendulae MitR, 514 aa; fasta scores: opt: 274 z-score: 307.9 E(): 1.1e-09; 34.6% identity in 133 aa overlap. Contains correctly situated match to Prosite entry PS00013 Prokaryotic membrane lipoprotein lipid attachment site and possible N-terminal region signal peptide sequence S…	SCO4134	Q8CJU6
SCO3396	SCE9.03c_SCE9.03c_at	0.951168	-0.480993	1.40855	0.133998	0.438726	-0.552024	0.986711	0.442821	0.0476693	-0.608144	1.96248	1.56744	1.37625	-0.57334	-0.591998	-0.687571	-0.725417	SCE9.03c, possible membrane protein, len: 370 aa; unknown function, similar to SW:YLI2_CORGL (EMBL:X60312) Corynebacterium glutamicum hypothetical protein (426 aa), fasta scores; opt: 274 z-score: 307.1 E(): 8.8e-10, 23.9% identity in 351 aa overlap and TR:P94973 (EMBL:Z85982) Mycobacterium tuberculosis hypothetical protein (489 aa) (23.1% identity in 386 aa overlap). Contains hydrophobic regions…	SCO3396
SCO5148	SCP8.11_SCP8.11_at	0.950715	-0.124484	1.38223	0.746461	0.0698733	-0.444714	1.33865	0.394142	-0.205086	-0.161109	1.94233	1.86769	1.79201	-0.189682	-0.195295	-0.527803	-0.479834	SCP8.11, possible membrane protein, len: 329 aa. Contains possible hydrophobic membrane spanning region	SCO5148
SCO1323	2SCG61.05c_2SCG61.05_at	0.950593	-0.22322	0.533749	0.29994	0.312188	-0.437656	-0.0844046	0.107601	0.098869	-0.274356	0.870842	1.13431	0.724322	-0.275525	-0.14719	-0.103766	0.0125732	2SCG61.05c, possible integral membrane protein, len: 258aa; similar to many eg. TR:Q9RKH4 (EMBL:AL133252) putative integral membrane protein from Streptomyces coelicolor (249 aa) fasta scores; opt: 353, z-score: 396.9, E(): 1.2e-14, 33.2% identity in 244 aa overlap. Contains possible membrane-spanning hydrophobic regions.	SCO1323
SCO1383	SC1A8A.03c_SC1A8A.03_at	0.9499	-0.325814	0.865018	0.437253	0.199403	-0.15845	0.392241	0.148915	-0.0351047	-0.333585	0.721581	1.02625	0.780391	-0.32442	-0.132985	-0.13249	-0.205294	SC1A8A.03c, hypothetical protein, len: 246aa; similar to SW:Q50605 (Y0DF_MYCTU) hypothetical protein from Mycobacterium tuberculosis (247 aa) fasta scores; opt: 359, z-score: 418.8, E(): 6.8e-16, 42.2% identity in 230 aa overlap.	SCO1383	Q9KZP9
SCO5487	SC2A11.21c_SC2A11.21_at	0.948414	-0.507372	2.41422	0.688767	-0.566378	-0.26618	1.72792	0.282036	0.295532	-0.458171	3.23585	3.18817	2.77764	-0.33505	-0.484883	-0.5515	-0.343637	SC2A11.21c, unknown, len: 242 aa; some similarity in C-terminus to enterobacterial ampD genes e.g. AMPD_ECOLI AMPD protein (183 aa), fasta scores; opt: 210 z-score: 212.6 E(): 0.00014, 31.5% identity in 149 aa overlapand Enterobacter cloacae TR:Q46957 (EMBL:U40785) anhydro-n-acetylmuramyl-tripeptide amidase (187 aa), fasta scores; opt: 207 z-score: 192.0 E(): 0.0019, 31.6% identity in 155 aa over…	SCO5487	O86582
SCO4611	SCD39.11_SCD39.11_at	0.948108	-0.0889721	0.450828	0.535197	0.100842	-0.19373	0.242117	-0.0204256	-0.0463076	-0.0646876	0.818711	1.34652	1.07545	-0.0139372	-0.10273	-0.104092	-0.0277993	SCD39.11, unknown, len: 197 aa	SCO4611
SCO5140	SCP8.03_SCP8.03_r_at	0.947906	-0.0698228	0.0890079	0.171692	0.0580716	-0.255068	0.138011	0.0758762	-0.147268	-0.117029	0.525021	0.597266	0.74332	-0.105828	-0.197822	-0.170499	-0.199793	SCP8.03, hypothetical protein, len: 252 aa; similar to TR:Q46063 (EMBL:X81379) Corynebacterium glutamicum ORF2, 211 aa; fasta scores: opt: 938 z-score: 1070.3 E(): 0; 67.1% identity in 210 aa overlap	SCO5140
SCO0736	3SC5B7.14c_3SC5B7.14_at	0.947709	-0.756723	0.870378	0.047122	0.348784	-0.978081	0.459533	0.0357688	0.0944932	-0.783197	1.0767	1.05042	1.42579	-0.676156	-1.2159	-1.19903	-1.06003	3SC5B7.14c, possible secreted protein, len: 231 aa. Contains possible N-terminal region cleavable signal peptide sequence	SCO0736
SCO4263	SCD49.04_SCD49.04_at	0.947199	-0.315802	1.27117	-0.098949	0.171252	-0.522712	1.09905	0.535455	0.094161	-0.50527	1.83155	1.67554	1.68247	-0.549669	-0.935256	-0.70649	-0.529811	SCD49.04, possible transcriptional regulatory protein, len: 1251 aa; N-terminal domain similar to TR:Q9RD3 (EMBL:AL133422) Streptomyces coelicolor putative transcriptional regulatory protein SCM1.10, 888 aa; blastp scores: Score = 154 (54.2 bits), Expect = 5.7e-15, Sum P(2) = 5.7e-15 Identities = 120/425 (28%), Positives = 176/425 (41%) and C-terminal domain similar to TR:Q9ZGI0 (EMBL:AF079139) S…	SCO4263	Q9K4E9
SCO5199	2SC3B6.23c_2SC3B6.23_at	0.946365	-0.0347443	1.87036	1.55781	0.0978003	-0.143831	1.47424	0.102542	-0.116483	-0.114697	2.44349	2.84793	2.24833	-0.156512	-0.28039	-0.381362	-0.378124	2SC3B6.23c, conserved hypothetical protein, len: 487 aa; similar to TR:O53341 (EMBL:AL021646) Mycobacterium tuberculosis hypothetical 49.4 kD protein, 472 aa; fasta scores: opt: 1382 z-score: 1331.8 E(): 0; 46.2% identity in 489 aa overlap	SCO5199
SCO5863	cutS_SC2E9.04_at	0.94497	-0.0840695	0.899799	0.36671	-0.110551	-0.278568	0.761191	0.198742	0.13405	-0.171689	0.882255	1.27765	1.69799	-0.19431	-0.226603	-0.250057	-0.344347	SC2E9.04, cutS, two-component sensor (kinase), len: 414 aa; identical to SW:CUTS_STRLI (EMBL:Q03757) CutS protein from Streptomyces lividans (414 aa). Contains Pfam match to entry signal PF00512, Signal C terminal domain, score 191.45. Contains possible hydrophobic membrane spanning regions	SCO5863	P0A4I7
SCO5934	SC7H1.04_SC7H1.04_at	0.944599	-0.0268085	0.59423	0.128075	0.135319	-0.138103	0.0994215	-0.105732	-0.170885	-0.024816	0.660501	0.719785	0.576315	-0.0737085	-0.097048	0.00916831	-0.173818	SC7H1.04, possible sigma factor, len: 200 aa; some similarity to sigma factors (ECF subfamily) from diverse organisms e.g. Alcaligenes eutrophus CNRH_ALCEU P37978 rna polymerase sigma factor cnrh (191 aa), fasta scores; opt: 230 z-score: 337.3 E(): 1.4e-11, 29.5% identity in 183 aa overlap	SCO5934	O54163
SCO3760	SCH63.07c_SCH63.07c_at	0.944001	-0.238259	0.874961	0.197173	0.228883	-0.229459	0.239828	-0.0329555	0.00756168	-0.193067	1.01836	0.640111	0.71713	-0.276134	-0.0928265	-0.0624866	-0.133785	SCH63.07c, possible secreted protein, len: 325 aa; similar to TR:Q9X8R0 (EMBL:AL049754) Streptomyces coelicolor hypothetical 33.9 kDa protein SCH10.21c, 329 aa; fasta scores: opt: 589 z-score: 637.7 E(): 5.3e-28; 37.5% identity in 328 aa overlap. Contains possible N-terminal region signal peptide sequence	SCO3760
SCO2570	SCC123.08c_SCC123.08_at	0.943989	-0.121533	2.19451	1.09654	0.285971	-0.202159	0.438927	-0.130135	-0.2394	-0.144222	1.81537	2.6325	2.1515	-0.0415935	-0.0893901	-0.00248464	-0.0943286	SCC123.08c, possible secreted protein, len: 258 aa. Contains a possible N-terminal signal sequence.	SCO2570
SCO2167	SC5F7.34c_SC5F7.34c_r_at	0.943722	0.0444164	1.42362	0.543494	0.559416	-0.225809	0.191367	-0.0482413	-0.14534	-0.0310726	1.04676	1.54839	1.35822	-0.0660356	-0.0590998	-0.184043	-0.227585	SC5F7.34c, unknown, len: aa	SCO2167
SCO4509	SCD35.16_SCD35.16_at	0.942886	-0.0281711	0.576331	0.0386586	0.0695868	-0.0475823	0.100274	-0.0223665	-0.0226701	0.0559896	1.07364	1.21498	1.29438	0.0135517	-0.195565	-0.0634778	-0.135203	SCD35.16, unknown, len: 124 aa. Contains possible coiled-coil region at aprox. residues 40..56	SCO4509
SCO4277	SCD95A.10c_SCD95A.10_r_at	0.94164	-4.76837e-07	0.586815	1.18777	0.223478	-0.33635	0.56936	0.0739501	-0.141666	-0.0647027	1.58412	1.87974	1.90068	-0.170569	-0.292361	-0.288804	-0.224079	SCD95A.10c, possible tellurium resistance protein, len: 191 aa; highly similar to many tellurium resistance related proteins, e.g. SW:TERE_SERMA (EMBL:L38824) Serratia marcescens tellurium resistance protein TerE, 191 aa; fasta scores: opt: 864 z-score: 1027.3 E(): 0; 65.4% identity in 191 aa overlap and to TR:CAB62770 (EMBL:AL133424) Streptomyces coelicolor SCF56.25 tellurium resistance protein …	SCO4277	Q9KXW4
SCO2367	SCC8A.25c_SCC8A.25c_at	0.941038	-0.43331	1.22014	0.755897	-0.118067	-0.171687	0.950224	0.335564	0.12576	-0.531386	1.31899	1.94917	1.62149	-0.280177	-0.452617	-0.83095	-0.687363	SCC8A.25c, conserved hypothetical protein, len: 191aa; similar to proteins associated with resistance to tellurium salts e.g. SW:Q52357 (TERD_SERMA) tellurium resistance protein TerD from Serratia marcescens (192 aa) fasta scores; opt: 853, z-score: 1006.2, E(): 0, 67.2% identity in 192 aa overlap. Also strongly similar to others from Streptomyces coelicolor e.g. TR:CAB62770 (EMBL:AL356892) and n…	SCO2367	Q9KY23
SCO7724	SC8D11.15c_SC8D11.15_at	0.940356	-0.252584	1.28369	-0.0502527	0.225966	-0.378025	0.49085	0.116107	0.0169805	-0.114842	1.45562	1.16073	0.895575	-0.278306	-0.15625	-0.215989	-0.253887	SC8D11.15c, hypothetical protein, len: 471 aa; similar to TR:Q9WX25 (EMBL:AL079345) Streptomyces coelicolor putative membrane protein SCE68.06c, 464 aa; fasta scores: opt: 428 z-score: 361.4 E(): 1.4e-12; 40.4% identity in 478 aa overlap	SCO7724
SCO3044	SCE34.25_SCE34.25_at	0.940103	-0.425382	1.07952	-0.150702	0.0886369	-0.597834	0.710485	0.386497	0.284847	-0.496289	1.41043	1.24938	1.41768	-0.429521	-0.88075	-0.960034	-0.807883	SCE34.25, conserved hypothetical protein, len: 507 aa; similar to TR:O68907 (EMBL:AF05830) Streptomyces roseofulvus FrnA, 770 aa; fasta scores: opt: 711 z-score: 770.7 E(): 0; 33.9% identity in 508 aa overlap, to Streptomyces coelicolor SCE34.27 (fagment), >356 aa; fasta scores: opt: 1210 z-score: 1128.7 E(): 0; 51.5% identity in 359 aa overlap, to SCE34.26, 507 aa; fasta scores: opt: 739 z-score…	SCO3044
SCO4588	SCD20.06_SCD20.06_at	0.939314	0.0491703	2.44723	0.49834	0.381655	-0.19152	0.0348506	-0.0694119	-0.104587	-0.0556331	3.20981	3.07216	2.39131	-0.15713	-0.0700542	-0.0767142	-0.0177108	SCD20.06, unknown, len: 508 aa	SCO4588
SCO7017	SC1H10.06c_SC1H10.06_at	0.939255	-0.383376	1.25914	0.0487235	0.0101097	-0.357871	0.562669	0.0385421	0.070869	-0.44679	1.84187	1.11055	1.05381	-0.472528	-0.321227	-0.324614	-0.282379	SC1H10.06c, possible membrane protein, len: 297 aa. Similar to several including: Streptomyces coelicolor TR:Q9XAL0 (EMBL:AL079348) putative membrane protein, SC66T3.03 (330 aa), fasta scores opt: 561 z-score: 634.9 E(): 6.4e-28 50.8% identity in 315 aa overlap. Contains possible membrane spanning hydrophobic domains	SCO7017
SCO1695	SCI30A.16_SCI30A.16_at	0.938491	-0.0511172	0.925456	1.06734	-0.0106783	-0.179926	0.918012	0.0724122	-0.0324985	-0.0530345	1.98912	3.13249	2.77691	-0.195721	-0.193965	-0.241485	-0.089023	SCI30A.16, unknown, len: 200aa	SCO1695
SCO2368	SCC8A.26c_SCC8A.26c_r_at	0.93799	-0.35168	0.39084	0.62023	0.188663	-0.244011	0.397352	0.0814009	-0.00897312	-0.244538	0.705607	1.32669	1.40156	-0.20125	-0.372509	-0.40891	-0.55616	SCC8A.26c, conserved hypothetical protein, len: 191aa; similar to proteins associated with resistance to tellurium salts e.g. SW:Q52357 (TERD_SERMA) tellurium resistance protein TerD from Serratia marcescens (192 aa) fasta scores; opt: 866, z-score: 1036.9, E(): 0, 65,8% identity in 190 aa overlap. Also strongly similar to others from Streptomyces coelicolor e.g. TR:CAB62770 (EMBL:AL356892) and n…	SCO2368	Q9KY22
SCO5652	SC6A9.15_SC6A9.15_at	0.937536	-0.442339	2.80441	0.783414	-0.0012722	-0.426019	1.37225	0.314142	0.186682	-0.364265	2.62718	2.3463	1.88332	-0.493181	-0.454444	-0.534287	-0.422589	SC6A9.15, conserved hypothetical protein, len: 135 aa; similar to TR:Q98D71 (EMBL:AP003005) hypothetical protein from Rhizobium loti (134 aa) fasta scores; opt: 401, Z-score: 482.3, E(): 3.1e-19, 46.212% identity (46.565% ungapped) in 132 aa overlap.	SCO5652
SCO4779	pkaJ_SCD63.11_at	0.936733	-0.396165	2.27473	0.203249	0.0420938	-0.31564	0.0132418	-0.0222842	0.072293	-0.261005	2.67126	2.49653	1.80057	-0.253681	-0.163919	-0.16742	-0.207331	SCD63.11, pkaJ, serine/threonine protein kinase, len: 548 aa; N-terminal region similar to TR:CAB50939 (EMBL:AL096849) Streptomyces coelicolor putative protein serine/threonine kinase SCI11.13, 550 aa; fasta scores: opt: 1006 z-score: 815.3 E(): 0; 56.9% identity in 297 aa overlap and to TR:AAD47061 (EMBL:AF159501) Myxococcus xanthus Pkn4, 643 aa; fasta scores: opt: 639 z-score: 521.3 E(): 1.4e-2…	SCO4779	Q9L0H8
SCO3843	SCH69.13_SCH69.13_s_at	0.936335	-0.209453	1.02863	0.221123	0	-0.0787834	0.260949	-0.10466	-0.0868794	-0.324224	1.40468	1.31431	0.881425	-0.202305	-0.0272907	-0.184564	0.00316938	SCH69.13, unknown, len: 290 aa; similar to the N-terminal region of TR:P71590 (EMBL:Z80233) hypothetical protein from Mycobacterium tuberculosis (527 aa) fasta scores; opt: 268, z-score: 221.4, E(): 5.3e-05, (28.1% identity in 217 aa overlap).	SCO3843
SCO2160	SC6G10.33_SC6G10.33_at	0.935341	-0.133072	0.281295	0.0873563	0.0684738	-0.185725	0.0399715	0.0198056	0.0899332	-0.0852312	0.783568	1.29307	1.10654	-0.154192	-0.0565448	-0.108914	-0.168111	SC6G10.33, possible large membrane protein, len: 516 aa; contains possible hydrophobic membrane spanning region near the N-terminal domain	SCO2160
SCO2903	SCE19A.03c_SCE19A.03_i_at	0.935273	-0.607725	3.25371	0.95399	0.826683	-0.20694	2.08177	0.314329	-0.0168266	-0.565259	3.03418	2.77464	2.53582	-0.3738	-0.34979	-0.668333	-0.664771	SCE19A.03c, possible secreted protein, len: 134 aa; unknown function, probable CDS suggested by GC frameplot, positional base preference and amino acid composition. Contains probable N-terminal signal sequence and appropriately positioned PS00013 Prokaryotic membrane lipoprotein lipid attachment site, so may be a lipoprotein	SCO2903
SCO2939	SCE56.03c_SCE56.03c_at	0.933866	0.016129	2.25508	0.765052	0.857384	-0.541438	0.930398	-0.0145992	-0.319689	-0.106905	1.89114	1.84598	1.68492	-0.13125	-0.150907	-0.136713	-0.245774	SCE56.03c, unknown, len: 260 aa	SCO2939
SCO5358	2SC6G5.02_2SC6G5.02_at	0.933655	-0.782707	1.35197	0.124863	0.538451	-0.72061	0.408413	0.108705	0.0857627	-0.798779	1.21786	0.985027	1.07061	-0.703274	-0.781174	-0.931698	-0.781329	2SC6G5.02, possible membrane protein, len: 382 aa; regions similar to many of undefined function e.g. TR:O68907 (EMBL:AF058302) FrnA from Streptomyces roseofulvus (770 aa) fasta scores; opt: 747, z-score: 793.3, E(): 0, 40.8% identity in 304 aa overlap. Also similar to others from Streptomyces coelicolor e.g. TR:O69850 (EMBL:AL023702) putative transcriptional regulator (366 aa) fasta scores; opt:…	SCO5358
SCO3676	SCH35.48c_SCH35.48c_at	0.93364	-0.00303984	1.87572	0.375129	-0.159095	-0.0268981	0.315841	-0.185657	-0.107852	-0.0548401	2.12266	2.30417	1.70899	0.0133158	-0.255701	-0.403484	-0.303012	SCH35.48c, possible integral membrane protein, len: 350aa; Contains possible membrane spanning hydrophobic regions in the C-terminal half and a hydrophobic N-terminal half.	SCO3676
SCO6378	SC4A2.14c_SC4A2.14c_at	0.931885	-0.202909	1.15541	-0.0169902	-2.38419e-07	-0.16249	0.583459	0.18061	0.12272	-0.198855	1.19241	1.06882	0.845761	-0.224648	-0.172466	-0.131517	-0.223954	SC4A2.14c, small hydrophobic protein, len: 99 aa; contains segment of similarity to BCRC_BACLI bacitracin transport permease protein BcrC (203 aa), fasta scores; opt: 123 z-score: 260.1 E(): 3.1e-07, 60.6% identity in 33 aa overlap. Similar in parts to downstream ORF SC3A7.24c (57.0% identity in 114 aa overlap). Contains possible hydrophobic membrane spanning region	SCO6378	O86670
SCO4903	2SCK8.29c_2SCK8.29c_f_at	0.931808	-0.00863409	5.3722	3.17881	2.5006	-0.148488	1.38266	-0.0546239	-0.28142	0.0854823	4.2599	5.02965	4.79816	-0.0161155	-0.298666	-0.53819	-0.386841	2SCK8.29c, possible membrane protein, len: 67aa; similar to TR:O34719 (EMBL:AF017113) Bacillus subtilis YvlC protein, 65 aa; fasta scores: opt: 107 z-score: 169.7 E(): 0.069; 33.9% identity in 62 aa overlap. Contains possible hydrophobic membrane spanning region	SCO4903
SCO2366	SCC8A.24c_SCC8A.24c_r_at	0.931602	-0.105873	0.284912	0.425533	0.232284	-0.125676	0.135209	-0.055549	-0.180704	-0.0413494	0.596621	0.891214	0.820763	-0.0863361	-0.0545375	-0.0843197	-0.243254	SCC8A.24c, possible integral membrane protein, len: 380aa; similar to other eg. TR:Q9Z654 (EMBL:AF102543) hypothetical protein from Zymomonas mobilis (339 aa) fasta scores; opt: 428, z-score: 504.2, E(): 1.3e-20, 43.3% identity in 374 aa overlap and TR:CAB57414 (EMBL:AL121746) putative integral membrane protein from Streptomyces coelicolor (370 aa) fasta scores; opt: 2038, z-score: 2376.3, E(): 0…	SCO2366
SCO3136	galK_SCE66.15c_r_at	0.931434	-0.135993	0.487195	0.374626	-0.017776	-0.0591262	0.368359	0.115924	-0.0626284	-0.0275532	0.432554	0.927085	0.816146	-0.0873877	-0.158243	-0.216923	-0.169283	SCE66.15c, galK, galactokinase (EC 2.7.1.6), len: 387aa; strongly similar to many eg. SW:P13227 (GAL1_STRLI) galactokinase from Streptomyces lividans (397 aa) fasta scores; opt: 2131, z-score: 2454.6, E(): 0, 88.8% identity in 383 aa overlap. Contains Pfam match to entry PF00288 GHMP_kinases, GHMP kinases putative ATP-binding proteins, Prosite match to PS00627 GHMP kinases putative ATP-binding do…	SCO3136	Q9K3S8
SCO2601	SCC88.12c_SCC88.12c_at	0.930811	-0.399541	1.69186	0.381186	-0.0721221	-0.225625	0.753399	0.141113	0.0580308	-0.189411	1.90308	1.33486	1.23312	-0.280241	-0.19518	-0.218871	-0.173171	SCC88.12c, possible integral membrane protein, len: 358 aa. Contain possible hydrophobic membrane spanning regions	SCO2601
SCO2168	SC5F7.33c_SC5F7.33c_r_at	0.930651	-0.00768805	1.51411	0.158803	0.0644722	-0.185448	0.180357	-0.165177	-0.195077	0.0267849	1.23445	1.54958	1.30081	0.0174249	-0.216475	-0.262257	-0.299562	SC5F7.33c, unknown, possible hydrophilic protein, len: 259aa; some similartity to others of undefined function eg. SW:Y617_SYNY3 hypothetical protein from Synechocystis sp. strain PCC6803 (267 aa) fasta scores; opt: 313, z-score: 322.8, E(): 1.2e-10, (30.6% identity in 232 aa overlap). Contains probable coiled coil regions approx. 35-55aa and 45-110aa.	SCO2168
SCO5798	SC4H2.19c_SC4H2.19c_at	0.930624	-0.282126	2.47827	0.477494	-0.157766	-0.11718	0.205864	-0.430551	0.0113478	-0.274256	2.70317	2.68834	2.35066	-0.192638	-0.136757	0.00559807	-0.127143	SC4H2.19c, probable secreted protein, len: 409 aa; Contains probable N-terminal signal sequence and appropriately positioned PS00013 Prokaryotic membrane lipoprotein lipid attachment site. Highly similar to downstream CDS SC4H2.18c (405 aa), fasta scores; E(): 0, 61.8% identity in 406 aa overlap	SCO5798	O69974
SCO0614	SCF55.38c_SCF55.38c_at	0.930317	0.0014708	0.386875	0.0196555	0.0491197	-0.138546	0.0469146	-0.0600378	-0.102433	-0.0307951	0.579412	0.874521	0.6584	0.00355069	-0.0153791	0.0118663	-0.105405	SCF55.38c, unknown, len: 94 aa	SCO0614
SCO6354	SC3A7.22c_SC3A7.22c_at	0.929975	-0.291141	0.530929	-0.0208671	0.0738237	-0.180151	0.33928	-0.070172	0.0199304	-0.273117	0.765934	0.897024	0.451858	-0.178943	-0.133492	-0.0762841	-0.0272675	SC3A7.22c, probable two-component regulator, len: 204 aa; similar to many e.g. CUTR_STRLI transcriptional regulatory protein CutR (217 aa), fasta scores; opt: 386 z-score: 526.1 E(): 4.7e-22, 38.1% identity in 202 aa overlap. Contains Pfam matches to entry PF00486 trans_reg_C, Transcriptional regulatory proteins, C terminal, score 69.70, E-value 1.8e-19 and to entry PF00072 response_reg, Response…	SCO6354	O86623
SCO3045	SCE34.26_SCE34.26_at	0.929493	-0.375652	0.876335	-0.129975	0.302057	-0.17803	0.430121	0.107345	0.0010039	-0.389699	0.842053	0.741383	0.903403	-0.308521	-0.171563	-0.246862	-0.0887686	SCE34.26, putative secreted protein, len: 507 aa; similar to TR:O68907 (EMBL:AF05830) Streptomyces roseofulvus FrnA, 770 aa; fasta scores: opt: 1350 z-score: 1461.9 E(): 0; 55.1% identity in 430 aa overlap, to Streptomyces coelicolor SCE34.24, 472 aa; fasta scores: opt: 2161 z-score: 2145.7 E(): 0; 70.9% identity in 471 aa overlap, to SCE34.25, 507 aa; fasta scores: opt: 739 z-score: 735.6 E(): 0…	SCO3045
SCO6621	SC1F2.18_SC1F2.18_at	0.929189	-0.0581265	3.1158	0.700213	0.432491	0.0306794	-0.11028	-0.212293	-0.100566	-0.00636737	3.60912	4.01829	3.12238	-0.0592208	0.0219819	-0.0516904	-0.027372	SC1F2.18, unknown, len: 424 aa; some similarity to C-terminus of TR:O54229 (EMBL:AJ223176) Streptomyces granaticolor Ser/Thr protein kinase (780 aa), fasta scores; opt: 260 z-score: 221.0 E(): 4.5e-05, 27.8% identity in 439 aa overlap	SCO6621
SCO1089	2SCG4.05c_2SCG4.05c_at	0.929042	-0.93856	1.38939	0.60767	0.279136	-0.658909	-0.0260482	0.889065	0.793347	-0.852352	1.90334	4.20184	4.22161	-0.871973	-0.883848	-0.756673	-0.33912	2SCG4.05c, unknown, len: 467 aa. High content in alanine, asparagine and valine amino acid residues	SCO1089
SCO3397	SCE9.04_SCE9.04_i_at	0.928651	-0.752629	1.01804	0.106392	0.443465	-0.595512	1.05706	0.363185	0.025547	-0.82464	1.60813	1.34553	1.1563	-0.633011	-0.876398	-0.845446	-0.647503	SCE9.04, possible integral membrane lysyl-tRNA synthetase, len: 601 aa; unknown function, similar to hypothetical proteins e.g. N-terminal half of SW:P94974 (SYK2_MYCTU) Mycobacterium tuberculosis probable lysyl-tRNA synthetase (1172 aa), fasta scores; opt: 1245 z-score: 1445.4 E(): 0, 39.9% identity in 604 aa overlap and TR:O69916 (EMBL:AL023861) S.coelicolor putative integral membrane protein (…	SCO3397	Q9X8H7
SCO3710	SCH35.14c_SCH35.14c_at	0.927889	0.256023	1.8849	0.433108	0.0532093	-0.245362	0.00572427	-0.104087	-0.116845	0.0508998	4.16029	3.73218	3.31127	0.00600179	-0.136513	-0.16067	-0.23866	SCH35.14c, possible large integral membrane protein, len: 544aa; Contains possible membrane spanning hydrophobic regions. Region (282-346aa) of similarity to SW:YZ25_MYCTU hypothetical protein from from Mycobacterium tuberculosis (535aa) blast scores: Identities = 32/69 (46%), Positives = 37/69 (53%).	SCO3710
SCO1375	SC10A9.17_SC10A9.17_r_at	0.927297	-0.186867	0.883592	0.238176	0.297103	-0.188196	0.279776	-0.0673374	-0.020182	-0.141523	0.595921	0.658458	0.728732	-0.326	-0.158381	-0.067009	-0.0146011	SC10A9.17, unknown, len: 67 aa: similar to TR:Q9AD54 (EMBL:AL590463) SCP1.96 from Streptomyces coelicolor plasmid SCP1.	SCO1375
SCO3009	SCE33.11c_SCE33.11c_at	0.926974	-0.158931	0.313048	0.545139	0.0428352	-0.611637	0.366656	0.340563	0.0245085	-0.223088	1.60087	2.88092	2.76143	-0.306545	-0.508285	-0.813839	-0.532808	SCE33.11c, hypothetical protein, len: 254 aa; similar to TR:O05886 (EMBL:Z95121) Mycobacterium tuberculosis hypothetical 24.5 kD protein MTCY20B11.16c, 214 aa; fasta scores: opt: 487 z-score: 551.0 E(): 3.1e-23; 47.6% identity in 210 aa overlap	SCO3009	Q9KYX2
SCO6722	SC5F2A.05c_SC5F2A.05_r_at	0.92655	-0.712288	0.887564	-0.0821075	0.448034	-1.01898	0.7782	0.465058	0.123317	-0.754702	1.03676	1.24919	1.51133	-0.709619	-1.1911	-1.08412	-0.904855	SC5F2A.05c, possible regulator, len: 138aa; similar to TR:P95753 (EMBL:D50051) SsgA protein associated with sporulation and cell division in Streptomyces griseus (136 aa) fasta scores; opt: 233, z-score: 312.5, E(): 4.3e-10, (33.9% identity in 115 aa overlap).	SCO6722
SCO0695	SCF42.05_SCF42.05_at	0.926336	-0.0584874	0.606003	0.45824	0.0666411	-0.207185	0.387158	0.00152381	-0.0407173	-0.000215371	0.766664	1.7169	1.05151	-0.148047	-0.168549	-0.0120955	-0.114127	SCF42.05, unknown, len: 328 aa; similar to TR:Q9KZT0 (EMBL:AL353832) hypothetical protein SCE6.08 from Streptomyces coelicolor (326 aa) fasta scores; opt: 371, Z-score: 407.1, E(): 4.8e-15, 35.629% identity (39.145% ungapped) in 334 aa overlap.	SCO0695
SCO5797	SC4H2.18c_SC4H2.18c_at	0.926156	-0.0844941	1.98055	0.85628	0.483894	-0.290741	-0.0102094	-0.464502	-0.364243	-0.0802914	2.19992	2.08179	1.92315	-0.164201	-0.00330957	-0.0256033	-0.200062	SC4H2.18c, probable secreted protein, len: 405 aa; Contains probable N-terminal signal sequence and appropriately positioned PS00013 Prokaryotic membrane lipoprotein lipid attachment site. Highly similar to upstream CDS SC4H2.19c (409 aa), fasta scores; E(): 0, 61.8% identity in 406 aa overlap	SCO5797	O69973
SCO4163	SCD84.30_SCD84.30_at	0.925249	-0.698554	1.80478	-0.123617	-0.248816	-0.143602	0.636945	0.49859	0.779967	-0.592877	2.23006	2.28074	1.74059	-0.389306	-0.425777	-0.394579	-0.186912	SCD84.30, possible secreted protein, len: 245 aa. Contains possible N-terminal region signal peptide sequence	SCO4163
SCO6527	SC5C7.12_SC5C7.12_at	0.925084	-0.1749	0.417467	0.659421	0.189333	-0.445047	0.151212	0.0636253	-0.185023	-0.273106	0.682099	1.42493	0.875536	-0.410252	-0.146245	-0.161736	-0.300132	SC5C7.12, probable membrane protein, len: 717 aa; contains large hydrophobic domain at N-terminus	SCO6527	O86709
SCO7540	SC8G12.16c_SC8G12.16_at	0.924765	0.0616908	0.597837	0.917334	0.129253	-0.213096	0.536981	-0.197836	-0.18246	-0.0451115	1.66151	2.1326	1.5373	-0.103641	-0.124586	-0.0629001	-0.0794897	SC8G12.16c, hypothetical protein, len: 223 aa. Similar to many proteins of unknown function e.g. Streptomyces coelicolor TR:CAB53137(EMBL:AL109962) conserved hypothetical protein, SCJ1.19C (223 aa), fasta scores: opt: 425 z-score: 510.8 E(): 5.4e-21 40.5% identity in 220 aa overlap. Contains 2x Pfam matches to entry PF00571 CBS, CBS domain	SCO7540
SCO2461	SCC24.32_SCC24.32_r_at	0.924435	-0.444363	0.177076	0.162649	-0.0768356	-0.393559	0.249063	0.263978	0.165564	-0.409502	0.852123	0.516037	0.82712	-0.374912	-0.448348	-0.410907	-0.403333	SCC24.32, possible secreted protein, len: 108 aa. Contains possible N-terminal region signal peptide sequence	SCO2461
SCO3046	SCBAC19G2.01_SCE34.2_at	0.9239	-0.0223422	0.97746	-0.0541625	-0.12834	-0.189821	0.822892	0.299591	0.202669	-0.0485927	1.16587	1.18713	1.09366	-0.199741	-0.244119	-0.257413	-0.261482	SCBAC19G2.01, conserved hypothetical protein, len: >199aa: similar to neighbouring gene TR:Q9KZK1 (EMBL:AL353862) conserved hypothetical protein SCE34.25 fasta scores; opt: 558, Z-score: 599.1, 44.796% identity (50.254% ungapped) in 221 aa overlap. Contains possible hydrophobic membrane spanning regions SCE34.27, conserved hypothetical protein (fragment), len: >357 aa; similar to TR:O68907 (EMBL:…	SCO3046
SCO5332	SCBAC5H2.01_SC6G9.01_at	0.923801	-0.177008	0.345086	0.316578	-0.0462835	-0.123757	0.141887	0.0896147	0.235257	-0.21271	0.706525	1.10559	1.52081	-0.0463662	-0.28467	-0.325712	-0.253412	SCBAC5H2.01, unknown (fragment), len: >33 aa SC6G9.01c, hypothetical protein, partial CDS, len: >409 aa; unknown function, possible CDS suggested by positional base preference and amino acid composition. The coding sequence has unusually low %G+C content. Alternative start codons are present at codons 9 and 27	SCO5332
SCO5497	SC8D9.09_SC8D9.09_at	0.92317	-0.168552	1.03282	1.29037	-0.206436	-0.016511	1.60585	0.0893585	0.0611223	-0.229758	3.15259	4.0772	3.03077	-0.136636	-0.18333	-0.282816	-0.164599	SC8D9.09, unknown, len: 164aa; similar to many of undefined function eg. TR:O06336 (EMBL:Z95390) hypothetical protein from Mycobacterium tuberculosis (177 aa) fasta scores; opt: 171, z-score: 213.4, E(): 0.00014, (34.9% identity in 109 aa overlap).	SCO5497
SCO4934	SCK13.26_SCK13.26_at	0.923047	-0.832739	0.473804	0.0903173	0.0446272	-0.924849	0.534798	0.219975	0.0759382	-0.750655	0.639359	0.835534	0.953336	-0.678119	-0.953499	-0.901248	-0.639446	SCK13.26, possible lipoprotein, len: 414 aa; similar to TR:Q9KYV1 (EMBL:AL355832) Streptomyces coelicolor putative lipoprotein SCE22.11, 407 aa; fasta scores: opt: 1603 z-score: 1740.6 E(): 0; 60.5% identity in 415 aa overlap. Contains correctly situated match to Prosite entry PS00013 Prokaryotic membrane lipoprotein lipid attachment site	SCO4934
SCO4651	yjr2_SCD82.22_at	0.921361	-0.0810289	1.61685	-0.0460978	-0.184367	-0.307364	1.14668	0.265062	0.422082	-0.104407	1.43757	1.73081	1.79126	-0.149075	-0.451148	-0.640066	-0.556079	SCD82.22, yjr2, possible lipoprotein, len: 282 aa; identical to previously sequenced SW:YRJ2_STRCO (EMBL:L24552) Streptomyces coelicolor hypothetical 30.0 kD protein in rplJ 5' region (ORF2), 282 aa. Contains correctly situated match to Prosite entry PS00013 Prokaryotic membrane lipoprotein lipid attachment site and to entry PS00017 ATP/GTP-binding site motif A (P-loop), also contains possible N-…	SCO4651	P41109
SCO1088	2SCG4.04c_2SCG4.04c_at	0.921162	-0.798554	0.902562	0.456012	0.171261	-0.526211	-0.0781237	0.499387	0.400082	-0.532482	0.993808	2.78785	2.85681	-0.51788	-0.586703	-0.586511	-0.522172	2SCG4.04c, possible oxidoreductase, len: 272 aa; similar to TR:Q9X4X1 (EMBL:AF119621) Pseudomonas abietaniphila hypothetical protein; short-chain dehydrogenase/reductase family (SDR) DitG, 244 aa; fasta scores: opt: 251 z-score: 280.0 E(): 4.1e-08; 28.7% identity in 254 aa overlap and to SW:FABG_VIBHA (EMBL:U39441) Vibrio harveyi 3-oxoacyl-[acyl-carrier protein] reductase (EC 1.1.1.100) FabG, 244…	SCO1088	Q9K3R0
SCO7294	SC5F8.04c_SC5F8.04c_at	0.920573	-0.0421433	0.418636	0.154897	-0.0994143	-0.0773474	0.310158	-0.0505455	-0.0272344	-0.0617158	1.04285	1.50911	1.0225	-0.0344604	-0.0216378	-0.0602593	-0.112643	SC5F8.04c, hypothetical protein, len: 434 aa. Similar to Streptomyces coelicolor TR:Q9X9W9 (EMBL:AL096743) putative transport associated protein, SCI7.21 (399 aa), fasta scores opt: 428 z-score: 449.2 E(): 1.5e-17 38.3% identity in 209 aa overlap	SCO7294	Q9K4M0
SCO3285	SCE15.02c_SCE1_part1_at	0.919566	-0.0225098	1.34571	0.352913	0.155717	-0.17497	0.0978168	-0.00494289	-0.125571	-0.0490449	4.30701	3.89719	3.30871	-0.0897748	-0.130318	-0.089725	-0.121592	SCE15.02c, large glycine/alanine rich protein, len: 1772aa	SCO3285
SCO2664	SC6D10.07_SC6D10.07_at	0.918949	-0.53636	0.802088	0.0871668	-0.0234494	-0.407336	0.75513	0.397452	0.324623	-0.497177	0.847536	1.0045	1.04036	-0.426212	-0.378565	-0.350161	-0.221932	SC6D10.07, possible sugar-binding protein, len: 352 aa; similar to TR:O34563 (EMBL:Z99117) Bacillus subtilis glutamine ABC transporter (glutamine-binding protein) GlnH, 27 33; fasta scores: opt: 474 z-score: 507.4 E(): 7.5e-21; 32.6% identity in 285 aa overlap and to SW:GLNH_BACST (EMBL:M61017) Bacillus stearothermophilus glutamine-binding protein precursor GlnH, 262 aa; fasta scores: opt: 414 z-…	SCO2664	Q9L263
SCO3050	SCBAC19G2.05c_SCBAC1_at	0.918575	-0.0772729	0.67269	0.885012	0.45734	-0.508675	0.0513687	0.0903412	-0.007418	-0.246766	0.634458	1.38042	1.68117	-0.239408	-0.23134	-0.211647	-0.334043	SCBAC19G2.05c, unknown, len: 346aa: no significant database matches.	SCO3050
SCO1023	SCG20A.03_SCG20A.03_at	0.918519	-0.9193	0.51574	1.3382	-0.0646443	-1.08106	0.441106	0.437466	0.122886	-1.29158	1.37184	2.58122	2.18543	-1.04456	-0.974078	-0.734556	-0.185348	SCG20A.03, possible membrane protein, len: 202 aa; similar to TR:Q9RIY8 (EMBL:AL109962) Streptomyces coelicolor hypothetical 20.8 kD protein, SCJ1.26, 193 aa; fasta scores: opt: 201 z-score: 245.7 E(): 3.3e-06; 35.4% identity in 195 aa overlap. Contains possible hydrophobic membrane spanning regions	SCO1023
SCO3343	SCE7.10c_SCE7.10c_at	0.917802	-0.218605	1.11106	0.940195	0.428258	0.00521453	0.0219506	-0.22326	-0.00856384	-0.222874	1.57514	3.04049	3.27899	-0.0467224	-0.284026	-0.264803	-0.385454	SCE7.10c, unknown, len: 124 aa; similar to SW:YRAI_BACSU hypothetical protein from Bacillus subtilis (144 aa) fasta scores; opt: 252, z-score: 308.2, E(): 7.6e-10, (42.4% identity in 92 aa overlap).	SCO3343
SCO3108	SCE41.17_SCE41.17_at	0.917464	-0.567149	0.14677	0.919645	0.572644	-0.527543	0.254162	0.7238	0.0164878	-0.642574	1.71606	2.31205	2.81142	-0.565752	-0.456436	-0.797085	-0.838844	SCE41.17, conserved hypothetical protein, len: 65 aa; similar to TR:O05901 (EMBL:Z95210) Mycobacterium tuberculosis hypothetical 6.4 kDa protein MTCY21C12.03, 59 aa; fasta scores: opt: 102 z-score: 149.9 E(): 0.76; 29.3% identity in 58 aa overlap	SCO3108
SCO5862	cutR_SC2E9.03_f_at	0.916033	-0.169752	0.437656	0.170013	-0.0800321	-0.161005	0.308739	0.0930688	0.0354648	-0.189572	0.41311	0.81791	1.28972	-0.191521	-0.171275	-0.307353	-0.350828	SC2E9.03, cutR, two-component regulator CutR, len: 217 aa; identical to CUTR_STRLI Q03756 transcriptional regulatory protein CutR from Streptomyces lividans (217 aa). Contains Pfam match to entry trans_reg_C PF00486, Transcriptional regulatory proteins, C terminal, score 74.36	SCO5862	P0A4I1
SCO2190	SC5F7.11_SC5F7.11_at	0.915468	-0.365046	0.20706	0.324938	0.021769	-0.211565	0.250549	0.0440318	-0.000896454	-0.166804	0.280156	0.67758	0.660007	-0.229551	-0.18614	-0.226907	-0.383581	SC5F7.11, unknown, len: 369aa; similar to SW:Y00R_MYCTU hypothetical protein from Mycobacterium tuberculosis (301 aa) fasta scores; opt: 885, z-score: 925.1, E(): 0, (46.9% identity in 290 aa overlap).	SCO2190	Q9S2P6
SCO3217	SCE8.10_SCE8.10_at	0.915442	-0.543387	0.525969	0.892018	0.00589347	-0.291175	0.386452	0.203239	0.132647	-0.661105	1.04515	2.32433	2.31864	-0.69034	-0.25846	-0.412225	-0.128872	SCE8.10, cdaR, transcriptional activator protein, len: 638 aa; Previously sequenced and therefore identical to CdaR (EM:AF124138) transcriptional activator protein for the CDA biosynthesis cluster in Streptomyces coelicolor. Also similar to many including SW:AFSR_STRCO AfsR, a global regulatory protein for secondary metabolite formation in Streptomyces coelicolor A3(2) (993 aa) fasta scores; opt:…	SCO3217	Q9Z389
SCO1645	SCI41.28c_Pfam_match_at	0.915257	-0.962509	0.0255027	0.445302	-0.136997	-0.874686	0.180902	0.170959	0.207073	-1.02754	0.75718	1.90811	1.63241	-1.04677	-0.788072	-0.9726	-0.615587	SCI41.28c, hypothetical protein, len: 197 aa. Identical to TR:O87597 (EMBL:AF086832) Streptomyces coelicolor hypothetical 18.6 kD protein and similar to SW:VG59_BPMD2 (EMBL:AF022214) Mycobacteriophage D29 gene 59 protein, 153 aa; fasta scores: opt: 175 z-score: 225.0 E(): 3.7e-05; 35.2% identity in 122 aa overlap	SCO1645	Q9RJ59
SCO7219	SC2H12.18c_SC2H12.18_f_at	0.914967	-0.0501695	0.814525	0.156261	0.081634	-0.325842	-0.11463	-0.359353	-0.288406	-0.104357	1.06461	1.04141	0.998391	-0.252982	-0.00911268	-0.00723298	-0.070845	SC2H12.18c, possible phosphoglycerate mutase, len: 208 aa. Similar to Deinococcus radiodurans TR:Q9RUJ3(EMBL:AE001985) phosphoglycerate mutase (237 aa), fasta scores opt: 143 z-score: 182.9 E(): 0.01 31.5% identity in 222 aa overlap. Contains 2xPfam matches to entry PF00300 PGAM, Phosphoglycerate mutase family.	SCO7219
SCO2062	SC4G6.31c_SC4G6.31c_at	0.914516	0.0257266	0.263522	0.385045	-0.0817347	-0.43095	0.353965	0.0913712	-0.18511	-0.248206	0.518835	0.604994	0.87407	-0.0801401	-0.290305	-0.226733	-0.130844	SC4G6.31c, unknown, len: 403aa	SCO2062
SCO3079	SCE25.20_SCE25.20_r_at	0.913416	-0.0801268	0.279671	0.213219	0.151154	-0.161802	0.224347	0.160495	-0.0211569	-0.0765629	0.20604	0.518383	0.724862	-0.0331275	-0.151416	-0.1706	-0.124542	SCE25.20, probable thiolase, len: 406 aa; similar to SW:CATF_ACICA (EMBL:AF009224) Acinetobacter calcoaceticus beta-ketoadipyl CoA thiolase (EC 2.3.1.-) CatF, 401 aa; fasta scores: opt: 957 z-score: 1066.1 E(): 0; 40.0% identity in 415 aa overlap and to TR:CAB45575 (EMBL:AL079355) Streptomyces coelicolor PcaF, beta-ketoadipyl CoA thiolase SC4C6.11c, 400 aa; fasta scores: opt: 895 z-score: 916.7 E…	SCO3079	Q9KZ69
SCO1385	SC1A8A.05c_SC1A8A.05_at	0.913384	-0.547404	1.27039	0.0881195	0.0227675	-0.291571	0.845287	0.336241	0.163885	-0.460656	1.36914	0.977935	1.01207	-0.5035	-0.658544	-0.69895	-0.510371	SC1A8A.05c, putative membrane protein, len: 284 aa; similar to SW:Q50608 (Y0DI_MYCTU) hypothetical protein from Mycobacterium tuberculosis (292 aa) fasta scores; opt: 421, z-score: 440.5, E(): 4.2e-17, 33.6% identity in 277 aa overlap. Contains potential coiled-coil region 106-140 aa. Contains possible hydrophobic membrane spanning region	SCO1385
SCO2472	SC7A8.11_SC7A8.11_r_at	0.912769	-0.0993824	0.701234	0.0558114	0.252194	-0.274484	0.113269	-0.142141	-0.182532	-0.0348895	0.917814	0.635908	0.547405	-0.130356	-0.00584602	-0.0137456	-0.143094	SC7A8.11, possible integral membrane protein, len: 228 aa; similar to SW:YGJQ_ECOLI (EMBL:U18997) Escherichia coli hypothetical 25,5 kD protein, 230 aa; fasta scores: opt: 405 z-score: 493.9 E(): 4e-20; 37.7% identity in 207 aa overlap and to SW:SANA_ECOLI (EMBL:Z47804) Escherichia coli SanA protein, 239 aa; fasta scores: opt: 328 z-score: 401.5 E(): 5.7e-15; 34.7% identity in 170 aa overlap. Con…	SCO2472
SCO6776	SC6A5.25_SC6A5.25_at	0.912685	-0.204088	2.2446	0.913636	0.289188	-0.205622	1.04041	0.0613411	-0.157202	-0.314634	1.03833	2.28437	1.83794	-0.129309	-0.330161	-0.395203	-0.2943	SC6A5.25, unknown, len: 370 aa; similar to SW:YZ34_MYCTU hypothetical protein from Mycobacterium tuberculosis (372 aa) fasta scores; opt: 1125, z-score: 1301.0, E(): 0, (51.3% identity in 335 aa overlap). Contains Prosite match to PS00017 ATP/GTP-binding site motif A (P-loop)	SCO6776
SCO1749	2SCI34.02_2SCI34.02_at	0.912135	-0.603131	1.8185	-0.659006	-0.757405	-0.344703	0.707617	0.813998	0.722644	-0.495714	2.71491	3.11432	2.59391	-0.342215	-1.06964	-1.34437	-1.198	2SCI34.02, conserved hypothetical protein, len: 146 aa; similar to TR:O06229 (EMBL:Z95388) Mycobacterium tuberculosis hypothetical 27.6 kDa protein MTCY270.21, 241 aa; fasta scores: opt: 311 z-score: 378.3 E(): 1.3e-13; 41.8% identity in 141 aa overlap	SCO1749	Q9EWX7
SCO4202	2SCD46.16c_2SCD46.16_at	0.912057	-0.17223	0.786099	0.531479	0.0979941	-0.345749	0.0990159	-0.30689	-0.346011	-0.187339	0.733672	1.59367	0.980384	-0.036411	-0.135241	-0.0732762	-0.252709	2SCD46.16c, possible NLP/P60-family secreted protein, len: 386aa; similar to many from Streptomyces coelicolor eg. TR:Q9XAE3 (EMBL:AL079356) putative secreted protein (391 aa) fasta scores; opt: 781, z-score: 663.2, E(): 1.9e-29, 38.9% identity in 378 aa overlap. Contains Pfam match to entry PF00877 NLPC_P60, NLP/P60 family, a possible cleavable N-terminal signal sequence and coiled-coil regions …	SCO4202
SCO1982	SC3C9.17c_SC3C9.17c_r_at	0.911719	0.000246525	1.51725	0.315507	0.376714	-0.372455	-0.0431016	-0.27966	-0.325175	-0.00189368	1.99123	1.52485	1.36318	-0.0474618	2.89281e-05	-0.0133502	-0.0534296	SC3C9.17c, hypothetical protein, len: 60 aa; similar to SCP1 borne TR:Q9AD30 (EMBL:AL590463) Streptomyces coelicolor hypothetical 6.3 kDa protein SCP1.120, 59 aa; fasta scores: opt: 224 Z-score: 325.4 bits: 63.6 E(): 1.6e-10; 66.667% identity in 45 aa overlap	SCO1982
SCO5196	2SC3B6.20_2SC3B6.20_at	0.910821	-0.0404038	2.06448	-0.064414	-0.0535011	-0.1322	-0.133642	-0.133952	0.0860974	-0.0785093	2.52833	2.37874	1.99229	-0.111247	0.0366255	-0.107843	-0.107165	2SC3B6.20, conserved hypothetical protein, len: 226 aa; similar to TR:CAB93731 (EMBL:AL357613) Streptomyces coelicolor hypothetical 23.8 kD protein SC5F8.03c, 225 aa; fasta scores: opt: 439 z-score: 523.3 E(): 1.1e-21; 37.8% identity in 222 aa overlap	SCO5196
SCO7205	SC2H12.04_SC2H12.04_s_at	0.910677	0.0434511	0.5541	-0.0183129	-0.0744128	-0.137639	0.211884	0.0711083	-0.0329574	-0.0185065	1.66351	1.46791	1.06976	-0.0166887	-0.11144	-0.143962	0.0108776	SC2H12.04, possible hydrolase, len: 286 aa. Highly similar to many including: Moraxella sp. SW:DEH1_MORSP(EMBL:D90422) haloacetate dehalogenase H-1 (EC 3.8.1.3) (294 aa), fasta scores opt: 556 z-score: 678.4 E(): 2.6e-30 35.6% identity in 292 aa overlap and Streptomyces coelicolor: TR:Q9RD12(EMBL:AL133422) putative hydrolase, SCM1.32 (298 aa), fasta scores opt: 653 z-score: 795.7 E(): 0 42.2% ide…	SCO7205	Q9K480
SCO0593	SCF55.17c_SCF55.17c_r_at	0.909924	-0.027369	0.594348	0.133082	0.168853	-0.258907	-0.0864913	-0.0849794	-0.142653	0.0479784	1.46674	1.21575	1.05073	-0.000479062	0.072856	-0.00483926	0.0110604	SCF55.17c, unknown, len: 275 aa	SCO0593
SCO4904	2SCK8.30c_2SCK8.30c_at	0.90922	-0.920867	2.65752	0.162338	-0.0903926	-0.306913	1.91166	0.901288	1.04677	-0.822201	2.92677	2.47233	2.39587	-0.52177	-0.429967	-0.543029	-0.319895	2SCK8.30c, possible integral membrane protein, len: 183 aa; similar to TR:CAC14351 (EMBL:AL445945) Streptomyces coelicolor putative integral membrane protein 2SCF60.18, 179 aa; fasta scores: opt: 193 z-score: 230.8 E(): 2.7e-05; 32.0% identity in 153 aa overlap. Contains possible hydrophobic membrane spanning regions	SCO4904
SCO3285	SCE15.02c_SCE1_part2_at	0.909134	-0.0580654	1.15138	0.121139	0.275737	-0.0864065	0.10029	-0.0458436	-0.00198491	-0.0614581	4.16045	4.00192	3.26621	-0.0336073	-0.0709387	-0.104427	-0.0552654	SCE15.02c, large glycine/alanine rich protein, len: 1772aa	SCO3285
SCO2065	SC4G6.34_SC4G6.34_at	0.908972	-0.103752	1.40868	1.45049	-0.62656	-0.123383	1.31154	-0.0511775	0.0123102	-0.0358782	2.56631	3.05892	2.0405	-0.0210169	-0.356477	-0.335607	-0.396351	SC4G6.34, unknown, len: 446 aa; weakly similar to two other hypothetical proteins from Streptomyces coelicolor; TR:CAB45208 (EMBL:AL079308) (509 aa) fasta scores; opt: 382, z-score: 443.7, E(): 2.2e-17, (33.3% identity in 448 aa overlap) and TR:O86499 (EMBL:AL031232) (469 aa) fasta scores; opt: 222, z-score: 259.2, E(): 4.1e-07, (27.7% identity in 437 aa overlap)	SCO2065
SCO5195	2SC3B6.19_2SC3B6.19_at	0.908095	-0.2984	2.08686	-0.148462	-0.391278	-0.0365804	-0.0432946	-0.0950991	0.266682	-0.307159	2.49256	2.58109	2.07784	-0.0713011	-0.0463409	-0.243211	-0.11071	2SC3B6.19, hypothetical protein, len: 584 aa; N-terminal region similar to N-terminal region of TR:Q9RSA4 (EMBL:AE002055) Deinococcus radiodurans tellurium resistance protein TerA DR2223, 400 aa; fasta scores: opt: 552 z-score: 357.3 E(): 1.9e-12; 40.6% identity in 239 aa overlap and C-terminal region similar to TR:Q9RWP1 (EMBL:AE001920) Deinococcus radiodurans conserved hypothetical protein DR06…	SCO5195	Q9FCJ3
SCO2392	SC4A7.20_SC4A7.20_at	0.907779	-0.0694749	0.536128	0.345324	0.013824	-0.200868	0.262709	-0.264709	-0.278646	-0.0675993	0.935445	1.50603	0.88351	-0.142296	-0.0903408	-0.0214601	0.0271193	SC4A7.20, possible lipoprotein, len: 305 aa; similar to TR:Q9X7W9 (EMBL:AL049485) Streptomyces coelicolor hypothetical 28.1 kD protein, 261 aa; fasta scores: opt: 137 z-score: 160.4 E(): 0.15; 31.0% identity in 187 aa overlap. Contains correctly situated match to Prosite entry PS00013 Prokaryotic membrane lipoprotein lipid attachment site and possible N-terminal region signal peptide sequence	SCO2392	Q9RDP5
SCO3402	SCE9.09_SCE9.09_r_at	0.907491	-0.102155	0.51478	0.61829	-0.0226254	-0.121182	0.102599	-0.0908508	-0.169216	-0.0848188	0.980578	1.5294	0.976279	-0.165217	-0.0327625	-0.0440966	0.082372	SCE9.09, possible secreted protein, len: 162 aa; unknown function, similar to TR:O06277 (EMBL:Z95557) Mycobacterium tuberculosis hypothetical protein (158 aa), fasta scores; opt: 174 z-score: 218.1 E(): 7.9e-05, 31.3% identity in 128 aa overlap. Hydrophobic protein containing possible N-terminal signal sequence	SCO3402
SCO4610	SCD39.10_SCD39.10_at	0.907404	0.15487	1.1301	1.02274	-0.662216	-0.0665132	0.917286	-0.152342	-0.111851	0.0995859	2.8302	3.52203	2.60387	-0.0257575	-0.391641	-0.401017	-0.0961515	SCD39.10, possible integral membrane protein, len: 138 aa; similar to TR:O53882 (EMBL:AL022004) Mycobacterium tuberculosis hypothetical 13.7 kDa protein MTV043.63c, 129 aa; fasta scores: opt: 509 z-score: 623.4 E(): 3e-27; 63.1% identity in 122 aa overlap. Contains possible hydrophobic membrane spanning regions	SCO4610
SCO0834	SCF43A.24c_SCF43A.24_r_at	0.907199	-0.444825	0.107976	0.228739	0.487258	-0.6146	0.193964	0.476352	-0.0857369	-0.325612	0.96762	0.791689	1.39982	-0.475128	-0.423587	-0.53709	-0.340623	SCF43A.24c, unknown, len: 62 aa; unknown function, probable CDS suggested by GC frameplot, positional base preference and amino acid composition. An alternative start codon is present at codon 7, but without an apparent RBS	SCO0834
SCO3870	SCH18.07c_SCH18.07c_at	0.90684	-0.336328	0.176015	0.676967	0.235547	-0.385637	0.0871182	0.0650152	0.0783078	-0.352689	0.528655	1.28274	1.03061	-0.253078	-0.647038	-0.407825	-0.428834	SCH18.07c, possible integral membrane protein, len: 66 aa. Contains possible hydrophobic membrane spanning regions	SCO3870
SCO2611	mreB_SCC88.22c_mreB_s_at	0.906578	-0.151295	0.352342	0.277312	0.40931	-0.168886	0.291469	-0.0805763	-0.259357	-0.173862	0.634016	0.605349	0.640986	-0.202763	0.0134748	-0.0238314	-0.223825	SCC88.22c mreB, rod shape-determining protein, len: 343 aa; identical to previously sequenced TR:O33619 (EMBL:Y14206) Streptomyces coelicolor MreB protein, 342 aa and similar to SW:MREB_BACSU (EMBL:M95582) Bacillus subtilis rod shape-determining protein MreB, 337 aa; fasta scores: opt: 1346 z-score: 1516.0 E(): 0; 63.0% identity in 330 aa overlap	SCO2611	Q9L1G6
SCO3404	SCE9.11c_SCE9.11c_at	0.906291	-0.0780425	0.245403	0.619906	-0.130055	-0.0124035	0.511781	0.157064	-0.1001	-0.0866028	1.15216	1.48109	1.22642	-0.0455491	-0.113361	-0.14242	-0.128619	SCE9.11c, ftsH2, cell division protein ftsH homolog, len: 668 aa; similar to many e.g. SW:FTSH_ECOLI (EMBL:M83138), ftsH, Escherichia coli membrane-bound, ATP-dependent protease involved in cell cycle control (644 aa), fasta scores; opt: 1921 z-score: 1987.4 E(): 0, 48.5% identity in 641 aa overlap. Similar to TR:O69875 (EMBL:AL023797), ftsH, S.coelicolor cell division protein ftsH homolog (648 a…	SCO3404	Q9X8I4
SCO3146	SCE66.25c_SCE66.25c_at	0.905924	-0.0471478	2.41394	0.485978	-0.0224857	0.097517	-0.1184	-0.474573	-0.327382	-0.0259495	2.8508	2.91612	2.36445	-0.0272989	0.0109323	-0.159661	-0.210455	SCE66.25c, possible secreted protein, len: 490 aa; similar to TR:Q9K3R9 (EMBL:AL359989) Streptomyces coelicolor putative membrane protein SCE66.24c, 497 aa; fasta scores: opt: 430 Z-score: 454.0 E(): 1.2e-17; 33.140% identity) in 516 aa overlap. Contains possible N-terminal signal sequence	SCO3146
SCO1543	SCL2.33c_SCL2.33c_at	0.905817	-0.367313	3.68588	0.311206	-0.139072	-0.04871	0.0882146	-0.11684	0.175529	-0.153469	2.5205	3.27125	2.68078	-0.127216	-0.27933	-0.38828	-0.420791	SCL2.33c, putative membrane protein, len: 153 aa. Contains possible hydrophobic membrane spanning regions	SCO1543
SCO2892	SCE6.29_SCE6.29_at	0.905553	-0.513971	1.19717	-0.115205	0.00645304	-0.513528	0.740988	0.181838	0.0618652	-0.644256	0.809036	0.892582	0.940893	-0.472278	-0.853941	-0.770375	-0.451807	SCE6.29, possible secreted protein, len: 454 aa. Similar to another putative secreted protein from Streptomyces coelicolor: TR:CAB56661(EMBL:AL121596) SCF51A.09C (442 aa), fasta scores opt: 614 z-score: 649.3 E(): 9.8e-29 31.3% identity in 454 aa overlap. Contains a possible N-terminal signal sequence.	SCO2892	Q9KZR1
SCO1964	SCC54.24c_SCC54.24c_at	0.904543	-0.541806	1.36246	-0.186827	-0.253868	-0.0228539	0.139049	0.173805	0.358835	-0.491469	1.42539	1.56578	1.07237	-0.247147	-0.209761	-0.299509	-0.17768	SCC54.24c, possible export associated protein, len: 671aa; prediction based on the predicted function of surrounding genes and the short region (67-162aa) of similarity to TR:Q52357 (EMBL:L38824) terD, associated with phage inhibition, colicin resistance and tellurite resistance from Serratia marcescens IncHI2 plasmid R478 blast scores; E=2.1e-12, Identities = 40/98 (40%), Positives = 55/98 (56%)…	SCO1964	Q9Z502
SCO1542	SCL2.32_SCL2.32_at	0.904538	-0.070591	0.219071	0.290573	0.241488	-0.260296	0.189765	-0.139897	0.0117292	-0.0829161	0.999041	1.79459	1.21562	-0.0876074	-0.0822175	-0.000674725	-0.0575771	SCL2.32, hypothetical protein, len: 186 aa; similar to various hypothetical proteins, e.g. TR:CAB59700 (EMBL:AL132707) Streptomyces coelicolor hypothetical 21.7 kD protein SCF51.02c, 205 aa; fasta scores: opt: 188 z-score: 240.3 E(): 5.4e-06; 31.1% identity in 180 aa overlap	SCO1542
SCO7481	SCBAC17A6.14c_SCBAC1_at	0.904475	-0.0837789	0.845204	1.45889	-0.446749	-0.0478096	1.03396	-0.0431636	-0.0713587	-0.137703	2.19793	3.36908	3.1112	-0.00455491	-0.299316	-0.286082	-0.0640855	SCBAC17A6.14c, conserved hypothetical protein, len: 191aa: similar to many eg. TR:Q9F2L4 (EMBL:AL442629) hypothetical protein from Streptomyces coelicolor (151 aa) fasta scores; opt: 588, Z-score: 595.0, 65.185% identity (65.185% ungapped) in 135 aa overlap and TR:Q52355 (EMBL:U59239) TerB tellurite resistance protein from Serratia marcescens plasmid R478 (151 aa) fasta scores; opt: 240, Z-score:…	SCO7481
SCO5197	2SC3B6.21_2SC3B6.21_at	0.903322	-0.339205	1.91489	-0.238633	-0.30416	-0.00416851	-0.0101894	-0.0951659	0.416887	-0.18199	2.52941	2.21513	1.88573	0.0946576	-0.304247	-0.220768	-0.26545	2SC3B6.21, conserved hypothetical protein, len: 251 aa; similar to TR:CAB93731 (EMBL:AL357613) Streptomyces coelicolor hypothetical 23.8 kD protein SC5F8.03c, 225 aa; fasta scores: opt: 449 z-score: 539.1 E(): 1.5e-22; 35.7% identity in 230 aa overlap	SCO5197
SCO1421	SC6D7.18c_SC6D7.18c_r_at	0.902733	-0.054781	0.278837	0.994459	0.0993924	-0.138527	0.418294	-0.0503667	-0.148489	-0.0754677	1.31727	1.55396	1.43647	-0.0597178	-0.155559	-0.100367	0.00133228	SC6D7.18c, unknown, len: 124 aa. Highly similar to several including: Streptomyces coelicolor TR:Q9Z522(EMBL:AL035591) putative electron transport protein SCC54.03C (111 aa), fasta scores opt: 223 z-score: 290.6 E(): 8.2e-09 33.6% identity in 107 aa overlap and Mycobacterium tuberculosis TR:O53492(EMBL:AL021899) hypothetical 13.0 KD protein (111 aa), fasta scores opt: 426 z-score: 539.6 E(): 1.1e…	SCO1421
SCO2777	fabG_SCC105.08_r_at	0.90216	-0.299277	0.192708	0.0226922	-0.234833	-0.418531	0.0194117	0.232952	0.105532	-0.0928666	0.824777	0.795464	0.5291	-0.242191	-0.0160484	-0.260978	-0.367729	SCC105.08, accC, acetyl/propionyl CoA carboxylase alpha subunit, len: 646 aa; similar to SW:PCCA_HUMAN (EMBL:X14608) Homo sapiens propionyl-CoA carboxylase alpha chain precursor (EC 6.4.1.3) PccA, 703 aa; fasta scores: opt: 1539 z-score: 1630.1 E(): 0; 43.0% identity in 665 aa overlap and to SW:ACCC_ECOLI (EMBL:M79446) Escherichia coli biotin carboxylase (EC 6.3.4.14), alpha subunit of acetyl CoA…	SCO2777	Q9L076
SCO3845	SCH69.15_SCH69.15_at	0.901929	-0.117446	0.425055	0.110731	-0.172575	-0.0477101	0.225694	-0.0891778	-0.158747	-0.129345	0.643622	0.722007	0.497997	-0.158826	0.0068388	0.0106684	-0.0351594	SCH69.15, possible protein phosphatase, len: 515aa; similar to many of undefined function egs. TR:P71588 (EMBL:Z80233) hypothetical protein from Mycobacterium tuberculosis (514 aa) fasta scores; opt: 989, z-score: 916.0, E(): 0, (42.9% identity in 536 aa overlap) and TR:Q50188 (EMBL:Z70722) putative phophoprotein phosphatase from Mycobacterium leprae (509 aa) fasta scores; opt: 966, z-score: 895.…	SCO3845	Q9XA19
SCO5198	2SC3B6.22c_2SC3B6.22_at	0.901887	-0.457744	1.81332	1.26945	-0.523897	-0.0691045	2.30276	0.315015	0.0334139	-0.374048	2.34377	2.9835	2.3655	-0.25566	-0.557069	-0.566371	-0.550777	2SC3B6.22c, hypothetical protein, len: 171 aa; low similarity to TR:Q9S2D5 (EMBL:AL110470) Streptomyces coelicolor MutT domain containing protein, 204 aa; fasta scores: opt: 139 z-score: 184.0 E(): 0.0088; 30.8% identity in 120 aa overlap	SCO5198	Q9FCJ0
SCO6353	SC3A7.21c_SC3A7.21c_at	0.901867	-0.14405	0.45945	0.0675964	-0.0638034	-0.182427	0.175545	-0.140491	-0.128537	-0.128618	0.591419	0.683821	0.399112	-0.198572	-0.0607103	0.100722	0.0295399	SC3A7.21c, probable two-component sensor, len: 459 aa; similar to many e.g. COPS_PSESM sensor protein copS (EC 2.7.3.-) (487 aa), fasta scores; opt: 310 z-score: 293.0 E(): 4.6e-09, 24.2% identity in 467 aa overlap. Contains a possible transmembrane domain near the N-terminus and Pfam match to entry PF00512 signal, Signal carboxyl-terminal domain, score 113.70, E-value 3.5e-30	SCO6353	O86622
SCO3924	SCQ11.07_SCQ11.07_at	0.900323	-0.0496716	3.89358	1.55802	1.18667	-0.0398604	-0.111382	-0.349902	-0.279095	-0.155014	2.88374	3.52821	2.71392	-0.102611	-0.0686747	-0.309294	-0.459408	SCQ11.07, possible membrane protein, len: 70 aa; previously sequenced as SW:YPT1_STRCO (EMBL:U37580) hypothetical protein in PtpA 5' region (64 aa), with different putative stop codon. Probable hydrophobic CDS suggested by GC frameplot and positional base preference. Contains possible hydrophobic membrane spanning regions	SCO3924	Q53866
SCO4002	2SC10A7.06_2SC10A7.0_i_at	0.900263	-0.0734136	0.278394	0.0295942	0.236476	-0.256797	0.0926374	0.012513	-0.282218	-0.121569	0.759849	0.579306	0.412049	-0.0473863	-0.0306862	-0.110433	-0.361603	2SC10A7.06, possible secreted protein, len: 108 aa. Contains possible N-terminal region signal peptide sequence	SCO4002
SCO3568	SCH17.02c_SCH17.02c_at	0.900147	-0.587574	0.71712	0.74774	-0.996967	-0.132156	0.885594	0.240886	0.0474284	-0.651077	1.90235	2.49722	1.85745	-0.32362	-0.715561	-0.678768	-0.278668	SCH17.02c, conserved hypothetical protein, len: 247 aa; similar to hypothetical proteins from several organisms e.g. TR:O69640 (EMBL:AL022121) Mycobacterium tuberculosis hypothetical protein (273 aa), fasta scores; opt: 524 z-score: 559.0 E(): 8.3e-24, 42.6% identity in 251 aa overlap. Similar sequences from other organisms e.g. Escherichia coli, Klebsiella aerogenes and Schizosaccharomyces pombe…	SCO3568	Q9XA45
SCO4425	afsR2_SCD6.03c_at	0.90013	-0.714096	1.3038	1.64784	1.08098	-0.648158	-0.126658	0.0829716	-0.0671746	-0.641646	1.90949	1.68058	1.88702	-0.586991	-0.270399	-0.124221	0.0071551	SCD6.03c, afsR2, regulator of antibiotic production, len: 63 aa; identical to previously sequenced TR:Q57058 (EMBL:D45382) Streptomyces coelicolor AfsR2, 63 aa	SCO4425
